# Supplementary material for: AdaBoost Based Multi-Instance Transfer Learning for Predicting Proteome-Wide Interactions between Salmonella and Human Proteins
Source: PLoS One. 2014 Oct 17;9(10):e110488. doi: 10.1371/journal.pone.0110488 (PMC4212833; doi:10.1371/journal.pone.0110488)
Supplement: File S1 — XML file contains the proteome-wide predicted Salmonella-human PPIs. (XML) [file pone.0110488.s001.xml]

A4D0H6	Q96EY1	0.3227
A4D0H6	Q6S8J7	0.4773
A4D0H6	P57075	0.3317
A4D0H6	O95755	0.5594
A4D0H6	Q9H6Y5	0.6365
A4D0H6	Q96RU7	0.2951
A4D0H6	P20929	0.1767
A4D0H6	P29992	0.6285
A4D0H6	Q9UBN7	0.1192
A4D0H6	Q08378	0.2531
A4D0H6	P21462	0.4654
A4D0H6	P50453	0.1950
A4D0H6	Q9H8V3	0.4283
A4D0H6	Q9NX02	0.2185
A4D0H6	Q99832	0.2008
A4D0H6	P49427	0.6317
A4D0H6	Q9HD67	0.5494
A4D0H6	Q6ULP2	0.1222
A4D0H6	Q15131	0.3002
A4D0H6	O00329	0.2772
A4D0H6	P51149	0.4315
A4D0H6	P11413	0.0184
A4D0H6	Q9UBC5	0.4366
A4D0H6	P53041	0.3947
A4D0H6	Q969T4	0.7654
A4D0H6	Q01581	0.1070
A4D0H6	Q9HBG6	0.0728
A4D0H6	P49796	0.4588
A4D0H6	P02549	0.4626
A4D0H6	O94979	0.2445
A4D0H6	Q8WXD9	0.4120
A4D0H6	O75116	0.7451
A4D0H6	P62256	0.6317
A4D0H6	P01130	0.3972
A4D0H6	Q92598	0.2491
A4D0H6	Q9UPZ9	0.2004
A4D0H6	P60981	0.2526
A4D0H6	P46934	0.3682
A4D0H6	P78362	0.1989
A4D0H6	Q8IYD1	0.2445
A4D0H6	P36952	0.1042
A4D0H6	O60229	0.3706
A4D0H6	Q9P1U1	0.5651
A4D0H6	Q9NR09	0.6090
A4D0H6	P51812	0.7946
A4D0H6	Q70J99	0.3291
A4D0H6	Q9UBT7	0.2240
A4D0H6	Q9Y2I1	0.2590
A4D0H6	P53667	0.4092
A4D0H6	Q9UNN5	0.2445
A4D0H6	Q00978	0.3482
A4D0H6	P45983	0.5217
A4D0H6	P49023	0.4381
A4D0H6	Q9BW27	0.3026
A4D0H6	Q9UQB3	0.4843
A4D0H6	P61077	0.6317
A4D0H6	Q9NQW6	0.3106
A4D0H6	P13647	0.6093
A4D0H6	Q96BR1	0.7946
A4D0H6	Q7Z614	0.2471
A4D0H6	O15021	0.7451
A4D0H6	Q96CA5	0.1535
A4D0H6	P15882	0.2944
A4D0H6	Q04695	0.6093
A4D0H6	P49137	0.5217
A4D0H6	Q9Y314	0.2445
A4D0H6	Q9HAU4	0.4133
A4D0H6	Q9HBI1	0.4473
A4D0H6	P68400	0.5178
A4D0H6	O14578	0.7451
A4D0H6	P55196	0.3586
A4D0H6	O00445	0.6085
A4D0H6	Q8IV63	0.4444
A4D0H6	P51684	0.4654
A4D0H6	Q9UN19	0.3310
A4D0H6	P68363	0.4073
A4D0H6	Q99755	0.3232
A4D0H6	Q9H792	0.0657
A4D0H6	Q14005	0.6896
A4D0H6	P35247	0.3469
A4D0H6	O14986	0.0088
A4D0H6	Q8N7F7	0.2770
A4D0H6	Q8N5C8	0.2742
A4D0H6	P14136	0.6588
A4D0H6	Q86WG5	0.2177
A4D0H6	O95684	0.2808
A4D0H6	Q13137	0.0795
A4D0H6	O95954	0.1767
A4D0H6	Q5TG30	0.1167
A4D0H6	Q9NZN5	0.7482
A4D0H6	P12883	0.5494
A4D0H6	O60504	0.3433
A4D0H6	O95295	0.3653
A4D0H6	Q9UQB9	0.3777
A4D0H6	P51153	0.4768
A4D0H6	Q8N9B8	0.5692
A4D0H6	P53621	0.1675
A4D0H6	Q8NB16	0.4468
A4D0H6	Q9NXB0	0.1632
A4D0H6	P07948	0.4092
A4D0H6	Q13164	0.5217
A4D0H6	P41597	0.4654
A4D0H6	Q8IYJ3	0.6065
A4D0H6	O14512	0.3789
A4D0H6	P28482	0.6266
A4D0H6	Q9Y6J8	0.4650
A4D0H6	Q96PV0	0.2345
A4D0H6	Q9BX70	0.3167
A4D0H6	Q5JWF8	0.5651
A4D0H6	Q92752	0.2589
A4D0H6	Q13239	0.2819
A4D0H6	Q9HC77	0.3287
A4D0H6	P08922	0.5362
A4D0H6	P18031	0.1301
A4D0H6	P68106	0.2923
A4D0H6	Q8N2E2	0.5770
A4D0H6	Q9H0H5	0.1159
A4D0H6	P52333	0.4594
A4D0H6	P68133	0.5651
A4D0H6	P25786	0.1242
A4D0H6	Q8IVW1	0.5351
A4D0H6	Q66GS9	0.1767
A4D0H6	Q86UT6	0.2491
A4D0H6	P50552	0.4953
A4D0H6	Q9Y4K3	0.4181
A4D0H6	Q9Y6W5	0.5175
A4D0H6	Q8NHV4	0.1767
A4D0H6	P28562	0.3750
A4D0H6	P11137	0.2720
A4D0H6	Q5T4F4	0.4462
A4D0H6	P14317	0.2751
A4D0H6	Q9UQ16	0.4607
A4D0H6	O95613	0.3287
A4D0H6	Q9UHB6	0.3830
A4D0H6	P52565	0.6495
A4D0H6	Q96GD0	0.2078
A4D0H6	Q9ULJ8	0.6876
A4D0H6	Q4G0W2	0.4650
A4D0H6	Q05655	0.7946
A4D0H6	O14641	0.6896
A4D0H6	Q8TD16	0.0628
A4D0H6	Q8N4C6	0.0301
A4D0H6	P29376	0.5571
A4D0H6	Q9BRA2	0.2445
A4D0H6	Q92888	0.3374
A4D0H6	Q9ULZ3	0.1966
A4D0H6	Q969V5	0.4368
A4D0H6	Q14964	0.6441
A4D0H6	Q96J02	0.3682
A4D0H6	Q9HCH5	0.4613
A4D0H6	Q12979	0.1899
A4D0H6	Q9BXL7	0.3117
A4D0H6	P25791	0.4381
A4D0H6	Q9BU20	0.7662
A4D0H6	P30260	0.3064
A4D0H6	O75436	0.2445
A4D0H6	Q9H8T0	0.2233
A4D0H6	Q5VVX9	0.5559
A4D0H6	Q15025	0.4986
A4D0H6	P21860	0.5330
A4D0H6	Q14C86	0.2684
A4D0H6	Q9HC98	0.2979
A4D0H6	Q969Q4	0.5731
A4D0H6	Q9P1W9	0.3685
A4D0H6	P42773	0.3039
A4D0H6	Q6P2M8	0.2055
A4D0H6	Q32MK0	0.5300
A4D0H6	P08729	0.6093
A4D0H6	Q9H7X7	0.3742
A4D0H6	Q02156	0.7946
A4D0H6	Q96P26	0.0924
A4D0H6	Q9ULD6	0.3621
A4D0H6	O14926	0.0757
A4D0H6	Q12933	0.1132
A4D0H6	Q15311	0.1745
A4D0H6	O60566	0.3287
A4D0H6	Q15653	0.5985
A4D0H6	Q13075	0.4823
A4D0H6	Q9BQS2	0.6588
A4D0H6	Q9NYL9	0.3282
A4D0H6	P57737	0.3874
A4D0H6	Q15147	0.0924
A4D0H6	O95271	0.2784
A4D0H6	Q8WXC3	0.2445
A4D0H6	O00141	0.7946
A4D0H6	Q13451	0.3032
A4D0H6	Q9UJT1	0.4073
A4D0H6	Q13489	0.1752
A4D0H6	P28072	0.1834
A4D0H6	O75122	0.3614
A4D0H6	O60674	0.5366
A4D0H6	O43516	0.5523
A4D0H6	Q13813	0.4152
A4D0H6	Q9NXR1	0.3287
A4D0H6	P26045	0.4523
A4D0H6	P60033	0.4833
A4D0H6	Q86UR5	0.5722
A4D0H6	P04637	0.2735
A4D0H6	Q9H082	0.4440
A4D0H6	P48147	0.0924
A4D0H6	Q08345	0.5362
A4D0H6	P49366	0.0442
A4D0H6	P42229	0.2435
A4D0H6	Q8IUC4	0.4103
A4D0H6	Q13748	0.4073
A4D0H6	Q96SN8	0.3287
A4D0H6	Q9UI46	0.3657
A4D0H6	Q5XLA6	0.2348
A4D0H6	Q92835	0.2772
A4D0H6	Q8IWJ2	0.3475
A4D0H6	P0C0E4	0.4850
A4D0H6	Q8IX30	0.3903
A4D0H6	O75175	0.1317
A4D0H6	P08138	0.1122
A4D0H6	Q9Y3F4	0.2772
A4D0H6	Q15121	0.4602
A4D0H6	O43312	0.3865
A4D0H6	P17980	0.3355
A4D0H6	Q16288	0.5571
A4D0H6	Q86Z02	0.3034
A4D0H6	Q9UQM7	0.1858
A4D0H6	P29350	0.2445
A4D0H6	Q8TEQ6	0.1523
A4D0H6	P48729	0.4123
A4D0H6	Q9Y4P1	0.0790
A4D0H6	P68104	0.1317
A4D0H6	Q9Y216	0.0924
A4D0H6	O95487	0.2445
A4D0H6	Q9P258	0.2065
A4D0H6	P52294	0.4219
A4D0H6	P11586	0.0924
A4D0H6	Q6ZMQ8	0.5409
A4D0H6	Q14BN4	0.2527
A4D0H6	Q15080	0.3458
A4D0H6	Q676U5	0.2277
A4D0H6	Q8TB24	0.0899
A4D0H6	Q5HYK7	0.3070
A4D0H6	Q8IZW8	0.1904
A4D0H6	P80192	0.5951
A4D0H6	Q9H4B6	0.2607
A4D0H6	P11171	0.5988
A4D0H6	P40855	0.0790
A4D0H6	P62753	0.2743
A4D0H6	Q9H0N0	0.7471
A4D0H6	P41743	0.7946
A4D0H6	O00178	0.1031
A4D0H6	Q92673	0.2967
A4D0H6	Q8WWQ8	0.5671
A4D0H6	Q13439	0.0937
A4D0H6	Q9UKZ4	0.5297
A4D0H6	Q9H444	0.2445
A4D0H6	Q86UE8	0.3819
A4D0H6	Q9NPP4	0.4611
A4D0H6	Q9BR61	0.1786
A4D0H6	Q92526	0.2008
A4D0H6	Q13200	0.3311
A4D0H6	Q8N3E9	0.5887
A4D0H6	Q9NRD0	0.3405
A4D0H6	P38936	0.0909
A4D0H6	Q96JH8	0.6365
A4D0H6	Q9UPQ7	0.5236
A4D0H6	Q02241	0.3287
A4D0H6	P47756	0.5185
A4D0H6	Q5H9F3	0.2119
A4D0H6	Q562R1	0.5651
A4D0H6	Q5T1C6	0.1251
A4D0H6	Q8NDI1	0.6691
A4D0H6	Q9UM47	0.5124
A4D0H6	P13489	0.3072
A4D0H6	Q9UJZ1	0.2272
A4D0H6	Q15052	0.4635
A4D0H6	O00750	0.5229
A4D0H6	Q15349	0.7946
A4D0H6	P49703	0.5783
A4D0H6	Q14980	0.3585
A4D0H6	Q13972	0.3742
A4D0H6	P54840	0.1026
A4D0H6	Q8IUQ4	0.2669
A4D0H6	Q9H2G2	0.4345
A4D0H6	Q86YS7	0.5229
A4D0H6	O96013	0.0659
A4D0H6	Q96L92	0.6731
A4D0H6	Q2TAL5	0.4589
A4D0H6	P17252	0.7946
A4D0H6	Q1MX18	0.2915
A4D0H6	P08631	0.4670
A4D0H6	Q02763	0.5068
A4D0H6	Q6QNY0	0.0982
A4D0H6	Q4VCS5	0.2972
A4D0H6	Q96Q42	0.0445
A4D0H6	P04216	0.1413
A4D0H6	Q9UQ88	0.3002
A4D0H6	O43295	0.0820
A4D0H6	Q13308	0.4803
A4D0H6	O95716	0.7471
A4D0H6	P32298	0.7946
A4D0H6	Q9GZL7	0.2971
A4D0H6	Q15286	0.4914
A4D0H6	O15111	0.5861
A4D0H6	Q8IYU2	0.3236
A4D0H6	Q9BTM9	0.2445
A4D0H6	O60296	0.4426
A4D0H6	P17612	0.7946
A4D0H6	Q15833	0.2772
A4D0H6	Q8IVT5	0.6288
A4D0H6	Q8IV53	0.0924
A4D0H6	Q9H267	0.3693
A4D0H6	P09471	0.6285
A4D0H6	Q9BZF9	0.2592
A4D0H6	O94925	0.2445
A4D0H6	O75914	0.3438
A4D0H6	P12829	0.1872
A4D0H6	O75628	0.6395
A4D0H6	Q99439	0.4257
A4D0H6	O75674	0.2445
A4D0H6	Q14155	0.4599
A4D0H6	P10636	0.4702
A4D0H6	P30043	0.1549
A4D0H6	O15211	0.3616
A4D0H6	A7E2Y1	0.5494
A4D0H6	P06213	0.5571
A4D0H6	Q9Y4G6	0.4396
A4D0H6	Q96DX5	0.4649
A4D0H6	Q6ZNL6	0.5476
A4D0H6	P49761	0.2975
A4D0H6	Q9C000	0.2870
A4D0H6	Q09161	0.1377
A4D0H6	O60291	0.2443
A4D0H6	Q9UBS0	0.7946
A4D0H6	Q8TAP6	0.3287
A4D0H6	Q9BQA1	0.2743
A4D0H6	P46109	0.2339
A4D0H6	Q93009	0.2348
A4D0H6	Q2PPJ7	0.0924
A4D0H6	P50395	0.4187
A4D0H6	Q9BSJ8	0.5585
A4D0H6	Q13882	0.4587
A4D0H6	Q9H7P9	0.4970
A4D0H6	P07741	0.1222
A4D0H6	Q8N0X2	0.2277
A4D0H6	Q15392	0.1897
A4D0H6	O76041	0.2414
A4D0H6	Q9NRM7	0.6670
A4D0H6	Q68CJ9	0.2584
A4D0H6	Q9NSB4	0.6861
A4D0H6	Q9Y3P9	0.3287
A4D0H6	P62736	0.5651
A4D0H6	P49591	0.0924
A4D0H6	Q13796	0.0628
A4D0H6	O14966	0.5594
A4D0H6	Q69YQ0	0.5378
A4D0H6	Q96B36	0.2445
A4D0H6	Q8N878	0.5988
A4D0H6	P85298	0.1745
A4D0H6	Q96S53	0.5050
A4D0H6	Q96J92	0.2773
A4D0H6	P25106	0.4654
A4D0H6	Q9UPX8	0.3131
A4D0H6	Q9H6Q3	0.3350
A4D0H6	Q8WXI2	0.2516
A4D0H6	Q99961	0.2414
A4D0H6	O00192	0.5662
A4D0H6	O00303	0.2445
A4D0H6	Q9Y5L0	0.1030
A4D0H6	Q7Z6P3	0.4695
A4D0H6	P57059	0.0909
A4D0H6	Q7Z6J0	0.3412
A4D0H6	O75815	0.3179
A4D0H6	P20339	0.6025
A4D0H6	Q8N2K1	0.5786
A4D0H6	Q8N9B4	0.5083
A4D0H6	Q5KSL6	0.6240
A4D0H6	O00499	0.2537
A4D0H6	Q9NRA8	0.2445
A4D0H6	P19086	0.5517
A4D0H6	Q9UMZ2	0.3115
A4D0H6	P63096	0.6285
A4D0H6	P28065	0.3355
A4D0H6	Q02388	0.3462
A4D0H6	Q01546	0.6093
A4D0H6	P55042	0.6626
A4D0H6	Q12846	0.0790
A4D0H6	Q5JSH3	0.0924
A4D0H6	Q9UK32	0.7946
A4D0H6	Q8N4Z0	0.6313
A4D0H6	P35658	0.2828
A4D0H6	O15498	0.1536
A4D0H6	O94989	0.4370
A4D0H6	Q12866	0.5571
A4D0H6	P61026	0.6606
A4D0H6	P11831	0.1779
A4D0H6	P11441	0.3318
A4D0H6	P19838	0.5965
A4D0H6	P40763	0.4931
A4D0H6	Q9C0H5	0.0454
A4D0H6	P12277	0.2445
A4D0H6	Q7Z3V4	0.2076
A4D0H6	Q68CZ2	0.5084
A4D0H6	P54725	0.4623
A4D0H6	Q13153	0.3784
A4D0H6	Q8TDY4	0.4129
A4D0H6	Q9UN37	0.2445
A4D0H6	Q8N2I9	0.3166
A4D0H6	Q6A1A2	0.7946
A4D0H6	Q9NR80	0.4897
A4D0H6	Q0VAK6	0.2880
A4D0H6	P08962	0.5180
A4D0H6	Q8WWN8	0.1687
A4D0H6	P01111	0.8251
A4D0H6	P29692	0.1786
A4D0H6	Q15628	0.3633
A4D0H6	O75143	0.2445
A4D0H6	P15056	0.5494
A4D0H6	P48146	0.4654
A4D0H6	O15144	0.4535
A4D0H6	Q9Y6D5	0.3287
A4D0H6	Q9UPY6	0.2103
A4D0H6	P02795	0.0909
A4D0H6	Q9H765	0.2445
A4D0H6	Q96MP8	0.1251
A4D0H6	Q9BVC4	0.2445
A4D0H6	A6NIX2	0.4876
A4D0H6	P11277	0.5664
A4D0H6	P26038	0.6015
A4D0H6	Q96EA4	0.3287
A4D0H6	Q9Y2X8	0.6317
A4D0H6	P62854	0.0790
A4D0H6	Q53QZ3	0.2667
A4D0H6	Q92730	0.9524
A4D0H6	Q9NR12	0.4381
A4D0H6	Q8WYL5	0.4650
A4D0H6	Q96M53	0.0924
A4D0H6	Q9BYH8	0.5841
A4D0H6	Q5TCX8	0.5951
A4D0H6	O75882	0.4432
A4D0H6	P04899	0.6285
A4D0H6	Q7Z3U7	0.3732
A4D0H6	O14556	0.2183
A4D0H6	Q7Z406	0.5494
A4D0H6	Q9NSV4	0.2264
A4D0H6	Q2M2I5	0.6093
A4D0H6	Q71U36	0.4073
A4D0H6	P63000	0.9686
A4D0H6	Q13829	0.2052
A4D0H6	A8MVX0	0.4775
A4D0H6	Q8IY33	0.0889
A4D0H6	P52735	0.4431
A4D0H6	Q66LE6	0.0924
A4D0H6	O14617	0.2720
A4D0H6	P58107	0.2721
A4D0H6	P17661	0.7283
A4D0H6	P57081	0.1573
A4D0H6	P62191	0.2743
A4D0H6	Q99966	0.0896
A4D0H6	Q9HBI0	0.2143
A4D0H6	Q9NRH3	0.4073
A4D0H6	Q9Y6H5	0.3922
A4D0H6	O75970	0.4755
A4D0H6	Q9Y446	0.4810
A4D0H6	Q03135	0.3905
A4D0H6	P16333	0.2871
A4D0H6	P35346	0.4654
A4D0H6	Q7Z3Y9	0.6093
A4D0H6	P78385	0.5931
A4D0H6	Q96D21	0.6960
A4D0H6	Q99836	0.4474
A4D0H6	A8MTJ3	0.6036
A4D0H6	Q14651	0.5792
A4D0H6	Q96HC4	0.4381
A4D0H6	Q9NWZ3	0.5602
A4D0H6	Q5JU85	0.3424
A4D0H6	P42566	0.4213
A4D0H6	P13797	0.6294
A4D0H6	Q8IX03	0.1644
A4D0H6	Q9ULV0	0.5554
A4D0H6	P16066	0.5994
A4D0H6	Q96GD4	0.6860
A4D0H6	P60953	0.9686
A4D0H6	Q9HB90	0.5827
A4D0H6	P59047	0.2199
A4D0H6	P54792	0.6896
A4D0H6	Q5VV41	0.4187
A4D0H6	Q10589	0.2249
A4D0H6	A6NCN2	0.5931
A4D0H6	O43684	0.2784
A4D0H6	Q9C0E4	0.6365
A4D0H6	Q9BRK5	0.1973
A4D0H6	Q15058	0.0720
A4D0H6	P53396	0.1737
A4D0H6	P12882	0.5494
A4D0H6	Q96FJ2	0.2094
A4D0H6	Q8IWZ3	0.2766
A4D0H6	P33176	0.2751
A4D0H6	Q04759	0.7451
A4D0H6	P35579	0.5494
A4D0H6	Q5JXB2	0.7654
A4D0H6	P22455	0.5200
A4D0H6	P50607	0.1251
A4D0H6	P42224	0.2739
A4D0H6	P17302	0.1859
A4D0H6	Q96EV8	0.2772
A4D0H6	Q9H0M0	0.3211
A4D0H6	P98171	0.4367
A4D0H6	O43264	0.3287
A4D0H6	Q15759	0.4089
A4D0H6	P0C263	0.4535
A4D0H6	Q8N5S9	0.2269
A4D0H6	O43307	0.3395
A4D0H6	P78504	0.5242
A4D0H6	P54646	0.1141
A4D0H6	Q99435	0.3784
A4D0H6	P13533	0.5494
A4D0H6	P32121	0.2772
A4D0H6	P84095	0.9686
A4D0H6	Q13126	0.0924
A4D0H6	Q9Y616	0.4147
A4D0H6	Q8IYT8	0.3017
A4D0H6	P62979	0.3295
A4D0H6	Q5T2W1	0.5388
A4D0H6	Q5TZA2	0.0628
A4D0H6	Q6N022	0.5297
A4D0H6	P49407	0.1644
A4D0H6	O94875	0.2414
A4D0H6	Q05086	0.3355
A4D0H6	Q13615	0.4462
A4D0H6	P13646	0.6588
A4D0H6	O95294	0.7090
A4D0H6	Q9Y5P4	0.2743
A4D0H6	Q9NRR6	0.2094
A4D0H6	Q13526	0.0465
A4D0H6	Q9ULT8	0.2810
A4D0H6	P15531	0.3886
A4D0H6	P36543	0.1914
A4D0H6	P61586	0.8482
A4D0H6	P35900	0.6093
A4D0H6	O95819	0.3843
A4D0H6	Q8IWU2	0.5362
A4D0H6	P36575	0.0899
A4D0H6	Q99788	0.4654
A4D0H6	Q9BQI3	0.2744
A4D0H6	O00506	0.5278
A4D0H6	P47712	0.5504
A4D0H6	O15018	0.6365
A4D0H6	P00966	0.2445
A4D0H6	Q14CB8	0.0225
A4D0H6	Q9HAP6	0.6896
A4D0H6	Q13347	0.2445
A4D0H6	Q9BQI6	0.5312
A4D0H6	P07737	0.4292
A4D0H6	Q92796	0.5096
A4D0H6	Q12852	0.6446
A4D0H6	P24864	0.2743
A4D0H6	Q13555	0.1858
A4D0H6	P08134	0.9585
A4D0H6	Q9Y2J2	0.5988
A4D0H6	Q9Y4F1	0.5679
A4D0H6	Q9Y6E0	0.4775
A4D0H6	Q96G01	0.1755
A4D0H6	Q96CW1	0.1868
A4D0H6	P48736	0.4213
A4D0H6	P30542	0.4347
A4D0H6	Q9P2R3	0.5965
A4D0H6	Q92882	0.2557
A4D0H6	Q8IUN9	0.2939
A4D0H6	Q13464	0.7946
A4D0H6	Q9HBY8	0.7946
A4D0H6	Q68DD2	0.4315
A4D0H6	Q14847	0.2943
A4D0H6	Q8WWW0	0.1798
A4D0H6	P09496	0.1610
A4D0H6	Q5MNZ9	0.0924
A4D0H6	Q96L93	0.1210
A4D0H6	A1L390	0.5022
A4D0H6	P05062	0.4324
A4D0H6	O75197	0.2091
A4D0H6	P52824	0.6187
A4D0H6	P07942	0.4510
A4D0H6	Q9HCM4	0.5869
A4D0H6	Q16659	0.3924
A4D0H6	Q9HCP0	0.5858
A4D0H6	Q05513	0.7946
A4D0H6	Q9UNH5	0.1766
A4D0H6	Q9NUQ3	0.0361
A4D0H6	Q8IXQ8	0.5832
A4D0H6	P40925	0.0663
A4D0H6	Q14192	0.3982
A4D0H6	Q8WUJ0	0.2174
A4D0H6	Q5JSP0	0.5343
A4D0H6	O43172	0.3015
A4D0H6	O15117	0.2445
A4D0H6	Q9H2B2	0.6588
A4D0H6	Q8NAA4	0.2277
A4D0H6	Q9BT88	0.6140
A4D0H6	Q9H788	0.3402
A4D0H6	P10144	0.2445
A4D0H6	Q8N3D4	0.5838
A4D0H6	Q9C075	0.6093
A4D0H6	Q9Y6D9	0.3287
A4D0H6	Q9UBF8	0.4137
A4D0H6	O00560	0.3097
A4D0H6	Q9H0U4	0.4440
A4D0H6	Q14232	0.2772
A4D0H6	P54687	0.0924
A4D0H6	Q2VIQ3	0.2065
A4D0H6	P23526	0.1068
A4D0H6	Q9UI47	0.2961
A4D0H6	Q7Z5R6	0.2230
A4D0H6	Q96DZ5	0.3378
A4D0H6	Q6A162	0.6093
A4D0H6	Q5TCZ1	0.4008
A4D0H6	P43405	0.4859
A4D0H6	O14492	0.3402
A4D0H6	Q92764	0.6093
A4D0H6	Q8IZQ1	0.3104
A4D0H6	P25789	0.3355
A4D0H6	P14625	0.1168
A4D0H6	Q00534	0.2445
A4D0H6	Q8N3R9	0.2533
A4D0H6	Q9C040	0.2077
A4D0H6	Q9UPN3	0.6485
A4D0H6	Q14644	0.4605
A4D0H6	P78356	0.3324
A4D0H6	P32969	0.1222
A4D0H6	Q14008	0.3287
A4D0H6	Q9NZC7	0.2995
A4D0H6	Q07889	0.5976
A4D0H6	A0FGR9	0.5645
A4D0H6	Q9UI08	0.3603
A4D0H6	Q9UMX3	0.0980
A4D0H6	P22059	0.2897
A4D0H6	Q15154	0.5101
A4D0H6	Q9P2J5	0.2445
A4D0H6	P61086	0.7654
A4D0H6	Q6DN12	0.5304
A4D0H6	Q13976	0.7946
A4D0H6	O60711	0.4381
A4D0H6	P49459	0.6317
A4D0H6	Q13425	0.6365
A4D0H6	P78423	0.4052
A4D0H6	Q13496	0.1251
A4D0H6	P61225	0.7419
A4D0H6	Q99615	0.0848
A4D0H6	Q15283	0.6874
A4D0H6	Q15185	0.2743
A4D0H6	Q15327	0.5349
A4D0H6	Q76G19	0.5234
A4D0H6	P68371	0.4422
A4D0H6	P41143	0.2246
A4D0H6	Q00987	0.2196
A4D0H6	Q9H3S7	0.0847
A4D0H6	Q14315	0.7002
A4D0H6	Q5TCQ9	0.5132
A4D0H6	Q9UQF2	0.4303
A4D0H6	Q9Y2H6	0.2858
A4D0H6	Q8N392	0.0633
A4D0H6	P29074	0.4523
A4D0H6	Q12829	0.6543
A4D0H6	Q9NQS7	0.3287
A4D0H6	P10415	0.1134
A4D0H6	Q01995	0.4173
A4D0H6	P06493	0.6590
A4D0H6	Q5T0N5	0.3877
A4D0H6	Q8TDG2	0.5651
A4D0H6	O94887	0.4477
A4D0H6	P06239	0.4092
A4D0H6	Q9H2X6	0.3034
A4D0H6	P31749	0.7946
A4D0H6	P43686	0.2743
A4D0H6	P52564	0.5278
A4D0H6	Q9BZL6	0.4397
A4D0H6	P10914	0.3482
A4D0H6	Q96AC1	0.3404
A4D0H6	P29536	0.3791
A4D0H6	Q9Y623	0.5494
A4D0H6	Q9H0R1	0.0924
A4D0H6	P40306	0.1834
A4D0H6	P26441	0.1513
A4D0H6	P19013	0.6093
A4D0H6	Q495M9	0.3135
A4D0H6	Q9GZN1	0.4523
A4D0H6	Q9BX66	0.3912
A4D0H6	Q14653	0.4865
A4D0H6	Q05084	0.0270
A4D0H6	O43182	0.2667
A4D0H6	Q99759	0.3027
A4D0H6	Q9BVJ7	0.1222
A4D0H6	A5PLL1	0.2463
A4D0H6	Q5MAI5	0.2544
A4D0H6	Q5XKE5	0.6093
A4D0H6	Q96SB3	0.6374
A4D0H6	Q8IWE5	0.2886
A4D0H6	Q9H254	0.6890
A4D0H6	Q9ULZ2	0.0251
A4D0H6	Q8IUG5	0.3993
A4D0H6	O00743	0.2255
A4D0H6	P35557	0.2504
A4D0H6	Q9H7D7	0.2540
A4D0H6	P46783	0.2743
A4D0H6	Q9Y5K6	0.2945
A4D0H6	P10114	0.5917
A4D0H6	Q6ZSZ5	0.4995
A4D0H6	Q9BXL6	0.4878
A4D0H6	Q9H628	0.6646
A4D0H6	Q6GPH4	0.1076
A4D0H6	Q9NTX7	0.0909
A4D0H6	Q8NI77	0.3287
A4D0H6	Q06547	0.4557
A4D0H6	Q9Y689	0.5731
A4D0H6	P61088	0.5248
A4D0H6	Q712K3	0.7654
A4D0H6	Q15599	0.5139
A4D0H6	Q5BJF6	0.3287
A4D0H6	Q13835	0.3226
A4D0H6	Q16352	0.6093
A4D0H6	Q96QZ7	0.6010
A4D0H6	P40617	0.5731
A4D0H6	Q68DA7	0.5055
A4D0H6	P40227	0.2032
A4D0H6	A7KAX9	0.4514
A4D0H6	B0I1T2	0.4963
A4D0H6	Q5EBL8	0.6733
A4D0H6	O75832	0.5514
A4D0H6	P50502	0.3492
A4D0H6	P28066	0.2743
A4D0H6	O43293	0.3729
A4D0H6	Q86UX6	0.7946
A4D0H6	P47755	0.4343
A4D0H6	Q9NSA3	0.2445
A4D0H6	O43707	0.4986
A4D0H6	Q7Z6I6	0.0225
A4D0H6	P50750	0.1921
A4D0H6	P35749	0.5494
A4D0H6	Q9H853	0.1994
A4D0H6	P57735	0.4388
A4D0H6	Q9BYG5	0.2772
A4D0H6	P62826	0.5722
A4D0H6	Q15075	0.6329
A4D0H6	Q92599	0.1094
A4D0H6	Q9BXM7	0.2826
A4D0H6	Q4J6C6	0.0924
A4D0H6	A6NDJ8	0.4850
A4D0H6	Q99640	0.3084
A4D0H6	Q9NVD7	0.5099
A4D0H6	O00522	0.6200
A4D0H6	O43283	0.6446
A4D0H6	Q8IZJ4	0.4310
A4D0H6	O00505	0.5747
A4D0H6	Q14451	0.2923
A4D0H6	Q15569	0.4592
A4D0H6	Q6DT37	0.7182
A4D0H6	P30304	0.2445
A4D0H6	P57796	0.0924
A4D0H6	P53778	0.3958
A4D0H6	Q92934	0.2766
A4D0H6	P49770	0.2445
A4D0H6	Q7Z3Z0	0.6093
A4D0H6	P15924	0.3766
A4D0H6	Q9H1K0	0.4724
A4D0H6	P60604	0.6317
A4D0H6	O00170	0.3319
A4D0H6	Q99584	0.2976
A4D0H6	Q5UE93	0.2445
A4D0H6	Q9UNE7	0.2189
A4D0H6	Q14680	0.0448
A4D0H6	P55040	0.6508
A4D0H6	P31944	0.4303
A4D0H6	Q96PY6	0.4689
A4D0H6	Q9NYS0	0.7222
A4D0H6	P08238	0.2837
A4D0H6	Q9BR76	0.4357
A4D0H6	P20618	0.3355
A4D0H6	Q15907	0.4862
A4D0H6	P63165	0.3373
A4D0H6	P62937	0.3604
A4D0H6	O76013	0.6093
A4D0H6	Q8N264	0.4743
A4D0H6	P46939	0.5808
A4D0H6	O75886	0.2743
A4D0H6	P62837	0.6317
A4D0H6	Q96N21	0.0924
A4D0H6	P54727	0.2010
A4D0H6	Q96QV1	0.6065
A4D0H6	P00491	0.1767
A4D0H6	B1AK53	0.2784
A4D0H6	O94973	0.2324
A4D0H6	Q13643	0.4381
A4D0H6	Q96L33	0.9686
A4D0H6	P11388	0.0709
A4D0H6	P42336	0.4137
A4D0H6	O43597	0.3614
A4D0H6	P48643	0.2314
A4D0H6	Q92614	0.5841
A4D0H6	Q96AX2	0.4440
A4D0H6	Q16644	0.5217
A4D0H6	P46734	0.4755
A4D0H6	Q5JT25	0.4777
A4D0H6	Q96M96	0.5528
A4D0H6	Q99816	0.1420
A4D0H6	P78560	0.1878
A4D0H6	Q01082	0.6890
A4D0H6	O43491	0.6237
A4D0H6	Q14678	0.3007
A4D0H6	Q15382	0.7013
A4D0H6	Q8NFH4	0.0832
A4D0H6	Q13045	0.0755
A4D0H6	Q684P5	0.0924
A4D0H6	Q9Y2L6	0.6015
A4D0H6	P11488	0.6036
A4D0H6	P04629	0.5551
A4D0H6	O60494	0.3135
A4D0H6	Q96S79	0.6103
A4D0H6	P42226	0.3388
A4D0H6	Q9Y283	0.4554
A4D0H6	Q9NT62	0.2668
A4D0H6	O75385	0.3184
A4D0H6	Q15334	0.2067
A4D0H6	Q12891	0.2139
A4D0H6	O00151	0.4460
A4D0H6	Q9H5K3	0.5420
A4D0H6	O15511	0.3719
A4D0H6	P63151	0.1589
A4D0H6	Q92918	0.4140
A4D0H6	P50897	0.2276
A4D0H6	P50542	0.2668
A4D0H6	P07947	0.5089
A4D0H6	P34925	0.5571
A4D0H6	Q9GZM8	0.2097
A4D0H6	Q15678	0.4028
A4D0H6	Q16584	0.5420
A4D0H6	Q6UXS9	0.2419
A4D0H6	Q96P47	0.4560
A4D0H6	O14910	0.5791
A4D0H6	Q86Y46	0.6861
A4D0H6	Q9UKW4	0.5441
A4D0H6	Q96H55	0.5494
A4D0H6	P62942	0.2790
A4D0H6	Q52WX2	0.3630
A4D0H6	Q9H2K8	0.5113
A4D0H6	P30874	0.2725
A4D0H6	P60510	0.2265
A4D0H6	P08107	0.2445
A4D0H6	Q8WXA3	0.5763
A4D0H6	Q96PK2	0.5578
A4D0H6	Q13367	0.1384
A4D0H6	Q9UP83	0.1790
A4D0H6	Q99683	0.3246
A4D0H6	P31152	0.4453
A4D0H6	Q9Y2T1	0.3900
A4D0H6	Q8NBT0	0.1830
A4D0H6	Q8IZP0	0.5366
A4D0H6	Q86SG6	0.3934
A4D0H6	P62070	0.6796
A4D0H6	P20338	0.4514
A4D0H6	Q6ZMT1	0.5707
A4D0H6	Q6VAB6	0.6282
A4D0H6	A6NJG2	0.4959
A4D0H6	O76014	0.6093
A4D0H6	P61020	0.5796
A4D0H6	Q8N4G2	0.5783
A4D0H6	Q9H0F7	0.5731
A4D0H6	Q99613	0.2445
A4D0H6	Q8NFI4	0.3095
A4D0H6	P34947	0.7946
A4D0H6	Q00597	0.2445
A4D0H6	Q9UK22	0.2760
A4D0H6	Q96KX2	0.4702
A4D0H6	Q9BPV8	0.5497
A4D0H6	Q9BYD9	0.5651
A4D0H6	Q9BSK4	0.2228
A4D0H6	Q92569	0.3841
A4D0H6	Q9BZV1	0.2323
A4D0H6	Q96S21	0.5081
A4D0H6	Q9UMS6	0.2410
A4D0H6	Q3YEC7	0.5730
A4D0H6	Q14393	0.3903
A4D0H6	Q5T7P8	0.6033
A4D0H6	P49418	0.1742
A4D0H6	O14639	0.4879
A4D0H6	P46060	0.3287
A4D0H6	Q6UX02	0.4878
A4D0H6	Q06413	0.1868
A4D0H6	O95835	0.7451
A4D0H6	Q92845	0.2469
A4D0H6	Q15722	0.3817
A4D0H6	Q9Y2U5	0.3027
A4D0H6	Q9H329	0.5988
A4D0H6	P43403	0.4859
A4D0H6	Q9UER7	0.2269
A4D0H6	Q8WZ73	0.5182
A4D0H6	P01583	0.2206
A4D0H6	P55957	0.3203
A4D0H6	O95810	0.2772
A4D0H6	O95996	0.0628
A4D0H6	Q9UFN0	0.2445
A4D0H6	Q96N96	0.2925
A4D0H6	Q13459	0.3365
A4D0H6	Q9NYT0	0.1587
A4D0H6	A2A2Z9	0.4554
A4D0H6	Q6Q6R5	0.3788
A4D0H6	P55085	0.3663
A4D0H6	Q96M86	0.4459
A4D0H6	Q96KQ7	0.3342
A4D0H6	Q6DN90	0.3917
A4D0H6	Q99466	0.5966
A4D0H6	O95398	0.3676
A4D0H6	Q8NEB9	0.4137
A4D0H6	P61970	0.2445
A4D0H6	P59998	0.3689
A4D0H6	Q3ZCM7	0.4073
A4D0H6	P11309	0.4411
A4D0H6	Q9C0C9	0.6198
A4D0H6	Q9P289	0.3843
A4D0H6	Q14934	0.1766
A4D0H6	O94851	0.3717
A4D0H6	Q6ZRI8	0.0225
A4D0H6	Q9BWF2	0.2052
A4D0H6	Q9P202	0.5863
A4D0H6	Q99418	0.3409
A4D0H6	Q7Z3S9	0.3903
A4D0H6	P19784	0.5687
A4D0H6	Q9Y3L5	0.5927
A4D0H6	P54764	0.4092
A4D0H6	Q96MT3	0.3850
A4D0H6	Q15464	0.4904
A4D0H6	Q92974	0.5197
A4D0H6	P12035	0.6093
A4D0H6	Q9UPW8	0.7476
A4D0H6	Q16566	0.1496
A4D0H6	Q6PK57	0.4607
A4D0H6	Q9C0C2	0.1990
A4D0H6	P25054	0.4624
A4D0H6	O75112	0.4381
A4D0H6	Q6T310	0.5927
A4D0H6	P53350	0.6860
A4D0H6	Q9NXJ5	0.0924
A4D0H6	O15013	0.5664
A4D0H6	Q14525	0.6093
A4D0H6	Q9Y6M4	0.7215
A4D0H6	Q15303	0.5330
A4D0H6	Q9H426	0.5307
A4D0H6	Q9P209	0.3287
A4D0H6	P48556	0.1222
A4D0H6	O14936	0.3070
A4D0H6	P98174	0.5081
A4D0H6	Q8IWB6	0.3760
A4D0H6	Q9H832	0.7654
A4D0H6	Q8N5V2	0.2994
A4D0H6	P08567	0.3856
A4D0H6	Q969X6	0.3730
A4D0H6	Q06418	0.4906
A4D0H6	Q96T51	0.4606
A4D0H6	Q6PIF6	0.4366
A4D0H6	O94844	0.9106
A4D0H6	Q96RT8	0.1767
A4D0H6	Q9Y3R0	0.6896
A4D0H6	O60759	0.5542
A4D0H6	P61160	0.5651
A4D0H6	O60447	0.1348
A4D0H6	P20936	0.3551
A4D0H6	O43790	0.6093
A4D0H6	Q8N157	0.2216
A4D0H6	Q9Y217	0.0924
A4D0H6	P21673	0.3203
A4D0H6	Q9Y365	0.2785
A4D0H6	Q13561	0.3287
A4D0H6	P51878	0.4834
A4D0H6	P19397	0.4833
A4D0H6	Q99962	0.4213
A4D0H6	P49720	0.1834
A4D0H6	Q13596	0.3886
A4D0H6	P48509	0.1846
A4D0H6	P08779	0.6093
A4D0H6	P41250	0.0924
A4D0H6	O14733	0.5278
A4D0H6	Q14185	0.4187
A4D0H6	Q92851	0.0675
A4D0H6	Q9NP31	0.3936
A4D0H6	Q3MIN7	0.5240
A4D0H6	P53992	0.1790
A4D0H6	P63092	0.6285
A4D0H6	O75791	0.2836
A4D0H6	Q9UPT5	0.4585
A4D0H6	Q9H3M7	0.2237
A4D0H6	P21917	0.3654
A4D0H6	P51857	0.0924
A4D0H6	Q92527	0.5841
A4D0H6	Q8NG66	0.3649
A4D0H6	Q3SXY8	0.5731
A4D0H6	P50990	0.2016
A4D0H6	Q9UPT6	0.4316
A4D0H6	P61018	0.4440
A4D0H6	P35241	0.4671
A4D0H6	Q7Z5H3	0.3059
A4D0H6	A1IGU5	0.3050
A4D0H6	Q969U6	0.0715
A4D0H6	O60237	0.1715
A4D0H6	O15519	0.2433
A4D0H6	Q13541	0.2743
A4D0H6	Q8N568	0.2607
A4D0H6	Q86VP1	0.0944
A4D0H6	Q04721	0.5867
A4D0H6	Q9UM11	0.2743
A4D0H6	Q01973	0.4594
A4D0H6	O43255	0.2651
A4D0H6	P04271	0.2976
A4D0H6	Q9NYL2	0.5494
A4D0H6	P63208	0.1363
A4D0H6	A6NC98	0.3209
A4D0H6	Q96C24	0.5825
A4D0H6	Q13490	0.1752
A4D0H6	Q9NSY1	0.6228
A4D0H6	Q14449	0.3350
A4D0H6	Q6S8J3	0.5651
A4D0H6	P11172	0.1326
A4D0H6	Q8TF42	0.2881
A4D0H6	P04626	0.5068
A4D0H6	Q9BUP3	0.0368
A4D0H6	Q76N89	0.1968
A4D0H6	P55212	0.4341
A4D0H6	P18206	0.5839
A4D0H6	P41208	0.1915
A4D0H6	P08133	0.1026
A4D0H6	P13796	0.5792
A4D0H6	Q155Q3	0.5246
A4D0H6	Q92608	0.3106
A4D0H6	Q14974	0.4219
A4D0H6	Q99689	0.1662
A4D0H6	Q9Y2H1	0.6687
A4D0H6	Q9Y5Z7	0.2087
A4D0H6	P35609	0.4986
A4D0H6	P16949	0.1767
A4D0H6	P52630	0.2553
A4D0H6	Q6PGN9	0.3287
A4D0H6	Q7Z6G8	0.3541
A4D0H6	Q6ZMN7	0.7012
A4D0H6	Q9NYC9	0.0860
A4D0H6	P48059	0.4381
A4D0H6	Q9UH90	0.4870
A4D0H6	P63261	0.5651
A4D0H6	Q9H1A4	0.3010
A4D0H6	Q9H4B7	0.4073
A4D0H6	Q5VU43	0.1360
A4D0H6	P51159	0.5079
A4D0H6	Q02790	0.3834
A4D0H6	Q63ZY3	0.3513
A4D0H6	O94988	0.1069
A4D0H6	Q9BYZ6	0.9106
A4D0H6	P29474	0.2376
A4D0H6	Q9ULP0	0.0924
A4D0H6	Q9P2F8	0.5630
A4D0H6	Q13554	0.2094
A4D0H6	Q8NFZ5	0.3836
A4D0H6	Q8N335	0.0184
A4D0H6	Q9UL54	0.4345
A4D0H6	O60701	0.1502
A4D0H6	Q9BZG1	0.6077
A4D0H6	Q92828	0.3599
A4D0H6	O60841	0.2533
A4D0H6	P60900	0.0944
A4D0H6	P11055	0.5494
A4D0H6	Q9NZQ9	0.4348
A4D0H6	P59190	0.7582
A4D0H6	Q14511	0.2664
A4D0H6	O14976	0.5486
A4D0H6	A0FGR8	0.5585
A4D0H6	Q14CS0	0.1431
A4D0H6	Q12955	0.4129
A4D0H6	O00311	0.4093
A4D0H6	Q03252	0.7121
A4D0H6	Q96P20	0.2870
A4D0H6	O95433	0.3492
A4D0H6	P60763	0.9686
A4D0H6	Q93096	0.2086
A4D0H6	Q9H422	0.3034
A4D0H6	Q6NXT1	0.2605
A4D0H6	Q8IZE3	0.1369
A4D0H6	O15145	0.2380
A4D0H6	O60285	0.1509
A4D0H6	P10599	0.3396
A4D0H6	Q68J44	0.4650
A4D0H6	P30307	0.3355
A4D0H6	Q99570	0.4765
A4D0H6	P60484	0.2995
A4D0H6	Q92630	0.3034
A4D0H6	Q9NRR5	0.5358
A4D0H6	Q8IZT6	0.2413
A4D0H6	Q93052	0.4381
A4D0H6	Q6IQ55	0.6068
A4D0H6	P19087	0.6276
A4D0H6	Q5FBB7	0.3287
A4D0H6	O43930	0.7419
A4D0H6	Q9Y2I2	0.3315
A4D0H6	Q01726	0.3654
A4D0H6	O15083	0.3936
A4D0H6	P51452	0.2345
A4D0H6	P36507	0.6504
A4D0H6	P32189	0.2183
A4D0H6	P62879	0.3197
A4D0H6	Q9BQS6	0.1331
A4D0H6	P62333	0.3070
A4D0H6	Q7Z444	0.9462
A4D0H6	P07205	0.0924
A4D0H6	O94804	0.3843
A4D0H6	O43566	0.1505
A4D0H6	Q01484	0.3837
A4D0H6	P25963	0.7435
A4D0H6	P08294	0.0413
A4D0H6	Q14141	0.2535
A4D0H6	Q9Y4I1	0.4366
A4D0H6	O76009	0.6093
A4D0H6	P51681	0.5002
A4D0H6	P98155	0.5311
A4D0H6	P37198	0.0385
A4D0H6	O15357	0.5201
A4D0H6	Q9UKX3	0.4600
A4D0H6	Q9BW83	0.5018
A4D0H6	Q96PE2	0.4746
A4D0H6	O60610	0.2166
A4D0H6	Q9UEW8	0.3312
A4D0H6	Q8WZ42	0.2070
A4D0H6	Q8IUH5	0.4471
A4D0H6	Q9BQE3	0.4073
A4D0H6	Q9UHV5	0.4889
A4D0H6	Q9UN36	0.1790
A4D0H6	Q06323	0.0924
A4D0H6	Q92817	0.4295
A4D0H6	P57105	0.6365
A4D0H6	Q7RTP6	0.4538
A4D0H6	P61158	0.5651
A4D0H6	Q04206	0.5567
A4D0H6	P37837	0.0663
A4D0H6	Q14162	0.5297
A4D0H6	P62195	0.2272
A4D0H6	Q9Y4G8	0.5103
A4D0H6	Q07157	0.7463
A4D0H6	A5A3E0	0.5651
A4D0H6	P49915	0.0924
A4D0H6	Q0D2K5	0.5078
A4D0H6	Q9NSC5	0.3096
A4D0H6	Q7RTS7	0.7283
A4D0H6	Q96IF1	0.4381
A4D0H6	P58753	0.1945
A4D0H6	P06241	0.4587
A4D0H6	Q96T49	0.2784
A4D0H6	Q8N2S1	0.3654
A4D0H6	Q86X27	0.2808
A4D0H6	P55345	0.3530
A4D0H6	P46527	0.2295
A4D0H6	O75161	0.4626
A4D0H6	Q99550	0.3130
A4D0H6	Q9Y2K3	0.5494
A4D0H6	P63244	0.3210
A4D0H6	O95747	0.4274
A4D0H6	Q96DT6	0.0924
A4D0H6	Q9NSB8	0.2509
A4D0H6	P02545	0.7121
A4D0H6	Q5T2T1	0.3486
A4D0H6	Q9Y6S9	0.7946
A4D0H6	Q92930	0.4914
A4D0H6	Q9Y566	0.3036
A4D0H6	Q8TE67	0.5937
A4D0H6	Q9UPE1	0.4557
A4D0H6	Q86VI3	0.3107
A4D0H6	Q9NR81	0.4746
A4D0H6	Q9P107	0.1386
A4D0H6	Q13009	0.2999
A4D0H6	P23258	0.4073
A4D0H6	A6NGB9	0.3444
A4D0H6	Q5TF58	0.7076
A4D0H6	P20594	0.5725
A4D0H6	Q8IXI2	0.9139
A4D0H6	P23443	0.7946
A4D0H6	P28070	0.1834
A4D0H6	Q8WXK3	0.4328
A4D0H6	Q9Y5X1	0.4836
A4D0H6	P50461	0.2782
A4D0H6	O14795	0.7005
A4D0H6	Q01518	0.0520
A4D0H6	Q92973	0.3355
A4D0H6	Q9P2A4	0.3021
A4D0H6	P59046	0.2870
A4D0H6	O94929	0.4879
A4D0H6	Q8NB66	0.7081
A4D0H6	Q2M1Z3	0.0225
A4D0H6	Q13114	0.3681
A4D0H6	Q8WZ64	0.1131
A4D0H6	Q9UKN7	0.4366
A4D0H6	Q7RTN6	0.2445
A4D0H6	Q9H9F9	0.4523
A4D0H6	P57729	0.4826
A4D0H6	Q9UBG0	0.3624
A4D0H6	Q8TAA3	0.0924
A4D0H6	P30530	0.5068
A4D0H6	Q96SB8	0.2954
A4D0H6	P35372	0.2246
A4D0H6	P28223	0.3409
A4D0H6	O75462	0.1575
A4D0H6	Q13636	0.8732
A4D0H6	Q8TC84	0.2784
A4D0H6	Q9HCE6	0.6196
A4D0H6	O60733	0.5207
A4D0H6	O75676	0.7946
A4D0H6	Q8WUF5	0.4179
A4D0H6	Q9BPX1	0.2445
A4D0H6	Q96A65	0.3054
A4D0H6	Q2Q1W2	0.4075
A4D0H6	Q14999	0.3653
A4D0H6	Q13042	0.3287
A4D0H6	Q6IN97	0.5282
A4D0H6	Q12834	0.3715
A4D0H6	Q6A163	0.6093
A4D0H6	Q12965	0.3401
A4D0H6	Q13404	0.6777
A4D0H6	P08069	0.5571
A4D0H6	Q13574	0.3913
A4D0H6	P28289	0.3039
A4D0H6	Q96PY5	0.1116
A4D0H6	Q8IVF5	0.3035
A4D0H6	O14508	0.2445
A4D0H6	Q9BZL4	0.4120
A4D0H6	Q9P219	0.4509
A4D0H6	P42356	0.3914
A4D0H6	Q13685	0.1830
A4D0H6	Q9Y6R4	0.4277
A4D0H6	Q8TBB1	0.5924
A4D0H6	P28336	0.3817
A4D0H6	Q8TC44	0.2204
A4D0H6	Q9H0F6	0.1254
A4D0H6	Q15269	0.3124
A4D0H6	O00471	0.1392
A4D0H6	Q8IWF7	0.5559
A4D0H6	Q5SW96	0.3886
A4D0H6	O75912	0.3952
A4D0H6	P00558	0.0663
A4D0H6	P34896	0.0445
A4D0H6	A6NNZ2	0.4073
A4D0H6	P36896	0.5482
A4D0H6	P36406	0.5603
A4D0H6	Q8NEJ0	0.2548
A4D0H6	O43374	0.7608
A4D0H6	O14939	0.3925
A4D0H6	Q04917	0.1611
A4D0H6	P02538	0.7283
A4D0H6	Q9H190	0.3370
A4D0H6	P50452	0.2445
A4D0H6	Q15149	0.5792
A4D0H6	Q13158	0.3700
A4D0H6	Q96B67	0.0560
A4D0H6	Q8TDN4	0.0924
A4D0H6	O75582	0.7946
A4D0H6	Q9Y613	0.2078
A4D0H6	Q6IQ22	0.4914
A4D0H6	Q13474	0.3791
A4D0H6	O43572	0.1251
A4D0H6	Q13625	0.1212
A4D0H6	Q9NWX5	0.4379
A4D0H6	Q9UDY8	0.4578
A4D0H6	Q13501	0.2315
A4D0H6	Q96JJ3	0.3615
A4D0H6	P37840	0.2078
A4D0H6	Q9UNT1	0.6068
A4D0H6	O60518	0.2712
A4D0H6	P05109	0.1830
A4D0H6	Q32P44	0.1674
A4D0H6	Q9BV47	0.3697
A4D0H6	Q14112	0.3784
A4D0H6	P25116	0.3663
A4D0H6	P14635	0.3287
A4D0H6	Q92832	0.3903
A4D0H6	A9QM74	0.4497
A4D0H6	O95661	0.6871
A4D0H6	Q9UFH2	0.2183
A4D0H6	P04083	0.1938
A4D0H6	P42772	0.2445
A4D0H6	P49458	0.0924
A4D0H6	P01116	0.7693
A4D0H6	P15498	0.4946
A4D0H6	Q7Z794	0.6093
A4D0H6	Q8NFT8	0.5242
A4D0H6	P06132	0.1222
A4D0H6	Q9NY65	0.3944
A4D0H6	O95678	0.6093
A4D0H6	P23528	0.4046
A4D0H6	P35606	0.0924
A4D0H6	P34932	0.2084
A4D0H6	P11802	0.3501
A4D0H6	Q15819	0.4777
A4D0H6	Q9UNF0	0.3705
A4D0H6	Q15438	0.3409
A4D0H6	O75665	0.3287
A4D0H6	Q9Y3R4	0.0924
A4D0H6	O60260	0.2053
A4D0H6	Q8TE73	0.4459
A4D0H6	Q86UR1	0.2414
A4D0H6	Q68DK2	0.3380
A4D0H6	Q9P2M7	0.3765
A4D0H6	P98170	0.2009
A4D0H6	P30047	0.2812
A4D0H6	P15311	0.5897
A4D0H6	P25788	0.3355
A4D0H6	Q8TEW8	0.6365
A4D0H6	Q7LDG7	0.5983
A4D0H6	Q9C098	0.2927
A4D0H6	Q7Z7M0	0.5069
A4D0H6	Q5HYI8	0.4367
A4D0H6	P55039	0.2781
A4D0H6	Q8NEN9	0.6172
A4D0H6	O43900	0.3930
A4D0H6	Q12851	0.3843
A4D0H6	O95644	0.1893
A4D0H6	Q96F07	0.0747
A4D0H6	Q07912	0.5342
A4D0H6	P27361	0.7394
A4D0H6	P51965	0.7654
A4D0H6	P48431	0.1317
A4D0H6	O75179	0.3179
A4D0H6	Q96QF0	0.3287
A4D0H6	P49682	0.4654
A4D0H6	Q96JP2	0.6720
A4D0H6	O43237	0.1767
A4D0H6	P50148	0.6036
A4D0H6	P52757	0.2944
A4D0H6	Q9HAV4	0.1242
A4D0H6	Q9H4G0	0.5869
A4D0H6	Q9H4E7	0.1409
A4D0H6	P26640	0.0924
A4D0H6	P36873	0.2450
A4D0H6	Q93034	0.3355
A4D0H6	Q7M4L6	0.4904
A4D0H6	Q12774	0.2519
A4D0H6	P29597	0.4803
A4D0H6	Q99436	0.3355
A4D0H6	Q6T311	0.5261
A4D0H6	P27986	0.4002
A4D0H6	P05388	0.1854
A4D0H6	P04150	0.0357
A4D0H6	Q99933	0.3243
A4D0H6	P53779	0.5544
A4D0H6	O95278	0.5414
A4D0H6	Q9NR61	0.5671
A4D0H6	Q8N448	0.5358
A4D0H6	P78352	0.4565
A4D0H6	O43852	0.3954
A4D0H6	Q96MT8	0.3287
A4D0H6	Q13546	0.6976
A4D0H6	Q8IUC6	0.3120
A4D0H6	P81274	0.0537
A4D0H6	P28074	0.3355
A4D0H6	Q12923	0.5291
A4D0H6	Q08209	0.1956
A4D0H6	Q9C0K7	0.2936
A4D0H6	Q99956	0.3697
A4D0H6	Q96DT5	0.3196
A4D0H6	P55072	0.3318
A4D0H6	P62136	0.2450
A4D0H6	Q08881	0.4092
A4D0H6	Q3V6T2	0.3703
A4D0H6	Q6DN14	0.6031
A4D0H6	P51817	0.7946
A4D0H6	Q5T7N3	0.3902
A4D0H6	O95396	0.0909
A4D0H6	P51959	0.4113
A4D0H6	Q9HCC9	0.4015
A4D0H6	P31995	0.4042
A4D0H6	O95153	0.2237
A4D0H6	Q13228	0.2743
A4D0H6	P51677	0.4654
A4D0H6	Q9UBK7	0.6068
A4D0H6	P98164	0.4221
A4D0H6	O14526	0.3327
A4D0H6	Q6PEY2	0.4073
A4D0H6	P43250	0.7946
A4D0H6	P05787	0.6093
A4D0H6	Q16625	0.0485
A4D0H6	Q92928	0.4440
A4D0H6	Q13432	0.3287
A4D0H6	P00519	0.5237
A4D0H6	Q9NVN3	0.1251
A4D0H6	O75131	0.5307
A4D0H6	Q8IVF7	0.2078
A4D0H6	Q99490	0.3840
A4D0H6	Q8WXX0	0.1611
A4D0H6	Q96AX1	0.3341
A4D0H6	Q99469	0.4929
A4D0H6	Q13393	0.2462
A4D0H6	Q5JS13	0.4538
A4D0H6	Q16643	0.4883
A4D0H6	Q8TAT6	0.0909
A4D0H6	P13535	0.5494
A4D0H6	Q99638	0.1013
A4D0H6	P51911	0.3897
A4D0H6	P30279	0.2353
A4D0H6	Q96KQ4	0.2127
A4D0H6	P49721	0.2132
A4D0H6	P07306	0.3121
A4D0H6	P50613	0.1921
A4D0H6	Q8TEC5	0.3346
A4D0H6	Q8N8S7	0.3433
A4D0H6	P47736	0.0497
A4D0H6	Q9Y6N9	0.5095
A4D0H6	Q9Y371	0.2741
A4D0H6	Q9BZR8	0.2857
A4D0H6	O76003	0.3468
A4D0H6	Q8TCX1	0.1767
A4D0H6	O14544	0.3023
A4D0H6	Q16401	0.0251
A4D0H6	Q9Y572	0.2772
A4D0H6	P54762	0.4092
A4D0H6	O75716	0.4961
A4D0H6	P40337	0.2010
A4D0H6	Q9UKT8	0.1269
A4D0H6	P16885	0.2428
A4D0H6	P30153	0.1317
A4D0H6	Q9GZV1	0.4557
A4D0H6	Q9H4E5	0.9686
A4D0H6	Q9NNW5	0.2188
A4D0H6	Q7Z698	0.4082
A4D0H6	O00206	0.1645
A4D0H6	P13645	0.5931
A4D0H6	P53384	0.1235
A4D0H6	Q9UJ41	0.0899
A4D0H6	Q14114	0.4221
A4D0H6	P07437	0.4173
A4D0H6	P12081	0.0924
A4D0H6	P42575	0.2668
A4D0H6	A8MVU1	0.3939
A4D0H6	P02533	0.6093
A4D0H6	Q9H093	0.2770
A4D0H6	Q5EBL4	0.1549
A4D0H6	O95999	0.3341
A4D0H6	Q9Y2G2	0.0913
A4D0H6	Q9H4B4	0.2668
A4D0H6	Q9HCE7	0.2772
A4D0H6	Q496M5	0.2816
A4D0H6	O00401	0.5905
A4D0H6	Q9NZR2	0.3287
A4D0H6	Q96QU8	0.0743
A4D0H6	Q9UPV9	0.1937
A4D0H6	O15068	0.4883
A4D0H6	Q7Z460	0.3287
A4D0H6	P11532	0.5354
A4D0H6	P04049	0.3797
A4D0H6	P30041	0.2445
A4D0H6	P63104	0.2588
A4D0H6	O76094	0.1549
A4D0H6	Q8N103	0.0225
A4D0H6	Q9UQ26	0.6930
A4D0H6	Q96A56	0.1317
A4D0H6	Q16589	0.3083
A4D0H6	Q13905	0.4908
A4D0H6	Q9UK73	0.1960
A4D0H6	P61019	0.6441
A4D0H6	Q96RU3	0.4907
A4D0H6	P40616	0.5731
A4D0H6	P55211	0.4661
A4D0H6	Q99986	0.3387
A4D0H6	P42345	0.3403
A4D0H6	O95997	0.1317
A4D0H6	Q6IQ23	0.2575
A4D0H6	O43396	0.2564
A4D0H6	O75962	0.4187
A4D0H6	O75154	0.0532
A4D0H6	Q9BSW2	0.2707
A4D0H6	P05067	0.2377
A4D0H6	P54105	0.3614
A4D0H6	Q9UQC2	0.2772
A4D0H6	Q9BYG4	0.3024
A4D0H6	Q14012	0.1538
A4D0H6	Q13639	0.4102
A4D0H6	Q13576	0.5199
A4D0H6	Q86WV1	0.2737
A4D0H6	Q9NUP1	0.2445
A4D0H6	Q96KC2	0.5731
A4D0H6	O95782	0.2947
A4D0H6	P13385	0.4378
A4D0H6	Q15942	0.4371
A4D0H6	Q15831	0.3625
A4D0H6	P62244	0.0924
A4D0H6	Q8WUN7	0.2989
A4D0H6	O00186	0.3070
A4D0H6	O95049	0.6932
A4D0H6	O75146	0.2289
A4D0H6	P78371	0.2992
A4D0H6	P62258	0.3721
A4D0H6	Q9P0K7	0.4534
A4D0H6	Q12967	0.4744
A4D0H6	O94806	0.4687
A4D0H6	Q9Y4J8	0.1873
A4D0H6	Q8NFH8	0.1904
A4D0H6	Q9P0V3	0.5038
A4D0H6	Q5T2S8	0.5410
A4D0H6	Q6UVJ0	0.2132
A4D0H6	Q5VZM2	0.1481
A4D0H6	Q8IVM0	0.2297
A4D0H6	Q9Y6D6	0.2743
A4D0H6	O95967	0.3784
A4D0H6	Q92997	0.6896
A4D0H6	P42681	0.2555
A4D0H6	Q15746	0.4620
A4D0H6	Q96BM9	0.6684
A4D0H6	A4D2P6	0.3495
A4D0H6	Q2TAY7	0.2792
A4D0H6	Q9UII4	0.2445
A4D0H6	Q9Y3M8	0.4187
A4D0H6	Q86WG3	0.1331
A4D0H6	P46821	0.3614
A4D0H6	P35080	0.1640
A4D0H6	Q8TEY7	0.0372
A4D0H6	A6NIZ1	0.7096
A4D0H6	Q8WXR4	0.6753
A4D0H6	Q9UGJ1	0.1767
A4D0H6	Q7Z6B7	0.2899
A4D0H6	P14923	0.6946
A4D0H6	P49841	0.2599
A4D0H6	Q9Y376	0.2445
A4D0H6	Q9BV73	0.3287
A4D0H6	Q07817	0.1632
A4D0H6	Q8TE68	0.5809
A4D0H6	P50991	0.2457
A4D0H6	Q6ZR08	0.2923
A4D0H6	P46379	0.3203
A4D0H6	Q9Y3E7	0.2445
A4D0H6	Q96KB5	0.5769
A4D0H6	Q9H7C4	0.1150
A4D0H6	Q96ED9	0.3977
A4D0H6	O43303	0.3287
A4D0H6	O14576	0.3287
A4D0H6	Q6ZW31	0.0225
A4D0H6	Q99963	0.2143
A4D0H6	Q96RT7	0.1767
A4D0H6	Q8N4C8	0.5113
A4D0H6	Q16513	0.7946
A4D0H6	Q68EM7	0.4187
A4D0H6	Q8IYB4	0.2580
A4D0H6	Q9UPC5	0.3663
A4D0H6	Q9NZ32	0.5651
A4D0H6	O75351	0.2445
A4D0H6	O00221	0.5841
A4D0H6	Q9Y2I6	0.1767
A4D0H6	Q9HCD6	0.4861
A4D0H6	Q13535	0.3975
A4D0H6	Q09013	0.7182
A4D0H6	Q6P2E9	0.3225
A4D0H6	P63220	0.0924
A4D0H6	Q9HB21	0.4157
A4D0H6	P98082	0.2416
A4D0H6	O14964	0.4462
A4D0H6	Q92737	0.7318
A4D0H6	O15085	0.7606
A4D0H6	O14745	0.4446
A4D0H6	Q96JB1	0.2199
A4D0H6	Q9H1R3	0.4269
A4D0H6	Q9P2Q2	0.5988
A4D0H6	Q9NRY4	0.3298
A4D0H6	P04350	0.4073
A4D0H6	Q7Z3Y7	0.6093
A4D0H6	Q5VYY1	0.4557
A4D0H6	P23458	0.4092
A4D0H6	Q9H0T7	0.4841
A4D0H6	Q9BPW5	0.6176
A4D0H6	P07332	0.4071
A4D0H6	P11274	0.3411
A4D0H6	Q9Y6X6	0.6357
A4D0H6	Q5JTW2	0.3984
A4D0H6	P51451	0.4587
A4D0H6	P14616	0.5571
A4D0H6	Q15109	0.3593
A4D0H6	P16234	0.4697
A4D0H6	P61081	0.4254
A4D0H6	P35240	0.6015
A4D0H6	Q8N3F8	0.5792
A4D0H6	P41240	0.4071
A4D0H6	Q9Y4D1	0.1890
A4D0H6	P19012	0.6093
A4D0H6	Q96AH8	0.4315
A4D0H6	Q8NFP9	0.1251
A4D0H6	Q9NUP9	0.6365
A4D0H6	P04424	0.0924
A4D0H6	Q9NPA3	0.1767
A4D0H6	P26885	0.2923
A4D0H6	P61163	0.5651
A4D0H6	Q9NZJ0	0.1659
A4D0H6	Q9BY11	0.3346
A4D0H6	P53618	0.3682
A4D0H6	P35442	0.3013
A4D0H6	Q9UBC2	0.4448
A4D0H6	Q5H913	0.3218
A4D0H6	Q14184	0.6646
A4D0H6	P62158	0.3353
A4D0H6	Q15642	0.6003
A4D0H6	Q8NEV4	0.6806
A4D0H6	Q9UJU6	0.5592
A4D0H6	P35367	0.3033
A4D0H6	Q9NRL3	0.1769
A4D0H6	P05412	0.1226
A4D0H6	P63313	0.2972
A4D0H6	P61981	0.3333
A4D0H6	Q7L7X3	0.4345
A4D0H6	P42331	0.0679
A4D0H6	Q86UL8	0.6083
A4D0H6	Q96P48	0.2978
A4D0H6	O95822	0.1632
A4D0H6	Q86XP1	0.4638
A4D0H6	Q9NXV2	0.3355
A4D0H6	P29466	0.4189
A4D0H6	P62820	0.4440
A4D0H6	Q38SD2	0.3308
A4D0H6	Q96LR5	0.7654
A4D0H6	P36888	0.5409
A4D0H6	Q96HU8	0.7096
A4D0H6	P56539	0.2270
A4D0H6	Q9P2F6	0.0225
A4D0H6	O15131	0.2533
A4D0H6	A1A4S6	0.4514
A4D0H6	P26447	0.6240
A4D0H6	Q9H195	0.5770
A4D0H6	Q5TCY1	0.5243
A4D0H6	P80511	0.2424
A4D0H6	Q9NP90	0.8021
A4D0H6	Q8IV61	0.6775
A4D0H6	Q13614	0.1966
A4D0H6	Q13873	0.3780
A4D0H6	Q14164	0.5861
A4D0H6	P42771	0.2131
A4D0H6	Q96B02	0.7535
A4D0H6	Q14790	0.5705
A4D0H6	P07196	0.6093
A4D0H6	P49759	0.3876
A4D0H6	Q9UKX2	0.5494
A4D0H6	O94810	0.3515
A4D0H6	O14924	0.5375
A4D0H6	Q53GG5	0.3797
A4D0H6	Q8WZA2	0.4514
A4D0H6	O15350	0.0383
A4D0H6	P01112	0.8251
A4D0H6	O15259	0.4406
A4D0H6	Q05823	0.3203
A4D0H6	Q9NNX6	0.3121
A4D0H6	P49757	0.2313
A4D0H6	Q86V86	0.2007
A4D0H6	Q08043	0.4986
A4D0H6	Q8WXH6	0.4850
A4D0H6	P09525	0.2497
A4D0H6	Q9NW82	0.5157
A4D0H6	P35555	0.3903
A4D0H6	Q8IVH8	0.3843
A4D0H6	O15530	0.7946
A4D0H6	Q9Y2Z0	0.1315
A4D0H6	Q14289	0.4859
A4D0H6	Q04724	0.2829
A4D0H6	P08865	0.2918
A4D0H6	Q96SB4	0.3751
A4D0H6	O95373	0.0790
A4D0H6	Q8TD55	0.4949
A4D0H6	O76015	0.6093
A4D0H6	P49238	0.4654
A4D0H6	Q9UHB4	0.2445
A4D0H6	P35813	0.0661
A4D0H6	O15061	0.1765
A4D0H6	Q6P4F7	0.0225
A4D0H6	P41252	0.2743
A4D0H6	O14807	0.6859
A4D0H6	O43166	0.4394
A4D0H6	Q6QEF8	0.4867
A4D0H6	Q07812	0.1221
A4D0H6	Q8IW41	0.3481
A4D0H6	P63146	0.6317
A4D0H6	P51148	0.5848
A4D0H6	Q9Y614	0.5651
A4D0H6	Q92558	0.2380
A4D0H6	P42679	0.4071
A4D0H6	O15056	0.0387
A4D0H6	Q8WYK0	0.0924
A4D0H6	P32239	0.3552
A4D0H6	P19388	0.3593
A4D0H6	P11801	0.1329
A4D0H6	P84077	0.5783
A4D0H6	Q15468	0.0924
A4D0H6	Q9HC29	0.6113
A4D0H6	P37802	0.3233
A4D0H6	O75190	0.0804
A4D0H6	P42680	0.4092
A4D0H6	Q15542	0.2277
A4D0H6	Q8TEW0	0.6484
A4D0H6	O43704	0.0924
A4D0H6	O95466	0.2648
A4D0H6	P38405	0.6276
A4D0H6	P22392	0.4142
A4D0H6	P36404	0.5731
A4D0H6	Q5T1H1	0.5242
A4D0H6	Q8TDZ2	0.3773
A4D0H6	Q5VST9	0.3295
A4D0H6	P22607	0.5409
A4D0H6	Q8NDX1	0.5213
A4D0H6	Q9H3S4	0.0924
A4D0H6	Q9NZH6	0.0429
A4D0H6	O14558	0.1331
A4D0H6	P41002	0.2862
A4D0H6	Q86VS8	0.2227
A4D0H6	Q13177	0.4546
A4D0H6	Q9NQT6	0.1419
A4D0H6	Q9BXW6	0.4581
A4D0H6	Q9GZS0	0.2266
A4D0H6	Q9HD26	0.6896
A4D0H6	P27701	0.4833
A4D0H6	P11233	0.5789
A4D0H6	Q8TAM6	0.3971
A4D0H6	Q9NQY0	0.2862
A4D0H6	Q8TDF6	0.6785
A4D0H6	Q9Y295	0.1694
A4D0H6	Q9Y2J0	0.6588
A4D0H6	Q9NPI6	0.2445
A4D0H6	Q9Y2J4	0.2276
A4D0H6	P62140	0.2450
A4D0H6	P30411	0.5002
A4D0H6	P52292	0.3355
A4D0H6	Q96CN4	0.3456
A4D0H6	Q8NHR9	0.5412
A4D0H6	P51955	0.2518
A4D0H6	O00459	0.3984
A4D0H6	Q99558	0.6771
A4D0H6	Q96FA3	0.0962
A4D0H6	P51813	0.4587
A4D0H6	Q8NI35	0.6484
A4D0H6	Q05209	0.2772
A4D0H6	P0C869	0.3828
A4D0H6	P62328	0.4626
A4D0H6	Q56UN5	0.4898
A4D0H6	Q16816	0.3147
A4D0H6	Q13617	0.0912
A4D0H6	A6NH57	0.6499
A4D0H6	P49368	0.3863
A4D0H6	O43318	0.3225
A4D0H6	P32302	0.4654
A4D0H6	O94813	0.1914
A4D0H6	O95714	0.3356
A4D0H6	Q8TER0	0.4822
A4D0H6	Q99996	0.3287
A4D0H6	Q86YT6	0.5332
A4D0H6	Q96RG2	0.2448
A4D0H6	Q9Y266	0.1767
A4D0H6	Q8N1I0	0.4928
A4D0H6	Q6H8Q1	0.4879
A4D0H6	Q96JZ2	0.3989
A4D0H6	Q9ULH0	0.2445
A4D0H6	Q13115	0.4395
A4D0H6	P56945	0.3238
A4D0H6	P35754	0.0924
A4D0H6	O15169	0.3782
A4D0H6	Q0VAM2	0.5446
A4D0H6	Q13637	0.4826
A4D0H6	Q9NRW4	0.3309
A4D0H6	Q96I15	0.0924
A4D0H6	Q13043	0.4775
A4D0H6	O43187	0.4904
A4D0H6	Q8N2H9	0.3365
A4D0H6	Q16539	0.5327
A4D0H6	Q9NZL6	0.4744
A4D0H6	P49354	0.3309
A4D0H6	Q8N4N8	0.2065
A4D0H6	Q15835	0.7946
A4D0H6	Q9P2N2	0.0794
A4D0H6	Q13470	0.5362
A4D0H6	P13807	0.2183
A4D0H6	Q9UMS4	0.3137
A4D0H6	Q9UI10	0.2445
A4D0H6	P55273	0.3203
A4D0H6	P14598	0.3939
A4D0H6	P35998	0.3653
A4D0H6	O00548	0.4947
A4D0H6	P07195	0.0663
A4D0H6	P12814	0.4493
A4D0H6	P20340	0.4669
A4D0H6	Q15208	0.6687
A4D0H6	Q9H2K2	0.2700
A4D0H6	P24385	0.3889
A4D0H6	P78537	0.2445
A4D0H6	O75935	0.3287
A4D0H6	P35580	0.5494
A4D0H6	P06753	0.2383
A4D0H6	Q8NF91	0.6978
A4D0H6	O95336	0.0663
A4D0H6	O75581	0.2335
A4D0H6	Q8N1N4	0.6093
A4D0H6	Q9BSW7	0.4847
A4D0H6	Q4LDE5	0.4572
A4D0H6	P29475	0.2078
A4D0H6	O96018	0.3802
A4D0H6	O43586	0.2234
A4D0H6	O95154	0.0924
A4D0H6	Q8TBX8	0.2961
A4D0H6	P49674	0.2596
A4D0H6	Q02078	0.1779
A4D0H6	Q9BZI7	0.1377
A4D0H6	Q12802	0.4746
A4D0H6	Q9Y490	0.5897
A4D0H6	O00629	0.5401
A4D0H6	Q8TCX5	0.5198
A4D0H6	Q9Y297	0.2884
A4D0H6	O95757	0.2084
A4D0H6	Q9H560	0.5531
A4D0H6	Q15306	0.2963
A4D0H6	P51668	0.7654
A4D0H6	Q9UM54	0.5494
A4D0H6	P40818	0.2772
A4D0H6	P58546	0.1715
A4D0H6	O14907	0.5863
A4D0H6	O95219	0.1921
A4D0H6	Q9BYT3	0.3008
A4D0H6	Q13509	0.4073
A4D0H6	Q9NVA2	0.4181
A4D0H6	Q8TC94	0.5651
A4D0H6	Q8N8E3	0.2081
A4D0H6	P30281	0.1822
A4D0H6	P21333	0.5708
A4D0H6	P28222	0.3409
A4D0H6	Q9UHR4	0.2884
A4D0H6	Q96HU1	0.2346
A4D0H6	Q13794	0.0867
A4D0H6	Q96BJ8	0.4781
A4D0H6	P33897	0.0534
A4D0H6	Q9BUX1	0.2445
A4D0H6	P15735	0.3147
A4D0H6	Q00536	0.2050
A4D0H6	Q8IZ41	0.4388
A4D0H6	Q9NYA4	0.3494
A4D0H6	Q86VQ3	0.4495
A4D0H6	Q96S38	0.7946
A4D0H6	O75747	0.4312
A4D0H6	Q66K74	0.2097
A4D0H6	A8MU46	0.6285
A4D0H6	Q06187	0.2555
A4D0H6	P10916	0.3287
A4D0H6	Q9UQB8	0.4078
A4D0H6	P18054	0.2988
A4D0H6	Q8WVM8	0.2906
A4D0H6	Q9P286	0.2479
A4D0H6	Q07954	0.3287
A4D0H6	Q99767	0.3143
A4D0H6	P11362	0.5409
A4D0H6	O00305	0.3847
A4D0H6	Q96HA7	0.3051
A4D0H6	Q8N5H7	0.3402
A4D0H6	P20337	0.6441
A4D0H6	O15020	0.6946
A4D0H6	Q9UKG1	0.2603
A4D0H6	O60749	0.0899
A4D0H6	Q13163	0.4750
A4D0H6	P21127	0.3002
A4D0H6	Q8IVL1	0.5059
A4D0H6	O43933	0.2743
A4D0H6	Q02750	0.8317
A4D0H6	Q9Y697	0.3236
A4D0H6	A5LHX3	0.1151
A4D0H6	Q9UEE5	0.5157
A4D0H6	Q03113	0.6285
A4D0H6	Q9Y5S1	0.5478
A4D0H6	O43683	0.2397
A4D0H6	Q92963	0.7946
A4D0H6	Q9H6S3	0.4907
A4D0H6	Q9UL25	0.6541
A4D0H6	O43739	0.3409
A4D0H6	Q96JQ2	0.4798
A4D0H6	Q9BQL6	0.5035
A4D0H6	Q8N5D0	0.2777
A4D0H6	P45985	0.6028
A4D0H6	Q15646	0.1222
A4D0H6	Q9BSJ2	0.3585
A4D0H6	O00291	0.5010
A4D0H6	P12931	0.4670
A4D0H6	Q9NSB2	0.6093
A4D0H6	O60784	0.3886
A4D0H6	P09619	0.5330
A4D0H6	Q12792	0.2032
A4D0H6	P61204	0.5783
A4D0H6	Q9UIK4	0.3357
A4D0H6	Q99661	0.3287
A4D0H6	Q99719	0.0985
A4D0H6	P62253	0.7654
A4D0H6	O94832	0.5494
A4D0H6	Q05329	0.2772
A4D0H6	Q02556	0.1946
A4D0H6	P23396	0.0944
A4D0H6	Q96JB8	0.3486
A4D0H6	Q16760	0.4429
A4D0H6	Q15811	0.4690
A4D0H6	Q13885	0.4073
A4D0H6	Q9BQG1	0.6033
A4D0H6	Q5VZK9	0.4588
A4D0H6	O60271	0.0608
A4D0H6	P09417	0.0445
A4D0H6	Q9H987	0.2929
A4D0H6	Q9NQ75	0.2674
A4D0H6	Q15735	0.1251
A4D0H6	Q9UJT0	0.4073
A4D0H6	Q9Y5S2	0.7182
A4D0H6	Q8N8L6	0.5731
A4D0H6	Q9NX57	0.4367
A4D0H6	Q03001	0.5059
A4D0H6	P60660	0.0336
A4D0H6	P49747	0.3784
A4D0H6	Q9H4M7	0.2093
A4D0H6	Q9UGP4	0.4381
A4D0H6	P20591	0.2445
A4D0H6	Q13671	0.2386
A4D0H6	P20073	0.2003
A4D0H6	Q7Z7A4	0.4134
A4D0H6	P57077	0.0432
A4D0H6	O43663	0.1079
A4D0H6	P42685	0.4092
A4D0H6	O75602	0.4314
A4D0H6	O14818	0.3355
A4D0H6	Q14532	0.6093
A4D0H6	P35221	0.4518
A4D0H6	O14933	0.7654
A4D0H6	Q8N2Y8	0.4435
A4D0H6	O14896	0.3482
A4D0H6	Q9Y243	0.7946
A4D0H6	Q495B1	0.5965
A4D0H6	O14920	0.5562
A4D0H6	Q9H0E2	0.2673
A4D0H6	P53671	0.5469
A4D0H6	Q7Z6G3	0.2051
A4D0H6	O15294	0.3070
A4D0H6	P51693	0.1151
A4D0H6	Q7Z6J2	0.4249
A4D0H6	Q3SY84	0.6093
A4D0H6	Q8IXI1	0.9524
A4D0H6	Q9BZ29	0.3288
A4D0H6	Q8TEU7	0.5916
A4D0H6	Q9UH77	0.3287
A4D0H6	P35968	0.5409
A4D0H6	Q9BUB5	0.2445
A4D0H6	Q15173	0.2445
A4D0H6	Q9NRS6	0.1222
A4D0H6	Q13094	0.2626
A4D0H6	Q02410	0.3143
A4D0H6	P50995	0.1556
A4D0H6	Q12934	0.2482
A4D0H6	P16298	0.0731
A4D0H6	Q9NYJ8	0.4353
A4D0H6	P78368	0.5858
A4D0H6	P14678	0.1377
A4D0H6	P08727	0.6093
A4D0H6	Q13131	0.1141
A4D0H6	Q13237	0.7419
A4D0H6	Q6P3W7	0.5449
A4D0H6	Q9NZQ3	0.3075
A4D0H6	P15559	0.2445
A4D0H6	Q13469	0.1941
A4D0H6	Q8NHY3	0.2012
A4D0H6	P08758	0.2497
A4D0H6	Q96NE9	0.5215
A4D0H6	Q15700	0.5096
A4D0H6	Q9Y2H9	0.7451
A4D0H6	Q16828	0.3696
A4D0H6	Q9Y5W5	0.5770
A4D0H6	A1X283	0.4008
A4D0H6	O00194	0.4695
A4D0H6	Q9H2X3	0.3121
A4D0H6	P46940	0.3170
A4D0H6	Q9UGI8	0.3830
A4D0H6	Q5VWQ8	0.6389
A4D0H6	Q9NYI0	0.4792
A4D0H6	O14827	0.3742
A4D0H6	Q9UGK3	0.4685
A4D0H6	Q99814	0.1317
A4D0H6	P20248	0.3395
A4D0H6	P24723	0.7946
A4D0H6	Q8TDM6	0.4919
A4D0H6	Q99819	0.2667
A4D0H6	O60890	0.4182
A4D0H6	P51151	0.4293
A4D0H6	O15232	0.2983
A4D0H6	P48444	0.0924
A4D0H6	P62834	0.7001
A4D0H6	Q6P0Q8	0.6687
A4D0H6	Q96P44	0.2668
A4D0H6	P31947	0.3627
A4D0H6	Q96B97	0.5055
A4D0H6	Q8IY63	0.2445
A4D0H6	Q8WY64	0.5669
A4D0H6	Q63HR2	0.5883
A4D0H6	Q9NPD8	0.7654
A4D0H6	Q13188	0.4775
A4D0H6	Q9NRF2	0.3402
A4D0H6	Q8TED0	0.3498
A4D0H6	Q9UD71	0.0924
A4D0H6	Q5S007	0.3421
A4D0H6	A8MYJ9	0.4027
A4D0H6	Q92574	0.3243
A4D0H6	Q9NRC6	0.5664
A4D0H6	Q9H4P4	0.0408
A4D0H6	P07949	0.5068
A4D0H6	Q9UNA1	0.5756
A4D0H6	Q9BVA0	0.3137
A4D0H6	Q96GX5	0.6518
A4D0H6	P23743	0.6572
A4D0H6	P09917	0.0909
A4D0H6	P00441	0.2114
A4D0H6	Q7Z699	0.3734
A4D0H6	O14757	0.3287
A4D0H6	O95837	0.6285
A4D0H6	Q76I76	0.4650
A4D0H6	Q12929	0.5115
A4D0H6	P33241	0.3712
A4D0H6	Q13424	0.6896
A4D0H6	P14316	0.1946
A4D0H6	Q13017	0.2813
A4D0H6	Q9UMX0	0.5329
A4D0H6	Q8N1W1	0.3492
A4D0H6	Q06124	0.2445
A4D0H6	Q6J9G0	0.5756
A4D0H6	O75369	0.6555
A4D0H6	Q0VDD8	0.3172
A4D0H6	Q9NRD5	0.5168
A4D0H6	Q86YS6	0.7539
A4D0H6	P10721	0.4641
A4D0H6	P05783	0.6588
A4D0H6	P61764	0.3341
A4D0H6	Q6P597	0.1803
A4D0H6	P19835	0.2858
A4D0H6	Q8WUM4	0.4341
A4D0H6	Q13480	0.2445
A4D0H6	Q9NYB9	0.3846
A4D0H6	Q96A58	0.6859
A4D0H6	O76011	0.6093
A4D0H6	P04792	0.6039
A4D0H6	P36894	0.5465
A4D0H6	Q86XP0	0.3823
A4D0H6	P48454	0.1956
A4D0H6	P25787	0.2445
A4D0H6	Q9UI12	0.2711
A4D0H6	P35237	0.0924
A4D0H6	Q9ULV4	0.5387
A4D0H6	Q7L523	0.4309
A4D0H6	Q16082	0.2445
A4D0H6	O75563	0.2737
A4D0H6	Q14152	0.2743
A4D0H6	Q00653	0.5965
A4D0H6	P63279	0.6317
A4D0H6	P55210	0.3309
A4D0H6	P50238	0.3930
A4D0H6	Q7L0Q8	0.9634
A4D0H6	Q14444	0.0924
A4D0H6	Q07890	0.6859
A4D0H6	Q8WXH0	0.7274
A4D0H6	Q16555	0.2445
A4D0H6	A6NHL2	0.4073
A4D0H6	Q92843	0.1018
A4D0H6	Q86XR7	0.3658
A4D0H6	Q969M7	0.6317
A4D0H6	Q9BRX9	0.3737
A4D0H6	Q969H4	0.0382
A4D0H6	Q9Y5M8	0.4914
A4D0H6	Q2M3V2	0.5407
A4D0H6	P51636	0.2293
A4D0H6	Q00013	0.3486
A4D0H6	Q15654	0.4345
A4D0H6	Q9Y6Z7	0.2590
A4D0H6	Q99569	0.5317
A4D0H6	O43795	0.5494
A4D0H6	Q8WUD1	0.4440
A4D0H6	P10909	0.1950
A4D0H6	Q02297	0.5206
A4D0H6	Q9NUV9	0.1222
A4D0H6	P22694	0.7946
A4D0H6	P41219	0.6093
A4D0H6	O00231	0.0924
A4D0H6	Q8TF74	0.3444
A4D0H6	Q9P212	0.4738
A4D0H6	P63167	0.4735
A4D0H6	Q9HB75	0.3001
A4D0H6	Q9UBF9	0.0628
A4D0H6	Q13557	0.1858
A4D0H6	Q86SQ7	0.3287
A4D0H6	Q8TAF3	0.1748
A4D0H6	Q99456	0.6093
A4D0H6	Q9NS23	0.7476
A4D0H6	P62851	0.1222
A4D0H6	O60493	0.1220
A4D0H6	Q16620	0.4868
A4D0H6	P42684	0.4840
A4D0H6	Q8IZD9	0.4928
A4D0H6	P20794	0.1515
A4D0H6	Q71F23	0.0849
A4D0H6	O60437	0.4295
A4D0H6	Q96PU5	0.4905
A4D0H6	P18085	0.5783
A4D0H6	P53355	0.3409
A4D0H6	Q9BUF5	0.4073
A4D0H6	Q96JB2	0.0577
A4D0H6	Q9UKE5	0.5113
A4D0H6	P46459	0.1235
A4D0H6	P53814	0.5345
A4D0H6	Q8WTQ7	0.7946
A4D0H6	Q9H0B6	0.3287
A4D0H6	Q9BUH8	0.1648
A4D0H6	P62330	0.4321
A4D0H6	Q9BRP4	0.3724
A4D0H6	Q6ZUT3	0.5988
A4D0H6	Q969F8	0.4247
A4D0H6	O95429	0.2596
A4D0H6	O43353	0.5083
A4D0H6	P35270	0.1222
A4D0H6	Q8IVF4	0.2345
A4D0H6	Q9Y696	0.1263
A4D0H6	P61106	0.4440
A4D0H6	O95067	0.2256
A4D0H6	P60709	0.5651
A4D0H6	Q92625	0.5436
A4D0H6	Q9Y496	0.3287
A4D0H6	P22612	0.7946
A4D0H6	Q13112	0.1615
A4D0H6	Q9BVN2	0.2909
A4D0H6	Q6KB66	0.6699
A4D0H6	Q16825	0.4523
A4D0H6	Q16665	0.3066
A4D0H6	Q8IYK8	0.7566
A4D0H6	Q12982	0.2445
A4D0H6	P98077	0.3402
A4D0H6	P54136	0.2743
A4D0H6	P78527	0.3217
A4D0H6	Q9Y219	0.5242
A4D0H6	O60331	0.4177
A4D0H6	Q8NFW9	0.5551
A4D0H6	O75347	0.0675
A4D0H6	Q14247	0.1720
A4D0H6	Q96I34	0.2784
A4D0H6	O75410	0.0301
A4D0H6	O43889	0.0851
A4D0H6	O00444	0.3585
A4D0H6	Q3KP44	0.5841
A4D0H6	P07550	0.3409
A4D0H6	P20592	0.1934
A4D0H6	P14619	0.7946
A4D0H6	Q86W28	0.2701
A4D0H6	Q8IW35	0.0599
A4D0H6	Q8N283	0.5312
A4D0H6	Q92529	0.3402
A4D0H6	P31994	0.4042
A4D0H6	O75923	0.5638
A4D0H6	P48681	0.5742
A4D0H6	Q9Y4K4	0.3315
A4D0H6	Q0JRZ9	0.1833
A4D0H6	Q9H1R2	0.1482
A4D0H6	Q96AX9	0.5861
A4D0H6	P48061	0.4793
A4D0H6	O96020	0.2170
A4D0H6	Q9Y678	0.0924
A4D0H6	Q7Z628	0.4746
A4D0H6	Q86XJ1	0.5071
A4D0H6	Q7KZI7	0.1858
A4D0H6	O14543	0.3789
A4D0H6	O14965	0.5126
A4D0H6	P21695	0.0184
A4D0H6	Q96RK4	0.2441
A4D0H6	Q9H5P4	0.5716
A4D0H6	P62714	0.1772
A4D0H6	Q96QB1	0.5526
A4D0H6	Q6ZWJ1	0.6182
A4D0H6	P09493	0.3846
A4D0H6	Q8N431	0.3433
A4D0H6	Q7Z6J4	0.5081
A4D0H6	Q96E17	0.6441
A4D0H6	Q92747	0.5751
A4D0H6	Q52LW3	0.3978
A4D0H6	Q9NT22	0.2023
A4D0H6	Q9H4Y5	0.0924
A4D0H6	P78396	0.4054
A4D0H6	Q86UT5	0.5647
A4D0H6	P04259	0.7283
A4D0H6	O14974	0.2766
A4D0H6	Q14CN4	0.6861
A4D0H6	O60716	0.6289
A4D0H6	Q13492	0.3057
A4D0H6	Q3KR16	0.4746
A4D0H6	Q14194	0.3287
A4D0H6	Q96PC3	0.1100
A4D0H6	O14640	0.5671
A4D0H6	Q9HCS5	0.5509
A4D0H6	Q13233	0.1751
A4D0H6	P42574	0.4096
A4D0H6	P29353	0.4111
A4D0H6	Q9Y272	0.8092
A4D0H6	O95166	0.0628
A4D0H6	Q96LW2	0.7946
A4D0H6	O43294	0.4381
A4D0H6	Q9Y2I7	0.5096
A4D0H6	P11049	0.4833
A4D0H6	Q92783	0.2445
A4D0H6	P49840	0.1560
A4D0H6	Q13191	0.1533
A4D0H6	Q6UXH1	0.3622
A4D0H6	P48668	0.7283
A4D0H6	Q13613	0.1251
A4D0H6	P09769	0.5089
A4D0H6	Q8TD19	0.3833
A4D0H6	P68032	0.5651
A4D0H6	Q05397	0.4859
A4D0H6	O60307	0.7451
A4D0H6	Q17R89	0.4187
A4D0H6	Q6ZVH7	0.4554
A4D0H6	P35527	0.6093
A4D0H6	Q7Z713	0.3188
A4D0H6	Q04864	0.1811
A4D0H6	Q92619	0.3978
A4D0H6	Q9H9E1	0.3826
A4D0H6	P62081	0.2084
A4D0H6	Q7Z6J6	0.5988
A4D0H6	P35626	0.7946
A4D0H6	O00139	0.3287
A4D0H6	O14604	0.2972
A4D0H6	Q6ZU15	0.0301
A4D0H6	Q9NSN8	0.5258
A4D0H6	Q14596	0.2443
A4D0H6	Q969Q5	0.4597
A4D0H6	P61006	0.6441
A4D0H6	Q8IVW4	0.3477
A4D0H6	Q7L804	0.5585
A4D0H6	P26842	0.5243
A4D0H6	Q99698	0.2445
A4D0H6	Q86XR8	0.3106
A4D0H6	Q9NRW1	0.4450
A4D0H6	Q9BYX7	0.5651
A4D0H6	Q9BPX5	0.1808
A4D0H6	O00429	0.3309
A4D0H6	Q9P2D7	0.1982
A4D0H6	Q93008	0.1917
A4D0H6	O75083	0.2647
A4D0H6	P06396	0.2120
A4D0H6	Q01201	0.3687
A4D0H6	Q13588	0.4356
A4D0H6	A4D1S5	0.4440
A4D0H6	Q15139	0.4397
A4D0H6	Q9NZQ0	0.4367
A4D0H6	Q9ULL8	0.5065
A4D0H6	Q9C0C7	0.3194
A4D0H6	P08581	0.5068
A4D0H6	Q8WU08	0.7946
A4D0H6	P48730	0.3614
A4D0H6	O94805	0.4801
A4D0H6	Q9NY15	0.5671
A4D0H6	Q92502	0.0225
A4D0H6	Q86WC6	0.3485
A4D0H6	Q9ULC3	0.8021
A4D0H6	Q9NVJ2	0.6611
A4D0H6	Q9ULW5	0.6303
A4D0H6	Q68DX3	0.6464
A4D0H6	Q8WWL7	0.2730
A4D0H6	Q8WV28	0.3023
A4D0H6	P31150	0.4187
A4D0H6	O00238	0.5465
A4D0H6	Q7Z7A1	0.3287
A4D0H6	Q16236	0.1274
A4D0H6	P51157	0.4970
A4D0H6	Q9ULE6	0.2445
A4D0H6	Q15771	0.4440
A4D0H6	O15143	0.6571
A4D0H6	Q3KRB8	0.0225
A4D0H6	Q6P5Z2	0.7946
A4D0H6	Q8NFD2	0.6263
A4D0H6	P84085	0.5783
A4D0H6	P52907	0.5185
A4D0H6	P19525	0.2317
A4D0H6	P12270	0.1661
A4D0H6	Q8N556	0.2635
A4D0H6	P07197	0.6588
A4D0H6	Q9NYA1	0.3021
A4D0H6	O95817	0.3860
A4D0H6	O43281	0.3597
A4D0H6	Q9UKS6	0.3346
A4D0H6	Q96GP6	0.5297
A4D0H6	Q15691	0.3287
A4D0H6	Q86Y07	0.7876
A4D0H6	Q96Q15	0.2526
A4D0H6	P10398	0.5494
A4D0H6	P31751	0.7946
A4D0H6	O94827	0.4516
A4D0H6	P42025	0.5651
A4D0H6	P42338	0.4137
A4D0H6	P62745	0.9585
A4D0H6	Q96NX5	0.1858
A4D0H6	Q5T1M5	0.2667
A4D0H6	P63267	0.5651
A4D0H6	Q8N7Z5	0.4554
A4D0H6	O14921	0.1251
A4D0H6	P46937	0.2237
A4D0H6	Q27J81	0.4082
A4D0H6	P67775	0.1956
A4D0H6	Q9UPV0	0.3585
A4D0H6	O14810	0.0924
A4D0H6	Q9H8W4	0.3355
A4D0H6	Q13884	0.6876
A4D0H6	Q9NY99	0.5671
A4D0H6	P35568	0.3660
A4D0H6	Q16763	0.6317
A4D0H6	P10911	0.4416
A4D0H6	Q9UQQ2	0.3402
A4D0H6	A6NK89	0.1767
A4D0H6	Q10567	0.2620
A4D0H6	P04406	0.3353
A4D0H6	P50570	0.4620
A4D0H6	Q13322	0.2772
A4D0H6	O95239	0.2142
A4D0H6	P05161	0.1339
A4D0H6	Q9UQN3	0.0924
A4D0H6	P17948	0.4906
A4D0H6	P35354	0.1822
A4D0H6	Q9H2G9	0.2480
A4D0H6	Q9NZM3	0.3988
A4D0H6	P21359	0.4957
A4D0H6	Q6DN72	0.5198
A4D0H6	Q7Z4S6	0.0301
A4D0H6	Q0D2I5	0.7194
A4D0H6	P13501	0.4052
A4D0H6	P49760	0.3014
A4D0H6	O60880	0.2819
A4D0H6	Q8NI38	0.5861
A4D0H6	P51692	0.2435
A4D0H6	O60763	0.1801
A4D0H6	P17516	0.0924
A4D0H6	O96019	0.4801
A4D0H6	Q00535	0.3144
A4D0H6	Q5SYB0	0.3967
A4D0H6	P00533	0.5330
A4D0H6	Q9H981	0.4801
A4D0H6	A6NL28	0.1535
A4D0H6	Q9NR31	0.5731
A4D0H6	Q9UN86	0.1295
A4D0H6	P16109	0.3236
A4D0H6	O94768	0.4173
A4D0H6	Q9UKT4	0.2049
A4D0H6	Q2V2M9	0.1584
A4D0H6	P56705	0.3617
A4D0H6	A6NI72	0.3939
A4D0H6	Q86SG2	0.5069
A4D0H6	Q92565	0.5463
A4D0H6	O14727	0.2743
A4D0H6	Q8IWB7	0.2967
A4D0H6	P78386	0.6093
A4D0H6	Q9BRV8	0.2445
A4D0H6	P10809	0.3907
A4D0H6	Q04912	0.5048
A4D0H6	Q8TDW5	0.4807
A4D0H6	P62491	0.4695
A4D0H6	Q14766	0.3903
A4D0H6	Q12840	0.3287
A4D0H6	Q99973	0.2836
A4D0H6	Q9UPP2	0.4928
A4D0H6	Q13608	0.2445
A4D0H6	Q96JA3	0.2184
A4D0H6	Q9H568	0.5651
A4D0H6	Q9BZE9	0.0663
A4D0H6	Q6WKZ4	0.2780
A4D0H6	O94967	0.1792
A4D0H6	Q4ZHG4	0.2072
A4D0H6	Q96HA8	0.2445
A4D0H6	O43581	0.6085
A4D0H6	Q12959	0.4565
A4D0H6	Q9HB19	0.2586
A4D0H6	P09913	0.2445
A4D0H6	Q9Y4P8	0.2743
A4D0H6	P10301	0.7049
A4D0H6	O15078	0.3287
A4D0H6	Q8NFA2	0.2909
A4D0H6	Q2M2I8	0.6647
A4D0H6	P21579	0.6033
A4D0H6	Q9UBP9	0.3492
A4D0H6	P52198	0.9576
A4D0H6	Q86W56	0.0961
A4D0H6	P22681	0.1111
A4D0H6	P51956	0.3650
A4D0H6	P31146	0.3695
A4D0H6	Q4VX76	0.6526
A4D0H6	Q96NW4	0.5407
A4D0H6	O43426	0.0993
A4D0H6	P29317	0.4092
A4D0H6	Q96JP0	0.2731
A4D0H6	P62847	0.1222
A4D0H6	Q13795	0.5731
A4D0H6	Q9H3D4	0.2413
A4D0H6	Q9Y5K5	0.0789
A4D0H6	Q8N1A0	0.6588
A4D0H6	Q15323	0.6093
A4D0H6	P08670	0.7468
A4D0H6	P23381	0.2445
A4D0H6	P62993	0.4356
A4D0H6	Q49A53	0.7496
A4D0H6	Q8N752	0.4746
A4D0H6	O15273	0.2445
A4D0H6	P24941	0.2050
A4D0H6	O43639	0.4901
A4D0H6	Q9UBX5	0.3903
A4D0H6	Q9NZW5	0.3486
A4D0H6	Q07960	0.4514
A4D0H6	O15392	0.0879
A4D0H6	Q9HC10	0.6106
A4D0H6	P61966	0.2456
A4D0H6	Q02363	0.2272
A4D0H6	Q9NXU5	0.5731
A4D0H6	Q14183	0.6117
A4D0H6	O75044	0.4035
A4D0H6	Q9NS87	0.1767
A4D0H6	Q9P1Z2	0.3354
A4D0H6	Q96QK1	0.2445
A4D0H6	Q9BRR9	0.1901
A4D0H6	Q96DI7	0.0728
A4D0H6	Q8WXE9	0.3739
A4D0H6	Q02224	0.3287
A4D0H6	Q6A555	0.4495
A4D0H6	P11142	0.2773
A4D0H6	P08754	0.6285
A4D0H6	Q9NYY3	0.4940
A4D0H6	Q9UKB1	0.1974
A4D0H6	Q9UQ03	0.3599
A4D0H6	P61587	0.9524
A4D0H6	Q8WUP2	0.4381
A4D0H6	P35869	0.1615
A4D0H6	P16591	0.4071
A4D0H6	O00762	0.6896
A4D0H6	Q6ZV73	0.5096
A4D0H6	P25098	0.7946
A4D0H6	Q99704	0.2445
A4D0H6	P20700	0.7283
A4D0H6	A6NKZ8	0.4073
A4D0H6	Q99578	0.7051
A4D0H6	P67936	0.2310
A4D0H6	Q9NS28	0.1702
A4D0H6	P17081	0.9686
A4D0H6	Q8WXU2	0.1402
A4D0H6	Q9UL26	0.4617
A4D0H6	Q13402	0.5547
A4D0H6	Q9UBE8	0.2991
A4D0H6	Q96CF2	0.1199
A4D0H6	P26232	0.3760
A4D0H6	Q8TAI7	0.5927
A4D0H6	Q9Y239	0.5410
A4D0H6	Q9Y6T7	0.5239
A4D0H6	O95405	0.2108
A4D0H6	Q96P71	0.2250
A4D0H6	Q9UMY4	0.3780
A4D0H6	Q13315	0.3479
A4D0H6	Q96HP0	0.2638
A4D0H6	Q8N7A1	0.2123
A4D0H6	Q9UPQ3	0.3927
A4D0H6	Q8IWX7	0.2714
A4D0H6	P07307	0.2939
A4D0H6	Q14204	0.3287
A4D0H6	O43903	0.4124
A4D0H6	P68366	0.4073
A4D0H6	Q9NQL2	0.6065
A4D0H6	P32246	0.4654
A4D0H6	A6NK59	0.5002
A4D0H6	Q0VDF9	0.2445
A4D0H6	Q9Y6B6	0.5731
A4D0H6	P04264	0.7283
A4D0H6	P15153	0.9686
A4D0H6	Q8IZL9	0.1997
A4D0H6	Q14533	0.6093
A4D0H6	P11234	0.7295
A4D0H6	O95267	0.6785
A4D0H6	P17987	0.2641
A4D0H6	P35908	0.6861
A4D0H6	Q3MJ16	0.3622
A4D0H6	Q16829	0.5217
A4D0H6	Q6PUV4	0.0924
A4D0H6	P15121	0.0466
A4D0H6	Q9Y484	0.4170
A4D0H6	Q9UJM3	0.0513
A4D0H6	Q92985	0.4999
A4D0H6	P45984	0.5217
A4D0H6	Q02505	0.5770
A4D0H6	Q9NZZ3	0.2445
A4D0H6	Q7Z3T8	0.3237
A4D0H6	P37231	0.0225
A4D0H6	Q9C0K3	0.5157
A4D0H6	P62314	0.0944
A4D0H6	O15524	0.3316
A4D0H6	Q53FT3	0.0924
A4D0H6	P48145	0.4654
A4D0H6	Q9H6Z9	0.1667
A4D0H6	Q6XZF7	0.2503
A4D0H6	Q13642	0.3982
A4D0H6	Q05682	0.4173
A4D0H6	Q8IWW6	0.0225
A4D0H6	Q0P5N6	0.5700
A4D0H6	P56559	0.5731
A4D0H6	P07951	0.1767
A4D0H6	Q5T5U3	0.0301
A4D0H6	P36405	0.5783
A4D0H6	O75095	0.5966
A4D0H6	Q15418	0.7946
A4D0H6	A2A2Y4	0.5988
A4D0H6	Q6ZS11	0.2739
A4D0H6	Q9H0C5	0.3167
A4D0H6	O75159	0.3023
A4D0H6	Q9H596	0.2548
A4D0H6	Q14088	0.7439
A4D0H6	P07900	0.2685
A4D0H6	O60879	0.2562
A4D0H6	O00443	0.3577
A4D0H6	Q9UBC1	0.4555
A4D0H6	Q6XYQ8	0.6568
A4D0H6	Q8TDR2	0.1985
A4D0H6	Q9UHY1	0.0922
A4D0H6	Q7Z3Y8	0.6093
A4D0H6	P16157	0.3837
A4D0H6	Q8N122	0.2445
A4D0H6	P32745	0.3315
A4D0H6	P49619	0.5239
A4D0H6	P50479	0.4293
A4D0H6	Q9NYR9	0.4712
A4D0H6	Q96S95	0.0924
A4D0H6	O15066	0.3287
A4D0H6	Q16658	0.4626
A4D0H6	Q13077	0.3136
A4D0H6	O14713	0.2445
A4D0H6	Q8WWI1	0.5221
A4D0H6	P46108	0.2907
A4D0H6	Q8NHY2	0.1207
A4D0H6	Q9HBL0	0.4312
A4D0H6	P43034	0.4445
A4D0H6	O15264	0.3958
A4D0H6	P62987	0.5889
A4D0H6	Q6XUX3	0.4965
A4D0H6	O94921	0.2772
A4D0H6	Q9NPB6	0.3660
A4D0H6	P13500	0.4052
A4D0H6	P19174	0.4425
A4D0H6	Q9NYN1	0.7723
A4D0H6	Q9H939	0.1767
A4D0H6	Q6B8I1	0.3015
A4D0H6	O00212	0.9603
A4D0H6	Q9NQX4	0.5494
A4D0H6	P46531	0.4740
A4D0H6	Q9Y6V0	0.6033
A4D0H6	P10145	0.2863
A4D0H6	Q9BUZ4	0.1438
A4D0H6	P61289	0.2445
A4D0H6	Q9ULI4	0.1767
A4D0H6	P05129	0.7946
A4D0H6	Q9NPY3	0.3903
A4D0H6	O43379	0.1234
A4D0H6	O60663	0.4675
A4D0H6	Q86WI3	0.3343
A4D0H6	Q9NRP7	0.3028
A4D0H6	Q14677	0.3886
A4D0H6	Q13568	0.3482
A4D0H6	Q9NZJ5	0.6307
A4D0H6	Q9NSI8	0.0924
A4D0H6	O95057	0.7096
A4D0H6	Q9Y6W6	0.3278
A4D0H6	P52566	0.6314
A4D0H6	P68036	0.6317
A4D0H6	P23921	0.2445
A4D0H6	Q13418	0.3945
A4D0H6	P35916	0.2876
A4D0H6	Q13515	0.6093
A4D0H6	Q99501	0.3092
A4D0H6	Q96DA2	0.6441
A4D0H6	P61224	0.6332
A4D0H6	Q6ZN54	0.4868
A4D0H6	Q9Y6K9	0.3808
A4D0H6	Q9NRA0	0.2445
A4D0H6	Q9HBH0	0.9613
A4D0H6	Q9NY57	0.7946
A4D0H6	P60866	0.0924
A4D0H6	O00159	0.5504
A4D0H6	P05771	0.7946
A4D0H6	P00338	0.0663
A4D0H6	Q8WVK7	0.3287
A4D0H6	P41279	0.3246
A4D0H6	Q8IVI9	0.2069
A4D0H6	Q92556	0.7033
A4D0H6	P46781	0.1242
A4D0H6	Q86VW2	0.5934
A4D0H6	Q96RF0	0.3287
A4D0H6	P0C264	0.6715
A4D0H6	Q00587	0.0628
A4D0H6	P08588	0.4102
A4D0H6	Q7Z4I7	0.4361
A4D0H6	Q8TCU6	0.4738
A4D0H6	P51617	0.5410
A4D0H6	P61073	0.4654
A4D0H6	P53365	0.4946
A4D0H6	Q5JWF2	0.6285
A4D0H6	Q9Y258	0.5391
A4D0H6	O14980	0.3206
A4D0H6	Q9UDY2	0.7173
A4D0H6	P51178	0.1925
A4D0H6	P27348	0.0731
A4D0H6	Q9UJC3	0.3977
A4D0H6	Q9BT40	0.3640
A4D0H6	Q8NBT2	0.1007
A4D0H6	P19878	0.2743
A4D0H6	P21802	0.4906
A4D0H6	P10147	0.1950
A4D0H6	Q15751	0.0924
A4D0H6	P14649	0.1872
A4D0H6	O14908	0.3890
A4D0H6	P31946	0.4084
A4D0H6	Q9Y615	0.5651
A4D0H6	Q14344	0.6285
A4D0H6	O00203	0.2227
A4D0H6	P62877	0.1819
A4D0H6	Q59H18	0.3461
A4D0H6	P30305	0.1953
A4D0H6	Q6UXN9	0.3197
A4D0H6	P20336	0.6441
A4D0H6	Q96IY1	0.3070
A4D0H6	P20749	0.5965
A4D0H6	Q15669	0.9676
A4D0H6	Q7Z3G6	0.3850
A4D0H6	Q96C45	0.5648
A4D0H6	Q8TDY3	0.5651
A4D0H6	Q9P2G3	0.0924
A4D0H6	Q9Y6Q2	0.1557
A4D0H6	Q9UHD9	0.4689
A4D0H6	Q13616	0.0912
A4D0H6	P21926	0.5180
A4D0H6	B2RTY4	0.5494
A4D0H6	Q9UHD2	0.5101
A4D0H6	P38646	0.0293
A4D0H6	Q9NP72	0.4440
A4D0H6	Q8NCM8	0.2094
A4D0H6	O43747	0.3886
A4D0H6	P25445	0.1548
A4D0H6	Q9BVA1	0.4073
A4D0H6	P42768	0.5347
A4D0H6	P09972	0.3026
A4D0H6	Q9UM73	0.5571
A4D0H6	P06744	0.0793
A4D0H6	P19429	0.2445
A4D0H6	Q9GZS3	0.3197
A4D0H6	Q8IWV7	0.0742
A4D0H6	Q9BYB0	0.1579
A4D0H6	P28062	0.1834
A4D0H6	Q15036	0.2445
A4D0H6	Q8WWN9	0.2635
A4D0H6	O95045	0.0924
A4D0H6	P35222	0.5399
A4D0H6	Q86YV9	0.0924
A4D0H6	Q14019	0.3750
A4D0H6	Q8N9I0	0.6568
A4D0H6	P48426	0.2961
A4D0H6	Q86YV0	0.6059
A4D0H6	Q02779	0.5420
A4D0H6	Q8N1V2	0.2204
A4D0H6	Q9Y2G4	0.5841
A4D0H6	Q05193	0.3174
A4D0H6	Q96FS4	0.2445
A4D0H6	P57078	0.6263
A4D0H6	Q9Y4H2	0.2772
A4D0H6	Q07866	0.3287
A4D0H6	Q14CM0	0.3344
A4D0H6	P0CAP1	0.2376
A4D0H6	Q9BQ90	0.2445
A4D0H6	Q5VT25	0.7182
A4D0H6	Q96P31	0.5363
E1WAB0	Q96EY1	0.3227
E1WAB0	P57075	0.3370
E1WAB0	O95755	0.4519
E1WAB0	Q9H6Y5	0.6418
E1WAB0	Q96RU7	0.4524
E1WAB0	P20929	0.2848
E1WAB0	P29992	0.7435
E1WAB0	P50453	0.1950
E1WAB0	Q9H8V3	0.4832
E1WAB0	Q9NX02	0.3758
E1WAB0	Q9UBW5	0.3454
E1WAB0	Q99832	0.1173
E1WAB0	P49427	0.5481
E1WAB0	Q9H4X1	0.0599
E1WAB0	Q9HD67	0.4419
E1WAB0	Q15131	0.3001
E1WAB0	P29320	0.4406
E1WAB0	O00329	0.3957
E1WAB0	P51149	0.4907
E1WAB0	Q9UBC5	0.4419
E1WAB0	P53041	0.3367
E1WAB0	Q969T4	0.6817
E1WAB0	Q9HBG6	0.1520
E1WAB0	P49796	0.4641
E1WAB0	P02549	0.4626
E1WAB0	O94979	0.2445
E1WAB0	P31151	0.1071
E1WAB0	Q8WXD9	0.3248
E1WAB0	O75116	0.7765
E1WAB0	P62256	0.5481
E1WAB0	P11021	0.2259
E1WAB0	P01130	0.3972
E1WAB0	Q92598	0.2817
E1WAB0	Q9UPZ9	0.3985
E1WAB0	P60981	0.3118
E1WAB0	P46934	0.3682
E1WAB0	P78362	0.1989
E1WAB0	Q8IYD1	0.2445
E1WAB0	P36952	0.1181
E1WAB0	O60229	0.3584
E1WAB0	Q9P1U1	0.6558
E1WAB0	Q9NR09	0.5532
E1WAB0	P51812	0.9519
E1WAB0	Q70J99	0.2944
E1WAB0	Q9UBT7	0.2240
E1WAB0	O14559	0.0451
E1WAB0	Q15276	0.0548
E1WAB0	Q9Y2I1	0.2590
E1WAB0	P53667	0.4092
E1WAB0	Q9UNN5	0.2445
E1WAB0	Q00978	0.2566
E1WAB0	P45983	0.5217
E1WAB0	P49023	0.5953
E1WAB0	Q9BW27	0.3026
E1WAB0	Q9UQB3	0.4759
E1WAB0	P61077	0.5481
E1WAB0	Q9NQW6	0.1716
E1WAB0	P13647	0.6021
E1WAB0	Q96BR1	0.8260
E1WAB0	Q7Z614	0.1396
E1WAB0	O15021	0.7765
E1WAB0	Q96CA5	0.1451
E1WAB0	P15882	0.3258
E1WAB0	Q04695	0.6021
E1WAB0	P49137	0.5217
E1WAB0	Q9HAU4	0.4049
E1WAB0	Q9HBI1	0.3213
E1WAB0	P68400	0.4226
E1WAB0	O14578	0.7765
E1WAB0	P55196	0.2754
E1WAB0	Q9BTE1	0.1767
E1WAB0	O00445	0.5738
E1WAB0	Q8IV63	0.4259
E1WAB0	Q9UN19	0.3150
E1WAB0	P68363	0.3048
E1WAB0	Q99755	0.3232
E1WAB0	Q9H792	0.0971
E1WAB0	Q14005	0.6949
E1WAB0	O14986	0.0303
E1WAB0	Q8N7F7	0.3064
E1WAB0	Q8N5C8	0.2742
E1WAB0	P14136	0.6516
E1WAB0	Q86WG5	0.2491
E1WAB0	O95684	0.2808
E1WAB0	Q13523	0.3522
E1WAB0	Q5TG30	0.1481
E1WAB0	Q9NZN5	0.7535
E1WAB0	P12883	0.4419
E1WAB0	O60504	0.4710
E1WAB0	Q9UQB9	0.4876
E1WAB0	P51153	0.4886
E1WAB0	Q8N9B8	0.4772
E1WAB0	P53621	0.0931
E1WAB0	P09429	0.1030
E1WAB0	Q8NB16	0.4782
E1WAB0	P07948	0.4406
E1WAB0	Q13164	0.5217
E1WAB0	P41597	0.1728
E1WAB0	Q2M3C7	0.1619
E1WAB0	Q8IYJ3	0.5719
E1WAB0	O14512	0.5611
E1WAB0	Q9Y6J8	0.4949
E1WAB0	Q96PV0	0.2398
E1WAB0	Q9BX70	0.3481
E1WAB0	O75822	0.2445
E1WAB0	Q5JWF8	0.6558
E1WAB0	Q92752	0.2903
E1WAB0	Q13239	0.5115
E1WAB0	Q9HC77	0.3287
E1WAB0	Q9P287	0.5016
E1WAB0	P08922	0.5676
E1WAB0	P18031	0.0553
E1WAB0	P68106	0.2694
E1WAB0	Q8N2E2	0.6085
E1WAB0	Q9UKA4	0.1304
E1WAB0	Q9H0H5	0.1159
E1WAB0	P52333	0.4908
E1WAB0	P68133	0.6558
E1WAB0	P25786	0.1242
E1WAB0	Q8IVW1	0.5095
E1WAB0	Q86UT6	0.2527
E1WAB0	P50552	0.4953
E1WAB0	Q9Y4K3	0.4181
E1WAB0	Q9Y6W5	0.5767
E1WAB0	Q8NHV4	0.1767
E1WAB0	P11137	0.0783
E1WAB0	P14317	0.3065
E1WAB0	Q9UQ16	0.2883
E1WAB0	O95613	0.3287
E1WAB0	Q9UHB6	0.5402
E1WAB0	P52565	0.6495
E1WAB0	Q96GD0	0.2078
E1WAB0	Q8N0S6	0.2202
E1WAB0	Q9ULJ8	0.6929
E1WAB0	Q05655	0.8260
E1WAB0	O14641	0.6949
E1WAB0	Q8TD16	0.0628
E1WAB0	P29376	0.5885
E1WAB0	Q9BRA2	0.2445
E1WAB0	Q92888	0.4686
E1WAB0	Q9ULZ3	0.1966
E1WAB0	Q969V5	0.4283
E1WAB0	Q14964	0.7033
E1WAB0	Q96J02	0.3682
E1WAB0	Q8TEP8	0.3287
E1WAB0	Q9HCH5	0.4666
E1WAB0	Q12979	0.2213
E1WAB0	Q9BXL7	0.3117
E1WAB0	P25791	0.5953
E1WAB0	Q9BU20	0.6960
E1WAB0	P30260	0.3064
E1WAB0	Q9H8T0	0.1416
E1WAB0	Q5VVX9	0.4723
E1WAB0	Q15025	0.4986
E1WAB0	P21860	0.5382
E1WAB0	Q14C86	0.2263
E1WAB0	Q9HC98	0.2717
E1WAB0	Q969Q4	0.5213
E1WAB0	Q9P1W9	0.3831
E1WAB0	P42773	0.2166
E1WAB0	Q32MK0	0.4662
E1WAB0	P08729	0.6021
E1WAB0	Q9H7X7	0.5206
E1WAB0	Q02156	0.8260
E1WAB0	Q9ULD6	0.5655
E1WAB0	Q9H410	0.2445
E1WAB0	Q12933	0.1132
E1WAB0	Q15311	0.1745
E1WAB0	O60566	0.3502
E1WAB0	Q15653	0.5825
E1WAB0	Q13075	0.5523
E1WAB0	Q9BQS2	0.6241
E1WAB0	Q9NYL9	0.2740
E1WAB0	P57737	0.4189
E1WAB0	Q15147	0.2028
E1WAB0	O95271	0.1911
E1WAB0	O00141	0.8260
E1WAB0	Q13451	0.1792
E1WAB0	Q9UJT1	0.3816
E1WAB0	P30679	0.5617
E1WAB0	P28072	0.1834
E1WAB0	A6NKC9	0.5851
E1WAB0	O75122	0.3614
E1WAB0	O60674	0.5366
E1WAB0	O43516	0.6429
E1WAB0	Q13813	0.4449
E1WAB0	Q9NXR1	0.3287
E1WAB0	Q14457	0.0368
E1WAB0	P26045	0.4838
E1WAB0	Q86UR5	0.5375
E1WAB0	Q9H082	0.5032
E1WAB0	Q08345	0.5676
E1WAB0	P42229	0.1615
E1WAB0	Q8IUC4	0.3571
E1WAB0	Q13748	0.3048
E1WAB0	Q96SN8	0.3287
E1WAB0	Q9UI46	0.5639
E1WAB0	Q92835	0.2772
E1WAB0	Q8IWJ2	0.4381
E1WAB0	P0C0E4	0.2987
E1WAB0	Q8IX30	0.3903
E1WAB0	O75175	0.1317
E1WAB0	P08138	0.1122
E1WAB0	Q9Y3F4	0.2772
E1WAB0	Q15121	0.2574
E1WAB0	O43312	0.3865
E1WAB0	P17980	0.3355
E1WAB0	Q16288	0.5885
E1WAB0	Q86Z02	0.4299
E1WAB0	Q9UQM7	0.1220
E1WAB0	O94986	0.3585
E1WAB0	P29350	0.2608
E1WAB0	Q8TEQ6	0.1837
E1WAB0	P48729	0.3939
E1WAB0	P68104	0.1317
E1WAB0	O95487	0.2445
E1WAB0	Q86V81	0.1213
E1WAB0	P52294	0.4219
E1WAB0	Q6ZMQ8	0.5723
E1WAB0	Q15080	0.3772
E1WAB0	Q676U5	0.1533
E1WAB0	Q8TB24	0.0899
E1WAB0	Q5HYK7	0.4700
E1WAB0	Q9UBV4	0.4263
E1WAB0	Q8IZW8	0.3528
E1WAB0	Q8NCF0	0.4623
E1WAB0	Q9H4B6	0.3302
E1WAB0	P11171	0.5763
E1WAB0	P62753	0.2743
E1WAB0	Q9H0N0	0.7033
E1WAB0	P41743	0.8260
E1WAB0	Q9UQ07	0.2512
E1WAB0	Q92673	0.3181
E1WAB0	Q8WWQ8	0.5671
E1WAB0	Q9UKZ4	0.5612
E1WAB0	Q9H444	0.2445
E1WAB0	Q86UE8	0.3895
E1WAB0	Q9NPP4	0.3791
E1WAB0	Q8N3E9	0.5488
E1WAB0	Q9NRD0	0.3246
E1WAB0	P38936	0.0909
E1WAB0	Q96JH8	0.6418
E1WAB0	Q9UPQ7	0.5313
E1WAB0	Q02241	0.3287
E1WAB0	P47756	0.5185
E1WAB0	Q92530	0.2445
E1WAB0	Q562R1	0.6558
E1WAB0	Q8NDI1	0.6743
E1WAB0	Q9UM47	0.5124
E1WAB0	Q96MF2	0.6192
E1WAB0	Q8NE63	0.2727
E1WAB0	P13489	0.2714
E1WAB0	Q15052	0.5900
E1WAB0	O00750	0.5282
E1WAB0	Q15349	0.9519
E1WAB0	P49703	0.7247
E1WAB0	Q14980	0.3585
E1WAB0	Q13972	0.4056
E1WAB0	Q8IUQ4	0.2110
E1WAB0	Q9H2G2	0.4084
E1WAB0	Q9BXF9	0.3029
E1WAB0	Q86YS7	0.5282
E1WAB0	Q96L92	0.6369
E1WAB0	Q2TAL5	0.4903
E1WAB0	P17252	0.9519
E1WAB0	P08631	0.4670
E1WAB0	Q02763	0.5382
E1WAB0	Q4VCS5	0.2129
E1WAB0	Q96Q42	0.0445
E1WAB0	Q9UQ88	0.3001
E1WAB0	O43295	0.1134
E1WAB0	Q9H2C1	0.6228
E1WAB0	Q13308	0.5118
E1WAB0	O95716	0.7033
E1WAB0	P32298	0.8260
E1WAB0	Q8IW93	0.4632
E1WAB0	Q15286	0.5032
E1WAB0	O15111	0.5861
E1WAB0	Q8IYU2	0.2677
E1WAB0	Q9BTM9	0.2445
E1WAB0	O60296	0.4025
E1WAB0	P17612	0.9519
E1WAB0	Q15833	0.2772
E1WAB0	Q8IVT5	0.5650
E1WAB0	Q9H267	0.4285
E1WAB0	P09471	0.7435
E1WAB0	Q9BZF9	0.2592
E1WAB0	O75914	0.3438
E1WAB0	O75628	0.7661
E1WAB0	Q99439	0.4375
E1WAB0	Q14155	0.5864
E1WAB0	P10636	0.4702
E1WAB0	O15211	0.3355
E1WAB0	P06213	0.5885
E1WAB0	Q9Y4G6	0.4449
E1WAB0	Q96DX5	0.3777
E1WAB0	Q6ZNL6	0.5790
E1WAB0	P49761	0.3979
E1WAB0	Q9C000	0.2668
E1WAB0	P56524	0.0777
E1WAB0	O60291	0.2358
E1WAB0	Q9UBS0	0.9519
E1WAB0	Q8TAP6	0.3287
E1WAB0	Q9BQA1	0.2743
E1WAB0	P46109	0.2180
E1WAB0	Q93009	0.2348
E1WAB0	Q2PPJ7	0.1723
E1WAB0	P50395	0.4187
E1WAB0	Q13882	0.4901
E1WAB0	Q9H7P9	0.6281
E1WAB0	Q8N0X2	0.1533
E1WAB0	O76041	0.2728
E1WAB0	Q9NRM7	0.6233
E1WAB0	Q68CJ9	0.2713
E1WAB0	Q9NSB4	0.6789
E1WAB0	Q9Y3P9	0.3287
E1WAB0	P62736	0.6558
E1WAB0	Q13796	0.1892
E1WAB0	O14966	0.4519
E1WAB0	Q69YQ0	0.5431
E1WAB0	Q96B36	0.2445
E1WAB0	Q8N878	0.5763
E1WAB0	P85298	0.1745
E1WAB0	Q96S53	0.4865
E1WAB0	Q96J92	0.2773
E1WAB0	Q9UPX8	0.3445
E1WAB0	Q9H6Q3	0.5646
E1WAB0	Q8WXI2	0.2356
E1WAB0	Q99961	0.2728
E1WAB0	O00192	0.3554
E1WAB0	O00303	0.2445
E1WAB0	Q7Z6P3	0.4813
E1WAB0	P57059	0.2230
E1WAB0	Q7Z6J0	0.3726
E1WAB0	O75815	0.3232
E1WAB0	P20339	0.4476
E1WAB0	Q5KSL6	0.6293
E1WAB0	O00499	0.4833
E1WAB0	P19086	0.6667
E1WAB0	Q9UMZ2	0.2040
E1WAB0	P63096	0.7435
E1WAB0	P28065	0.3355
E1WAB0	Q01546	0.6021
E1WAB0	P55042	0.7631
E1WAB0	Q12846	0.0790
E1WAB0	Q5JSH3	0.2393
E1WAB0	Q9UK32	0.9519
E1WAB0	Q8N4Z0	0.6904
E1WAB0	P35658	0.0871
E1WAB0	O15498	0.1018
E1WAB0	O94989	0.5367
E1WAB0	Q12866	0.5885
E1WAB0	P61026	0.5531
E1WAB0	P11831	0.2354
E1WAB0	P11441	0.3849
E1WAB0	P19838	0.5491
E1WAB0	P40763	0.4931
E1WAB0	Q9C0H5	0.0751
E1WAB0	P12277	0.2445
E1WAB0	Q68CZ2	0.5137
E1WAB0	P54725	0.4242
E1WAB0	Q13153	0.3784
E1WAB0	Q8TDY4	0.3969
E1WAB0	Q9UN37	0.2445
E1WAB0	Q8N2I9	0.5224
E1WAB0	Q6A1A2	0.9519
E1WAB0	Q9NR80	0.6208
E1WAB0	Q0VAK6	0.3219
E1WAB0	P08962	0.3246
E1WAB0	Q8WWN8	0.1687
E1WAB0	P01111	0.7612
E1WAB0	Q15628	0.3633
E1WAB0	O75143	0.2445
E1WAB0	P15056	0.5808
E1WAB0	O15144	0.3146
E1WAB0	Q9Y6D5	0.3287
E1WAB0	Q96MP8	0.1251
E1WAB0	Q9BVC4	0.2445
E1WAB0	A6NIX2	0.6448
E1WAB0	P11277	0.5717
E1WAB0	P26038	0.6068
E1WAB0	Q96EA4	0.3287
E1WAB0	Q9Y2X8	0.5481
E1WAB0	Q53QZ3	0.2667
E1WAB0	Q92730	0.9577
E1WAB0	Q9NR12	0.5953
E1WAB0	Q8WYL5	0.2967
E1WAB0	Q96M53	0.0924
E1WAB0	Q5TCX8	0.5313
E1WAB0	O75882	0.4746
E1WAB0	P04899	0.7435
E1WAB0	O14556	0.2183
E1WAB0	Q7Z406	0.4419
E1WAB0	Q9NSV4	0.2264
E1WAB0	Q2M2I5	0.6021
E1WAB0	Q71U36	0.3048
E1WAB0	P63000	0.9638
E1WAB0	Q9P0L2	0.2709
E1WAB0	Q13829	0.2338
E1WAB0	Q5JQC9	0.1619
E1WAB0	O60936	0.1242
E1WAB0	Q8IY33	0.1203
E1WAB0	P52735	0.5529
E1WAB0	O14617	0.3626
E1WAB0	P17661	0.7211
E1WAB0	P62191	0.2743
E1WAB0	Q9NRH3	0.3816
E1WAB0	Q9Y6H5	0.3049
E1WAB0	O75970	0.4808
E1WAB0	Q9Y446	0.4516
E1WAB0	Q03135	0.3905
E1WAB0	P16333	0.3185
E1WAB0	Q7Z3Y9	0.6021
E1WAB0	P78385	0.5859
E1WAB0	Q96D21	0.7274
E1WAB0	Q99836	0.4474
E1WAB0	A8MTJ3	0.7186
E1WAB0	Q14651	0.5845
E1WAB0	Q96HC4	0.5953
E1WAB0	Q9NWZ3	0.3370
E1WAB0	Q5JU85	0.2164
E1WAB0	P42566	0.4213
E1WAB0	P13797	0.6347
E1WAB0	Q8IX03	0.1644
E1WAB0	Q9ULV0	0.4740
E1WAB0	P16066	0.6309
E1WAB0	Q96GD4	0.7959
E1WAB0	P60953	0.9638
E1WAB0	Q9HB90	0.4357
E1WAB0	P59047	0.2513
E1WAB0	P54792	0.6949
E1WAB0	Q5VV41	0.4832
E1WAB0	Q10589	0.1987
E1WAB0	A6NCN2	0.5859
E1WAB0	O43684	0.0689
E1WAB0	Q9C0E4	0.6418
E1WAB0	Q9BRK5	0.1054
E1WAB0	Q15058	0.0301
E1WAB0	P53396	0.0866
E1WAB0	P12882	0.4419
E1WAB0	Q96FJ2	0.2094
E1WAB0	P33176	0.1540
E1WAB0	Q04759	0.9024
E1WAB0	P35579	0.5360
E1WAB0	Q5JXB2	0.6817
E1WAB0	P22455	0.5514
E1WAB0	Q53HL2	0.3585
E1WAB0	P42224	0.2739
E1WAB0	Q96EV8	0.2772
E1WAB0	Q9NZU5	0.5933
E1WAB0	Q9H0M0	0.3211
E1WAB0	P98171	0.4367
E1WAB0	O43264	0.3287
E1WAB0	Q15759	0.4089
E1WAB0	P0C263	0.6517
E1WAB0	Q8N5S9	0.4380
E1WAB0	O43307	0.4707
E1WAB0	P78504	0.5242
E1WAB0	P01023	0.1473
E1WAB0	P54646	0.2484
E1WAB0	Q99435	0.3784
E1WAB0	P13533	0.4419
E1WAB0	P32121	0.2772
E1WAB0	P84095	0.9638
E1WAB0	Q8IYT8	0.3559
E1WAB0	P62979	0.3295
E1WAB0	Q5T2W1	0.5441
E1WAB0	Q6N022	0.5612
E1WAB0	P49407	0.1644
E1WAB0	O94875	0.2728
E1WAB0	Q05086	0.3355
E1WAB0	Q13615	0.3175
E1WAB0	P13646	0.6516
E1WAB0	O96017	0.5440
E1WAB0	O95294	0.7404
E1WAB0	Q9Y5P4	0.2743
E1WAB0	Q9NRR6	0.2094
E1WAB0	Q9ULT8	0.2251
E1WAB0	P15531	0.3886
E1WAB0	P61586	0.8535
E1WAB0	P35900	0.6021
E1WAB0	O95819	0.3581
E1WAB0	P07996	0.3310
E1WAB0	Q8IWU2	0.5676
E1WAB0	P36575	0.0899
E1WAB0	Q9BQI3	0.2860
E1WAB0	O00506	0.5016
E1WAB0	P47712	0.4685
E1WAB0	O15018	0.6418
E1WAB0	P00966	0.2445
E1WAB0	Q14CB8	0.0441
E1WAB0	Q9HAP6	0.6949
E1WAB0	Q13347	0.2445
E1WAB0	Q9BQI6	0.4753
E1WAB0	P07737	0.1701
E1WAB0	Q92796	0.4675
E1WAB0	Q12852	0.5808
E1WAB0	P24864	0.2743
E1WAB0	Q13555	0.1220
E1WAB0	P08134	0.9638
E1WAB0	Q9Y2J2	0.5763
E1WAB0	Q9Y4F1	0.5732
E1WAB0	Q9Y6E0	0.4514
E1WAB0	Q96G01	0.1755
E1WAB0	Q96CW1	0.0793
E1WAB0	P48736	0.5329
E1WAB0	Q9P2R3	0.5491
E1WAB0	Q92882	0.2083
E1WAB0	Q13464	0.8260
E1WAB0	Q9HBY8	0.9519
E1WAB0	Q68DD2	0.1573
E1WAB0	O75717	0.2092
E1WAB0	Q14847	0.5239
E1WAB0	Q8WWW0	0.1851
E1WAB0	P09496	0.0803
E1WAB0	A1L390	0.6333
E1WAB0	Q4L180	0.4110
E1WAB0	P05062	0.4324
E1WAB0	P52824	0.6240
E1WAB0	Q07021	0.1088
E1WAB0	Q9HCM4	0.5644
E1WAB0	Q16659	0.3923
E1WAB0	Q9UJP4	0.1834
E1WAB0	Q9HCP0	0.5673
E1WAB0	O43791	0.4216
E1WAB0	Q05513	0.9519
E1WAB0	Q9UNH5	0.1980
E1WAB0	Q9NUQ3	0.0545
E1WAB0	Q8IXQ8	0.5486
E1WAB0	Q14192	0.5555
E1WAB0	Q5JSP0	0.5395
E1WAB0	O15117	0.2445
E1WAB0	Q9H2B2	0.6241
E1WAB0	Q9BT88	0.5794
E1WAB0	Q9H788	0.5698
E1WAB0	Q8N3D4	0.5891
E1WAB0	Q9C075	0.6021
E1WAB0	Q9Y6D9	0.3287
E1WAB0	Q9UBF8	0.3347
E1WAB0	O00560	0.3097
E1WAB0	Q9H0U4	0.5032
E1WAB0	Q14232	0.2772
E1WAB0	Q9UI47	0.0666
E1WAB0	Q7Z5R6	0.2822
E1WAB0	Q96DZ5	0.2744
E1WAB0	Q6A162	0.6021
E1WAB0	Q5TCZ1	0.6304
E1WAB0	P43405	0.5174
E1WAB0	Q9NR50	0.2445
E1WAB0	O14492	0.3717
E1WAB0	Q92764	0.6021
E1WAB0	Q8IZQ1	0.2944
E1WAB0	P25789	0.3355
E1WAB0	P51957	0.5185
E1WAB0	Q00534	0.2873
E1WAB0	Q8N3R9	0.0480
E1WAB0	Q9C040	0.2153
E1WAB0	Q9UPN3	0.6538
E1WAB0	Q14644	0.4445
E1WAB0	P78356	0.2326
E1WAB0	Q14008	0.3287
E1WAB0	Q9NZC7	0.2995
E1WAB0	Q07889	0.6028
E1WAB0	A0FGR9	0.5299
E1WAB0	Q9UI08	0.3287
E1WAB0	P22059	0.2738
E1WAB0	Q15154	0.5101
E1WAB0	P61086	0.6817
E1WAB0	Q13976	0.9519
E1WAB0	O60711	0.5953
E1WAB0	P49459	0.5481
E1WAB0	Q15375	0.4406
E1WAB0	Q13425	0.6418
E1WAB0	Q9C0G6	0.1388
E1WAB0	Q13496	0.1251
E1WAB0	P61225	0.8685
E1WAB0	Q15283	0.6714
E1WAB0	Q15185	0.2743
E1WAB0	Q15327	0.4214
E1WAB0	Q76G19	0.5287
E1WAB0	P68371	0.4422
E1WAB0	Q00987	0.2196
E1WAB0	Q92519	0.2275
E1WAB0	Q9H3S7	0.0503
E1WAB0	Q14315	0.6777
E1WAB0	Q5TCQ9	0.4658
E1WAB0	Q9UQF2	0.5585
E1WAB0	Q9Y2H6	0.2698
E1WAB0	Q8N392	0.0686
E1WAB0	P29074	0.4838
E1WAB0	Q12829	0.7449
E1WAB0	Q9NQS7	0.3287
E1WAB0	Q01995	0.5734
E1WAB0	P06493	0.6590
E1WAB0	Q5T0N5	0.4192
E1WAB0	Q8TDG2	0.6558
E1WAB0	O94887	0.4791
E1WAB0	Q5JZY3	0.4406
E1WAB0	P06239	0.4406
E1WAB0	Q9H2X6	0.3985
E1WAB0	P31749	0.9519
E1WAB0	P43686	0.2743
E1WAB0	P52564	0.5016
E1WAB0	Q9Y463	0.3042
E1WAB0	Q9BZL6	0.5732
E1WAB0	Q53RD9	0.4565
E1WAB0	P10914	0.2566
E1WAB0	Q96AC1	0.3404
E1WAB0	P29536	0.2594
E1WAB0	Q9Y623	0.4419
E1WAB0	Q9H0R1	0.0924
E1WAB0	P40306	0.1834
E1WAB0	P19013	0.6021
E1WAB0	Q495M9	0.3135
E1WAB0	Q9H094	0.3368
E1WAB0	Q9GZN1	0.6558
E1WAB0	Q9BX66	0.3912
E1WAB0	Q7LBR1	0.2445
E1WAB0	Q14653	0.4865
E1WAB0	O43182	0.2667
E1WAB0	Q99759	0.3027
E1WAB0	Q9BVJ7	0.1222
E1WAB0	Q5MAI5	0.3496
E1WAB0	Q5XKE5	0.6021
E1WAB0	Q96SB3	0.6426
E1WAB0	Q8IWE5	0.1811
E1WAB0	Q8NHQ1	0.3585
E1WAB0	Q9H254	0.6943
E1WAB0	Q9ULZ2	0.1594
E1WAB0	Q8IUG5	0.2918
E1WAB0	O00743	0.2384
E1WAB0	Q9H7D7	0.4835
E1WAB0	P46783	0.2743
E1WAB0	Q9Y5K6	0.3259
E1WAB0	P10114	0.7183
E1WAB0	Q6ZSZ5	0.5992
E1WAB0	Q9BXL6	0.3284
E1WAB0	Q9H628	0.7651
E1WAB0	Q06547	0.3685
E1WAB0	Q9Y689	0.7195
E1WAB0	P61088	0.4412
E1WAB0	Q712K3	0.6817
E1WAB0	Q15599	0.5192
E1WAB0	Q5BJF6	0.3287
E1WAB0	Q16352	0.6021
E1WAB0	Q96QZ7	0.5851
E1WAB0	P40617	0.7195
E1WAB0	Q9ULL1	0.4832
E1WAB0	Q02880	0.2334
E1WAB0	Q68DA7	0.3979
E1WAB0	P40227	0.1173
E1WAB0	A7KAX9	0.4514
E1WAB0	Q9NPJ1	0.3536
E1WAB0	Q5EBL8	0.6786
E1WAB0	O75832	0.4762
E1WAB0	P50502	0.3492
E1WAB0	P28066	0.2743
E1WAB0	O43293	0.3090
E1WAB0	Q86UX6	0.9519
E1WAB0	P47755	0.4343
E1WAB0	Q9NSA3	0.2445
E1WAB0	O43707	0.5039
E1WAB0	Q7Z6I6	0.0451
E1WAB0	P50750	0.2873
E1WAB0	P35749	0.4419
E1WAB0	P57735	0.4980
E1WAB0	Q9BYG5	0.2772
E1WAB0	P62826	0.4955
E1WAB0	Q15075	0.5254
E1WAB0	Q9BXM7	0.3140
E1WAB0	Q8IVE3	0.2635
E1WAB0	A6NDJ8	0.2987
E1WAB0	Q99640	0.3084
E1WAB0	Q9NVD7	0.5099
E1WAB0	O00522	0.6200
E1WAB0	O43283	0.5808
E1WAB0	Q8IZJ4	0.4048
E1WAB0	O00505	0.3865
E1WAB0	Q14451	0.3238
E1WAB0	Q15569	0.4592
E1WAB0	Q6DT37	0.7023
E1WAB0	P30304	0.2445
E1WAB0	P53778	0.4271
E1WAB0	Q92934	0.2766
E1WAB0	P49770	0.2445
E1WAB0	Q7Z3Z0	0.6021
E1WAB0	P15924	0.2542
E1WAB0	P49795	0.1528
E1WAB0	Q9H1K0	0.3175
E1WAB0	P60604	0.5481
E1WAB0	O00170	0.3319
E1WAB0	Q99584	0.1901
E1WAB0	Q9UNE7	0.2189
E1WAB0	Q14680	0.1791
E1WAB0	P55040	0.7512
E1WAB0	P31944	0.3420
E1WAB0	Q96PY6	0.5034
E1WAB0	Q9NYS0	0.6784
E1WAB0	P08238	0.2837
E1WAB0	Q9BR76	0.4671
E1WAB0	P20618	0.3355
E1WAB0	Q15907	0.4980
E1WAB0	P63165	0.3654
E1WAB0	P62937	0.3604
E1WAB0	O76013	0.6021
E1WAB0	Q8N264	0.4743
E1WAB0	P46939	0.5845
E1WAB0	O75886	0.2743
E1WAB0	P62837	0.5481
E1WAB0	P54727	0.2910
E1WAB0	Q96QV1	0.6379
E1WAB0	P00491	0.1767
E1WAB0	B1AK53	0.1911
E1WAB0	O75781	0.1864
E1WAB0	O94973	0.2324
E1WAB0	Q13643	0.5953
E1WAB0	Q96L33	0.9638
E1WAB0	P42336	0.5329
E1WAB0	O43597	0.3614
E1WAB0	P48643	0.2314
E1WAB0	Q92614	0.5894
E1WAB0	Q96AX2	0.5032
E1WAB0	Q16644	0.5217
E1WAB0	O75553	0.4365
E1WAB0	P46734	0.4494
E1WAB0	Q5JT25	0.4896
E1WAB0	Q96M96	0.5842
E1WAB0	Q99816	0.1099
E1WAB0	P78560	0.0681
E1WAB0	Q01082	0.6943
E1WAB0	O43491	0.6012
E1WAB0	Q14678	0.2134
E1WAB0	Q15382	0.7556
E1WAB0	Q13045	0.0596
E1WAB0	Q684P5	0.1723
E1WAB0	Q9Y2L6	0.6068
E1WAB0	P11488	0.7186
E1WAB0	P04629	0.5865
E1WAB0	O60494	0.3135
E1WAB0	Q96S79	0.6417
E1WAB0	P42226	0.3195
E1WAB0	Q9Y283	0.3681
E1WAB0	O75385	0.4757
E1WAB0	Q15334	0.0301
E1WAB0	Q12891	0.0291
E1WAB0	O00151	0.4775
E1WAB0	O15511	0.3719
E1WAB0	Q92918	0.4140
E1WAB0	P50542	0.2668
E1WAB0	P07947	0.5403
E1WAB0	P34925	0.5885
E1WAB0	Q9GZM8	0.2097
E1WAB0	Q15678	0.4342
E1WAB0	Q16584	0.4782
E1WAB0	Q96P47	0.4612
E1WAB0	O14910	0.5843
E1WAB0	Q86Y46	0.6789
E1WAB0	Q9UKW4	0.7014
E1WAB0	Q96H55	0.4419
E1WAB0	Q9H201	0.2202
E1WAB0	O75695	0.1021
E1WAB0	P62942	0.2790
E1WAB0	Q52WX2	0.5688
E1WAB0	Q9H2K8	0.4852
E1WAB0	P60510	0.1921
E1WAB0	P08107	0.2445
E1WAB0	Q8WXA3	0.5816
E1WAB0	Q96PK2	0.5631
E1WAB0	Q13367	0.1976
E1WAB0	Q99683	0.2985
E1WAB0	P31152	0.4452
E1WAB0	Q9Y2T1	0.2417
E1WAB0	Q8TF72	0.1703
E1WAB0	Q8IZP0	0.5366
E1WAB0	Q86SG6	0.3460
E1WAB0	P62070	0.8062
E1WAB0	P20338	0.5032
E1WAB0	Q6ZMT1	0.6021
E1WAB0	Q6VAB6	0.5643
E1WAB0	O76014	0.6021
E1WAB0	P61020	0.4247
E1WAB0	Q8N4G2	0.7247
E1WAB0	P56703	0.4263
E1WAB0	Q9H0F7	0.5213
E1WAB0	Q99613	0.2445
E1WAB0	O95198	0.1834
E1WAB0	P34947	0.9519
E1WAB0	Q00597	0.2445
E1WAB0	Q9UK22	0.2515
E1WAB0	Q9BYD9	0.6558
E1WAB0	Q92569	0.5663
E1WAB0	Q9BZV1	0.1147
E1WAB0	Q96S21	0.3531
E1WAB0	Q9UMS6	0.4445
E1WAB0	Q3YEC7	0.3997
E1WAB0	Q14393	0.3903
E1WAB0	Q5T7P8	0.5686
E1WAB0	P49418	0.1742
E1WAB0	O14639	0.6452
E1WAB0	P46060	0.3287
E1WAB0	Q06413	0.2354
E1WAB0	O95835	0.7765
E1WAB0	Q92845	0.0564
E1WAB0	Q9Y2U5	0.3027
E1WAB0	Q9H329	0.5763
E1WAB0	P43403	0.5174
E1WAB0	Q9UER7	0.2269
E1WAB0	Q8WZ73	0.5097
E1WAB0	P55957	0.3203
E1WAB0	Q96N96	0.4498
E1WAB0	Q13459	0.3679
E1WAB0	Q9NYT0	0.1428
E1WAB0	Q6Q6R5	0.5360
E1WAB0	Q6PHR2	0.1384
E1WAB0	Q6DN90	0.2657
E1WAB0	Q99466	0.5966
E1WAB0	O95398	0.3729
E1WAB0	Q8NEB9	0.5329
E1WAB0	P59998	0.4282
E1WAB0	Q3ZCM7	0.3048
E1WAB0	P11309	0.4792
E1WAB0	Q9C0C9	0.5362
E1WAB0	Q9P289	0.3581
E1WAB0	O94851	0.4031
E1WAB0	Q6ZRI8	0.0225
E1WAB0	Q9P202	0.5915
E1WAB0	Q99418	0.3250
E1WAB0	Q7Z3S9	0.3903
E1WAB0	P19784	0.4735
E1WAB0	Q9Y3L5	0.7193
E1WAB0	P54764	0.4406
E1WAB0	Q96MT3	0.5422
E1WAB0	Q15464	0.7200
E1WAB0	Q92974	0.5249
E1WAB0	P12035	0.6021
E1WAB0	Q9UPW8	0.7529
E1WAB0	Q16566	0.1222
E1WAB0	Q6PK57	0.4864
E1WAB0	Q9C0C2	0.1990
E1WAB0	P25054	0.4624
E1WAB0	O75112	0.5953
E1WAB0	Q6T310	0.7193
E1WAB0	P53350	0.7959
E1WAB0	O15013	0.5717
E1WAB0	Q14525	0.6021
E1WAB0	Q9Y6M4	0.6556
E1WAB0	Q15303	0.5382
E1WAB0	Q9H426	0.4961
E1WAB0	Q9P209	0.3287
E1WAB0	P48556	0.1222
E1WAB0	O14936	0.3070
E1WAB0	P98174	0.5395
E1WAB0	Q8IWB6	0.4075
E1WAB0	Q9H832	0.6817
E1WAB0	Q8N5V2	0.2994
E1WAB0	P08567	0.3697
E1WAB0	Q969X6	0.4044
E1WAB0	Q06418	0.5220
E1WAB0	Q96T51	0.3318
E1WAB0	Q6PIF6	0.4419
E1WAB0	O94844	0.9159
E1WAB0	Q9Y3R0	0.6949
E1WAB0	O60759	0.4467
E1WAB0	P61160	0.6558
E1WAB0	O60447	0.0301
E1WAB0	P20936	0.3865
E1WAB0	O43790	0.6021
E1WAB0	Q8N157	0.3481
E1WAB0	Q13561	0.3287
E1WAB0	Q96CW5	0.3287
E1WAB0	Q99962	0.4213
E1WAB0	P49720	0.1834
E1WAB0	Q13596	0.3886
E1WAB0	P48509	0.1363
E1WAB0	P08779	0.6021
E1WAB0	Q14185	0.4253
E1WAB0	Q92851	0.0675
E1WAB0	Q9NP31	0.6232
E1WAB0	Q96RU8	0.2500
E1WAB0	Q3MIN7	0.3850
E1WAB0	P63092	0.6877
E1WAB0	O75791	0.5132
E1WAB0	Q9UPT5	0.4585
E1WAB0	Q92527	0.4968
E1WAB0	Q8NG66	0.2925
E1WAB0	Q3SXY8	0.7195
E1WAB0	P50990	0.2016
E1WAB0	Q9UPT6	0.2453
E1WAB0	P61018	0.5032
E1WAB0	P35241	0.4724
E1WAB0	Q7Z5H3	0.3059
E1WAB0	A1IGU5	0.4623
E1WAB0	Q969U6	0.1507
E1WAB0	O15519	0.2208
E1WAB0	Q13541	0.2743
E1WAB0	Q8N568	0.1969
E1WAB0	Q86VP1	0.1258
E1WAB0	Q04721	0.5867
E1WAB0	Q9UM11	0.2971
E1WAB0	Q01973	0.4908
E1WAB0	O43255	0.2651
E1WAB0	Q9NYL2	0.5808
E1WAB0	P63208	0.0443
E1WAB0	Q96C24	0.5825
E1WAB0	Q13490	0.1667
E1WAB0	Q9NSY1	0.5883
E1WAB0	Q14449	0.5646
E1WAB0	Q6S8J3	0.6558
E1WAB0	Q8TF42	0.3195
E1WAB0	P04626	0.5382
E1WAB0	P55212	0.3607
E1WAB0	P18206	0.5839
E1WAB0	P08133	0.1618
E1WAB0	P13796	0.5845
E1WAB0	Q155Q3	0.5299
E1WAB0	Q92608	0.3600
E1WAB0	Q14974	0.4219
E1WAB0	Q99689	0.1662
E1WAB0	O00257	0.1454
E1WAB0	Q9Y2H1	0.6527
E1WAB0	P35609	0.5039
E1WAB0	O76039	0.2512
E1WAB0	P16949	0.1767
E1WAB0	O14879	0.0982
E1WAB0	P52630	0.2553
E1WAB0	Q9BT23	0.5413
E1WAB0	Q6PGN9	0.3287
E1WAB0	Q7Z6G8	0.2669
E1WAB0	Q6ZMN7	0.7326
E1WAB0	Q9NYC9	0.0860
E1WAB0	P48059	0.5953
E1WAB0	P63261	0.6558
E1WAB0	Q9H4B7	0.3048
E1WAB0	P51159	0.3216
E1WAB0	Q02790	0.3834
E1WAB0	Q63ZY3	0.2641
E1WAB0	Q9BYZ6	0.9159
E1WAB0	Q9ULP0	0.0924
E1WAB0	Q9P2F8	0.7664
E1WAB0	Q13554	0.2094
E1WAB0	P09327	0.0255
E1WAB0	Q8NFZ5	0.3836
E1WAB0	Q9UL54	0.4084
E1WAB0	Q9BZG1	0.5787
E1WAB0	Q92828	0.3599
E1WAB0	O60841	0.2445
E1WAB0	P28324	0.2130
E1WAB0	P60900	0.0944
E1WAB0	P11055	0.4419
E1WAB0	Q9NZQ9	0.2193
E1WAB0	P59190	0.7765
E1WAB0	Q14511	0.2978
E1WAB0	O14976	0.5800
E1WAB0	Q14CS0	0.0924
E1WAB0	Q12955	0.2979
E1WAB0	Q03252	0.7049
E1WAB0	Q96P20	0.2513
E1WAB0	O95433	0.3492
E1WAB0	P60763	0.9638
E1WAB0	Q93096	0.1985
E1WAB0	Q9H422	0.4299
E1WAB0	Q8IZE3	0.0660
E1WAB0	O15145	0.2380
E1WAB0	O60285	0.2615
E1WAB0	P10599	0.4637
E1WAB0	Q9NR28	0.2445
E1WAB0	Q68J44	0.2967
E1WAB0	P30307	0.3355
E1WAB0	Q99570	0.5079
E1WAB0	P60484	0.2995
E1WAB0	Q92630	0.4299
E1WAB0	Q9NRR5	0.4116
E1WAB0	Q8IZT6	0.2466
E1WAB0	Q93052	0.5953
E1WAB0	Q6IQ55	0.5807
E1WAB0	P19087	0.7426
E1WAB0	Q5FBB7	0.3287
E1WAB0	O43930	0.8992
E1WAB0	Q9Y2I2	0.3315
E1WAB0	O15083	0.3658
E1WAB0	P51452	0.1615
E1WAB0	P36507	0.6242
E1WAB0	P32189	0.2183
E1WAB0	P62879	0.2453
E1WAB0	Q9BQS6	0.1923
E1WAB0	P62333	0.3070
E1WAB0	Q7Z444	0.8945
E1WAB0	O94804	0.3581
E1WAB0	O43566	0.3540
E1WAB0	Q01484	0.3837
E1WAB0	Q14141	0.1211
E1WAB0	Q9Y4I1	0.4419
E1WAB0	O76009	0.6021
E1WAB0	P51681	0.2391
E1WAB0	P98155	0.5311
E1WAB0	O15357	0.5201
E1WAB0	Q9UKX3	0.3525
E1WAB0	Q9BW83	0.5136
E1WAB0	Q96PE2	0.4799
E1WAB0	O60610	0.1967
E1WAB0	Q9UEW8	0.3050
E1WAB0	Q8WZ42	0.2384
E1WAB0	Q8IUH5	0.3321
E1WAB0	Q9BQE3	0.3048
E1WAB0	Q9UHV5	0.3355
E1WAB0	Q9UN36	0.1790
E1WAB0	Q92817	0.2210
E1WAB0	P57105	0.6418
E1WAB0	Q7RTP6	0.4852
E1WAB0	P61158	0.6558
E1WAB0	Q04206	0.5567
E1WAB0	Q14162	0.5612
E1WAB0	P62195	0.2272
E1WAB0	Q9Y4G8	0.4498
E1WAB0	Q07157	0.7515
E1WAB0	A5A3E0	0.6558
E1WAB0	Q0D2K5	0.5078
E1WAB0	Q9NSC5	0.1817
E1WAB0	Q7RTS7	0.7211
E1WAB0	Q96IF1	0.5953
E1WAB0	P58753	0.1266
E1WAB0	P06241	0.4901
E1WAB0	O43741	0.2445
E1WAB0	Q8N2S1	0.3654
E1WAB0	Q86X27	0.2547
E1WAB0	P55345	0.5825
E1WAB0	P46527	0.2295
E1WAB0	O75161	0.4626
E1WAB0	Q99550	0.2211
E1WAB0	Q9Y2K3	0.4419
E1WAB0	P63244	0.2747
E1WAB0	O95747	0.4274
E1WAB0	Q9NSB8	0.2461
E1WAB0	P02545	0.7049
E1WAB0	Q9Y6S9	0.9519
E1WAB0	Q92930	0.5032
E1WAB0	Q9Y566	0.2562
E1WAB0	P52943	0.5157
E1WAB0	Q8TE67	0.6252
E1WAB0	Q86VI3	0.3160
E1WAB0	P40261	0.0924
E1WAB0	Q9NR81	0.6058
E1WAB0	Q9P107	0.1386
E1WAB0	Q13009	0.3052
E1WAB0	P23258	0.3816
E1WAB0	A6NGB9	0.4350
E1WAB0	Q5TF58	0.5022
E1WAB0	Q8IXI2	0.9191
E1WAB0	P23443	0.9519
E1WAB0	Q8TAP4	0.5555
E1WAB0	P28070	0.1834
E1WAB0	Q8WXK3	0.3456
E1WAB0	Q9Y5X1	0.5150
E1WAB0	P50461	0.4355
E1WAB0	P52298	0.0926
E1WAB0	O14795	0.7319
E1WAB0	Q92973	0.3355
E1WAB0	Q9P2A4	0.3336
E1WAB0	P59046	0.2513
E1WAB0	O94929	0.6452
E1WAB0	Q8NB66	0.7134
E1WAB0	Q2M1Z3	0.0451
E1WAB0	O15539	0.1762
E1WAB0	Q13114	0.3681
E1WAB0	Q8WZ64	0.1131
E1WAB0	Q9UKN7	0.4419
E1WAB0	Q7RTN6	0.2445
E1WAB0	Q9H9F9	0.6558
E1WAB0	P57729	0.5732
E1WAB0	Q8TAA3	0.0924
E1WAB0	P30530	0.5382
E1WAB0	Q96SB8	0.3071
E1WAB0	Q13636	0.6831
E1WAB0	Q8TC84	0.1911
E1WAB0	Q9HCE6	0.6248
E1WAB0	O60733	0.4733
E1WAB0	O75676	0.9519
E1WAB0	Q8WUF5	0.4179
E1WAB0	Q9BPX1	0.2445
E1WAB0	Q96A65	0.3568
E1WAB0	Q2Q1W2	0.3916
E1WAB0	Q14999	0.3653
E1WAB0	Q13042	0.3287
E1WAB0	Q6IN97	0.4862
E1WAB0	Q12834	0.3511
E1WAB0	Q6A163	0.6021
E1WAB0	O43815	0.1154
E1WAB0	Q12965	0.3715
E1WAB0	Q13404	0.5941
E1WAB0	P08069	0.5885
E1WAB0	Q13574	0.3041
E1WAB0	P28289	0.1817
E1WAB0	Q8IVF5	0.2773
E1WAB0	O14508	0.2445
E1WAB0	Q08AG7	0.0301
E1WAB0	Q9BZL4	0.3248
E1WAB0	Q9P219	0.3120
E1WAB0	P42356	0.4635
E1WAB0	Q9Y6R4	0.4015
E1WAB0	Q8TBB1	0.5977
E1WAB0	Q8TC44	0.1460
E1WAB0	Q9H0F6	0.1254
E1WAB0	Q15269	0.2379
E1WAB0	O00471	0.0924
E1WAB0	Q8IWF7	0.4723
E1WAB0	Q5SW96	0.3886
E1WAB0	P54760	0.4386
E1WAB0	O75912	0.3132
E1WAB0	A6NNZ2	0.3048
E1WAB0	P36896	0.5482
E1WAB0	P56377	0.1100
E1WAB0	P36406	0.7067
E1WAB0	Q8NEJ0	0.2288
E1WAB0	O43374	0.7661
E1WAB0	O14939	0.1334
E1WAB0	Q04917	0.1511
E1WAB0	P02538	0.7211
E1WAB0	Q9H190	0.2949
E1WAB0	P50452	0.2445
E1WAB0	Q15149	0.5845
E1WAB0	Q13158	0.3700
E1WAB0	Q9Y573	0.1834
E1WAB0	O75582	0.9519
E1WAB0	Q9Y613	0.1640
E1WAB0	Q6IQ22	0.5032
E1WAB0	Q13474	0.3706
E1WAB0	Q9NWX5	0.3821
E1WAB0	Q9UDY8	0.4019
E1WAB0	Q13501	0.1797
E1WAB0	Q96JJ3	0.3287
E1WAB0	P37840	0.2078
E1WAB0	Q9UNT1	0.4519
E1WAB0	P05109	0.1583
E1WAB0	Q32P44	0.2466
E1WAB0	Q9BV47	0.2967
E1WAB0	Q14112	0.3784
E1WAB0	P14635	0.3287
E1WAB0	Q92832	0.3903
E1WAB0	A9QM74	0.4413
E1WAB0	O95661	0.8136
E1WAB0	Q9UFH2	0.2090
E1WAB0	Q92772	0.3444
E1WAB0	P04083	0.1938
E1WAB0	P42772	0.2445
E1WAB0	P01116	0.8006
E1WAB0	P98177	0.2010
E1WAB0	P15498	0.5261
E1WAB0	Q7Z794	0.6021
E1WAB0	Q8NFT8	0.5242
E1WAB0	Q9NY65	0.2919
E1WAB0	O95678	0.6021
E1WAB0	P23528	0.4046
E1WAB0	P35606	0.1565
E1WAB0	P34932	0.2410
E1WAB0	P11802	0.3501
E1WAB0	Q15819	0.3941
E1WAB0	Q9UNF0	0.3705
E1WAB0	Q15438	0.3250
E1WAB0	O75665	0.3287
E1WAB0	O60260	0.2053
E1WAB0	P09544	0.2281
E1WAB0	Q86UR1	0.2728
E1WAB0	Q68DK2	0.2092
E1WAB0	P12429	0.2112
E1WAB0	P98170	0.1924
E1WAB0	P30047	0.2812
E1WAB0	P15311	0.5950
E1WAB0	O60861	0.3690
E1WAB0	P25788	0.3355
E1WAB0	Q8TEW8	0.6418
E1WAB0	Q7LDG7	0.6297
E1WAB0	Q9C098	0.2289
E1WAB0	Q7Z7M0	0.4910
E1WAB0	Q5HYI8	0.4959
E1WAB0	Q8NEN9	0.6486
E1WAB0	Q96IW2	0.5907
E1WAB0	O43900	0.5503
E1WAB0	Q12851	0.3581
E1WAB0	O95644	0.2513
E1WAB0	Q96F07	0.0808
E1WAB0	Q07912	0.5657
E1WAB0	Q96A47	0.6252
E1WAB0	P27361	0.7394
E1WAB0	P51965	0.6817
E1WAB0	P48431	0.1317
E1WAB0	O75179	0.2306
E1WAB0	Q86WH2	0.0628
E1WAB0	P49682	0.1728
E1WAB0	Q96JP2	0.5645
E1WAB0	P50148	0.7186
E1WAB0	P52757	0.3258
E1WAB0	O00399	0.1767
E1WAB0	Q9H4G0	0.5644
E1WAB0	Q9H4E7	0.1409
E1WAB0	P36873	0.1921
E1WAB0	Q93034	0.3355
E1WAB0	Q7M4L6	0.7200
E1WAB0	Q12774	0.4092
E1WAB0	P29597	0.5118
E1WAB0	Q99436	0.3355
E1WAB0	Q6T311	0.5005
E1WAB0	P27986	0.4002
E1WAB0	Q99933	0.3243
E1WAB0	P53779	0.5544
E1WAB0	O95278	0.4205
E1WAB0	Q9NR61	0.5671
E1WAB0	Q8N448	0.5410
E1WAB0	Q9Y6R0	0.1758
E1WAB0	P78352	0.4144
E1WAB0	O43852	0.3349
E1WAB0	Q15723	0.2130
E1WAB0	Q96MT8	0.3287
E1WAB0	Q13546	0.6337
E1WAB0	Q8IUC6	0.3120
E1WAB0	P63010	0.0329
E1WAB0	P28074	0.3355
E1WAB0	Q12923	0.5606
E1WAB0	Q08209	0.1430
E1WAB0	Q9C0K7	0.2674
E1WAB0	Q99956	0.2967
E1WAB0	P55072	0.3318
E1WAB0	P62136	0.1921
E1WAB0	Q08881	0.4406
E1WAB0	Q3V6T2	0.2313
E1WAB0	Q6DN14	0.6084
E1WAB0	P51817	0.9519
E1WAB0	Q5T7N3	0.3030
E1WAB0	Q9HCC9	0.2728
E1WAB0	P31995	0.2825
E1WAB0	Q13023	0.1113
E1WAB0	O95153	0.2237
E1WAB0	Q13228	0.2743
E1WAB0	Q9UBK7	0.4519
E1WAB0	P98164	0.4221
E1WAB0	O14526	0.3379
E1WAB0	Q6PEY2	0.3048
E1WAB0	P43250	0.8260
E1WAB0	P05787	0.6021
E1WAB0	Q92928	0.5032
E1WAB0	Q13432	0.3287
E1WAB0	P00519	0.5237
E1WAB0	O75131	0.4961
E1WAB0	Q8IVF7	0.1002
E1WAB0	Q99490	0.3441
E1WAB0	Q99469	0.5243
E1WAB0	Q13393	0.1334
E1WAB0	Q5JS13	0.4277
E1WAB0	Q16643	0.4012
E1WAB0	P13535	0.4419
E1WAB0	P30279	0.2607
E1WAB0	Q96KQ4	0.1653
E1WAB0	P07306	0.1993
E1WAB0	P50613	0.2873
E1WAB0	Q8TEC5	0.3661
E1WAB0	Q8N8S7	0.3433
E1WAB0	P47736	0.2532
E1WAB0	Q9Y6N9	0.5147
E1WAB0	Q9Y371	0.3055
E1WAB0	Q9BZR8	0.2445
E1WAB0	O76003	0.3207
E1WAB0	Q8TCX1	0.1767
E1WAB0	O14544	0.4584
E1WAB0	Q9Y572	0.2772
E1WAB0	P54762	0.4406
E1WAB0	O75716	0.5090
E1WAB0	Q9UKT8	0.1109
E1WAB0	P16885	0.4724
E1WAB0	P30153	0.1317
E1WAB0	Q9H4E5	0.9638
E1WAB0	Q9NNW5	0.2980
E1WAB0	Q7Z698	0.3452
E1WAB0	P13645	0.5859
E1WAB0	P53384	0.1235
E1WAB0	Q9UJ41	0.0899
E1WAB0	Q14114	0.4221
E1WAB0	P07437	0.4173
E1WAB0	P42575	0.2764
E1WAB0	A8MVU1	0.5205
E1WAB0	P02533	0.6021
E1WAB0	Q9H093	0.3875
E1WAB0	P25815	0.0676
E1WAB0	Q5EBL4	0.1549
E1WAB0	O95999	0.3341
E1WAB0	Q9H4B4	0.2323
E1WAB0	Q9HCE7	0.2772
E1WAB0	Q496M5	0.2274
E1WAB0	O00401	0.5905
E1WAB0	Q9NZR2	0.3287
E1WAB0	Q9H5N1	0.0881
E1WAB0	Q9UPV9	0.1279
E1WAB0	O15068	0.4935
E1WAB0	Q7Z460	0.3287
E1WAB0	P11532	0.5407
E1WAB0	P04049	0.3637
E1WAB0	P30041	0.2445
E1WAB0	P63104	0.2588
E1WAB0	Q8N103	0.0451
E1WAB0	Q9UQ26	0.6583
E1WAB0	Q96A56	0.1317
E1WAB0	Q16589	0.2609
E1WAB0	Q13905	0.4908
E1WAB0	Q9UK73	0.1087
E1WAB0	P61019	0.7033
E1WAB0	Q96RU3	0.5222
E1WAB0	P40616	0.7195
E1WAB0	P55211	0.2520
E1WAB0	Q99986	0.2781
E1WAB0	P42345	0.3271
E1WAB0	Q6IQ23	0.2654
E1WAB0	O43396	0.2303
E1WAB0	O75962	0.4889
E1WAB0	Q9BSW2	0.3021
E1WAB0	P05067	0.2377
E1WAB0	P54105	0.3614
E1WAB0	Q9UQC2	0.2772
E1WAB0	Q9BYG4	0.2865
E1WAB0	Q14012	0.0900
E1WAB0	Q13576	0.4386
E1WAB0	Q86WV1	0.5033
E1WAB0	Q9NUP1	0.2445
E1WAB0	Q96KC2	0.7195
E1WAB0	O95782	0.2947
E1WAB0	P13385	0.4378
E1WAB0	Q9BRG2	0.4320
E1WAB0	Q15942	0.5943
E1WAB0	Q15831	0.3931
E1WAB0	Q8WUN7	0.1799
E1WAB0	O00186	0.3070
E1WAB0	O95049	0.6984
E1WAB0	P49798	0.1251
E1WAB0	O75146	0.1742
E1WAB0	P78371	0.2992
E1WAB0	O75916	0.1711
E1WAB0	Q0VF96	0.4480
E1WAB0	P62258	0.3721
E1WAB0	Q9P0K7	0.3661
E1WAB0	Q12967	0.3355
E1WAB0	O94806	0.6259
E1WAB0	Q8NFH8	0.1466
E1WAB0	Q9P0V3	0.5352
E1WAB0	Q5T2S8	0.5325
E1WAB0	Q6UVJ0	0.0743
E1WAB0	Q5VZM2	0.0963
E1WAB0	Q9Y6D6	0.2743
E1WAB0	O95967	0.3784
E1WAB0	Q92997	0.6949
E1WAB0	P42681	0.2869
E1WAB0	Q13387	0.2052
E1WAB0	Q15746	0.3535
E1WAB0	Q96BM9	0.5213
E1WAB0	A4D2P6	0.2978
E1WAB0	Q96KE9	0.2332
E1WAB0	Q2TAY7	0.2047
E1WAB0	Q9UII4	0.2445
E1WAB0	Q9Y3M8	0.4187
E1WAB0	Q86WG3	0.0893
E1WAB0	P46821	0.3614
E1WAB0	P35080	0.1640
E1WAB0	A6NIZ1	0.7639
E1WAB0	Q8WXR4	0.5678
E1WAB0	Q7Z6B7	0.3214
E1WAB0	Q9H0K1	0.2230
E1WAB0	P14923	0.5325
E1WAB0	P49841	0.2599
E1WAB0	Q9Y376	0.2445
E1WAB0	Q9BV73	0.3287
E1WAB0	Q14103	0.1344
E1WAB0	Q8TE68	0.6123
E1WAB0	P50991	0.2457
E1WAB0	P46379	0.3203
E1WAB0	Q9Y3E7	0.2445
E1WAB0	Q96KB5	0.5769
E1WAB0	Q9H7C4	0.0924
E1WAB0	Q96ED9	0.2587
E1WAB0	O43524	0.2075
E1WAB0	O43303	0.3287
E1WAB0	O14576	0.3287
E1WAB0	Q6ZW31	0.0441
E1WAB0	Q99963	0.2457
E1WAB0	Q96RT7	0.1767
E1WAB0	Q8N4C8	0.4852
E1WAB0	Q16513	0.9519
E1WAB0	Q68EM7	0.4187
E1WAB0	Q8IYB4	0.2658
E1WAB0	Q9NZ32	0.6558
E1WAB0	Q5VZ18	0.5698
E1WAB0	O75351	0.2445
E1WAB0	O00221	0.4968
E1WAB0	Q9Y2I6	0.1767
E1WAB0	Q9UH65	0.1733
E1WAB0	Q13535	0.6087
E1WAB0	Q09013	0.7023
E1WAB0	Q6P2E9	0.2743
E1WAB0	P63220	0.0924
E1WAB0	Q9HB21	0.3998
E1WAB0	P98082	0.3584
E1WAB0	P52945	0.0554
E1WAB0	O14964	0.3175
E1WAB0	Q92737	0.7633
E1WAB0	O15085	0.7606
E1WAB0	O14745	0.4499
E1WAB0	Q9H1R3	0.3630
E1WAB0	Q9P2Q2	0.5763
E1WAB0	Q9NRY4	0.3612
E1WAB0	P04350	0.3863
E1WAB0	Q7Z3Y7	0.6021
E1WAB0	P23458	0.4406
E1WAB0	Q9H0T7	0.4959
E1WAB0	Q9BPW5	0.7442
E1WAB0	P07332	0.4386
E1WAB0	P11274	0.3411
E1WAB0	Q9Y6X6	0.5752
E1WAB0	Q5JTW2	0.4021
E1WAB0	P51451	0.4901
E1WAB0	P14616	0.5885
E1WAB0	Q9NTX5	0.0924
E1WAB0	Q15109	0.3034
E1WAB0	P16234	0.5012
E1WAB0	P61081	0.3696
E1WAB0	P35240	0.6068
E1WAB0	Q8N3F8	0.5845
E1WAB0	P41240	0.4386
E1WAB0	Q9Y4D1	0.0814
E1WAB0	P19012	0.6021
E1WAB0	Q96AH8	0.4907
E1WAB0	Q8NFP9	0.1251
E1WAB0	Q7RTR0	0.2281
E1WAB0	Q9NUP9	0.6418
E1WAB0	Q9NPA3	0.1767
E1WAB0	P61163	0.6558
E1WAB0	Q9NZJ0	0.0428
E1WAB0	Q9BY11	0.3661
E1WAB0	P53618	0.3682
E1WAB0	P35442	0.3327
E1WAB0	Q9UBC2	0.4186
E1WAB0	Q14184	0.6561
E1WAB0	P62158	0.3353
E1WAB0	P02511	0.1005
E1WAB0	O43150	0.1722
E1WAB0	Q15642	0.6003
E1WAB0	Q8NEV4	0.5730
E1WAB0	Q9UJU6	0.5592
E1WAB0	Q9NRL3	0.1025
E1WAB0	P63313	0.0564
E1WAB0	P61981	0.3333
E1WAB0	Q7L7X3	0.4084
E1WAB0	P42331	0.0993
E1WAB0	Q86UL8	0.6398
E1WAB0	Q96P48	0.2978
E1WAB0	O95822	0.0924
E1WAB0	Q86XP1	0.4952
E1WAB0	Q9NXV2	0.3355
E1WAB0	P29466	0.5287
E1WAB0	P62820	0.5032
E1WAB0	Q38SD2	0.3622
E1WAB0	Q96LR5	0.6817
E1WAB0	P36888	0.5723
E1WAB0	Q96HU8	0.7639
E1WAB0	P56539	0.1642
E1WAB0	Q9P2F6	0.0441
E1WAB0	O15131	0.2445
E1WAB0	A1A4S6	0.4514
E1WAB0	P26447	0.5165
E1WAB0	Q9H195	0.6085
E1WAB0	Q5TCY1	0.4982
E1WAB0	P80511	0.2424
E1WAB0	Q9Y2F9	0.4695
E1WAB0	P04628	0.4263
E1WAB0	Q9NP90	0.6463
E1WAB0	Q8IV61	0.6828
E1WAB0	Q13614	0.1966
E1WAB0	Q13873	0.3519
E1WAB0	Q14164	0.5861
E1WAB0	P42771	0.1657
E1WAB0	Q96B02	0.6699
E1WAB0	Q14790	0.5705
E1WAB0	P07196	0.6021
E1WAB0	P49759	0.3613
E1WAB0	Q9UKX2	0.4419
E1WAB0	O94810	0.2032
E1WAB0	O14924	0.7409
E1WAB0	Q53GG5	0.4112
E1WAB0	Q8WZA2	0.4514
E1WAB0	Q8NF50	0.1694
E1WAB0	O15350	0.1726
E1WAB0	P01112	0.7612
E1WAB0	O15259	0.4721
E1WAB0	Q05823	0.2053
E1WAB0	Q9NNX6	0.1993
E1WAB0	P49757	0.2628
E1WAB0	Q86V86	0.2153
E1WAB0	Q08043	0.5039
E1WAB0	Q8WXH6	0.2987
E1WAB0	P09525	0.3089
E1WAB0	Q9NW82	0.5471
E1WAB0	P35555	0.3903
E1WAB0	Q8IVH8	0.3581
E1WAB0	O15530	0.8260
E1WAB0	Q9Y2Z0	0.0995
E1WAB0	Q14289	0.5174
E1WAB0	Q04724	0.1686
E1WAB0	Q96SB4	0.4065
E1WAB0	Q8TD55	0.6113
E1WAB0	Q9Y281	0.0301
E1WAB0	O76015	0.6021
E1WAB0	Q9UHB4	0.2445
E1WAB0	O15061	0.3799
E1WAB0	Q6P4F7	0.0451
E1WAB0	P41252	0.2743
E1WAB0	O14807	0.8125
E1WAB0	O43166	0.6429
E1WAB0	Q6QEF8	0.4904
E1WAB0	Q07812	0.1221
E1WAB0	Q8IW41	0.2842
E1WAB0	P63146	0.5481
E1WAB0	P51148	0.4299
E1WAB0	Q9Y614	0.6558
E1WAB0	Q92558	0.2380
E1WAB0	P42679	0.4386
E1WAB0	Q8WYK0	0.0924
E1WAB0	Q96KN7	0.4022
E1WAB0	P19388	0.2722
E1WAB0	P84077	0.7247
E1WAB0	Q92968	0.4292
E1WAB0	Q9HC29	0.6113
E1WAB0	P37802	0.4794
E1WAB0	O75190	0.0804
E1WAB0	P42680	0.4406
E1WAB0	Q8TEW0	0.6537
E1WAB0	O95466	0.2648
E1WAB0	P38405	0.6868
E1WAB0	P22392	0.3741
E1WAB0	P36404	0.7195
E1WAB0	Q5T1H1	0.5242
E1WAB0	Q8TDZ2	0.4088
E1WAB0	Q5VST9	0.2937
E1WAB0	P22607	0.5723
E1WAB0	Q5SQS7	0.6100
E1WAB0	Q8NDX1	0.4138
E1WAB0	O14558	0.1923
E1WAB0	P41002	0.0436
E1WAB0	Q86VS8	0.2114
E1WAB0	Q13177	0.4546
E1WAB0	P67870	0.1235
E1WAB0	Q9BXW6	0.3708
E1WAB0	Q9GZS0	0.2580
E1WAB0	Q9HD26	0.6949
E1WAB0	P11233	0.7055
E1WAB0	Q8TAM6	0.1430
E1WAB0	Q9NQY0	0.3454
E1WAB0	Q8TDF6	0.6837
E1WAB0	Q9Y295	0.1065
E1WAB0	Q9Y2J0	0.6241
E1WAB0	Q9NPI6	0.2445
E1WAB0	O75096	0.1991
E1WAB0	P52292	0.3355
E1WAB0	Q8NHR9	0.3830
E1WAB0	P51955	0.2518
E1WAB0	P49815	0.3407
E1WAB0	O00459	0.5806
E1WAB0	Q99558	0.6771
E1WAB0	P51813	0.4901
E1WAB0	Q8NI35	0.6537
E1WAB0	P25800	0.5555
E1WAB0	Q05209	0.2772
E1WAB0	P29966	0.0113
E1WAB0	P0C869	0.3092
E1WAB0	P62328	0.4626
E1WAB0	Q56UN5	0.4898
E1WAB0	Q16816	0.2509
E1WAB0	Q13617	0.0912
E1WAB0	A6NH57	0.7963
E1WAB0	P49368	0.3863
E1WAB0	O43318	0.3225
E1WAB0	O94813	0.2228
E1WAB0	O95714	0.2797
E1WAB0	Q8TER0	0.5137
E1WAB0	Q99996	0.3287
E1WAB0	Q86YT6	0.4459
E1WAB0	Q96RG2	0.2830
E1WAB0	Q9Y266	0.1767
E1WAB0	Q8N1I0	0.5361
E1WAB0	Q6H8Q1	0.6452
E1WAB0	Q96JZ2	0.6284
E1WAB0	Q13115	0.3821
E1WAB0	P56945	0.3238
E1WAB0	P35754	0.0924
E1WAB0	O15169	0.2516
E1WAB0	Q0VAM2	0.4526
E1WAB0	Q13637	0.5732
E1WAB0	Q9NRW4	0.2394
E1WAB0	Q13043	0.4514
E1WAB0	O43187	0.2622
E1WAB0	Q16539	0.5327
E1WAB0	Q9NZL6	0.3355
E1WAB0	Q15835	0.8260
E1WAB0	Q9P2N2	0.1108
E1WAB0	Q13470	0.5676
E1WAB0	Q9UMS4	0.2393
E1WAB0	Q9UI10	0.2445
E1WAB0	P55273	0.2053
E1WAB0	P14598	0.5205
E1WAB0	P35998	0.3653
E1WAB0	O00548	0.4947
E1WAB0	P12814	0.4546
E1WAB0	P20340	0.5261
E1WAB0	Q15208	0.6527
E1WAB0	P24385	0.2668
E1WAB0	P78537	0.2445
E1WAB0	O75935	0.3287
E1WAB0	O15205	0.0330
E1WAB0	P35580	0.4419
E1WAB0	P06753	0.2383
E1WAB0	Q8NF91	0.7031
E1WAB0	O75581	0.1764
E1WAB0	P50748	0.3287
E1WAB0	Q8N1N4	0.6021
E1WAB0	Q9BSW7	0.4762
E1WAB0	Q4LDE5	0.4886
E1WAB0	P29475	0.2078
E1WAB0	O96018	0.3196
E1WAB0	O43586	0.2457
E1WAB0	Q8TBX8	0.3176
E1WAB0	P49674	0.2445
E1WAB0	Q02078	0.2354
E1WAB0	Q12802	0.6058
E1WAB0	Q9Y490	0.5950
E1WAB0	O00629	0.3306
E1WAB0	Q8TCX5	0.5251
E1WAB0	Q9Y297	0.2884
E1WAB0	O95757	0.2410
E1WAB0	Q9H560	0.5057
E1WAB0	Q15306	0.1615
E1WAB0	P51668	0.6817
E1WAB0	Q9UM54	0.4419
E1WAB0	P40818	0.2772
E1WAB0	Q99741	0.2445
E1WAB0	P58546	0.0924
E1WAB0	O14907	0.5915
E1WAB0	O95219	0.0899
E1WAB0	Q9BYT3	0.3679
E1WAB0	Q13509	0.3048
E1WAB0	Q9NVA2	0.3105
E1WAB0	Q8TC94	0.6558
E1WAB0	Q8N8E3	0.1723
E1WAB0	P30281	0.1125
E1WAB0	Q2TBC4	0.5953
E1WAB0	P21333	0.5708
E1WAB0	Q9UHR4	0.2937
E1WAB0	Q96HU1	0.2661
E1WAB0	Q13794	0.0867
E1WAB0	Q96BJ8	0.2843
E1WAB0	Q9BUX1	0.2445
E1WAB0	P15735	0.4490
E1WAB0	Q00536	0.3001
E1WAB0	Q8IZ41	0.4980
E1WAB0	Q9NYA4	0.2206
E1WAB0	Q86VQ3	0.4049
E1WAB0	Q96S38	0.8260
E1WAB0	O75747	0.4364
E1WAB0	A8MU46	0.6338
E1WAB0	Q06187	0.2869
E1WAB0	P10916	0.3287
E1WAB0	Q9UQB8	0.6113
E1WAB0	P18054	0.2988
E1WAB0	Q8WVM8	0.2959
E1WAB0	Q9P286	0.2217
E1WAB0	Q07954	0.3287
E1WAB0	Q99767	0.3196
E1WAB0	P11362	0.5723
E1WAB0	O00305	0.3329
E1WAB0	Q96HA7	0.2493
E1WAB0	Q8N5H7	0.3717
E1WAB0	P20337	0.5052
E1WAB0	O15020	0.6999
E1WAB0	Q9UKG1	0.2445
E1WAB0	O60749	0.0899
E1WAB0	Q13163	0.4489
E1WAB0	P21127	0.3001
E1WAB0	Q8IVL1	0.5112
E1WAB0	O43933	0.2743
E1WAB0	Q9Y259	0.0924
E1WAB0	Q02750	0.8317
E1WAB0	Q9Y697	0.1966
E1WAB0	Q9UEE5	0.4519
E1WAB0	Q03113	0.7435
E1WAB0	Q9Y5S1	0.4606
E1WAB0	O43683	0.2029
E1WAB0	Q92963	0.8260
E1WAB0	Q9H6S3	0.5222
E1WAB0	Q9UL25	0.5152
E1WAB0	O43739	0.3250
E1WAB0	Q96JQ2	0.5112
E1WAB0	Q9BQL6	0.3452
E1WAB0	P35611	0.2023
E1WAB0	Q8N5D0	0.2456
E1WAB0	Q9BSJ2	0.3585
E1WAB0	O00291	0.4749
E1WAB0	P12931	0.4670
E1WAB0	Q9NSB2	0.6021
E1WAB0	O60784	0.3886
E1WAB0	P09619	0.5382
E1WAB0	Q12792	0.2624
E1WAB0	P61204	0.7247
E1WAB0	Q9UIK4	0.2718
E1WAB0	Q99661	0.3287
E1WAB0	Q99719	0.1038
E1WAB0	P62253	0.6817
E1WAB0	Q05329	0.2772
E1WAB0	Q02556	0.2566
E1WAB0	Q16760	0.4743
E1WAB0	Q15811	0.4690
E1WAB0	Q13885	0.3048
E1WAB0	Q9BQG1	0.5686
E1WAB0	Q5VZK9	0.2447
E1WAB0	O60271	0.1200
E1WAB0	Q9H987	0.4964
E1WAB0	Q9NQ75	0.2988
E1WAB0	Q15735	0.1251
E1WAB0	Q9UJT0	0.3048
E1WAB0	Q9Y5S2	0.7023
E1WAB0	Q8N8L6	0.5213
E1WAB0	Q9BQ67	0.2546
E1WAB0	Q9NR20	0.3979
E1WAB0	Q9NX57	0.4959
E1WAB0	Q03001	0.5112
E1WAB0	P60660	0.1243
E1WAB0	P49747	0.3784
E1WAB0	O75821	0.0404
E1WAB0	Q9H4M7	0.2407
E1WAB0	Q9UGP4	0.5953
E1WAB0	P20591	0.2445
E1WAB0	Q13671	0.2106
E1WAB0	P20073	0.0614
E1WAB0	Q7Z7A4	0.4134
E1WAB0	P57077	0.0485
E1WAB0	Q8TE12	0.6252
E1WAB0	O43663	0.0926
E1WAB0	P42685	0.4406
E1WAB0	O75602	0.3993
E1WAB0	O14818	0.3355
E1WAB0	Q14532	0.6021
E1WAB0	P35221	0.4518
E1WAB0	O14933	0.6817
E1WAB0	Q8N2Y8	0.4867
E1WAB0	O14896	0.2566
E1WAB0	Q9Y243	0.9519
E1WAB0	Q495B1	0.5491
E1WAB0	O14920	0.5562
E1WAB0	Q9H0E2	0.2445
E1WAB0	P53671	0.5207
E1WAB0	Q7Z6G3	0.0791
E1WAB0	P78545	0.2130
E1WAB0	O15294	0.3070
E1WAB0	Q7Z6J2	0.3731
E1WAB0	Q3SY84	0.6021
E1WAB0	Q8IXI1	0.9577
E1WAB0	Q9BZ29	0.3027
E1WAB0	Q8TEU7	0.5654
E1WAB0	Q9UH77	0.3287
E1WAB0	P35968	0.5723
E1WAB0	Q8TDC3	0.2709
E1WAB0	Q9BUB5	0.2445
E1WAB0	Q15173	0.2445
E1WAB0	Q9NRS6	0.1222
E1WAB0	Q13094	0.4134
E1WAB0	Q02410	0.3196
E1WAB0	P50995	0.2148
E1WAB0	Q12934	0.2535
E1WAB0	P16298	0.0193
E1WAB0	Q9NYJ8	0.4353
E1WAB0	P78368	0.5673
E1WAB0	P14678	0.1377
E1WAB0	P08727	0.6021
E1WAB0	Q13131	0.2484
E1WAB0	Q13237	0.8992
E1WAB0	Q6P3W7	0.5290
E1WAB0	Q9NZQ3	0.3389
E1WAB0	Q13469	0.1941
E1WAB0	Q53HC9	0.4770
E1WAB0	P08758	0.3089
E1WAB0	Q96NE9	0.5268
E1WAB0	Q9NYV4	0.3001
E1WAB0	Q15700	0.4675
E1WAB0	Q9Y2H9	0.7765
E1WAB0	Q16828	0.3696
E1WAB0	Q9Y5W5	0.6085
E1WAB0	A1X283	0.6304
E1WAB0	O00194	0.4813
E1WAB0	Q9H2X3	0.1993
E1WAB0	P46940	0.3223
E1WAB0	Q9UGI8	0.5402
E1WAB0	Q9P218	0.4958
E1WAB0	Q5VWQ8	0.4361
E1WAB0	O14827	0.4056
E1WAB0	Q9UGK3	0.2657
E1WAB0	P20248	0.2113
E1WAB0	P24723	0.8260
E1WAB0	Q8TDM6	0.4734
E1WAB0	Q99819	0.2667
E1WAB0	O60890	0.4182
E1WAB0	P51151	0.2265
E1WAB0	O15232	0.2983
E1WAB0	Q96BD8	0.3287
E1WAB0	P48444	0.0924
E1WAB0	P62834	0.6824
E1WAB0	Q6P0Q8	0.6527
E1WAB0	Q96P44	0.2098
E1WAB0	P78314	0.3715
E1WAB0	P31947	0.3526
E1WAB0	Q96B97	0.5055
E1WAB0	Q8IY63	0.2445
E1WAB0	Q8WY64	0.5984
E1WAB0	Q63HR2	0.5936
E1WAB0	Q9NPD8	0.6817
E1WAB0	Q13188	0.4514
E1WAB0	Q9NRF2	0.5698
E1WAB0	Q8TED0	0.2754
E1WAB0	Q5S007	0.3735
E1WAB0	Q92574	0.3243
E1WAB0	Q9NRC6	0.5717
E1WAB0	P50749	0.1045
E1WAB0	P07949	0.5382
E1WAB0	Q9UNA1	0.5756
E1WAB0	Q9BVA0	0.2393
E1WAB0	Q96GX5	0.6833
E1WAB0	P23743	0.6625
E1WAB0	Q7Z699	0.2790
E1WAB0	O14757	0.3287
E1WAB0	O95837	0.7435
E1WAB0	Q76I76	0.4949
E1WAB0	Q12929	0.5430
E1WAB0	Q13424	0.6949
E1WAB0	P14316	0.2566
E1WAB0	Q13017	0.2813
E1WAB0	Q9UMX0	0.4586
E1WAB0	Q8N1W1	0.4804
E1WAB0	Q06124	0.2608
E1WAB0	O75369	0.6330
E1WAB0	Q0VDD8	0.3079
E1WAB0	Q9NRD5	0.5220
E1WAB0	Q86YS6	0.6464
E1WAB0	P10721	0.4955
E1WAB0	P05783	0.6516
E1WAB0	P61764	0.2266
E1WAB0	P19835	0.1901
E1WAB0	Q8WUM4	0.4341
E1WAB0	Q13480	0.2445
E1WAB0	Q9NYB9	0.3846
E1WAB0	Q96A58	0.8125
E1WAB0	O76011	0.6021
E1WAB0	P04792	0.6039
E1WAB0	P36894	0.5465
E1WAB0	Q86XP0	0.3477
E1WAB0	P25787	0.2445
E1WAB0	Q9H492	0.3287
E1WAB0	Q9UI12	0.2711
E1WAB0	P35237	0.1181
E1WAB0	Q9ULV4	0.5701
E1WAB0	Q7L523	0.3792
E1WAB0	Q16082	0.2445
E1WAB0	O75563	0.3051
E1WAB0	Q14152	0.2743
E1WAB0	Q00653	0.5491
E1WAB0	P63279	0.5481
E1WAB0	P55210	0.3309
E1WAB0	P50238	0.5503
E1WAB0	Q7L0Q8	0.9586
E1WAB0	Q07890	0.6912
E1WAB0	Q8WXH0	0.7326
E1WAB0	Q16555	0.2445
E1WAB0	A6NHL2	0.3048
E1WAB0	Q86XR7	0.1845
E1WAB0	Q969M7	0.5481
E1WAB0	Q9BRX9	0.2993
E1WAB0	Q969H4	0.0222
E1WAB0	Q9Y5M8	0.4396
E1WAB0	Q2M3V2	0.4534
E1WAB0	P51636	0.2293
E1WAB0	Q15654	0.5918
E1WAB0	Q99569	0.5232
E1WAB0	O43795	0.4419
E1WAB0	Q8WUD1	0.5032
E1WAB0	Q02297	0.5122
E1WAB0	Q9NUV9	0.1222
E1WAB0	P22694	0.9519
E1WAB0	P41219	0.6021
E1WAB0	Q8TF74	0.4350
E1WAB0	Q9Y5X3	0.0609
E1WAB0	Q9P212	0.4738
E1WAB0	P63167	0.4735
E1WAB0	Q9HB75	0.2580
E1WAB0	Q9UBF9	0.0628
E1WAB0	Q13557	0.1251
E1WAB0	Q86SQ7	0.3287
E1WAB0	Q8TAF3	0.1004
E1WAB0	Q13283	0.0111
E1WAB0	Q99456	0.6021
E1WAB0	Q9NS23	0.7529
E1WAB0	Q76N32	0.2012
E1WAB0	Q16620	0.5183
E1WAB0	P42684	0.5154
E1WAB0	Q8IZD9	0.3379
E1WAB0	Q6UXY1	0.4830
E1WAB0	P20794	0.3496
E1WAB0	Q9NQC7	0.2078
E1WAB0	Q71F23	0.0717
E1WAB0	O60437	0.2210
E1WAB0	Q9BQI5	0.1360
E1WAB0	Q96SI9	0.0277
E1WAB0	Q96PU5	0.4820
E1WAB0	P18085	0.7247
E1WAB0	P53355	0.2770
E1WAB0	Q9BUF5	0.3048
E1WAB0	Q9UKE5	0.4852
E1WAB0	P46459	0.1235
E1WAB0	Q6ZR37	0.4832
E1WAB0	P53814	0.5398
E1WAB0	Q8WTQ7	0.8260
E1WAB0	Q9H0B6	0.3287
E1WAB0	Q9BUH8	0.1700
E1WAB0	P62330	0.5312
E1WAB0	Q9BRP4	0.2980
E1WAB0	Q6ZUT3	0.5763
E1WAB0	O95429	0.2596
E1WAB0	O43353	0.5083
E1WAB0	Q8IVF4	0.2450
E1WAB0	P61106	0.5032
E1WAB0	O95067	0.2113
E1WAB0	P60709	0.6558
E1WAB0	Q92625	0.4962
E1WAB0	Q9Y496	0.3287
E1WAB0	P22612	0.9519
E1WAB0	Q13112	0.1615
E1WAB0	Q9BVN2	0.3223
E1WAB0	Q6KB66	0.6627
E1WAB0	Q16825	0.4838
E1WAB0	Q16665	0.3066
E1WAB0	Q00532	0.2512
E1WAB0	Q8IYK8	0.7848
E1WAB0	Q12982	0.2445
E1WAB0	P98077	0.5698
E1WAB0	P54136	0.2743
E1WAB0	P78527	0.5329
E1WAB0	Q9Y219	0.5242
E1WAB0	O60331	0.4177
E1WAB0	Q8NFW9	0.5504
E1WAB0	Q14247	0.2035
E1WAB0	O75410	0.1396
E1WAB0	O43889	0.0851
E1WAB0	O00444	0.3585
E1WAB0	Q3KP44	0.4968
E1WAB0	P20592	0.0982
E1WAB0	P14619	0.9519
E1WAB0	Q86W28	0.3015
E1WAB0	Q92529	0.5698
E1WAB0	P48681	0.3490
E1WAB0	Q9Y4K4	0.3054
E1WAB0	Q0JRZ9	0.1885
E1WAB0	Q9H1R2	0.0369
E1WAB0	Q96AX9	0.4988
E1WAB0	O96020	0.0888
E1WAB0	Q9Y678	0.1360
E1WAB0	Q7Z628	0.6058
E1WAB0	Q7KZI7	0.2963
E1WAB0	Q9NRR3	0.0926
E1WAB0	O14543	0.5611
E1WAB0	O14965	0.6225
E1WAB0	Q96RK4	0.2441
E1WAB0	Q9H5P4	0.5769
E1WAB0	P62714	0.1751
E1WAB0	Q96QB1	0.5526
E1WAB0	Q6ZWJ1	0.6497
E1WAB0	P09493	0.3846
E1WAB0	Q8N431	0.3171
E1WAB0	Q7Z6J4	0.5395
E1WAB0	Q96E17	0.5052
E1WAB0	Q92747	0.7016
E1WAB0	P21709	0.5174
E1WAB0	Q52LW3	0.4292
E1WAB0	P78396	0.2113
E1WAB0	Q86UT5	0.5700
E1WAB0	P04259	0.7211
E1WAB0	O14974	0.1616
E1WAB0	Q14CN4	0.6789
E1WAB0	O60716	0.4194
E1WAB0	Q9UJX6	0.1501
E1WAB0	Q13492	0.1233
E1WAB0	Q3KR16	0.6058
E1WAB0	Q14194	0.3287
E1WAB0	O14640	0.5723
E1WAB0	Q9HCS5	0.5284
E1WAB0	Q13233	0.1751
E1WAB0	P42574	0.4096
E1WAB0	P29353	0.5698
E1WAB0	Q9Y272	0.8406
E1WAB0	P32519	0.2374
E1WAB0	Q96LW2	0.7946
E1WAB0	O43294	0.5953
E1WAB0	Q9Y2I7	0.4279
E1WAB0	Q92783	0.2556
E1WAB0	P49840	0.2512
E1WAB0	Q13191	0.1533
E1WAB0	Q6UXH1	0.3622
E1WAB0	P48668	0.7211
E1WAB0	P09769	0.5403
E1WAB0	Q8TD19	0.3085
E1WAB0	P68032	0.6558
E1WAB0	Q05397	0.5174
E1WAB0	O75531	0.3355
E1WAB0	O60307	0.7765
E1WAB0	Q17R89	0.4187
E1WAB0	Q13415	0.3070
E1WAB0	P35527	0.6021
E1WAB0	Q7Z713	0.2315
E1WAB0	Q04864	0.1662
E1WAB0	Q92619	0.4292
E1WAB0	Q9H9E1	0.2953
E1WAB0	P62081	0.2084
E1WAB0	Q7Z6J6	0.5763
E1WAB0	P35626	0.9519
E1WAB0	O14604	0.0564
E1WAB0	Q9NSN8	0.5311
E1WAB0	Q14596	0.2567
E1WAB0	O00628	0.0669
E1WAB0	Q969Q5	0.5504
E1WAB0	P61006	0.7033
E1WAB0	Q8IVW4	0.4428
E1WAB0	Q7L804	0.5240
E1WAB0	P26842	0.4585
E1WAB0	Q99698	0.2445
E1WAB0	Q86XR8	0.3106
E1WAB0	Q9NRW1	0.5042
E1WAB0	Q9BYX7	0.6558
E1WAB0	O00429	0.3309
E1WAB0	Q93008	0.1917
E1WAB0	O75083	0.2487
E1WAB0	P06396	0.2120
E1WAB0	Q01201	0.2771
E1WAB0	Q13588	0.6652
E1WAB0	A4D1S5	0.5032
E1WAB0	Q15139	0.5732
E1WAB0	Q9NZQ0	0.4959
E1WAB0	Q9ULL8	0.4330
E1WAB0	Q9C0C7	0.2450
E1WAB0	P08581	0.5382
E1WAB0	Q8WU08	0.8260
E1WAB0	P48730	0.3614
E1WAB0	O94805	0.6558
E1WAB0	Q9NY15	0.5671
E1WAB0	Q92502	0.0441
E1WAB0	Q15056	0.0482
E1WAB0	Q9ULC3	0.6463
E1WAB0	Q9NVJ2	0.5140
E1WAB0	Q9ULW5	0.6895
E1WAB0	Q68DX3	0.6517
E1WAB0	P21291	0.5422
E1WAB0	Q8WV28	0.4584
E1WAB0	P31150	0.4187
E1WAB0	O00238	0.5465
E1WAB0	Q7Z7A1	0.3287
E1WAB0	Q14004	0.2377
E1WAB0	P23497	0.1182
E1WAB0	P51157	0.5088
E1WAB0	Q9ULE6	0.2445
E1WAB0	Q15771	0.5032
E1WAB0	O15143	0.7837
E1WAB0	Q3KRB8	0.0451
E1WAB0	Q6P5Z2	0.9519
E1WAB0	Q8NFD2	0.6263
E1WAB0	P84085	0.7247
E1WAB0	P52907	0.5185
E1WAB0	P19525	0.2079
E1WAB0	P12270	0.0764
E1WAB0	Q8N556	0.4931
E1WAB0	P07197	0.6516
E1WAB0	O95817	0.5521
E1WAB0	O43281	0.3911
E1WAB0	Q9UKS6	0.3661
E1WAB0	Q96GP6	0.5612
E1WAB0	Q86Y07	0.7430
E1WAB0	Q96Q15	0.4561
E1WAB0	P10398	0.5808
E1WAB0	Q96PF2	0.2016
E1WAB0	P31751	0.9519
E1WAB0	O94827	0.5513
E1WAB0	Q9H6U6	0.1373
E1WAB0	P42025	0.6558
E1WAB0	P42338	0.5329
E1WAB0	P62745	0.9638
E1WAB0	Q5T1M5	0.2982
E1WAB0	P63267	0.6558
E1WAB0	Q16512	0.9519
E1WAB0	O14921	0.1251
E1WAB0	P46937	0.2237
E1WAB0	Q27J81	0.3007
E1WAB0	P67775	0.1428
E1WAB0	Q9UPV0	0.3585
E1WAB0	P11940	0.0867
E1WAB0	Q8N9B5	0.0301
E1WAB0	Q13884	0.6929
E1WAB0	Q5JTC6	0.2772
E1WAB0	Q6T4R5	0.5621
E1WAB0	Q9NY99	0.5723
E1WAB0	P35568	0.3660
E1WAB0	Q16763	0.5481
E1WAB0	Q08AE8	0.1694
E1WAB0	P10911	0.4416
E1WAB0	Q9UQQ2	0.5698
E1WAB0	A6NK89	0.1767
E1WAB0	Q10567	0.2620
E1WAB0	P04406	0.3353
E1WAB0	P50570	0.4620
E1WAB0	Q13322	0.4753
E1WAB0	O95239	0.2065
E1WAB0	P17948	0.5220
E1WAB0	P35354	0.1822
E1WAB0	Q9H2G9	0.3337
E1WAB0	Q96LW7	0.2202
E1WAB0	Q9NZM3	0.4302
E1WAB0	P07093	0.1181
E1WAB0	P21359	0.3882
E1WAB0	Q6DN72	0.5114
E1WAB0	Q0D2I5	0.7122
E1WAB0	P49760	0.3965
E1WAB0	O60880	0.3134
E1WAB0	Q8NI38	0.4988
E1WAB0	P51692	0.1317
E1WAB0	O60763	0.2116
E1WAB0	P17516	0.0924
E1WAB0	O96019	0.6558
E1WAB0	Q00535	0.3144
E1WAB0	Q5SYB0	0.5343
E1WAB0	P00533	0.5382
E1WAB0	Q9H981	0.6558
E1WAB0	A6NL28	0.1274
E1WAB0	Q9NR31	0.5213
E1WAB0	Q9UN86	0.1295
E1WAB0	P16109	0.3236
E1WAB0	Q2V2M9	0.0509
E1WAB0	P56705	0.5913
E1WAB0	A6NI72	0.5205
E1WAB0	Q86SG2	0.3919
E1WAB0	Q92565	0.4543
E1WAB0	O14727	0.2743
E1WAB0	Q8IWB7	0.4790
E1WAB0	P78386	0.6021
E1WAB0	Q9BRV8	0.2445
E1WAB0	P10809	0.3907
E1WAB0	Q04912	0.5363
E1WAB0	Q8TDW5	0.4461
E1WAB0	P62491	0.4813
E1WAB0	Q14766	0.3903
E1WAB0	Q12840	0.3287
E1WAB0	Q99973	0.2092
E1WAB0	Q9UPP2	0.3668
E1WAB0	Q13608	0.2445
E1WAB0	Q9H568	0.6558
E1WAB0	O94967	0.2584
E1WAB0	Q4ZHG4	0.2125
E1WAB0	Q96HA8	0.2445
E1WAB0	O43581	0.5738
E1WAB0	Q12959	0.4144
E1WAB0	Q9HB19	0.2426
E1WAB0	P09913	0.2445
E1WAB0	Q9Y4P8	0.2743
E1WAB0	P10301	0.7363
E1WAB0	O15078	0.3287
E1WAB0	Q8NFA2	0.5205
E1WAB0	Q2M2I8	0.6025
E1WAB0	P21579	0.5686
E1WAB0	Q9UBP9	0.3806
E1WAB0	P52198	0.9628
E1WAB0	P22681	0.1026
E1WAB0	P51956	0.3964
E1WAB0	P31146	0.3695
E1WAB0	Q4VX76	0.6579
E1WAB0	Q96NW4	0.4534
E1WAB0	O43426	0.0993
E1WAB0	P29317	0.4406
E1WAB0	Q13795	0.7195
E1WAB0	Q9H3D4	0.1774
E1WAB0	Q8N1A0	0.6516
E1WAB0	Q15323	0.6021
E1WAB0	P08670	0.7468
E1WAB0	P62993	0.6652
E1WAB0	Q49A53	0.8007
E1WAB0	Q8N752	0.4875
E1WAB0	P24941	0.3001
E1WAB0	O43639	0.5216
E1WAB0	O00755	0.4263
E1WAB0	Q9UBX5	0.3903
E1WAB0	Q07960	0.4514
E1WAB0	O15392	0.0879
E1WAB0	Q9NUS5	0.2445
E1WAB0	Q9HC10	0.6420
E1WAB0	P61966	0.1100
E1WAB0	Q02363	0.2272
E1WAB0	Q9NXU5	0.7195
E1WAB0	Q14183	0.6032
E1WAB0	O75044	0.4035
E1WAB0	Q9NS87	0.1767
E1WAB0	Q9P1Z2	0.3354
E1WAB0	Q9BRR9	0.2215
E1WAB0	Q96DI7	0.0568
E1WAB0	Q8WXE9	0.2663
E1WAB0	Q02224	0.3287
E1WAB0	Q6A555	0.4049
E1WAB0	P11142	0.2773
E1WAB0	P08754	0.7435
E1WAB0	Q9NYY3	0.4596
E1WAB0	Q9UKB1	0.1974
E1WAB0	Q9UQ03	0.3913
E1WAB0	P61587	0.9577
E1WAB0	Q8WUP2	0.5953
E1WAB0	P35869	0.1615
E1WAB0	P16591	0.4386
E1WAB0	O00762	0.6059
E1WAB0	Q6ZV73	0.4937
E1WAB0	P25098	0.9519
E1WAB0	Q99704	0.2445
E1WAB0	P20700	0.7211
E1WAB0	A6NKZ8	0.3048
E1WAB0	Q99578	0.8317
E1WAB0	P67936	0.2310
E1WAB0	Q9NS28	0.2201
E1WAB0	P17081	0.9638
E1WAB0	Q9UL26	0.5209
E1WAB0	Q13402	0.4471
E1WAB0	Q9UBE8	0.2990
E1WAB0	Q96CF2	0.0924
E1WAB0	P26232	0.3760
E1WAB0	Q8TAI7	0.7193
E1WAB0	Q9Y239	0.5410
E1WAB0	Q9Y6T7	0.5553
E1WAB0	O95405	0.1949
E1WAB0	Q96P71	0.0990
E1WAB0	Q9UMY4	0.2966
E1WAB0	Q13315	0.3347
E1WAB0	Q96HP0	0.1694
E1WAB0	Q8N7A1	0.2437
E1WAB0	Q9UPQ3	0.4241
E1WAB0	Q8IWX7	0.2531
E1WAB0	P07307	0.2125
E1WAB0	Q14204	0.3287
E1WAB0	O43903	0.2735
E1WAB0	P68366	0.3048
E1WAB0	Q9NQL2	0.5547
E1WAB0	A6NK59	0.4528
E1WAB0	Q0VDF9	0.2445
E1WAB0	Q9Y6B6	0.7195
E1WAB0	P04264	0.7211
E1WAB0	P15153	0.9638
E1WAB0	Q8IZL9	0.2949
E1WAB0	Q14533	0.6021
E1WAB0	P11234	0.6857
E1WAB0	O95267	0.6837
E1WAB0	P17987	0.2641
E1WAB0	P35908	0.6789
E1WAB0	Q3MJ16	0.2487
E1WAB0	Q16829	0.5217
E1WAB0	Q9GZV5	0.1136
E1WAB0	Q9Y484	0.3164
E1WAB0	Q96GE4	0.3219
E1WAB0	Q9UJM3	0.1280
E1WAB0	Q92985	0.4999
E1WAB0	P45984	0.5217
E1WAB0	Q02505	0.6085
E1WAB0	Q9NZZ3	0.2445
E1WAB0	Q9C0K3	0.5750
E1WAB0	O15524	0.4877
E1WAB0	Q53FT3	0.0924
E1WAB0	O14682	0.1834
E1WAB0	Q6XZF7	0.4075
E1WAB0	Q13642	0.5555
E1WAB0	Q9H7D0	0.2863
E1WAB0	Q05682	0.4173
E1WAB0	Q8IWW6	0.0451
E1WAB0	Q0P5N6	0.5752
E1WAB0	P56559	0.7195
E1WAB0	P07951	0.1767
E1WAB0	Q5T5U3	0.0451
E1WAB0	P36405	0.5266
E1WAB0	O75095	0.5966
E1WAB0	Q15418	0.9519
E1WAB0	A2A2Y4	0.5763
E1WAB0	Q6ZS11	0.3331
E1WAB0	Q9H0C5	0.3481
E1WAB0	O75159	0.4584
E1WAB0	Q6JEL2	0.2602
E1WAB0	Q9H596	0.2288
E1WAB0	Q14088	0.6364
E1WAB0	P07900	0.2685
E1WAB0	O60879	0.2562
E1WAB0	O00443	0.3630
E1WAB0	Q9UBC1	0.3683
E1WAB0	P61457	0.1615
E1WAB0	Q6XYQ8	0.6221
E1WAB0	Q8TDR2	0.2299
E1WAB0	Q7Z3Y8	0.6021
E1WAB0	P16157	0.3837
E1WAB0	Q8N122	0.2445
E1WAB0	P49619	0.5553
E1WAB0	P50479	0.4607
E1WAB0	Q9NYR9	0.4535
E1WAB0	Q16658	0.4626
E1WAB0	Q13077	0.0480
E1WAB0	O14713	0.2445
E1WAB0	Q8WWI1	0.4800
E1WAB0	P46108	0.3221
E1WAB0	Q8NHY2	0.1207
E1WAB0	Q9HBL0	0.4365
E1WAB0	P43034	0.4445
E1WAB0	O15264	0.3957
E1WAB0	P62987	0.5889
E1WAB0	Q6XUX3	0.4065
E1WAB0	O94921	0.2873
E1WAB0	Q9NPB6	0.3660
E1WAB0	P19174	0.6721
E1WAB0	Q9NYN1	0.8727
E1WAB0	Q9H939	0.1767
E1WAB0	Q6B8I1	0.2755
E1WAB0	P61968	0.5953
E1WAB0	O00212	0.9555
E1WAB0	P46531	0.4740
E1WAB0	Q9Y6V0	0.5686
E1WAB0	P10145	0.1473
E1WAB0	Q9BUZ4	0.1115
E1WAB0	P61289	0.2445
E1WAB0	P05129	0.9519
E1WAB0	Q9NPY3	0.3903
E1WAB0	O43379	0.1520
E1WAB0	O60663	0.6248
E1WAB0	Q86WI3	0.3421
E1WAB0	Q9NRP7	0.5009
E1WAB0	Q14677	0.3886
E1WAB0	Q13568	0.2566
E1WAB0	Q9NZJ5	0.5387
E1WAB0	O95057	0.7639
E1WAB0	P52566	0.6314
E1WAB0	P68036	0.5481
E1WAB0	P23921	0.2445
E1WAB0	Q13418	0.4260
E1WAB0	P35916	0.3191
E1WAB0	Q13515	0.6021
E1WAB0	Q99501	0.1703
E1WAB0	Q96DA2	0.7033
E1WAB0	Q13033	0.1025
E1WAB0	P61224	0.7597
E1WAB0	Q6ZN54	0.4921
E1WAB0	Q9Y6K9	0.3808
E1WAB0	Q9HBH0	0.9565
E1WAB0	P27448	0.2963
E1WAB0	Q9NY57	0.9519
E1WAB0	O00159	0.4428
E1WAB0	P51608	0.1540
E1WAB0	Q13547	0.2748
E1WAB0	P05771	0.9519
E1WAB0	Q8WVK7	0.3287
E1WAB0	P41279	0.2985
E1WAB0	Q8IVI9	0.2069
E1WAB0	Q92556	0.7033
E1WAB0	Q86VW2	0.7507
E1WAB0	Q96RF0	0.3340
E1WAB0	P0C264	0.6715
E1WAB0	Q00587	0.0628
E1WAB0	Q7Z4I7	0.5933
E1WAB0	Q8TCU6	0.4738
E1WAB0	P51617	0.5410
E1WAB0	P61073	0.1728
E1WAB0	P53365	0.4946
E1WAB0	Q5JWF2	0.7435
E1WAB0	O14980	0.3206
E1WAB0	Q8TC17	0.5611
E1WAB0	Q9UDY2	0.7487
E1WAB0	P51178	0.1841
E1WAB0	P27348	0.0775
E1WAB0	Q9UJC3	0.2587
E1WAB0	Q9BT40	0.3640
E1WAB0	P19878	0.2743
E1WAB0	P21802	0.5220
E1WAB0	P10147	0.1950
E1WAB0	P14649	0.1243
E1WAB0	Q5TD97	0.5555
E1WAB0	O14908	0.3368
E1WAB0	P31946	0.4084
E1WAB0	Q9Y615	0.6558
E1WAB0	Q14344	0.7435
E1WAB0	O00203	0.3133
E1WAB0	P62877	0.1819
E1WAB0	Q59H18	0.3776
E1WAB0	P30305	0.1767
E1WAB0	P20336	0.5052
E1WAB0	Q96IY1	0.3070
E1WAB0	P20749	0.5491
E1WAB0	Q15669	0.9628
E1WAB0	Q7Z3G6	0.5422
E1WAB0	Q9Y5J5	0.1788
E1WAB0	Q96C45	0.5449
E1WAB0	Q8TDY3	0.6558
E1WAB0	Q9P2G3	0.0924
E1WAB0	Q9UHD9	0.3685
E1WAB0	Q13616	0.0912
E1WAB0	P21926	0.3246
E1WAB0	B2RTY4	0.4419
E1WAB0	Q9UHD2	0.5101
E1WAB0	P38646	0.0133
E1WAB0	P09211	0.2445
E1WAB0	Q9NP72	0.5032
E1WAB0	Q8NCM8	0.2094
E1WAB0	Q9Y6F9	0.5300
E1WAB0	O43747	0.3886
E1WAB0	Q6S5L8	0.5698
E1WAB0	P48742	0.6228
E1WAB0	P25445	0.1548
E1WAB0	Q9BVA1	0.3048
E1WAB0	P42768	0.6429
E1WAB0	P09972	0.3026
E1WAB0	Q9UM73	0.5885
E1WAB0	P19429	0.2445
E1WAB0	Q9GZS3	0.2453
E1WAB0	Q9BYB0	0.0706
E1WAB0	P28062	0.1834
E1WAB0	Q15036	0.2445
E1WAB0	Q8WWN9	0.2949
E1WAB0	Q8IXH6	0.1317
E1WAB0	Q14019	0.3349
E1WAB0	Q8N9I0	0.6221
E1WAB0	P48426	0.3176
E1WAB0	Q86YV0	0.4272
E1WAB0	Q02779	0.4782
E1WAB0	Q8N1V2	0.1460
E1WAB0	Q9Y2G4	0.4968
E1WAB0	Q05193	0.2912
E1WAB0	Q96FS4	0.2445
E1WAB0	P57078	0.6263
E1WAB0	Q9Y4H2	0.2772
E1WAB0	Q07866	0.3287
E1WAB0	Q14CM0	0.3658
E1WAB0	Q9BQ90	0.2445
E1WAB0	Q5VT25	0.7023
E1WAC6	Q96EY1	0.3227
E1WAC6	Q04771	0.5598
E1WAC6	Q6S8J7	0.5644
E1WAC6	P57075	0.5351
E1WAC6	O95755	0.5908
E1WAC6	Q9H6Y5	0.6798
E1WAC6	Q96RU7	0.5018
E1WAC6	P20929	0.4828
E1WAC6	P05120	0.2769
E1WAC6	P29992	0.8303
E1WAC6	Q9UBN7	0.1163
E1WAC6	Q08378	0.3024
E1WAC6	P49802	0.3091
E1WAC6	P21462	0.4654
E1WAC6	P50453	0.2769
E1WAC6	Q8IV36	0.0460
E1WAC6	Q9H8V3	0.6813
E1WAC6	Q9NX02	0.5477
E1WAC6	Q9UBW5	0.2096
E1WAC6	Q8TAM1	0.3375
E1WAC6	Q99832	0.4304
E1WAC6	P49427	0.5481
E1WAC6	Q9HD67	0.7528
E1WAC6	Q6ULP2	0.1222
E1WAC6	Q15131	0.5299
E1WAC6	P29320	0.5750
E1WAC6	O00329	0.6780
E1WAC6	Q8WX94	0.5490
E1WAC6	P51149	0.6297
E1WAC6	P11413	0.2031
E1WAC6	Q9UBC5	0.6400
E1WAC6	P53041	0.4025
E1WAC6	Q969T4	0.6817
E1WAC6	Q01581	0.1070
E1WAC6	Q9HBG6	0.3239
E1WAC6	P49796	0.6622
E1WAC6	P02549	0.6241
E1WAC6	O60361	0.6105
E1WAC6	P31323	0.1251
E1WAC6	O94979	0.2445
E1WAC6	P48594	0.2769
E1WAC6	P31151	0.1071
E1WAC6	Q8WXD9	0.4592
E1WAC6	O75116	0.7884
E1WAC6	P62256	0.5481
E1WAC6	P11021	0.3795
E1WAC6	P01130	0.4091
E1WAC6	Q92598	0.4353
E1WAC6	Q9UPZ9	0.5329
E1WAC6	P60981	0.4508
E1WAC6	P46934	0.3682
E1WAC6	P78362	0.3709
E1WAC6	O43504	0.2445
E1WAC6	Q8IYD1	0.2711
E1WAC6	P36952	0.2769
E1WAC6	O60229	0.3703
E1WAC6	Q9P1U1	0.7947
E1WAC6	Q9NR09	0.5532
E1WAC6	P51812	0.9637
E1WAC6	Q70J99	0.3699
E1WAC6	Q9UBT7	0.4048
E1WAC6	Q9H1J1	0.1568
E1WAC6	O94916	0.6486
E1WAC6	O14559	0.0980
E1WAC6	Q8TDY2	0.1317
E1WAC6	Q15276	0.0548
E1WAC6	Q8WYP3	0.1122
E1WAC6	P63241	0.0944
E1WAC6	Q9Y2I1	0.2590
E1WAC6	P53667	0.5436
E1WAC6	Q9UNN5	0.2558
E1WAC6	Q00978	0.5954
E1WAC6	P45983	0.5217
E1WAC6	P49023	0.7673
E1WAC6	Q9BW27	0.3026
E1WAC6	Q9UQB3	0.6478
E1WAC6	P61077	0.5481
E1WAC6	Q9NQW6	0.3600
E1WAC6	P13647	0.8389
E1WAC6	Q6P3R8	0.6519
E1WAC6	Q53LP3	0.4867
E1WAC6	Q96BR1	0.8379
E1WAC6	Q7Z614	0.3279
E1WAC6	P50120	0.0924
E1WAC6	O15021	0.7884
E1WAC6	Q96CA5	0.3170
E1WAC6	Q5JTN6	0.4789
E1WAC6	P15882	0.3788
E1WAC6	Q04695	0.8389
E1WAC6	P49137	0.5217
E1WAC6	Q9Y314	0.2445
E1WAC6	Q9HAU4	0.5768
E1WAC6	Q12799	0.2420
E1WAC6	Q9HBI1	0.5281
E1WAC6	P68400	0.5297
E1WAC6	O14578	0.7884
E1WAC6	P55196	0.3586
E1WAC6	Q9BTE1	0.1767
E1WAC6	O00445	0.6494
E1WAC6	A6NEL2	0.4717
E1WAC6	Q5SZL2	0.1388
E1WAC6	Q96KP6	0.4767
E1WAC6	Q8IV63	0.6164
E1WAC6	A6NEE1	0.6010
E1WAC6	P51684	0.4654
E1WAC6	Q8N4X5	0.2842
E1WAC6	Q9UN19	0.4494
E1WAC6	P68363	0.6369
E1WAC6	Q99755	0.5588
E1WAC6	Q9H792	0.2690
E1WAC6	Q14005	0.7329
E1WAC6	P35247	0.3784
E1WAC6	O14986	0.2877
E1WAC6	Q8N7F7	0.4670
E1WAC6	P49662	0.6407
E1WAC6	Q8N5C8	0.2742
E1WAC6	P14136	0.8884
E1WAC6	Q86WG5	0.4211
E1WAC6	O95684	0.2808
E1WAC6	Q9HD43	0.2466
E1WAC6	Q13137	0.0564
E1WAC6	Q13523	0.4866
E1WAC6	Q5TG30	0.2010
E1WAC6	Q9NZN5	0.7915
E1WAC6	Q9Y2I8	0.5243
E1WAC6	Q6P1M3	0.0949
E1WAC6	P12883	0.7528
E1WAC6	O60504	0.6429
E1WAC6	O95295	0.3653
E1WAC6	Q9UQB9	0.4994
E1WAC6	P51153	0.6276
E1WAC6	Q8N9B8	0.7411
E1WAC6	P53621	0.4187
E1WAC6	P09429	0.3001
E1WAC6	Q8NB16	0.6126
E1WAC6	Q9NXB0	0.3287
E1WAC6	P07948	0.5750
E1WAC6	Q13164	0.6447
E1WAC6	P41597	0.4654
E1WAC6	P53004	0.2078
E1WAC6	Q2M3C7	0.1791
E1WAC6	Q8IYJ3	0.6473
E1WAC6	O14512	0.6955
E1WAC6	P28482	0.6749
E1WAC6	Q8N4P6	0.6217
E1WAC6	Q9Y6J8	0.6590
E1WAC6	Q96PV0	0.4378
E1WAC6	Q9BX70	0.4707
E1WAC6	Q8TEQ0	0.4516
E1WAC6	O75822	0.2445
E1WAC6	Q5JWF8	0.7947
E1WAC6	Q92752	0.3397
E1WAC6	Q13239	0.6459
E1WAC6	Q9HC77	0.3287
E1WAC6	O95208	0.2220
E1WAC6	P08922	0.7021
E1WAC6	P18031	0.3335
E1WAC6	P68106	0.4463
E1WAC6	O75061	0.1490
E1WAC6	Q8N2E2	0.6203
E1WAC6	A6NIH7	0.3287
E1WAC6	Q9H0H5	0.1159
E1WAC6	Q08999	0.2294
E1WAC6	P52333	0.6253
E1WAC6	P68133	0.7947
E1WAC6	P25786	0.2668
E1WAC6	Q8IVW1	0.5784
E1WAC6	Q66GS9	0.1767
E1WAC6	Q86UT6	0.5289
E1WAC6	Q9Y6Y0	0.0320
E1WAC6	P50552	0.5898
E1WAC6	Q86TL0	0.2183
E1WAC6	Q9Y4K3	0.4181
E1WAC6	Q9Y6W5	0.7156
E1WAC6	Q8NHV4	0.2403
E1WAC6	P28562	0.3709
E1WAC6	P11137	0.4702
E1WAC6	Q5T4F4	0.4797
E1WAC6	A6NM43	0.4304
E1WAC6	P14317	0.4784
E1WAC6	Q9UQ16	0.4607
E1WAC6	O95613	0.3469
E1WAC6	Q9UHB6	0.7122
E1WAC6	P52565	0.8162
E1WAC6	Q96GD0	0.2078
E1WAC6	Q9ULJ8	0.7309
E1WAC6	Q15814	0.2400
E1WAC6	Q4G0W2	0.4609
E1WAC6	Q05655	0.8379
E1WAC6	Q96SF2	0.3351
E1WAC6	O14641	0.7329
E1WAC6	Q8TD16	0.0628
E1WAC6	Q15417	0.4461
E1WAC6	Q8N4C6	0.1824
E1WAC6	P29376	0.7230
E1WAC6	Q9BRA2	0.2445
E1WAC6	O96007	0.0982
E1WAC6	Q92888	0.5441
E1WAC6	Q9ULZ3	0.1966
E1WAC6	Q969V5	0.6002
E1WAC6	Q14964	0.8423
E1WAC6	Q96J02	0.3682
E1WAC6	Q9HCH5	0.5421
E1WAC6	Q12979	0.2743
E1WAC6	O60641	0.4492
E1WAC6	P78406	0.1940
E1WAC6	Q9BXL7	0.3117
E1WAC6	P25791	0.7673
E1WAC6	O75616	0.4615
E1WAC6	Q9BU20	0.7977
E1WAC6	P30260	0.3064
E1WAC6	O75436	0.2445
E1WAC6	Q9H8T0	0.1416
E1WAC6	Q5VVX9	0.4723
E1WAC6	Q15025	0.4986
E1WAC6	Q04726	0.3897
E1WAC6	Q9UHB9	0.1222
E1WAC6	Q8N4B1	0.3443
E1WAC6	P57740	0.0350
E1WAC6	P21860	0.6989
E1WAC6	Q14C86	0.4244
E1WAC6	Q9HC98	0.4698
E1WAC6	Q969Q4	0.6045
E1WAC6	Q86T65	0.3618
E1WAC6	Q9P1W9	0.5277
E1WAC6	P42773	0.3510
E1WAC6	Q6P2M8	0.2863
E1WAC6	Q32MK0	0.5733
E1WAC6	Q7Z465	0.0301
E1WAC6	P08729	0.8389
E1WAC6	Q9H7X7	0.6038
E1WAC6	Q02156	0.8379
E1WAC6	Q96P26	0.0924
E1WAC6	Q9ULD6	0.5917
E1WAC6	O14926	0.2476
E1WAC6	Q12933	0.1132
E1WAC6	Q15311	0.1745
E1WAC6	O60566	0.3996
E1WAC6	Q15653	0.7170
E1WAC6	Q13075	0.5523
E1WAC6	Q9BQS2	0.6996
E1WAC6	Q9NYL9	0.4153
E1WAC6	P57737	0.5908
E1WAC6	Q15147	0.2522
E1WAC6	O95271	0.3255
E1WAC6	Q8WXC3	0.2445
E1WAC6	A6NI47	0.4800
E1WAC6	O00141	0.8379
E1WAC6	Q13451	0.3937
E1WAC6	Q06945	0.2504
E1WAC6	Q9UJT1	0.6369
E1WAC6	P30679	0.7675
E1WAC6	P06732	0.2078
E1WAC6	Q13489	0.3387
E1WAC6	P28072	0.1834
E1WAC6	A6NKC9	0.7195
E1WAC6	Q96JY6	0.3815
E1WAC6	O75122	0.3614
E1WAC6	O60674	0.6220
E1WAC6	O43516	0.7819
E1WAC6	Q13813	0.6168
E1WAC6	Q16613	0.0924
E1WAC6	Q9NXR1	0.3287
E1WAC6	Q14457	0.0656
E1WAC6	P26045	0.6063
E1WAC6	P60033	0.4289
E1WAC6	Q16543	0.2445
E1WAC6	Q86UR5	0.6981
E1WAC6	P04637	0.2735
E1WAC6	Q9H082	0.6422
E1WAC6	P48147	0.0924
E1WAC6	Q08345	0.7021
E1WAC6	P49366	0.2591
E1WAC6	P42229	0.4469
E1WAC6	Q8IUC4	0.5862
E1WAC6	Q13748	0.6369
E1WAC6	Q96SN8	0.3987
E1WAC6	Q8N6H7	0.3642
E1WAC6	Q9UI46	0.6865
E1WAC6	Q5XLA6	0.2596
E1WAC6	Q92835	0.4115
E1WAC6	Q8IWJ2	0.5771
E1WAC6	P0C0E4	0.4377
E1WAC6	Q8IX30	0.3903
E1WAC6	O75175	0.1317
E1WAC6	P08138	0.1122
E1WAC6	Q9Y3F4	0.5038
E1WAC6	Q15121	0.6142
E1WAC6	O43312	0.3865
E1WAC6	P17980	0.3355
E1WAC6	Q16288	0.7230
E1WAC6	Q86Z02	0.5644
E1WAC6	Q9UQM7	0.2666
E1WAC6	P29350	0.3952
E1WAC6	P56192	0.0924
E1WAC6	Q9UBB4	0.2445
E1WAC6	Q8TEQ6	0.3556
E1WAC6	P49789	0.2772
E1WAC6	P48729	0.4617
E1WAC6	Q9Y4P1	0.2445
E1WAC6	P68104	0.3839
E1WAC6	Q9Y216	0.0924
E1WAC6	P15313	0.0402
E1WAC6	O95487	0.2445
E1WAC6	Q86V81	0.1499
E1WAC6	Q9P258	0.2065
E1WAC6	P52294	0.4219
E1WAC6	P11586	0.0924
E1WAC6	Q6ZMQ8	0.7068
E1WAC6	Q15080	0.5491
E1WAC6	Q676U5	0.4789
E1WAC6	Q8TB24	0.3431
E1WAC6	Q86UX7	0.5794
E1WAC6	Q5HYK7	0.6420
E1WAC6	Q8IZW8	0.5248
E1WAC6	P80192	0.7610
E1WAC6	Q9Y6I3	0.2220
E1WAC6	Q9H4B6	0.3302
E1WAC6	P11171	0.6024
E1WAC6	P40855	0.0790
E1WAC6	P62753	0.2743
E1WAC6	Q9H0N0	0.8423
E1WAC6	P41743	0.8379
E1WAC6	O00178	0.2686
E1WAC6	Q9UQ07	0.4231
E1WAC6	Q14330	0.5316
E1WAC6	Q92673	0.3400
E1WAC6	Q8WWQ8	0.5790
E1WAC6	P61964	0.4260
E1WAC6	Q13439	0.2592
E1WAC6	Q9UKZ4	0.5730
E1WAC6	Q9H444	0.2445
E1WAC6	Q86UE8	0.4014
E1WAC6	Q9NPP4	0.4547
E1WAC6	O60832	0.2084
E1WAC6	Q9BR61	0.2257
E1WAC6	Q92526	0.4304
E1WAC6	P06702	0.1881
E1WAC6	Q5VUR7	0.4873
E1WAC6	P07355	0.1833
E1WAC6	Q13200	0.3788
E1WAC6	Q8N3E9	0.5982
E1WAC6	Q9NRD0	0.3246
E1WAC6	P38936	0.1815
E1WAC6	Q96JH8	0.6798
E1WAC6	Q9UPQ7	0.6538
E1WAC6	Q02241	0.3287
E1WAC6	P47756	0.5185
E1WAC6	Q5H9F3	0.3280
E1WAC6	Q92530	0.2445
E1WAC6	Q562R1	0.7947
E1WAC6	Q5T1C6	0.1251
E1WAC6	Q8NDI1	0.7005
E1WAC6	Q9UM47	0.5242
E1WAC6	Q86YV6	0.4656
E1WAC6	Q9UJW3	0.0662
E1WAC6	Q96MF2	0.7911
E1WAC6	Q8NE63	0.4072
E1WAC6	P13489	0.3208
E1WAC6	Q14117	0.0739
E1WAC6	Q9UJZ1	0.2272
E1WAC6	P14618	0.0974
E1WAC6	Q15052	0.7620
E1WAC6	O00750	0.7263
E1WAC6	P05976	0.2632
E1WAC6	Q15349	0.9637
E1WAC6	P49703	0.8079
E1WAC6	Q14980	0.3585
E1WAC6	Q13972	0.5775
E1WAC6	Q86WN1	0.5536
E1WAC6	P54840	0.3026
E1WAC6	Q8IUQ4	0.3829
E1WAC6	Q9H2G2	0.6065
E1WAC6	Q9BXF9	0.5009
E1WAC6	A8MYZ6	0.1070
E1WAC6	Q86YS7	0.6037
E1WAC6	O96013	0.1905
E1WAC6	Q96L92	0.6850
E1WAC6	Q2TAL5	0.6129
E1WAC6	P17252	0.9637
E1WAC6	Q8WU20	0.1309
E1WAC6	Q9BUR4	0.3239
E1WAC6	Q1MX18	0.5399
E1WAC6	P30520	0.0756
E1WAC6	P30622	0.0900
E1WAC6	P08631	0.5750
E1WAC6	Q6WCQ1	0.2040
E1WAC6	Q02763	0.6727
E1WAC6	Q9NQT4	0.1242
E1WAC6	Q9NSE2	0.2880
E1WAC6	Q6QNY0	0.2445
E1WAC6	Q4VCS5	0.2972
E1WAC6	Q96Q42	0.1399
E1WAC6	P04216	0.2221
E1WAC6	Q9UQ88	0.5299
E1WAC6	O43295	0.1664
E1WAC6	Q9H2C1	0.7947
E1WAC6	Q13308	0.6462
E1WAC6	O95716	0.8423
E1WAC6	P32298	0.8379
E1WAC6	Q8IW93	0.6352
E1WAC6	Q9GZL7	0.5482
E1WAC6	O75635	0.2769
E1WAC6	Q15286	0.6422
E1WAC6	O15111	0.5861
E1WAC6	Q8IYU2	0.4022
E1WAC6	Q9UK41	0.2772
E1WAC6	Q5VTE0	0.2711
E1WAC6	Q9BTM9	0.2445
E1WAC6	Q96KC9	0.2772
E1WAC6	O60296	0.6407
E1WAC6	P17612	0.9637
E1WAC6	Q15833	0.2772
E1WAC6	Q8IVT5	0.7947
E1WAC6	Q7RTV2	0.0924
E1WAC6	Q5DID0	0.3360
E1WAC6	Q8IV53	0.0924
E1WAC6	Q9H267	0.6168
E1WAC6	P09471	0.9493
E1WAC6	Q9BZF9	0.3278
E1WAC6	O94925	0.2445
E1WAC6	O75914	0.5157
E1WAC6	Q2MJR0	0.6378
E1WAC6	P12829	0.4168
E1WAC6	O75628	0.7661
E1WAC6	Q99439	0.6258
E1WAC6	Q96N67	0.4619
E1WAC6	O75674	0.2445
E1WAC6	Q14155	0.7584
E1WAC6	P10827	0.1765
E1WAC6	Q14990	0.4825
E1WAC6	P10636	0.4702
E1WAC6	Q9HA47	0.1630
E1WAC6	P30043	0.1549
E1WAC6	O15211	0.5336
E1WAC6	A7E2Y1	0.7528
E1WAC6	Q96T76	0.0696
E1WAC6	Q96P53	0.4986
E1WAC6	P06213	0.7230
E1WAC6	Q9Y4G6	0.4828
E1WAC6	Q96DX5	0.5121
E1WAC6	Q9H3Q1	0.1967
E1WAC6	Q6ZNL6	0.7510
E1WAC6	P49761	0.5585
E1WAC6	P62913	0.1242
E1WAC6	Q9C000	0.4232
E1WAC6	Q09161	0.1626
E1WAC6	P56524	0.0813
E1WAC6	O60291	0.3584
E1WAC6	Q9UBS0	0.9637
E1WAC6	Q8TAP6	0.3287
E1WAC6	Q9BQA1	0.3793
E1WAC6	P46109	0.3524
E1WAC6	Q93009	0.2348
E1WAC6	Q00005	0.1336
E1WAC6	Q2PPJ7	0.1985
E1WAC6	P49419	0.2445
E1WAC6	P50395	0.4187
E1WAC6	Q9BSJ8	0.5994
E1WAC6	Q13882	0.6245
E1WAC6	Q9H7P9	0.8262
E1WAC6	P07741	0.1222
E1WAC6	Q8N0X2	0.4789
E1WAC6	Q15392	0.2391
E1WAC6	O76041	0.4447
E1WAC6	A6NJZ7	0.4755
E1WAC6	Q9NRM7	0.6351
E1WAC6	Q68CJ9	0.4124
E1WAC6	Q9NSB4	0.9157
E1WAC6	Q9Y3P9	0.3287
E1WAC6	P62736	0.7947
E1WAC6	P49591	0.0924
E1WAC6	Q13796	0.2272
E1WAC6	O14966	0.5908
E1WAC6	Q69YQ0	0.5693
E1WAC6	Q96B36	0.2445
E1WAC6	Q8N878	0.6024
E1WAC6	P85298	0.1748
E1WAC6	Q96S53	0.6394
E1WAC6	Q96J92	0.4492
E1WAC6	P32929	0.2790
E1WAC6	P25106	0.4654
E1WAC6	Q9UPX8	0.4790
E1WAC6	Q9H6Q3	0.6990
E1WAC6	Q00610	0.0473
E1WAC6	Q8WXI2	0.4075
E1WAC6	Q8WYR1	0.0924
E1WAC6	P12314	0.4249
E1WAC6	Q99961	0.4447
E1WAC6	O00192	0.6316
E1WAC6	Q149M9	0.4817
E1WAC6	Q8NDH6	0.5658
E1WAC6	O00303	0.2445
E1WAC6	P33076	0.3892
E1WAC6	Q9BXB5	0.4472
E1WAC6	O95190	0.2445
E1WAC6	Q9Y5L0	0.0672
E1WAC6	Q7Z6P3	0.6203
E1WAC6	P57059	0.3677
E1WAC6	Q7Z6J0	0.5446
E1WAC6	O75815	0.4838
E1WAC6	P20339	0.5866
E1WAC6	Q8N9B4	0.5555
E1WAC6	Q5KSL6	0.8274
E1WAC6	O00499	0.6552
E1WAC6	Q8IU85	0.2137
E1WAC6	Q9NRA8	0.2445
E1WAC6	P19086	0.7535
E1WAC6	Q9UMZ2	0.3430
E1WAC6	Q9NQU5	0.3936
E1WAC6	P63096	0.9493
E1WAC6	Q9C0J8	0.3933
E1WAC6	Q969K3	0.6072
E1WAC6	P28065	0.3355
E1WAC6	Q8TF21	0.4800
E1WAC6	Q02388	0.3776
E1WAC6	O75140	0.4603
E1WAC6	Q01546	0.8389
E1WAC6	P55042	0.7892
E1WAC6	Q12846	0.0979
E1WAC6	Q5JSH3	0.3737
E1WAC6	Q9UK32	0.9637
E1WAC6	Q9Y2K2	0.3462
E1WAC6	Q8N4Z0	0.8294
E1WAC6	P35658	0.2668
E1WAC6	O15498	0.1968
E1WAC6	O94989	0.6122
E1WAC6	Q96J01	0.6026
E1WAC6	Q12866	0.7230
E1WAC6	P61026	0.6920
E1WAC6	P11831	0.4974
E1WAC6	P11441	0.5455
E1WAC6	O60336	0.5316
E1WAC6	P19838	0.6836
E1WAC6	P40763	0.4931
E1WAC6	Q9C0H5	0.1280
E1WAC6	P12277	0.2445
E1WAC6	Q7Z3V4	0.3473
E1WAC6	Q68CZ2	0.5892
E1WAC6	Q9Y2M5	0.1078
E1WAC6	P54725	0.4503
E1WAC6	Q13153	0.5503
E1WAC6	Q8TDY4	0.5314
E1WAC6	Q9UN37	0.2445
E1WAC6	Q8N2I9	0.5717
E1WAC6	Q6A1A2	0.9637
E1WAC6	Q9NR80	0.8189
E1WAC6	Q0VAK6	0.4632
E1WAC6	P08962	0.4636
E1WAC6	Q8WWN8	0.1687
E1WAC6	P01111	0.8565
E1WAC6	P29692	0.3044
E1WAC6	Q15628	0.4712
E1WAC6	P12036	0.6812
E1WAC6	O75143	0.2445
E1WAC6	P15056	0.7152
E1WAC6	P48146	0.4654
E1WAC6	O15144	0.5029
E1WAC6	Q9Y6D5	0.3287
E1WAC6	Q9UPY6	0.2597
E1WAC6	P02795	0.0909
E1WAC6	Q9H765	0.2639
E1WAC6	O95704	0.2513
E1WAC6	Q05932	0.0924
E1WAC6	Q96MP8	0.1360
E1WAC6	Q9BVC4	0.2972
E1WAC6	P20941	0.0924
E1WAC6	A6NIX2	0.8168
E1WAC6	P11277	0.7698
E1WAC6	P26038	0.6330
E1WAC6	Q96EA4	0.3287
E1WAC6	Q9Y2X8	0.5481
E1WAC6	Q969G3	0.3828
E1WAC6	P62854	0.2445
E1WAC6	O00255	0.1144
E1WAC6	Q53QZ3	0.2667
E1WAC6	Q92730	0.9838
E1WAC6	Q9NR12	0.7673
E1WAC6	Q8WYL5	0.4609
E1WAC6	Q96M53	0.2743
E1WAC6	O43818	0.4775
E1WAC6	Q9BYH8	0.6313
E1WAC6	Q5TCX8	0.7610
E1WAC6	O75882	0.5240
E1WAC6	P04899	0.9493
E1WAC6	Q7Z3U7	0.4047
E1WAC6	O14556	0.2977
E1WAC6	P49918	0.1517
E1WAC6	Q7Z406	0.7528
E1WAC6	Q9NSV4	0.2264
E1WAC6	Q2M2I5	0.8389
E1WAC6	Q71U36	0.6369
E1WAC6	P63000	1.0000
E1WAC6	O00410	0.0856
E1WAC6	Q9P0L2	0.4156
E1WAC6	Q13829	0.4368
E1WAC6	O00423	0.0301
E1WAC6	Q5JQC9	0.1791
E1WAC6	A8MVX0	0.5582
E1WAC6	Q8IY33	0.2923
E1WAC6	P52735	0.6874
E1WAC6	Q66LE6	0.0924
E1WAC6	O14617	0.5016
E1WAC6	Q5T7B8	0.0301
E1WAC6	P58107	0.3215
E1WAC6	P00568	0.1251
E1WAC6	P17661	0.9579
E1WAC6	P57081	0.1847
E1WAC6	P62191	0.2743
E1WAC6	Q99966	0.0896
E1WAC6	Q9HBI0	0.4125
E1WAC6	O14929	0.1236
E1WAC6	Q9NRH3	0.6369
E1WAC6	Q9Y6H5	0.4394
E1WAC6	O75970	0.6296
E1WAC6	Q00994	0.0909
E1WAC6	Q9Y446	0.6235
E1WAC6	Q03135	0.3905
E1WAC6	P16333	0.4530
E1WAC6	Q9BXI3	0.0924
E1WAC6	P35346	0.4654
E1WAC6	Q13319	0.2301
E1WAC6	Q13257	0.2808
E1WAC6	Q7Z3Y9	0.8389
E1WAC6	P78385	0.8227
E1WAC6	Q96D21	0.7274
E1WAC6	Q99836	0.4474
E1WAC6	P54753	0.5750
E1WAC6	A8MTJ3	0.9244
E1WAC6	Q14651	0.6599
E1WAC6	Q96HC4	0.7673
E1WAC6	Q9NWZ3	0.5392
E1WAC6	Q5JU85	0.4232
E1WAC6	P42566	0.4521
E1WAC6	P13797	0.7102
E1WAC6	Q8IX03	0.2091
E1WAC6	Q9ULV0	0.7588
E1WAC6	O60921	0.1423
E1WAC6	Q8IW19	0.1163
E1WAC6	P16066	0.7653
E1WAC6	Q96GD4	0.8077
E1WAC6	P60953	1.0000
E1WAC6	Q9HB90	0.6142
E1WAC6	P59047	0.4232
E1WAC6	P54792	0.7329
E1WAC6	P32019	0.0996
E1WAC6	Q5VV41	0.6813
E1WAC6	Q10589	0.2249
E1WAC6	Q9NRI5	0.0628
E1WAC6	A6NCN2	0.8227
E1WAC6	Q14674	0.1126
E1WAC6	O43684	0.3570
E1WAC6	Q9C0E4	0.6798
E1WAC6	Q9BRK5	0.2467
E1WAC6	Q15058	0.1946
E1WAC6	P53396	0.4213
E1WAC6	P12882	0.7528
E1WAC6	Q96FJ2	0.2094
E1WAC6	Q8IWZ3	0.2960
E1WAC6	P33176	0.3145
E1WAC6	Q04759	0.9142
E1WAC6	Q9Y6I7	0.4716
E1WAC6	P35579	0.7528
E1WAC6	Q5JXB2	0.6817
E1WAC6	P22455	0.6859
E1WAC6	P50607	0.1251
E1WAC6	Q53HL2	0.3585
E1WAC6	Q8NDN9	0.3088
E1WAC6	P42224	0.2739
E1WAC6	P17302	0.1859
E1WAC6	Q96EV8	0.2772
E1WAC6	Q9NZU5	0.7653
E1WAC6	Q9H0M0	0.3211
E1WAC6	P98171	0.4367
E1WAC6	Q16773	0.0838
E1WAC6	Q9Y6Q5	0.2128
E1WAC6	O43264	0.3287
E1WAC6	Q6IA86	0.3404
E1WAC6	Q15759	0.6011
E1WAC6	P0C263	0.6636
E1WAC6	Q9P225	0.1296
E1WAC6	Q8N5S9	0.4683
E1WAC6	O43307	0.6687
E1WAC6	P78504	0.5242
E1WAC6	P54646	0.3931
E1WAC6	Q99435	0.3903
E1WAC6	P13533	0.7528
E1WAC6	P32121	0.2772
E1WAC6	P84095	1.0000
E1WAC6	Q13126	0.0924
E1WAC6	Q9Y616	0.3937
E1WAC6	Q8IYT8	0.4053
E1WAC6	P62979	0.3295
E1WAC6	Q5T2W1	0.7047
E1WAC6	Q5TZA2	0.2486
E1WAC6	Q6N022	0.5730
E1WAC6	P49407	0.1644
E1WAC6	O94875	0.4447
E1WAC6	Q05086	0.3355
E1WAC6	Q13615	0.4797
E1WAC6	Q9H089	0.0924
E1WAC6	Q14683	0.1363
E1WAC6	P13646	0.8884
E1WAC6	O96017	0.5559
E1WAC6	O95294	0.7897
E1WAC6	Q9Y5P4	0.3668
E1WAC6	Q9NRR6	0.2094
E1WAC6	O60282	0.0457
E1WAC6	Q13526	0.1120
E1WAC6	Q9BTT0	0.2109
E1WAC6	Q9ULT8	0.3596
E1WAC6	P15531	0.6105
E1WAC6	Q9Y2X3	0.0289
E1WAC6	P36543	0.1914
E1WAC6	P61586	0.8797
E1WAC6	Q12974	0.2800
E1WAC6	Q9HAZ1	0.5219
E1WAC6	P35900	0.8389
E1WAC6	Q8TEB1	0.4246
E1WAC6	O95819	0.5562
E1WAC6	P07996	0.3310
E1WAC6	Q8IWU2	0.7021
E1WAC6	Q562E7	0.4531
E1WAC6	Q9Y2L1	0.1242
E1WAC6	P36575	0.0899
E1WAC6	Q9H7Z7	0.1308
E1WAC6	Q9C0D6	0.3618
E1WAC6	Q99788	0.4654
E1WAC6	Q9BQI3	0.3354
E1WAC6	O00506	0.6622
E1WAC6	P47712	0.5439
E1WAC6	O15018	0.6798
E1WAC6	P00966	0.2445
E1WAC6	Q14CB8	0.0971
E1WAC6	Q9HAP6	0.7329
E1WAC6	Q13347	0.3069
E1WAC6	Q9BQI6	0.6098
E1WAC6	P17480	0.3555
E1WAC6	Q86VF7	0.5429
E1WAC6	P07737	0.4292
E1WAC6	Q92796	0.5055
E1WAC6	Q12852	0.8105
E1WAC6	P24864	0.3200
E1WAC6	Q13555	0.2666
E1WAC6	P08134	0.9899
E1WAC6	Q99697	0.1161
E1WAC6	Q9Y2J2	0.6024
E1WAC6	Q9Y4F1	0.6112
E1WAC6	Q8WV41	0.4500
E1WAC6	Q9H0Z9	0.0598
E1WAC6	Q9Y6E0	0.6120
E1WAC6	Q96G01	0.1755
E1WAC6	Q96CW1	0.2183
E1WAC6	P48736	0.8152
E1WAC6	P30542	0.4661
E1WAC6	Q05639	0.2711
E1WAC6	Q9P2R3	0.6836
E1WAC6	O15034	0.4275
E1WAC6	O15197	0.5750
E1WAC6	Q92882	0.3428
E1WAC6	Q8IUN9	0.3253
E1WAC6	Q13464	0.8379
E1WAC6	Q9HBY8	0.9637
E1WAC6	P35228	0.1188
E1WAC6	Q68DD2	0.3791
E1WAC6	O75717	0.3436
E1WAC6	Q6NZY7	0.1967
E1WAC6	Q14847	0.6958
E1WAC6	Q8WWW0	0.2642
E1WAC6	P09496	0.1610
E1WAC6	Q5MNZ9	0.0924
E1WAC6	Q96L93	0.2554
E1WAC6	A1L390	0.8314
E1WAC6	Q4L180	0.4371
E1WAC6	P05062	0.4324
E1WAC6	O75197	0.2210
E1WAC6	P52824	0.6995
E1WAC6	Q16787	0.4675
E1WAC6	Q9HCM4	0.6024
E1WAC6	P57771	0.2023
E1WAC6	Q16659	0.6220
E1WAC6	Q9UJP4	0.3060
E1WAC6	Q9HCP0	0.5977
E1WAC6	O43791	0.5442
E1WAC6	Q05513	0.9637
E1WAC6	Q9UNH5	0.2199
E1WAC6	Q9NUQ3	0.2509
E1WAC6	Q8IXQ8	0.5867
E1WAC6	P40925	0.1118
E1WAC6	Q14192	0.7274
E1WAC6	Q8WUJ0	0.2133
E1WAC6	Q5JSP0	0.7377
E1WAC6	O43172	0.5151
E1WAC6	Q8IV45	0.4339
E1WAC6	Q9BQY9	0.1309
E1WAC6	O15117	0.2445
E1WAC6	Q9H2B2	0.6996
E1WAC6	Q96BT3	0.2700
E1WAC6	Q8NAA4	0.4789
E1WAC6	Q9BT88	0.6549
E1WAC6	Q9H788	0.7043
E1WAC6	P10144	0.2445
E1WAC6	Q8N3D4	0.6152
E1WAC6	Q9C075	0.8389
E1WAC6	Q9Y6D9	0.3287
E1WAC6	Q9UBF8	0.6171
E1WAC6	O00560	0.3097
E1WAC6	Q9H0U4	0.6422
E1WAC6	Q14232	0.2772
E1WAC6	P54687	0.0924
E1WAC6	Q2VIQ3	0.2065
E1WAC6	P23526	0.2548
E1WAC6	Q9UI47	0.3079
E1WAC6	Q7Z5R6	0.4705
E1WAC6	Q96DZ5	0.4463
E1WAC6	Q6A162	0.8389
E1WAC6	Q5TCZ1	0.7648
E1WAC6	P43405	0.6518
E1WAC6	Q9NR50	0.2445
E1WAC6	O14492	0.5061
E1WAC6	Q92764	0.8389
E1WAC6	Q8IZQ1	0.4664
E1WAC6	P25789	0.3355
E1WAC6	P14625	0.2434
E1WAC6	P51957	0.6530
E1WAC6	P09629	0.1721
E1WAC6	Q00534	0.4217
E1WAC6	Q8N3R9	0.2966
E1WAC6	Q9C040	0.3498
E1WAC6	O60551	0.1251
E1WAC6	Q9UPN3	0.7293
E1WAC6	Q14644	0.4939
E1WAC6	P78356	0.4132
E1WAC6	P32969	0.1549
E1WAC6	P62873	0.5333
E1WAC6	Q14008	0.3287
E1WAC6	Q9NZC7	0.2995
E1WAC6	Q07889	0.7634
E1WAC6	A0FGR9	0.6054
E1WAC6	Q9UI08	0.5898
E1WAC6	Q9UMX3	0.0980
E1WAC6	P22059	0.4457
E1WAC6	Q15154	0.5101
E1WAC6	Q9P2J5	0.2445
E1WAC6	P61086	0.6817
E1WAC6	Q6DN12	0.7023
E1WAC6	Q13976	0.9637
E1WAC6	P78417	0.0924
E1WAC6	O60711	0.7673
E1WAC6	P49459	0.5481
E1WAC6	P08397	0.0924
E1WAC6	Q15375	0.5750
E1WAC6	Q13425	0.6798
E1WAC6	P78423	0.4052
E1WAC6	P04908	0.4914
E1WAC6	Q9C0G6	0.4497
E1WAC6	Q13496	0.1251
E1WAC6	P61225	0.8685
E1WAC6	Q99615	0.1105
E1WAC6	Q15283	0.7208
E1WAC6	P30793	0.0728
E1WAC6	Q15185	0.2743
E1WAC6	Q15327	0.5820
E1WAC6	Q76G19	0.6774
E1WAC6	P68371	0.4422
E1WAC6	P41143	0.2246
E1WAC6	Q00987	0.2196
E1WAC6	Q92519	0.2769
E1WAC6	Q9H3S7	0.2387
E1WAC6	Q14315	0.7157
E1WAC6	Q5TCQ9	0.4776
E1WAC6	Q8WWL2	0.1831
E1WAC6	Q9UQF2	0.5847
E1WAC6	Q9Y2H6	0.3192
E1WAC6	Q15813	0.0485
E1WAC6	P35790	0.1966
E1WAC6	Q8N392	0.1441
E1WAC6	P29074	0.6063
E1WAC6	Q12829	0.8838
E1WAC6	Q9NQS7	0.3287
E1WAC6	P10415	0.1134
E1WAC6	Q01995	0.5995
E1WAC6	P06493	0.6590
E1WAC6	Q5T0N5	0.5536
E1WAC6	Q8N3L3	0.0696
E1WAC6	P55735	0.0703
E1WAC6	Q8TDG2	0.7947
E1WAC6	O94887	0.4910
E1WAC6	Q5JZY3	0.5750
E1WAC6	P06239	0.5750
E1WAC6	Q9H2X6	0.5329
E1WAC6	P31749	0.9637
E1WAC6	P43686	0.2743
E1WAC6	Q99549	0.2753
E1WAC6	Q01968	0.1745
E1WAC6	P52564	0.6622
E1WAC6	Q9Y463	0.5339
E1WAC6	Q9BZL6	0.5851
E1WAC6	Q53RD9	0.4565
E1WAC6	Q9H4D5	0.3021
E1WAC6	P10914	0.5954
E1WAC6	Q96AC1	0.3404
E1WAC6	P29536	0.5543
E1WAC6	Q9Y623	0.7528
E1WAC6	Q9H0R1	0.1216
E1WAC6	P40306	0.2986
E1WAC6	P31949	0.0937
E1WAC6	P26441	0.0951
E1WAC6	P19013	0.8389
E1WAC6	Q495M9	0.3135
E1WAC6	Q9H094	0.3068
E1WAC6	Q9GZN1	0.6819
E1WAC6	Q9BX66	0.4447
E1WAC6	Q7LBR1	0.2445
E1WAC6	Q14653	0.5022
E1WAC6	Q05084	0.1110
E1WAC6	O43182	0.2667
E1WAC6	A8MW06	0.4626
E1WAC6	Q99759	0.4747
E1WAC6	Q9BVJ7	0.2082
E1WAC6	A5PLL1	0.3249
E1WAC6	Q5MAI5	0.5215
E1WAC6	Q5XKE5	0.8389
E1WAC6	Q96SB3	0.6807
E1WAC6	Q8IWE5	0.3201
E1WAC6	Q6P3S1	0.0924
E1WAC6	Q13085	0.0909
E1WAC6	Q9H254	0.7698
E1WAC6	Q9ULZ2	0.4267
E1WAC6	Q8IUG5	0.6027
E1WAC6	Q12788	0.5333
E1WAC6	O00743	0.2569
E1WAC6	P35557	0.2504
E1WAC6	Q9H7D7	0.6061
E1WAC6	P46783	0.4281
E1WAC6	Q9Y5K6	0.4979
E1WAC6	P10114	0.7183
E1WAC6	Q6ZSZ5	0.6747
E1WAC6	Q9BXL6	0.6630
E1WAC6	Q9H628	0.7912
E1WAC6	Q6GPH4	0.1257
E1WAC6	P04818	0.0924
E1WAC6	Q9NTX7	0.0909
E1WAC6	Q8NI77	0.3287
E1WAC6	Q06547	0.5029
E1WAC6	Q96P63	0.2545
E1WAC6	Q9Y689	0.8027
E1WAC6	P61088	0.4412
E1WAC6	Q712K3	0.6817
E1WAC6	Q15599	0.6798
E1WAC6	Q5BJF6	0.3311
E1WAC6	P05121	0.2769
E1WAC6	Q9NWT1	0.4530
E1WAC6	Q13835	0.3586
E1WAC6	Q16352	0.8389
E1WAC6	Q96QZ7	0.5970
E1WAC6	P40617	0.8027
E1WAC6	Q9ULL1	0.6813
E1WAC6	Q02880	0.2334
E1WAC6	Q68DA7	0.6595
E1WAC6	P40227	0.4328
E1WAC6	A7KAX9	0.4514
E1WAC6	B0I1T2	0.6997
E1WAC6	Q6S545	0.4800
E1WAC6	Q9NPJ1	0.3536
E1WAC6	Q5EBL8	0.7047
E1WAC6	O75832	0.6107
E1WAC6	P50502	0.3492
E1WAC6	P28066	0.2743
E1WAC6	O43293	0.4162
E1WAC6	Q03014	0.1557
E1WAC6	Q9Y2N7	0.3125
E1WAC6	Q86UX6	0.9637
E1WAC6	P47755	0.4343
E1WAC6	Q9NSA3	0.2445
E1WAC6	O43707	0.5300
E1WAC6	Q7Z6I6	0.0980
E1WAC6	P50750	0.4217
E1WAC6	Q8TDB6	0.2112
E1WAC6	Q9H4M9	0.0459
E1WAC6	P35749	0.7528
E1WAC6	Q9H853	0.4290
E1WAC6	P57735	0.6370
E1WAC6	O15075	0.4648
E1WAC6	Q86TX2	0.0924
E1WAC6	Q9BYG5	0.3245
E1WAC6	P62826	0.6037
E1WAC6	Q15075	0.7137
E1WAC6	Q92599	0.1409
E1WAC6	Q9BXM7	0.3633
E1WAC6	Q4J6C6	0.0924
E1WAC6	P30740	0.2769
E1WAC6	Q8IVE3	0.4354
E1WAC6	A6NDJ8	0.4377
E1WAC6	Q9NZ56	0.3867
E1WAC6	Q99640	0.4803
E1WAC6	Q9NVD7	0.5099
E1WAC6	O00522	0.7544
E1WAC6	O43609	0.1251
E1WAC6	O43283	0.8105
E1WAC6	Q96LI5	0.0909
E1WAC6	Q8IZJ4	0.6029
E1WAC6	Q86WX3	0.1469
E1WAC6	O00505	0.6156
E1WAC6	Q14451	0.4582
E1WAC6	Q15569	0.5937
E1WAC6	Q6DT37	0.7141
E1WAC6	P30304	0.2445
E1WAC6	Q9NVX2	0.5316
E1WAC6	P57796	0.0924
E1WAC6	P53778	0.6568
E1WAC6	Q92934	0.2766
E1WAC6	P49770	0.2445
E1WAC6	Q9Y3B2	0.1242
E1WAC6	Q7Z3Z0	0.8389
E1WAC6	P15924	0.5800
E1WAC6	P49795	0.1528
E1WAC6	Q9H1K0	0.5058
E1WAC6	P60604	0.5481
E1WAC6	O00170	0.3319
E1WAC6	Q99584	0.3784
E1WAC6	Q5UE93	0.2445
E1WAC6	Q9UNE7	0.2189
E1WAC6	Q14680	0.3237
E1WAC6	Q86YR5	0.1549
E1WAC6	P55040	0.7774
E1WAC6	P31944	0.5876
E1WAC6	Q96PY6	0.6753
E1WAC6	Q9NYS0	0.8174
E1WAC6	P08238	0.2837
E1WAC6	Q9BR76	0.6391
E1WAC6	P20618	0.3355
E1WAC6	Q8IUH4	0.5849
E1WAC6	O15372	0.2445
E1WAC6	Q15907	0.6370
E1WAC6	P63165	0.3915
E1WAC6	P62937	0.3604
E1WAC6	Q14116	0.0740
E1WAC6	O76013	0.8389
E1WAC6	Q8N264	0.4743
E1WAC6	P46939	0.6338
E1WAC6	O75886	0.4285
E1WAC6	P62837	0.5481
E1WAC6	Q9BPU6	0.0924
E1WAC6	Q5JSL3	0.1789
E1WAC6	Q96N21	0.0924
E1WAC6	P54727	0.4255
E1WAC6	Q96QV1	0.6498
E1WAC6	P00491	0.1767
E1WAC6	B1AK53	0.3255
E1WAC6	P29034	0.5863
E1WAC6	O75781	0.1864
E1WAC6	O94973	0.3044
E1WAC6	Q13643	0.7673
E1WAC6	Q96L33	1.0000
E1WAC6	P11388	0.2730
E1WAC6	P42336	0.8152
E1WAC6	P24844	0.1684
E1WAC6	O43597	0.3614
E1WAC6	P48643	0.4304
E1WAC6	Q92614	0.6648
E1WAC6	Q96AX2	0.6422
E1WAC6	P24666	0.1587
E1WAC6	Q16644	0.5217
E1WAC6	P00390	0.0445
E1WAC6	O75553	0.4365
E1WAC6	P46734	0.6100
E1WAC6	Q02543	0.1930
E1WAC6	O95347	0.2702
E1WAC6	Q5JT25	0.6285
E1WAC6	Q96M96	0.7562
E1WAC6	P04275	0.2460
E1WAC6	Q99816	0.2325
E1WAC6	P78560	0.3630
E1WAC6	Q08EQ4	0.4626
E1WAC6	Q01082	0.7698
E1WAC6	O43491	0.6273
E1WAC6	Q14678	0.3478
E1WAC6	Q15382	0.7556
E1WAC6	Q8NFH4	0.1905
E1WAC6	Q13045	0.1089
E1WAC6	Q684P5	0.1723
E1WAC6	Q9Y2L6	0.6330
E1WAC6	P11488	0.9244
E1WAC6	P04629	0.7209
E1WAC6	O60494	0.3135
E1WAC6	Q96S79	0.6417
E1WAC6	P42226	0.7403
E1WAC6	Q9Y283	0.5026
E1WAC6	Q9NT62	0.2668
E1WAC6	O75385	0.5250
E1WAC6	Q15334	0.2067
E1WAC6	Q12891	0.2139
E1WAC6	O00151	0.6119
E1WAC6	Q9H5K3	0.7079
E1WAC6	O15511	0.3719
E1WAC6	Q9UKT5	0.0902
E1WAC6	Q9GZY0	0.2673
E1WAC6	Q04725	0.4807
E1WAC6	P63151	0.0942
E1WAC6	P05937	0.2445
E1WAC6	Q92918	0.5860
E1WAC6	P54756	0.5750
E1WAC6	P50542	0.2668
E1WAC6	P07947	0.6748
E1WAC6	P34925	0.7230
E1WAC6	Q9GZM8	0.2467
E1WAC6	Q15678	0.5568
E1WAC6	Q8N108	0.0797
E1WAC6	Q16584	0.7079
E1WAC6	Q6UXS9	0.3959
E1WAC6	Q96P47	0.6593
E1WAC6	Q92890	0.2445
E1WAC6	O14910	0.6105
E1WAC6	Q86Y46	0.9157
E1WAC6	Q9UKW4	0.8359
E1WAC6	Q96H55	0.7528
E1WAC6	Q9H201	0.3592
E1WAC6	O75695	0.3002
E1WAC6	P62942	0.3643
E1WAC6	Q52WX2	0.6181
E1WAC6	Q9H2K8	0.6833
E1WAC6	P30874	0.2725
E1WAC6	P60510	0.2579
E1WAC6	P08107	0.3795
E1WAC6	Q8WXA3	0.7422
E1WAC6	Q96PK2	0.6386
E1WAC6	Q13367	0.3365
E1WAC6	Q9UP83	0.1790
E1WAC6	Q99683	0.4966
E1WAC6	P31152	0.6749
E1WAC6	Q9Y2T1	0.4214
E1WAC6	Q8NBT0	0.4342
E1WAC6	Q8TF72	0.2458
E1WAC6	Q8IZP0	0.5366
E1WAC6	Q86SG6	0.3954
E1WAC6	P62070	0.8062
E1WAC6	P20338	0.6422
E1WAC6	Q6ZMT1	0.7740
E1WAC6	Q6VAB6	0.7941
E1WAC6	A6NJG2	0.5431
E1WAC6	O76014	0.8389
E1WAC6	P61020	0.5637
E1WAC6	Q8N4G2	0.8079
E1WAC6	Q9H0F7	0.6045
E1WAC6	Q99613	0.2445
E1WAC6	Q00537	0.5299
E1WAC6	P23219	0.3359
E1WAC6	Q8NFI4	0.3268
E1WAC6	O95198	0.3060
E1WAC6	P34947	0.9637
E1WAC6	Q00597	0.2445
E1WAC6	Q9UK22	0.3905
E1WAC6	Q96KX2	0.4702
E1WAC6	Q9BPV8	0.5811
E1WAC6	Q9BYD9	0.7947
E1WAC6	P49450	0.0912
E1WAC6	Q9BSK4	0.2700
E1WAC6	Q92569	0.7007
E1WAC6	Q9P1T7	0.1144
E1WAC6	Q9BZV1	0.2210
E1WAC6	Q96S21	0.4921
E1WAC6	Q9UMS6	0.5199
E1WAC6	Q3YEC7	0.6065
E1WAC6	Q14393	0.3903
E1WAC6	Q5T7P8	0.6442
E1WAC6	P49418	0.2884
E1WAC6	Q8N6T3	0.0321
E1WAC6	O14639	0.8171
E1WAC6	P46060	0.5144
E1WAC6	Q5QP82	0.4964
E1WAC6	Q6UX02	0.5350
E1WAC6	Q6IBS0	0.3023
E1WAC6	Q06413	0.3438
E1WAC6	O95835	0.7884
E1WAC6	Q9Y3S1	0.3106
E1WAC6	Q92845	0.3163
E1WAC6	Q15722	0.3817
E1WAC6	P38919	0.2068
E1WAC6	Q9Y2U5	0.4747
E1WAC6	Q9H329	0.6024
E1WAC6	P43403	0.6518
E1WAC6	Q9UER7	0.2269
E1WAC6	Q8WZ73	0.6442
E1WAC6	P01583	0.2080
E1WAC6	P55957	0.3203
E1WAC6	O95810	0.2772
E1WAC6	Q96KV7	0.5861
E1WAC6	Q6PGP7	0.1690
E1WAC6	O95996	0.1671
E1WAC6	Q16222	0.1549
E1WAC6	Q9UFN0	0.2445
E1WAC6	Q96N96	0.6217
E1WAC6	Q96P15	0.2769
E1WAC6	Q13459	0.4209
E1WAC6	Q9NYT0	0.3147
E1WAC6	A2A2Z9	0.5026
E1WAC6	Q6Q6R5	0.7080
E1WAC6	Q6PHR2	0.1877
E1WAC6	Q99426	0.0619
E1WAC6	P09486	0.1677
E1WAC6	Q969G2	0.5931
E1WAC6	P09601	0.0488
E1WAC6	P55085	0.3977
E1WAC6	Q96KQ7	0.3814
E1WAC6	Q6DN90	0.4232
E1WAC6	Q99466	0.6085
E1WAC6	O95398	0.5709
E1WAC6	Q8NEB9	0.8152
E1WAC6	P61970	0.2445
E1WAC6	P59998	0.5344
E1WAC6	Q12778	0.1604
E1WAC6	Q3ZCM7	0.6369
E1WAC6	Q53G59	0.3060
E1WAC6	P11309	0.6239
E1WAC6	Q9C0C9	0.5481
E1WAC6	Q58FF6	0.2434
E1WAC6	Q12968	0.1008
E1WAC6	Q9P289	0.5562
E1WAC6	Q14934	0.3306
E1WAC6	O94851	0.5750
E1WAC6	Q9NR64	0.0320
E1WAC6	Q5RKV6	0.1222
E1WAC6	Q6ZRI8	0.0608
E1WAC6	Q9BWF2	0.2364
E1WAC6	Q9P202	0.6296
E1WAC6	Q99418	0.4969
E1WAC6	Q6XQN6	0.0924
E1WAC6	Q7Z3S9	0.3903
E1WAC6	P47928	0.1379
E1WAC6	P19784	0.5806
E1WAC6	Q9Y3L5	0.7193
E1WAC6	P54764	0.5750
E1WAC6	Q9UIV8	0.2769
E1WAC6	Q96MT3	0.7142
E1WAC6	Q15464	0.8544
E1WAC6	Q92974	0.6005
E1WAC6	P12035	0.8389
E1WAC6	Q9UPW8	0.8283
E1WAC6	Q16566	0.2303
E1WAC6	Q6PK57	0.6589
E1WAC6	Q9C0C2	0.1990
E1WAC6	Q7L5D6	0.0982
E1WAC6	P25054	0.4624
E1WAC6	Q9HAV0	0.5333
E1WAC6	O75112	0.7673
E1WAC6	Q6T310	0.7193
E1WAC6	P53350	0.8077
E1WAC6	Q9NXJ5	0.0924
E1WAC6	O15013	0.6473
E1WAC6	Q14525	0.8389
E1WAC6	Q9Y6M4	0.6860
E1WAC6	Q15303	0.6989
E1WAC6	Q9H426	0.5716
E1WAC6	Q9P209	0.3517
E1WAC6	P48556	0.2959
E1WAC6	O14936	0.3070
E1WAC6	A8MZ06	0.5056
E1WAC6	P98174	0.7115
E1WAC6	Q96D71	0.2826
E1WAC6	Q8IWB6	0.5419
E1WAC6	Q9H832	0.6817
E1WAC6	Q8N5V2	0.4067
E1WAC6	P08567	0.5416
E1WAC6	Q969X6	0.5388
E1WAC6	Q06418	0.6565
E1WAC6	Q96T51	0.4940
E1WAC6	Q6PIF6	0.6400
E1WAC6	O94844	0.9421
E1WAC6	Q96RT8	0.1767
E1WAC6	Q9Y3R0	0.7329
E1WAC6	O60759	0.6350
E1WAC6	P61160	0.7947
E1WAC6	O60447	0.2156
E1WAC6	P20936	0.5210
E1WAC6	P57768	0.3279
E1WAC6	O43790	0.8389
E1WAC6	Q8N157	0.5201
E1WAC6	Q9Y217	0.0924
E1WAC6	P21673	0.3203
E1WAC6	Q9Y365	0.3099
E1WAC6	Q13561	0.3287
E1WAC6	P51878	0.6407
E1WAC6	Q96CW5	0.3287
E1WAC6	P19397	0.4289
E1WAC6	Q99962	0.4213
E1WAC6	P49720	0.3795
E1WAC6	O00294	0.0180
E1WAC6	Q13596	0.3886
E1WAC6	P48509	0.1303
E1WAC6	P08779	0.8389
E1WAC6	P41250	0.0924
E1WAC6	O14733	0.6622
E1WAC6	Q14185	0.5973
E1WAC6	Q92851	0.0739
E1WAC6	Q9NP31	0.7577
E1WAC6	Q96RU8	0.2994
E1WAC6	Q3MIN7	0.6959
E1WAC6	Q9H840	0.2445
E1WAC6	P53992	0.1790
E1WAC6	P63092	0.9493
E1WAC6	O75791	0.6476
E1WAC6	Q9UPT5	0.4585
E1WAC6	Q9H3M7	0.2237
E1WAC6	O15084	0.3232
E1WAC6	P21917	0.3968
E1WAC6	P51857	0.0924
E1WAC6	P05230	0.2248
E1WAC6	Q92527	0.6313
E1WAC6	Q8NG66	0.3418
E1WAC6	Q3SXY8	0.8027
E1WAC6	Q9ULH1	0.2952
E1WAC6	P50990	0.4304
E1WAC6	Q9UPT6	0.4336
E1WAC6	P61018	0.6422
E1WAC6	P35241	0.6330
E1WAC6	Q7Z5H3	0.3059
E1WAC6	Q96RY7	0.1355
E1WAC6	A1IGU5	0.6342
E1WAC6	Q969U6	0.3226
E1WAC6	O60237	0.2186
E1WAC6	O15519	0.5725
E1WAC6	Q13541	0.2743
E1WAC6	Q8N568	0.3415
E1WAC6	Q16667	0.1249
E1WAC6	Q86VP1	0.2977
E1WAC6	Q07020	0.0924
E1WAC6	Q04721	0.5986
E1WAC6	Q9UM11	0.4690
E1WAC6	Q01973	0.6253
E1WAC6	Q9BWU0	0.0887
E1WAC6	O43255	0.3747
E1WAC6	Q9NQT5	0.1242
E1WAC6	P04271	0.3784
E1WAC6	Q8TDR0	0.0628
E1WAC6	Q9NYL2	0.7152
E1WAC6	P63208	0.4012
E1WAC6	A6NC98	0.3703
E1WAC6	Q96C24	0.6319
E1WAC6	Q13490	0.3387
E1WAC6	Q9NSY1	0.7413
E1WAC6	Q14449	0.6990
E1WAC6	Q6S8J3	0.7947
E1WAC6	O00746	0.6105
E1WAC6	P11172	0.2445
E1WAC6	Q8TF42	0.4914
E1WAC6	P07315	0.0830
E1WAC6	Q96MR6	0.4775
E1WAC6	Q8N4Y2	0.2233
E1WAC6	P04626	0.6727
E1WAC6	Q9BUP3	0.1103
E1WAC6	Q76N89	0.2992
E1WAC6	P55212	0.6407
E1WAC6	P18206	0.5839
E1WAC6	P41208	0.1915
E1WAC6	P08133	0.4727
E1WAC6	P13796	0.6599
E1WAC6	Q155Q3	0.7280
E1WAC6	Q92608	0.5206
E1WAC6	Q14974	0.4219
E1WAC6	Q99689	0.1662
E1WAC6	O00257	0.3358
E1WAC6	Q9UPR3	0.2445
E1WAC6	Q9Y2H1	0.6646
E1WAC6	Q9Y5Z7	0.2496
E1WAC6	P35609	0.5300
E1WAC6	O76039	0.4231
E1WAC6	P16949	0.2000
E1WAC6	O14879	0.0982
E1WAC6	P52630	0.4107
E1WAC6	Q9BT23	0.7132
E1WAC6	Q6PGN9	0.3287
E1WAC6	Q7Z6G8	0.4013
E1WAC6	Q6ZMN7	0.8552
E1WAC6	Q9NYC9	0.2695
E1WAC6	O14782	0.1767
E1WAC6	P48059	0.7673
E1WAC6	O43665	0.1522
E1WAC6	P63261	0.7947
E1WAC6	Q9H1A4	0.3541
E1WAC6	Q9H4B7	0.6369
E1WAC6	Q14240	0.2911
E1WAC6	Q5VU43	0.1675
E1WAC6	P51159	0.4606
E1WAC6	Q02790	0.3937
E1WAC6	A8MSP1	0.4620
E1WAC6	Q63ZY3	0.3985
E1WAC6	P46777	0.1242
E1WAC6	Q9BYZ6	0.9421
E1WAC6	P29474	0.2376
E1WAC6	Q9ULP0	0.2959
E1WAC6	Q9HD40	0.2445
E1WAC6	Q9P2F8	0.7925
E1WAC6	Q13554	0.2666
E1WAC6	P09327	0.1011
E1WAC6	Q8NFZ5	0.3836
E1WAC6	Q8N335	0.0511
E1WAC6	Q9UL54	0.6065
E1WAC6	Q9BZG1	0.7176
E1WAC6	Q92828	0.5319
E1WAC6	O60841	0.2667
E1WAC6	P60900	0.1654
E1WAC6	P11055	0.7528
E1WAC6	Q9NZQ9	0.5710
E1WAC6	P59190	0.9155
E1WAC6	Q14511	0.4698
E1WAC6	O14976	0.7520
E1WAC6	A0FGR8	0.5994
E1WAC6	P25092	0.4589
E1WAC6	Q14CS0	0.3400
E1WAC6	Q12955	0.4323
E1WAC6	O00311	0.6126
E1WAC6	Q03252	0.9417
E1WAC6	P26196	0.1857
E1WAC6	Q9BS16	0.1980
E1WAC6	Q96P20	0.4232
E1WAC6	O95433	0.3492
E1WAC6	P60763	1.0000
E1WAC6	Q93096	0.3430
E1WAC6	Q9H422	0.5644
E1WAC6	Q6NXT1	0.2905
E1WAC6	Q8IZE3	0.2641
E1WAC6	O15145	0.2380
E1WAC6	O60285	0.4061
E1WAC6	P10599	0.5083
E1WAC6	Q9NR28	0.2445
E1WAC6	Q68J44	0.4609
E1WAC6	P30307	0.3355
E1WAC6	Q99570	0.5573
E1WAC6	P60484	0.2995
E1WAC6	Q92630	0.5644
E1WAC6	Q9NRR5	0.4378
E1WAC6	Q8IZT6	0.4446
E1WAC6	Q93052	0.7673
E1WAC6	Q01813	0.0974
E1WAC6	Q6IQ55	0.7413
E1WAC6	P19087	0.9483
E1WAC6	Q5FBB7	0.3287
E1WAC6	O43930	0.9110
E1WAC6	Q9Y2I2	0.3434
E1WAC6	Q01726	0.3968
E1WAC6	O15083	0.4872
E1WAC6	P51452	0.3530
E1WAC6	A6NNM3	0.4755
E1WAC6	P36507	0.6622
E1WAC6	P32189	0.2183
E1WAC6	Q6ZQT0	0.4874
E1WAC6	P62879	0.5333
E1WAC6	Q9BQS6	0.3312
E1WAC6	P62333	0.3070
E1WAC6	Q7Z444	0.9777
E1WAC6	P07205	0.2510
E1WAC6	O94804	0.5562
E1WAC6	O95340	0.2900
E1WAC6	P27216	0.4478
E1WAC6	O43566	0.3920
E1WAC6	Q01484	0.3837
E1WAC6	P25963	0.7435
E1WAC6	P08294	0.0413
E1WAC6	Q14141	0.2849
E1WAC6	Q9Y4I1	0.6400
E1WAC6	Q14568	0.2434
E1WAC6	O76009	0.8389
E1WAC6	P51681	0.5316
E1WAC6	Q9NZN1	0.3181
E1WAC6	P98155	0.5430
E1WAC6	Q53EZ4	0.1967
E1WAC6	P37198	0.0385
E1WAC6	O15357	0.5201
E1WAC6	Q9UKX3	0.6634
E1WAC6	Q9BW83	0.6525
E1WAC6	Q96PE2	0.5554
E1WAC6	O60610	0.4200
E1WAC6	Q14195	0.1218
E1WAC6	Q9UEW8	0.5031
E1WAC6	Q8WZ42	0.2503
E1WAC6	Q8IUH5	0.4665
E1WAC6	Q9BQE3	0.6369
E1WAC6	Q9UHV5	0.6464
E1WAC6	Q9UN36	0.2151
E1WAC6	Q8WVJ9	0.2020
E1WAC6	Q06323	0.2445
E1WAC6	Q92817	0.4295
E1WAC6	P57105	0.6798
E1WAC6	Q7RTP6	0.6572
E1WAC6	Q9P2H3	0.2198
E1WAC6	P61158	0.7947
E1WAC6	Q04206	0.5576
E1WAC6	P37837	0.0663
E1WAC6	Q14162	0.5730
E1WAC6	P62195	0.2272
E1WAC6	Q9Y4G8	0.7137
E1WAC6	Q07157	0.7895
E1WAC6	A5A3E0	0.7947
E1WAC6	P62917	0.1073
E1WAC6	P49915	0.1148
E1WAC6	Q0D2K5	0.5196
E1WAC6	Q9BRT2	0.2151
E1WAC6	Q9NSC5	0.5571
E1WAC6	Q7RTS7	0.9579
E1WAC6	Q96IF1	0.7673
E1WAC6	P58753	0.1945
E1WAC6	P06241	0.6245
E1WAC6	O43741	0.2445
E1WAC6	Q96T49	0.3255
E1WAC6	Q8N2S1	0.3654
E1WAC6	Q86X27	0.4528
E1WAC6	P55345	0.7170
E1WAC6	P39019	0.1242
E1WAC6	P46527	0.2295
E1WAC6	O75161	0.4626
E1WAC6	Q99550	0.3624
E1WAC6	Q9Y2K3	0.7528
E1WAC6	P63244	0.5346
E1WAC6	Q8NFH3	0.1036
E1WAC6	O95747	0.5994
E1WAC6	Q96DT6	0.2445
E1WAC6	Q9NSB8	0.2941
E1WAC6	P02545	0.9417
E1WAC6	P61371	0.5045
E1WAC6	Q5T2T1	0.3919
E1WAC6	Q6P9H4	0.2691
E1WAC6	Q9Y6S9	0.9637
E1WAC6	Q92930	0.6422
E1WAC6	Q9Y566	0.3907
E1WAC6	P52943	0.6876
E1WAC6	Q8TE67	0.7596
E1WAC6	Q9UPE1	0.5902
E1WAC6	P49189	0.0772
E1WAC6	O95243	0.1059
E1WAC6	P01040	0.3579
E1WAC6	Q86VI3	0.5140
E1WAC6	Q8NI36	0.4899
E1WAC6	P40261	0.0924
E1WAC6	Q9NR81	0.6813
E1WAC6	Q9P107	0.1386
E1WAC6	Q13009	0.5033
E1WAC6	P23258	0.6369
E1WAC6	A6NGB9	0.5739
E1WAC6	Q5TF58	0.7508
E1WAC6	P20594	0.7384
E1WAC6	Q8IXI2	0.9453
E1WAC6	P23443	0.9637
E1WAC6	Q8TAP4	0.7274
E1WAC6	P28070	0.2259
E1WAC6	Q8WXK3	0.4800
E1WAC6	Q9Y5X1	0.6495
E1WAC6	Q99967	0.1454
E1WAC6	P50461	0.6074
E1WAC6	P52298	0.2087
E1WAC6	O14795	0.7813
E1WAC6	Q01518	0.1013
E1WAC6	Q92973	0.3355
E1WAC6	O15116	0.0944
E1WAC6	Q9P2A4	0.5055
E1WAC6	P59046	0.4232
E1WAC6	O94929	0.8171
E1WAC6	Q8NB66	0.7888
E1WAC6	Q2M1Z3	0.0980
E1WAC6	O15539	0.3559
E1WAC6	Q13114	0.3681
E1WAC6	Q8WZ64	0.1131
E1WAC6	Q9UKN7	0.6400
E1WAC6	Q7RTN6	0.4124
E1WAC6	Q9H9F9	0.6819
E1WAC6	P57729	0.7122
E1WAC6	Q9UBG0	0.3624
E1WAC6	Q8TAA3	0.1654
E1WAC6	P30530	0.6727
E1WAC6	Q96SB8	0.5686
E1WAC6	Q8IXQ6	0.2445
E1WAC6	P35372	0.2246
E1WAC6	Q9BZE4	0.1906
E1WAC6	P28223	0.3409
E1WAC6	O75462	0.2068
E1WAC6	Q13636	0.9684
E1WAC6	Q8TC84	0.3255
E1WAC6	Q9HCE6	0.7003
E1WAC6	O60733	0.6078
E1WAC6	O75676	0.9637
E1WAC6	Q8WUF5	0.5898
E1WAC6	Q9BPX1	0.2445
E1WAC6	Q96A65	0.4400
E1WAC6	Q2Q1W2	0.5260
E1WAC6	Q969G6	0.0912
E1WAC6	Q14999	0.3653
E1WAC6	Q13042	0.3287
E1WAC6	Q6IN97	0.5241
E1WAC6	Q12834	0.6226
E1WAC6	Q6A163	0.8389
E1WAC6	O43815	0.2873
E1WAC6	Q12965	0.5434
E1WAC6	P50747	0.0669
E1WAC6	Q9UHI6	0.1915
E1WAC6	Q13404	0.6059
E1WAC6	P08069	0.7230
E1WAC6	Q13574	0.4760
E1WAC6	P28289	0.3847
E1WAC6	Q96PY5	0.3150
E1WAC6	Q8IVF5	0.4754
E1WAC6	Q96P09	0.4972
E1WAC6	O14508	0.3624
E1WAC6	Q9NZI8	0.0196
E1WAC6	Q9BZL4	0.4592
E1WAC6	Q9P219	0.4509
E1WAC6	Q9UBQ5	0.2743
E1WAC6	P42356	0.7929
E1WAC6	Q13685	0.4342
E1WAC6	Q9Y6R4	0.5996
E1WAC6	Q8TBB1	0.7464
E1WAC6	P28336	0.3817
E1WAC6	Q8TC44	0.4716
E1WAC6	Q9H0F6	0.3052
E1WAC6	Q15269	0.5260
E1WAC6	Q8IZU2	0.5469
E1WAC6	O00471	0.1825
E1WAC6	Q9Y4Z0	0.1788
E1WAC6	Q9BYP7	0.0885
E1WAC6	Q8IWF7	0.4723
E1WAC6	Q5SW96	0.3886
E1WAC6	P54760	0.5730
E1WAC6	O75912	0.3887
E1WAC6	Q9UBY9	0.1842
E1WAC6	P00558	0.2510
E1WAC6	P34896	0.2293
E1WAC6	A6NNZ2	0.6369
E1WAC6	Q99867	0.6369
E1WAC6	P36896	0.6827
E1WAC6	P56377	0.1621
E1WAC6	P36406	0.8018
E1WAC6	Q8NEJ0	0.2508
E1WAC6	O43374	0.8416
E1WAC6	O14939	0.4419
E1WAC6	Q04917	0.1730
E1WAC6	Q14181	0.2743
E1WAC6	P02538	0.9579
E1WAC6	Q9H190	0.3329
E1WAC6	Q96PX9	0.6182
E1WAC6	P50452	0.2769
E1WAC6	Q15149	0.6599
E1WAC6	Q13158	0.4111
E1WAC6	Q5W041	0.4611
E1WAC6	Q9Y573	0.3060
E1WAC6	Q96B67	0.0560
E1WAC6	Q8TDN4	0.2445
E1WAC6	O75582	0.9637
E1WAC6	Q9Y613	0.3618
E1WAC6	Q6IQ22	0.6422
E1WAC6	Q13474	0.4932
E1WAC6	O43572	0.1251
E1WAC6	Q13625	0.1684
E1WAC6	P17706	0.1244
E1WAC6	Q9NWX5	0.5540
E1WAC6	Q9UDY8	0.4138
E1WAC6	Q13501	0.3476
E1WAC6	Q96JJ3	0.4567
E1WAC6	P37840	0.2078
E1WAC6	Q9UNT1	0.5908
E1WAC6	O60518	0.3520
E1WAC6	P05109	0.1583
E1WAC6	Q32P44	0.3810
E1WAC6	Q9BV47	0.3656
E1WAC6	Q14112	0.3903
E1WAC6	P25116	0.3977
E1WAC6	P07864	0.2510
E1WAC6	P14635	0.3287
E1WAC6	Q92832	0.3903
E1WAC6	A9QM74	0.6132
E1WAC6	O95661	0.8136
E1WAC6	Q9UFH2	0.3974
E1WAC6	Q92772	0.4789
E1WAC6	Q70YC5	0.0304
E1WAC6	Q16772	0.0924
E1WAC6	P04083	0.2543
E1WAC6	P42772	0.2499
E1WAC6	P49458	0.1222
E1WAC6	P01116	0.8959
E1WAC6	P98177	0.2010
E1WAC6	Q56P42	0.2435
E1WAC6	P15498	0.6605
E1WAC6	Q7Z794	0.8389
E1WAC6	Q8NFT8	0.5242
E1WAC6	P10644	0.0002
E1WAC6	P56537	0.3912
E1WAC6	P06132	0.2445
E1WAC6	Q9Y230	0.0948
E1WAC6	Q9NY65	0.6240
E1WAC6	O95678	0.8389
E1WAC6	P23528	0.4508
E1WAC6	P35606	0.3285
E1WAC6	Q05BV3	0.2351
E1WAC6	P34932	0.3946
E1WAC6	P11802	0.5170
E1WAC6	Q15819	0.4434
E1WAC6	Q9UNF0	0.5005
E1WAC6	Q15438	0.4969
E1WAC6	Q96KG9	0.2831
E1WAC6	O75665	0.3287
E1WAC6	Q9Y3R4	0.1193
E1WAC6	O60260	0.2509
E1WAC6	Q8TE73	0.3774
E1WAC6	Q86UR1	0.4447
E1WAC6	Q68DK2	0.3714
E1WAC6	P12429	0.3599
E1WAC6	Q9P2M7	0.4079
E1WAC6	P98170	0.3150
E1WAC6	P30047	0.2812
E1WAC6	P15311	0.6330
E1WAC6	O60861	0.5409
E1WAC6	P25788	0.3355
E1WAC6	Q8TEW8	0.6798
E1WAC6	Q7LDG7	0.6827
E1WAC6	Q9C0D5	0.4271
E1WAC6	Q9C098	0.3735
E1WAC6	Q7Z7M0	0.5028
E1WAC6	Q5QJ74	0.1237
E1WAC6	P16520	0.5333
E1WAC6	Q5HYI8	0.6349
E1WAC6	P55039	0.4763
E1WAC6	Q8NEN9	0.7830
E1WAC6	Q96IW2	0.7513
E1WAC6	Q99653	0.4743
E1WAC6	O43900	0.7222
E1WAC6	Q12851	0.5562
E1WAC6	O95644	0.5185
E1WAC6	Q96F07	0.0747
E1WAC6	Q07912	0.7001
E1WAC6	Q96A47	0.7971
E1WAC6	P27361	0.7394
E1WAC6	P51965	0.6817
E1WAC6	P48431	0.2504
E1WAC6	Q96EE3	0.2104
E1WAC6	O75179	0.3651
E1WAC6	Q86WH2	0.1383
E1WAC6	Q96QF0	0.3287
E1WAC6	P49682	0.4654
E1WAC6	Q96JP2	0.7528
E1WAC6	O43237	0.1767
E1WAC6	P50148	0.8054
E1WAC6	P52757	0.3788
E1WAC6	Q9HAV4	0.1242
E1WAC6	Q9H4G0	0.6024
E1WAC6	Q9H4E7	0.3129
E1WAC6	P26640	0.0924
E1WAC6	P36873	0.2764
E1WAC6	Q92797	0.0926
E1WAC6	Q93034	0.3355
E1WAC6	P27635	0.1568
E1WAC6	Q8TDX7	0.3511
E1WAC6	Q7M4L6	0.8544
E1WAC6	Q12774	0.5811
E1WAC6	P29597	0.6462
E1WAC6	Q99436	0.3355
E1WAC6	Q6T311	0.5575
E1WAC6	P27986	0.4002
E1WAC6	O76081	0.3559
E1WAC6	P05388	0.1854
E1WAC6	P04150	0.1207
E1WAC6	Q58EX7	0.4479
E1WAC6	Q99933	0.3243
E1WAC6	P53779	0.5544
E1WAC6	O95278	0.5847
E1WAC6	P49327	0.2915
E1WAC6	Q9NR61	0.5790
E1WAC6	Q16181	0.0926
E1WAC6	Q8N448	0.6897
E1WAC6	Q9Y6R0	0.2983
E1WAC6	P78352	0.4524
E1WAC6	P62312	0.0944
E1WAC6	O43852	0.4762
E1WAC6	P05198	0.0944
E1WAC6	Q9BRC7	0.3742
E1WAC6	Q96MT8	0.3287
E1WAC6	Q96DR7	0.5811
E1WAC6	Q13546	0.8634
E1WAC6	Q8IUC6	0.3120
E1WAC6	P63010	0.1890
E1WAC6	P81274	0.1859
E1WAC6	P28074	0.3682
E1WAC6	Q01831	0.1022
E1WAC6	Q12923	0.6831
E1WAC6	Q08209	0.2764
E1WAC6	Q9C0K7	0.4655
E1WAC6	Q9Y2S2	0.1202
E1WAC6	Q9UIA0	0.4969
E1WAC6	Q99956	0.3656
E1WAC6	Q96DT5	0.4052
E1WAC6	Q8TAK5	0.5873
E1WAC6	A2A3N6	0.2298
E1WAC6	P55072	0.3318
E1WAC6	P51864	0.4202
E1WAC6	P62136	0.2764
E1WAC6	Q08881	0.5750
E1WAC6	Q3V6T2	0.3703
E1WAC6	Q6DN14	0.6838
E1WAC6	P51817	0.9637
E1WAC6	Q5T7N3	0.4374
E1WAC6	O95396	0.0909
E1WAC6	P51959	0.5231
E1WAC6	Q9HCC9	0.4349
E1WAC6	P31995	0.3977
E1WAC6	O95153	0.2731
E1WAC6	Q86VZ2	0.4789
E1WAC6	Q13228	0.2743
E1WAC6	P51677	0.4654
E1WAC6	Q9UBK7	0.5908
E1WAC6	P98164	0.4340
E1WAC6	O14526	0.3641
E1WAC6	Q6PEY2	0.6369
E1WAC6	P43250	0.8379
E1WAC6	Q15102	0.2445
E1WAC6	P05787	0.8389
E1WAC6	Q16625	0.1711
E1WAC6	Q92928	0.6422
E1WAC6	Q13432	0.3287
E1WAC6	P00519	0.6498
E1WAC6	O43314	0.0924
E1WAC6	Q9NVN3	0.2772
E1WAC6	O75131	0.5716
E1WAC6	Q8IVF7	0.3618
E1WAC6	Q99490	0.5161
E1WAC6	Q8WXX0	0.4628
E1WAC6	P50226	0.0924
E1WAC6	Q96AX1	0.3655
E1WAC6	Q99469	0.6962
E1WAC6	Q13393	0.2956
E1WAC6	Q9NV06	0.4945
E1WAC6	Q5JS13	0.6258
E1WAC6	Q16643	0.8584
E1WAC6	Q8TAT6	0.0909
E1WAC6	Q6ZMR3	0.2510
E1WAC6	P41220	0.3070
E1WAC6	P13535	0.7528
E1WAC6	O60508	0.5346
E1WAC6	Q9Y4P3	0.5333
E1WAC6	Q99638	0.1013
E1WAC6	O15516	0.0806
E1WAC6	P51911	0.3917
E1WAC6	P30279	0.2542
E1WAC6	Q96KQ4	0.3373
E1WAC6	P49721	0.2132
E1WAC6	P07306	0.3121
E1WAC6	P50613	0.4217
E1WAC6	P43364	0.1295
E1WAC6	Q8TEC5	0.5005
E1WAC6	Q8N8S7	0.4363
E1WAC6	P47736	0.2793
E1WAC6	Q9Y6N9	0.5527
E1WAC6	Q9Y371	0.4775
E1WAC6	Q9BZR8	0.2445
E1WAC6	O76003	0.3468
E1WAC6	Q8TCX1	0.1767
E1WAC6	O14544	0.6189
E1WAC6	Q16401	0.2992
E1WAC6	Q86SS6	0.5716
E1WAC6	Q9Y572	0.2938
E1WAC6	P06703	0.0756
E1WAC6	Q8IWN7	0.1475
E1WAC6	P54762	0.5750
E1WAC6	O75716	0.6995
E1WAC6	P40337	0.2010
E1WAC6	Q9UKT8	0.2828
E1WAC6	P16885	0.6069
E1WAC6	P30153	0.1933
E1WAC6	Q9GZV1	0.5029
E1WAC6	P16452	0.0628
E1WAC6	Q9H4E5	1.0000
E1WAC6	Q9NNW5	0.4324
E1WAC6	Q7Z698	0.6378
E1WAC6	Q13232	0.6105
E1WAC6	O00206	0.1645
E1WAC6	P13645	0.8227
E1WAC6	P53384	0.1508
E1WAC6	Q9UJ41	0.1402
E1WAC6	Q14114	0.4340
E1WAC6	P07437	0.6369
E1WAC6	P29508	0.2769
E1WAC6	Q9BR01	0.0924
E1WAC6	P12081	0.1966
E1WAC6	P42575	0.4647
E1WAC6	A8MVU1	0.6924
E1WAC6	Q5H9R7	0.2111
E1WAC6	P02533	0.8389
E1WAC6	Q5TB80	0.0869
E1WAC6	Q9H093	0.5322
E1WAC6	Q9UKK6	0.1192
E1WAC6	Q6ZV63	0.4932
E1WAC6	P25815	0.2065
E1WAC6	Q96BW1	0.2219
E1WAC6	Q5EBL4	0.2151
E1WAC6	Q8WUX9	0.0924
E1WAC6	O95999	0.3341
E1WAC6	Q9H4B4	0.4228
E1WAC6	Q9HCE7	0.4142
E1WAC6	Q496M5	0.2952
E1WAC6	O00401	0.5905
E1WAC6	Q9NZR2	0.3287
E1WAC6	P61962	0.0528
E1WAC6	O43765	0.0799
E1WAC6	Q9H5N1	0.0875
E1WAC6	Q96QU8	0.1551
E1WAC6	Q9UPV9	0.3163
E1WAC6	O15068	0.6917
E1WAC6	Q7Z460	0.3287
E1WAC6	P11532	0.6895
E1WAC6	Q8WYJ6	0.0301
E1WAC6	P04049	0.5357
E1WAC6	Q5M775	0.4518
E1WAC6	P30041	0.2445
E1WAC6	P63104	0.2588
E1WAC6	O76094	0.1549
E1WAC6	Q96RR4	0.2154
E1WAC6	Q8N103	0.0980
E1WAC6	Q9UI15	0.5045
E1WAC6	Q9UQ26	0.6964
E1WAC6	Q96A56	0.1317
E1WAC6	Q16589	0.5231
E1WAC6	Q13905	0.6627
E1WAC6	Q9UK73	0.2432
E1WAC6	P61019	0.8423
E1WAC6	Q96RU3	0.6566
E1WAC6	P40616	0.8027
E1WAC6	P55211	0.5469
E1WAC6	Q99986	0.4946
E1WAC6	P42345	0.5437
E1WAC6	O95997	0.1317
E1WAC6	Q6IQ23	0.4373
E1WAC6	O43396	0.2564
E1WAC6	Q12769	0.0909
E1WAC6	O75962	0.5008
E1WAC6	O75154	0.0532
E1WAC6	Q7L9L4	0.0909
E1WAC6	Q9BSW2	0.3515
E1WAC6	Q9Y574	0.4248
E1WAC6	P05067	0.2377
E1WAC6	P54105	0.3614
E1WAC6	Q9UQC2	0.2772
E1WAC6	Q9BYG4	0.2984
E1WAC6	A9Z1Y9	0.4626
E1WAC6	Q14012	0.2346
E1WAC6	Q13639	0.4102
E1WAC6	Q13576	0.6007
E1WAC6	P24298	0.1136
E1WAC6	Q86WV1	0.6752
E1WAC6	Q8WUK0	0.4721
E1WAC6	Q15041	0.0790
E1WAC6	Q9NUP1	0.2724
E1WAC6	Q96KC2	0.8027
E1WAC6	O95782	0.3044
E1WAC6	P13385	0.4497
E1WAC6	Q8TD08	0.6447
E1WAC6	Q9BRG2	0.5926
E1WAC6	Q15942	0.7663
E1WAC6	Q8TBY8	0.2632
E1WAC6	Q15831	0.5377
E1WAC6	P62244	0.1178
E1WAC6	Q8WUN7	0.2749
E1WAC6	O00186	0.3070
E1WAC6	O95049	0.7364
E1WAC6	P49798	0.1251
E1WAC6	O75146	0.4008
E1WAC6	Q96FV9	0.3644
E1WAC6	Q96JC1	0.3598
E1WAC6	P78371	0.4328
E1WAC6	Q06265	0.1222
E1WAC6	P15407	0.1747
E1WAC6	Q9HC35	0.2909
E1WAC6	O75916	0.2466
E1WAC6	O43617	0.0924
E1WAC6	Q0VF96	0.7588
E1WAC6	P62258	0.3721
E1WAC6	Q9P0K7	0.5005
E1WAC6	O94788	0.0924
E1WAC6	Q12967	0.6464
E1WAC6	O94806	0.6378
E1WAC6	Q96CS7	0.4648
E1WAC6	Q9Y4J8	0.2756
E1WAC6	Q8NFH8	0.3349
E1WAC6	Q9P0V3	0.6697
E1WAC6	Q5T2S8	0.6670
E1WAC6	Q6UVJ0	0.3358
E1WAC6	Q5VZM2	0.1914
E1WAC6	Q8IVM0	0.3287
E1WAC6	Q9Y6D6	0.2743
E1WAC6	O14830	0.2788
E1WAC6	O95967	0.3903
E1WAC6	Q92997	0.7329
E1WAC6	P42681	0.4213
E1WAC6	P07954	0.2276
E1WAC6	Q13387	0.2313
E1WAC6	P27816	0.1615
E1WAC6	Q15746	0.4606
E1WAC6	Q96BM9	0.6998
E1WAC6	A4D2P6	0.5154
E1WAC6	Q96KE9	0.3558
E1WAC6	Q2TAY7	0.5303
E1WAC6	Q9UII4	0.2445
E1WAC6	Q9Y3M8	0.4187
E1WAC6	Q86WG3	0.2283
E1WAC6	P46821	0.3614
E1WAC6	Q9NQ69	0.6990
E1WAC6	P35080	0.4916
E1WAC6	A6NIZ1	0.7639
E1WAC6	Q8WXR4	0.7561
E1WAC6	A4FU49	0.5999
E1WAC6	Q9UGJ1	0.1767
E1WAC6	Q7Z6B7	0.3743
E1WAC6	Q9H0K1	0.3677
E1WAC6	P09132	0.1222
E1WAC6	Q9NPD3	0.1242
E1WAC6	P55060	0.0722
E1WAC6	P14923	0.8206
E1WAC6	Q8N5U6	0.3133
E1WAC6	P49841	0.3977
E1WAC6	Q9Y376	0.2610
E1WAC6	Q9BV73	0.3287
E1WAC6	Q14103	0.2570
E1WAC6	Q07817	0.1632
E1WAC6	Q8TE68	0.7467
E1WAC6	P50991	0.4328
E1WAC6	P08590	0.2632
E1WAC6	Q6ZR08	0.3046
E1WAC6	P46379	0.3692
E1WAC6	Q8TEX9	0.2392
E1WAC6	Q9Y3E7	0.2445
E1WAC6	P01100	0.0318
E1WAC6	Q96KB5	0.7113
E1WAC6	Q9H7C4	0.3131
E1WAC6	Q96ED9	0.4470
E1WAC6	O43524	0.2075
E1WAC6	O43303	0.3287
E1WAC6	Q92540	0.2445
E1WAC6	O14576	0.3287
E1WAC6	Q9UH03	0.0331
E1WAC6	Q6ZW31	0.0971
E1WAC6	Q99963	0.4176
E1WAC6	Q96RT7	0.1767
E1WAC6	Q8N4C8	0.6833
E1WAC6	A8MUH7	0.5030
E1WAC6	Q16513	0.9637
E1WAC6	Q96NS5	0.3036
E1WAC6	Q68EM7	0.4187
E1WAC6	Q9H8S9	0.1162
E1WAC6	Q8IYB4	0.3188
E1WAC6	Q9UPC5	0.3977
E1WAC6	Q9NZ32	0.7947
E1WAC6	Q5VZ18	0.7043
E1WAC6	O75351	0.2445
E1WAC6	O00221	0.6313
E1WAC6	Q9Y2I6	0.1767
E1WAC6	Q9UH65	0.3452
E1WAC6	Q9HCD6	0.5055
E1WAC6	Q13535	0.7990
E1WAC6	Q09013	0.7141
E1WAC6	Q6P2E9	0.4785
E1WAC6	P63220	0.1740
E1WAC6	Q9HB21	0.5717
E1WAC6	P98082	0.4712
E1WAC6	P52945	0.2200
E1WAC6	O14964	0.4797
E1WAC6	Q92737	0.7633
E1WAC6	O15085	0.7606
E1WAC6	O14745	0.6105
E1WAC6	Q96JB1	0.2008
E1WAC6	Q9H1R3	0.4702
E1WAC6	Q8N488	0.3120
E1WAC6	Q9NZN3	0.2538
E1WAC6	Q9P2Q2	0.6024
E1WAC6	Q9NRY4	0.4142
E1WAC6	P04350	0.6369
E1WAC6	Q13627	0.5024
E1WAC6	Q8ND23	0.2781
E1WAC6	Q7Z3Y7	0.8389
E1WAC6	Q5VYY1	0.5029
E1WAC6	P23458	0.5750
E1WAC6	Q9H0T7	0.6349
E1WAC6	P49773	0.0078
E1WAC6	Q9BPW5	0.7442
E1WAC6	P07332	0.5730
E1WAC6	P54652	0.3795
E1WAC6	Q9BSJ6	0.2454
E1WAC6	P11274	0.3411
E1WAC6	Q9Y6X6	0.8390
E1WAC6	P52209	0.0663
E1WAC6	Q5JTW2	0.6050
E1WAC6	P51451	0.6245
E1WAC6	P14616	0.7230
E1WAC6	Q9NTX5	0.0924
E1WAC6	Q15109	0.3528
E1WAC6	P16234	0.6356
E1WAC6	P61081	0.3814
E1WAC6	Q86TI2	0.0924
E1WAC6	P35240	0.6330
E1WAC6	Q3I5F7	0.0924
E1WAC6	Q8N3F8	0.6599
E1WAC6	P41240	0.5730
E1WAC6	Q9Y4D1	0.3923
E1WAC6	Q9UNX3	0.1568
E1WAC6	P15880	0.1568
E1WAC6	Q96B26	0.1242
E1WAC6	P19012	0.8389
E1WAC6	Q96AH8	0.6297
E1WAC6	Q8NFP9	0.1251
E1WAC6	Q7RTR0	0.3507
E1WAC6	Q9NUP9	0.6798
E1WAC6	P04424	0.0924
E1WAC6	Q9NPA3	0.1767
E1WAC6	P26885	0.4463
E1WAC6	P61163	0.7947
E1WAC6	Q9NZJ0	0.3684
E1WAC6	Q9BY11	0.5005
E1WAC6	Q9P2Y5	0.1423
E1WAC6	P53618	0.3682
E1WAC6	P35442	0.3327
E1WAC6	Q9UBC2	0.6167
E1WAC6	Q5H913	0.3650
E1WAC6	Q14184	0.7055
E1WAC6	Q5SQ80	0.4919
E1WAC6	P62158	0.3353
E1WAC6	P02511	0.1005
E1WAC6	O43150	0.3441
E1WAC6	Q15642	0.6003
E1WAC6	Q5VT97	0.0225
E1WAC6	Q8NEV4	0.7613
E1WAC6	Q9UJU6	0.5592
E1WAC6	P35367	0.3033
E1WAC6	Q9NRL3	0.4280
E1WAC6	P05412	0.1226
E1WAC6	P63313	0.4626
E1WAC6	O96033	0.0924
E1WAC6	P61981	0.3333
E1WAC6	O00160	0.6400
E1WAC6	Q7L7X3	0.6065
E1WAC6	P42331	0.1523
E1WAC6	Q86UL8	0.6516
E1WAC6	Q96P48	0.2978
E1WAC6	O95822	0.1767
E1WAC6	Q86XP1	0.6672
E1WAC6	Q9NXV2	0.3355
E1WAC6	P06737	0.0511
E1WAC6	P29466	0.5781
E1WAC6	P62820	0.6422
E1WAC6	P00367	0.0510
E1WAC6	Q38SD2	0.4116
E1WAC6	Q96LR5	0.6817
E1WAC6	P36888	0.7068
E1WAC6	Q96HU8	0.7639
E1WAC6	P56539	0.2270
E1WAC6	Q9P2F6	0.0971
E1WAC6	O15131	0.2468
E1WAC6	A1A4S6	0.4514
E1WAC6	P26447	0.7049
E1WAC6	Q9H0H3	0.3060
E1WAC6	Q9H195	0.6203
E1WAC6	Q5TCY1	0.6588
E1WAC6	P80511	0.2424
E1WAC6	Q9BQS8	0.5588
E1WAC6	O15492	0.3559
E1WAC6	Q9Y2F9	0.5920
E1WAC6	P04628	0.1872
E1WAC6	Q9NP90	0.8335
E1WAC6	Q8IV61	0.8809
E1WAC6	Q13614	0.1966
E1WAC6	Q13873	0.4274
E1WAC6	Q14164	0.5861
E1WAC6	P42771	0.3002
E1WAC6	Q96B02	0.6817
E1WAC6	Q9UJF2	0.2399
E1WAC6	Q14790	0.5705
E1WAC6	P07196	0.8389
E1WAC6	P49759	0.6172
E1WAC6	Q9UKX2	0.7528
E1WAC6	Q9Y680	0.5323
E1WAC6	O94810	0.4323
E1WAC6	O14924	0.7790
E1WAC6	Q53GG5	0.5831
E1WAC6	Q8WZA2	0.5019
E1WAC6	Q8NF50	0.3083
E1WAC6	O15350	0.4072
E1WAC6	P60228	0.2445
E1WAC6	P06730	0.1854
E1WAC6	P01112	0.8565
E1WAC6	P53675	0.2976
E1WAC6	P15104	0.0924
E1WAC6	O15259	0.6065
E1WAC6	Q05823	0.3397
E1WAC6	Q9NNX6	0.3121
E1WAC6	P49757	0.2628
E1WAC6	Q86V86	0.3599
E1WAC6	Q08043	0.5300
E1WAC6	Q8WXH6	0.4377
E1WAC6	P09525	0.4478
E1WAC6	Q9NW82	0.7190
E1WAC6	P35555	0.3903
E1WAC6	Q8IVH8	0.5562
E1WAC6	O76070	0.1409
E1WAC6	O15530	0.8379
E1WAC6	Q9Y2Z0	0.2714
E1WAC6	Q01974	0.6245
E1WAC6	Q14289	0.6518
E1WAC6	Q9NWZ5	0.0982
E1WAC6	Q04724	0.4566
E1WAC6	P08865	0.2918
E1WAC6	Q96SB4	0.5409
E1WAC6	O95373	0.0790
E1WAC6	Q8TD55	0.7265
E1WAC6	Q96HL8	0.6008
E1WAC6	Q9Y281	0.2113
E1WAC6	O76015	0.8389
E1WAC6	P49238	0.4654
E1WAC6	Q9UHB4	0.2445
E1WAC6	P35813	0.0311
E1WAC6	O15061	0.5286
E1WAC6	Q9Y237	0.1530
E1WAC6	Q6P4F7	0.0980
E1WAC6	Q96MN2	0.4486
E1WAC6	P41252	0.2743
E1WAC6	O94868	0.4285
E1WAC6	O14807	0.8125
E1WAC6	O43166	0.7916
E1WAC6	Q08050	0.1070
E1WAC6	Q6QEF8	0.6623
E1WAC6	Q07812	0.1221
E1WAC6	Q6PFW1	0.1222
E1WAC6	Q8IW41	0.3914
E1WAC6	P63146	0.5481
E1WAC6	P51148	0.5689
E1WAC6	Q9Y614	0.7947
E1WAC6	Q92558	0.4105
E1WAC6	P48507	0.2631
E1WAC6	P42679	0.5730
E1WAC6	O15056	0.0881
E1WAC6	Q8WYK0	0.1742
E1WAC6	P32239	0.3552
E1WAC6	Q96KN7	0.5150
E1WAC6	P19388	0.6968
E1WAC6	P11801	0.2137
E1WAC6	P01730	0.3526
E1WAC6	P84077	0.8079
E1WAC6	Q15468	0.0924
E1WAC6	Q9UMS0	0.2445
E1WAC6	Q92968	0.5636
E1WAC6	P78318	0.0982
E1WAC6	Q9HC29	0.6113
E1WAC6	P50222	0.1721
E1WAC6	P37802	0.5549
E1WAC6	O75190	0.1751
E1WAC6	Q96BS2	0.0556
E1WAC6	P42680	0.5750
E1WAC6	Q15542	0.4789
E1WAC6	Q8TEW0	0.6798
E1WAC6	O43704	0.0924
E1WAC6	O95466	0.2648
E1WAC6	P38405	0.9483
E1WAC6	P22392	0.6618
E1WAC6	Q8IWQ3	0.3931
E1WAC6	P36404	0.8027
E1WAC6	Q5T1H1	0.5242
E1WAC6	Q8TDZ2	0.5807
E1WAC6	Q96C74	0.0830
E1WAC6	Q5VST9	0.3056
E1WAC6	P22607	0.7068
E1WAC6	Q9UBB6	0.0924
E1WAC6	Q5SQS7	0.7444
E1WAC6	Q15061	0.5333
E1WAC6	Q9H3U1	0.2482
E1WAC6	Q8NDX1	0.5527
E1WAC6	O95425	0.1148
E1WAC6	Q9H3S4	0.1767
E1WAC6	Q9NZH6	0.0429
E1WAC6	O14558	0.3312
E1WAC6	P41002	0.3058
E1WAC6	Q86VS8	0.2720
E1WAC6	Q13177	0.5157
E1WAC6	P67870	0.1235
E1WAC6	Q13136	0.0639
E1WAC6	Q9NQT6	0.1733
E1WAC6	Q9BXW6	0.5052
E1WAC6	Q9GZS0	0.3806
E1WAC6	Q9HD26	0.7329
E1WAC6	P27701	0.4289
E1WAC6	P19438	0.3184
E1WAC6	P11233	0.7055
E1WAC6	Q9Y3A3	0.2333
E1WAC6	Q8TAM6	0.3917
E1WAC6	Q9NQY0	0.5743
E1WAC6	Q8TDF6	0.8818
E1WAC6	Q9Y295	0.2143
E1WAC6	Q9Y2J0	0.6996
E1WAC6	Q9NPI6	0.2445
E1WAC6	O75689	0.1942
E1WAC6	Q9Y2J4	0.2276
E1WAC6	P62140	0.2764
E1WAC6	P49336	0.5170
E1WAC6	P30411	0.5316
E1WAC6	P52292	0.4791
E1WAC6	Q8NHR9	0.7708
E1WAC6	P51955	0.4237
E1WAC6	P49815	0.3407
E1WAC6	O00459	0.7151
E1WAC6	Q99558	0.7265
E1WAC6	Q96FA3	0.0390
E1WAC6	P51813	0.6245
E1WAC6	P11047	0.5803
E1WAC6	Q8NI35	0.6798
E1WAC6	P25800	0.7274
E1WAC6	Q53GL0	0.2152
E1WAC6	Q05209	0.2772
E1WAC6	P29966	0.1516
E1WAC6	P0C869	0.3847
E1WAC6	P62328	0.4626
E1WAC6	Q56UN5	0.6617
E1WAC6	Q16816	0.3955
E1WAC6	Q13617	0.0912
E1WAC6	A6NH57	0.8795
E1WAC6	P49368	0.3863
E1WAC6	O43318	0.4403
E1WAC6	P32302	0.4654
E1WAC6	O94813	0.2228
E1WAC6	P98161	0.3734
E1WAC6	O95714	0.4516
E1WAC6	Q8TER0	0.5137
E1WAC6	Q99996	0.3287
E1WAC6	Q86YT6	0.5803
E1WAC6	Q96RG2	0.4276
E1WAC6	Q9Y266	0.1824
E1WAC6	Q8N1I0	0.6750
E1WAC6	Q6H8Q1	0.8171
E1WAC6	Q96JZ2	0.7629
E1WAC6	Q9ULH0	0.2639
E1WAC6	Q13115	0.4040
E1WAC6	P56945	0.4698
E1WAC6	P35754	0.0924
E1WAC6	O15169	0.4214
E1WAC6	Q0VAM2	0.7165
E1WAC6	Q13637	0.7122
E1WAC6	Q9NRW4	0.3268
E1WAC6	Q96I15	0.2795
E1WAC6	Q13043	0.6120
E1WAC6	O43187	0.4695
E1WAC6	Q16539	0.5327
E1WAC6	Q9NZL6	0.6464
E1WAC6	P49354	0.3309
E1WAC6	Q8N4N8	0.2065
E1WAC6	Q15835	0.8379
E1WAC6	Q9GZV4	0.1242
E1WAC6	Q9P2N2	0.1638
E1WAC6	Q13470	0.7021
E1WAC6	P13807	0.2183
E1WAC6	Q9UMS4	0.5273
E1WAC6	Q9UI10	0.2445
E1WAC6	P55273	0.3397
E1WAC6	P14598	0.6924
E1WAC6	P35998	0.3653
E1WAC6	Q6SA08	0.4062
E1WAC6	O00548	0.4947
E1WAC6	P07195	0.2510
E1WAC6	Q96Q40	0.5299
E1WAC6	P12814	0.5300
E1WAC6	P20340	0.6651
E1WAC6	Q15208	0.6646
E1WAC6	Q9H2K2	0.2686
E1WAC6	P24385	0.4078
E1WAC6	P07814	0.0944
E1WAC6	P78537	0.2445
E1WAC6	O75935	0.3287
E1WAC6	O15205	0.1936
E1WAC6	P35580	0.7528
E1WAC6	Q9H211	0.1317
E1WAC6	P06753	0.2383
E1WAC6	Q8NF91	0.7293
E1WAC6	O95336	0.1047
E1WAC6	O75581	0.2453
E1WAC6	Q8N1N4	0.8389
E1WAC6	Q9BSW7	0.5256
E1WAC6	Q4LDE5	0.4886
E1WAC6	P29475	0.2078
E1WAC6	O96018	0.4610
E1WAC6	O43586	0.4176
E1WAC6	O95154	0.0924
E1WAC6	Q8TBX8	0.5751
E1WAC6	P49674	0.4315
E1WAC6	Q02078	0.4974
E1WAC6	Q9BZI7	0.1377
E1WAC6	Q12802	0.6813
E1WAC6	Q9Y490	0.6330
E1WAC6	O00629	0.6068
E1WAC6	Q8TCX5	0.6006
E1WAC6	Q9Y297	0.2884
E1WAC6	O95757	0.3946
E1WAC6	Q9H560	0.6402
E1WAC6	Q15306	0.3486
E1WAC6	Q9NYS7	0.4775
E1WAC6	P51668	0.6817
E1WAC6	Q9UM54	0.7528
E1WAC6	P36897	0.6307
E1WAC6	P40818	0.2772
E1WAC6	P09210	0.0924
E1WAC6	O14796	0.4530
E1WAC6	Q99741	0.2445
E1WAC6	P58546	0.2186
E1WAC6	O14907	0.6296
E1WAC6	O95219	0.2415
E1WAC6	Q9BYT3	0.5125
E1WAC6	Q13509	0.6369
E1WAC6	Q9NVA2	0.4495
E1WAC6	Q8TC94	0.7947
E1WAC6	Q8N8E3	0.3113
E1WAC6	Q70Z35	0.6020
E1WAC6	P30281	0.1386
E1WAC6	Q2TBC4	0.7673
E1WAC6	P21333	0.6152
E1WAC6	Q9P2B4	0.3518
E1WAC6	P28222	0.3409
E1WAC6	Q9UHR4	0.4918
E1WAC6	Q96HU1	0.3886
E1WAC6	Q7Z2X4	0.2423
E1WAC6	Q13794	0.0867
E1WAC6	Q96BJ8	0.7256
E1WAC6	P33897	0.0534
E1WAC6	Q9BUX1	0.2445
E1WAC6	P15735	0.5937
E1WAC6	Q9NR46	0.1598
E1WAC6	Q00536	0.4346
E1WAC6	Q8IZ41	0.6370
E1WAC6	Q9NYA4	0.3828
E1WAC6	Q86VQ3	0.4495
E1WAC6	Q8IV90	0.5655
E1WAC6	Q96S38	0.8379
E1WAC6	O75747	0.6345
E1WAC6	Q66K74	0.2097
E1WAC6	P01584	0.1159
E1WAC6	A8MU46	0.6599
E1WAC6	Q06187	0.4213
E1WAC6	P10916	0.3287
E1WAC6	Q96NB1	0.1787
E1WAC6	Q9UQB8	0.6867
E1WAC6	P18054	0.2988
E1WAC6	Q8WVM8	0.3221
E1WAC6	Q9P286	0.4198
E1WAC6	Q07954	0.3287
E1WAC6	Q99767	0.3951
E1WAC6	P11362	0.7068
E1WAC6	O00305	0.4280
E1WAC6	Q96HA7	0.3837
E1WAC6	Q8N5H7	0.5061
E1WAC6	Q58FG0	0.2434
E1WAC6	P20337	0.6441
E1WAC6	O15020	0.7754
E1WAC6	Q9UKG1	0.3096
E1WAC6	Q7L5N1	0.0666
E1WAC6	O60749	0.2724
E1WAC6	Q13163	0.6095
E1WAC6	P21127	0.5299
E1WAC6	Q8IVL1	0.6599
E1WAC6	O43933	0.2743
E1WAC6	Q9P299	0.2998
E1WAC6	Q9Y259	0.0924
E1WAC6	Q13868	0.1242
E1WAC6	Q02750	0.8317
E1WAC6	Q9Y697	0.3729
E1WAC6	A5LHX3	0.1151
E1WAC6	Q9UEE5	0.5591
E1WAC6	Q03113	0.8303
E1WAC6	Q9Y5S1	0.4761
E1WAC6	Q16719	0.0743
E1WAC6	O43683	0.2522
E1WAC6	Q92963	0.8260
E1WAC6	Q6ZVZ8	0.5056
E1WAC6	Q9H6S3	0.6566
E1WAC6	Q9UL25	0.6541
E1WAC6	O43739	0.4969
E1WAC6	Q96JQ2	0.6338
E1WAC6	Q99259	0.3036
E1WAC6	Q9BQL6	0.7331
E1WAC6	P35611	0.2023
E1WAC6	Q8N5D0	0.3801
E1WAC6	P45985	0.6147
E1WAC6	Q9Y5X0	0.2124
E1WAC6	Q15646	0.1222
E1WAC6	Q9BSJ2	0.3585
E1WAC6	O00291	0.6236
E1WAC6	P12931	0.5750
E1WAC6	P29322	0.5750
E1WAC6	Q9NSB2	0.8389
E1WAC6	Q86US8	0.1207
E1WAC6	P41134	0.1379
E1WAC6	P56693	0.2504
E1WAC6	O60784	0.3886
E1WAC6	P09619	0.6989
E1WAC6	Q12792	0.4508
E1WAC6	P61204	0.8079
E1WAC6	Q9UIK4	0.3790
E1WAC6	P37023	0.5715
E1WAC6	Q99661	0.3287
E1WAC6	Q99719	0.1336
E1WAC6	P62253	0.6817
E1WAC6	P31321	0.0924
E1WAC6	O94832	0.7528
E1WAC6	Q05329	0.2772
E1WAC6	Q9NYF0	0.0673
E1WAC6	P12004	0.2805
E1WAC6	Q02556	0.4417
E1WAC6	P23396	0.1169
E1WAC6	Q96JB8	0.3919
E1WAC6	Q16760	0.6463
E1WAC6	Q15811	0.5319
E1WAC6	Q13885	0.6369
E1WAC6	Q9BQG1	0.6442
E1WAC6	Q5VZK9	0.6622
E1WAC6	O15146	0.6536
E1WAC6	O60271	0.3083
E1WAC6	P09417	0.0445
E1WAC6	Q9H987	0.5718
E1WAC6	Q9NQ75	0.4707
E1WAC6	Q15735	0.1475
E1WAC6	Q9UJT0	0.6369
E1WAC6	Q9Y5S2	0.7141
E1WAC6	Q8N8L6	0.6045
E1WAC6	Q9BQ67	0.3891
E1WAC6	Q9NR20	0.5585
E1WAC6	Q9NX57	0.6349
E1WAC6	P30048	0.1535
E1WAC6	Q03001	0.6599
E1WAC6	P60660	0.2632
E1WAC6	P49747	0.3903
E1WAC6	O75821	0.2839
E1WAC6	Q9H4M7	0.2900
E1WAC6	Q9UGP4	0.7673
E1WAC6	P20591	0.3962
E1WAC6	Q13671	0.4721
E1WAC6	P20073	0.2497
E1WAC6	Q9BRT3	0.1251
E1WAC6	Q7Z7A4	0.5479
E1WAC6	P57077	0.2466
E1WAC6	Q9UFD9	0.5234
E1WAC6	Q8TE12	0.7971
E1WAC6	O43663	0.2734
E1WAC6	Q16854	0.0924
E1WAC6	P42685	0.5750
E1WAC6	O75602	0.4523
E1WAC6	O14818	0.3476
E1WAC6	Q14532	0.8389
E1WAC6	P35221	0.6027
E1WAC6	O14933	0.6817
E1WAC6	Q9H4A6	0.2772
E1WAC6	Q8N2Y8	0.6750
E1WAC6	O14896	0.5954
E1WAC6	Q58FF7	0.2305
E1WAC6	Q8WXH5	0.4818
E1WAC6	Q6ZS02	0.4620
E1WAC6	O43236	0.0599
E1WAC6	Q9Y243	0.9637
E1WAC6	Q495B1	0.6836
E1WAC6	Q9Y5W8	0.5068
E1WAC6	Q9UKI2	0.2221
E1WAC6	O14920	0.5562
E1WAC6	Q9H0E2	0.2548
E1WAC6	P53671	0.6813
E1WAC6	Q7Z6G3	0.2859
E1WAC6	P32243	0.1161
E1WAC6	O15294	0.3070
E1WAC6	Q9UBS3	0.2035
E1WAC6	Q14493	0.1377
E1WAC6	Q5T160	0.2743
E1WAC6	P51693	0.2377
E1WAC6	Q7Z6J2	0.5907
E1WAC6	Q3SY84	0.8389
E1WAC6	Q8IXI1	0.9838
E1WAC6	Q9BZ29	0.3782
E1WAC6	Q8TEU7	0.7260
E1WAC6	Q9UH77	0.3287
E1WAC6	P35968	0.7068
E1WAC6	Q8N4T4	0.5900
E1WAC6	Q8TDC3	0.4156
E1WAC6	Q9BUB5	0.2445
E1WAC6	Q15173	0.2445
E1WAC6	Q9NRS6	0.1855
E1WAC6	Q13094	0.5853
E1WAC6	Q02410	0.3951
E1WAC6	P50995	0.4031
E1WAC6	Q12934	0.4022
E1WAC6	P16298	0.2450
E1WAC6	Q9NYJ8	0.4353
E1WAC6	P78368	0.5977
E1WAC6	P14678	0.1377
E1WAC6	P08727	0.8389
E1WAC6	Q13131	0.3931
E1WAC6	Q13237	0.9110
E1WAC6	Q6P3W7	0.6634
E1WAC6	Q9NZQ3	0.5109
E1WAC6	P15559	0.2445
E1WAC6	Q13469	0.2599
E1WAC6	Q53HC9	0.6489
E1WAC6	O00763	0.0909
E1WAC6	Q8NHY3	0.2012
E1WAC6	P08758	0.4478
E1WAC6	Q96NE9	0.5529
E1WAC6	Q9NYV4	0.4346
E1WAC6	Q15700	0.5055
E1WAC6	Q9Y2H9	0.7884
E1WAC6	O75828	0.1222
E1WAC6	Q16828	0.3696
E1WAC6	Q9H3Y6	0.5750
E1WAC6	Q9Y5W5	0.6203
E1WAC6	A1X283	0.7648
E1WAC6	O00194	0.6203
E1WAC6	Q9H2X3	0.3121
E1WAC6	P46940	0.4710
E1WAC6	Q9UGI8	0.7122
E1WAC6	Q9ULD2	0.0892
E1WAC6	Q9P218	0.5452
E1WAC6	Q5VWQ8	0.6704
E1WAC6	Q9NYI0	0.5600
E1WAC6	O14827	0.5775
E1WAC6	Q9UGK3	0.5493
E1WAC6	Q99814	0.1317
E1WAC6	P20248	0.4078
E1WAC6	P24723	0.8379
E1WAC6	Q06609	0.0875
E1WAC6	Q8TDM6	0.6340
E1WAC6	Q99819	0.3773
E1WAC6	O60890	0.4182
E1WAC6	P51151	0.4607
E1WAC6	O15232	0.2983
E1WAC6	P48444	0.2729
E1WAC6	P62834	0.7952
E1WAC6	Q6P0Q8	0.6646
E1WAC6	Q96P44	0.2668
E1WAC6	Q9BV36	0.3741
E1WAC6	P78314	0.5434
E1WAC6	P31947	0.3745
E1WAC6	Q96B97	0.6267
E1WAC6	Q8IY63	0.2445
E1WAC6	Q8WY64	0.7209
E1WAC6	Q63HR2	0.7542
E1WAC6	Q9NPD8	0.6817
E1WAC6	Q13188	0.6120
E1WAC6	Q9NRF2	0.7043
E1WAC6	Q8TED0	0.6009
E1WAC6	P00352	0.0924
E1WAC6	Q9UD71	0.2183
E1WAC6	Q14139	0.0926
E1WAC6	Q5S007	0.5080
E1WAC6	A8MYJ9	0.3962
E1WAC6	Q92574	0.3335
E1WAC6	Q9NRC6	0.7698
E1WAC6	Q9H4P4	0.0997
E1WAC6	P50749	0.2434
E1WAC6	P07949	0.6727
E1WAC6	Q9UNA1	0.5756
E1WAC6	Q9BVA0	0.5273
E1WAC6	Q96GX5	0.7326
E1WAC6	Q05066	0.2633
E1WAC6	P23743	0.7380
E1WAC6	P09917	0.0909
E1WAC6	P00441	0.2114
E1WAC6	Q7Z699	0.5715
E1WAC6	Q12962	0.1317
E1WAC6	O14757	0.3287
E1WAC6	O95837	0.9493
E1WAC6	Q13753	0.5541
E1WAC6	Q76I76	0.6590
E1WAC6	Q12929	0.6774
E1WAC6	Q86TB9	0.0944
E1WAC6	P33241	0.4173
E1WAC6	Q9UBF2	0.2749
E1WAC6	Q13424	0.7329
E1WAC6	O60299	0.1248
E1WAC6	P14316	0.4417
E1WAC6	P11086	0.2383
E1WAC6	A6NHY2	0.5031
E1WAC6	Q13017	0.2813
E1WAC6	Q9UMX0	0.4704
E1WAC6	Q8N1W1	0.5594
E1WAC6	P11217	0.0663
E1WAC6	Q06124	0.3952
E1WAC6	Q6J9G0	0.7414
E1WAC6	Q9HBK9	0.0924
E1WAC6	O75369	0.6710
E1WAC6	Q9UG01	0.4680
E1WAC6	P52732	0.1767
E1WAC6	Q0VDD8	0.4469
E1WAC6	Q9NRD5	0.6826
E1WAC6	Q86YS6	0.7854
E1WAC6	P48595	0.2769
E1WAC6	P10721	0.6300
E1WAC6	P05783	0.8884
E1WAC6	P41732	0.4636
E1WAC6	Q9Y285	0.2445
E1WAC6	P61764	0.3655
E1WAC6	P19835	0.4083
E1WAC6	Q8WUM4	0.4341
E1WAC6	Q13480	0.2445
E1WAC6	Q9NYB9	0.5477
E1WAC6	Q96A58	0.8125
E1WAC6	O76011	0.8389
E1WAC6	P04792	0.6039
E1WAC6	P36894	0.6810
E1WAC6	Q86XP0	0.4232
E1WAC6	P48454	0.2764
E1WAC6	Q14814	0.4790
E1WAC6	P36578	0.1222
E1WAC6	P25787	0.2445
E1WAC6	Q9H492	0.3287
E1WAC6	Q8NE28	0.5643
E1WAC6	P09488	0.0924
E1WAC6	Q9UI12	0.2711
E1WAC6	P35237	0.2769
E1WAC6	Q9ULV4	0.7421
E1WAC6	Q7L523	0.4742
E1WAC6	Q16082	0.2445
E1WAC6	O75563	0.4771
E1WAC6	Q14152	0.3912
E1WAC6	Q00653	0.6836
E1WAC6	P63279	0.5481
E1WAC6	P55210	0.4490
E1WAC6	P50238	0.7222
E1WAC6	P16104	0.3068
E1WAC6	Q7L0Q8	0.9948
E1WAC6	Q14444	0.0924
E1WAC6	Q08945	0.2742
E1WAC6	P55854	0.1203
E1WAC6	Q07890	0.8518
E1WAC6	Q8WXH0	0.7588
E1WAC6	Q16555	0.2445
E1WAC6	A6NHL2	0.6369
E1WAC6	Q92843	0.1018
E1WAC6	Q86XR7	0.4152
E1WAC6	Q969M7	0.5481
E1WAC6	Q9BRX9	0.5874
E1WAC6	Q969H4	0.1942
E1WAC6	Q9BYZ2	0.2510
E1WAC6	Q9Y5M8	0.5347
E1WAC6	Q2M3V2	0.5879
E1WAC6	P51636	0.2293
E1WAC6	Q00013	0.3919
E1WAC6	Q15654	0.7637
E1WAC6	Q9Y6Z7	0.2590
E1WAC6	Q99569	0.6458
E1WAC6	P38606	0.3810
E1WAC6	O43795	0.7528
E1WAC6	Q8WUD1	0.6422
E1WAC6	P10909	0.1950
E1WAC6	Q02297	0.5240
E1WAC6	Q9NUV9	0.1449
E1WAC6	P59044	0.2817
E1WAC6	P22694	0.9637
E1WAC6	P41219	0.8389
E1WAC6	Q9UGJ0	0.1489
E1WAC6	P13861	0.0772
E1WAC6	O00231	0.0924
E1WAC6	Q9NVF9	0.1966
E1WAC6	Q8TF74	0.5413
E1WAC6	Q9Y5X3	0.2963
E1WAC6	Q9P212	0.5782
E1WAC6	P63167	0.4735
E1WAC6	Q9HB75	0.3335
E1WAC6	O60684	0.2186
E1WAC6	Q9UBF9	0.0718
E1WAC6	Q13557	0.2666
E1WAC6	Q86SQ7	0.3287
E1WAC6	Q8TAF3	0.4260
E1WAC6	Q13283	0.1337
E1WAC6	Q99456	0.8389
E1WAC6	Q9NS23	0.8283
E1WAC6	P62851	0.1222
E1WAC6	O60493	0.1476
E1WAC6	Q76N32	0.3426
E1WAC6	Q16620	0.6527
E1WAC6	P42684	0.6498
E1WAC6	Q8IZD9	0.4769
E1WAC6	Q6UXY1	0.5091
E1WAC6	P20794	0.4841
E1WAC6	Q9NQC7	0.2078
E1WAC6	Q71F23	0.1163
E1WAC6	Q16527	0.7142
E1WAC6	O60437	0.4295
E1WAC6	Q9BQI5	0.1226
E1WAC6	P02766	0.3400
E1WAC6	Q96SI9	0.1997
E1WAC6	Q96PU5	0.6539
E1WAC6	O75170	0.0575
E1WAC6	P18085	0.8079
E1WAC6	P50454	0.2769
E1WAC6	P53355	0.3842
E1WAC6	Q9BUF5	0.6369
E1WAC6	Q96JB2	0.1069
E1WAC6	Q9UKE5	0.6833
E1WAC6	P46459	0.1235
E1WAC6	Q6ZR37	0.6813
E1WAC6	Q16576	0.4564
E1WAC6	P53814	0.5659
E1WAC6	Q8WTQ7	0.8379
E1WAC6	Q9H0B6	0.3287
E1WAC6	Q9BUH8	0.3681
E1WAC6	P62330	0.6143
E1WAC6	Q9BRP4	0.5861
E1WAC6	Q6ZUT3	0.6024
E1WAC6	Q969F8	0.4247
E1WAC6	O95429	0.3819
E1WAC6	O43353	0.5083
E1WAC6	P84098	0.1549
E1WAC6	O95050	0.0924
E1WAC6	P35270	0.1222
E1WAC6	Q8IVF4	0.5559
E1WAC6	Q9Y696	0.1263
E1WAC6	P61106	0.6422
E1WAC6	O95067	0.2938
E1WAC6	P60709	0.7947
E1WAC6	Q92625	0.6306
E1WAC6	Q9Y496	0.3287
E1WAC6	P22612	0.9637
E1WAC6	Q13112	0.1906
E1WAC6	Q9BVN2	0.4943
E1WAC6	Q6KB66	0.8995
E1WAC6	Q16825	0.6063
E1WAC6	Q68DC2	0.2753
E1WAC6	Q16665	0.3066
E1WAC6	Q00532	0.4231
E1WAC6	Q8IYK8	0.8109
E1WAC6	O75955	0.2341
E1WAC6	Q12982	0.2445
E1WAC6	P98077	0.7043
E1WAC6	P54136	0.2743
E1WAC6	P78527	0.7233
E1WAC6	Q9Y219	0.5242
E1WAC6	O60331	0.4411
E1WAC6	Q8NFW9	0.7847
E1WAC6	O75347	0.2644
E1WAC6	Q14247	0.3754
E1WAC6	Q96I34	0.3255
E1WAC6	O75410	0.0420
E1WAC6	O43889	0.1342
E1WAC6	O00444	0.3585
E1WAC6	Q3KP44	0.6313
E1WAC6	P07550	0.3409
E1WAC6	P20592	0.1934
E1WAC6	P14619	0.9637
E1WAC6	Q86W28	0.4735
E1WAC6	Q8IW35	0.1305
E1WAC6	Q8N283	0.5784
E1WAC6	Q92529	0.7043
E1WAC6	P31994	0.3977
E1WAC6	O75923	0.6047
E1WAC6	P48681	0.5858
E1WAC6	Q9Y4K4	0.5035
E1WAC6	Q0JRZ9	0.3866
E1WAC6	Q9Y263	0.4280
E1WAC6	Q9H1R2	0.2667
E1WAC6	Q96AX9	0.6333
E1WAC6	P48061	0.4793
E1WAC6	Q9NZN4	0.2787
E1WAC6	Q92905	0.2410
E1WAC6	O75330	0.2094
E1WAC6	O96020	0.4078
E1WAC6	Q9Y678	0.2749
E1WAC6	Q7Z628	0.6813
E1WAC6	Q9UHY7	0.1231
E1WAC6	Q86XJ1	0.5564
E1WAC6	Q7KZI7	0.4410
E1WAC6	P04080	0.2736
E1WAC6	O14543	0.6955
E1WAC6	O14965	0.6343
E1WAC6	P21695	0.0511
E1WAC6	Q96RK4	0.2441
E1WAC6	Q9H5P4	0.6030
E1WAC6	P62714	0.2579
E1WAC6	Q96QB1	0.5526
E1WAC6	Q6ZWJ1	0.6615
E1WAC6	Q12948	0.2060
E1WAC6	P09493	0.3846
E1WAC6	Q8N431	0.5152
E1WAC6	Q7Z6J4	0.7115
E1WAC6	Q96E17	0.6441
E1WAC6	Q92747	0.8242
E1WAC6	P21709	0.6518
E1WAC6	Q9NQP4	0.3492
E1WAC6	P13639	0.0924
E1WAC6	Q52LW3	0.4822
E1WAC6	Q9NT22	0.2517
E1WAC6	Q9H4Y5	0.0924
E1WAC6	P78396	0.4736
E1WAC6	Q86UT5	0.7305
E1WAC6	P04259	0.9579
E1WAC6	O14974	0.2960
E1WAC6	Q14CN4	0.9157
E1WAC6	Q8IUD2	0.2011
E1WAC6	O60716	0.6956
E1WAC6	Q9HB20	0.5416
E1WAC6	Q9UJX6	0.1763
E1WAC6	Q13492	0.3550
E1WAC6	Q3KR16	0.6813
E1WAC6	Q14194	0.3287
E1WAC6	Q96PC3	0.1100
E1WAC6	O14640	0.7329
E1WAC6	Q9HCS5	0.5545
E1WAC6	Q86WD7	0.2769
E1WAC6	Q13233	0.3100
E1WAC6	P42574	0.4096
E1WAC6	P29353	0.7043
E1WAC6	Q9Y272	0.8406
E1WAC6	P32519	0.1081
E1WAC6	O95166	0.2151
E1WAC6	O00308	0.0834
E1WAC6	Q96LW2	0.8065
E1WAC6	O43294	0.7673
E1WAC6	Q9Y2I7	0.5431
E1WAC6	Q5XUX1	0.4020
E1WAC6	P11049	0.4289
E1WAC6	Q92783	0.4275
E1WAC6	P49840	0.4231
E1WAC6	Q13191	0.2252
E1WAC6	P08263	0.0924
E1WAC6	Q6UXH1	0.3741
E1WAC6	P48668	0.9579
E1WAC6	Q15172	0.1207
E1WAC6	Q13613	0.1251
E1WAC6	P09769	0.6748
E1WAC6	P32456	0.0924
E1WAC6	Q9Y6Q9	0.1915
E1WAC6	Q8TD19	0.5066
E1WAC6	P68032	0.7947
E1WAC6	Q05397	0.6518
E1WAC6	Q5U651	0.3103
E1WAC6	O75884	0.1740
E1WAC6	Q9NXG0	0.2153
E1WAC6	O75531	0.3355
E1WAC6	O60307	0.7884
E1WAC6	O94842	0.3604
E1WAC6	Q17R89	0.4187
E1WAC6	Q13415	0.3070
E1WAC6	Q6ZVH7	0.5026
E1WAC6	P35527	0.8389
E1WAC6	Q7Z713	0.4034
E1WAC6	Q16204	0.1302
E1WAC6	Q04864	0.3845
E1WAC6	Q13155	0.2445
E1WAC6	Q92619	0.4822
E1WAC6	Q9H9E1	0.4298
E1WAC6	Q2KHM7	0.4626
E1WAC6	P62081	0.2392
E1WAC6	P16118	0.2510
E1WAC6	Q8NEU8	0.1100
E1WAC6	P49758	0.2893
E1WAC6	Q7Z6J6	0.6024
E1WAC6	A8MQ27	0.3584
E1WAC6	P35626	0.9637
E1WAC6	O00139	0.3287
E1WAC6	O14604	0.4626
E1WAC6	Q6ZU15	0.2134
E1WAC6	Q9NSN8	0.6798
E1WAC6	Q14596	0.4054
E1WAC6	O00628	0.2235
E1WAC6	P10912	0.2977
E1WAC6	Q969Q5	0.6893
E1WAC6	P61006	0.8423
E1WAC6	P78310	0.3703
E1WAC6	Q8IVW4	0.5773
E1WAC6	Q7L804	0.5994
E1WAC6	Q12816	0.0239
E1WAC6	P26842	0.5243
E1WAC6	Q9UEY8	0.2177
E1WAC6	Q99698	0.2445
E1WAC6	O75830	0.2769
E1WAC6	Q86XR8	0.3113
E1WAC6	Q99608	0.0385
E1WAC6	Q9NRW1	0.6432
E1WAC6	Q9C0F1	0.1974
E1WAC6	Q9BYX7	0.7947
E1WAC6	Q9BPX5	0.2302
E1WAC6	Q5TAQ9	0.3285
E1WAC6	O00429	0.3309
E1WAC6	Q9P2D7	0.1791
E1WAC6	Q93008	0.1917
E1WAC6	O75083	0.2981
E1WAC6	P41231	0.5316
E1WAC6	P06396	0.2120
E1WAC6	Q01201	0.6159
E1WAC6	Q9Y3D0	0.0599
E1WAC6	Q13588	0.7996
E1WAC6	A4D1S5	0.6422
E1WAC6	Q15139	0.5851
E1WAC6	Q9NZQ0	0.6349
E1WAC6	Q9ULL8	0.4591
E1WAC6	Q9C0C7	0.5330
E1WAC6	P08581	0.6727
E1WAC6	Q8WU08	0.8379
E1WAC6	Q9Y2R2	0.0666
E1WAC6	P48730	0.4721
E1WAC6	O94805	0.6819
E1WAC6	Q9NY15	0.5790
E1WAC6	P40939	0.1098
E1WAC6	Q92502	0.0971
E1WAC6	Q86WC6	0.3957
E1WAC6	Q15056	0.0482
E1WAC6	P19367	0.0442
E1WAC6	Q9ULC3	0.8335
E1WAC6	Q9NVJ2	0.6925
E1WAC6	Q9ULW5	0.8285
E1WAC6	Q68DX3	0.6778
E1WAC6	Q8WWL7	0.3412
E1WAC6	P21291	0.7142
E1WAC6	Q96FQ6	0.0625
E1WAC6	Q8WV28	0.6189
E1WAC6	P31150	0.4187
E1WAC6	O00238	0.6810
E1WAC6	Q7Z7A1	0.3287
E1WAC6	Q14004	0.3721
E1WAC6	Q16236	0.2814
E1WAC6	P30566	0.0924
E1WAC6	P23497	0.2407
E1WAC6	Q8TEE6	0.4469
E1WAC6	P60842	0.2911
E1WAC6	P51157	0.6477
E1WAC6	Q9ULE6	0.2445
E1WAC6	Q15771	0.6422
E1WAC6	Q15291	0.4415
E1WAC6	O15143	0.9063
E1WAC6	Q3KRB8	0.0980
E1WAC6	O95171	0.2262
E1WAC6	Q6P5Z2	0.9637
E1WAC6	Q8NFD2	0.7608
E1WAC6	P84085	0.8079
E1WAC6	P52907	0.5185
E1WAC6	P19525	0.3424
E1WAC6	Q92597	0.3614
E1WAC6	P12270	0.2370
E1WAC6	Q8N556	0.5424
E1WAC6	P07197	0.8884
E1WAC6	Q9NYA1	0.3021
E1WAC6	O95817	0.5521
E1WAC6	O43281	0.5255
E1WAC6	Q9UKS6	0.5005
E1WAC6	Q96GP6	0.5730
E1WAC6	Q15691	0.3287
E1WAC6	Q8TF40	0.0581
E1WAC6	Q86Y07	0.7995
E1WAC6	Q96Q15	0.6541
E1WAC6	P10398	0.7152
E1WAC6	Q96PF2	0.2510
E1WAC6	Q7Z7A3	0.0944
E1WAC6	P31751	0.9637
E1WAC6	O94827	0.6268
E1WAC6	Q5T9C9	0.2285
E1WAC6	Q9H6U6	0.2435
E1WAC6	P42025	0.7947
E1WAC6	P42338	0.8152
E1WAC6	P62745	0.9899
E1WAC6	Q96NX5	0.2666
E1WAC6	Q5JV73	0.5429
E1WAC6	Q8TES7	0.0550
E1WAC6	O43781	0.5585
E1WAC6	Q5T1M5	0.4326
E1WAC6	P63267	0.7947
E1WAC6	Q8N7Z5	0.5026
E1WAC6	Q16512	0.9637
E1WAC6	Q92636	0.1428
E1WAC6	O14921	0.1578
E1WAC6	P46937	0.2237
E1WAC6	P62857	0.1549
E1WAC6	Q27J81	0.6116
E1WAC6	P67775	0.2764
E1WAC6	Q9UPV0	0.3585
E1WAC6	O14810	0.0924
E1WAC6	P11940	0.2093
E1WAC6	Q9H8W4	0.3689
E1WAC6	Q13884	0.7309
E1WAC6	Q5JTC6	0.2772
E1WAC6	Q5I0X7	0.4525
E1WAC6	Q9NY99	0.7329
E1WAC6	P35568	0.3660
E1WAC6	Q16763	0.5481
E1WAC6	Q99593	0.1059
E1WAC6	Q08AE8	0.1306
E1WAC6	P50225	0.0924
E1WAC6	P10911	0.4416
E1WAC6	Q9UQQ2	0.7043
E1WAC6	A6NK89	0.1767
E1WAC6	Q10567	0.4174
E1WAC6	P04406	0.3353
E1WAC6	P50570	0.5711
E1WAC6	Q8TE04	0.0982
E1WAC6	Q13322	0.6097
E1WAC6	O14531	0.1066
E1WAC6	Q99942	0.4904
E1WAC6	O95239	0.3486
E1WAC6	P05161	0.1597
E1WAC6	Q9UQN3	0.0982
E1WAC6	P17948	0.6565
E1WAC6	Q96EK6	0.3614
E1WAC6	P35354	0.1822
E1WAC6	Q9H2G9	0.4461
E1WAC6	Q9NZM3	0.6022
E1WAC6	P07093	0.2769
E1WAC6	P21359	0.5272
E1WAC6	Q6DN72	0.5607
E1WAC6	Q14807	0.1767
E1WAC6	Q9UIF3	0.2374
E1WAC6	Q7Z4S6	0.0797
E1WAC6	Q0D2I5	0.9490
E1WAC6	Q9Y2X7	0.3225
E1WAC6	P13501	0.4052
E1WAC6	P49760	0.5310
E1WAC6	O60880	0.4478
E1WAC6	Q5VTH9	0.5523
E1WAC6	A6NGH8	0.4592
E1WAC6	Q8NI38	0.6333
E1WAC6	P51692	0.4469
E1WAC6	O60763	0.2609
E1WAC6	P17516	0.0924
E1WAC6	Q9H1Y0	0.0982
E1WAC6	O96019	0.6819
E1WAC6	Q00535	0.4346
E1WAC6	Q5SYB0	0.6757
E1WAC6	P00533	0.6989
E1WAC6	Q9H981	0.6819
E1WAC6	A6NL28	0.3255
E1WAC6	Q9NR31	0.6045
E1WAC6	Q9UN86	0.1295
E1WAC6	P16109	0.3236
E1WAC6	O94768	0.4606
E1WAC6	Q9UKT4	0.2049
E1WAC6	Q2V2M9	0.3618
E1WAC6	P56705	0.5913
E1WAC6	A6NI72	0.6924
E1WAC6	Q86SG2	0.5263
E1WAC6	Q92565	0.7182
E1WAC6	O14727	0.4775
E1WAC6	Q8IWB7	0.6509
E1WAC6	Q96Q04	0.7230
E1WAC6	P78386	0.8389
E1WAC6	Q9BRV8	0.2445
E1WAC6	Q6ZMY6	0.4789
E1WAC6	P10809	0.3907
E1WAC6	O75334	0.3666
E1WAC6	Q04912	0.6707
E1WAC6	Q8TDW5	0.6442
E1WAC6	P62491	0.6203
E1WAC6	Q14766	0.3903
E1WAC6	Q12840	0.3287
E1WAC6	Q99973	0.4972
E1WAC6	Q9UPP2	0.5243
E1WAC6	Q13608	0.2445
E1WAC6	Q96JA3	0.3546
E1WAC6	Q9H568	0.7947
E1WAC6	Q9BZE9	0.2632
E1WAC6	Q6WKZ4	0.3094
E1WAC6	O94967	0.3810
E1WAC6	Q4ZHG4	0.2880
E1WAC6	Q96HA8	0.2445
E1WAC6	Q2TBA0	0.4664
E1WAC6	O43581	0.6494
E1WAC6	Q12959	0.4524
E1WAC6	Q9H672	0.4705
E1WAC6	Q9HB19	0.4146
E1WAC6	P09913	0.2445
E1WAC6	Q9Y4P8	0.2743
E1WAC6	P10301	0.7363
E1WAC6	O15078	0.3370
E1WAC6	Q8NFA2	0.6924
E1WAC6	Q2M2I8	0.7554
E1WAC6	P21579	0.6442
E1WAC6	Q9UBP9	0.5526
E1WAC6	P52198	0.9890
E1WAC6	P22681	0.2252
E1WAC6	P51956	0.5683
E1WAC6	P31146	0.3811
E1WAC6	Q4VX76	0.7334
E1WAC6	P00540	0.4470
E1WAC6	Q96NW4	0.5879
E1WAC6	O43426	0.0993
E1WAC6	P29317	0.5750
E1WAC6	Q96JP0	0.3202
E1WAC6	P62847	0.1222
E1WAC6	Q13795	0.8027
E1WAC6	Q9H3D4	0.4447
E1WAC6	Q9Y5K5	0.0789
E1WAC6	Q8IVU3	0.0924
E1WAC6	Q8N1A0	0.8884
E1WAC6	Q15323	0.8389
E1WAC6	P08670	0.7468
E1WAC6	P23381	0.2445
E1WAC6	Q9BYN0	0.0924
E1WAC6	P62993	0.7996
E1WAC6	P50458	0.6990
E1WAC6	Q49A53	0.9792
E1WAC6	Q8N752	0.5553
E1WAC6	P62166	0.2772
E1WAC6	O15273	0.2445
E1WAC6	P24941	0.4346
E1WAC6	P11226	0.3575
E1WAC6	O43639	0.6560
E1WAC6	Q9UBX5	0.3903
E1WAC6	Q6PCD5	0.3782
E1WAC6	Q9NZW5	0.3919
E1WAC6	Q07960	0.4514
E1WAC6	O15392	0.1012
E1WAC6	A9Z1Z3	0.5524
E1WAC6	Q9NUS5	0.2445
E1WAC6	Q9HC10	0.6913
E1WAC6	P61966	0.2949
E1WAC6	Q7RTR2	0.3737
E1WAC6	P52788	0.1796
E1WAC6	Q02363	0.2272
E1WAC6	Q9NXU5	0.8027
E1WAC6	Q6TFL4	0.3060
E1WAC6	Q14183	0.6526
E1WAC6	O75044	0.4035
E1WAC6	Q9NS87	0.2513
E1WAC6	Q9P1Z2	0.4580
E1WAC6	Q96QK1	0.2445
E1WAC6	Q13409	0.2677
E1WAC6	Q9BRR9	0.2745
E1WAC6	Q9NZR1	0.4204
E1WAC6	P29323	0.5750
E1WAC6	Q96DI7	0.2288
E1WAC6	Q8WXE9	0.4053
E1WAC6	Q02224	0.3287
E1WAC6	Q6A555	0.4495
E1WAC6	P11142	0.2885
E1WAC6	P61923	0.0924
E1WAC6	P08754	0.9493
E1WAC6	Q9NYY3	0.5274
E1WAC6	Q9UKB1	0.2828
E1WAC6	Q9UQ03	0.5633
E1WAC6	P61587	0.9838
E1WAC6	Q8WUP2	0.7673
E1WAC6	Q9NP61	0.2042
E1WAC6	P35869	0.1915
E1WAC6	P16591	0.5730
E1WAC6	O00762	0.6059
E1WAC6	Q6ZV73	0.5431
E1WAC6	P25098	0.9637
E1WAC6	Q99704	0.2445
E1WAC6	P20700	0.9579
E1WAC6	A6NKZ8	0.6369
E1WAC6	Q99578	0.8317
E1WAC6	P67936	0.2310
E1WAC6	Q9NS28	0.4117
E1WAC6	P17081	1.0000
E1WAC6	Q8WXU2	0.1575
E1WAC6	Q9UL26	0.6598
E1WAC6	Q13402	0.7580
E1WAC6	Q9HBU6	0.1966
E1WAC6	Q9UBE8	0.5663
E1WAC6	Q96CF2	0.2151
E1WAC6	P26232	0.5765
E1WAC6	Q8TAI7	0.7193
E1WAC6	Q9Y239	0.5410
E1WAC6	Q9Y6T7	0.7273
E1WAC6	O95405	0.3668
E1WAC6	O15055	0.3451
E1WAC6	P04075	0.2480
E1WAC6	Q96P71	0.3058
E1WAC6	Q9UMY4	0.4588
E1WAC6	Q13315	0.5512
E1WAC6	Q00872	0.1370
E1WAC6	Q07283	0.2065
E1WAC6	Q96HP0	0.4619
E1WAC6	Q8N7A1	0.2931
E1WAC6	Q9UPQ3	0.5961
E1WAC6	Q8IWX7	0.3286
E1WAC6	P07307	0.3253
E1WAC6	Q14204	0.3287
E1WAC6	O43903	0.4124
E1WAC6	Q58FG1	0.2434
E1WAC6	P68366	0.6369
E1WAC6	Q9NQL2	0.6378
E1WAC6	P32246	0.4654
E1WAC6	A6NK59	0.5873
E1WAC6	Q0VDF9	0.3388
E1WAC6	Q9Y6B6	0.8027
E1WAC6	Q9UNH7	0.1462
E1WAC6	P04264	0.9579
E1WAC6	P15153	1.0000
E1WAC6	Q6ZQY2	0.5776
E1WAC6	Q8IZL9	0.4293
E1WAC6	Q14533	0.8389
E1WAC6	P11234	0.8247
E1WAC6	O95267	0.8818
E1WAC6	P17987	0.4328
E1WAC6	P35908	0.9157
E1WAC6	Q3MJ16	0.4468
E1WAC6	Q16829	0.5217
E1WAC6	Q13287	0.0780
E1WAC6	Q6PUV4	0.0924
E1WAC6	P15121	0.0466
E1WAC6	Q9GZV5	0.2091
E1WAC6	Q9Y484	0.5456
E1WAC6	Q9UJM3	0.4214
E1WAC6	Q9NVR7	0.1697
E1WAC6	Q92985	0.4999
E1WAC6	P45984	0.6195
E1WAC6	Q02505	0.6203
E1WAC6	Q7Z2Y5	0.6065
E1WAC6	Q9NZZ3	0.2445
E1WAC6	Q7Z3T8	0.4482
E1WAC6	P37231	0.1765
E1WAC6	Q8IZD4	0.2445
E1WAC6	Q9C0K3	0.7139
E1WAC6	P62314	0.0944
E1WAC6	O15524	0.5632
E1WAC6	Q53FT3	0.0924
E1WAC6	P48145	0.4654
E1WAC6	O14682	0.3060
E1WAC6	Q9H6Z9	0.1667
E1WAC6	Q6XZF7	0.5795
E1WAC6	Q9NRN7	0.0909
E1WAC6	Q13642	0.7274
E1WAC6	Q9H7D0	0.4582
E1WAC6	Q05682	0.4173
E1WAC6	Q9NZ52	0.3240
E1WAC6	Q8IWW6	0.0980
E1WAC6	Q0P5N6	0.6168
E1WAC6	Q9NYG5	0.0930
E1WAC6	P56559	0.8027
E1WAC6	P07951	0.1767
E1WAC6	Q15466	0.1794
E1WAC6	Q5T5U3	0.0980
E1WAC6	P36405	0.6098
E1WAC6	O75095	0.6085
E1WAC6	Q15418	0.9637
E1WAC6	A2A2Y4	0.6024
E1WAC6	Q6ZS11	0.4721
E1WAC6	Q9H0C5	0.4707
E1WAC6	O75159	0.6189
E1WAC6	Q6JEL2	0.3828
E1WAC6	Q9H596	0.2508
E1WAC6	Q14088	0.7753
E1WAC6	P07900	0.2685
E1WAC6	O60879	0.3618
E1WAC6	O00443	0.5611
E1WAC6	Q9UBC1	0.5402
E1WAC6	P61457	0.1615
E1WAC6	Q6XYQ8	0.6976
E1WAC6	Q8TDR2	0.2793
E1WAC6	Q9UHY1	0.2641
E1WAC6	Q7Z3Y8	0.8389
E1WAC6	P18848	0.3542
E1WAC6	P16157	0.3837
E1WAC6	P51580	0.0924
E1WAC6	Q8N122	0.2445
E1WAC6	P32745	0.3315
E1WAC6	P49619	0.7273
E1WAC6	Q9BTW9	0.1435
E1WAC6	Q58FF8	0.2434
E1WAC6	P50479	0.6326
E1WAC6	Q9NYR9	0.5663
E1WAC6	Q96S95	0.1251
E1WAC6	Q96LA5	0.5607
E1WAC6	O15066	0.3287
E1WAC6	Q16658	0.4626
E1WAC6	Q13077	0.3317
E1WAC6	O14713	0.2445
E1WAC6	Q8WWI1	0.5181
E1WAC6	Q5GLZ8	0.0924
E1WAC6	P46108	0.4566
E1WAC6	Q8NHY2	0.2730
E1WAC6	Q8NA23	0.6026
E1WAC6	Q9HBL0	0.5970
E1WAC6	P43034	0.4445
E1WAC6	O15264	0.6254
E1WAC6	P62987	0.5889
E1WAC6	Q6XUX3	0.6999
E1WAC6	O94921	0.4217
E1WAC6	Q9NPB6	0.3660
E1WAC6	P13500	0.4052
E1WAC6	P19174	0.8065
E1WAC6	Q9NYN1	0.8989
E1WAC6	Q9H939	0.1767
E1WAC6	Q6B8I1	0.4200
E1WAC6	P61968	0.7673
E1WAC6	Q53EL6	0.0771
E1WAC6	O00212	0.9918
E1WAC6	Q9NQX4	0.7528
E1WAC6	P46531	0.6085
E1WAC6	Q9Y6V0	0.6442
E1WAC6	P10145	0.2863
E1WAC6	Q9BUZ4	0.2341
E1WAC6	P61289	0.2445
E1WAC6	Q9ULI4	0.1767
E1WAC6	P05129	0.9637
E1WAC6	Q9NPY3	0.3903
E1WAC6	P24534	0.1327
E1WAC6	O43379	0.4775
E1WAC6	O60663	0.7967
E1WAC6	Q86WI3	0.5141
E1WAC6	Q8IYA2	0.4968
E1WAC6	Q9NRP7	0.5503
E1WAC6	P01034	0.1784
E1WAC6	Q14677	0.3886
E1WAC6	Q13568	0.5954
E1WAC6	Q9UMX2	0.0924
E1WAC6	Q9NZJ5	0.6327
E1WAC6	Q9NSI8	0.0924
E1WAC6	Q96L34	0.4156
E1WAC6	O95057	0.7639
E1WAC6	O75995	0.3269
E1WAC6	O14775	0.5469
E1WAC6	Q9Y6W6	0.3237
E1WAC6	P52566	0.8162
E1WAC6	Q15596	0.3451
E1WAC6	Q9HD47	0.3412
E1WAC6	P68036	0.5481
E1WAC6	P23921	0.2445
E1WAC6	Q13418	0.5604
E1WAC6	Q96E66	0.2040
E1WAC6	P35916	0.4535
E1WAC6	Q13515	0.8389
E1WAC6	Q99501	0.3092
E1WAC6	O76027	0.2733
E1WAC6	Q96DA2	0.8423
E1WAC6	Q13033	0.2744
E1WAC6	P61224	0.7597
E1WAC6	Q6ZN54	0.6902
E1WAC6	Q9Y6K9	0.3808
E1WAC6	Q9NRA0	0.2445
E1WAC6	Q9HBH0	0.9927
E1WAC6	P27448	0.4410
E1WAC6	Q9NY57	0.9637
E1WAC6	P60866	0.1242
E1WAC6	O00159	0.7537
E1WAC6	P51608	0.1540
E1WAC6	Q13547	0.2748
E1WAC6	Q9H1X1	0.3744
E1WAC6	P05771	0.9637
E1WAC6	P00338	0.2510
E1WAC6	Q8WVK7	0.3287
E1WAC6	P41279	0.4966
E1WAC6	Q8IVI9	0.3754
E1WAC6	Q92556	0.7256
E1WAC6	Q8IVL0	0.4854
E1WAC6	P46781	0.1242
E1WAC6	Q86VW2	0.8000
E1WAC6	Q96RF0	0.5321
E1WAC6	Q9Y3A5	0.0599
E1WAC6	P0C264	0.7209
E1WAC6	Q00587	0.1967
E1WAC6	P08588	0.4102
E1WAC6	Q7Z4I7	0.7653
E1WAC6	O75843	0.3070
E1WAC6	Q8TCU6	0.4738
E1WAC6	P35268	0.0924
E1WAC6	Q13867	0.2445
E1WAC6	P51617	0.5410
E1WAC6	P61073	0.4654
E1WAC6	P53365	0.4946
E1WAC6	A6NKF1	0.1581
E1WAC6	Q5JWF2	0.9493
E1WAC6	Q96QG7	0.0690
E1WAC6	Q9Y258	0.5391
E1WAC6	O14980	0.3206
E1WAC6	O95749	0.2117
E1WAC6	Q8WYR4	0.0924
E1WAC6	Q8TC17	0.6955
E1WAC6	Q9UDY2	0.7606
E1WAC6	P51178	0.3560
E1WAC6	Q09028	0.5091
E1WAC6	P27348	0.2220
E1WAC6	Q9UJC3	0.4470
E1WAC6	Q9BT40	0.3640
E1WAC6	Q99406	0.4626
E1WAC6	P33402	0.0924
E1WAC6	Q8NBT2	0.2233
E1WAC6	P19878	0.4447
E1WAC6	P57058	0.5400
E1WAC6	P21802	0.6565
E1WAC6	P10147	0.2924
E1WAC6	Q15751	0.0924
E1WAC6	P14649	0.4168
E1WAC6	Q5TD97	0.7274
E1WAC6	O14908	0.3849
E1WAC6	Q96GF1	0.5939
E1WAC6	P31946	0.4084
E1WAC6	Q9Y615	0.7947
E1WAC6	Q14344	0.9493
E1WAC6	O00203	0.5016
E1WAC6	P62877	0.1819
E1WAC6	Q59H18	0.5120
E1WAC6	P30305	0.2072
E1WAC6	Q6UXN9	0.5333
E1WAC6	P20336	0.6441
E1WAC6	Q96IY1	0.3070
E1WAC6	P20749	0.6836
E1WAC6	P26583	0.3694
E1WAC6	Q15669	0.9991
E1WAC6	Q7Z3G6	0.7142
E1WAC6	A4QPH2	0.4894
E1WAC6	Q9Y5J5	0.4897
E1WAC6	Q96C45	0.5943
E1WAC6	Q8TDY3	0.7947
E1WAC6	Q9Y3C4	0.0924
E1WAC6	Q9P2G3	0.1524
E1WAC6	Q8TEJ3	0.4870
E1WAC6	Q9Y6Q2	0.1871
E1WAC6	Q9UHD9	0.4065
E1WAC6	O43660	0.4789
E1WAC6	Q13616	0.3548
E1WAC6	P21926	0.4636
E1WAC6	B2RTY4	0.7528
E1WAC6	O14579	0.1309
E1WAC6	P68402	0.1070
E1WAC6	Q9UHD2	0.5101
E1WAC6	P38646	0.2589
E1WAC6	P09211	0.2445
E1WAC6	Q9NP72	0.6422
E1WAC6	Q96CN5	0.4832
E1WAC6	Q8NCM8	0.2219
E1WAC6	O43747	0.3886
E1WAC6	Q6S5L8	0.7043
E1WAC6	P48742	0.7947
E1WAC6	P25445	0.1548
E1WAC6	Q9BVA1	0.6369
E1WAC6	P42768	0.7643
E1WAC6	P09972	0.3174
E1WAC6	Q92734	0.0623
E1WAC6	Q9UM73	0.7230
E1WAC6	Q8N142	0.0756
E1WAC6	P06744	0.2437
E1WAC6	P19429	0.2445
E1WAC6	Q9GZS3	0.5333
E1WAC6	Q9BYB0	0.2425
E1WAC6	P28062	0.3682
E1WAC6	P51841	0.6629
E1WAC6	Q15036	0.2445
E1WAC6	Q8WWN9	0.3443
E1WAC6	O95045	0.1317
E1WAC6	P35222	0.6122
E1WAC6	Q86YV9	0.0982
E1WAC6	Q8IXH6	0.1317
E1WAC6	Q14019	0.6225
E1WAC6	Q8N9I0	0.6976
E1WAC6	P48426	0.5751
E1WAC6	Q86YV0	0.6079
E1WAC6	Q02779	0.7079
E1WAC6	P61254	0.1568
E1WAC6	Q9BUK6	0.3727
E1WAC6	Q6P5Q4	0.5400
E1WAC6	Q8N1V2	0.4716
E1WAC6	Q6ZMW3	0.1947
E1WAC6	Q9Y2G4	0.6313
E1WAC6	Q05193	0.3667
E1WAC6	Q96FS4	0.2471
E1WAC6	P55327	0.2473
E1WAC6	P57078	0.7608
E1WAC6	Q9Y4H2	0.2772
E1WAC6	Q07866	0.3287
E1WAC6	Q14CM0	0.5002
E1WAC6	P0CAP1	0.2376
E1WAC6	Q9BQ90	0.2452
E1WAC6	Q5VT25	0.7141
E1WAC6	Q96P31	0.5397
E1WAC8	Q96EY1	0.3227
E1WAC8	Q04771	0.5117
E1WAC8	Q6S8J7	0.4684
E1WAC8	P57075	0.4016
E1WAC8	O95755	0.5088
E1WAC8	Q9H6Y5	0.6334
E1WAC8	Q96RU7	0.2903
E1WAC8	P20929	0.2353
E1WAC8	P29992	0.5427
E1WAC8	P21462	0.2241
E1WAC8	P50453	0.1950
E1WAC8	Q9H8V3	0.4283
E1WAC8	Q9NX02	0.2354
E1WAC8	Q99832	0.1173
E1WAC8	P49427	0.4587
E1WAC8	Q9HD67	0.6140
E1WAC8	Q15131	0.3830
E1WAC8	P29320	0.4755
E1WAC8	O00329	0.4305
E1WAC8	P51149	0.3016
E1WAC8	Q9UBC5	0.5012
E1WAC8	P53041	0.3131
E1WAC8	Q969T4	0.5924
E1WAC8	Q9HBG6	0.1428
E1WAC8	P49796	0.6128
E1WAC8	P02549	0.4854
E1WAC8	P31323	0.1251
E1WAC8	O94979	0.2445
E1WAC8	Q8WXD9	0.3632
E1WAC8	O75116	0.6888
E1WAC8	P62256	0.4587
E1WAC8	P01130	0.3574
E1WAC8	Q9UPZ9	0.2831
E1WAC8	P60981	0.1632
E1WAC8	P46934	0.3682
E1WAC8	P78362	0.3348
E1WAC8	Q8IYD1	0.2445
E1WAC8	P36952	0.1042
E1WAC8	O60229	0.3584
E1WAC8	Q9P1U1	0.5072
E1WAC8	Q9NR09	0.4638
E1WAC8	P51812	0.7367
E1WAC8	Q70J99	0.2312
E1WAC8	Q9UBT7	0.2240
E1WAC8	Q8WYP3	0.1122
E1WAC8	Q9Y2I1	0.2590
E1WAC8	P53667	0.4441
E1WAC8	Q9UNN5	0.2445
E1WAC8	Q00978	0.2114
E1WAC8	P45983	0.5217
E1WAC8	P49023	0.5522
E1WAC8	Q9BW27	0.3026
E1WAC8	Q9UQB3	0.4612
E1WAC8	P61077	0.4587
E1WAC8	Q9NQW6	0.2212
E1WAC8	P13647	0.4473
E1WAC8	Q6P3R8	0.5185
E1WAC8	Q96BR1	0.6888
E1WAC8	Q7Z614	0.1413
E1WAC8	O15021	0.6888
E1WAC8	Q96CA5	0.2676
E1WAC8	P15882	0.2931
E1WAC8	Q04695	0.4473
E1WAC8	P49137	0.5217
E1WAC8	Q9HAU4	0.3903
E1WAC8	Q9HBI1	0.3967
E1WAC8	P68400	0.4285
E1WAC8	O14578	0.6888
E1WAC8	P55196	0.2692
E1WAC8	A6NEL2	0.4598
E1WAC8	Q8IV63	0.5670
E1WAC8	Q9UN19	0.3482
E1WAC8	P68363	0.1957
E1WAC8	Q99755	0.3232
E1WAC8	Q9H792	0.2197
E1WAC8	Q14005	0.6812
E1WAC8	O14986	0.0402
E1WAC8	Q8N7F7	0.3293
E1WAC8	Q8N5C8	0.2742
E1WAC8	P14136	0.4473
E1WAC8	Q86WG5	0.2823
E1WAC8	O95684	0.2808
E1WAC8	Q9HD43	0.1972
E1WAC8	Q13523	0.3397
E1WAC8	Q5TG30	0.1154
E1WAC8	Q9NZN5	0.7434
E1WAC8	P12883	0.6140
E1WAC8	O60504	0.4086
E1WAC8	O95295	0.3653
E1WAC8	Q9UQB9	0.3255
E1WAC8	P51153	0.2922
E1WAC8	Q8N9B8	0.5546
E1WAC8	P53621	0.0912
E1WAC8	P09429	0.0829
E1WAC8	Q8NB16	0.5662
E1WAC8	P07948	0.5233
E1WAC8	Q13164	0.5217
E1WAC8	P41597	0.2241
E1WAC8	Q8IYJ3	0.5086
E1WAC8	O14512	0.3961
E1WAC8	P28482	0.6266
E1WAC8	Q96PV0	0.3885
E1WAC8	Q9BX70	0.4707
E1WAC8	Q5JWF8	0.5072
E1WAC8	Q92752	0.2903
E1WAC8	Q13239	0.3997
E1WAC8	Q9HC77	0.3287
E1WAC8	P08922	0.6503
E1WAC8	P18031	0.0553
E1WAC8	P68106	0.3587
E1WAC8	Q8N2E2	0.5686
E1WAC8	Q9H0H5	0.1159
E1WAC8	P52333	0.5736
E1WAC8	Q8IVW1	0.4772
E1WAC8	Q9Y6Y0	0.0320
E1WAC8	P50552	0.4953
E1WAC8	Q9Y4K3	0.4181
E1WAC8	Q9Y6W5	0.5160
E1WAC8	Q8NHV4	0.1767
E1WAC8	P28562	0.3591
E1WAC8	P11137	0.0301
E1WAC8	P14317	0.4423
E1WAC8	Q9UQ16	0.3713
E1WAC8	O95613	0.3287
E1WAC8	Q9UHB6	0.5502
E1WAC8	P52565	0.6495
E1WAC8	Q9ULJ8	0.6792
E1WAC8	Q05655	0.6888
E1WAC8	O14641	0.6812
E1WAC8	P29376	0.6713
E1WAC8	Q92888	0.3689
E1WAC8	Q9ULZ3	0.1966
E1WAC8	Q969V5	0.5509
E1WAC8	Q14964	0.5142
E1WAC8	Q96J02	0.3682
E1WAC8	Q9HCH5	0.4033
E1WAC8	Q12979	0.1891
E1WAC8	P78406	0.1821
E1WAC8	Q9BXL7	0.3117
E1WAC8	P25791	0.5522
E1WAC8	Q9BU20	0.7156
E1WAC8	P30260	0.3064
E1WAC8	Q9H8T0	0.0294
E1WAC8	Q15025	0.3614
E1WAC8	P21860	0.5993
E1WAC8	Q14C86	0.2379
E1WAC8	Q9HC98	0.3841
E1WAC8	Q969Q4	0.5152
E1WAC8	P42773	0.2551
E1WAC8	Q32MK0	0.5615
E1WAC8	P08729	0.4473
E1WAC8	Q9H7X7	0.3163
E1WAC8	Q02156	0.6888
E1WAC8	Q9ULD6	0.3058
E1WAC8	Q12933	0.1132
E1WAC8	Q15311	0.1745
E1WAC8	O60566	0.3287
E1WAC8	Q15653	0.6210
E1WAC8	Q13075	0.2893
E1WAC8	Q9BQS2	0.5609
E1WAC8	P57737	0.4570
E1WAC8	O95271	0.2296
E1WAC8	O00141	0.6888
E1WAC8	Q13451	0.3937
E1WAC8	Q9UJT1	0.1957
E1WAC8	P30679	0.4799
E1WAC8	Q13489	0.2893
E1WAC8	P28072	0.1834
E1WAC8	Q96JY6	0.2976
E1WAC8	O75122	0.3614
E1WAC8	O60674	0.5703
E1WAC8	O43516	0.4465
E1WAC8	Q13813	0.4854
E1WAC8	Q9NXR1	0.3287
E1WAC8	P26045	0.5169
E1WAC8	Q16543	0.2445
E1WAC8	Q86UR5	0.6862
E1WAC8	P04637	0.2735
E1WAC8	Q9H082	0.3068
E1WAC8	Q08345	0.6503
E1WAC8	P42229	0.1615
E1WAC8	Q8IUC4	0.2532
E1WAC8	Q13748	0.1957
E1WAC8	Q96SN8	0.3287
E1WAC8	Q9UI46	0.3511
E1WAC8	Q92835	0.3997
E1WAC8	Q8IWJ2	0.3789
E1WAC8	P0C0E4	0.3078
E1WAC8	Q8IX30	0.3505
E1WAC8	P08138	0.1122
E1WAC8	Q9Y3F4	0.2772
E1WAC8	Q15121	0.4770
E1WAC8	O43312	0.3865
E1WAC8	P17980	0.3355
E1WAC8	Q16288	0.6713
E1WAC8	Q86Z02	0.4175
E1WAC8	Q9UQM7	0.1810
E1WAC8	P29350	0.2461
E1WAC8	Q8TEQ6	0.3063
E1WAC8	P49789	0.2772
E1WAC8	P48729	0.3287
E1WAC8	P68104	0.1317
E1WAC8	O95487	0.2445
E1WAC8	Q86V81	0.1213
E1WAC8	P52294	0.4219
E1WAC8	Q6ZMQ8	0.6551
E1WAC8	Q15080	0.4708
E1WAC8	Q676U5	0.1441
E1WAC8	Q8TB24	0.0899
E1WAC8	Q5HYK7	0.4077
E1WAC8	Q8IZW8	0.1400
E1WAC8	P80192	0.6614
E1WAC8	Q9H4B6	0.2607
E1WAC8	P11171	0.5131
E1WAC8	Q9H0N0	0.6172
E1WAC8	P41743	0.6888
E1WAC8	Q92673	0.3281
E1WAC8	Q8WWQ8	0.5272
E1WAC8	Q9UKZ4	0.5213
E1WAC8	Q86UE8	0.3532
E1WAC8	Q9NPP4	0.2681
E1WAC8	Q9BR61	0.1793
E1WAC8	P06702	0.1881
E1WAC8	P07355	0.0040
E1WAC8	Q8N3E9	0.4116
E1WAC8	Q96JH8	0.6812
E1WAC8	Q9UPQ7	0.6538
E1WAC8	Q02241	0.3287
E1WAC8	P47756	0.5185
E1WAC8	Q562R1	0.5072
E1WAC8	Q8NDI1	0.5706
E1WAC8	Q9UM47	0.4725
E1WAC8	Q86YV6	0.4537
E1WAC8	P13489	0.1838
E1WAC8	Q15052	0.5776
E1WAC8	O00750	0.5875
E1WAC8	Q15349	0.7367
E1WAC8	P49703	0.5204
E1WAC8	Q13972	0.4405
E1WAC8	Q86WN1	0.5019
E1WAC8	Q8IUQ4	0.3336
E1WAC8	Q9H2G2	0.4677
E1WAC8	Q86YS7	0.4172
E1WAC8	O96013	0.1045
E1WAC8	Q96L92	0.6368
E1WAC8	Q2TAL5	0.4830
E1WAC8	P17252	0.6888
E1WAC8	P30622	0.0900
E1WAC8	P08631	0.5233
E1WAC8	Q02763	0.6210
E1WAC8	Q4VCS5	0.2129
E1WAC8	Q96Q42	0.0445
E1WAC8	Q9UQ88	0.3830
E1WAC8	O43295	0.0329
E1WAC8	Q9H2C1	0.6196
E1WAC8	Q13308	0.5945
E1WAC8	O95716	0.6172
E1WAC8	P32298	0.6888
E1WAC8	Q15286	0.3068
E1WAC8	O15111	0.5861
E1WAC8	Q8IYU2	0.3062
E1WAC8	O60296	0.3054
E1WAC8	P17612	0.6888
E1WAC8	Q15833	0.2772
E1WAC8	Q8IVT5	0.7429
E1WAC8	Q8IV53	0.0924
E1WAC8	Q9H267	0.2799
E1WAC8	P09471	0.6617
E1WAC8	Q9BZF9	0.2592
E1WAC8	O75914	0.3770
E1WAC8	O75628	0.5816
E1WAC8	Q99439	0.2889
E1WAC8	O75674	0.2445
E1WAC8	Q14155	0.5245
E1WAC8	P10636	0.4702
E1WAC8	O15211	0.3965
E1WAC8	A7E2Y1	0.6140
E1WAC8	P06213	0.6713
E1WAC8	Q9Y4G6	0.3816
E1WAC8	Q96DX5	0.4161
E1WAC8	Q6ZNL6	0.6123
E1WAC8	P49761	0.4116
E1WAC8	Q9C000	0.2668
E1WAC8	O60291	0.3584
E1WAC8	Q9UBS0	0.6888
E1WAC8	Q9BQA1	0.2743
E1WAC8	P46109	0.2512
E1WAC8	Q93009	0.2348
E1WAC8	P50395	0.4187
E1WAC8	Q13882	0.5233
E1WAC8	Q9H7P9	0.5138
E1WAC8	Q8N0X2	0.1441
E1WAC8	Q15392	0.0798
E1WAC8	O76041	0.3608
E1WAC8	Q9NRM7	0.5356
E1WAC8	Q68CJ9	0.4124
E1WAC8	Q9NSB4	0.5241
E1WAC8	Q9Y3P9	0.3287
E1WAC8	P62736	0.5072
E1WAC8	O14966	0.5088
E1WAC8	Q69YQ0	0.4872
E1WAC8	Q96B36	0.2445
E1WAC8	Q8N878	0.5131
E1WAC8	P85298	0.1745
E1WAC8	Q96S53	0.5877
E1WAC8	Q96J92	0.3157
E1WAC8	P32929	0.2790
E1WAC8	P25106	0.2241
E1WAC8	Q9UPX8	0.4671
E1WAC8	Q9H6Q3	0.3997
E1WAC8	Q8WXI2	0.3582
E1WAC8	Q99961	0.4086
E1WAC8	O00192	0.3408
E1WAC8	O00303	0.2445
E1WAC8	Q7Z6P3	0.2922
E1WAC8	P57059	0.0909
E1WAC8	Q7Z6J0	0.4662
E1WAC8	O75815	0.3826
E1WAC8	P20339	0.5045
E1WAC8	Q8N9B4	0.5074
E1WAC8	Q5KSL6	0.6408
E1WAC8	O00499	0.4077
E1WAC8	P19086	0.4659
E1WAC8	Q9UMZ2	0.2058
E1WAC8	Q9NQU5	0.3077
E1WAC8	P63096	0.6617
E1WAC8	Q969K3	0.5579
E1WAC8	P28065	0.3355
E1WAC8	Q02388	0.3908
E1WAC8	Q01546	0.4473
E1WAC8	P55042	0.6047
E1WAC8	Q12846	0.0790
E1WAC8	Q5JSH3	0.1344
E1WAC8	Q9UK32	0.6888
E1WAC8	Q8N4Z0	0.5014
E1WAC8	O15498	0.0956
E1WAC8	O94989	0.2998
E1WAC8	Q12866	0.6713
E1WAC8	P61026	0.5548
E1WAC8	P11831	0.0890
E1WAC8	P11441	0.4078
E1WAC8	P19838	0.6354
E1WAC8	P40763	0.4931
E1WAC8	Q9C0H5	0.0787
E1WAC8	P12277	0.2445
E1WAC8	Q68CZ2	0.4557
E1WAC8	Q9Y2M5	0.1078
E1WAC8	P54725	0.4210
E1WAC8	Q13153	0.4116
E1WAC8	Q8TDY4	0.4354
E1WAC8	Q9UN37	0.2445
E1WAC8	Q8N2I9	0.2401
E1WAC8	Q6A1A2	0.6888
E1WAC8	Q9NR80	0.5138
E1WAC8	Q0VAK6	0.1508
E1WAC8	P08962	0.3264
E1WAC8	Q8WWN8	0.1687
E1WAC8	P01111	0.7671
E1WAC8	Q15628	0.3633
E1WAC8	P15056	0.5662
E1WAC8	O15144	0.3163
E1WAC8	Q9Y6D5	0.3287
E1WAC8	Q9UPY6	0.2103
E1WAC8	Q96MP8	0.1251
E1WAC8	Q9BVC4	0.2445
E1WAC8	A6NIX2	0.5522
E1WAC8	P11277	0.5905
E1WAC8	P26038	0.5436
E1WAC8	Q9Y2X8	0.4587
E1WAC8	Q53QZ3	0.2667
E1WAC8	Q92730	0.8944
E1WAC8	Q9NR12	0.5522
E1WAC8	Q8WYL5	0.3118
E1WAC8	Q9BYH8	0.5353
E1WAC8	Q5TCX8	0.6614
E1WAC8	O75882	0.4347
E1WAC8	P04899	0.6617
E1WAC8	Q7Z406	0.6140
E1WAC8	Q9NSV4	0.2264
E1WAC8	Q2M2I5	0.4473
E1WAC8	Q71U36	0.2016
E1WAC8	P63000	0.9106
E1WAC8	Q8IY33	0.1661
E1WAC8	P52735	0.4603
E1WAC8	P58107	0.1349
E1WAC8	P17661	0.5241
E1WAC8	P62191	0.2743
E1WAC8	Q9NRH3	0.1957
E1WAC8	Q9Y6H5	0.3434
E1WAC8	O75970	0.6428
E1WAC8	Q9Y446	0.4370
E1WAC8	Q03135	0.3905
E1WAC8	P16333	0.3518
E1WAC8	Q7Z3Y9	0.4473
E1WAC8	Q96D21	0.6380
E1WAC8	Q99836	0.4474
E1WAC8	A8MTJ3	0.6368
E1WAC8	Q14651	0.4807
E1WAC8	Q96HC4	0.5522
E1WAC8	Q9NWZ3	0.3370
E1WAC8	Q5JU85	0.2844
E1WAC8	P42566	0.4213
E1WAC8	P13797	0.5310
E1WAC8	Q9ULV0	0.6200
E1WAC8	P16066	0.7172
E1WAC8	Q96GD4	0.6338
E1WAC8	P60953	0.9106
E1WAC8	Q9HB90	0.5248
E1WAC8	P59047	0.2367
E1WAC8	P54792	0.6812
E1WAC8	P32019	0.0996
E1WAC8	Q5VV41	0.4187
E1WAC8	O43684	0.1021
E1WAC8	Q9C0E4	0.6334
E1WAC8	Q9BRK5	0.1096
E1WAC8	Q15058	0.1052
E1WAC8	P53396	0.0365
E1WAC8	P12882	0.6140
E1WAC8	Q8IWZ3	0.2001
E1WAC8	P33176	0.2628
E1WAC8	Q04759	0.6888
E1WAC8	P35579	0.6140
E1WAC8	Q5JXB2	0.5924
E1WAC8	P22455	0.6342
E1WAC8	P42224	0.2739
E1WAC8	Q96EV8	0.2772
E1WAC8	Q9NZU5	0.5502
E1WAC8	Q9H0M0	0.3211
E1WAC8	P98171	0.4367
E1WAC8	Q9Y6Q5	0.1729
E1WAC8	O43264	0.3287
E1WAC8	Q15759	0.4089
E1WAC8	Q8N5S9	0.2220
E1WAC8	O43307	0.4115
E1WAC8	P78504	0.4844
E1WAC8	P54646	0.1093
E1WAC8	Q99435	0.3386
E1WAC8	P13533	0.6140
E1WAC8	P32121	0.2772
E1WAC8	P84095	0.9106
E1WAC8	P62979	0.3295
E1WAC8	Q5T2W1	0.7061
E1WAC8	Q6N022	0.5213
E1WAC8	O94875	0.4086
E1WAC8	Q05086	0.3355
E1WAC8	Q13615	0.3409
E1WAC8	P13646	0.4473
E1WAC8	O95294	0.6527
E1WAC8	Q9Y5P4	0.2743
E1WAC8	Q9NRR6	0.2094
E1WAC8	Q13526	0.0626
E1WAC8	Q9ULT8	0.2636
E1WAC8	P15531	0.3886
E1WAC8	P61586	0.7976
E1WAC8	Q12974	0.2682
E1WAC8	P35900	0.4473
E1WAC8	O95819	0.4175
E1WAC8	Q8IWU2	0.6503
E1WAC8	Q9BQI3	0.2992
E1WAC8	O00506	0.5610
E1WAC8	P47712	0.3574
E1WAC8	O15018	0.6812
E1WAC8	P00966	0.2445
E1WAC8	Q14CB8	0.0225
E1WAC8	Q9HAP6	0.6812
E1WAC8	Q13347	0.2445
E1WAC8	Q9BQI6	0.5138
E1WAC8	P07737	0.3398
E1WAC8	Q92796	0.4538
E1WAC8	Q12852	0.6614
E1WAC8	P24864	0.2743
E1WAC8	Q13555	0.1810
E1WAC8	P08134	0.9006
E1WAC8	Q9Y2J2	0.5131
E1WAC8	Q9Y4F1	0.4621
E1WAC8	Q8WV41	0.3660
E1WAC8	Q9Y6E0	0.5107
E1WAC8	Q96G01	0.1755
E1WAC8	Q96CW1	0.1820
E1WAC8	P48736	0.4305
E1WAC8	Q9P2R3	0.5876
E1WAC8	Q92882	0.2468
E1WAC8	Q8IUN9	0.2907
E1WAC8	Q13464	0.6888
E1WAC8	Q9HBY8	0.6888
E1WAC8	Q68DD2	0.1925
E1WAC8	Q14847	0.4137
E1WAC8	Q8WWW0	0.1785
E1WAC8	P09496	0.0803
E1WAC8	Q5MNZ9	0.0924
E1WAC8	A1L390	0.5190
E1WAC8	P05062	0.4324
E1WAC8	O75197	0.1692
E1WAC8	P52824	0.6501
E1WAC8	Q9HCM4	0.5012
E1WAC8	Q16659	0.4256
E1WAC8	Q9HCP0	0.4964
E1WAC8	O43791	0.3460
E1WAC8	Q05513	0.6888
E1WAC8	Q9UNH5	0.2080
E1WAC8	Q8IXQ8	0.5402
E1WAC8	Q14192	0.5522
E1WAC8	Q5JSP0	0.5989
E1WAC8	Q9BT88	0.5162
E1WAC8	Q9H788	0.3571
E1WAC8	P10144	0.2445
E1WAC8	Q9C075	0.4473
E1WAC8	Q9UBF8	0.4305
E1WAC8	O00560	0.3097
E1WAC8	Q9H0U4	0.3068
E1WAC8	Q2VIQ3	0.2065
E1WAC8	Q9UI47	0.1589
E1WAC8	Q7Z5R6	0.2094
E1WAC8	Q96DZ5	0.3969
E1WAC8	Q6A162	0.4473
E1WAC8	Q5TCZ1	0.5548
E1WAC8	P43405	0.5523
E1WAC8	O14492	0.4049
E1WAC8	Q92764	0.4473
E1WAC8	Q8IZQ1	0.4170
E1WAC8	P25789	0.3355
E1WAC8	P51957	0.4790
E1WAC8	Q00534	0.2748
E1WAC8	Q8N3R9	0.0418
E1WAC8	Q9C040	0.3379
E1WAC8	Q9UPN3	0.5500
E1WAC8	P78356	0.2267
E1WAC8	Q14008	0.3287
E1WAC8	Q9NZC7	0.2995
E1WAC8	Q07889	0.7117
E1WAC8	Q9UI08	0.3287
E1WAC8	P22059	0.2592
E1WAC8	Q15154	0.5101
E1WAC8	P61086	0.5924
E1WAC8	Q6DN12	0.6131
E1WAC8	Q13976	0.6888
E1WAC8	O60711	0.5522
E1WAC8	P49459	0.4587
E1WAC8	Q15375	0.4755
E1WAC8	Q13425	0.6812
E1WAC8	Q9C0G6	0.1181
E1WAC8	Q13496	0.1251
E1WAC8	P61225	0.6912
E1WAC8	Q99615	0.0848
E1WAC8	Q15283	0.5343
E1WAC8	Q15185	0.2743
E1WAC8	Q15327	0.4861
E1WAC8	Q76G19	0.6376
E1WAC8	P68371	0.4422
E1WAC8	Q00987	0.2196
E1WAC8	Q9H3S7	0.2038
E1WAC8	Q14315	0.6218
E1WAC8	Q5TCQ9	0.4312
E1WAC8	Q9UQF2	0.2493
E1WAC8	Q9Y2H6	0.2698
E1WAC8	Q8N392	0.0585
E1WAC8	P29074	0.5169
E1WAC8	Q12829	0.5558
E1WAC8	P10415	0.1134
E1WAC8	Q01995	0.3120
E1WAC8	P06493	0.6590
E1WAC8	Q5T0N5	0.4541
E1WAC8	Q8TDG2	0.5072
E1WAC8	O94887	0.3898
E1WAC8	Q5JZY3	0.4755
E1WAC8	P06239	0.5233
E1WAC8	Q9H2X6	0.3861
E1WAC8	P31749	0.6888
E1WAC8	P43686	0.2743
E1WAC8	P52564	0.5610
E1WAC8	Q9Y463	0.2840
E1WAC8	Q9BZL6	0.4107
E1WAC8	P10914	0.2114
E1WAC8	Q96AC1	0.3404
E1WAC8	P29536	0.1767
E1WAC8	Q9Y623	0.6140
E1WAC8	P40306	0.1834
E1WAC8	P19013	0.4473
E1WAC8	Q495M9	0.3135
E1WAC8	Q9GZN1	0.3944
E1WAC8	Q9BX66	0.4086
E1WAC8	Q14653	0.4865
E1WAC8	Q05084	0.1110
E1WAC8	O43182	0.2667
E1WAC8	Q99759	0.3360
E1WAC8	Q9BVJ7	0.1964
E1WAC8	A5PLL1	0.2289
E1WAC8	Q5MAI5	0.2876
E1WAC8	Q5XKE5	0.4473
E1WAC8	Q96SB3	0.6289
E1WAC8	Q8IWE5	0.1829
E1WAC8	Q9H254	0.5905
E1WAC8	Q9ULZ2	0.0419
E1WAC8	Q8IUG5	0.4639
E1WAC8	O00743	0.1675
E1WAC8	Q9H7D7	0.2708
E1WAC8	P46783	0.2743
E1WAC8	Q9Y5K6	0.4086
E1WAC8	P10114	0.5338
E1WAC8	Q6ZSZ5	0.4333
E1WAC8	Q9BXL6	0.3506
E1WAC8	Q9H628	0.6067
E1WAC8	Q6GPH4	0.1257
E1WAC8	Q9NTX7	0.0909
E1WAC8	Q8NI77	0.3287
E1WAC8	Q06547	0.4069
E1WAC8	Q9Y689	0.5152
E1WAC8	P61088	0.3518
E1WAC8	Q712K3	0.5924
E1WAC8	Q15599	0.6812
E1WAC8	Q5BJF6	0.3287
E1WAC8	Q16352	0.4473
E1WAC8	Q96QZ7	0.4974
E1WAC8	P40617	0.5152
E1WAC8	Q68DA7	0.5223
E1WAC8	P40227	0.1173
E1WAC8	A7KAX9	0.4514
E1WAC8	B0I1T2	0.6140
E1WAC8	Q9NPJ1	0.3536
E1WAC8	Q5EBL8	0.7180
E1WAC8	O75832	0.5147
E1WAC8	P50502	0.3492
E1WAC8	P28066	0.2743
E1WAC8	O43293	0.4043
E1WAC8	Q86UX6	0.6888
E1WAC8	P47755	0.4343
E1WAC8	O43707	0.5300
E1WAC8	Q7Z6I6	0.0225
E1WAC8	P50750	0.2748
E1WAC8	Q9H4M9	0.0459
E1WAC8	P35749	0.6140
E1WAC8	P57735	0.3016
E1WAC8	Q9BYG5	0.3259
E1WAC8	P62826	0.5216
E1WAC8	Q15075	0.5271
E1WAC8	Q9BXM7	0.2246
E1WAC8	Q8IVE3	0.2967
E1WAC8	A6NDJ8	0.3556
E1WAC8	Q99640	0.3416
E1WAC8	Q9NVD7	0.5099
E1WAC8	O00522	0.7063
E1WAC8	O43283	0.6614
E1WAC8	Q96LI5	0.0909
E1WAC8	Q8IZJ4	0.4658
E1WAC8	O00505	0.3355
E1WAC8	Q14451	0.3570
E1WAC8	Q15569	0.4925
E1WAC8	Q6DT37	0.5651
E1WAC8	P30304	0.2445
E1WAC8	P57796	0.0924
E1WAC8	P53778	0.5099
E1WAC8	Q92934	0.2766
E1WAC8	Q7Z3Z0	0.4473
E1WAC8	P15924	0.3934
E1WAC8	Q9H1K0	0.3670
E1WAC8	P60604	0.4587
E1WAC8	O00170	0.3319
E1WAC8	Q99584	0.2414
E1WAC8	Q5UE93	0.2445
E1WAC8	Q9UNE7	0.2189
E1WAC8	Q14680	0.0399
E1WAC8	P55040	0.5928
E1WAC8	P31944	0.2240
E1WAC8	Q96PY6	0.5190
E1WAC8	Q9NYS0	0.6401
E1WAC8	P08238	0.2837
E1WAC8	Q9BR76	0.5052
E1WAC8	P20618	0.3355
E1WAC8	Q8IUH4	0.5368
E1WAC8	Q15907	0.3016
E1WAC8	P63165	0.2786
E1WAC8	P62937	0.3604
E1WAC8	O76013	0.4473
E1WAC8	Q8N264	0.4743
E1WAC8	P46939	0.5023
E1WAC8	O75886	0.3393
E1WAC8	P62837	0.4587
E1WAC8	P54727	0.2584
E1WAC8	Q96QV1	0.5981
E1WAC8	P00491	0.1767
E1WAC8	B1AK53	0.2296
E1WAC8	P29034	0.4493
E1WAC8	O94973	0.2324
E1WAC8	Q13643	0.5522
E1WAC8	Q96L33	0.9106
E1WAC8	P42336	0.4305
E1WAC8	O43597	0.3614
E1WAC8	P48643	0.2314
E1WAC8	Q92614	0.5261
E1WAC8	Q96AX2	0.3068
E1WAC8	Q16644	0.5217
E1WAC8	P46734	0.5087
E1WAC8	Q5JT25	0.2932
E1WAC8	Q96M96	0.6174
E1WAC8	P04275	0.2460
E1WAC8	Q99816	0.1979
E1WAC8	Q01082	0.5905
E1WAC8	O43491	0.5380
E1WAC8	Q14678	0.2519
E1WAC8	Q15382	0.6507
E1WAC8	Q8NFH4	0.0518
E1WAC8	Q13045	0.0197
E1WAC8	Q9Y2L6	0.5436
E1WAC8	P11488	0.6368
E1WAC8	P04629	0.6692
E1WAC8	O60494	0.2737
E1WAC8	Q96S79	0.5596
E1WAC8	P42226	0.2373
E1WAC8	Q9Y283	0.4066
E1WAC8	O75385	0.2657
E1WAC8	Q12891	0.1262
E1WAC8	O00151	0.6000
E1WAC8	Q9H5K3	0.6614
E1WAC8	O15511	0.3719
E1WAC8	Q92918	0.4472
E1WAC8	P50542	0.2668
E1WAC8	P07947	0.5736
E1WAC8	P34925	0.6713
E1WAC8	Q9GZM8	0.2097
E1WAC8	Q15678	0.4691
E1WAC8	Q16584	0.6614
E1WAC8	Q6UXS9	0.1582
E1WAC8	Q96P47	0.5332
E1WAC8	O14910	0.6237
E1WAC8	Q86Y46	0.5241
E1WAC8	Q9UKW4	0.6088
E1WAC8	Q96H55	0.6140
E1WAC8	P62942	0.2790
E1WAC8	Q52WX2	0.3343
E1WAC8	Q9H2K8	0.5445
E1WAC8	P60510	0.1686
E1WAC8	P08107	0.2445
E1WAC8	Q8WXA3	0.6409
E1WAC8	Q96PK2	0.4593
E1WAC8	Q99683	0.4106
E1WAC8	P31152	0.4785
E1WAC8	Q9Y2T1	0.1785
E1WAC8	Q8IZP0	0.5366
E1WAC8	Q86SG6	0.3097
E1WAC8	P62070	0.6290
E1WAC8	P20338	0.4514
E1WAC8	Q6ZMT1	0.6426
E1WAC8	Q6VAB6	0.6450
E1WAC8	A6NJG2	0.4949
E1WAC8	O76014	0.4473
E1WAC8	P61020	0.4816
E1WAC8	Q8N4G2	0.5204
E1WAC8	Q9H0F7	0.5152
E1WAC8	Q99613	0.2445
E1WAC8	P23219	0.2842
E1WAC8	O95198	0.1078
E1WAC8	P34947	0.6888
E1WAC8	Q9UK22	0.1047
E1WAC8	Q96KX2	0.2289
E1WAC8	Q9BYD9	0.5072
E1WAC8	Q9BSK4	0.2218
E1WAC8	Q92569	0.3535
E1WAC8	Q96S21	0.3622
E1WAC8	Q9UMS6	0.1848
E1WAC8	Q3YEC7	0.4750
E1WAC8	Q14393	0.3026
E1WAC8	Q5T7P8	0.5054
E1WAC8	P49418	0.2523
E1WAC8	O14639	0.5526
E1WAC8	P46060	0.3287
E1WAC8	Q6IBS0	0.0547
E1WAC8	Q06413	0.1868
E1WAC8	O95835	0.6888
E1WAC8	Q9Y3S1	0.2250
E1WAC8	Q9Y2U5	0.3360
E1WAC8	Q9H329	0.5131
E1WAC8	P43403	0.6001
E1WAC8	Q8WZ73	0.6323
E1WAC8	P55957	0.3203
E1WAC8	Q6PGP7	0.0834
E1WAC8	Q96N96	0.3644
E1WAC8	Q13459	0.3352
E1WAC8	Q9NYT0	0.1282
E1WAC8	Q6Q6R5	0.5460
E1WAC8	Q96KQ7	0.3696
E1WAC8	Q6DN90	0.2860
E1WAC8	Q99466	0.5568
E1WAC8	O95398	0.5348
E1WAC8	Q8NEB9	0.4305
E1WAC8	P61970	0.2445
E1WAC8	P59998	0.2318
E1WAC8	Q12778	0.1604
E1WAC8	Q3ZCM7	0.1957
E1WAC8	P11309	0.4124
E1WAC8	Q9C0C9	0.4468
E1WAC8	Q12968	0.1008
E1WAC8	Q9P289	0.4175
E1WAC8	Q14934	0.0893
E1WAC8	O94851	0.4489
E1WAC8	Q9NR64	0.0320
E1WAC8	Q6ZRI8	0.0225
E1WAC8	Q9BWF2	0.2364
E1WAC8	Q9P202	0.6309
E1WAC8	Q99418	0.3582
E1WAC8	Q7Z3S9	0.3505
E1WAC8	P19784	0.4794
E1WAC8	Q9Y3L5	0.5347
E1WAC8	P54764	0.4755
E1WAC8	Q96MT3	0.5522
E1WAC8	Q15464	0.5550
E1WAC8	Q92974	0.4139
E1WAC8	P12035	0.4473
E1WAC8	Q9UPW8	0.6896
E1WAC8	Q16566	0.1810
E1WAC8	P25054	0.4624
E1WAC8	O75112	0.5522
E1WAC8	Q6T310	0.5347
E1WAC8	P53350	0.6338
E1WAC8	O15013	0.5138
E1WAC8	Q14525	0.4473
E1WAC8	Q9Y6M4	0.5847
E1WAC8	Q15303	0.5993
E1WAC8	Q9P209	0.3287
E1WAC8	O14936	0.3070
E1WAC8	P98174	0.5728
E1WAC8	Q96D71	0.2826
E1WAC8	Q8IWB6	0.4424
E1WAC8	Q9H832	0.5924
E1WAC8	Q8N5V2	0.3228
E1WAC8	P08567	0.4029
E1WAC8	Q969X6	0.4376
E1WAC8	Q06418	0.6048
E1WAC8	Q96T51	0.3552
E1WAC8	Q6PIF6	0.5012
E1WAC8	O94844	0.8527
E1WAC8	Q9Y3R0	0.6812
E1WAC8	O60759	0.5016
E1WAC8	P61160	0.5072
E1WAC8	O60447	0.1662
E1WAC8	P20936	0.4728
E1WAC8	O43790	0.4473
E1WAC8	Q8N157	0.3885
E1WAC8	Q9Y217	0.0924
E1WAC8	Q13561	0.3287
E1WAC8	Q96CW5	0.3287
E1WAC8	Q99962	0.4213
E1WAC8	P49720	0.1834
E1WAC8	Q13596	0.3886
E1WAC8	P08779	0.4473
E1WAC8	O14733	0.5610
E1WAC8	Q14185	0.4638
E1WAC8	Q92851	0.0675
E1WAC8	Q9NP31	0.4583
E1WAC8	Q3MIN7	0.5094
E1WAC8	P63092	0.6617
E1WAC8	O75791	0.3482
E1WAC8	Q9UPT5	0.4585
E1WAC8	P51857	0.0924
E1WAC8	Q92527	0.5353
E1WAC8	Q3SXY8	0.5152
E1WAC8	P50990	0.2016
E1WAC8	Q9UPT6	0.3001
E1WAC8	P61018	0.3068
E1WAC8	P35241	0.5317
E1WAC8	Q7Z5H3	0.3059
E1WAC8	A1IGU5	0.3696
E1WAC8	Q969U6	0.1415
E1WAC8	O15519	0.1065
E1WAC8	Q13541	0.2743
E1WAC8	Q8N568	0.2559
E1WAC8	Q86VP1	0.1112
E1WAC8	Q04721	0.5468
E1WAC8	Q9UM11	0.2879
E1WAC8	Q01973	0.5736
E1WAC8	O43255	0.2651
E1WAC8	P04271	0.2414
E1WAC8	Q9NYL2	0.5662
E1WAC8	P63208	0.0658
E1WAC8	A6NC98	0.2315
E1WAC8	Q96C24	0.4932
E1WAC8	Q13490	0.2893
E1WAC8	Q9NSY1	0.6400
E1WAC8	Q14449	0.3997
E1WAC8	Q6S8J3	0.5072
E1WAC8	Q8TF42	0.4075
E1WAC8	P04626	0.5732
E1WAC8	Q76N89	0.1980
E1WAC8	P55212	0.3607
E1WAC8	P18206	0.5839
E1WAC8	P41208	0.1915
E1WAC8	P08133	0.0953
E1WAC8	P13796	0.4807
E1WAC8	Q155Q3	0.5487
E1WAC8	Q92608	0.3106
E1WAC8	Q14974	0.4219
E1WAC8	O00257	0.0882
E1WAC8	Q9Y2H1	0.5651
E1WAC8	P35609	0.5300
E1WAC8	O76039	0.1892
E1WAC8	P16949	0.1767
E1WAC8	O14879	0.0982
E1WAC8	P52630	0.2553
E1WAC8	Q9BT23	0.5512
E1WAC8	Q6PGN9	0.3287
E1WAC8	Q7Z6G8	0.3053
E1WAC8	Q6ZMN7	0.8552
E1WAC8	O14782	0.1767
E1WAC8	P48059	0.5522
E1WAC8	P63261	0.5366
E1WAC8	Q9H4B7	0.1957
E1WAC8	P51159	0.3785
E1WAC8	Q02790	0.3937
E1WAC8	Q63ZY3	0.2495
E1WAC8	Q9BYZ6	0.8527
E1WAC8	P29474	0.2376
E1WAC8	Q9P2F8	0.4572
E1WAC8	Q13554	0.2094
E1WAC8	Q8NFZ5	0.3836
E1WAC8	Q9UL54	0.4677
E1WAC8	Q9BZG1	0.5097
E1WAC8	Q92828	0.4459
E1WAC8	O60841	0.2445
E1WAC8	P11055	0.6140
E1WAC8	Q9NZQ9	0.2308
E1WAC8	P59190	0.7076
E1WAC8	Q14511	0.3383
E1WAC8	O14976	0.6663
E1WAC8	P25092	0.3733
E1WAC8	Q12955	0.3364
E1WAC8	O00311	0.5234
E1WAC8	Q9BS16	0.1487
E1WAC8	Q96P20	0.2445
E1WAC8	O95433	0.3492
E1WAC8	P60763	0.9106
E1WAC8	Q93096	0.3312
E1WAC8	Q9H422	0.4175
E1WAC8	Q8IZE3	0.0776
E1WAC8	O15145	0.2380
E1WAC8	O60285	0.1223
E1WAC8	P10599	0.3396
E1WAC8	Q68J44	0.3118
E1WAC8	P30307	0.3355
E1WAC8	Q99570	0.4716
E1WAC8	P60484	0.2995
E1WAC8	Q92630	0.4175
E1WAC8	Q9NRR5	0.3606
E1WAC8	Q8IZT6	0.2581
E1WAC8	Q93052	0.5522
E1WAC8	Q6IQ55	0.6896
E1WAC8	P19087	0.6608
E1WAC8	O43930	0.6888
E1WAC8	Q9Y2I2	0.2916
E1WAC8	O15083	0.1519
E1WAC8	P51452	0.3412
E1WAC8	P36507	0.5610
E1WAC8	P62879	0.2360
E1WAC8	P62333	0.3070
E1WAC8	Q7Z444	0.8883
E1WAC8	O94804	0.4175
E1WAC8	O43566	0.0926
E1WAC8	Q01484	0.3837
E1WAC8	P25963	0.7435
E1WAC8	Q14141	0.1211
E1WAC8	Q9Y4I1	0.5012
E1WAC8	O76009	0.4473
E1WAC8	P51681	0.2903
E1WAC8	Q9NZN1	0.3062
E1WAC8	P98155	0.4913
E1WAC8	O15357	0.5201
E1WAC8	Q9UKX3	0.6140
E1WAC8	Q9BW83	0.3245
E1WAC8	Q96PE2	0.3689
E1WAC8	O60610	0.3706
E1WAC8	Q9UEW8	0.4175
E1WAC8	Q8WZ42	0.2384
E1WAC8	Q8IUH5	0.4184
E1WAC8	Q9BQE3	0.1957
E1WAC8	Q9UHV5	0.5094
E1WAC8	Q92817	0.2923
E1WAC8	P57105	0.6812
E1WAC8	Q7RTP6	0.5310
E1WAC8	Q9P2H3	0.1338
E1WAC8	P61158	0.5072
E1WAC8	Q04206	0.5567
E1WAC8	Q14162	0.5213
E1WAC8	P62195	0.2272
E1WAC8	Q9Y4G8	0.6245
E1WAC8	Q07157	0.7378
E1WAC8	A5A3E0	0.5072
E1WAC8	Q0D2K5	0.4679
E1WAC8	Q9NSC5	0.0188
E1WAC8	Q7RTS7	0.5241
E1WAC8	Q96IF1	0.5522
E1WAC8	P58753	0.1266
E1WAC8	P06241	0.5233
E1WAC8	Q96T49	0.2296
E1WAC8	Q8N2S1	0.3256
E1WAC8	Q86X27	0.3157
E1WAC8	P55345	0.5070
E1WAC8	O75161	0.4626
E1WAC8	Q99550	0.2236
E1WAC8	Q9Y2K3	0.6140
E1WAC8	P63244	0.2747
E1WAC8	Q8NFH3	0.0917
E1WAC8	O95747	0.4607
E1WAC8	Q9NSB8	0.2823
E1WAC8	P02545	0.5079
E1WAC8	Q9Y6S9	0.6888
E1WAC8	Q92930	0.3068
E1WAC8	Q9Y566	0.2947
E1WAC8	Q8TE67	0.6178
E1WAC8	Q9UPE1	0.5385
E1WAC8	Q86VI3	0.3275
E1WAC8	Q9NR81	0.3689
E1WAC8	Q9P107	0.1386
E1WAC8	Q13009	0.3698
E1WAC8	P23258	0.3287
E1WAC8	A6NGB9	0.2386
E1WAC8	Q5TF58	0.4960
E1WAC8	P20594	0.6902
E1WAC8	Q8IXI2	0.8559
E1WAC8	P23443	0.6888
E1WAC8	Q8TAP4	0.5522
E1WAC8	P28070	0.1834
E1WAC8	Q8WXK3	0.3841
E1WAC8	Q9Y5X1	0.5499
E1WAC8	P50461	0.4455
E1WAC8	P52298	0.0432
E1WAC8	O14795	0.6426
E1WAC8	Q92973	0.3355
E1WAC8	Q9P2A4	0.4694
E1WAC8	P59046	0.2367
E1WAC8	O94929	0.5526
E1WAC8	Q8NB66	0.6501
E1WAC8	Q2M1Z3	0.0225
E1WAC8	Q13114	0.3681
E1WAC8	Q8WZ64	0.1131
E1WAC8	Q9UKN7	0.5012
E1WAC8	Q7RTN6	0.3268
E1WAC8	Q9H9F9	0.3944
E1WAC8	P57729	0.4320
E1WAC8	Q9UBG0	0.2747
E1WAC8	P30530	0.6210
E1WAC8	O75462	0.0698
E1WAC8	Q13636	0.7361
E1WAC8	Q8TC84	0.2296
E1WAC8	Q9HCE6	0.5138
E1WAC8	O60733	0.5118
E1WAC8	O75676	0.6888
E1WAC8	Q8WUF5	0.5115
E1WAC8	Q9BPX1	0.2445
E1WAC8	Q96A65	0.1525
E1WAC8	Q2Q1W2	0.5141
E1WAC8	Q14999	0.3653
E1WAC8	Q13042	0.3287
E1WAC8	Q6IN97	0.4777
E1WAC8	Q12834	0.3511
E1WAC8	Q6A163	0.4473
E1WAC8	O43815	0.1428
E1WAC8	Q12965	0.4542
E1WAC8	Q13404	0.5047
E1WAC8	P08069	0.6713
E1WAC8	Q13574	0.3425
E1WAC8	P28289	0.1767
E1WAC8	Q96PY5	0.1780
E1WAC8	Q8IVF5	0.3384
E1WAC8	Q96P09	0.4479
E1WAC8	O14508	0.2612
E1WAC8	Q9BZL4	0.3632
E1WAC8	Q9P219	0.3137
E1WAC8	P42356	0.4560
E1WAC8	Q9Y6R4	0.4609
E1WAC8	Q8TBB1	0.7464
E1WAC8	Q8TC44	0.1441
E1WAC8	Q9H0F6	0.1254
E1WAC8	Q15269	0.2360
E1WAC8	O00471	0.0924
E1WAC8	Q5SW96	0.3886
E1WAC8	P54760	0.4735
E1WAC8	O75912	0.2552
E1WAC8	A6NNZ2	0.1957
E1WAC8	P36896	0.5867
E1WAC8	P36406	0.5023
E1WAC8	Q8NEJ0	0.2389
E1WAC8	O43374	0.7028
E1WAC8	O14939	0.2553
E1WAC8	Q04917	0.0735
E1WAC8	P02538	0.5241
E1WAC8	Q9H190	0.2847
E1WAC8	P50452	0.2445
E1WAC8	Q15149	0.4807
E1WAC8	Q13158	0.3700
E1WAC8	O75582	0.6888
E1WAC8	Q9Y613	0.2246
E1WAC8	Q6IQ22	0.3068
E1WAC8	Q13474	0.4038
E1WAC8	O43572	0.1251
E1WAC8	Q13625	0.0724
E1WAC8	Q9NWX5	0.4206
E1WAC8	Q9UDY8	0.4019
E1WAC8	Q13501	0.2088
E1WAC8	Q96JJ3	0.3287
E1WAC8	P37840	0.2078
E1WAC8	Q9UNT1	0.5088
E1WAC8	P05109	0.1583
E1WAC8	Q32P44	0.2374
E1WAC8	Q9BV47	0.2166
E1WAC8	Q14112	0.3386
E1WAC8	P14635	0.3287
E1WAC8	Q92832	0.3505
E1WAC8	A9QM74	0.4745
E1WAC8	O95661	0.6364
E1WAC8	P04083	0.1938
E1WAC8	P42772	0.2445
E1WAC8	P01116	0.7114
E1WAC8	P98177	0.2010
E1WAC8	P15498	0.6088
E1WAC8	Q8NFT8	0.4844
E1WAC8	Q9NY65	0.1829
E1WAC8	O95678	0.4473
E1WAC8	P23528	0.4046
E1WAC8	P35606	0.0924
E1WAC8	P34932	0.1222
E1WAC8	P11802	0.3501
E1WAC8	Q15819	0.3047
E1WAC8	Q9UNF0	0.5019
E1WAC8	Q15438	0.3582
E1WAC8	Q96KG9	0.2337
E1WAC8	O75665	0.3287
E1WAC8	O60260	0.2509
E1WAC8	Q86UR1	0.4086
E1WAC8	Q68DK2	0.3221
E1WAC8	P98170	0.3150
E1WAC8	P30047	0.2812
E1WAC8	P15311	0.5317
E1WAC8	O60861	0.3657
E1WAC8	P25788	0.3355
E1WAC8	Q8TEW8	0.6812
E1WAC8	Q7LDG7	0.6466
E1WAC8	Q9C098	0.2879
E1WAC8	Q7Z7M0	0.4511
E1WAC8	Q5HYI8	0.3068
E1WAC8	Q8NEN9	0.6871
E1WAC8	Q96IW2	0.4519
E1WAC8	O43900	0.5470
E1WAC8	Q12851	0.4175
E1WAC8	O95644	0.2061
E1WAC8	Q07912	0.6484
E1WAC8	Q96A47	0.6219
E1WAC8	P27361	0.7394
E1WAC8	P51965	0.5924
E1WAC8	O75179	0.2691
E1WAC8	Q96QF0	0.3287
E1WAC8	P49682	0.2241
E1WAC8	Q96JP2	0.6140
E1WAC8	O43237	0.1767
E1WAC8	P50148	0.5178
E1WAC8	P52757	0.2931
E1WAC8	Q9H4G0	0.5012
E1WAC8	P36873	0.1871
E1WAC8	Q93034	0.3355
E1WAC8	P12110	0.3348
E1WAC8	Q7M4L6	0.5550
E1WAC8	Q12774	0.3218
E1WAC8	P29597	0.5945
E1WAC8	Q99436	0.3355
E1WAC8	Q6T311	0.4681
E1WAC8	P27986	0.4002
E1WAC8	P04150	0.0357
E1WAC8	Q99933	0.3243
E1WAC8	P53779	0.5544
E1WAC8	O95278	0.4356
E1WAC8	Q16181	0.0926
E1WAC8	Q8N448	0.6897
E1WAC8	Q9Y6R0	0.1002
E1WAC8	P78352	0.4538
E1WAC8	O43852	0.4268
E1WAC8	Q96MT8	0.3287
E1WAC8	Q13546	0.7143
E1WAC8	Q8IUC6	0.3120
E1WAC8	P81274	0.0471
E1WAC8	P28074	0.3355
E1WAC8	Q12923	0.5460
E1WAC8	Q08209	0.1430
E1WAC8	Q9C0K7	0.3268
E1WAC8	Q99956	0.2166
E1WAC8	Q96DT5	0.1675
E1WAC8	P55072	0.3318
E1WAC8	P62136	0.1871
E1WAC8	Q08881	0.4755
E1WAC8	Q3V6T2	0.2331
E1WAC8	Q6DN14	0.5946
E1WAC8	P51817	0.6888
E1WAC8	Q5T7N3	0.3414
E1WAC8	Q9HCC9	0.2962
E1WAC8	P31995	0.3484
E1WAC8	O95153	0.1838
E1WAC8	Q13228	0.2743
E1WAC8	Q9UBK7	0.5088
E1WAC8	P98164	0.3823
E1WAC8	O14526	0.2269
E1WAC8	Q6PEY2	0.1957
E1WAC8	P43250	0.6888
E1WAC8	P05787	0.4473
E1WAC8	Q16625	0.0870
E1WAC8	Q92928	0.3068
E1WAC8	P00519	0.5981
E1WAC8	O75131	0.3850
E1WAC8	Q8IVF7	0.2246
E1WAC8	Q99490	0.3899
E1WAC8	Q99469	0.5648
E1WAC8	Q13393	0.1090
E1WAC8	Q5JS13	0.4888
E1WAC8	Q16643	0.5232
E1WAC8	Q8TAT6	0.0909
E1WAC8	P41220	0.3070
E1WAC8	P13535	0.6140
E1WAC8	P30279	0.1222
E1WAC8	Q96KQ4	0.2038
E1WAC8	P49721	0.2132
E1WAC8	P07306	0.2245
E1WAC8	P50613	0.2748
E1WAC8	Q8TEC5	0.5019
E1WAC8	Q8N8S7	0.3433
E1WAC8	Q9Y6N9	0.5541
E1WAC8	Q9Y371	0.3935
E1WAC8	Q9BZR8	0.2445
E1WAC8	O76003	0.2647
E1WAC8	Q8TCX1	0.1767
E1WAC8	O14544	0.2717
E1WAC8	Q9Y572	0.2772
E1WAC8	P54762	0.4755
E1WAC8	O75716	0.6135
E1WAC8	Q9UKT8	0.1441
E1WAC8	P16885	0.3570
E1WAC8	P30153	0.1317
E1WAC8	Q9H4E5	0.9106
E1WAC8	Q9NNW5	0.2360
E1WAC8	Q7Z698	0.1488
E1WAC8	O00206	0.1645
E1WAC8	P13645	0.4311
E1WAC8	Q9UJ41	0.0908
E1WAC8	Q14114	0.3823
E1WAC8	P07437	0.4173
E1WAC8	P42575	0.2668
E1WAC8	A8MVU1	0.5116
E1WAC8	P02533	0.4473
E1WAC8	Q9H093	0.2483
E1WAC8	O95999	0.3341
E1WAC8	Q9H4B4	0.3371
E1WAC8	Q9HCE7	0.3649
E1WAC8	Q496M5	0.2096
E1WAC8	O00401	0.5905
E1WAC8	Q9NZR2	0.2889
E1WAC8	O43765	0.0368
E1WAC8	Q9UPV9	0.1791
E1WAC8	O15068	0.6423
E1WAC8	Q7Z460	0.3287
E1WAC8	P11532	0.6074
E1WAC8	P04049	0.3491
E1WAC8	P30041	0.2445
E1WAC8	P63104	0.2588
E1WAC8	Q8N103	0.0225
E1WAC8	Q9UQ26	0.6446
E1WAC8	Q13905	0.5257
E1WAC8	Q9UK73	0.1472
E1WAC8	P61019	0.5142
E1WAC8	Q96RU3	0.5571
E1WAC8	P40616	0.5152
E1WAC8	P55211	0.2068
E1WAC8	Q99986	0.3559
E1WAC8	P42345	0.4943
E1WAC8	Q6IQ23	0.2508
E1WAC8	O43396	0.2564
E1WAC8	O75962	0.4187
E1WAC8	Q9BSW2	0.3021
E1WAC8	P05067	0.2377
E1WAC8	P54105	0.3614
E1WAC8	Q9UQC2	0.2772
E1WAC8	Q9BYG4	0.2997
E1WAC8	Q14012	0.1490
E1WAC8	Q13576	0.4142
E1WAC8	Q86WV1	0.3383
E1WAC8	Q9NUP1	0.2445
E1WAC8	Q96KC2	0.5152
E1WAC8	O95782	0.2947
E1WAC8	P13385	0.3979
E1WAC8	Q9BRG2	0.3826
E1WAC8	Q15942	0.5512
E1WAC8	Q15831	0.3262
E1WAC8	Q8WUN7	0.2338
E1WAC8	O00186	0.3070
E1WAC8	O95049	0.7378
E1WAC8	O75146	0.2621
E1WAC8	P78371	0.2992
E1WAC8	P62258	0.3721
E1WAC8	Q9P0K7	0.4046
E1WAC8	Q12967	0.5094
E1WAC8	O94806	0.4107
E1WAC8	Q9Y4J8	0.1900
E1WAC8	Q8NFH8	0.1904
E1WAC8	Q9P0V3	0.6578
E1WAC8	Q5T2S8	0.5657
E1WAC8	Q6UVJ0	0.2481
E1WAC8	Q5VZM2	0.0901
E1WAC8	Q9Y6D6	0.2743
E1WAC8	O95967	0.3386
E1WAC8	Q92997	0.6812
E1WAC8	P42681	0.3218
E1WAC8	Q15746	0.4488
E1WAC8	Q96BM9	0.6104
E1WAC8	A4D2P6	0.4194
E1WAC8	Q9UII4	0.2445
E1WAC8	Q9Y3M8	0.4187
E1WAC8	P46821	0.3614
E1WAC8	P35080	0.1640
E1WAC8	A6NIZ1	0.6517
E1WAC8	Q8WXR4	0.6174
E1WAC8	A4FU49	0.5107
E1WAC8	Q7Z6B7	0.2409
E1WAC8	P14923	0.5657
E1WAC8	Q8N5U6	0.3133
E1WAC8	P49841	0.2599
E1WAC8	Q9Y376	0.2445
E1WAC8	Q07817	0.1632
E1WAC8	Q8TE68	0.6528
E1WAC8	P50991	0.2457
E1WAC8	Q6ZR08	0.1181
E1WAC8	P46379	0.3398
E1WAC8	Q96KB5	0.6101
E1WAC8	Q9H7C4	0.0924
E1WAC8	Q96ED9	0.2605
E1WAC8	O43524	0.2075
E1WAC8	O14576	0.3287
E1WAC8	Q6ZW31	0.0225
E1WAC8	Q99963	0.3393
E1WAC8	Q96RT7	0.1767
E1WAC8	Q8N4C8	0.5445
E1WAC8	A8MUH7	0.5045
E1WAC8	Q16513	0.6888
E1WAC8	Q68EM7	0.4187
E1WAC8	Q8IYB4	0.1800
E1WAC8	Q9NZ32	0.5072
E1WAC8	O75351	0.2445
E1WAC8	O00221	0.5353
E1WAC8	Q9Y2I6	0.1767
E1WAC8	Q13535	0.4143
E1WAC8	Q09013	0.5651
E1WAC8	Q6P2E9	0.2743
E1WAC8	Q9HB21	0.3852
E1WAC8	P98082	0.1359
E1WAC8	O14964	0.3409
E1WAC8	Q92737	0.6812
E1WAC8	O15085	0.7606
E1WAC8	O14745	0.6119
E1WAC8	Q9H1R3	0.4583
E1WAC8	Q9NZN3	0.1587
E1WAC8	Q9P2Q2	0.5131
E1WAC8	Q9NRY4	0.3285
E1WAC8	P04350	0.3863
E1WAC8	Q13627	0.3556
E1WAC8	Q7Z3Y7	0.4473
E1WAC8	P23458	0.5233
E1WAC8	Q9H0T7	0.3068
E1WAC8	Q9BPW5	0.5596
E1WAC8	P07332	0.4735
E1WAC8	P11274	0.3411
E1WAC8	Q9Y6X6	0.7003
E1WAC8	Q5JTW2	0.1767
E1WAC8	P51451	0.5233
E1WAC8	P14616	0.6713
E1WAC8	Q15109	0.3034
E1WAC8	P16234	0.5839
E1WAC8	P61081	0.3696
E1WAC8	P35240	0.5436
E1WAC8	Q8N3F8	0.4807
E1WAC8	P41240	0.4735
E1WAC8	Q9Y4D1	0.2058
E1WAC8	P19012	0.4473
E1WAC8	Q96AH8	0.3016
E1WAC8	Q8NFP9	0.1251
E1WAC8	Q7RTR0	0.2135
E1WAC8	Q9NUP9	0.6334
E1WAC8	P26885	0.3587
E1WAC8	P61163	0.5072
E1WAC8	Q9NZJ0	0.0301
E1WAC8	Q9BY11	0.5019
E1WAC8	P53618	0.3682
E1WAC8	P35442	0.2929
E1WAC8	Q9UBC2	0.5674
E1WAC8	Q5H913	0.3532
E1WAC8	Q14184	0.5668
E1WAC8	P62158	0.3353
E1WAC8	O43150	0.2107
E1WAC8	Q15642	0.6003
E1WAC8	Q8NEV4	0.6226
E1WAC8	Q9UJU6	0.5592
E1WAC8	Q9NRL3	0.1428
E1WAC8	P05412	0.1226
E1WAC8	P63313	0.0120
E1WAC8	P61981	0.3333
E1WAC8	O00160	0.5012
E1WAC8	Q7L7X3	0.4677
E1WAC8	P42331	0.0225
E1WAC8	Q86UL8	0.6052
E1WAC8	Q96P48	0.2978
E1WAC8	Q86XP1	0.6178
E1WAC8	Q9NXV2	0.3355
E1WAC8	P29466	0.2790
E1WAC8	P62820	0.3068
E1WAC8	Q38SD2	0.2746
E1WAC8	Q96LR5	0.5924
E1WAC8	P36888	0.6551
E1WAC8	Q96HU8	0.6517
E1WAC8	P56539	0.1642
E1WAC8	Q9P2F6	0.0225
E1WAC8	O15131	0.2445
E1WAC8	A1A4S6	0.4514
E1WAC8	P26447	0.5678
E1WAC8	Q9H195	0.5686
E1WAC8	Q5TCY1	0.5576
E1WAC8	P80511	0.2424
E1WAC8	Q9NP90	0.7441
E1WAC8	Q8IV61	0.7916
E1WAC8	Q13614	0.1966
E1WAC8	Q13873	0.2939
E1WAC8	Q14164	0.5861
E1WAC8	P42771	0.2042
E1WAC8	Q96B02	0.5805
E1WAC8	Q14790	0.5705
E1WAC8	P07196	0.4473
E1WAC8	P49759	0.4703
E1WAC8	Q9UKX2	0.6140
E1WAC8	O14924	0.4317
E1WAC8	Q53GG5	0.5470
E1WAC8	Q8WZA2	0.4658
E1WAC8	O15350	0.0551
E1WAC8	P01112	0.7671
E1WAC8	O15259	0.5548
E1WAC8	Q05823	0.2916
E1WAC8	Q9NNX6	0.2245
E1WAC8	Q86V86	0.1484
E1WAC8	Q08043	0.5300
E1WAC8	Q8WXH6	0.3078
E1WAC8	Q9NW82	0.5803
E1WAC8	P35555	0.3505
E1WAC8	Q8IVH8	0.4175
E1WAC8	O15530	0.6888
E1WAC8	Q9Y2Z0	0.2220
E1WAC8	Q14289	0.5523
E1WAC8	P08865	0.2918
E1WAC8	Q96SB4	0.4892
E1WAC8	Q96HL8	0.5116
E1WAC8	O76015	0.4473
E1WAC8	Q9UHB4	0.2445
E1WAC8	O15061	0.2484
E1WAC8	Q6P4F7	0.0225
E1WAC8	P41252	0.2743
E1WAC8	O94868	0.3393
E1WAC8	O14807	0.6280
E1WAC8	O43166	0.4562
E1WAC8	Q6QEF8	0.5236
E1WAC8	Q07812	0.1221
E1WAC8	Q8IW41	0.2901
E1WAC8	P63146	0.4587
E1WAC8	P51148	0.4868
E1WAC8	Q9Y614	0.5072
E1WAC8	Q92558	0.2380
E1WAC8	P42679	0.5213
E1WAC8	O15056	0.0387
E1WAC8	P19388	0.3447
E1WAC8	P11801	0.1281
E1WAC8	P84077	0.5204
E1WAC8	Q92968	0.5650
E1WAC8	Q9HC29	0.6113
E1WAC8	P37802	0.3074
E1WAC8	O75190	0.1751
E1WAC8	P42680	0.4755
E1WAC8	Q8TEW0	0.6931
E1WAC8	O95466	0.2648
E1WAC8	P38405	0.6608
E1WAC8	P22392	0.2770
E1WAC8	P36404	0.5152
E1WAC8	Q5T1H1	0.4844
E1WAC8	Q8TDZ2	0.4546
E1WAC8	Q5VST9	0.2937
E1WAC8	P22607	0.6551
E1WAC8	Q8NDX1	0.4228
E1WAC8	Q86VS8	0.2114
E1WAC8	Q13177	0.4546
E1WAC8	Q9BXW6	0.4093
E1WAC8	Q9GZS0	0.3806
E1WAC8	Q9HD26	0.6812
E1WAC8	P11233	0.5209
E1WAC8	Q9NQY0	0.2716
E1WAC8	Q8TDF6	0.7926
E1WAC8	Q9Y2J0	0.5609
E1WAC8	Q9NPI6	0.2445
E1WAC8	P49336	0.3701
E1WAC8	P52292	0.4298
E1WAC8	Q8NHR9	0.3297
E1WAC8	P51955	0.2850
E1WAC8	P49815	0.3407
E1WAC8	O00459	0.4157
E1WAC8	Q99558	0.5877
E1WAC8	P51813	0.4755
E1WAC8	P11047	0.5286
E1WAC8	Q8NI35	0.6931
E1WAC8	P25800	0.5522
E1WAC8	Q05209	0.2772
E1WAC8	P0C869	0.2460
E1WAC8	P62328	0.4626
E1WAC8	Q56UN5	0.5230
E1WAC8	Q16816	0.2568
E1WAC8	Q13617	0.0912
E1WAC8	A6NH57	0.5919
E1WAC8	P49368	0.3863
E1WAC8	O43318	0.3921
E1WAC8	O94813	0.2361
E1WAC8	P98161	0.2895
E1WAC8	O95714	0.3129
E1WAC8	Q8TER0	0.4738
E1WAC8	Q99996	0.3287
E1WAC8	Q86YT6	0.4844
E1WAC8	Q96RG2	0.1683
E1WAC8	Q8N1I0	0.3397
E1WAC8	Q6H8Q1	0.5526
E1WAC8	Q96JZ2	0.4635
E1WAC8	Q13115	0.3921
E1WAC8	P56945	0.3383
E1WAC8	O15169	0.2516
E1WAC8	Q0VAM2	0.5795
E1WAC8	Q13637	0.4320
E1WAC8	Q9NRW4	0.3149
E1WAC8	Q13043	0.5107
E1WAC8	O43187	0.2622
E1WAC8	Q16539	0.5327
E1WAC8	Q9NZL6	0.5094
E1WAC8	P49354	0.3309
E1WAC8	Q8N4N8	0.2065
E1WAC8	Q15835	0.6888
E1WAC8	Q9P2N2	0.1144
E1WAC8	Q13470	0.6503
E1WAC8	Q9UMS4	0.2374
E1WAC8	P55273	0.2438
E1WAC8	P14598	0.5116
E1WAC8	P35998	0.3653
E1WAC8	O00548	0.4549
E1WAC8	P12814	0.4807
E1WAC8	P20340	0.3297
E1WAC8	Q15208	0.5651
E1WAC8	Q9H2K2	0.1726
E1WAC8	P24385	0.2668
E1WAC8	P78537	0.2445
E1WAC8	O75935	0.3287
E1WAC8	O15205	0.0266
E1WAC8	P35580	0.6140
E1WAC8	P06753	0.2383
E1WAC8	Q8NF91	0.6472
E1WAC8	O75581	0.1936
E1WAC8	Q8N1N4	0.4473
E1WAC8	Q4LDE5	0.4488
E1WAC8	P29475	0.2078
E1WAC8	O96018	0.3753
E1WAC8	O43586	0.2915
E1WAC8	Q8TBX8	0.1903
E1WAC8	P49674	0.2928
E1WAC8	Q02078	0.0890
E1WAC8	Q12802	0.3689
E1WAC8	Q9Y490	0.5839
E1WAC8	O00629	0.3638
E1WAC8	Q8TCX5	0.5167
E1WAC8	Q9Y297	0.2884
E1WAC8	Q9H560	0.5920
E1WAC8	Q15306	0.2114
E1WAC8	P51668	0.5924
E1WAC8	Q9UM54	0.6140
E1WAC8	P36897	0.5348
E1WAC8	P40818	0.2772
E1WAC8	P58546	0.1227
E1WAC8	O14907	0.6309
E1WAC8	O95219	0.0899
E1WAC8	Q9BYT3	0.2287
E1WAC8	Q13509	0.1957
E1WAC8	Q9NVA2	0.3123
E1WAC8	Q8TC94	0.5072
E1WAC8	P30281	0.1040
E1WAC8	Q2TBC4	0.5522
E1WAC8	P21333	0.5708
E1WAC8	Q9UHR4	0.4557
E1WAC8	Q96HU1	0.3886
E1WAC8	Q96BJ8	0.1873
E1WAC8	P15735	0.2568
E1WAC8	Q00536	0.2877
E1WAC8	Q8IZ41	0.3016
E1WAC8	Q9NYA4	0.2972
E1WAC8	Q86VQ3	0.3674
E1WAC8	Q96S38	0.6888
E1WAC8	O75747	0.5852
E1WAC8	A8MU46	0.5300
E1WAC8	Q06187	0.3218
E1WAC8	P10916	0.3287
E1WAC8	Q9UQB8	0.3912
E1WAC8	P18054	0.2988
E1WAC8	Q8WVM8	0.2327
E1WAC8	Q9P286	0.3338
E1WAC8	Q07954	0.2889
E1WAC8	Q99767	0.3095
E1WAC8	P11362	0.6551
E1WAC8	O00305	0.3798
E1WAC8	Q96HA7	0.2878
E1WAC8	Q8N5H7	0.4049
E1WAC8	P20337	0.5142
E1WAC8	O15020	0.5961
E1WAC8	Q9UKG1	0.2445
E1WAC8	O60749	0.0899
E1WAC8	Q13163	0.5610
E1WAC8	P21127	0.3830
E1WAC8	Q8IVL1	0.5300
E1WAC8	O43933	0.2743
E1WAC8	Q02750	0.8317
E1WAC8	Q9Y697	0.1966
E1WAC8	Q9UEE5	0.5472
E1WAC8	Q03113	0.5427
E1WAC8	Q9Y5S1	0.4279
E1WAC8	O43683	0.2158
E1WAC8	Q92963	0.7366
E1WAC8	Q9H6S3	0.5571
E1WAC8	Q9UL25	0.5721
E1WAC8	O43739	0.3582
E1WAC8	Q96JQ2	0.5039
E1WAC8	Q9BQL6	0.2919
E1WAC8	P35611	0.2023
E1WAC8	Q8N5D0	0.3811
E1WAC8	P45985	0.5217
E1WAC8	Q15646	0.1222
E1WAC8	Q9BSJ2	0.3585
E1WAC8	O00291	0.5342
E1WAC8	P12931	0.5233
E1WAC8	Q9NSB2	0.4473
E1WAC8	O60784	0.3886
E1WAC8	P09619	0.6471
E1WAC8	P61204	0.5204
E1WAC8	Q9UIK4	0.3671
E1WAC8	Q99661	0.3287
E1WAC8	Q99719	0.0628
E1WAC8	P62253	0.5924
E1WAC8	P31321	0.0924
E1WAC8	O94832	0.6140
E1WAC8	Q05329	0.2772
E1WAC8	Q02556	0.2114
E1WAC8	Q16760	0.5969
E1WAC8	Q15811	0.4825
E1WAC8	Q13885	0.1957
E1WAC8	Q5VZK9	0.3220
E1WAC8	O15146	0.6019
E1WAC8	Q9H987	0.1871
E1WAC8	Q9NQ75	0.3393
E1WAC8	Q15735	0.1251
E1WAC8	Q9UJT0	0.1957
E1WAC8	Q9Y5S2	0.5651
E1WAC8	Q8N8L6	0.5152
E1WAC8	Q9NR20	0.4116
E1WAC8	Q9NX57	0.3068
E1WAC8	Q03001	0.5300
E1WAC8	P60660	0.0651
E1WAC8	P49747	0.3386
E1WAC8	Q9UGP4	0.5522
E1WAC8	P20591	0.3469
E1WAC8	Q13671	0.2069
E1WAC8	P20073	0.0704
E1WAC8	Q7Z7A4	0.4519
E1WAC8	P57077	0.0600
E1WAC8	Q8TE12	0.6219
E1WAC8	P42685	0.5233
E1WAC8	O75602	0.4029
E1WAC8	O14818	0.3355
E1WAC8	Q14532	0.4473
E1WAC8	P35221	0.4518
E1WAC8	O14933	0.5924
E1WAC8	Q8N2Y8	0.2903
E1WAC8	O14896	0.2114
E1WAC8	Q9Y243	0.6888
E1WAC8	Q495B1	0.5876
E1WAC8	O14920	0.5562
E1WAC8	Q9H0E2	0.2445
E1WAC8	P53671	0.6296
E1WAC8	Q7Z6G3	0.0993
E1WAC8	O15294	0.3070
E1WAC8	Q9UBS3	0.0053
E1WAC8	P51693	0.1483
E1WAC8	Q7Z6J2	0.5443
E1WAC8	Q3SY84	0.4473
E1WAC8	Q8IXI1	0.8944
E1WAC8	Q9BZ29	0.1916
E1WAC8	Q8TEU7	0.6265
E1WAC8	Q9UH77	0.3287
E1WAC8	P35968	0.6551
E1WAC8	Q9BUB5	0.2445
E1WAC8	Q15173	0.2445
E1WAC8	Q9NRS6	0.1222
E1WAC8	Q13094	0.2484
E1WAC8	Q02410	0.3095
E1WAC8	P50995	0.0444
E1WAC8	Q12934	0.4022
E1WAC8	P16298	0.1063
E1WAC8	Q9NYJ8	0.4353
E1WAC8	P78368	0.4964
E1WAC8	P08727	0.4473
E1WAC8	Q13131	0.1093
E1WAC8	Q13237	0.6888
E1WAC8	Q6P3W7	0.6152
E1WAC8	Q9NZQ3	0.4615
E1WAC8	Q96NE9	0.5131
E1WAC8	Q9NYV4	0.2877
E1WAC8	Q15700	0.4538
E1WAC8	Q9Y2H9	0.6888
E1WAC8	Q16828	0.3696
E1WAC8	Q9H3Y6	0.5233
E1WAC8	Q9Y5W5	0.5686
E1WAC8	A1X283	0.5548
E1WAC8	O00194	0.2922
E1WAC8	Q9H2X3	0.2245
E1WAC8	P46940	0.4710
E1WAC8	Q9UGI8	0.5502
E1WAC8	Q9P218	0.4958
E1WAC8	Q5VWQ8	0.5332
E1WAC8	O14827	0.4405
E1WAC8	Q9UGK3	0.3627
E1WAC8	Q99814	0.1317
E1WAC8	P20248	0.0547
E1WAC8	P24723	0.6888
E1WAC8	Q8TDM6	0.5327
E1WAC8	Q99819	0.2667
E1WAC8	O60890	0.4182
E1WAC8	P51151	0.3714
E1WAC8	P48444	0.0924
E1WAC8	P62834	0.6180
E1WAC8	Q6P0Q8	0.5651
E1WAC8	Q96P44	0.2800
E1WAC8	P31947	0.2750
E1WAC8	Q96B97	0.5055
E1WAC8	Q8IY63	0.2445
E1WAC8	Q8WY64	0.7209
E1WAC8	Q63HR2	0.7061
E1WAC8	Q9NPD8	0.5924
E1WAC8	Q13188	0.5107
E1WAC8	Q9NRF2	0.4049
E1WAC8	Q5S007	0.4084
E1WAC8	Q92574	0.3243
E1WAC8	Q9NRC6	0.5905
E1WAC8	Q9H4P4	0.0997
E1WAC8	P07949	0.6210
E1WAC8	Q9UNA1	0.5756
E1WAC8	Q9BVA0	0.2374
E1WAC8	Q96GX5	0.6434
E1WAC8	P23743	0.6887
E1WAC8	P09917	0.0909
E1WAC8	P00441	0.2114
E1WAC8	Q7Z699	0.0826
E1WAC8	O14757	0.3287
E1WAC8	O95837	0.6617
E1WAC8	Q13753	0.5023
E1WAC8	Q76I76	0.3118
E1WAC8	Q12929	0.5357
E1WAC8	Q13424	0.6812
E1WAC8	P14316	0.2114
E1WAC8	A6NHY2	0.4550
E1WAC8	Q13017	0.2813
E1WAC8	Q9UMX0	0.4292
E1WAC8	Q8N1W1	0.3480
E1WAC8	Q06124	0.2940
E1WAC8	Q6J9G0	0.6897
E1WAC8	O75369	0.5771
E1WAC8	P52732	0.1767
E1WAC8	Q9NRD5	0.5831
E1WAC8	Q86YS6	0.7033
E1WAC8	P10721	0.5782
E1WAC8	P05783	0.4473
E1WAC8	P61764	0.2762
E1WAC8	P19835	0.2785
E1WAC8	Q8WUM4	0.4341
E1WAC8	Q13480	0.2445
E1WAC8	Q9NYB9	0.5116
E1WAC8	Q96A58	0.6280
E1WAC8	O76011	0.4473
E1WAC8	P04792	0.6039
E1WAC8	P36894	0.5850
E1WAC8	Q86XP0	0.2862
E1WAC8	P35237	0.0924
E1WAC8	Q9ULV4	0.6083
E1WAC8	Q7L523	0.3803
E1WAC8	Q16082	0.2445
E1WAC8	O75563	0.3383
E1WAC8	Q14152	0.2743
E1WAC8	Q00653	0.6354
E1WAC8	P63279	0.4587
E1WAC8	P55210	0.3309
E1WAC8	P50238	0.5470
E1WAC8	Q7L0Q8	0.9054
E1WAC8	Q07890	0.7579
E1WAC8	Q8WXH0	0.6767
E1WAC8	Q16555	0.2445
E1WAC8	A6NHL2	0.1957
E1WAC8	Q86XR7	0.1845
E1WAC8	Q969M7	0.4587
E1WAC8	Q9BRX9	0.2374
E1WAC8	Q969H4	0.0554
E1WAC8	Q9Y5M8	0.4334
E1WAC8	Q2M3V2	0.4919
E1WAC8	P51636	0.2293
E1WAC8	Q15654	0.5522
E1WAC8	Q9Y6Z7	0.2245
E1WAC8	Q99569	0.5564
E1WAC8	O43795	0.6140
E1WAC8	Q8WUD1	0.3068
E1WAC8	Q02297	0.5122
E1WAC8	Q9NUV9	0.1222
E1WAC8	P22694	0.6888
E1WAC8	P41219	0.4473
E1WAC8	P13861	0.0772
E1WAC8	Q8TF74	0.2386
E1WAC8	Q9P212	0.4738
E1WAC8	P63167	0.4735
E1WAC8	Q9HB75	0.2443
E1WAC8	Q9UBF9	0.0628
E1WAC8	Q13557	0.1810
E1WAC8	Q8TAF3	0.0912
E1WAC8	Q13283	0.1337
E1WAC8	Q99456	0.4473
E1WAC8	Q9NS23	0.6896
E1WAC8	O60493	0.1220
E1WAC8	Q16620	0.6010
E1WAC8	P42684	0.5981
E1WAC8	Q8IZD9	0.3397
E1WAC8	P20794	0.1847
E1WAC8	Q71F23	0.0706
E1WAC8	Q16527	0.5522
E1WAC8	O60437	0.2923
E1WAC8	Q96PU5	0.4673
E1WAC8	P18085	0.5204
E1WAC8	P53355	0.3723
E1WAC8	Q9BUF5	0.1957
E1WAC8	Q9UKE5	0.5445
E1WAC8	P46459	0.1235
E1WAC8	P53814	0.4360
E1WAC8	Q8WTQ7	0.6888
E1WAC8	Q9H0B6	0.3287
E1WAC8	Q9BUH8	0.2825
E1WAC8	P62330	0.3753
E1WAC8	Q9BRP4	0.2360
E1WAC8	Q6ZUT3	0.5131
E1WAC8	O95429	0.2596
E1WAC8	O43353	0.5083
E1WAC8	Q8IVF4	0.1712
E1WAC8	P61106	0.3068
E1WAC8	P60709	0.5615
E1WAC8	Q92625	0.5347
E1WAC8	Q9Y496	0.3287
E1WAC8	P22612	0.6888
E1WAC8	Q13112	0.1615
E1WAC8	Q9BVN2	0.4086
E1WAC8	Q6KB66	0.5079
E1WAC8	Q16825	0.5169
E1WAC8	Q16665	0.3066
E1WAC8	Q8IYK8	0.6987
E1WAC8	Q12982	0.2445
E1WAC8	P98077	0.4049
E1WAC8	P54136	0.2743
E1WAC8	P78527	0.3386
E1WAC8	Q9Y219	0.4844
E1WAC8	O60331	0.4177
E1WAC8	Q8NFW9	0.4972
E1WAC8	Q14247	0.3393
E1WAC8	O43889	0.1342
E1WAC8	O00444	0.3585
E1WAC8	Q3KP44	0.5353
E1WAC8	P20592	0.1934
E1WAC8	P14619	0.6888
E1WAC8	Q86W28	0.2869
E1WAC8	Q8IW35	0.0812
E1WAC8	Q8N283	0.4824
E1WAC8	Q92529	0.4049
E1WAC8	P31994	0.3484
E1WAC8	P48681	0.3502
E1WAC8	Q9Y4K4	0.4175
E1WAC8	Q0JRZ9	0.2001
E1WAC8	Q9H1R2	0.2548
E1WAC8	Q96AX9	0.5373
E1WAC8	Q9NZN4	0.1342
E1WAC8	Q92905	0.2044
E1WAC8	O96020	0.0547
E1WAC8	Q9Y678	0.0924
E1WAC8	Q7Z628	0.3689
E1WAC8	O14543	0.3483
E1WAC8	O14965	0.4603
E1WAC8	Q96RK4	0.2441
E1WAC8	Q9H5P4	0.6163
E1WAC8	P62714	0.1751
E1WAC8	Q96QB1	0.5526
E1WAC8	Q6ZWJ1	0.6497
E1WAC8	Q12948	0.2060
E1WAC8	P09493	0.3846
E1WAC8	Q8N431	0.4658
E1WAC8	Q7Z6J4	0.5728
E1WAC8	Q96E17	0.5620
E1WAC8	Q92747	0.6397
E1WAC8	P21709	0.5523
E1WAC8	Q52LW3	0.3965
E1WAC8	Q9NT22	0.2023
E1WAC8	P78396	0.1205
E1WAC8	Q86UT5	0.6293
E1WAC8	P04259	0.5241
E1WAC8	O14974	0.2001
E1WAC8	Q14CN4	0.5241
E1WAC8	O60716	0.4048
E1WAC8	Q13492	0.3057
E1WAC8	Q3KR16	0.3689
E1WAC8	Q14194	0.3287
E1WAC8	O14640	0.6812
E1WAC8	Q9HCS5	0.4652
E1WAC8	Q13233	0.1751
E1WAC8	P42574	0.4096
E1WAC8	P29353	0.4111
E1WAC8	Q9Y272	0.7586
E1WAC8	O00308	0.0340
E1WAC8	Q96LW2	0.7053
E1WAC8	O43294	0.5522
E1WAC8	Q9Y2I7	0.4043
E1WAC8	Q92783	0.3383
E1WAC8	P49840	0.1892
E1WAC8	Q13191	0.1758
E1WAC8	P48668	0.5241
E1WAC8	Q13613	0.1251
E1WAC8	P09769	0.5736
E1WAC8	Q8TD19	0.3679
E1WAC8	P68032	0.5072
E1WAC8	Q05397	0.5523
E1WAC8	O60307	0.6888
E1WAC8	Q17R89	0.4187
E1WAC8	P35527	0.4473
E1WAC8	Q7Z713	0.2700
E1WAC8	Q04864	0.3351
E1WAC8	Q92619	0.3965
E1WAC8	Q9H9E1	0.3338
E1WAC8	P62081	0.2084
E1WAC8	Q8NEU8	0.0606
E1WAC8	Q7Z6J6	0.5131
E1WAC8	A8MQ27	0.3584
E1WAC8	P35626	0.6888
E1WAC8	O00139	0.3287
E1WAC8	O14604	0.0120
E1WAC8	Q9NSN8	0.6452
E1WAC8	Q14596	0.1902
E1WAC8	O00628	0.0669
E1WAC8	P10912	0.2484
E1WAC8	Q969Q5	0.4187
E1WAC8	P61006	0.5142
E1WAC8	Q8IVW4	0.3809
E1WAC8	Q7L804	0.4129
E1WAC8	P26842	0.4366
E1WAC8	Q99698	0.2445
E1WAC8	Q86XR8	0.3106
E1WAC8	Q9NRW1	0.3151
E1WAC8	Q9BYX7	0.5072
E1WAC8	Q9BPX5	0.1808
E1WAC8	O00429	0.3309
E1WAC8	Q93008	0.1917
E1WAC8	O75083	0.2121
E1WAC8	Q01201	0.2319
E1WAC8	Q13588	0.5498
E1WAC8	A4D1S5	0.3068
E1WAC8	Q15139	0.4107
E1WAC8	Q9NZQ0	0.3068
E1WAC8	Q9ULL8	0.3714
E1WAC8	Q9C0C7	0.2853
E1WAC8	P08581	0.6210
E1WAC8	Q8WU08	0.6888
E1WAC8	P48730	0.3614
E1WAC8	Q9NY15	0.5272
E1WAC8	Q92502	0.0225
E1WAC8	Q86WC6	0.2997
E1WAC8	Q9ULC3	0.7441
E1WAC8	Q9NVJ2	0.6104
E1WAC8	Q9ULW5	0.5004
E1WAC8	Q68DX3	0.6432
E1WAC8	P21291	0.5522
E1WAC8	Q8WV28	0.3196
E1WAC8	P31150	0.4187
E1WAC8	O00238	0.5850
E1WAC8	Q7Z7A1	0.3287
E1WAC8	Q14004	0.2252
E1WAC8	Q16236	0.0123
E1WAC8	P51157	0.3197
E1WAC8	Q15771	0.3068
E1WAC8	O15143	0.7218
E1WAC8	Q3KRB8	0.0225
E1WAC8	Q6P5Z2	0.6888
E1WAC8	Q8NFD2	0.6648
E1WAC8	P84085	0.5204
E1WAC8	P52907	0.5185
E1WAC8	P19525	0.2411
E1WAC8	P12270	0.1374
E1WAC8	Q8N556	0.1577
E1WAC8	P07197	0.4473
E1WAC8	Q9NYA1	0.3021
E1WAC8	O95817	0.3819
E1WAC8	O43281	0.4316
E1WAC8	Q9UKS6	0.5019
E1WAC8	Q96GP6	0.5213
E1WAC8	Q15691	0.3287
E1WAC8	Q86Y07	0.6983
E1WAC8	Q96Q15	0.2694
E1WAC8	P10398	0.6140
E1WAC8	P31751	0.6888
E1WAC8	O94827	0.3802
E1WAC8	P42025	0.5072
E1WAC8	P42338	0.4305
E1WAC8	P62745	0.9006
E1WAC8	Q96NX5	0.1810
E1WAC8	Q5T1M5	0.4207
E1WAC8	P63267	0.5072
E1WAC8	Q16512	0.6888
E1WAC8	Q92636	0.0943
E1WAC8	P46937	0.2237
E1WAC8	Q27J81	0.4250
E1WAC8	P67775	0.1377
E1WAC8	Q9UPV0	0.3585
E1WAC8	Q13884	0.6314
E1WAC8	Q9NY99	0.6812
E1WAC8	P35568	0.3660
E1WAC8	Q16763	0.4587
E1WAC8	P10911	0.4416
E1WAC8	Q9UQQ2	0.4049
E1WAC8	Q10567	0.2620
E1WAC8	P04406	0.3353
E1WAC8	P50570	0.4620
E1WAC8	Q13322	0.3997
E1WAC8	Q99942	0.4904
E1WAC8	O95239	0.2969
E1WAC8	P05161	0.1339
E1WAC8	P17948	0.6048
E1WAC8	P35354	0.1424
E1WAC8	Q9NZM3	0.5528
E1WAC8	P21359	0.3900
E1WAC8	Q6DN72	0.5114
E1WAC8	Q0D2I5	0.5079
E1WAC8	P13501	0.1639
E1WAC8	P49760	0.3841
E1WAC8	O60880	0.3997
E1WAC8	Q5VTH9	0.5404
E1WAC8	Q8NI38	0.5851
E1WAC8	P51692	0.1317
E1WAC8	O60763	0.0924
E1WAC8	P17516	0.0924
E1WAC8	O96019	0.3944
E1WAC8	Q00535	0.3144
E1WAC8	Q5SYB0	0.2909
E1WAC8	P00533	0.6471
E1WAC8	Q9H981	0.3944
E1WAC8	A6NL28	0.1867
E1WAC8	Q9NR31	0.5152
E1WAC8	Q9UN86	0.1295
E1WAC8	P16109	0.2359
E1WAC8	O94768	0.4488
E1WAC8	Q9UKT4	0.2049
E1WAC8	Q2V2M9	0.1752
E1WAC8	P56705	0.3533
E1WAC8	A6NI72	0.5116
E1WAC8	Q86SG2	0.4303
E1WAC8	Q92565	0.5317
E1WAC8	O14727	0.2743
E1WAC8	Q8IWB7	0.3140
E1WAC8	Q96Q04	0.6713
E1WAC8	P78386	0.4473
E1WAC8	P10809	0.3907
E1WAC8	Q04912	0.5712
E1WAC8	Q8TDW5	0.5054
E1WAC8	P62491	0.2922
E1WAC8	Q14766	0.3505
E1WAC8	Q12840	0.3287
E1WAC8	Q9UPP2	0.3871
E1WAC8	Q13608	0.2445
E1WAC8	Q96JA3	0.2212
E1WAC8	Q9H568	0.5072
E1WAC8	O94967	0.2492
E1WAC8	Q4ZHG4	0.2387
E1WAC8	Q96HA8	0.2445
E1WAC8	Q12959	0.4538
E1WAC8	Q9HB19	0.2280
E1WAC8	Q9Y4P8	0.2743
E1WAC8	P10301	0.6470
E1WAC8	O15078	0.3287
E1WAC8	Q8NFA2	0.3608
E1WAC8	Q2M2I8	0.7072
E1WAC8	P21579	0.5054
E1WAC8	Q9UBP9	0.3660
E1WAC8	P52198	0.8996
E1WAC8	P22681	0.2252
E1WAC8	P51956	0.3818
E1WAC8	P31146	0.3695
E1WAC8	Q4VX76	0.5946
E1WAC8	Q96NW4	0.4919
E1WAC8	O43426	0.0993
E1WAC8	P29317	0.4755
E1WAC8	Q96JP0	0.2243
E1WAC8	Q13795	0.5152
E1WAC8	Q9H3D4	0.2581
E1WAC8	Q8N1A0	0.4473
E1WAC8	Q15323	0.4473
E1WAC8	P08670	0.7468
E1WAC8	P62993	0.5498
E1WAC8	Q49A53	0.6917
E1WAC8	Q8N752	0.4166
E1WAC8	P62166	0.2772
E1WAC8	P24941	0.2877
E1WAC8	O43639	0.5548
E1WAC8	Q9UBX5	0.3505
E1WAC8	Q6PCD5	0.3782
E1WAC8	Q07960	0.4514
E1WAC8	Q9HC10	0.6021
E1WAC8	P61966	0.1562
E1WAC8	Q02363	0.2272
E1WAC8	Q9NXU5	0.5152
E1WAC8	Q14183	0.5139
E1WAC8	O75044	0.4035
E1WAC8	Q9NS87	0.2115
E1WAC8	Q9P1Z2	0.3208
E1WAC8	Q13409	0.2677
E1WAC8	Q9BRR9	0.1889
E1WAC8	Q96DI7	0.1428
E1WAC8	Q8WXE9	0.3159
E1WAC8	Q02224	0.3287
E1WAC8	Q6A555	0.3196
E1WAC8	P11142	0.2773
E1WAC8	P08754	0.6617
E1WAC8	Q9NYY3	0.4418
E1WAC8	Q9UKB1	0.1974
E1WAC8	Q9UQ03	0.4773
E1WAC8	P61587	0.8944
E1WAC8	Q8WUP2	0.5522
E1WAC8	P35869	0.1615
E1WAC8	P16591	0.5213
E1WAC8	O00762	0.5166
E1WAC8	Q6ZV73	0.4043
E1WAC8	P25098	0.6888
E1WAC8	P20700	0.5241
E1WAC8	A6NKZ8	0.1957
E1WAC8	Q99578	0.6545
E1WAC8	P67936	0.2310
E1WAC8	P17081	0.9106
E1WAC8	Q8WXU2	0.1082
E1WAC8	Q9UL26	0.3245
E1WAC8	Q13402	0.6193
E1WAC8	Q9UBE8	0.2845
E1WAC8	P26232	0.3760
E1WAC8	Q8TAI7	0.5347
E1WAC8	Q9Y239	0.5410
E1WAC8	Q9Y6T7	0.5938
E1WAC8	O95405	0.1803
E1WAC8	Q96P71	0.1192
E1WAC8	Q13315	0.3647
E1WAC8	Q96HP0	0.0924
E1WAC8	Q8N7A1	0.2039
E1WAC8	Q9UPQ3	0.4646
E1WAC8	Q8IWX7	0.2793
E1WAC8	P07307	0.2907
E1WAC8	Q14204	0.3287
E1WAC8	O43903	0.2753
E1WAC8	P68366	0.2016
E1WAC8	Q9NQL2	0.5485
E1WAC8	A6NK59	0.4913
E1WAC8	Q0VDF9	0.2445
E1WAC8	Q9Y6B6	0.5152
E1WAC8	P04264	0.5241
E1WAC8	P15153	0.9106
E1WAC8	Q8IZL9	0.2825
E1WAC8	Q14533	0.4473
E1WAC8	P11234	0.6401
E1WAC8	O95267	0.7926
E1WAC8	P17987	0.2641
E1WAC8	P35908	0.5241
E1WAC8	Q3MJ16	0.2603
E1WAC8	Q16829	0.5217
E1WAC8	Q9UJM3	0.0367
E1WAC8	Q92985	0.4999
E1WAC8	P45984	0.5217
E1WAC8	Q02505	0.5686
E1WAC8	Q7Z2Y5	0.4677
E1WAC8	Q9NZZ3	0.2445
E1WAC8	Q7Z3T8	0.3095
E1WAC8	P37231	0.0871
E1WAC8	Q9C0K3	0.4264
E1WAC8	O15524	0.2445
E1WAC8	Q6XZF7	0.3644
E1WAC8	Q13642	0.5522
E1WAC8	Q9H7D0	0.3137
E1WAC8	Q05682	0.4173
E1WAC8	Q8IWW6	0.0225
E1WAC8	Q0P5N6	0.5156
E1WAC8	Q9NYG5	0.0811
E1WAC8	P56559	0.5152
E1WAC8	P07951	0.1767
E1WAC8	Q5T5U3	0.0301
E1WAC8	P36405	0.5204
E1WAC8	O75095	0.5568
E1WAC8	Q15418	0.6888
E1WAC8	A2A2Y4	0.5131
E1WAC8	Q9H0C5	0.4707
E1WAC8	Q9H596	0.2389
E1WAC8	Q14088	0.6454
E1WAC8	P07900	0.2685
E1WAC8	O60879	0.2562
E1WAC8	O00443	0.5117
E1WAC8	Q9UBC1	0.4067
E1WAC8	Q9UHY1	0.1306
E1WAC8	Q7Z3Y8	0.4473
E1WAC8	P16157	0.3837
E1WAC8	Q8N122	0.2445
E1WAC8	P49619	0.6416
E1WAC8	P50479	0.5470
E1WAC8	Q9NYR9	0.3818
E1WAC8	O15066	0.3287
E1WAC8	Q16658	0.4626
E1WAC8	Q13077	0.2018
E1WAC8	O14713	0.2445
E1WAC8	Q8WWI1	0.3690
E1WAC8	P46108	0.4049
E1WAC8	Q8NHY2	0.1207
E1WAC8	Q9HBL0	0.5011
E1WAC8	P43034	0.4445
E1WAC8	O15264	0.4785
E1WAC8	P62987	0.5889
E1WAC8	Q6XUX3	0.6160
E1WAC8	O94921	0.2772
E1WAC8	Q9NPB6	0.3660
E1WAC8	P19174	0.5071
E1WAC8	Q9NYN1	0.7143
E1WAC8	Q9H939	0.1767
E1WAC8	Q6B8I1	0.2710
E1WAC8	P61968	0.5522
E1WAC8	O00212	0.9097
E1WAC8	Q9NQX4	0.6140
E1WAC8	P46531	0.5568
E1WAC8	Q9Y6V0	0.5054
E1WAC8	P10145	0.1986
E1WAC8	Q9BUZ4	0.2341
E1WAC8	P61289	0.2445
E1WAC8	Q9ULI4	0.1767
E1WAC8	P05129	0.6888
E1WAC8	Q9NPY3	0.3505
E1WAC8	O60663	0.6215
E1WAC8	Q86WI3	0.3275
E1WAC8	Q9NRP7	0.2183
E1WAC8	Q14677	0.3886
E1WAC8	Q13568	0.2114
E1WAC8	Q9NZJ5	0.5471
E1WAC8	O95057	0.6517
E1WAC8	Q9Y6W6	0.3118
E1WAC8	P52566	0.6314
E1WAC8	P68036	0.4587
E1WAC8	P23921	0.2445
E1WAC8	Q13418	0.5139
E1WAC8	P35916	0.4018
E1WAC8	Q13515	0.4473
E1WAC8	Q99501	0.1720
E1WAC8	Q96DA2	0.5142
E1WAC8	Q13033	0.1428
E1WAC8	P61224	0.5825
E1WAC8	Q6ZN54	0.6408
E1WAC8	Q9Y6K9	0.3808
E1WAC8	Q9NRA0	0.2445
E1WAC8	Q9HBH0	0.9106
E1WAC8	Q9NY57	0.6888
E1WAC8	O00159	0.6150
E1WAC8	P05771	0.6888
E1WAC8	Q8WVK7	0.3287
E1WAC8	P41279	0.4106
E1WAC8	Q8IVI9	0.3393
E1WAC8	Q92556	0.7033
E1WAC8	Q86VW2	0.5354
E1WAC8	Q96RF0	0.4537
E1WAC8	P0C264	0.5875
E1WAC8	Q7Z4I7	0.5502
E1WAC8	Q8TCU6	0.4738
E1WAC8	P51617	0.5410
E1WAC8	P61073	0.2241
E1WAC8	P53365	0.4946
E1WAC8	Q5JWF2	0.6617
E1WAC8	O14980	0.3206
E1WAC8	Q8WYR4	0.0924
E1WAC8	Q9UDY2	0.7619
E1WAC8	P51178	0.2173
E1WAC8	Q09028	0.3704
E1WAC8	P27348	0.2101
E1WAC8	Q9UJC3	0.2605
E1WAC8	Q9BT40	0.3640
E1WAC8	Q8NBT2	0.1392
E1WAC8	P19878	0.4086
E1WAC8	P21802	0.6048
E1WAC8	P10147	0.1950
E1WAC8	Q15751	0.0924
E1WAC8	P14649	0.0651
E1WAC8	Q5TD97	0.5522
E1WAC8	O14908	0.2837
E1WAC8	Q96GF1	0.5939
E1WAC8	P31946	0.4084
E1WAC8	Q9Y615	0.5072
E1WAC8	Q14344	0.6617
E1WAC8	P62877	0.1819
E1WAC8	Q59H18	0.4160
E1WAC8	P30305	0.1767
E1WAC8	P20336	0.5142
E1WAC8	P20749	0.6354
E1WAC8	Q15669	0.9097
E1WAC8	Q7Z3G6	0.5522
E1WAC8	Q96C45	0.5083
E1WAC8	Q8TDY3	0.5072
E1WAC8	Q9P2G3	0.1524
E1WAC8	Q9Y6Q2	0.0977
E1WAC8	Q9UHD9	0.3052
E1WAC8	Q13616	0.0912
E1WAC8	P21926	0.3264
E1WAC8	B2RTY4	0.6140
E1WAC8	Q9UHD2	0.5101
E1WAC8	Q9NP72	0.3068
E1WAC8	Q8NCM8	0.2094
E1WAC8	O43747	0.3886
E1WAC8	P48742	0.6196
E1WAC8	P25445	0.1548
E1WAC8	Q9BVA1	0.1957
E1WAC8	P42768	0.4290
E1WAC8	P09972	0.3026
E1WAC8	Q9UM73	0.6713
E1WAC8	Q9GZS3	0.2360
E1WAC8	Q9BYB0	0.0560
E1WAC8	P28062	0.1834
E1WAC8	P51841	0.6642
E1WAC8	Q15036	0.2445
E1WAC8	Q8WWN9	0.2055
E1WAC8	P35222	0.6003
E1WAC8	Q14019	0.2874
E1WAC8	Q8N9I0	0.5589
E1WAC8	P48426	0.1903
E1WAC8	Q86YV0	0.4213
E1WAC8	Q02779	0.6614
E1WAC8	Q8N1V2	0.1441
E1WAC8	Q9Y2G4	0.5353
E1WAC8	Q05193	0.2280
E1WAC8	Q96FS4	0.2445
E1WAC8	P57078	0.6648
E1WAC8	Q9Y4H2	0.2772
E1WAC8	Q07866	0.3287
E1WAC8	Q14CM0	0.4538
E1WAC8	Q9BQ90	0.2445
E1WAC8	Q5VT25	0.5651
E1WGZ9	Q96EY1	0.3227
E1WGZ9	Q04771	0.5598
E1WGZ9	Q6S8J7	0.6118
E1WGZ9	P57075	0.5351
E1WGZ9	O95755	0.5908
E1WGZ9	Q9H6Y5	0.6798
E1WGZ9	Q96RU7	0.5018
E1WGZ9	P20929	0.4828
E1WGZ9	P05120	0.2769
E1WGZ9	P29992	0.8303
E1WGZ9	Q9UBN7	0.2035
E1WGZ9	Q08378	0.3024
E1WGZ9	P49802	0.3091
E1WGZ9	P21462	0.4654
E1WGZ9	Q7Z569	0.2096
E1WGZ9	P50453	0.2769
E1WGZ9	Q8IV36	0.0460
E1WGZ9	Q9H8V3	0.6813
E1WGZ9	Q63HN8	0.2127
E1WGZ9	Q9NX02	0.5477
E1WGZ9	Q9UBW5	0.2096
E1WGZ9	Q8TAM1	0.3375
E1WGZ9	Q99832	0.4304
E1WGZ9	P49427	0.6631
E1WGZ9	Q9HD67	0.7528
E1WGZ9	Q6ULP2	0.1222
E1WGZ9	Q15131	0.5299
E1WGZ9	P29320	0.5750
E1WGZ9	O00329	0.6780
E1WGZ9	Q8WX94	0.5490
E1WGZ9	P51149	0.6297
E1WGZ9	P11413	0.2031
E1WGZ9	Q9UBC5	0.6400
E1WGZ9	P53041	0.4261
E1WGZ9	Q969T4	0.7968
E1WGZ9	Q01581	0.1070
E1WGZ9	Q9HBG6	0.3713
E1WGZ9	P49796	0.6622
E1WGZ9	P02549	0.6241
E1WGZ9	O60361	0.6105
E1WGZ9	P31323	0.1251
E1WGZ9	O94979	0.2633
E1WGZ9	P48594	0.2769
E1WGZ9	P31151	0.1071
E1WGZ9	Q8WXD9	0.5465
E1WGZ9	O75116	0.7884
E1WGZ9	P62256	0.6631
E1WGZ9	P11021	0.4229
E1WGZ9	P01130	0.4091
E1WGZ9	Q92598	0.4787
E1WGZ9	Q9UPZ9	0.5329
E1WGZ9	P60981	0.4508
E1WGZ9	P46934	0.4699
E1WGZ9	P78362	0.3709
E1WGZ9	O43504	0.2445
E1WGZ9	Q8IYD1	0.2711
E1WGZ9	P36952	0.2769
E1WGZ9	O60229	0.4139
E1WGZ9	Q9P1U1	0.7947
E1WGZ9	Q9NR09	0.6405
E1WGZ9	P51812	0.9637
E1WGZ9	Q70J99	0.4098
E1WGZ9	Q9UBT7	0.4048
E1WGZ9	Q9H1J1	0.1568
E1WGZ9	O94916	0.6486
E1WGZ9	O14559	0.0980
E1WGZ9	Q8TDY2	0.1317
E1WGZ9	Q15276	0.0548
E1WGZ9	Q8WYP3	0.1122
E1WGZ9	P63241	0.0944
E1WGZ9	Q9Y2I1	0.2590
E1WGZ9	P53667	0.5436
E1WGZ9	Q9UNN5	0.2558
E1WGZ9	Q00978	0.5954
E1WGZ9	P45983	0.5217
E1WGZ9	P49023	0.7673
E1WGZ9	Q9BW27	0.3026
E1WGZ9	Q9UQB3	0.6877
E1WGZ9	P61077	0.6631
E1WGZ9	Q9NQW6	0.3600
E1WGZ9	P13647	0.8389
E1WGZ9	Q6P3R8	0.6519
E1WGZ9	Q53LP3	0.5740
E1WGZ9	Q96BR1	0.8379
E1WGZ9	Q7Z614	0.3279
E1WGZ9	P50120	0.0924
E1WGZ9	O15021	0.7884
E1WGZ9	Q96CA5	0.3569
E1WGZ9	Q5JTN6	0.5263
E1WGZ9	P15882	0.3788
E1WGZ9	Q04695	0.8389
E1WGZ9	Q9H3F6	0.1934
E1WGZ9	P49137	0.5217
E1WGZ9	Q9Y314	0.2445
E1WGZ9	Q9HAU4	0.6167
E1WGZ9	Q9P2G1	0.3338
E1WGZ9	Q12799	0.2420
E1WGZ9	Q9HBI1	0.5281
E1WGZ9	P68400	0.5297
E1WGZ9	O14578	0.7884
E1WGZ9	P55196	0.3586
E1WGZ9	Q9BTE1	0.1767
E1WGZ9	O00445	0.6893
E1WGZ9	A6NEL2	0.5590
E1WGZ9	Q5SZL2	0.1388
E1WGZ9	Q96KP6	0.4767
E1WGZ9	Q8IV63	0.6164
E1WGZ9	A6NEE1	0.6010
E1WGZ9	P51684	0.4654
E1WGZ9	Q8N4X5	0.2842
E1WGZ9	Q9UN19	0.4968
E1WGZ9	P68363	0.6369
E1WGZ9	Q99755	0.5588
E1WGZ9	Q9H792	0.2690
E1WGZ9	Q14005	0.7329
E1WGZ9	P35247	0.3784
E1WGZ9	O14986	0.2877
E1WGZ9	Q8N7F7	0.5687
E1WGZ9	P49662	0.6407
E1WGZ9	Q8N5C8	0.2742
E1WGZ9	P14136	0.8884
E1WGZ9	Q86WG5	0.4211
E1WGZ9	O95684	0.2808
E1WGZ9	Q9HD43	0.2466
E1WGZ9	Q13137	0.1288
E1WGZ9	Q13523	0.4866
E1WGZ9	Q5TG30	0.2010
E1WGZ9	Q9NZN5	0.7915
E1WGZ9	Q99496	0.1948
E1WGZ9	Q9Y2I8	0.5717
E1WGZ9	Q6P1M3	0.1632
E1WGZ9	P12883	0.7528
E1WGZ9	O60504	0.6429
E1WGZ9	O95295	0.3653
E1WGZ9	Q9UQB9	0.5468
E1WGZ9	P51153	0.6750
E1WGZ9	Q8N9B8	0.7411
E1WGZ9	Q9NXR5	0.4565
E1WGZ9	P53621	0.4660
E1WGZ9	P09429	0.3001
E1WGZ9	Q8NB16	0.6126
E1WGZ9	Q9NXB0	0.3287
E1WGZ9	P07948	0.5750
E1WGZ9	Q13164	0.6447
E1WGZ9	P41597	0.4654
E1WGZ9	Q86Y01	0.2067
E1WGZ9	P53004	0.2078
E1WGZ9	Q2M3C7	0.1791
E1WGZ9	Q8IYJ3	0.6873
E1WGZ9	O14512	0.7429
E1WGZ9	P28482	0.6749
E1WGZ9	P46778	0.1977
E1WGZ9	Q8N4P6	0.6217
E1WGZ9	Q9Y6J8	0.7064
E1WGZ9	Q96PV0	0.4378
E1WGZ9	Q9BX70	0.4707
E1WGZ9	Q8TEQ0	0.4516
E1WGZ9	O75822	0.2445
E1WGZ9	Q5JWF8	0.7947
E1WGZ9	Q92752	0.3397
E1WGZ9	Q13239	0.6459
E1WGZ9	Q9HC77	0.3287
E1WGZ9	O95208	0.2220
E1WGZ9	P08922	0.7021
E1WGZ9	P18031	0.3335
E1WGZ9	P68106	0.4463
E1WGZ9	O75061	0.1490
E1WGZ9	Q8N2E2	0.6203
E1WGZ9	A6NIH7	0.3287
E1WGZ9	Q9H0H5	0.1159
E1WGZ9	Q08999	0.2294
E1WGZ9	P52333	0.6253
E1WGZ9	P68133	0.7947
E1WGZ9	P25786	0.2668
E1WGZ9	Q8IVW1	0.5784
E1WGZ9	Q66GS9	0.1767
E1WGZ9	Q86UT6	0.5289
E1WGZ9	Q9Y6Y0	0.0320
E1WGZ9	P50552	0.5898
E1WGZ9	Q86TL0	0.2183
E1WGZ9	Q9Y4K3	0.5685
E1WGZ9	Q9Y6W5	0.7156
E1WGZ9	Q8NHV4	0.3276
E1WGZ9	P28562	0.4183
E1WGZ9	P11137	0.4702
E1WGZ9	Q5T4F4	0.5270
E1WGZ9	A6NM43	0.4304
E1WGZ9	P14317	0.4784
E1WGZ9	O00213	0.0723
E1WGZ9	Q9UQ16	0.4607
E1WGZ9	O95613	0.3469
E1WGZ9	Q9UHB6	0.7122
E1WGZ9	P52565	0.8162
E1WGZ9	Q96GD0	0.2078
E1WGZ9	Q9ULJ8	0.7309
E1WGZ9	Q15814	0.2400
E1WGZ9	Q4G0W2	0.5083
E1WGZ9	Q05655	0.8379
E1WGZ9	Q96SF2	0.3351
E1WGZ9	O14641	0.7329
E1WGZ9	Q8TD16	0.0628
E1WGZ9	Q15417	0.4935
E1WGZ9	Q8N4C6	0.1824
E1WGZ9	P29376	0.7230
E1WGZ9	Q9BRA2	0.2445
E1WGZ9	O96007	0.0982
E1WGZ9	Q92888	0.5441
E1WGZ9	Q9ULZ3	0.1966
E1WGZ9	Q969V5	0.6401
E1WGZ9	Q14964	0.8423
E1WGZ9	Q96J02	0.4699
E1WGZ9	Q9HCH5	0.5421
E1WGZ9	Q12979	0.2743
E1WGZ9	O60641	0.4492
E1WGZ9	P78406	0.2812
E1WGZ9	Q9BXL7	0.3117
E1WGZ9	P25791	0.7673
E1WGZ9	O75616	0.4615
E1WGZ9	Q9BU20	0.7977
E1WGZ9	P30260	0.4222
E1WGZ9	O75436	0.2445
E1WGZ9	Q9H8T0	0.2776
E1WGZ9	Q5VVX9	0.5873
E1WGZ9	Q15025	0.4986
E1WGZ9	Q04726	0.5256
E1WGZ9	Q9UHB9	0.1222
E1WGZ9	Q8N4B1	0.3443
E1WGZ9	P57740	0.0350
E1WGZ9	P21860	0.6989
E1WGZ9	Q14C86	0.4718
E1WGZ9	Q9HC98	0.4698
E1WGZ9	Q969Q4	0.6045
E1WGZ9	Q86T65	0.3618
E1WGZ9	Q9P1W9	0.5751
E1WGZ9	P42773	0.4383
E1WGZ9	Q6P2M8	0.2863
E1WGZ9	Q32MK0	0.5733
E1WGZ9	Q7Z465	0.0301
E1WGZ9	P08729	0.8389
E1WGZ9	Q9H7X7	0.6038
E1WGZ9	Q02156	0.8379
E1WGZ9	Q96P26	0.0924
E1WGZ9	Q9ULD6	0.5917
E1WGZ9	O14926	0.2476
E1WGZ9	Q12933	0.2636
E1WGZ9	Q15311	0.1745
E1WGZ9	O60566	0.3996
E1WGZ9	Q15653	0.7644
E1WGZ9	Q13075	0.6395
E1WGZ9	Q9BQS2	0.7395
E1WGZ9	Q9NYL9	0.5034
E1WGZ9	P57737	0.5908
E1WGZ9	Q15147	0.2522
E1WGZ9	O95271	0.4128
E1WGZ9	Q8WXC3	0.2445
E1WGZ9	A6NI47	0.5673
E1WGZ9	O00141	0.8379
E1WGZ9	Q13451	0.4572
E1WGZ9	Q06945	0.2504
E1WGZ9	Q9UJT1	0.6369
E1WGZ9	P30679	0.7675
E1WGZ9	P06732	0.2078
E1WGZ9	Q13489	0.3786
E1WGZ9	P28072	0.1834
E1WGZ9	A6NKC9	0.7195
E1WGZ9	Q96JY6	0.4289
E1WGZ9	O75122	0.3614
E1WGZ9	O60674	0.6220
E1WGZ9	O43516	0.7819
E1WGZ9	Q13813	0.6168
E1WGZ9	Q16613	0.0924
E1WGZ9	Q9NXR1	0.3287
E1WGZ9	Q14457	0.0656
E1WGZ9	P26045	0.6063
E1WGZ9	P60033	0.4833
E1WGZ9	Q16543	0.2445
E1WGZ9	Q86UR5	0.7380
E1WGZ9	P04637	0.2735
E1WGZ9	P61201	0.1961
E1WGZ9	Q9H082	0.6422
E1WGZ9	P48147	0.0924
E1WGZ9	Q08345	0.7021
E1WGZ9	P49366	0.2591
E1WGZ9	Q9UQE7	0.0569
E1WGZ9	P42229	0.4469
E1WGZ9	Q8IUC4	0.5862
E1WGZ9	Q13748	0.6369
E1WGZ9	Q96SN8	0.3987
E1WGZ9	Q8N6H7	0.3642
E1WGZ9	Q9UI46	0.6865
E1WGZ9	Q5XLA6	0.4100
E1WGZ9	Q92835	0.4115
E1WGZ9	Q8IWJ2	0.5771
E1WGZ9	P0C0E4	0.4850
E1WGZ9	Q8IX30	0.3903
E1WGZ9	O75175	0.2055
E1WGZ9	P08138	0.1122
E1WGZ9	Q9Y3F4	0.5512
E1WGZ9	Q15121	0.6142
E1WGZ9	O43312	0.3865
E1WGZ9	P17980	0.3355
E1WGZ9	Q7Z6Z7	0.1261
E1WGZ9	Q16288	0.7230
E1WGZ9	Q5T447	0.0963
E1WGZ9	Q86Z02	0.5644
E1WGZ9	Q9UQM7	0.2666
E1WGZ9	O94986	0.3585
E1WGZ9	P29350	0.3952
E1WGZ9	P56192	0.0924
E1WGZ9	Q9UBB4	0.2445
E1WGZ9	Q8TEQ6	0.3556
E1WGZ9	P49789	0.2772
E1WGZ9	P48729	0.4617
E1WGZ9	Q9Y4P1	0.2445
E1WGZ9	P68104	0.3839
E1WGZ9	Q9Y216	0.0924
E1WGZ9	P15313	0.0402
E1WGZ9	O95487	0.2445
E1WGZ9	Q86V81	0.1499
E1WGZ9	Q9P258	0.2065
E1WGZ9	A6NE52	0.4754
E1WGZ9	P52294	0.4219
E1WGZ9	P11586	0.0924
E1WGZ9	Q6ZMQ8	0.7068
E1WGZ9	Q14BN4	0.3021
E1WGZ9	Q15080	0.5491
E1WGZ9	Q676U5	0.5263
E1WGZ9	Q8TB24	0.4304
E1WGZ9	Q86UX7	0.5794
E1WGZ9	Q5HYK7	0.6420
E1WGZ9	Q8IZW8	0.5919
E1WGZ9	P80192	0.7610
E1WGZ9	Q9Y6I3	0.2220
E1WGZ9	Q9H4B6	0.3937
E1WGZ9	P11171	0.6302
E1WGZ9	P40855	0.0790
E1WGZ9	P62753	0.2743
E1WGZ9	Q9H0N0	0.8423
E1WGZ9	P41743	0.8379
E1WGZ9	O00178	0.2686
E1WGZ9	Q9UQ07	0.4231
E1WGZ9	Q14330	0.5316
E1WGZ9	Q92673	0.3400
E1WGZ9	Q9NRJ4	0.2447
E1WGZ9	Q8WWQ8	0.5790
E1WGZ9	O95155	0.2046
E1WGZ9	Q92834	0.0301
E1WGZ9	P61964	0.4733
E1WGZ9	Q13439	0.2592
E1WGZ9	Q9UKZ4	0.5730
E1WGZ9	Q9H444	0.2445
E1WGZ9	Q86UE8	0.4251
E1WGZ9	Q9NPP4	0.5419
E1WGZ9	O60832	0.2084
E1WGZ9	Q9BR61	0.3130
E1WGZ9	Q92526	0.4304
E1WGZ9	P06702	0.1881
E1WGZ9	Q5VUR7	0.5746
E1WGZ9	P07355	0.1833
E1WGZ9	Q13200	0.5292
E1WGZ9	Q9UPQ0	0.4990
E1WGZ9	Q8N3E9	0.6381
E1WGZ9	Q9NRD0	0.3720
E1WGZ9	P38936	0.1815
E1WGZ9	Q96JH8	0.6798
E1WGZ9	Q9UPQ7	0.6776
E1WGZ9	Q02241	0.3287
E1WGZ9	P47756	0.5185
E1WGZ9	Q5H9F3	0.4152
E1WGZ9	Q92530	0.2445
E1WGZ9	Q562R1	0.7947
E1WGZ9	Q5T1C6	0.1251
E1WGZ9	Q8NDI1	0.7005
E1WGZ9	Q9UM47	0.5242
E1WGZ9	Q86YV6	0.4656
E1WGZ9	Q9UJW3	0.0662
E1WGZ9	Q96MF2	0.7911
E1WGZ9	Q8NE63	0.4072
E1WGZ9	P13489	0.3880
E1WGZ9	Q14117	0.0739
E1WGZ9	Q9UJZ1	0.2272
E1WGZ9	P14618	0.0974
E1WGZ9	Q15052	0.7620
E1WGZ9	O00750	0.7263
E1WGZ9	Q8TBZ3	0.5353
E1WGZ9	P05976	0.2632
E1WGZ9	Q15349	0.9637
E1WGZ9	P49703	0.8079
E1WGZ9	Q14980	0.3585
E1WGZ9	Q13972	0.5775
E1WGZ9	Q86WN1	0.5536
E1WGZ9	P54840	0.3026
E1WGZ9	Q8IUQ4	0.4702
E1WGZ9	Q9H2G2	0.6065
E1WGZ9	Q9BXF9	0.5009
E1WGZ9	P62988	0.4976
E1WGZ9	A8MYZ6	0.1070
E1WGZ9	Q86YS7	0.6037
E1WGZ9	O96013	0.2379
E1WGZ9	Q96L92	0.6850
E1WGZ9	Q2TAL5	0.6129
E1WGZ9	P17252	0.9637
E1WGZ9	Q8WU20	0.1309
E1WGZ9	Q9BUR4	0.3713
E1WGZ9	Q1MX18	0.5399
E1WGZ9	P30520	0.0756
E1WGZ9	P30622	0.0900
E1WGZ9	P08631	0.5750
E1WGZ9	Q6WCQ1	0.2040
E1WGZ9	Q02763	0.6727
E1WGZ9	Q9NQT4	0.1242
E1WGZ9	Q9NSE2	0.3353
E1WGZ9	Q6QNY0	0.2445
E1WGZ9	Q4VCS5	0.2972
E1WGZ9	Q96Q42	0.1873
E1WGZ9	P04216	0.2221
E1WGZ9	Q9UQ88	0.5299
E1WGZ9	O43295	0.1664
E1WGZ9	Q9H2C1	0.7947
E1WGZ9	Q13308	0.6462
E1WGZ9	O95716	0.8423
E1WGZ9	P32298	0.8379
E1WGZ9	Q8IW93	0.6352
E1WGZ9	Q9GZL7	0.5956
E1WGZ9	O75635	0.2769
E1WGZ9	Q15286	0.6896
E1WGZ9	O15111	0.5861
E1WGZ9	Q8IYU2	0.4895
E1WGZ9	Q9UK41	0.2772
E1WGZ9	Q5VTE0	0.2711
E1WGZ9	Q9BTM9	0.2445
E1WGZ9	Q96KC9	0.2772
E1WGZ9	O60296	0.6407
E1WGZ9	P17612	0.9637
E1WGZ9	Q9UBF6	0.1216
E1WGZ9	Q15833	0.2772
E1WGZ9	Q8IVT5	0.7947
E1WGZ9	Q7RTV2	0.0924
E1WGZ9	Q5DID0	0.3360
E1WGZ9	Q8IV53	0.0924
E1WGZ9	Q9H267	0.6168
E1WGZ9	P09471	0.9493
E1WGZ9	Q9BZF9	0.4151
E1WGZ9	O94925	0.2445
E1WGZ9	O75914	0.5157
E1WGZ9	Q2MJR0	0.6378
E1WGZ9	P12829	0.4168
E1WGZ9	O75628	0.7661
E1WGZ9	Q9Y624	0.4544
E1WGZ9	Q99439	0.6732
E1WGZ9	Q96N67	0.4619
E1WGZ9	O75674	0.2445
E1WGZ9	Q14155	0.7584
E1WGZ9	P10827	0.1765
E1WGZ9	Q14990	0.4825
E1WGZ9	P10636	0.4702
E1WGZ9	Q9HA47	0.1630
E1WGZ9	P30043	0.1549
E1WGZ9	O15211	0.5336
E1WGZ9	A7E2Y1	0.7528
E1WGZ9	Q96T76	0.0696
E1WGZ9	Q96P53	0.5459
E1WGZ9	P06213	0.7230
E1WGZ9	Q9Y4G6	0.4828
E1WGZ9	Q96DX5	0.5994
E1WGZ9	Q9H3Q1	0.1967
E1WGZ9	Q6ZNL6	0.7510
E1WGZ9	P49761	0.5585
E1WGZ9	P62913	0.1242
E1WGZ9	Q9C000	0.4904
E1WGZ9	Q09161	0.2785
E1WGZ9	P56524	0.0813
E1WGZ9	O60291	0.3983
E1WGZ9	Q9UBS0	0.9637
E1WGZ9	Q8TAP6	0.3287
E1WGZ9	Q9BQA1	0.4754
E1WGZ9	P46109	0.3998
E1WGZ9	Q93009	0.2348
E1WGZ9	Q00005	0.2695
E1WGZ9	Q2PPJ7	0.1985
E1WGZ9	P49419	0.2445
E1WGZ9	P50395	0.4187
E1WGZ9	Q9BSJ8	0.6393
E1WGZ9	Q13882	0.6245
E1WGZ9	Q9H7P9	0.8262
E1WGZ9	P07741	0.1222
E1WGZ9	Q8N0X2	0.5263
E1WGZ9	Q15392	0.2391
E1WGZ9	O76041	0.4447
E1WGZ9	A6NJZ7	0.4755
E1WGZ9	Q9NRM7	0.7102
E1WGZ9	Q9H808	0.2695
E1WGZ9	Q68CJ9	0.4124
E1WGZ9	Q9NSB4	0.9157
E1WGZ9	Q9Y3P9	0.3287
E1WGZ9	P62736	0.7947
E1WGZ9	P49591	0.0924
E1WGZ9	Q13796	0.2746
E1WGZ9	Q5TAA0	0.4662
E1WGZ9	O14966	0.5908
E1WGZ9	Q69YQ0	0.5693
E1WGZ9	Q96B36	0.2445
E1WGZ9	Q8N878	0.6302
E1WGZ9	P85298	0.1748
E1WGZ9	Q96S53	0.6394
E1WGZ9	Q96J92	0.4492
E1WGZ9	P32929	0.2790
E1WGZ9	P25106	0.4654
E1WGZ9	Q9UPX8	0.4790
E1WGZ9	Q9H6Q3	0.6990
E1WGZ9	Q00610	0.0473
E1WGZ9	Q8WXI2	0.4549
E1WGZ9	Q8TD57	0.1231
E1WGZ9	Q8WYR1	0.0924
E1WGZ9	P12314	0.4648
E1WGZ9	Q99961	0.4447
E1WGZ9	O00192	0.7202
E1WGZ9	Q149M9	0.5291
E1WGZ9	Q8NDH6	0.5658
E1WGZ9	O00303	0.2445
E1WGZ9	P33076	0.3892
E1WGZ9	Q9BXB5	0.4472
E1WGZ9	O95190	0.2445
E1WGZ9	Q9Y5L0	0.1344
E1WGZ9	Q7Z6P3	0.6677
E1WGZ9	P57059	0.3677
E1WGZ9	Q7Z6J0	0.5446
E1WGZ9	O75815	0.4838
E1WGZ9	P20339	0.6340
E1WGZ9	Q8N2K1	0.6100
E1WGZ9	Q8N9B4	0.6428
E1WGZ9	Q5KSL6	0.8274
E1WGZ9	O00499	0.6552
E1WGZ9	Q8IU85	0.2137
E1WGZ9	Q9NRA8	0.2445
E1WGZ9	P19086	0.7535
E1WGZ9	Q9UMZ2	0.3430
E1WGZ9	Q9NQU5	0.3936
E1WGZ9	P63096	0.9493
E1WGZ9	Q9C0J8	0.4406
E1WGZ9	Q969K3	0.6072
E1WGZ9	P28065	0.3355
E1WGZ9	Q8TF21	0.5673
E1WGZ9	Q02388	0.3776
E1WGZ9	O75140	0.4603
E1WGZ9	Q01546	0.8389
E1WGZ9	P55042	0.7892
E1WGZ9	Q12846	0.0979
E1WGZ9	Q5JSH3	0.4211
E1WGZ9	Q9UK32	0.9637
E1WGZ9	Q9Y2K2	0.3936
E1WGZ9	Q8N4Z0	0.8294
E1WGZ9	P35658	0.3142
E1WGZ9	O15498	0.1968
E1WGZ9	O94989	0.6122
E1WGZ9	Q96J01	0.6500
E1WGZ9	Q12866	0.7230
E1WGZ9	P61026	0.6920
E1WGZ9	P11831	0.4974
E1WGZ9	P11441	0.6235
E1WGZ9	O60336	0.5790
E1WGZ9	P19838	0.7310
E1WGZ9	P40763	0.4931
E1WGZ9	Q9C0H5	0.1280
E1WGZ9	Q99728	0.3143
E1WGZ9	P12277	0.2445
E1WGZ9	Q7Z3V4	0.4110
E1WGZ9	Q68CZ2	0.5892
E1WGZ9	Q9Y2M5	0.1261
E1WGZ9	P54725	0.4937
E1WGZ9	Q13153	0.5503
E1WGZ9	Q8TDY4	0.5788
E1WGZ9	Q9UN37	0.2445
E1WGZ9	Q8N2I9	0.5956
E1WGZ9	A6NC57	0.4886
E1WGZ9	Q6A1A2	0.9637
E1WGZ9	Q9NR80	0.8189
E1WGZ9	Q0VAK6	0.4632
E1WGZ9	P08962	0.5180
E1WGZ9	Q8WWN8	0.1687
E1WGZ9	P01111	0.8565
E1WGZ9	P29692	0.3044
E1WGZ9	Q15628	0.4712
E1WGZ9	O43242	0.1940
E1WGZ9	P12036	0.6812
E1WGZ9	O75143	0.2445
E1WGZ9	P15056	0.7152
E1WGZ9	P48146	0.4654
E1WGZ9	O15144	0.5029
E1WGZ9	Q9Y6D5	0.3287
E1WGZ9	Q9UPY6	0.2597
E1WGZ9	P02795	0.0909
E1WGZ9	Q9H765	0.3790
E1WGZ9	Q15772	0.4715
E1WGZ9	O95704	0.3149
E1WGZ9	Q05932	0.0924
E1WGZ9	Q96MP8	0.1979
E1WGZ9	Q9BVC4	0.3844
E1WGZ9	P20941	0.0924
E1WGZ9	A6NIX2	0.8168
E1WGZ9	P11277	0.7698
E1WGZ9	P26038	0.6330
E1WGZ9	Q96EA4	0.3287
E1WGZ9	Q9Y2X8	0.6631
E1WGZ9	Q969G3	0.3828
E1WGZ9	P62854	0.2445
E1WGZ9	O00255	0.1144
E1WGZ9	Q53QZ3	0.2667
E1WGZ9	Q92730	0.9838
E1WGZ9	Q9NR12	0.7673
E1WGZ9	Q8WYL5	0.5083
E1WGZ9	Q96M53	0.2743
E1WGZ9	O43818	0.5249
E1WGZ9	Q9BYH8	0.7186
E1WGZ9	Q5TCX8	0.7610
E1WGZ9	O75882	0.5240
E1WGZ9	P04899	0.9493
E1WGZ9	Q7Z3U7	0.4047
E1WGZ9	O14556	0.2977
E1WGZ9	P49918	0.1517
E1WGZ9	Q7Z406	0.7528
E1WGZ9	Q9NSV4	0.2264
E1WGZ9	Q2M2I5	0.8389
E1WGZ9	Q71U36	0.6369
E1WGZ9	P63000	1.0000
E1WGZ9	O00410	0.0856
E1WGZ9	Q9P0L2	0.4630
E1WGZ9	Q13829	0.4841
E1WGZ9	O00423	0.1099
E1WGZ9	Q5JQC9	0.1791
E1WGZ9	A8MVX0	0.5582
E1WGZ9	Q8IY33	0.2923
E1WGZ9	P52735	0.7347
E1WGZ9	Q66LE6	0.1654
E1WGZ9	O14617	0.5016
E1WGZ9	Q5T7B8	0.0301
E1WGZ9	P58107	0.3215
E1WGZ9	P00568	0.1251
E1WGZ9	P17661	0.9579
E1WGZ9	P57081	0.3006
E1WGZ9	P62191	0.2743
E1WGZ9	Q99966	0.0896
E1WGZ9	Q9HBI0	0.4125
E1WGZ9	O14929	0.1236
E1WGZ9	Q9NRH3	0.6369
E1WGZ9	Q9Y6H5	0.5267
E1WGZ9	O75970	0.6296
E1WGZ9	Q00994	0.0909
E1WGZ9	Q9Y446	0.6844
E1WGZ9	Q03135	0.3905
E1WGZ9	P16333	0.4530
E1WGZ9	Q9BXI3	0.0924
E1WGZ9	P35346	0.4654
E1WGZ9	Q13319	0.2301
E1WGZ9	Q13257	0.2808
E1WGZ9	Q9H2Y7	0.1549
E1WGZ9	Q7Z3Y9	0.8389
E1WGZ9	P78385	0.8227
E1WGZ9	O75460	0.5645
E1WGZ9	Q96D21	0.7274
E1WGZ9	Q99836	0.4474
E1WGZ9	P54753	0.5750
E1WGZ9	A8MTJ3	0.9244
E1WGZ9	Q14651	0.6599
E1WGZ9	Q96HC4	0.7673
E1WGZ9	Q9NWZ3	0.6410
E1WGZ9	Q5JU85	0.4232
E1WGZ9	P42566	0.4521
E1WGZ9	P13797	0.7102
E1WGZ9	Q8IX03	0.2726
E1WGZ9	Q9ULV0	0.7588
E1WGZ9	O60921	0.1423
E1WGZ9	Q8IW19	0.1163
E1WGZ9	P16066	0.7653
E1WGZ9	Q96GD4	0.8551
E1WGZ9	P60953	1.0000
E1WGZ9	Q9HB90	0.6142
E1WGZ9	P59047	0.4232
E1WGZ9	Q9NR22	0.0614
E1WGZ9	P54792	0.7329
E1WGZ9	P32019	0.0996
E1WGZ9	Q5VV41	0.6813
E1WGZ9	Q10589	0.2249
E1WGZ9	Q9NRI5	0.0628
E1WGZ9	A6NCN2	0.8227
E1WGZ9	Q14674	0.1126
E1WGZ9	O43684	0.4443
E1WGZ9	Q9C0E4	0.6798
E1WGZ9	Q9BRK5	0.2467
E1WGZ9	Q15058	0.1946
E1WGZ9	P53396	0.4213
E1WGZ9	P12882	0.7528
E1WGZ9	Q96FJ2	0.2094
E1WGZ9	Q8IWZ3	0.4111
E1WGZ9	P33176	0.4095
E1WGZ9	Q04759	0.9142
E1WGZ9	Q9Y6I7	0.5190
E1WGZ9	P35579	0.7528
E1WGZ9	Q5JXB2	0.7968
E1WGZ9	P22455	0.6859
E1WGZ9	P50607	0.1339
E1WGZ9	Q53HL2	0.3585
E1WGZ9	Q8NDN9	0.3562
E1WGZ9	P42224	0.2739
E1WGZ9	P17302	0.1859
E1WGZ9	Q96EV8	0.2772
E1WGZ9	Q9NZU5	0.7653
E1WGZ9	Q9H0M0	0.4229
E1WGZ9	P98171	0.4367
E1WGZ9	Q16773	0.0838
E1WGZ9	Q9Y6Q5	0.2128
E1WGZ9	O43264	0.3287
E1WGZ9	Q6IA86	0.3877
E1WGZ9	Q15759	0.6011
E1WGZ9	P0C263	0.6636
E1WGZ9	Q9P225	0.1981
E1WGZ9	Q8N5S9	0.4683
E1WGZ9	O43307	0.6687
E1WGZ9	P78504	0.5242
E1WGZ9	P54646	0.3931
E1WGZ9	Q99435	0.3903
E1WGZ9	P13533	0.7528
E1WGZ9	P32121	0.3930
E1WGZ9	P84095	1.0000
E1WGZ9	P53804	0.1966
E1WGZ9	Q13126	0.0924
E1WGZ9	Q9Y616	0.4954
E1WGZ9	Q8IYT8	0.4053
E1WGZ9	P62979	0.3295
E1WGZ9	Q5T2W1	0.7047
E1WGZ9	Q5TZA2	0.2486
E1WGZ9	Q6N022	0.5730
E1WGZ9	P49407	0.2802
E1WGZ9	O94875	0.4447
E1WGZ9	Q05086	0.4372
E1WGZ9	Q13615	0.5270
E1WGZ9	Q9H089	0.0924
E1WGZ9	Q96Q27	0.4869
E1WGZ9	Q14683	0.2285
E1WGZ9	P13646	0.8884
E1WGZ9	O96017	0.5559
E1WGZ9	O95294	0.7897
E1WGZ9	Q9Y5P4	0.3668
E1WGZ9	Q9NRR6	0.2094
E1WGZ9	O60282	0.0457
E1WGZ9	Q13526	0.1755
E1WGZ9	Q9BTT0	0.2583
E1WGZ9	Q9ULT8	0.4469
E1WGZ9	P15531	0.6105
E1WGZ9	Q5EG05	0.5701
E1WGZ9	Q9Y2X3	0.0289
E1WGZ9	P36543	0.1914
E1WGZ9	Q15750	0.2774
E1WGZ9	P61586	0.8797
E1WGZ9	Q12974	0.2998
E1WGZ9	Q9HAZ1	0.5219
E1WGZ9	P35900	0.8389
E1WGZ9	Q8TEB1	0.4720
E1WGZ9	O95819	0.5562
E1WGZ9	P07996	0.3310
E1WGZ9	Q8IWU2	0.7021
E1WGZ9	Q562E7	0.4531
E1WGZ9	Q9Y2L1	0.1242
E1WGZ9	P36575	0.0899
E1WGZ9	Q9H7Z7	0.1308
E1WGZ9	Q9C0D6	0.3618
E1WGZ9	Q99788	0.4654
E1WGZ9	Q9BQI3	0.3552
E1WGZ9	O00506	0.6622
E1WGZ9	P47712	0.6313
E1WGZ9	O15018	0.6798
E1WGZ9	P00966	0.2445
E1WGZ9	Q14CB8	0.0971
E1WGZ9	Q9HAP6	0.7329
E1WGZ9	Q13347	0.3942
E1WGZ9	Q9BQI6	0.6971
E1WGZ9	P17480	0.3555
E1WGZ9	Q86VF7	0.5429
E1WGZ9	P07737	0.4292
E1WGZ9	Q92796	0.5529
E1WGZ9	Q12852	0.8105
E1WGZ9	P24864	0.3636
E1WGZ9	Q13555	0.2666
E1WGZ9	P08134	0.9899
E1WGZ9	Q99697	0.2666
E1WGZ9	Q9Y2J2	0.6302
E1WGZ9	Q9Y4F1	0.6112
E1WGZ9	Q8WV41	0.4500
E1WGZ9	Q9H0Z9	0.0598
E1WGZ9	Q9Y6E0	0.6120
E1WGZ9	Q96G01	0.1755
E1WGZ9	Q96CW1	0.2183
E1WGZ9	P48736	0.8152
E1WGZ9	P30542	0.4661
E1WGZ9	Q05639	0.2711
E1WGZ9	Q9P2R3	0.7310
E1WGZ9	Q9P0N8	0.1436
E1WGZ9	O15034	0.4275
E1WGZ9	O15197	0.5750
E1WGZ9	Q92882	0.3902
E1WGZ9	Q8IUN9	0.3253
E1WGZ9	Q13464	0.8379
E1WGZ9	Q9HBY8	0.9637
E1WGZ9	P35228	0.1188
E1WGZ9	Q68DD2	0.4808
E1WGZ9	Q99873	0.2445
E1WGZ9	O75717	0.3910
E1WGZ9	Q6NZY7	0.1967
E1WGZ9	Q14847	0.6958
E1WGZ9	Q8WWW0	0.2642
E1WGZ9	P09496	0.1610
E1WGZ9	Q5MNZ9	0.0924
E1WGZ9	Q96L93	0.2554
E1WGZ9	A1L390	0.8314
E1WGZ9	Q4L180	0.4371
E1WGZ9	P05062	0.4324
E1WGZ9	O75197	0.2210
E1WGZ9	P52824	0.6995
E1WGZ9	Q16787	0.5426
E1WGZ9	Q8TE77	0.1257
E1WGZ9	P07942	0.4943
E1WGZ9	Q9HCM4	0.6302
E1WGZ9	P57771	0.2023
E1WGZ9	Q16659	0.6220
E1WGZ9	Q9UJP4	0.3060
E1WGZ9	Q9HCP0	0.5977
E1WGZ9	O43791	0.5442
E1WGZ9	Q05513	0.9637
E1WGZ9	Q9UNH5	0.2199
E1WGZ9	Q9NUQ3	0.2509
E1WGZ9	Q8IXQ8	0.6265
E1WGZ9	P40925	0.1118
E1WGZ9	Q14192	0.7274
E1WGZ9	Q8WUJ0	0.2607
E1WGZ9	Q5JSP0	0.7377
E1WGZ9	O43172	0.5625
E1WGZ9	Q8IV45	0.4339
E1WGZ9	Q9BQY9	0.1309
E1WGZ9	O15117	0.2445
E1WGZ9	Q9H2B2	0.7395
E1WGZ9	Q5TC82	0.3562
E1WGZ9	Q96BT3	0.2700
E1WGZ9	Q8NAA4	0.5263
E1WGZ9	Q9BT88	0.6948
E1WGZ9	Q9H788	0.7043
E1WGZ9	P10144	0.2445
E1WGZ9	Q8N3D4	0.6152
E1WGZ9	Q9C075	0.8389
E1WGZ9	Q9Y6D9	0.3287
E1WGZ9	Q9UBF8	0.6171
E1WGZ9	O00560	0.3097
E1WGZ9	Q9H0U4	0.6422
E1WGZ9	Q14232	0.2772
E1WGZ9	P54687	0.0924
E1WGZ9	Q2VIQ3	0.2065
E1WGZ9	P23526	0.2548
E1WGZ9	Q9UI47	0.3079
E1WGZ9	Q7Z5R6	0.4705
E1WGZ9	Q96DZ5	0.5098
E1WGZ9	Q6A162	0.8389
E1WGZ9	Q5TCZ1	0.7648
E1WGZ9	P43405	0.6518
E1WGZ9	Q9NR50	0.2445
E1WGZ9	O14492	0.5061
E1WGZ9	Q92764	0.8389
E1WGZ9	Q8IZQ1	0.5137
E1WGZ9	P25789	0.3355
E1WGZ9	P14625	0.2434
E1WGZ9	P51957	0.6728
E1WGZ9	P09629	0.1721
E1WGZ9	Q00534	0.4217
E1WGZ9	Q5U5R9	0.0661
E1WGZ9	Q8N3R9	0.2966
E1WGZ9	Q9C040	0.3735
E1WGZ9	O60551	0.1251
E1WGZ9	Q9UPN3	0.7293
E1WGZ9	Q14644	0.5413
E1WGZ9	P78356	0.4132
E1WGZ9	P32969	0.1549
E1WGZ9	P62873	0.5807
E1WGZ9	Q14008	0.3287
E1WGZ9	Q9NZC7	0.2995
E1WGZ9	Q07889	0.7634
E1WGZ9	A0FGR9	0.6453
E1WGZ9	Q9UBK8	0.1222
E1WGZ9	Q9UI08	0.5898
E1WGZ9	Q9UMX3	0.0980
E1WGZ9	P22059	0.4931
E1WGZ9	Q15154	0.5101
E1WGZ9	Q9P2J5	0.2445
E1WGZ9	P61086	0.7968
E1WGZ9	Q6DN12	0.7023
E1WGZ9	Q13976	0.9637
E1WGZ9	P78417	0.0924
E1WGZ9	O60711	0.7673
E1WGZ9	P49459	0.6631
E1WGZ9	P08397	0.0924
E1WGZ9	Q15375	0.5750
E1WGZ9	Q13425	0.6798
E1WGZ9	P78423	0.4052
E1WGZ9	P04908	0.4914
E1WGZ9	Q9C0G6	0.5182
E1WGZ9	Q13496	0.1251
E1WGZ9	P61225	0.8685
E1WGZ9	Q99615	0.1740
E1WGZ9	Q15283	0.7682
E1WGZ9	P30793	0.0728
E1WGZ9	Q15185	0.2743
E1WGZ9	Q15327	0.6693
E1WGZ9	Q76G19	0.6774
E1WGZ9	P68371	0.4422
E1WGZ9	P41143	0.2246
E1WGZ9	Q00987	0.3214
E1WGZ9	Q92519	0.2769
E1WGZ9	Q9H3S7	0.2387
E1WGZ9	Q14315	0.7435
E1WGZ9	Q5TCQ9	0.5250
E1WGZ9	Q8WWL2	0.1831
E1WGZ9	Q9UQF2	0.6598
E1WGZ9	Q9Y2H6	0.3665
E1WGZ9	Q15813	0.0959
E1WGZ9	P35790	0.1966
E1WGZ9	Q8N392	0.1441
E1WGZ9	P29074	0.6063
E1WGZ9	Q12829	0.8838
E1WGZ9	Q9NQS7	0.3287
E1WGZ9	P10415	0.1134
E1WGZ9	Q01995	0.6469
E1WGZ9	P06493	0.6590
E1WGZ9	Q5T0N5	0.5536
E1WGZ9	Q8N3L3	0.0696
E1WGZ9	P55735	0.1663
E1WGZ9	Q7RTS3	0.3178
E1WGZ9	Q8TDG2	0.7947
E1WGZ9	O94887	0.4910
E1WGZ9	Q5JZY3	0.5750
E1WGZ9	P06239	0.5750
E1WGZ9	Q9H2X6	0.5329
E1WGZ9	P31749	0.9637
E1WGZ9	P43686	0.2743
E1WGZ9	Q99549	0.3625
E1WGZ9	Q01968	0.1745
E1WGZ9	P52564	0.6622
E1WGZ9	Q9Y463	0.5339
E1WGZ9	Q9BZL6	0.6088
E1WGZ9	Q6ZNE9	0.5037
E1WGZ9	Q53RD9	0.4565
E1WGZ9	Q9H4D5	0.3021
E1WGZ9	P10914	0.5954
E1WGZ9	Q96AC1	0.3404
E1WGZ9	P29536	0.5543
E1WGZ9	Q9Y623	0.7528
E1WGZ9	Q13216	0.2535
E1WGZ9	Q9H0R1	0.1216
E1WGZ9	P40306	0.2986
E1WGZ9	P31949	0.0937
E1WGZ9	P26441	0.2455
E1WGZ9	P19013	0.8389
E1WGZ9	Q495M9	0.3135
E1WGZ9	Q9H094	0.3068
E1WGZ9	Q9GZN1	0.6819
E1WGZ9	Q9BX66	0.4447
E1WGZ9	Q7LBR1	0.2445
E1WGZ9	Q14653	0.5022
E1WGZ9	Q05084	0.1110
E1WGZ9	O43182	0.2667
E1WGZ9	A8MW06	0.4626
E1WGZ9	Q99759	0.4747
E1WGZ9	Q9BVJ7	0.2281
E1WGZ9	A5PLL1	0.4121
E1WGZ9	Q5MAI5	0.5215
E1WGZ9	Q5XKE5	0.8389
E1WGZ9	Q96SB3	0.6807
E1WGZ9	Q8IWE5	0.3201
E1WGZ9	Q6P3S1	0.0924
E1WGZ9	Q13085	0.0909
E1WGZ9	Q9H254	0.7698
E1WGZ9	Q9ULZ2	0.4267
E1WGZ9	Q8IUG5	0.6027
E1WGZ9	Q12788	0.5807
E1WGZ9	O00743	0.2569
E1WGZ9	P35557	0.2504
E1WGZ9	Q9H7D7	0.6061
E1WGZ9	P46783	0.4281
E1WGZ9	Q9Y5K6	0.4979
E1WGZ9	P10114	0.7183
E1WGZ9	Q6ZSZ5	0.6747
E1WGZ9	Q9BXL6	0.6630
E1WGZ9	Q9H628	0.7912
E1WGZ9	Q6GPH4	0.2616
E1WGZ9	P04818	0.0924
E1WGZ9	Q9NTX7	0.2413
E1WGZ9	Q8NI77	0.3287
E1WGZ9	Q06547	0.5902
E1WGZ9	Q96P63	0.2545
E1WGZ9	Q9Y689	0.8027
E1WGZ9	P61088	0.5562
E1WGZ9	Q712K3	0.7968
E1WGZ9	Q15599	0.6798
E1WGZ9	Q5BJF6	0.3311
E1WGZ9	P05121	0.2769
E1WGZ9	Q9NWT1	0.5004
E1WGZ9	Q13835	0.4945
E1WGZ9	Q16352	0.8389
E1WGZ9	Q96QZ7	0.6443
E1WGZ9	P40617	0.8027
E1WGZ9	Q9ULL1	0.6813
E1WGZ9	Q02880	0.2334
E1WGZ9	Q68DA7	0.6595
E1WGZ9	P40227	0.4328
E1WGZ9	A7KAX9	0.4514
E1WGZ9	B0I1T2	0.6997
E1WGZ9	Q7Z6K4	0.4938
E1WGZ9	Q6S545	0.5673
E1WGZ9	Q9NPJ1	0.3536
E1WGZ9	Q5EBL8	0.7047
E1WGZ9	O75832	0.6858
E1WGZ9	P50502	0.3903
E1WGZ9	P28066	0.2743
E1WGZ9	O43293	0.4162
E1WGZ9	Q03014	0.1557
E1WGZ9	Q9Y2N7	0.3125
E1WGZ9	Q86UX6	0.9637
E1WGZ9	P47755	0.4343
E1WGZ9	Q9NSA3	0.2445
E1WGZ9	O43707	0.5300
E1WGZ9	Q7Z6I6	0.0980
E1WGZ9	P50750	0.4217
E1WGZ9	Q8TDB6	0.2511
E1WGZ9	Q9H4M9	0.0459
E1WGZ9	P35749	0.7528
E1WGZ9	Q9H853	0.4290
E1WGZ9	P57735	0.6370
E1WGZ9	O15075	0.4648
E1WGZ9	Q86TX2	0.0924
E1WGZ9	Q9BYG5	0.3719
E1WGZ9	P62826	0.6037
E1WGZ9	Q4UJ75	0.5058
E1WGZ9	Q15075	0.7137
E1WGZ9	Q92599	0.1409
E1WGZ9	Q9BXM7	0.3633
E1WGZ9	Q4J6C6	0.0924
E1WGZ9	P30740	0.2769
E1WGZ9	Q8IVE3	0.4354
E1WGZ9	A6NDJ8	0.4850
E1WGZ9	Q9BR09	0.1974
E1WGZ9	Q9NZ56	0.3867
E1WGZ9	Q99640	0.4803
E1WGZ9	Q9NVD7	0.5099
E1WGZ9	O00522	0.7544
E1WGZ9	O43609	0.1251
E1WGZ9	O43283	0.8105
E1WGZ9	Q96LI5	0.0909
E1WGZ9	Q8IZJ4	0.6029
E1WGZ9	Q86WX3	0.1469
E1WGZ9	O00505	0.6555
E1WGZ9	Q14451	0.4582
E1WGZ9	Q15569	0.5937
E1WGZ9	Q6DT37	0.7615
E1WGZ9	P30304	0.2445
E1WGZ9	Q9NVX2	0.5790
E1WGZ9	P57796	0.0924
E1WGZ9	P53778	0.6568
E1WGZ9	Q92934	0.2766
E1WGZ9	P49770	0.2445
E1WGZ9	Q9Y3B2	0.1242
E1WGZ9	Q7Z3Z0	0.8389
E1WGZ9	P15924	0.5800
E1WGZ9	P49795	0.1528
E1WGZ9	Q9H1K0	0.5532
E1WGZ9	P60604	0.6631
E1WGZ9	O00170	0.3319
E1WGZ9	Q99584	0.3784
E1WGZ9	Q5UE93	0.2445
E1WGZ9	Q9UNE7	0.3693
E1WGZ9	Q14680	0.3237
E1WGZ9	Q86YR5	0.1549
E1WGZ9	P55040	0.7774
E1WGZ9	P31944	0.5876
E1WGZ9	Q96PY6	0.6951
E1WGZ9	Q9NYS0	0.8174
E1WGZ9	P08238	0.2837
E1WGZ9	Q9BR76	0.6391
E1WGZ9	P20618	0.3355
E1WGZ9	Q8IUH4	0.6323
E1WGZ9	O15372	0.2445
E1WGZ9	Q15907	0.6844
E1WGZ9	P63165	0.4946
E1WGZ9	P62937	0.3604
E1WGZ9	Q14116	0.0740
E1WGZ9	O76013	0.8389
E1WGZ9	Q8N264	0.4743
E1WGZ9	P46939	0.6616
E1WGZ9	O75886	0.4285
E1WGZ9	P62837	0.6631
E1WGZ9	Q9BPU6	0.0924
E1WGZ9	Q5JSL3	0.2263
E1WGZ9	Q96N21	0.0924
E1WGZ9	P54727	0.4927
E1WGZ9	Q96QV1	0.6498
E1WGZ9	P00491	0.1767
E1WGZ9	B1AK53	0.4128
E1WGZ9	P29034	0.5863
E1WGZ9	O75781	0.1864
E1WGZ9	O94973	0.3044
E1WGZ9	Q13643	0.7673
E1WGZ9	Q96L33	1.0000
E1WGZ9	P11388	0.2730
E1WGZ9	P42336	0.8152
E1WGZ9	P24844	0.1684
E1WGZ9	O43597	0.3614
E1WGZ9	P48643	0.4304
E1WGZ9	Q92614	0.6648
E1WGZ9	Q96AX2	0.6422
E1WGZ9	P24666	0.1587
E1WGZ9	Q16644	0.5217
E1WGZ9	Q8TB52	0.4732
E1WGZ9	P00390	0.0445
E1WGZ9	O75553	0.4365
E1WGZ9	P46734	0.6100
E1WGZ9	Q02543	0.1930
E1WGZ9	O95347	0.3426
E1WGZ9	Q5JT25	0.6759
E1WGZ9	Q96M96	0.7562
E1WGZ9	P04275	0.2460
E1WGZ9	Q99816	0.2960
E1WGZ9	P78560	0.3630
E1WGZ9	Q08EQ4	0.4626
E1WGZ9	Q01082	0.7698
E1WGZ9	O43491	0.6551
E1WGZ9	Q14678	0.4351
E1WGZ9	Q15382	0.7556
E1WGZ9	Q8NFH4	0.2866
E1WGZ9	Q13045	0.1563
E1WGZ9	Q684P5	0.1723
E1WGZ9	Q9Y2L6	0.6330
E1WGZ9	P11488	0.9244
E1WGZ9	P04629	0.7209
E1WGZ9	O60494	0.3135
E1WGZ9	Q96S79	0.6417
E1WGZ9	P35544	0.5586
E1WGZ9	P42226	0.7403
E1WGZ9	Q9Y283	0.5898
E1WGZ9	Q9NT62	0.3827
E1WGZ9	O75385	0.5250
E1WGZ9	Q15334	0.2067
E1WGZ9	Q12891	0.2139
E1WGZ9	A6NE02	0.1885
E1WGZ9	O00151	0.6119
E1WGZ9	Q9H5K3	0.7079
E1WGZ9	O15511	0.3719
E1WGZ9	Q9UKT5	0.1775
E1WGZ9	Q9GZY0	0.2673
E1WGZ9	Q04725	0.5679
E1WGZ9	P63151	0.1903
E1WGZ9	P05937	0.2445
E1WGZ9	Q92918	0.5860
E1WGZ9	P54756	0.5750
E1WGZ9	P50542	0.2668
E1WGZ9	P07947	0.6748
E1WGZ9	P34925	0.7230
E1WGZ9	Q9GZM8	0.2467
E1WGZ9	Q9H2C0	0.0320
E1WGZ9	Q15678	0.5568
E1WGZ9	Q8N108	0.0797
E1WGZ9	Q16584	0.7079
E1WGZ9	Q6UXS9	0.3959
E1WGZ9	Q96P47	0.6593
E1WGZ9	Q92890	0.2445
E1WGZ9	O14910	0.6105
E1WGZ9	Q86Y46	0.9157
E1WGZ9	Q9UKW4	0.8359
E1WGZ9	Q96H55	0.7528
E1WGZ9	Q9H201	0.3592
E1WGZ9	O75695	0.3002
E1WGZ9	P62942	0.3643
E1WGZ9	Q52WX2	0.6419
E1WGZ9	Q9H2K8	0.6833
E1WGZ9	P30874	0.2725
E1WGZ9	P60510	0.2579
E1WGZ9	P08107	0.4229
E1WGZ9	Q8WXA3	0.7422
E1WGZ9	Q96PK2	0.6386
E1WGZ9	Q13367	0.3365
E1WGZ9	Q9UP83	0.1790
E1WGZ9	Q99683	0.4966
E1WGZ9	P31152	0.6749
E1WGZ9	Q9Y2T1	0.4214
E1WGZ9	Q8NBT0	0.4816
E1WGZ9	Q8TF72	0.2458
E1WGZ9	Q8IZP0	0.5366
E1WGZ9	Q86SG6	0.4428
E1WGZ9	P62070	0.8062
E1WGZ9	P20338	0.6422
E1WGZ9	Q6ZMT1	0.7740
E1WGZ9	Q6VAB6	0.7941
E1WGZ9	A6NJG2	0.6304
E1WGZ9	O76014	0.8389
E1WGZ9	P61020	0.6110
E1WGZ9	Q8N4G2	0.8079
E1WGZ9	Q9UFC0	0.2960
E1WGZ9	Q9H0F7	0.6045
E1WGZ9	Q99613	0.2445
E1WGZ9	Q7L2H7	0.0768
E1WGZ9	Q00537	0.5299
E1WGZ9	P23219	0.3359
E1WGZ9	Q969P5	0.2024
E1WGZ9	Q8NFI4	0.3903
E1WGZ9	O95198	0.3060
E1WGZ9	P34947	0.9637
E1WGZ9	Q9NW38	0.1799
E1WGZ9	Q00597	0.2445
E1WGZ9	Q9UK22	0.5055
E1WGZ9	Q96KX2	0.4702
E1WGZ9	Q9BPV8	0.5811
E1WGZ9	Q9BYD9	0.7947
E1WGZ9	P49450	0.0912
E1WGZ9	Q9BSK4	0.3572
E1WGZ9	Q92569	0.7481
E1WGZ9	Q9P1T7	0.1144
E1WGZ9	Q9BZV1	0.3569
E1WGZ9	Q96S21	0.5395
E1WGZ9	Q9UMS6	0.5199
E1WGZ9	Q3YEC7	0.6539
E1WGZ9	Q14393	0.3903
E1WGZ9	Q5T7P8	0.6840
E1WGZ9	P49418	0.2884
E1WGZ9	Q8N6T3	0.0321
E1WGZ9	O14639	0.8171
E1WGZ9	P46060	0.5144
E1WGZ9	Q5QP82	0.5924
E1WGZ9	Q6UX02	0.6223
E1WGZ9	Q6IBS0	0.3023
E1WGZ9	Q06413	0.3438
E1WGZ9	O95835	0.7884
E1WGZ9	Q9Y3S1	0.3106
E1WGZ9	Q92845	0.4124
E1WGZ9	Q15722	0.3817
E1WGZ9	P38919	0.2068
E1WGZ9	Q9Y2U5	0.4747
E1WGZ9	Q9H329	0.6302
E1WGZ9	P43403	0.6518
E1WGZ9	Q9UER7	0.2269
E1WGZ9	Q8WZ73	0.6841
E1WGZ9	P01583	0.2080
E1WGZ9	P55957	0.3203
E1WGZ9	O95810	0.2772
E1WGZ9	Q96KV7	0.6335
E1WGZ9	Q6PGP7	0.2325
E1WGZ9	O95996	0.1671
E1WGZ9	Q16222	0.1549
E1WGZ9	Q9UFN0	0.2445
E1WGZ9	Q96N96	0.6217
E1WGZ9	Q96P15	0.2769
E1WGZ9	Q13459	0.4209
E1WGZ9	Q9NYT0	0.3621
E1WGZ9	A2A2Z9	0.5898
E1WGZ9	Q6Q6R5	0.7080
E1WGZ9	Q6PHR2	0.2602
E1WGZ9	Q99426	0.0619
E1WGZ9	P09486	0.1677
E1WGZ9	Q969G2	0.5931
E1WGZ9	P09601	0.0488
E1WGZ9	P55085	0.3977
E1WGZ9	Q96M86	0.4459
E1WGZ9	Q96KQ7	0.4687
E1WGZ9	Q6DN90	0.4232
E1WGZ9	Q99466	0.6085
E1WGZ9	O95398	0.5709
E1WGZ9	Q8NEB9	0.8152
E1WGZ9	P61970	0.2445
E1WGZ9	P59998	0.5344
E1WGZ9	Q12778	0.1604
E1WGZ9	Q9HAF1	0.0976
E1WGZ9	Q3ZCM7	0.6369
E1WGZ9	Q53G59	0.3060
E1WGZ9	P11309	0.6477
E1WGZ9	Q9C0C9	0.6631
E1WGZ9	Q58FF6	0.2434
E1WGZ9	Q12968	0.1008
E1WGZ9	Q9P289	0.5562
E1WGZ9	Q14934	0.3306
E1WGZ9	O94851	0.5750
E1WGZ9	Q9NR64	0.0320
E1WGZ9	Q5RKV6	0.1222
E1WGZ9	Q6ZRI8	0.0608
E1WGZ9	Q9BWF2	0.3278
E1WGZ9	Q9P202	0.6296
E1WGZ9	Q99418	0.5443
E1WGZ9	Q6XQN6	0.0924
E1WGZ9	Q7Z3S9	0.3903
E1WGZ9	P47928	0.2537
E1WGZ9	P19784	0.5806
E1WGZ9	Q9Y3L5	0.7193
E1WGZ9	P54764	0.5750
E1WGZ9	Q01105	0.1974
E1WGZ9	Q9UIV8	0.2769
E1WGZ9	Q96MT3	0.7142
E1WGZ9	Q15464	0.8544
E1WGZ9	Q92974	0.6005
E1WGZ9	P12035	0.8389
E1WGZ9	Q9UPW8	0.8283
E1WGZ9	Q16566	0.2303
E1WGZ9	Q6PK57	0.6589
E1WGZ9	Q9C0C2	0.1990
E1WGZ9	Q7L5D6	0.0982
E1WGZ9	P25054	0.4624
E1WGZ9	Q9HAV0	0.5807
E1WGZ9	O75112	0.7673
E1WGZ9	Q6T310	0.7193
E1WGZ9	P53350	0.8551
E1WGZ9	Q9NXJ5	0.0924
E1WGZ9	O15013	0.6473
E1WGZ9	Q14525	0.8389
E1WGZ9	Q9Y6M4	0.7333
E1WGZ9	Q15303	0.6989
E1WGZ9	Q9H426	0.6115
E1WGZ9	Q9P209	0.3517
E1WGZ9	Q96BM1	0.5030
E1WGZ9	P48556	0.2959
E1WGZ9	O14936	0.3070
E1WGZ9	A8MZ06	0.5056
E1WGZ9	P98174	0.7115
E1WGZ9	Q96D71	0.2826
E1WGZ9	Q8IWB6	0.5419
E1WGZ9	Q9H832	0.7968
E1WGZ9	Q8N5V2	0.4067
E1WGZ9	P08567	0.5890
E1WGZ9	Q969X6	0.5388
E1WGZ9	Q06418	0.6565
E1WGZ9	Q96T51	0.5414
E1WGZ9	Q6PIF6	0.6400
E1WGZ9	O94844	0.9421
E1WGZ9	Q96RT8	0.1767
E1WGZ9	Q9Y3R0	0.7329
E1WGZ9	O60759	0.6350
E1WGZ9	P61160	0.7947
E1WGZ9	O60447	0.2156
E1WGZ9	P20936	0.5210
E1WGZ9	P57768	0.3279
E1WGZ9	O43790	0.8389
E1WGZ9	Q8N157	0.5201
E1WGZ9	Q9Y217	0.0924
E1WGZ9	P21673	0.3203
E1WGZ9	Q9Y365	0.3099
E1WGZ9	Q13561	0.3287
E1WGZ9	P51878	0.6407
E1WGZ9	Q96CW5	0.3287
E1WGZ9	P19397	0.4833
E1WGZ9	Q99962	0.4213
E1WGZ9	P49720	0.3795
E1WGZ9	O00294	0.1339
E1WGZ9	Q13596	0.3886
E1WGZ9	P48509	0.1846
E1WGZ9	P08779	0.8389
E1WGZ9	P41250	0.0924
E1WGZ9	O14733	0.6622
E1WGZ9	Q14185	0.5973
E1WGZ9	Q92851	0.1213
E1WGZ9	Q9NP31	0.7577
E1WGZ9	Q96RU8	0.2994
E1WGZ9	Q3MIN7	0.6959
E1WGZ9	Q9H840	0.2445
E1WGZ9	Q8IVF6	0.5115
E1WGZ9	P53992	0.1790
E1WGZ9	P63092	0.9493
E1WGZ9	O75791	0.6476
E1WGZ9	Q9UPT5	0.4585
E1WGZ9	Q9H3M7	0.2237
E1WGZ9	O15084	0.4104
E1WGZ9	P21917	0.3968
E1WGZ9	P51857	0.0924
E1WGZ9	P05230	0.2248
E1WGZ9	Q92527	0.7186
E1WGZ9	Q8NG66	0.4143
E1WGZ9	Q3SXY8	0.8027
E1WGZ9	Q9ULH1	0.3426
E1WGZ9	P50990	0.4304
E1WGZ9	Q9UPT6	0.4810
E1WGZ9	P61018	0.6422
E1WGZ9	Q008S8	0.4746
E1WGZ9	P35241	0.6330
E1WGZ9	Q7Z5H3	0.3059
E1WGZ9	Q96RY7	0.2315
E1WGZ9	Q15111	0.2445
E1WGZ9	A1IGU5	0.6342
E1WGZ9	Q969U6	0.3700
E1WGZ9	O60237	0.3059
E1WGZ9	Q99618	0.0620
E1WGZ9	O15519	0.5725
E1WGZ9	Q13541	0.2743
E1WGZ9	Q8N568	0.3415
E1WGZ9	Q16667	0.1249
E1WGZ9	Q86VP1	0.2977
E1WGZ9	Q07020	0.0924
E1WGZ9	Q04721	0.5986
E1WGZ9	Q9UM11	0.5164
E1WGZ9	Q01973	0.6253
E1WGZ9	Q9BWU0	0.2046
E1WGZ9	O43255	0.4806
E1WGZ9	Q9NQT5	0.1242
E1WGZ9	P04271	0.3784
E1WGZ9	Q8TDR0	0.0628
E1WGZ9	Q9NYL2	0.7152
E1WGZ9	P63208	0.4884
E1WGZ9	A6NC98	0.3703
E1WGZ9	Q96C24	0.6319
E1WGZ9	Q13490	0.3786
E1WGZ9	Q9NSY1	0.7887
E1WGZ9	Q14449	0.6990
E1WGZ9	Q6S8J3	0.7947
E1WGZ9	O00746	0.6105
E1WGZ9	P11172	0.2445
E1WGZ9	Q8TF42	0.4914
E1WGZ9	P07315	0.0830
E1WGZ9	Q96MR6	0.5249
E1WGZ9	Q8N4Y2	0.2233
E1WGZ9	P04626	0.6727
E1WGZ9	Q9BUP3	0.1103
E1WGZ9	Q76N89	0.3627
E1WGZ9	P55212	0.6407
E1WGZ9	P18206	0.5839
E1WGZ9	P41208	0.1915
E1WGZ9	P08133	0.4727
E1WGZ9	P13796	0.6599
E1WGZ9	Q155Q3	0.7280
E1WGZ9	Q92608	0.5206
E1WGZ9	Q13620	0.1328
E1WGZ9	Q14974	0.4219
E1WGZ9	Q99689	0.1662
E1WGZ9	O00257	0.3559
E1WGZ9	Q9UPR3	0.2445
E1WGZ9	Q9Y2H1	0.7120
E1WGZ9	Q9Y5Z7	0.2895
E1WGZ9	P35609	0.5300
E1WGZ9	O76039	0.4231
E1WGZ9	P16949	0.2000
E1WGZ9	O14879	0.0982
E1WGZ9	P52630	0.4107
E1WGZ9	Q9BT23	0.7132
E1WGZ9	Q6PGN9	0.3287
E1WGZ9	Q7Z6G8	0.4886
E1WGZ9	Q6ZMN7	0.8552
E1WGZ9	Q9NYC9	0.3853
E1WGZ9	O14782	0.1767
E1WGZ9	P48059	0.7673
E1WGZ9	Q9UH90	0.5184
E1WGZ9	O43665	0.1522
E1WGZ9	P63261	0.7947
E1WGZ9	Q9H1A4	0.4665
E1WGZ9	Q9H4B7	0.6369
E1WGZ9	Q14240	0.2911
E1WGZ9	Q5VU43	0.1675
E1WGZ9	P51159	0.5079
E1WGZ9	Q02790	0.4572
E1WGZ9	A8MSP1	0.4620
E1WGZ9	Q63ZY3	0.4858
E1WGZ9	P46777	0.1242
E1WGZ9	Q9BYZ6	0.9421
E1WGZ9	Q96EB6	0.1350
E1WGZ9	P29474	0.2376
E1WGZ9	Q9ULP0	0.2959
E1WGZ9	Q9HD40	0.2445
E1WGZ9	Q9P2F8	0.7925
E1WGZ9	Q13554	0.2666
E1WGZ9	P09327	0.1011
E1WGZ9	Q8NFZ5	0.3836
E1WGZ9	Q8N335	0.0511
E1WGZ9	Q9UL54	0.6065
E1WGZ9	O60701	0.1963
E1WGZ9	Q9BZG1	0.7650
E1WGZ9	Q92828	0.5319
E1WGZ9	O60841	0.2667
E1WGZ9	P60900	0.1654
E1WGZ9	P11055	0.7528
E1WGZ9	Q9NZQ9	0.6382
E1WGZ9	P59190	0.9155
E1WGZ9	Q14511	0.4698
E1WGZ9	O14976	0.7520
E1WGZ9	A0FGR8	0.6393
E1WGZ9	P25092	0.4589
E1WGZ9	Q8N9V6	0.4905
E1WGZ9	Q14CS0	0.3400
E1WGZ9	Q12955	0.5474
E1WGZ9	O00311	0.6126
E1WGZ9	Q03252	0.9417
E1WGZ9	P26196	0.1857
E1WGZ9	Q9BS16	0.1980
E1WGZ9	Q96P20	0.4904
E1WGZ9	O95433	0.3492
E1WGZ9	P60763	1.0000
E1WGZ9	Q93096	0.3430
E1WGZ9	Q9H422	0.5644
E1WGZ9	Q6NXT1	0.4264
E1WGZ9	Q8IZE3	0.3088
E1WGZ9	O15145	0.2380
E1WGZ9	O60285	0.4299
E1WGZ9	P10599	0.5083
E1WGZ9	Q9NR28	0.2445
E1WGZ9	Q68J44	0.5083
E1WGZ9	P30307	0.3355
E1WGZ9	Q99570	0.5573
E1WGZ9	P60484	0.2995
E1WGZ9	Q92630	0.5644
E1WGZ9	Q9NRR5	0.5673
E1WGZ9	Q8IZT6	0.4446
E1WGZ9	Q93052	0.7673
E1WGZ9	Q01813	0.0974
E1WGZ9	Q6IQ55	0.7413
E1WGZ9	P19087	0.9483
E1WGZ9	Q5FBB7	0.3287
E1WGZ9	O43930	0.9110
E1WGZ9	Q13618	0.2521
E1WGZ9	Q9Y2I2	0.3434
E1WGZ9	Q01726	0.3968
E1WGZ9	O15083	0.6232
E1WGZ9	P51452	0.4004
E1WGZ9	A6NNM3	0.4755
E1WGZ9	P36507	0.6622
E1WGZ9	P32189	0.2183
E1WGZ9	Q6ZQT0	0.4874
E1WGZ9	P62879	0.5807
E1WGZ9	Q9BQS6	0.3312
E1WGZ9	P62333	0.3070
E1WGZ9	Q7Z444	0.9777
E1WGZ9	P07205	0.2510
E1WGZ9	O94804	0.5562
E1WGZ9	O95340	0.2900
E1WGZ9	P27216	0.4478
E1WGZ9	O43566	0.3920
E1WGZ9	Q01484	0.4128
E1WGZ9	P25963	0.7435
E1WGZ9	P08294	0.0415
E1WGZ9	Q14141	0.2849
E1WGZ9	Q9Y4I1	0.6400
E1WGZ9	Q14568	0.2434
E1WGZ9	O76009	0.8389
E1WGZ9	P51681	0.5316
E1WGZ9	Q9NZN1	0.3181
E1WGZ9	P98155	0.5430
E1WGZ9	Q53EZ4	0.1967
E1WGZ9	P37198	0.0385
E1WGZ9	O15357	0.5201
E1WGZ9	Q9UKX3	0.6634
E1WGZ9	Q9BW83	0.6999
E1WGZ9	Q96PE2	0.5554
E1WGZ9	O60610	0.4200
E1WGZ9	Q14195	0.1218
E1WGZ9	Q9UEW8	0.5031
E1WGZ9	Q8WZ42	0.2503
E1WGZ9	Q8IUH5	0.5816
E1WGZ9	Q9BQE3	0.6369
E1WGZ9	Q9UHV5	0.6609
E1WGZ9	Q9UN36	0.2151
E1WGZ9	Q8WVJ9	0.3178
E1WGZ9	Q06323	0.2445
E1WGZ9	Q92817	0.4295
E1WGZ9	P57105	0.6798
E1WGZ9	Q7RTP6	0.6572
E1WGZ9	Q9P2H3	0.2684
E1WGZ9	P61158	0.7947
E1WGZ9	Q04206	0.5576
E1WGZ9	P37837	0.0663
E1WGZ9	Q9P2S5	0.2194
E1WGZ9	Q14162	0.5730
E1WGZ9	P62195	0.2502
E1WGZ9	Q9Y4G8	0.7137
E1WGZ9	Q07157	0.7895
E1WGZ9	A5A3E0	0.7947
E1WGZ9	P62917	0.1073
E1WGZ9	P49915	0.1148
E1WGZ9	Q8WWX0	0.4128
E1WGZ9	Q0D2K5	0.5196
E1WGZ9	Q9BRT2	0.2151
E1WGZ9	Q9NSC5	0.5571
E1WGZ9	Q7RTS7	0.9579
E1WGZ9	Q96IF1	0.7673
E1WGZ9	P58753	0.1945
E1WGZ9	P06241	0.6245
E1WGZ9	O43741	0.2445
E1WGZ9	Q96T49	0.4128
E1WGZ9	Q8N2S1	0.3654
E1WGZ9	Q86X27	0.4528
E1WGZ9	P49792	0.0627
E1WGZ9	P55345	0.7170
E1WGZ9	P39019	0.1242
E1WGZ9	P46527	0.2295
E1WGZ9	O75161	0.4626
E1WGZ9	Q99550	0.3624
E1WGZ9	Q9Y2K3	0.7528
E1WGZ9	P63244	0.5820
E1WGZ9	Q8NFH3	0.1510
E1WGZ9	O95747	0.5994
E1WGZ9	Q96DT6	0.2445
E1WGZ9	Q9NSB8	0.2941
E1WGZ9	Q5XPI4	0.2521
E1WGZ9	P02545	0.9417
E1WGZ9	P61371	0.5531
E1WGZ9	Q5T2T1	0.3919
E1WGZ9	Q6P9H4	0.3326
E1WGZ9	Q9Y6S9	0.9637
E1WGZ9	Q92930	0.6896
E1WGZ9	Q9Y566	0.4381
E1WGZ9	P52943	0.6876
E1WGZ9	Q8TE67	0.7596
E1WGZ9	Q9UPE1	0.5902
E1WGZ9	P49189	0.0772
E1WGZ9	O95243	0.1059
E1WGZ9	P01040	0.3579
E1WGZ9	Q6RSH7	0.3514
E1WGZ9	Q86VI3	0.5140
E1WGZ9	Q8NI36	0.5373
E1WGZ9	P40261	0.0924
E1WGZ9	Q9NR81	0.6813
E1WGZ9	Q9P107	0.1386
E1WGZ9	Q13009	0.5033
E1WGZ9	P23258	0.6369
E1WGZ9	A6NGB9	0.5739
E1WGZ9	Q5TF58	0.7508
E1WGZ9	P20594	0.7384
E1WGZ9	Q8IXI2	0.9453
E1WGZ9	P23443	0.9637
E1WGZ9	Q8TAP4	0.7274
E1WGZ9	P28070	0.2259
E1WGZ9	Q8WXK3	0.5673
E1WGZ9	Q9Y5X1	0.6495
E1WGZ9	Q99967	0.1454
E1WGZ9	P50461	0.6074
E1WGZ9	P52298	0.2087
E1WGZ9	O14795	0.7813
E1WGZ9	Q01518	0.1013
E1WGZ9	Q92973	0.3355
E1WGZ9	O15116	0.0944
E1WGZ9	Q9P2A4	0.5055
E1WGZ9	P59046	0.4904
E1WGZ9	O94929	0.8171
E1WGZ9	Q8NB66	0.7888
E1WGZ9	Q2M1Z3	0.0980
E1WGZ9	O15539	0.3559
E1WGZ9	Q13114	0.5185
E1WGZ9	Q8WZ64	0.1131
E1WGZ9	Q9UKN7	0.6400
E1WGZ9	Q7RTN6	0.4124
E1WGZ9	Q9H9F9	0.6819
E1WGZ9	P57729	0.7122
E1WGZ9	Q9UBG0	0.3624
E1WGZ9	Q8TAA3	0.1654
E1WGZ9	P30530	0.6727
E1WGZ9	Q96SB8	0.6162
E1WGZ9	Q8IXQ6	0.2445
E1WGZ9	P35372	0.2246
E1WGZ9	Q9BZE4	0.1906
E1WGZ9	P28223	0.3409
E1WGZ9	O75462	0.2068
E1WGZ9	Q13636	0.9684
E1WGZ9	Q8TC84	0.4128
E1WGZ9	Q9HCE6	0.7003
E1WGZ9	O60733	0.6552
E1WGZ9	O75676	0.9637
E1WGZ9	Q8WUF5	0.5898
E1WGZ9	Q9BPX1	0.2445
E1WGZ9	Q96A65	0.5350
E1WGZ9	Q2Q1W2	0.5734
E1WGZ9	Q9UJX3	0.0339
E1WGZ9	Q969G6	0.0912
E1WGZ9	Q14999	0.4325
E1WGZ9	Q13042	0.4446
E1WGZ9	Q6IN97	0.5715
E1WGZ9	Q12834	0.6700
E1WGZ9	Q6A163	0.8389
E1WGZ9	O43815	0.3347
E1WGZ9	Q12965	0.5434
E1WGZ9	P50747	0.0669
E1WGZ9	Q9UPS8	0.4823
E1WGZ9	Q9UHI6	0.1915
E1WGZ9	Q13404	0.7210
E1WGZ9	P08069	0.7230
E1WGZ9	Q13574	0.5633
E1WGZ9	P28289	0.3847
E1WGZ9	Q96PY5	0.3150
E1WGZ9	Q8IVF5	0.4754
E1WGZ9	Q96P09	0.5371
E1WGZ9	O14508	0.4098
E1WGZ9	Q9NZI8	0.0196
E1WGZ9	Q9BZL4	0.5465
E1WGZ9	Q9P219	0.4509
E1WGZ9	Q9UBQ5	0.2743
E1WGZ9	P42356	0.7929
E1WGZ9	Q13685	0.4815
E1WGZ9	Q9Y6R4	0.5996
E1WGZ9	Q8TBB1	0.7464
E1WGZ9	P28336	0.3817
E1WGZ9	Q8TC44	0.5190
E1WGZ9	Q9H0F6	0.3398
E1WGZ9	Q15269	0.5734
E1WGZ9	Q8IZU2	0.5942
E1WGZ9	O00471	0.1825
E1WGZ9	O75400	0.2999
E1WGZ9	Q9Y4Z0	0.1788
E1WGZ9	Q9BYP7	0.1086
E1WGZ9	Q8IWF7	0.5873
E1WGZ9	Q5SW96	0.3886
E1WGZ9	P54760	0.5730
E1WGZ9	O75912	0.4760
E1WGZ9	Q9UBY9	0.1842
E1WGZ9	P00558	0.2510
E1WGZ9	P34896	0.2293
E1WGZ9	A6NNZ2	0.6369
E1WGZ9	Q06587	0.1948
E1WGZ9	Q99867	0.6369
E1WGZ9	P36896	0.6827
E1WGZ9	P56377	0.1621
E1WGZ9	P36406	0.8018
E1WGZ9	Q8NEJ0	0.2981
E1WGZ9	O43374	0.8416
E1WGZ9	O14939	0.4419
E1WGZ9	Q04917	0.1730
E1WGZ9	Q14181	0.2743
E1WGZ9	P02538	0.9579
E1WGZ9	Q9H190	0.3802
E1WGZ9	Q96PX9	0.6182
E1WGZ9	P50452	0.2769
E1WGZ9	Q15149	0.6599
E1WGZ9	Q15034	0.0722
E1WGZ9	Q13158	0.4111
E1WGZ9	Q5W041	0.5483
E1WGZ9	Q9Y573	0.3060
E1WGZ9	Q96B67	0.0560
E1WGZ9	Q8TDN4	0.2445
E1WGZ9	O75582	0.9637
E1WGZ9	Q9Y613	0.3618
E1WGZ9	Q6IQ22	0.6896
E1WGZ9	Q13474	0.5331
E1WGZ9	O43572	0.1251
E1WGZ9	Q13625	0.2556
E1WGZ9	P17706	0.1244
E1WGZ9	P31948	0.0257
E1WGZ9	Q9NWX5	0.6413
E1WGZ9	Q9UDY8	0.5010
E1WGZ9	Q13501	0.4348
E1WGZ9	Q96JJ3	0.4567
E1WGZ9	P37840	0.2078
E1WGZ9	Q9UNT1	0.6382
E1WGZ9	Q15386	0.0963
E1WGZ9	O60518	0.3520
E1WGZ9	P05109	0.2638
E1WGZ9	Q32P44	0.4284
E1WGZ9	Q9BV47	0.4130
E1WGZ9	Q14112	0.3903
E1WGZ9	P25116	0.3977
E1WGZ9	P07864	0.2510
E1WGZ9	P14635	0.3287
E1WGZ9	Q92832	0.3903
E1WGZ9	A9QM74	0.6531
E1WGZ9	O95661	0.8136
E1WGZ9	Q9UFH2	0.4658
E1WGZ9	Q92772	0.4789
E1WGZ9	Q70YC5	0.0304
E1WGZ9	Q16772	0.0924
E1WGZ9	P04083	0.2543
E1WGZ9	P42772	0.2973
E1WGZ9	P49458	0.1222
E1WGZ9	P01116	0.8959
E1WGZ9	P98177	0.2010
E1WGZ9	Q56P42	0.2435
E1WGZ9	P15498	0.6605
E1WGZ9	Q7Z794	0.8389
E1WGZ9	Q8NFT8	0.5242
E1WGZ9	P10644	0.0002
E1WGZ9	P56537	0.3912
E1WGZ9	P06132	0.2445
E1WGZ9	Q9Y230	0.1633
E1WGZ9	Q9NY65	0.6240
E1WGZ9	O95678	0.8389
E1WGZ9	P23528	0.4508
E1WGZ9	P57730	0.5602
E1WGZ9	P35606	0.3759
E1WGZ9	Q05BV3	0.2825
E1WGZ9	P34932	0.4380
E1WGZ9	P11802	0.5170
E1WGZ9	Q15819	0.5585
E1WGZ9	Q9UNF0	0.5005
E1WGZ9	Q15438	0.5443
E1WGZ9	Q9H9P5	0.4099
E1WGZ9	Q96KG9	0.3503
E1WGZ9	O75665	0.3287
E1WGZ9	Q9Y3R4	0.1193
E1WGZ9	O60260	0.3382
E1WGZ9	Q8TE73	0.4459
E1WGZ9	Q86UR1	0.4447
E1WGZ9	Q68DK2	0.4188
E1WGZ9	P61244	0.1626
E1WGZ9	P12429	0.4485
E1WGZ9	Q9P2M7	0.4079
E1WGZ9	P98170	0.3549
E1WGZ9	P30047	0.3125
E1WGZ9	P15311	0.6330
E1WGZ9	O60861	0.5883
E1WGZ9	P25788	0.3355
E1WGZ9	Q8TEW8	0.6798
E1WGZ9	Q8N960	0.1189
E1WGZ9	Q7LDG7	0.6827
E1WGZ9	Q9C0D5	0.5144
E1WGZ9	Q9C098	0.3735
E1WGZ9	Q7Z7M0	0.5502
E1WGZ9	Q5QJ74	0.1473
E1WGZ9	P16520	0.5807
E1WGZ9	Q5HYI8	0.6349
E1WGZ9	P55039	0.4763
E1WGZ9	Q8NEN9	0.7830
E1WGZ9	Q14258	0.2006
E1WGZ9	Q96IW2	0.7513
E1WGZ9	Q99653	0.4743
E1WGZ9	O43900	0.7222
E1WGZ9	Q12851	0.5562
E1WGZ9	Q8TEA7	0.4740
E1WGZ9	O95644	0.5185
E1WGZ9	Q96F07	0.0747
E1WGZ9	Q07912	0.7001
E1WGZ9	Q96A47	0.7971
E1WGZ9	P27361	0.7394
E1WGZ9	P51965	0.7968
E1WGZ9	P48431	0.2504
E1WGZ9	Q96EE3	0.2578
E1WGZ9	O75179	0.4523
E1WGZ9	Q86WH2	0.1383
E1WGZ9	Q96QF0	0.3287
E1WGZ9	P49682	0.4654
E1WGZ9	Q96JP2	0.7528
E1WGZ9	O43237	0.1767
E1WGZ9	P50148	0.8054
E1WGZ9	P52757	0.3788
E1WGZ9	Q9HAV4	0.1242
E1WGZ9	Q9H4G0	0.6302
E1WGZ9	Q9H4E7	0.3129
E1WGZ9	P26640	0.0924
E1WGZ9	P36873	0.2764
E1WGZ9	Q92797	0.0926
E1WGZ9	Q93034	0.4172
E1WGZ9	P27635	0.1568
E1WGZ9	Q8TDX7	0.3511
E1WGZ9	Q7M4L6	0.8544
E1WGZ9	Q12774	0.5811
E1WGZ9	P29597	0.6462
E1WGZ9	Q99436	0.3355
E1WGZ9	Q6T311	0.5575
E1WGZ9	P27986	0.4002
E1WGZ9	O76081	0.3559
E1WGZ9	P05388	0.1854
E1WGZ9	P04150	0.1207
E1WGZ9	Q58EX7	0.4479
E1WGZ9	Q99933	0.4073
E1WGZ9	P53779	0.5544
E1WGZ9	O95278	0.5847
E1WGZ9	P49327	0.2915
E1WGZ9	Q9NR61	0.5790
E1WGZ9	Q16181	0.0926
E1WGZ9	Q8N448	0.6897
E1WGZ9	Q9Y6R0	0.2983
E1WGZ9	P78352	0.4998
E1WGZ9	P62312	0.0944
E1WGZ9	O43852	0.4762
E1WGZ9	P05198	0.0944
E1WGZ9	Q9BRC7	0.4141
E1WGZ9	Q96MT8	0.3287
E1WGZ9	Q96DR7	0.5811
E1WGZ9	Q13546	0.8634
E1WGZ9	Q8IUC6	0.3120
E1WGZ9	P63010	0.1890
E1WGZ9	P81274	0.2570
E1WGZ9	P28074	0.3682
E1WGZ9	Q99700	0.2486
E1WGZ9	Q01831	0.1022
E1WGZ9	Q12923	0.6831
E1WGZ9	Q08209	0.2764
E1WGZ9	Q9C0K7	0.4655
E1WGZ9	Q9Y2S2	0.1202
E1WGZ9	Q9UIA0	0.5443
E1WGZ9	Q99956	0.4130
E1WGZ9	Q96DT5	0.4736
E1WGZ9	Q8TAK5	0.6347
E1WGZ9	A2A3N6	0.2298
E1WGZ9	P55072	0.4240
E1WGZ9	Q6IQ16	0.3460
E1WGZ9	P51864	0.4202
E1WGZ9	P62136	0.2764
E1WGZ9	Q08881	0.5750
E1WGZ9	Q3V6T2	0.3703
E1WGZ9	Q6DN14	0.6838
E1WGZ9	P51817	0.9637
E1WGZ9	Q5T7N3	0.5247
E1WGZ9	O95396	0.0909
E1WGZ9	P51959	0.5231
E1WGZ9	Q9HCC9	0.4823
E1WGZ9	P31995	0.4850
E1WGZ9	Q13023	0.0252
E1WGZ9	O95153	0.2731
E1WGZ9	Q86VZ2	0.5263
E1WGZ9	Q9UI32	0.3922
E1WGZ9	Q13228	0.2743
E1WGZ9	P51677	0.4654
E1WGZ9	Q9UBK7	0.6382
E1WGZ9	P98164	0.4340
E1WGZ9	O14526	0.3641
E1WGZ9	Q6PEY2	0.6369
E1WGZ9	P43250	0.8379
E1WGZ9	Q15102	0.2445
E1WGZ9	P05787	0.8389
E1WGZ9	Q16625	0.1711
E1WGZ9	Q92928	0.6422
E1WGZ9	Q8WVN8	0.0784
E1WGZ9	Q13432	0.3287
E1WGZ9	P00519	0.6498
E1WGZ9	O43314	0.0924
E1WGZ9	Q9NVN3	0.2772
E1WGZ9	O75131	0.6115
E1WGZ9	Q8IVF7	0.3618
E1WGZ9	O94972	0.2597
E1WGZ9	Q99490	0.5560
E1WGZ9	Q8WXX0	0.5313
E1WGZ9	P50226	0.0924
E1WGZ9	Q96AX1	0.3655
E1WGZ9	Q99469	0.6962
E1WGZ9	Q13393	0.2956
E1WGZ9	Q9NV06	0.5418
E1WGZ9	Q5JS13	0.6258
E1WGZ9	Q16643	0.8584
E1WGZ9	Q8TAT6	0.0909
E1WGZ9	Q6ZMR3	0.2510
E1WGZ9	P41227	0.1069
E1WGZ9	P41220	0.3070
E1WGZ9	P13535	0.7528
E1WGZ9	O60508	0.5820
E1WGZ9	Q9Y4P3	0.5807
E1WGZ9	Q99638	0.1013
E1WGZ9	O15516	0.0806
E1WGZ9	P51911	0.4390
E1WGZ9	P30279	0.2978
E1WGZ9	Q96KQ4	0.3847
E1WGZ9	Q6UWE0	0.1386
E1WGZ9	P49721	0.2132
E1WGZ9	P07306	0.3121
E1WGZ9	P50613	0.4217
E1WGZ9	P43364	0.1295
E1WGZ9	Q8TEC5	0.5005
E1WGZ9	Q8N8S7	0.4363
E1WGZ9	P47736	0.2793
E1WGZ9	Q9Y6N9	0.5527
E1WGZ9	Q9Y371	0.4775
E1WGZ9	Q9BZR8	0.2857
E1WGZ9	O76003	0.3468
E1WGZ9	Q8TCX1	0.1767
E1WGZ9	O14544	0.6663
E1WGZ9	Q16401	0.2992
E1WGZ9	Q7Z3H0	0.5243
E1WGZ9	Q86SS6	0.6115
E1WGZ9	Q9Y572	0.3412
E1WGZ9	P06703	0.0756
E1WGZ9	Q8IWN7	0.1475
E1WGZ9	P54762	0.5750
E1WGZ9	O75716	0.6995
E1WGZ9	P40337	0.3514
E1WGZ9	Q9UKT8	0.3302
E1WGZ9	P16885	0.6069
E1WGZ9	Q5VTR2	0.3320
E1WGZ9	P26651	0.1265
E1WGZ9	P30153	0.1933
E1WGZ9	Q9GZV1	0.5902
E1WGZ9	P16452	0.0628
E1WGZ9	Q9H4E5	1.0000
E1WGZ9	Q9NNW5	0.4798
E1WGZ9	Q7Z698	0.6378
E1WGZ9	Q13232	0.6105
E1WGZ9	O00206	0.1645
E1WGZ9	P13645	0.8227
E1WGZ9	P53384	0.1508
E1WGZ9	Q9UJ41	0.2274
E1WGZ9	Q14114	0.4340
E1WGZ9	P07437	0.6369
E1WGZ9	P29508	0.2769
E1WGZ9	Q9BR01	0.0924
E1WGZ9	P12081	0.1966
E1WGZ9	P42575	0.4647
E1WGZ9	A8MVU1	0.6924
E1WGZ9	Q5H9R7	0.2111
E1WGZ9	P02533	0.8389
E1WGZ9	Q5TB80	0.0869
E1WGZ9	Q9H093	0.5559
E1WGZ9	Q9UKK6	0.1192
E1WGZ9	Q6ZV63	0.4932
E1WGZ9	P25815	0.2065
E1WGZ9	Q96BW1	0.2219
E1WGZ9	Q5EBL4	0.2151
E1WGZ9	Q8WUX9	0.0924
E1WGZ9	O95999	0.3341
E1WGZ9	Q9Y2G2	0.1845
E1WGZ9	Q9H4B4	0.4702
E1WGZ9	Q9HCE7	0.4777
E1WGZ9	Q496M5	0.3624
E1WGZ9	Q8IXQ5	0.1078
E1WGZ9	O00401	0.5905
E1WGZ9	Q9NZR2	0.3287
E1WGZ9	P61962	0.1488
E1WGZ9	O43765	0.1433
E1WGZ9	Q9H5N1	0.0875
E1WGZ9	Q96QU8	0.1551
E1WGZ9	Q9UPV9	0.3163
E1WGZ9	O15068	0.6917
E1WGZ9	Q7Z460	0.3287
E1WGZ9	P11532	0.6895
E1WGZ9	Q8WYJ6	0.0301
E1WGZ9	P04049	0.5831
E1WGZ9	Q5M775	0.4518
E1WGZ9	P30041	0.2445
E1WGZ9	P63104	0.2588
E1WGZ9	O76094	0.1549
E1WGZ9	Q96RR4	0.2154
E1WGZ9	Q8N103	0.0980
E1WGZ9	Q9UI15	0.5518
E1WGZ9	Q9UQ26	0.7362
E1WGZ9	Q96A56	0.1317
E1WGZ9	Q16589	0.5231
E1WGZ9	Q13905	0.6627
E1WGZ9	Q9UK73	0.3305
E1WGZ9	P61019	0.8423
E1WGZ9	Q96RU3	0.6566
E1WGZ9	P40616	0.8027
E1WGZ9	P55211	0.5469
E1WGZ9	Q99986	0.5420
E1WGZ9	O94822	0.3142
E1WGZ9	P42345	0.5437
E1WGZ9	O95997	0.1317
E1WGZ9	Q6IQ23	0.4609
E1WGZ9	O43396	0.2564
E1WGZ9	Q12769	0.0909
E1WGZ9	O75962	0.5245
E1WGZ9	O75154	0.0532
E1WGZ9	Q7L9L4	0.0909
E1WGZ9	Q9BSW2	0.3515
E1WGZ9	Q9Y574	0.5120
E1WGZ9	P05067	0.2377
E1WGZ9	P54105	0.3614
E1WGZ9	Q9UQC2	0.2772
E1WGZ9	Q9BYG4	0.3457
E1WGZ9	A9Z1Y9	0.4626
E1WGZ9	Q14012	0.2346
E1WGZ9	Q13639	0.4102
E1WGZ9	Q13576	0.6007
E1WGZ9	P24298	0.1136
E1WGZ9	Q86WV1	0.6752
E1WGZ9	Q8WUK0	0.4721
E1WGZ9	Q15041	0.0790
E1WGZ9	Q9NUP1	0.2724
E1WGZ9	Q96KC2	0.8027
E1WGZ9	O95782	0.3044
E1WGZ9	P13385	0.4497
E1WGZ9	Q8TD08	0.6447
E1WGZ9	Q9BRG2	0.5926
E1WGZ9	Q15942	0.7663
E1WGZ9	Q8TBY8	0.2632
E1WGZ9	Q15831	0.5377
E1WGZ9	P62244	0.1178
E1WGZ9	Q8WUN7	0.3421
E1WGZ9	O00186	0.3070
E1WGZ9	O95049	0.7364
E1WGZ9	P49798	0.1251
E1WGZ9	O75146	0.4008
E1WGZ9	Q96FV9	0.3644
E1WGZ9	Q96JC1	0.3598
E1WGZ9	P78371	0.4328
E1WGZ9	Q06265	0.1222
E1WGZ9	P15407	0.1747
E1WGZ9	Q9HC35	0.3383
E1WGZ9	O75916	0.2466
E1WGZ9	O43617	0.0924
E1WGZ9	Q0VF96	0.7588
E1WGZ9	P62258	0.3721
E1WGZ9	Q9P0K7	0.5878
E1WGZ9	O94788	0.0924
E1WGZ9	Q12967	0.6464
E1WGZ9	O94806	0.6378
E1WGZ9	Q96CS7	0.5122
E1WGZ9	Q9Y4J8	0.3907
E1WGZ9	Q8NFH8	0.3349
E1WGZ9	Q9P0V3	0.6697
E1WGZ9	Q5T2S8	0.7069
E1WGZ9	Q6UVJ0	0.3358
E1WGZ9	Q5VZM2	0.1914
E1WGZ9	Q8IVM0	0.4446
E1WGZ9	Q9Y6D6	0.2743
E1WGZ9	O14830	0.2788
E1WGZ9	O95967	0.3903
E1WGZ9	Q92997	0.7329
E1WGZ9	P42681	0.4213
E1WGZ9	P07954	0.2276
E1WGZ9	Q13387	0.3263
E1WGZ9	P27816	0.1615
E1WGZ9	Q15746	0.5053
E1WGZ9	Q96BM9	0.6998
E1WGZ9	A4D2P6	0.5154
E1WGZ9	Q96KE9	0.3558
E1WGZ9	Q2TAY7	0.5777
E1WGZ9	Q9UII4	0.2791
E1WGZ9	Q9Y3M8	0.4187
E1WGZ9	Q86WG3	0.2283
E1WGZ9	P46821	0.3614
E1WGZ9	Q9NQ69	0.7267
E1WGZ9	P35080	0.4916
E1WGZ9	Q8TEY7	0.0372
E1WGZ9	A6NIZ1	0.7639
E1WGZ9	Q8WXR4	0.7561
E1WGZ9	A4FU49	0.5999
E1WGZ9	Q9UGJ1	0.1767
E1WGZ9	O14618	0.1132
E1WGZ9	Q7Z6B7	0.3743
E1WGZ9	Q9H0K1	0.3677
E1WGZ9	Q9P2S6	0.4919
E1WGZ9	P09132	0.1222
E1WGZ9	Q9NPD3	0.1242
E1WGZ9	P55060	0.0722
E1WGZ9	P14923	0.8605
E1WGZ9	Q8N5U6	0.3915
E1WGZ9	P49841	0.3977
E1WGZ9	Q9Y376	0.2610
E1WGZ9	Q9BV73	0.3287
E1WGZ9	Q14103	0.2570
E1WGZ9	Q07817	0.1632
E1WGZ9	Q8TE68	0.7467
E1WGZ9	P50991	0.4328
E1WGZ9	P08590	0.2632
E1WGZ9	Q6ZR08	0.3731
E1WGZ9	P46379	0.4709
E1WGZ9	Q8TEX9	0.2392
E1WGZ9	Q13562	0.1196
E1WGZ9	Q9Y3E7	0.2445
E1WGZ9	P01100	0.1476
E1WGZ9	Q96KB5	0.7113
E1WGZ9	Q9H7C4	0.3131
E1WGZ9	Q96ED9	0.4470
E1WGZ9	O43524	0.2075
E1WGZ9	O43303	0.3287
E1WGZ9	Q92540	0.2445
E1WGZ9	O14576	0.3287
E1WGZ9	Q9UH03	0.0331
E1WGZ9	Q6ZW31	0.0971
E1WGZ9	Q99963	0.4176
E1WGZ9	Q96RT7	0.1767
E1WGZ9	Q8N4C8	0.6833
E1WGZ9	A8MUH7	0.5030
E1WGZ9	Q16513	0.9637
E1WGZ9	Q96NS5	0.3909
E1WGZ9	Q68EM7	0.4187
E1WGZ9	Q9H8S9	0.1162
E1WGZ9	Q8IYB4	0.3424
E1WGZ9	Q9UPC5	0.3977
E1WGZ9	Q9NZ32	0.7947
E1WGZ9	Q15369	0.0887
E1WGZ9	Q5VZ18	0.7043
E1WGZ9	O75351	0.2445
E1WGZ9	O00221	0.7186
E1WGZ9	Q6ZNA4	0.1302
E1WGZ9	Q9Y2I6	0.1767
E1WGZ9	Q9UH65	0.3452
E1WGZ9	Q9HCD6	0.6205
E1WGZ9	Q13535	0.7990
E1WGZ9	Q09013	0.7615
E1WGZ9	Q6P2E9	0.5259
E1WGZ9	P63220	0.1740
E1WGZ9	Q9HB21	0.6191
E1WGZ9	P98082	0.4712
E1WGZ9	P52945	0.2200
E1WGZ9	O14964	0.5270
E1WGZ9	Q92737	0.7633
E1WGZ9	O15085	0.7606
E1WGZ9	O14745	0.6105
E1WGZ9	Q92547	0.0301
E1WGZ9	Q96JB1	0.2693
E1WGZ9	Q9H1R3	0.4702
E1WGZ9	Q8N488	0.4137
E1WGZ9	Q9NZN3	0.2538
E1WGZ9	Q9P2Q2	0.6302
E1WGZ9	Q9NRY4	0.4142
E1WGZ9	P04350	0.6369
E1WGZ9	Q13627	0.5024
E1WGZ9	Q8ND23	0.2781
E1WGZ9	Q7Z3Y7	0.8389
E1WGZ9	Q5VYY1	0.5902
E1WGZ9	P23458	0.5750
E1WGZ9	Q9H0T7	0.6823
E1WGZ9	P49773	0.0078
E1WGZ9	Q9BPW5	0.7442
E1WGZ9	P07332	0.5730
E1WGZ9	P54652	0.4229
E1WGZ9	Q9BSJ6	0.2454
E1WGZ9	P11274	0.3411
E1WGZ9	Q9Y6X6	0.8390
E1WGZ9	P52209	0.0663
E1WGZ9	Q5JTW2	0.6050
E1WGZ9	P51451	0.6245
E1WGZ9	P14616	0.7230
E1WGZ9	Q9NTX5	0.0924
E1WGZ9	Q15109	0.4401
E1WGZ9	P16234	0.6356
E1WGZ9	P61081	0.4687
E1WGZ9	Q86TI2	0.0924
E1WGZ9	P35240	0.6330
E1WGZ9	Q3I5F7	0.0924
E1WGZ9	Q8N3F8	0.6599
E1WGZ9	P41240	0.5730
E1WGZ9	Q9Y4D1	0.3923
E1WGZ9	Q9UNX3	0.1568
E1WGZ9	P15880	0.1568
E1WGZ9	Q96B26	0.1242
E1WGZ9	P19012	0.8389
E1WGZ9	Q96AH8	0.6297
E1WGZ9	Q8NFP9	0.1645
E1WGZ9	Q7RTR0	0.3507
E1WGZ9	Q9NUP9	0.6798
E1WGZ9	P04424	0.0924
E1WGZ9	Q9NPA3	0.1767
E1WGZ9	P26885	0.4463
E1WGZ9	Q6NY19	0.5182
E1WGZ9	P61163	0.7947
E1WGZ9	Q9Y252	0.1612
E1WGZ9	Q9NZJ0	0.4644
E1WGZ9	Q9BY11	0.5005
E1WGZ9	Q9P2Y5	0.1423
E1WGZ9	P53618	0.3682
E1WGZ9	P35442	0.3327
E1WGZ9	Q9UBC2	0.6167
E1WGZ9	Q9HAT8	0.2105
E1WGZ9	Q5H913	0.3650
E1WGZ9	Q14184	0.7454
E1WGZ9	Q5SQ80	0.5791
E1WGZ9	P62158	0.3353
E1WGZ9	P02511	0.1005
E1WGZ9	O43150	0.3441
E1WGZ9	Q15642	0.6003
E1WGZ9	Q5VT97	0.0225
E1WGZ9	Q8NEV4	0.7613
E1WGZ9	Q8N9V3	0.4919
E1WGZ9	Q9UJU6	0.5592
E1WGZ9	P35367	0.3033
E1WGZ9	Q9NRL3	0.4754
E1WGZ9	P05412	0.1226
E1WGZ9	P63313	0.4626
E1WGZ9	O96033	0.0924
E1WGZ9	P61981	0.3333
E1WGZ9	O00160	0.6400
E1WGZ9	Q7L7X3	0.6065
E1WGZ9	P42331	0.1523
E1WGZ9	Q86UL8	0.6516
E1WGZ9	Q96P48	0.2978
E1WGZ9	O95822	0.1767
E1WGZ9	Q86XP1	0.6672
E1WGZ9	Q9NXV2	0.3355
E1WGZ9	P06737	0.0511
E1WGZ9	P29466	0.6255
E1WGZ9	P62820	0.6422
E1WGZ9	P00367	0.0510
E1WGZ9	Q38SD2	0.4116
E1WGZ9	Q96LR5	0.7968
E1WGZ9	P36888	0.7068
E1WGZ9	Q96HU8	0.7639
E1WGZ9	O75426	0.3930
E1WGZ9	P56539	0.2270
E1WGZ9	Q9P2F6	0.0971
E1WGZ9	O15131	0.3340
E1WGZ9	A1A4S6	0.4514
E1WGZ9	P26447	0.7049
E1WGZ9	Q9H0H3	0.3060
E1WGZ9	Q9H195	0.6203
E1WGZ9	Q5TCY1	0.6588
E1WGZ9	P80511	0.2424
E1WGZ9	Q9BQS8	0.6062
E1WGZ9	O15492	0.3559
E1WGZ9	Q9Y2F9	0.5920
E1WGZ9	P04628	0.1872
E1WGZ9	Q9NP90	0.8335
E1WGZ9	Q8IV61	0.8809
E1WGZ9	Q13614	0.1966
E1WGZ9	Q13873	0.4274
E1WGZ9	Q14164	0.5861
E1WGZ9	P42771	0.3475
E1WGZ9	Q96B02	0.7968
E1WGZ9	Q9UJF2	0.2399
E1WGZ9	Q14790	0.5705
E1WGZ9	P07196	0.8389
E1WGZ9	P49759	0.6172
E1WGZ9	Q9UKX2	0.7528
E1WGZ9	Q9Y680	0.5323
E1WGZ9	O94810	0.4323
E1WGZ9	O14924	0.7790
E1WGZ9	Q53GG5	0.5831
E1WGZ9	Q8WZA2	0.5019
E1WGZ9	Q8NF50	0.3083
E1WGZ9	O15350	0.4072
E1WGZ9	P60228	0.2445
E1WGZ9	P06730	0.1854
E1WGZ9	P01112	0.8565
E1WGZ9	P53675	0.2976
E1WGZ9	P15104	0.0924
E1WGZ9	O15259	0.6065
E1WGZ9	Q05823	0.4548
E1WGZ9	Q9NNX6	0.3121
E1WGZ9	P49757	0.2628
E1WGZ9	Q86V86	0.4073
E1WGZ9	Q08043	0.5300
E1WGZ9	Q8WXH6	0.4850
E1WGZ9	P09525	0.4478
E1WGZ9	Q9NW82	0.7190
E1WGZ9	P35555	0.3903
E1WGZ9	Q8IVH8	0.5562
E1WGZ9	O76070	0.1409
E1WGZ9	O15530	0.8379
E1WGZ9	Q9Y2Z0	0.3349
E1WGZ9	Q01974	0.6245
E1WGZ9	Q14289	0.6518
E1WGZ9	Q9NWZ5	0.0982
E1WGZ9	P40199	0.3244
E1WGZ9	Q04724	0.5439
E1WGZ9	P08865	0.2918
E1WGZ9	Q96SB4	0.5409
E1WGZ9	O95373	0.0790
E1WGZ9	Q8TD55	0.7738
E1WGZ9	Q96HL8	0.6008
E1WGZ9	O15164	0.1343
E1WGZ9	Q9Y281	0.2113
E1WGZ9	O76015	0.8389
E1WGZ9	P49238	0.4654
E1WGZ9	Q9UHB4	0.2445
E1WGZ9	P35813	0.1469
E1WGZ9	O15061	0.5286
E1WGZ9	Q9Y237	0.1530
E1WGZ9	Q6P4F7	0.0980
E1WGZ9	Q96MN2	0.4486
E1WGZ9	P41252	0.2743
E1WGZ9	O94868	0.4285
E1WGZ9	O14807	0.8125
E1WGZ9	O43166	0.7916
E1WGZ9	Q08050	0.1070
E1WGZ9	Q6QEF8	0.6901
E1WGZ9	Q07812	0.1221
E1WGZ9	Q6PFW1	0.1222
E1WGZ9	Q8IW41	0.3914
E1WGZ9	P63146	0.6631
E1WGZ9	P51148	0.6163
E1WGZ9	Q9Y614	0.7947
E1WGZ9	Q92558	0.4105
E1WGZ9	P48507	0.2631
E1WGZ9	P42679	0.5730
E1WGZ9	Q9Y4L5	0.2413
E1WGZ9	O15056	0.0881
E1WGZ9	Q13516	0.3178
E1WGZ9	Q8WYK0	0.2623
E1WGZ9	P32239	0.3552
E1WGZ9	Q96KN7	0.5150
E1WGZ9	P19388	0.6968
E1WGZ9	P11801	0.2137
E1WGZ9	P01730	0.3526
E1WGZ9	P84077	0.8079
E1WGZ9	Q15468	0.0924
E1WGZ9	Q9UMS0	0.2445
E1WGZ9	Q92968	0.5636
E1WGZ9	P78318	0.0982
E1WGZ9	Q9HC29	0.6113
E1WGZ9	P50222	0.1721
E1WGZ9	P37802	0.6022
E1WGZ9	Q9Y6E7	0.3299
E1WGZ9	O75190	0.1751
E1WGZ9	Q96BS2	0.0556
E1WGZ9	P42680	0.5750
E1WGZ9	Q15542	0.5263
E1WGZ9	Q8TEW0	0.6798
E1WGZ9	O43704	0.0924
E1WGZ9	O95466	0.2648
E1WGZ9	P38405	0.9483
E1WGZ9	P22392	0.6618
E1WGZ9	Q8IWQ3	0.3931
E1WGZ9	P36404	0.8027
E1WGZ9	Q5T1H1	0.5242
E1WGZ9	Q8TDZ2	0.5807
E1WGZ9	Q7Z7L7	0.4953
E1WGZ9	Q96C74	0.0830
E1WGZ9	O75529	0.5263
E1WGZ9	Q5VST9	0.3728
E1WGZ9	P22607	0.7068
E1WGZ9	Q9UBB6	0.0924
E1WGZ9	Q5SQS7	0.7444
E1WGZ9	Q15061	0.5807
E1WGZ9	Q9H3U1	0.2718
E1WGZ9	Q8NDX1	0.5527
E1WGZ9	O95425	0.1148
E1WGZ9	Q9H3S4	0.1767
E1WGZ9	Q9NZH6	0.0429
E1WGZ9	O14558	0.3312
E1WGZ9	P41002	0.3981
E1WGZ9	Q86VS8	0.2720
E1WGZ9	Q13177	0.5157
E1WGZ9	P67870	0.1235
E1WGZ9	Q13136	0.0639
E1WGZ9	Q9NQT6	0.1733
E1WGZ9	Q9BXW6	0.5925
E1WGZ9	Q9GZS0	0.3806
E1WGZ9	Q9HD26	0.7329
E1WGZ9	Q96JN8	0.1974
E1WGZ9	P27701	0.4833
E1WGZ9	P19438	0.3184
E1WGZ9	P11233	0.7055
E1WGZ9	Q9H6L4	0.4988
E1WGZ9	Q9Y3A3	0.2333
E1WGZ9	Q8TAM6	0.4404
E1WGZ9	Q9NQY0	0.5743
E1WGZ9	Q8TDF6	0.8818
E1WGZ9	P19484	0.3029
E1WGZ9	Q9Y295	0.2143
E1WGZ9	Q9Y2J0	0.7395
E1WGZ9	Q9NPI6	0.2445
E1WGZ9	O75689	0.1942
E1WGZ9	Q9Y2J4	0.2276
E1WGZ9	P62140	0.2764
E1WGZ9	P49336	0.5170
E1WGZ9	P30411	0.5316
E1WGZ9	P52292	0.5190
E1WGZ9	Q96CN4	0.3456
E1WGZ9	Q8NHR9	0.7708
E1WGZ9	P51955	0.4237
E1WGZ9	P49815	0.3407
E1WGZ9	O00459	0.7624
E1WGZ9	Q99558	0.7265
E1WGZ9	Q96FA3	0.1894
E1WGZ9	P51813	0.6245
E1WGZ9	P11047	0.5803
E1WGZ9	Q8NI35	0.6798
E1WGZ9	P25800	0.7274
E1WGZ9	Q53GL0	0.2152
E1WGZ9	Q05209	0.2772
E1WGZ9	P29966	0.1516
E1WGZ9	P0C869	0.4321
E1WGZ9	P62328	0.4626
E1WGZ9	Q56UN5	0.6617
E1WGZ9	Q16816	0.3955
E1WGZ9	Q13617	0.1584
E1WGZ9	A6NH57	0.8795
E1WGZ9	P49368	0.3863
E1WGZ9	O43318	0.4403
E1WGZ9	P32302	0.4654
E1WGZ9	O60308	0.1538
E1WGZ9	O94813	0.2228
E1WGZ9	P98161	0.3734
E1WGZ9	O95714	0.5389
E1WGZ9	Q8TER0	0.5137
E1WGZ9	Q99996	0.3287
E1WGZ9	Q86YT6	0.6677
E1WGZ9	Q96RG2	0.4514
E1WGZ9	Q9Y266	0.1824
E1WGZ9	Q8N1I0	0.7224
E1WGZ9	Q6H8Q1	0.8171
E1WGZ9	Q96JZ2	0.7629
E1WGZ9	Q9ULH0	0.3790
E1WGZ9	Q13115	0.4514
E1WGZ9	P56945	0.4698
E1WGZ9	P35754	0.0924
E1WGZ9	O15169	0.4214
E1WGZ9	Q8N6T7	0.3179
E1WGZ9	Q0VAM2	0.7165
E1WGZ9	Q13637	0.7122
E1WGZ9	Q9NRW4	0.3742
E1WGZ9	Q96I15	0.2795
E1WGZ9	Q13043	0.6120
E1WGZ9	O43187	0.5712
E1WGZ9	Q8N2H9	0.2694
E1WGZ9	Q16539	0.5327
E1WGZ9	Q9NZL6	0.6464
E1WGZ9	Q8N8A2	0.3807
E1WGZ9	P49354	0.3309
E1WGZ9	Q8N4N8	0.2065
E1WGZ9	Q15835	0.8379
E1WGZ9	Q9GZV4	0.1242
E1WGZ9	Q9P2N2	0.1638
E1WGZ9	Q13470	0.7021
E1WGZ9	P13807	0.2183
E1WGZ9	Q9UMS4	0.5747
E1WGZ9	Q9UI10	0.2445
E1WGZ9	P55273	0.4548
E1WGZ9	P14598	0.6924
E1WGZ9	P35998	0.3653
E1WGZ9	Q6SA08	0.4300
E1WGZ9	O00548	0.4947
E1WGZ9	P07195	0.2510
E1WGZ9	Q96Q40	0.5299
E1WGZ9	P12814	0.5300
E1WGZ9	P20340	0.6651
E1WGZ9	Q15208	0.7120
E1WGZ9	Q9H2K2	0.4045
E1WGZ9	P24385	0.4514
E1WGZ9	P07814	0.0944
E1WGZ9	P78537	0.2445
E1WGZ9	O75935	0.3287
E1WGZ9	O15205	0.2954
E1WGZ9	P35580	0.7528
E1WGZ9	Q9H211	0.1317
E1WGZ9	P06753	0.2383
E1WGZ9	Q8NF91	0.7293
E1WGZ9	O95336	0.1047
E1WGZ9	Q9UK99	0.1747
E1WGZ9	O75581	0.2453
E1WGZ9	Q8N1N4	0.8389
E1WGZ9	Q9BSW7	0.5654
E1WGZ9	Q4LDE5	0.4886
E1WGZ9	P29475	0.2078
E1WGZ9	O96018	0.4610
E1WGZ9	O43586	0.4176
E1WGZ9	O95154	0.0924
E1WGZ9	Q96PX1	0.5013
E1WGZ9	Q8TBX8	0.5751
E1WGZ9	P49674	0.4315
E1WGZ9	Q02078	0.4974
E1WGZ9	Q9BZI7	0.1774
E1WGZ9	Q12802	0.6813
E1WGZ9	Q9Y490	0.6330
E1WGZ9	O00629	0.6941
E1WGZ9	Q8TCX5	0.6006
E1WGZ9	Q9Y297	0.3902
E1WGZ9	O95757	0.4380
E1WGZ9	Q9H560	0.6875
E1WGZ9	Q15306	0.4503
E1WGZ9	Q9NYS7	0.5249
E1WGZ9	P51668	0.7968
E1WGZ9	Q9UM54	0.7528
E1WGZ9	P36897	0.6307
E1WGZ9	P40818	0.2772
E1WGZ9	P09210	0.0924
E1WGZ9	O14796	0.4530
E1WGZ9	Q99741	0.2445
E1WGZ9	P58546	0.3059
E1WGZ9	O14907	0.6296
E1WGZ9	O95219	0.2415
E1WGZ9	Q9BYT3	0.5797
E1WGZ9	Q13509	0.6369
E1WGZ9	Q9NVA2	0.4495
E1WGZ9	Q8TC94	0.7947
E1WGZ9	Q8N8E3	0.4062
E1WGZ9	Q70Z35	0.6020
E1WGZ9	P30281	0.1822
E1WGZ9	Q2TBC4	0.7673
E1WGZ9	P21333	0.6430
E1WGZ9	Q9P2B4	0.3518
E1WGZ9	P28222	0.3409
E1WGZ9	Q9UHR4	0.4918
E1WGZ9	Q96HU1	0.3886
E1WGZ9	Q7Z2X4	0.2423
E1WGZ9	Q13794	0.0867
E1WGZ9	Q96BJ8	0.7256
E1WGZ9	P33897	0.0534
E1WGZ9	Q9BUX1	0.2445
E1WGZ9	P15735	0.5937
E1WGZ9	Q9NR46	0.1598
E1WGZ9	Q00536	0.4346
E1WGZ9	Q8IZ41	0.6370
E1WGZ9	Q9NYA4	0.4302
E1WGZ9	Q86VQ3	0.4495
E1WGZ9	Q8IV90	0.5655
E1WGZ9	Q96S38	0.8379
E1WGZ9	O75747	0.6345
E1WGZ9	Q66K74	0.2097
E1WGZ9	P01584	0.1159
E1WGZ9	A8MU46	0.6599
E1WGZ9	Q06187	0.4213
E1WGZ9	P10916	0.3287
E1WGZ9	Q96NB1	0.1787
E1WGZ9	Q9UQB8	0.6867
E1WGZ9	P18054	0.2988
E1WGZ9	Q8WVM8	0.3221
E1WGZ9	Q9P286	0.4198
E1WGZ9	Q07954	0.3287
E1WGZ9	Q99767	0.3951
E1WGZ9	P11362	0.7068
E1WGZ9	O00305	0.4280
E1WGZ9	Q96HA7	0.4710
E1WGZ9	Q8N5H7	0.5061
E1WGZ9	Q58FG0	0.2434
E1WGZ9	P20337	0.6441
E1WGZ9	O15020	0.7754
E1WGZ9	Q9UKG1	0.3096
E1WGZ9	Q9Y4B6	0.1040
E1WGZ9	Q7L5N1	0.0666
E1WGZ9	O60749	0.2724
E1WGZ9	Q13163	0.6095
E1WGZ9	P21127	0.5299
E1WGZ9	Q8IVL1	0.6599
E1WGZ9	O43933	0.2743
E1WGZ9	Q9P299	0.2998
E1WGZ9	Q9Y259	0.0924
E1WGZ9	Q13868	0.1242
E1WGZ9	Q02750	0.8317
E1WGZ9	Q9Y697	0.3729
E1WGZ9	A5LHX3	0.1151
E1WGZ9	Q9UEE5	0.5591
E1WGZ9	Q9BZ19	0.5127
E1WGZ9	Q03113	0.8303
E1WGZ9	Q9Y5S1	0.5633
E1WGZ9	Q16719	0.0743
E1WGZ9	O43683	0.3205
E1WGZ9	Q92963	0.8260
E1WGZ9	Q6ZVZ8	0.5928
E1WGZ9	Q9H6S3	0.6566
E1WGZ9	Q9UL25	0.6541
E1WGZ9	O43739	0.5443
E1WGZ9	Q96JQ2	0.6338
E1WGZ9	Q99259	0.3036
E1WGZ9	Q9BQL6	0.7331
E1WGZ9	P35611	0.2023
E1WGZ9	Q8N5D0	0.4436
E1WGZ9	P45985	0.6147
E1WGZ9	Q9Y5X0	0.2124
E1WGZ9	Q15843	0.5557
E1WGZ9	Q15646	0.1741
E1WGZ9	Q9BSJ2	0.3585
E1WGZ9	O00291	0.6236
E1WGZ9	P12931	0.5750
E1WGZ9	P29322	0.5750
E1WGZ9	Q9NSB2	0.8389
E1WGZ9	Q86US8	0.1207
E1WGZ9	P41134	0.2537
E1WGZ9	P56693	0.2504
E1WGZ9	O60784	0.3886
E1WGZ9	P09619	0.6989
E1WGZ9	Q12792	0.4508
E1WGZ9	P61204	0.8079
E1WGZ9	Q9UIK4	0.3790
E1WGZ9	P37023	0.5715
E1WGZ9	Q99661	0.3287
E1WGZ9	Q99719	0.1336
E1WGZ9	P62253	0.7968
E1WGZ9	P31321	0.0924
E1WGZ9	O94832	0.7528
E1WGZ9	Q05329	0.2772
E1WGZ9	Q9NYF0	0.0673
E1WGZ9	P12004	0.2805
E1WGZ9	Q02556	0.4417
E1WGZ9	P23396	0.1169
E1WGZ9	Q96JB8	0.3919
E1WGZ9	Q16760	0.6463
E1WGZ9	Q15811	0.5319
E1WGZ9	Q13885	0.6369
E1WGZ9	Q9BQG1	0.6840
E1WGZ9	Q5VZK9	0.6622
E1WGZ9	O15146	0.6536
E1WGZ9	O60271	0.3083
E1WGZ9	P09417	0.0445
E1WGZ9	Q9H987	0.5718
E1WGZ9	Q9NQ75	0.4707
E1WGZ9	Q15735	0.1475
E1WGZ9	Q9UJT0	0.6369
E1WGZ9	Q9Y5S2	0.7615
E1WGZ9	Q8N8L6	0.6045
E1WGZ9	Q9BQ67	0.3891
E1WGZ9	Q9NR20	0.5585
E1WGZ9	Q9NX57	0.6349
E1WGZ9	P30048	0.1535
E1WGZ9	Q03001	0.6599
E1WGZ9	P60660	0.2632
E1WGZ9	Q9UJT9	0.0140
E1WGZ9	P49747	0.3903
E1WGZ9	O75821	0.2839
E1WGZ9	Q9H4M7	0.2900
E1WGZ9	Q9UGP4	0.7673
E1WGZ9	P20591	0.3962
E1WGZ9	Q13671	0.5594
E1WGZ9	P20073	0.2497
E1WGZ9	Q9BRT3	0.1251
E1WGZ9	Q7Z7A4	0.5479
E1WGZ9	P57077	0.2466
E1WGZ9	Q9UFD9	0.5234
E1WGZ9	Q8TE12	0.7971
E1WGZ9	O43663	0.2734
E1WGZ9	Q16854	0.0924
E1WGZ9	P42685	0.5750
E1WGZ9	O75602	0.5158
E1WGZ9	O14818	0.3476
E1WGZ9	Q07352	0.2350
E1WGZ9	Q14532	0.8389
E1WGZ9	P35221	0.6027
E1WGZ9	O14933	0.7968
E1WGZ9	Q9H4A6	0.2772
E1WGZ9	Q8N2Y8	0.7224
E1WGZ9	O14896	0.5954
E1WGZ9	Q58FF7	0.2305
E1WGZ9	Q8WXH5	0.5292
E1WGZ9	Q6ZS02	0.4620
E1WGZ9	O43236	0.0599
E1WGZ9	Q9Y243	0.9637
E1WGZ9	Q495B1	0.7310
E1WGZ9	Q9Y5W8	0.5068
E1WGZ9	Q9UKI2	0.2221
E1WGZ9	O14920	0.5562
E1WGZ9	Q9H0E2	0.3167
E1WGZ9	P53671	0.6813
E1WGZ9	Q7Z6G3	0.2859
E1WGZ9	P32243	0.2666
E1WGZ9	O15294	0.3070
E1WGZ9	Q9UBS3	0.2035
E1WGZ9	Q14493	0.1377
E1WGZ9	Q5T160	0.2743
E1WGZ9	P51693	0.2377
E1WGZ9	Q7Z6J2	0.5907
E1WGZ9	Q3SY84	0.8389
E1WGZ9	Q8IXI1	0.9838
E1WGZ9	Q9BZ29	0.3782
E1WGZ9	Q8TEU7	0.7260
E1WGZ9	Q9UH77	0.4446
E1WGZ9	Q9H9B1	0.3929
E1WGZ9	Q7Z5J8	0.5902
E1WGZ9	P35968	0.7068
E1WGZ9	Q8N4T4	0.5900
E1WGZ9	Q8TDC3	0.4156
E1WGZ9	Q9BUB5	0.2445
E1WGZ9	Q8TAM2	0.0628
E1WGZ9	Q15173	0.2445
E1WGZ9	Q9NRS6	0.1855
E1WGZ9	Q13094	0.6327
E1WGZ9	Q02410	0.3951
E1WGZ9	P50995	0.4031
E1WGZ9	Q12934	0.4022
E1WGZ9	P16298	0.2450
E1WGZ9	Q9NYJ8	0.4353
E1WGZ9	P78368	0.5977
E1WGZ9	P14678	0.1377
E1WGZ9	P08727	0.8389
E1WGZ9	Q13131	0.3931
E1WGZ9	Q13237	0.9110
E1WGZ9	O15151	0.2934
E1WGZ9	Q6P3W7	0.7108
E1WGZ9	Q9NZQ3	0.5109
E1WGZ9	P15559	0.2445
E1WGZ9	Q13469	0.2599
E1WGZ9	Q53HC9	0.6767
E1WGZ9	Q9BTE3	0.2467
E1WGZ9	O00763	0.0909
E1WGZ9	Q9UJX2	0.0196
E1WGZ9	Q8NHY3	0.2012
E1WGZ9	P08758	0.4478
E1WGZ9	Q96NE9	0.5529
E1WGZ9	P26367	0.1689
E1WGZ9	Q9NYV4	0.4346
E1WGZ9	Q15700	0.5529
E1WGZ9	Q9Y2H9	0.7884
E1WGZ9	O75828	0.1222
E1WGZ9	Q16828	0.3696
E1WGZ9	Q9H3Y6	0.5750
E1WGZ9	Q9Y5W5	0.6203
E1WGZ9	A1X283	0.7648
E1WGZ9	O00194	0.6677
E1WGZ9	Q9H2X3	0.3121
E1WGZ9	P46940	0.4710
E1WGZ9	Q9UGI8	0.7122
E1WGZ9	Q9ULD2	0.0892
E1WGZ9	Q9P218	0.5452
E1WGZ9	Q5VWQ8	0.6704
E1WGZ9	Q9NYI0	0.5600
E1WGZ9	O14827	0.5775
E1WGZ9	Q9UGK3	0.5493
E1WGZ9	Q99814	0.1317
E1WGZ9	P20248	0.4514
E1WGZ9	P24723	0.8379
E1WGZ9	Q06609	0.0875
E1WGZ9	Q8TDM6	0.6578
E1WGZ9	Q99819	0.3773
E1WGZ9	O60890	0.4182
E1WGZ9	P51151	0.4607
E1WGZ9	O15232	0.2983
E1WGZ9	P48444	0.2729
E1WGZ9	O60662	0.0564
E1WGZ9	P62834	0.7952
E1WGZ9	Q6P0Q8	0.7120
E1WGZ9	Q96P44	0.2668
E1WGZ9	Q9H347	0.4662
E1WGZ9	Q9BV36	0.3741
E1WGZ9	P78314	0.5434
E1WGZ9	P31947	0.3745
E1WGZ9	Q96B97	0.6267
E1WGZ9	Q8IY63	0.2445
E1WGZ9	Q8WY64	0.7209
E1WGZ9	Q63HR2	0.7542
E1WGZ9	Q9NPD8	0.7968
E1WGZ9	Q13188	0.6120
E1WGZ9	O76050	0.2793
E1WGZ9	Q9NRF2	0.7043
E1WGZ9	Q8TED0	0.6483
E1WGZ9	P00352	0.0924
E1WGZ9	Q9UD71	0.2183
E1WGZ9	Q14139	0.2192
E1WGZ9	Q5S007	0.5080
E1WGZ9	A8MYJ9	0.4834
E1WGZ9	Q92574	0.3335
E1WGZ9	Q9NRC6	0.7698
E1WGZ9	Q9H4P4	0.1634
E1WGZ9	P50749	0.2434
E1WGZ9	P07949	0.6727
E1WGZ9	Q9UNA1	0.5756
E1WGZ9	Q9BVA0	0.5747
E1WGZ9	Q96GX5	0.7326
E1WGZ9	Q05066	0.2633
E1WGZ9	P23743	0.7380
E1WGZ9	P09917	0.0909
E1WGZ9	P00441	0.2114
E1WGZ9	Q7Z699	0.5715
E1WGZ9	Q12962	0.1317
E1WGZ9	O14757	0.3475
E1WGZ9	O95837	0.9493
E1WGZ9	Q13753	0.5541
E1WGZ9	Q76I76	0.7064
E1WGZ9	Q12929	0.6774
E1WGZ9	Q86TB9	0.0944
E1WGZ9	O00463	0.0639
E1WGZ9	P33241	0.4173
E1WGZ9	Q9UBF2	0.2749
E1WGZ9	Q13424	0.7329
E1WGZ9	O60299	0.1248
E1WGZ9	P14316	0.4417
E1WGZ9	P11086	0.2383
E1WGZ9	A6NHY2	0.5505
E1WGZ9	Q13017	0.2813
E1WGZ9	Q86WJ1	0.1501
E1WGZ9	Q9UMX0	0.5761
E1WGZ9	Q8N1W1	0.5594
E1WGZ9	P11217	0.0663
E1WGZ9	Q06124	0.3952
E1WGZ9	Q6J9G0	0.7414
E1WGZ9	Q9HBK9	0.0924
E1WGZ9	P51610	0.0585
E1WGZ9	O75369	0.6988
E1WGZ9	Q9UG01	0.5156
E1WGZ9	P52732	0.1767
E1WGZ9	Q0VDD8	0.5154
E1WGZ9	Q9NRD5	0.6826
E1WGZ9	Q86YS6	0.7854
E1WGZ9	P48595	0.2769
E1WGZ9	P10721	0.6300
E1WGZ9	P05783	0.8884
E1WGZ9	Q9Y385	0.6007
E1WGZ9	P41732	0.5180
E1WGZ9	Q9Y285	0.2445
E1WGZ9	P61764	0.3655
E1WGZ9	Q6P597	0.2297
E1WGZ9	P19835	0.4083
E1WGZ9	Q8WUM4	0.4341
E1WGZ9	Q13480	0.2445
E1WGZ9	Q9NYB9	0.5477
E1WGZ9	Q96A58	0.8125
E1WGZ9	O76011	0.8389
E1WGZ9	P04792	0.6039
E1WGZ9	P36894	0.6810
E1WGZ9	Q86XP0	0.4631
E1WGZ9	P48454	0.2764
E1WGZ9	Q14814	0.4790
E1WGZ9	P36578	0.1222
E1WGZ9	P25787	0.2445
E1WGZ9	Q9H492	0.3287
E1WGZ9	Q8NE28	0.5643
E1WGZ9	Q04323	0.0603
E1WGZ9	P09488	0.0924
E1WGZ9	Q9UI12	0.2711
E1WGZ9	P35237	0.2769
E1WGZ9	Q9ULV4	0.7421
E1WGZ9	Q7L523	0.4742
E1WGZ9	Q16082	0.2445
E1WGZ9	O75563	0.4771
E1WGZ9	Q14152	0.3912
E1WGZ9	Q00653	0.7310
E1WGZ9	P63279	0.6631
E1WGZ9	P55210	0.4490
E1WGZ9	P50238	0.7222
E1WGZ9	P16104	0.3068
E1WGZ9	Q7L0Q8	0.9948
E1WGZ9	Q14444	0.0924
E1WGZ9	Q08945	0.2742
E1WGZ9	P55854	0.1203
E1WGZ9	O60603	0.1827
E1WGZ9	Q07890	0.8518
E1WGZ9	Q8WXH0	0.7588
E1WGZ9	Q16555	0.2445
E1WGZ9	A6NHL2	0.6369
E1WGZ9	Q92843	0.1018
E1WGZ9	Q86XR7	0.4152
E1WGZ9	Q969M7	0.6631
E1WGZ9	Q9BYX4	0.1325
E1WGZ9	Q9BRX9	0.6348
E1WGZ9	Q969H4	0.2415
E1WGZ9	Q9BYZ2	0.2510
E1WGZ9	Q9Y5M8	0.5347
E1WGZ9	Q2M3V2	0.6751
E1WGZ9	P51636	0.2293
E1WGZ9	Q00013	0.3919
E1WGZ9	Q15654	0.7637
E1WGZ9	Q9Y6Z7	0.2590
E1WGZ9	Q99569	0.6857
E1WGZ9	P38606	0.3810
E1WGZ9	O43795	0.7528
E1WGZ9	Q8WUD1	0.6422
E1WGZ9	P10909	0.1950
E1WGZ9	Q02297	0.5639
E1WGZ9	Q9NUV9	0.1449
E1WGZ9	P59044	0.3689
E1WGZ9	P22694	0.9637
E1WGZ9	P41219	0.8389
E1WGZ9	Q9UGJ0	0.1489
E1WGZ9	P13861	0.0772
E1WGZ9	O00231	0.1600
E1WGZ9	Q9NVF9	0.1966
E1WGZ9	Q8TF74	0.5413
E1WGZ9	Q9Y5X3	0.2963
E1WGZ9	Q9P212	0.5927
E1WGZ9	P63167	0.4735
E1WGZ9	Q9HB75	0.3809
E1WGZ9	O60684	0.3059
E1WGZ9	Q9UBF9	0.0718
E1WGZ9	Q13557	0.2666
E1WGZ9	Q86SQ7	0.3287
E1WGZ9	Q8TAF3	0.4733
E1WGZ9	Q13283	0.1337
E1WGZ9	Q99456	0.8389
E1WGZ9	Q9NS23	0.8283
E1WGZ9	P62851	0.1222
E1WGZ9	O60493	0.1476
E1WGZ9	Q76N32	0.3426
E1WGZ9	Q16620	0.6527
E1WGZ9	P42684	0.6498
E1WGZ9	Q8IZD9	0.5243
E1WGZ9	Q6UXY1	0.5091
E1WGZ9	P20794	0.4841
E1WGZ9	Q9NQC7	0.2078
E1WGZ9	Q71F23	0.1163
E1WGZ9	Q16527	0.7142
E1WGZ9	O60437	0.4295
E1WGZ9	Q9BQI5	0.1226
E1WGZ9	P02766	0.3400
E1WGZ9	Q9Y575	0.4548
E1WGZ9	Q96SI9	0.1997
E1WGZ9	Q96PU5	0.6938
E1WGZ9	O75170	0.0575
E1WGZ9	P18085	0.8079
E1WGZ9	P50454	0.2769
E1WGZ9	P53355	0.3842
E1WGZ9	Q9BUF5	0.6369
E1WGZ9	Q96JB2	0.2296
E1WGZ9	Q9UKE5	0.6833
E1WGZ9	P46459	0.1235
E1WGZ9	Q6ZR37	0.6813
E1WGZ9	Q16576	0.4564
E1WGZ9	P53814	0.5659
E1WGZ9	Q9Y4X5	0.2413
E1WGZ9	Q58WW2	0.4196
E1WGZ9	Q8WTQ7	0.8379
E1WGZ9	Q9H0B6	0.3287
E1WGZ9	Q9BUH8	0.3681
E1WGZ9	P62330	0.6617
E1WGZ9	Q9BRP4	0.6335
E1WGZ9	Q6ZUT3	0.6302
E1WGZ9	Q969F8	0.4247
E1WGZ9	O95429	0.3819
E1WGZ9	O43353	0.5083
E1WGZ9	P84098	0.1549
E1WGZ9	O95050	0.0924
E1WGZ9	P35270	0.1222
E1WGZ9	Q8IVF4	0.6045
E1WGZ9	Q9Y696	0.1263
E1WGZ9	P61106	0.6422
E1WGZ9	O95067	0.3374
E1WGZ9	P60709	0.7947
E1WGZ9	Q92625	0.6780
E1WGZ9	Q9Y496	0.3287
E1WGZ9	P22612	0.9637
E1WGZ9	Q13112	0.2379
E1WGZ9	Q9BVN2	0.4943
E1WGZ9	Q6KB66	0.8995
E1WGZ9	Q16825	0.6063
E1WGZ9	Q68DC2	0.3625
E1WGZ9	Q16665	0.3066
E1WGZ9	Q00532	0.4231
E1WGZ9	Q8IYK8	0.8109
E1WGZ9	O75955	0.2341
E1WGZ9	Q12982	0.2445
E1WGZ9	P98077	0.7043
E1WGZ9	P54136	0.2743
E1WGZ9	P78527	0.7233
E1WGZ9	Q9Y219	0.5242
E1WGZ9	O60331	0.4411
E1WGZ9	Q8NFW9	0.7847
E1WGZ9	O75347	0.2644
E1WGZ9	Q14247	0.3754
E1WGZ9	Q96I34	0.4128
E1WGZ9	O75410	0.0420
E1WGZ9	O43889	0.1342
E1WGZ9	O00444	0.3803
E1WGZ9	Q3KP44	0.7186
E1WGZ9	P07550	0.3409
E1WGZ9	P20592	0.1934
E1WGZ9	P14619	0.9637
E1WGZ9	Q86W28	0.4735
E1WGZ9	Q8IW35	0.1779
E1WGZ9	Q8N283	0.6656
E1WGZ9	Q92529	0.7043
E1WGZ9	P31994	0.4850
E1WGZ9	O75923	0.6445
E1WGZ9	P48681	0.6057
E1WGZ9	Q9Y4K4	0.5035
E1WGZ9	Q0JRZ9	0.3866
E1WGZ9	Q9Y263	0.4754
E1WGZ9	Q9H1R2	0.3140
E1WGZ9	Q96AX9	0.7205
E1WGZ9	P48061	0.4793
E1WGZ9	Q9NZN4	0.2787
E1WGZ9	Q92905	0.2926
E1WGZ9	O75330	0.2094
E1WGZ9	O96020	0.4514
E1WGZ9	Q9Y678	0.2749
E1WGZ9	Q7Z628	0.6813
E1WGZ9	Q9UHY7	0.1231
E1WGZ9	Q9NSK0	0.1223
E1WGZ9	Q86XJ1	0.5564
E1WGZ9	Q7KZI7	0.4648
E1WGZ9	P04080	0.2736
E1WGZ9	O14543	0.7429
E1WGZ9	O14965	0.6817
E1WGZ9	P21695	0.0511
E1WGZ9	Q96RK4	0.2441
E1WGZ9	Q9H5P4	0.6030
E1WGZ9	P62714	0.2579
E1WGZ9	Q96QB1	0.5526
E1WGZ9	Q6ZWJ1	0.6615
E1WGZ9	Q12948	0.2060
E1WGZ9	Q9ULJ7	0.4886
E1WGZ9	P09493	0.3846
E1WGZ9	Q8N431	0.5152
E1WGZ9	Q7Z6J4	0.7115
E1WGZ9	Q96E17	0.6441
E1WGZ9	Q92747	0.8242
E1WGZ9	P21709	0.6518
E1WGZ9	Q9NQP4	0.3492
E1WGZ9	P13639	0.0924
E1WGZ9	Q52LW3	0.4822
E1WGZ9	Q9NT22	0.2517
E1WGZ9	Q9H4Y5	0.0924
E1WGZ9	P78396	0.5172
E1WGZ9	Q86UT5	0.7305
E1WGZ9	P04259	0.9579
E1WGZ9	O14974	0.4111
E1WGZ9	Q14CN4	0.9157
E1WGZ9	Q8IUD2	0.2011
E1WGZ9	O60716	0.7829
E1WGZ9	Q9HB20	0.5890
E1WGZ9	Q9UJX6	0.2635
E1WGZ9	Q13492	0.3550
E1WGZ9	Q3KR16	0.6813
E1WGZ9	Q14194	0.3287
E1WGZ9	Q96PC3	0.1100
E1WGZ9	O14640	0.7329
E1WGZ9	Q9HCS5	0.5823
E1WGZ9	Q86WD7	0.2769
E1WGZ9	Q13233	0.3100
E1WGZ9	P42574	0.4096
E1WGZ9	P29353	0.7043
E1WGZ9	Q9Y272	0.8406
E1WGZ9	P32519	0.1081
E1WGZ9	O95166	0.2151
E1WGZ9	O00308	0.1232
E1WGZ9	Q96LW2	0.8065
E1WGZ9	O43294	0.7673
E1WGZ9	Q9Y2I7	0.5905
E1WGZ9	Q5XUX1	0.4494
E1WGZ9	P11049	0.4833
E1WGZ9	Q92783	0.4275
E1WGZ9	P49840	0.4231
E1WGZ9	Q13191	0.3038
E1WGZ9	P08263	0.0924
E1WGZ9	Q6UXH1	0.3741
E1WGZ9	P48668	0.9579
E1WGZ9	Q15172	0.1207
E1WGZ9	Q13613	0.1251
E1WGZ9	P09769	0.6748
E1WGZ9	P32456	0.0924
E1WGZ9	Q9Y6Q9	0.1915
E1WGZ9	Q8TD19	0.5553
E1WGZ9	P68032	0.7947
E1WGZ9	Q05397	0.6518
E1WGZ9	Q5U651	0.3103
E1WGZ9	O75884	0.1740
E1WGZ9	Q9NXG0	0.2153
E1WGZ9	O75531	0.3355
E1WGZ9	O60307	0.7884
E1WGZ9	O94842	0.4241
E1WGZ9	Q17R89	0.4187
E1WGZ9	Q13415	0.3070
E1WGZ9	Q6ZVH7	0.5898
E1WGZ9	Q96S99	0.3611
E1WGZ9	P35527	0.8389
E1WGZ9	Q7Z713	0.4907
E1WGZ9	Q16204	0.1302
E1WGZ9	Q04864	0.3845
E1WGZ9	Q13155	0.2445
E1WGZ9	Q92619	0.4822
E1WGZ9	Q9H9E1	0.5170
E1WGZ9	Q2KHM7	0.4626
E1WGZ9	P62081	0.2392
E1WGZ9	P16118	0.2510
E1WGZ9	Q8NEU8	0.1100
E1WGZ9	P49758	0.2893
E1WGZ9	Q7Z6J6	0.6302
E1WGZ9	A8MQ27	0.3983
E1WGZ9	P35626	0.9637
E1WGZ9	O00139	0.3287
E1WGZ9	O14604	0.4626
E1WGZ9	Q6ZU15	0.2134
E1WGZ9	Q9NSN8	0.6798
E1WGZ9	Q14596	0.4927
E1WGZ9	Q9GZR1	0.1216
E1WGZ9	O00628	0.2709
E1WGZ9	P10912	0.2977
E1WGZ9	Q969H0	0.0678
E1WGZ9	Q969Q5	0.6893
E1WGZ9	P61006	0.8423
E1WGZ9	P78310	0.3703
E1WGZ9	Q8IVW4	0.5773
E1WGZ9	Q7L804	0.6393
E1WGZ9	Q12816	0.0239
E1WGZ9	P26842	0.5243
E1WGZ9	Q9UEY8	0.2177
E1WGZ9	Q99698	0.2445
E1WGZ9	O75830	0.2769
E1WGZ9	Q86XR8	0.3113
E1WGZ9	Q99608	0.0385
E1WGZ9	Q9NRW1	0.6432
E1WGZ9	Q9C0F1	0.1974
E1WGZ9	Q9BYX7	0.7947
E1WGZ9	Q9BPX5	0.2302
E1WGZ9	Q5TAQ9	0.3759
E1WGZ9	O00429	0.3309
E1WGZ9	Q9P2D7	0.2476
E1WGZ9	Q93008	0.1917
E1WGZ9	O75083	0.3455
E1WGZ9	P41231	0.5316
E1WGZ9	P06396	0.2120
E1WGZ9	Q01201	0.6159
E1WGZ9	Q9Y3D0	0.0599
E1WGZ9	Q13588	0.7996
E1WGZ9	A4D1S5	0.6422
E1WGZ9	Q15139	0.6088
E1WGZ9	Q9NZQ0	0.6349
E1WGZ9	Q9ULL8	0.5065
E1WGZ9	Q9C0C7	0.5804
E1WGZ9	P08581	0.6727
E1WGZ9	Q8WU08	0.8379
E1WGZ9	Q9Y2R2	0.0666
E1WGZ9	P48730	0.4721
E1WGZ9	O94805	0.7097
E1WGZ9	Q9NY15	0.5790
E1WGZ9	Q8WXE0	0.4128
E1WGZ9	P40939	0.1098
E1WGZ9	Q92502	0.0971
E1WGZ9	Q86WC6	0.4830
E1WGZ9	Q15056	0.0482
E1WGZ9	P19367	0.0442
E1WGZ9	Q9ULC3	0.8335
E1WGZ9	Q9NVJ2	0.6925
E1WGZ9	Q9ULW5	0.8285
E1WGZ9	Q68DX3	0.6778
E1WGZ9	Q8WWL7	0.3848
E1WGZ9	P21291	0.7142
E1WGZ9	Q96FQ6	0.0625
E1WGZ9	Q8WV28	0.6663
E1WGZ9	P31150	0.4187
E1WGZ9	O00238	0.6810
E1WGZ9	Q7Z7A1	0.3287
E1WGZ9	Q693B1	0.1486
E1WGZ9	Q14004	0.3721
E1WGZ9	Q16236	0.2814
E1WGZ9	P30566	0.0924
E1WGZ9	P23497	0.2407
E1WGZ9	Q8TEE6	0.5154
E1WGZ9	P60842	0.2911
E1WGZ9	P51157	0.6951
E1WGZ9	Q9ULE6	0.2445
E1WGZ9	Q15771	0.6422
E1WGZ9	Q15291	0.4889
E1WGZ9	O15143	0.9063
E1WGZ9	Q3KRB8	0.0980
E1WGZ9	O95171	0.3222
E1WGZ9	Q6P5Z2	0.9637
E1WGZ9	Q8NFD2	0.7608
E1WGZ9	P84085	0.8079
E1WGZ9	P52907	0.5185
E1WGZ9	P19525	0.3661
E1WGZ9	Q92597	0.3614
E1WGZ9	P12270	0.3319
E1WGZ9	Q8N556	0.5424
E1WGZ9	P07197	0.8884
E1WGZ9	Q9NYA1	0.3021
E1WGZ9	O95817	0.6155
E1WGZ9	O43281	0.5255
E1WGZ9	Q9UKS6	0.5005
E1WGZ9	Q96GP6	0.5730
E1WGZ9	Q15691	0.3287
E1WGZ9	Q8TF40	0.0581
E1WGZ9	Q86Y07	0.7995
E1WGZ9	Q96Q15	0.6541
E1WGZ9	P10398	0.7152
E1WGZ9	Q96PF2	0.2983
E1WGZ9	Q7Z7A3	0.0944
E1WGZ9	P31751	0.9637
E1WGZ9	O94827	0.6268
E1WGZ9	Q5T9C9	0.2285
E1WGZ9	Q9H6U6	0.2435
E1WGZ9	P42025	0.7947
E1WGZ9	P42338	0.8152
E1WGZ9	P62745	0.9899
E1WGZ9	Q96NX5	0.2666
E1WGZ9	Q9P2P5	0.2566
E1WGZ9	Q5JV73	0.5828
E1WGZ9	Q8TES7	0.0550
E1WGZ9	O43781	0.5585
E1WGZ9	Q5T1M5	0.4326
E1WGZ9	P63267	0.7947
E1WGZ9	Q8N7Z5	0.5898
E1WGZ9	Q16512	0.9637
E1WGZ9	Q92636	0.1902
E1WGZ9	Q6NSI1	0.4854
E1WGZ9	O14921	0.1578
E1WGZ9	P46937	0.2746
E1WGZ9	P62857	0.1549
E1WGZ9	Q9Y5J1	0.4671
E1WGZ9	Q27J81	0.6116
E1WGZ9	P67775	0.2764
E1WGZ9	Q9UPV0	0.3585
E1WGZ9	Q7Z6C4	0.5168
E1WGZ9	O14810	0.0924
E1WGZ9	P11940	0.2093
E1WGZ9	Q9H8W4	0.4162
E1WGZ9	Q13884	0.7309
E1WGZ9	Q9UJX5	0.0639
E1WGZ9	Q5JTC6	0.2772
E1WGZ9	Q5I0X7	0.5160
E1WGZ9	Q9NY99	0.7329
E1WGZ9	P35568	0.3660
E1WGZ9	Q16763	0.6631
E1WGZ9	Q99593	0.1059
E1WGZ9	Q08AE8	0.1306
E1WGZ9	P50225	0.0924
E1WGZ9	P10911	0.4416
E1WGZ9	Q9UQQ2	0.7043
E1WGZ9	A6NK89	0.1767
E1WGZ9	Q10567	0.4174
E1WGZ9	P04406	0.3353
E1WGZ9	P50570	0.5711
E1WGZ9	Q8TE04	0.0982
E1WGZ9	Q13322	0.6097
E1WGZ9	O14531	0.1066
E1WGZ9	O95239	0.3486
E1WGZ9	P05161	0.3101
E1WGZ9	Q9UQN3	0.0982
E1WGZ9	P17948	0.6565
E1WGZ9	Q96EK6	0.3614
E1WGZ9	P35354	0.1822
E1WGZ9	Q9H2G9	0.4461
E1WGZ9	Q9NZM3	0.6022
E1WGZ9	P07093	0.2769
E1WGZ9	P21359	0.5272
E1WGZ9	Q6DN72	0.6006
E1WGZ9	Q14807	0.1767
E1WGZ9	Q9UIF3	0.2374
E1WGZ9	Q7Z4S6	0.1469
E1WGZ9	Q0D2I5	0.9490
E1WGZ9	Q9Y2X7	0.4098
E1WGZ9	P13501	0.4052
E1WGZ9	P49760	0.5310
E1WGZ9	O60880	0.4478
E1WGZ9	Q5VTH9	0.5523
E1WGZ9	A6NGH8	0.5465
E1WGZ9	Q8NI38	0.7205
E1WGZ9	P51692	0.4469
E1WGZ9	O60763	0.2609
E1WGZ9	P17516	0.0924
E1WGZ9	Q9H1Y0	0.0982
E1WGZ9	Q96FN4	0.4824
E1WGZ9	O96019	0.7097
E1WGZ9	Q00535	0.4346
E1WGZ9	Q5SYB0	0.6757
E1WGZ9	P00533	0.6989
E1WGZ9	Q9H981	0.7097
E1WGZ9	Q86UD3	0.2414
E1WGZ9	A6NL28	0.3255
E1WGZ9	Q9NR31	0.6045
E1WGZ9	Q9UN86	0.1295
E1WGZ9	P16109	0.3236
E1WGZ9	O94768	0.4606
E1WGZ9	Q9UKT4	0.2049
E1WGZ9	Q2V2M9	0.3618
E1WGZ9	P56705	0.5913
E1WGZ9	A6NI72	0.6924
E1WGZ9	Q86SG2	0.6414
E1WGZ9	Q92565	0.7182
E1WGZ9	O14727	0.5249
E1WGZ9	Q8IWB7	0.6983
E1WGZ9	Q96Q04	0.7230
E1WGZ9	P78386	0.8389
E1WGZ9	Q9BRV8	0.2445
E1WGZ9	Q6ZMY6	0.5263
E1WGZ9	P10809	0.3907
E1WGZ9	O75334	0.3666
E1WGZ9	Q04912	0.6707
E1WGZ9	Q8TDW5	0.6840
E1WGZ9	P62491	0.6677
E1WGZ9	Q14766	0.3903
E1WGZ9	Q12840	0.3287
E1WGZ9	Q8WXK1	0.3807
E1WGZ9	A7E2S9	0.4541
E1WGZ9	Q99973	0.5446
E1WGZ9	Q9UPP2	0.5243
E1WGZ9	Q13608	0.2445
E1WGZ9	Q96JA3	0.4218
E1WGZ9	Q9H568	0.7947
E1WGZ9	Q9BZE9	0.2632
E1WGZ9	Q6WKZ4	0.3094
E1WGZ9	O94967	0.4284
E1WGZ9	Q2WGJ9	0.5428
E1WGZ9	Q4ZHG4	0.2880
E1WGZ9	Q96HA8	0.2445
E1WGZ9	Q2TBA0	0.4664
E1WGZ9	O43581	0.6893
E1WGZ9	Q12959	0.4998
E1WGZ9	Q9H672	0.5578
E1WGZ9	Q9HB19	0.4619
E1WGZ9	P09913	0.2445
E1WGZ9	Q9Y4P8	0.3104
E1WGZ9	P10301	0.7363
E1WGZ9	O15078	0.3370
E1WGZ9	Q8NFA2	0.6924
E1WGZ9	Q2M2I8	0.8305
E1WGZ9	P21579	0.6840
E1WGZ9	Q9UBP9	0.5526
E1WGZ9	P52198	0.9890
E1WGZ9	P22681	0.2651
E1WGZ9	P51956	0.5683
E1WGZ9	P31146	0.3811
E1WGZ9	Q4VX76	0.7334
E1WGZ9	P00540	0.4943
E1WGZ9	Q96NW4	0.6751
E1WGZ9	O43426	0.0993
E1WGZ9	P29317	0.5750
E1WGZ9	Q96JP0	0.4075
E1WGZ9	P62847	0.1222
E1WGZ9	Q13795	0.8027
E1WGZ9	Q9H3D4	0.4447
E1WGZ9	Q9Y5K5	0.0789
E1WGZ9	Q8IVU3	0.2429
E1WGZ9	Q8N1A0	0.8884
E1WGZ9	Q15323	0.8389
E1WGZ9	P08670	0.7468
E1WGZ9	P23381	0.2445
E1WGZ9	Q9BYN0	0.0924
E1WGZ9	P62993	0.7996
E1WGZ9	P50458	0.7267
E1WGZ9	Q49A53	0.9792
E1WGZ9	Q8N752	0.5553
E1WGZ9	P62166	0.2772
E1WGZ9	O15273	0.2445
E1WGZ9	P24941	0.4346
E1WGZ9	P11226	0.3575
E1WGZ9	Q9Y4Z2	0.3178
E1WGZ9	O43639	0.6560
E1WGZ9	Q9UBX5	0.3903
E1WGZ9	Q6PCD5	0.4181
E1WGZ9	Q9NZW5	0.3919
E1WGZ9	Q07960	0.4514
E1WGZ9	O15392	0.1885
E1WGZ9	A9Z1Z3	0.5923
E1WGZ9	Q9NUS5	0.2445
E1WGZ9	Q9HC10	0.6913
E1WGZ9	P61966	0.2949
E1WGZ9	Q7RTR2	0.4409
E1WGZ9	P52788	0.1796
E1WGZ9	Q02363	0.2272
E1WGZ9	Q9NXU5	0.8027
E1WGZ9	Q6TFL4	0.3060
E1WGZ9	Q14183	0.6925
E1WGZ9	O75044	0.4035
E1WGZ9	Q9NS87	0.2513
E1WGZ9	Q9P1Z2	0.4580
E1WGZ9	Q96QK1	0.2445
E1WGZ9	Q13409	0.2677
E1WGZ9	Q9BRR9	0.2745
E1WGZ9	Q9NZR1	0.4204
E1WGZ9	P29323	0.5750
E1WGZ9	Q96DI7	0.2762
E1WGZ9	Q8WXE9	0.4053
E1WGZ9	Q02224	0.3287
E1WGZ9	Q6A555	0.4495
E1WGZ9	Q8WXH4	0.3807
E1WGZ9	P11142	0.3806
E1WGZ9	P61923	0.0924
E1WGZ9	P08754	0.9493
E1WGZ9	Q9NYY3	0.5748
E1WGZ9	Q9UKB1	0.3479
E1WGZ9	Q9UQ03	0.5633
E1WGZ9	P61587	0.9838
E1WGZ9	Q8WUP2	0.7673
E1WGZ9	Q9NP61	0.2042
E1WGZ9	P35869	0.3419
E1WGZ9	P16591	0.5730
E1WGZ9	O00762	0.7210
E1WGZ9	Q6ZV73	0.5905
E1WGZ9	P25098	0.9637
E1WGZ9	Q99704	0.2445
E1WGZ9	P20700	0.9579
E1WGZ9	A6NKZ8	0.6369
E1WGZ9	Q99578	0.8317
E1WGZ9	P67936	0.2310
E1WGZ9	Q9NS28	0.4117
E1WGZ9	P17081	1.0000
E1WGZ9	Q8WXU2	0.2210
E1WGZ9	Q9UL26	0.6598
E1WGZ9	Q13402	0.7580
E1WGZ9	Q9HBU6	0.1966
E1WGZ9	Q9UBE8	0.5663
E1WGZ9	Q96CF2	0.2151
E1WGZ9	P26232	0.5765
E1WGZ9	Q8TAI7	0.7193
E1WGZ9	Q9Y239	0.5410
E1WGZ9	Q9Y6T7	0.7273
E1WGZ9	O95405	0.4142
E1WGZ9	O15055	0.3451
E1WGZ9	P17542	0.3178
E1WGZ9	P04075	0.2480
E1WGZ9	Q96P71	0.3058
E1WGZ9	Q9UMY4	0.4588
E1WGZ9	Q13315	0.5512
E1WGZ9	Q00872	0.1370
E1WGZ9	Q07283	0.2065
E1WGZ9	Q96HP0	0.4619
E1WGZ9	Q8N7A1	0.2931
E1WGZ9	Q9UPQ3	0.5961
E1WGZ9	Q8IWX7	0.3522
E1WGZ9	P07307	0.3253
E1WGZ9	Q8WXI3	0.4128
E1WGZ9	Q14204	0.3561
E1WGZ9	O43903	0.4124
E1WGZ9	Q58FG1	0.2434
E1WGZ9	P68366	0.6369
E1WGZ9	Q9NQL2	0.6378
E1WGZ9	P32246	0.4654
E1WGZ9	A6NK59	0.6347
E1WGZ9	Q0VDF9	0.3822
E1WGZ9	Q9Y6B6	0.8027
E1WGZ9	Q9UNH7	0.1462
E1WGZ9	P04264	0.9579
E1WGZ9	P15153	1.0000
E1WGZ9	Q6ZQY2	0.5776
E1WGZ9	Q8IZL9	0.4293
E1WGZ9	Q14533	0.8389
E1WGZ9	P11234	0.8247
E1WGZ9	O95267	0.8818
E1WGZ9	P17987	0.4328
E1WGZ9	P35908	0.9157
E1WGZ9	Q3MJ16	0.5341
E1WGZ9	Q16829	0.5217
E1WGZ9	Q9HBF4	0.3578
E1WGZ9	Q13287	0.0780
E1WGZ9	Q6PUV4	0.0924
E1WGZ9	P15121	0.0466
E1WGZ9	Q9GZV5	0.2726
E1WGZ9	Q9Y484	0.5929
E1WGZ9	Q9UJM3	0.4214
E1WGZ9	Q9NVR7	0.1697
E1WGZ9	Q92985	0.4999
E1WGZ9	P45984	0.6195
E1WGZ9	Q02505	0.6203
E1WGZ9	Q7Z2Y5	0.6065
E1WGZ9	Q9NZZ3	0.2445
E1WGZ9	Q7Z3T8	0.4956
E1WGZ9	P37231	0.1765
E1WGZ9	Q8IZD4	0.2445
E1WGZ9	Q96S82	0.5194
E1WGZ9	Q9C0K3	0.7139
E1WGZ9	P62314	0.1010
E1WGZ9	O15524	0.6106
E1WGZ9	Q53FT3	0.0924
E1WGZ9	P48145	0.4654
E1WGZ9	O14682	0.3060
E1WGZ9	Q9H6Z9	0.1667
E1WGZ9	Q6XZF7	0.5795
E1WGZ9	Q9NRN7	0.0909
E1WGZ9	Q13642	0.7274
E1WGZ9	Q9H7D0	0.4582
E1WGZ9	Q05682	0.4173
E1WGZ9	Q9NZ52	0.3240
E1WGZ9	Q8IWW6	0.0980
E1WGZ9	Q0P5N6	0.6168
E1WGZ9	Q9NYG5	0.1329
E1WGZ9	P56559	0.8027
E1WGZ9	Q86U10	0.4879
E1WGZ9	P07951	0.1767
E1WGZ9	Q15466	0.1794
E1WGZ9	Q5T5U3	0.0980
E1WGZ9	P36405	0.6098
E1WGZ9	O75095	0.6085
E1WGZ9	Q15418	0.9637
E1WGZ9	A2A2Y4	0.6302
E1WGZ9	Q6ZS11	0.4721
E1WGZ9	Q9H0C5	0.4707
E1WGZ9	O75159	0.6663
E1WGZ9	Q6JEL2	0.3828
E1WGZ9	Q9H596	0.2981
E1WGZ9	Q14088	0.7753
E1WGZ9	P07900	0.2685
E1WGZ9	O60879	0.3618
E1WGZ9	O00443	0.5611
E1WGZ9	Q9UBC1	0.6275
E1WGZ9	P61457	0.1615
E1WGZ9	Q8NEM0	0.1888
E1WGZ9	Q6XYQ8	0.7375
E1WGZ9	Q16819	0.6808
E1WGZ9	Q8TDR2	0.2793
E1WGZ9	Q9UHY1	0.2641
E1WGZ9	Q7Z3Y8	0.8389
E1WGZ9	P18848	0.3542
E1WGZ9	P16157	0.4128
E1WGZ9	Q14160	0.0695
E1WGZ9	P51580	0.0924
E1WGZ9	Q8N122	0.2952
E1WGZ9	P32745	0.3315
E1WGZ9	P49619	0.7273
E1WGZ9	Q9BTW9	0.1435
E1WGZ9	Q58FF8	0.2434
E1WGZ9	P50479	0.6326
E1WGZ9	Q9NYR9	0.5663
E1WGZ9	Q96S95	0.1251
E1WGZ9	Q96LA5	0.6006
E1WGZ9	O15066	0.3287
E1WGZ9	Q16658	0.4626
E1WGZ9	Q13077	0.4676
E1WGZ9	O14713	0.2445
E1WGZ9	Q8WWI1	0.5654
E1WGZ9	Q5GLZ8	0.2429
E1WGZ9	P46108	0.4566
E1WGZ9	Q8NHY2	0.3204
E1WGZ9	Q8NA23	0.6500
E1WGZ9	Q9HBL0	0.5970
E1WGZ9	P43034	0.4733
E1WGZ9	O15264	0.6254
E1WGZ9	P62987	0.5889
E1WGZ9	Q6XUX3	0.6999
E1WGZ9	O94921	0.4217
E1WGZ9	Q9NPB6	0.3660
E1WGZ9	P13500	0.4052
E1WGZ9	P19174	0.8065
E1WGZ9	Q9NYN1	0.8989
E1WGZ9	Q9H939	0.1767
E1WGZ9	Q6B8I1	0.4674
E1WGZ9	P61968	0.7673
E1WGZ9	Q53EL6	0.0771
E1WGZ9	O00212	0.9918
E1WGZ9	Q9NQX4	0.7528
E1WGZ9	P46531	0.6085
E1WGZ9	Q9Y6V0	0.6840
E1WGZ9	P10145	0.2863
E1WGZ9	Q9BUZ4	0.2978
E1WGZ9	P61289	0.2445
E1WGZ9	Q9ULI4	0.1767
E1WGZ9	P05129	0.9637
E1WGZ9	Q9NPY3	0.3903
E1WGZ9	P24534	0.1327
E1WGZ9	O43379	0.5249
E1WGZ9	O60663	0.7967
E1WGZ9	Q86WI3	0.5377
E1WGZ9	Q8IYA2	0.4968
E1WGZ9	Q9NRP7	0.5503
E1WGZ9	P01034	0.1784
E1WGZ9	Q14677	0.3886
E1WGZ9	Q9BXX3	0.5869
E1WGZ9	Q13568	0.5954
E1WGZ9	Q9UMX2	0.0924
E1WGZ9	Q9NZJ5	0.6801
E1WGZ9	Q9NSI8	0.0924
E1WGZ9	Q96L34	0.4630
E1WGZ9	O95057	0.7639
E1WGZ9	O75995	0.3269
E1WGZ9	O14775	0.5942
E1WGZ9	Q9Y6W6	0.3711
E1WGZ9	P52566	0.8162
E1WGZ9	Q15596	0.3451
E1WGZ9	Q9HD47	0.3412
E1WGZ9	P68036	0.6631
E1WGZ9	P23921	0.2445
E1WGZ9	Q13418	0.5604
E1WGZ9	Q96E66	0.2040
E1WGZ9	P35916	0.4535
E1WGZ9	Q13515	0.8389
E1WGZ9	Q99501	0.3092
E1WGZ9	O76027	0.2733
E1WGZ9	Q96DA2	0.8423
E1WGZ9	Q13033	0.3218
E1WGZ9	P61224	0.7597
E1WGZ9	Q6ZN54	0.6902
E1WGZ9	Q9Y6K9	0.3808
E1WGZ9	Q9NRA0	0.2445
E1WGZ9	Q9HBH0	0.9927
E1WGZ9	P27448	0.4648
E1WGZ9	Q9NY57	0.9637
E1WGZ9	P60866	0.1242
E1WGZ9	O00159	0.7537
E1WGZ9	P51608	0.1540
E1WGZ9	Q13547	0.2748
E1WGZ9	Q9H1X1	0.3744
E1WGZ9	P05771	0.9637
E1WGZ9	Q8N6D5	0.4869
E1WGZ9	P00338	0.2510
E1WGZ9	Q14669	0.0963
E1WGZ9	Q05048	0.4013
E1WGZ9	Q8WVK7	0.3287
E1WGZ9	P41279	0.4966
E1WGZ9	Q8IVI9	0.3754
E1WGZ9	Q92556	0.7256
E1WGZ9	Q8IVL0	0.4854
E1WGZ9	P46781	0.1242
E1WGZ9	Q86VW2	0.8000
E1WGZ9	Q96RF0	0.5321
E1WGZ9	Q9Y3A5	0.0599
E1WGZ9	P0C264	0.7209
E1WGZ9	Q86YW0	0.2501
E1WGZ9	Q00587	0.1967
E1WGZ9	P08588	0.4102
E1WGZ9	Q7Z4I7	0.7653
E1WGZ9	O75843	0.3070
E1WGZ9	Q8TCU6	0.4738
E1WGZ9	P35268	0.0924
E1WGZ9	Q13867	0.2445
E1WGZ9	P51617	0.6914
E1WGZ9	P61073	0.4654
E1WGZ9	P53365	0.4946
E1WGZ9	A6NKF1	0.1581
E1WGZ9	Q5JWF2	0.9493
E1WGZ9	Q96QG7	0.0690
E1WGZ9	Q9Y258	0.5391
E1WGZ9	O14980	0.3206
E1WGZ9	O95749	0.2117
E1WGZ9	Q8WYR4	0.0924
E1WGZ9	Q8TC17	0.7429
E1WGZ9	Q9UDY2	0.7606
E1WGZ9	P51178	0.3959
E1WGZ9	Q09028	0.5091
E1WGZ9	P27348	0.2220
E1WGZ9	Q9UJC3	0.4470
E1WGZ9	Q9BT40	0.3640
E1WGZ9	Q99406	0.4626
E1WGZ9	P33402	0.0924
E1WGZ9	Q8NBT2	0.2233
E1WGZ9	P19878	0.4447
E1WGZ9	P57058	0.5637
E1WGZ9	P21802	0.6565
E1WGZ9	P10147	0.2924
E1WGZ9	Q15751	0.2083
E1WGZ9	P14649	0.4168
E1WGZ9	Q5TD97	0.7274
E1WGZ9	O14908	0.4323
E1WGZ9	Q96GF1	0.6483
E1WGZ9	P31946	0.4084
E1WGZ9	Q9Y615	0.7947
E1WGZ9	Q14344	0.9493
E1WGZ9	O00203	0.5016
E1WGZ9	P62877	0.2836
E1WGZ9	Q59H18	0.5120
E1WGZ9	P30305	0.2072
E1WGZ9	Q6UXN9	0.5807
E1WGZ9	P20336	0.6441
E1WGZ9	Q96IY1	0.3070
E1WGZ9	P20749	0.7310
E1WGZ9	P26583	0.3694
E1WGZ9	Q15669	0.9991
E1WGZ9	Q7Z3G6	0.7142
E1WGZ9	A4QPH2	0.4894
E1WGZ9	Q9Y5J5	0.4897
E1WGZ9	Q96C45	0.6141
E1WGZ9	Q13202	0.2210
E1WGZ9	Q8TDY3	0.7947
E1WGZ9	Q9Y3C4	0.0924
E1WGZ9	Q9P2G3	0.1524
E1WGZ9	Q8TEJ3	0.4870
E1WGZ9	Q9Y6Q2	0.1871
E1WGZ9	Q9UHD9	0.5122
E1WGZ9	O43660	0.5263
E1WGZ9	Q13616	0.4420
E1WGZ9	P21926	0.5180
E1WGZ9	B2RTY4	0.7528
E1WGZ9	O14579	0.1309
E1WGZ9	P68402	0.1070
E1WGZ9	Q9UHD2	0.5101
E1WGZ9	P38646	0.2589
E1WGZ9	P09211	0.2445
E1WGZ9	Q9NP72	0.6422
E1WGZ9	Q96CN5	0.4832
E1WGZ9	Q8NCM8	0.2904
E1WGZ9	A8MQB9	0.4565
E1WGZ9	O43747	0.3886
E1WGZ9	Q6S5L8	0.7043
E1WGZ9	P48742	0.7947
E1WGZ9	P25445	0.1548
E1WGZ9	Q9BVA1	0.6369
E1WGZ9	P42768	0.7643
E1WGZ9	P09972	0.3174
E1WGZ9	Q92734	0.0623
E1WGZ9	Q9UM73	0.7230
E1WGZ9	Q8N142	0.0756
E1WGZ9	P06744	0.2437
E1WGZ9	P19429	0.2445
E1WGZ9	Q9GZS3	0.5807
E1WGZ9	Q8IWV7	0.1056
E1WGZ9	Q9BYB0	0.3298
E1WGZ9	P28062	0.3682
E1WGZ9	P51841	0.6629
E1WGZ9	Q15036	0.2445
E1WGZ9	Q8WWN9	0.3443
E1WGZ9	O95045	0.2475
E1WGZ9	Q9BVR0	0.5423
E1WGZ9	P35222	0.6521
E1WGZ9	O95786	0.0372
E1WGZ9	Q86YV9	0.0982
E1WGZ9	Q8IXH6	0.1317
E1WGZ9	Q14019	0.6225
E1WGZ9	Q8N9I0	0.7375
E1WGZ9	P48426	0.5751
E1WGZ9	Q86YV0	0.6553
E1WGZ9	Q02779	0.7079
E1WGZ9	P61254	0.1568
E1WGZ9	Q9BUK6	0.3727
E1WGZ9	Q6P5Q4	0.5400
E1WGZ9	Q8N1V2	0.5190
E1WGZ9	Q6ZMW3	0.2819
E1WGZ9	Q9Y2G4	0.7186
E1WGZ9	Q05193	0.3667
E1WGZ9	Q96FS4	0.2471
E1WGZ9	P55327	0.2473
E1WGZ9	P57078	0.7608
E1WGZ9	Q9Y4H2	0.2772
E1WGZ9	Q07866	0.3287
E1WGZ9	Q6UY01	0.4626
E1WGZ9	Q14CM0	0.5002
E1WGZ9	P0CAP1	0.2376
E1WGZ9	Q9BQ90	0.2452
E1WGZ9	Q5VT25	0.7615
E1WGZ9	Q96P31	0.5796
O30916	Q96EY1	0.3227
O30916	Q6S8J7	0.5526
O30916	P57075	0.3356
O30916	O95755	0.5461
O30916	Q9H6Y5	0.6666
O30916	Q96RU7	0.1764
O30916	P20929	0.2353
O30916	P29992	0.5874
O30916	P21462	0.3153
O30916	P50453	0.1950
O30916	Q9H8V3	0.5060
O30916	Q9NX02	0.3725
O30916	Q99832	0.1173
O30916	P49427	0.4413
O30916	Q9HD67	0.5533
O30916	Q15131	0.3161
O30916	P29320	0.4130
O30916	O00329	0.3858
O30916	P51149	0.2814
O30916	Q9UBC5	0.4405
O30916	P53041	0.3578
O30916	Q969T4	0.5750
O30916	Q01581	0.1070
O30916	Q9HBG6	0.1794
O30916	P49796	0.4627
O30916	P02549	0.5301
O30916	O94979	0.2445
O30916	Q8WXD9	0.4473
O30916	O75116	0.7318
O30916	P62256	0.4413
O30916	P01130	0.3525
O30916	Q9UPZ9	0.2162
O30916	P60981	0.1025
O30916	P46934	0.3682
O30916	P78362	0.2148
O30916	O43504	0.2445
O30916	Q8IYD1	0.2445
O30916	P36952	0.1042
O30916	O60229	0.2083
O30916	Q9P1U1	0.4464
O30916	Q9NR09	0.4464
O30916	P51812	0.7814
O30916	Q70J99	0.2759
O30916	Q9UBT7	0.2240
O30916	Q9Y2I1	0.2590
O30916	P53667	0.3816
O30916	Q9UNN5	0.2445
O30916	Q00978	0.3954
O30916	P45983	0.5217
O30916	P49023	0.4853
O30916	Q9BW27	0.3026
O30916	Q9UQB3	0.5971
O30916	P61077	0.4413
O30916	Q9NQW6	0.1605
O30916	P13647	0.4906
O30916	Q6P3R8	0.5579
O30916	Q53LP3	0.4748
O30916	Q96BR1	0.7814
O30916	Q7Z614	0.1284
O30916	O15021	0.7318
O30916	Q96CA5	0.2676
O30916	P15882	0.1793
O30916	Q04695	0.4906
O30916	P49137	0.5217
O30916	Q9Y314	0.2445
O30916	Q9HAU4	0.5274
O30916	Q9HBI1	0.4340
O30916	P68400	0.4111
O30916	O14578	0.7318
O30916	P55196	0.3139
O30916	A6NEL2	0.4598
O30916	Q8IV63	0.5670
O30916	Q9UN19	0.2875
O30916	P68363	0.2886
O30916	Q99755	0.3232
O30916	Q9H792	0.1750
O30916	Q14005	0.7197
O30916	O14986	0.0402
O30916	Q8N7F7	0.3280
O30916	Q8N5C8	0.2742
O30916	P14136	0.5401
O30916	Q86WG5	0.3270
O30916	O95684	0.2808
O30916	Q5TG30	0.0225
O30916	Q9NZN5	0.7797
O30916	P12883	0.5533
O30916	O60504	0.3433
O30916	O95295	0.3653
O30916	Q9UQB9	0.2116
O30916	P51153	0.2793
O30916	Q8N9B8	0.5416
O30916	P53621	0.2728
O30916	P09429	0.1227
O30916	Q8NB16	0.4506
O30916	Q9NXB0	0.0301
O30916	P07948	0.4130
O30916	Q13164	0.5217
O30916	P41597	0.3153
O30916	Q8IYJ3	0.5533
O30916	O14512	0.3353
O30916	P28482	0.6266
O30916	Q8N4P6	0.5723
O30916	Q96PV0	0.3885
O30916	Q9BX70	0.4260
O30916	Q5JWF8	0.4464
O30916	Q13239	0.4359
O30916	Q9HC77	0.3287
O30916	P08922	0.6455
O30916	P18031	0.1340
O30916	P68106	0.2962
O30916	Q8N2E2	0.5637
O30916	Q9H0H5	0.1159
O30916	P52333	0.4633
O30916	P68133	0.4464
O30916	P25786	0.1242
O30916	Q8IVW1	0.4164
O30916	Q66GS9	0.1767
O30916	Q86UT6	0.2530
O30916	P50552	0.4953
O30916	Q9Y4K3	0.4181
O30916	Q9Y6W5	0.5160
O30916	Q8NHV4	0.1767
O30916	P11137	0.1219
O30916	Q5T4F4	0.3856
O30916	P14317	0.2789
O30916	Q9UQ16	0.3106
O30916	O95613	0.3287
O30916	Q9UHB6	0.4302
O30916	P52565	0.6495
O30916	Q9ULJ8	0.7177
O30916	Q05655	0.7814
O30916	O14641	0.7197
O30916	Q8TD16	0.0628
O30916	P29376	0.6664
O30916	Q92888	0.3689
O30916	Q9ULZ3	0.1966
O30916	Q969V5	0.5509
O30916	Q14964	0.4940
O30916	Q96J02	0.3682
O30916	Q9HCH5	0.4480
O30916	Q12979	0.1891
O30916	P78406	0.1821
O30916	Q9BXL7	0.3117
O30916	P25791	0.4853
O30916	Q9BU20	0.7530
O30916	P30260	0.3064
O30916	Q9H8T0	0.0121
O30916	Q15025	0.4539
O30916	P21860	0.6423
O30916	Q14C86	0.2249
O30916	Q9HC98	0.3757
O30916	Q969Q4	0.4544
O30916	P42773	0.3392
O30916	Q32MK0	0.4114
O30916	P08729	0.4906
O30916	Q02156	0.7814
O30916	Q96P26	0.0924
O30916	Q9ULD6	0.2434
O30916	O14926	0.0482
O30916	Q12933	0.1132
O30916	Q15311	0.1745
O30916	O60566	0.3287
O30916	Q15653	0.7051
O30916	Q13075	0.3817
O30916	Q9BQS2	0.6056
O30916	P57737	0.4347
O30916	O95271	0.3137
O30916	A6NI47	0.4681
O30916	O00141	0.7814
O30916	Q13451	0.3490
O30916	Q9UJT1	0.3940
O30916	P30679	0.5246
O30916	Q13489	0.2893
O30916	P28072	0.1834
O30916	A6NKC9	0.5095
O30916	O75122	0.3614
O30916	O60674	0.5366
O30916	O43516	0.4336
O30916	Q13813	0.5228
O30916	Q9NXR1	0.3287
O30916	P26045	0.4562
O30916	P60033	0.2788
O30916	Q16543	0.2445
O30916	Q86UR5	0.6415
O30916	P04637	0.2735
O30916	Q9H082	0.2939
O30916	Q08345	0.6455
O30916	P42229	0.2908
O30916	Q8IUC4	0.2916
O30916	Q13748	0.2886
O30916	Q96SN8	0.3287
O30916	Q9UI46	0.4883
O30916	Q92835	0.3997
O30916	Q8IWJ2	0.3342
O30916	P0C0E4	0.2875
O30916	Q8IX30	0.3456
O30916	P08138	0.1122
O30916	Q9Y3F4	0.3056
O30916	Q15121	0.4641
O30916	O43312	0.3865
O30916	P17980	0.3355
O30916	Q16288	0.6664
O30916	Q86Z02	0.3506
O30916	Q9UQM7	0.0671
O30916	P29350	0.2445
O30916	Q8TEQ6	0.3063
O30916	P49789	0.2772
O30916	P48729	0.4123
O30916	P68104	0.1317
O30916	Q9Y216	0.0924
O30916	O95487	0.2445
O30916	Q86V81	0.1213
O30916	P52294	0.4219
O30916	P11586	0.0924
O30916	Q6ZMQ8	0.6502
O30916	Q15080	0.3496
O30916	Q676U5	0.3330
O30916	Q8TB24	0.1449
O30916	Q5HYK7	0.3070
O30916	Q8IZW8	0.1271
O30916	P80192	0.5990
O30916	Q9H4B6	0.2607
O30916	P11171	0.4523
O30916	P62753	0.2743
O30916	Q9H0N0	0.5970
O30916	P41743	0.7814
O30916	O00178	0.1031
O30916	Q8WWQ8	0.5224
O30916	Q9UKZ4	0.4110
O30916	Q9H444	0.2445
O30916	Q86UE8	0.2828
O30916	Q9NPP4	0.3606
O30916	Q9BR61	0.2139
O30916	P06702	0.1881
O30916	P07355	0.1339
O30916	Q13200	0.0306
O30916	Q8N3E9	0.5041
O30916	Q96JH8	0.6666
O30916	Q9UPQ7	0.6538
O30916	Q02241	0.3287
O30916	P47756	0.5185
O30916	Q5H9F3	0.2786
O30916	Q562R1	0.4464
O30916	Q5T1C6	0.1251
O30916	Q8NDI1	0.6558
O30916	Q9UM47	0.4677
O30916	P13489	0.2267
O30916	Q15052	0.4673
O30916	O00750	0.6322
O30916	Q15349	0.7814
O30916	P49703	0.4596
O30916	Q13972	0.5282
O30916	P54840	0.1026
O30916	Q8IUQ4	0.2889
O30916	Q9H2G2	0.4070
O30916	Q9BXF9	0.2534
O30916	Q86YS7	0.5543
O30916	Q96L92	0.6284
O30916	Q2TAL5	0.5682
O30916	P17252	0.7814
O30916	Q9BUR4	0.1794
O30916	Q1MX18	0.2640
O30916	P30622	0.0887
O30916	P08631	0.4670
O30916	Q02763	0.6161
O30916	Q6QNY0	0.0982
O30916	Q4VCS5	0.2129
O30916	Q96Q42	0.0906
O30916	P04216	0.0553
O30916	Q9UQ88	0.3161
O30916	Q9H2C1	0.5128
O30916	Q13308	0.4842
O30916	O95716	0.5970
O30916	P32298	0.7814
O30916	Q8IW93	0.5630
O30916	Q9GZL7	0.4024
O30916	Q15286	0.2939
O30916	O15111	0.5861
O30916	Q8IYU2	0.3903
O30916	Q9UK41	0.2772
O30916	O60296	0.2925
O30916	P17612	0.7814
O30916	Q15833	0.2772
O30916	Q8IVT5	0.6327
O30916	Q8IV53	0.0924
O30916	Q9H267	0.2191
O30916	P09471	0.7064
O30916	Q9BZF9	0.3159
O30916	O75914	0.3162
O30916	O75628	0.5208
O30916	O75674	0.2445
O30916	Q14155	0.4637
O30916	P10827	0.0697
O30916	P10636	0.4702
O30916	O15211	0.3341
O30916	A7E2Y1	0.5533
O30916	P06213	0.6664
O30916	Q9Y4G6	0.4710
O30916	Q96DX5	0.5002
O30916	Q6ZNL6	0.6569
O30916	P49761	0.3014
O30916	Q9C000	0.3292
O30916	Q09161	0.1377
O30916	O60291	0.3584
O30916	Q9UBS0	0.7814
O30916	Q9BQA1	0.2743
O30916	P46109	0.3406
O30916	P49419	0.2445
O30916	P50395	0.4187
O30916	Q9BSJ8	0.5501
O30916	Q13882	0.4625
O30916	Q9H7P9	0.5008
O30916	Q8N0X2	0.3330
O30916	Q15392	0.0798
O30916	O76041	0.2453
O30916	Q9NRM7	0.5785
O30916	Q68CJ9	0.4111
O30916	Q9NSB4	0.6728
O30916	Q9Y3P9	0.3287
O30916	P62736	0.4464
O30916	P49591	0.0924
O30916	Q13796	0.0628
O30916	O14966	0.5461
O30916	Q69YQ0	0.5245
O30916	Q96B36	0.2445
O30916	Q8N878	0.4523
O30916	P85298	0.1745
O30916	Q96S53	0.5829
O30916	Q96J92	0.3551
O30916	P32929	0.2790
O30916	P25106	0.3153
O30916	Q9UPX8	0.4671
O30916	Q9H6Q3	0.4890
O30916	Q8WXI2	0.3582
O30916	Q99961	0.2453
O30916	O00192	0.4815
O30916	O00303	0.2445
O30916	Q9Y5L0	0.0672
O30916	Q7Z6P3	0.2720
O30916	P57059	0.0909
O30916	Q7Z6J0	0.4952
O30916	O75815	0.4719
O30916	P20339	0.5419
O30916	Q8N9B4	0.5436
O30916	Q5KSL6	0.7333
O30916	O00499	0.2575
O30916	Q9NRA8	0.2445
O30916	Q9UMZ2	0.1928
O30916	P63096	0.7064
O30916	Q969K3	0.5579
O30916	P28065	0.3355
O30916	Q8TF21	0.4681
O30916	Q01546	0.4906
O30916	P55042	0.5439
O30916	Q12846	0.0860
O30916	Q5JSH3	0.1624
O30916	Q9UK32	0.7814
O30916	Q8N4Z0	0.4811
O30916	P35658	0.2668
O30916	O15498	0.0349
O30916	O94989	0.4370
O30916	Q96J01	0.4956
O30916	Q12866	0.6664
O30916	P61026	0.5419
O30916	P11831	0.3306
O30916	P11441	0.4078
O30916	P19838	0.6717
O30916	P40763	0.4931
O30916	Q9C0H5	0.0454
O30916	P12277	0.2445
O30916	Q7Z3V4	0.2979
O30916	Q68CZ2	0.3897
O30916	P54725	0.4056
O30916	Q13153	0.3508
O30916	Q8TDY4	0.5195
O30916	Q9UN37	0.2445
O30916	Q8N2I9	0.2795
O30916	Q6A1A2	0.7814
O30916	Q9NR80	0.4935
O30916	Q0VAK6	0.1379
O30916	Q8WWN8	0.1687
O30916	P01111	0.7064
O30916	P29692	0.0348
O30916	Q15628	0.3633
O30916	O75143	0.2445
O30916	P15056	0.5533
O30916	O15144	0.3034
O30916	Q9Y6D5	0.3287
O30916	Q9UPY6	0.2103
O30916	Q9H765	0.2521
O30916	Q05932	0.0924
O30916	Q96MP8	0.1251
O30916	Q9BVC4	0.2445
O30916	A6NIX2	0.5348
O30916	P11277	0.6757
O30916	P26038	0.4828
O30916	Q96EA4	0.3287
O30916	Q9Y2X8	0.4413
O30916	Q53QZ3	0.2667
O30916	Q92730	0.9391
O30916	Q9NR12	0.4853
O30916	Q8WYL5	0.2989
O30916	Q96M53	0.0924
O30916	Q9BYH8	0.6194
O30916	Q5TCX8	0.5990
O30916	P04899	0.7064
O30916	Q7Z3U7	0.3600
O30916	O14556	0.2183
O30916	Q7Z406	0.5533
O30916	Q9NSV4	0.2264
O30916	Q2M2I5	0.4906
O30916	Q71U36	0.2886
O30916	P63000	0.9553
O30916	O00410	0.0666
O30916	Q13829	0.0391
O30916	Q8IY33	0.1982
O30916	P52735	0.3996
O30916	Q66LE6	0.0924
O30916	P58107	0.2274
O30916	P17661	0.7151
O30916	P57081	0.0716
O30916	P62191	0.2743
O30916	Q9NRH3	0.3940
O30916	Q9Y6H5	0.4275
O30916	O75970	0.6282
O30916	Q9Y446	0.5742
O30916	Q03135	0.3905
O30916	P16333	0.4411
O30916	Q13257	0.2808
O30916	Q7Z3Y9	0.4906
O30916	P78385	0.4744
O30916	Q96D21	0.5773
O30916	Q99836	0.4474
O30916	A8MTJ3	0.6815
O30916	Q14651	0.5659
O30916	Q96HC4	0.4853
O30916	Q9NWZ3	0.3397
O30916	Q5JU85	0.3291
O30916	P42566	0.4213
O30916	P13797	0.6161
O30916	Q8IX03	0.1644
O30916	Q9ULV0	0.7094
O30916	P16066	0.6033
O30916	Q96GD4	0.6254
O30916	Q9HB90	0.4640
O30916	P59047	0.3292
O30916	P54792	0.7197
O30916	P32019	0.0996
O30916	Q5VV41	0.5060
O30916	Q10589	0.2236
O30916	A6NCN2	0.4744
O30916	O43684	0.3451
O30916	Q9C0E4	0.6666
O30916	Q9BRK5	0.0472
O30916	Q15058	0.1946
O30916	P53396	0.0236
O30916	P12882	0.5533
O30916	Q8IWZ3	0.2842
O30916	P33176	0.2580
O30916	Q04759	0.7318
O30916	Q9Y6I7	0.3257
O30916	P35579	0.5533
O30916	Q5JXB2	0.5750
O30916	P22455	0.6293
O30916	P42224	0.2739
O30916	Q96EV8	0.2772
O30916	Q9NZU5	0.4833
O30916	Q9H0M0	0.3211
O30916	P98171	0.4367
O30916	O43264	0.3287
O30916	Q15759	0.4089
O30916	Q8N5S9	0.2136
O30916	O43307	0.4935
O30916	P78504	0.4795
O30916	Q99435	0.3337
O30916	P13533	0.5533
O30916	P32121	0.2772
O30916	P84095	0.9553
O30916	Q9Y616	0.1942
O30916	P62979	0.3295
O30916	Q5T2W1	0.6481
O30916	Q6N022	0.4110
O30916	P49407	0.1644
O30916	O94875	0.2453
O30916	Q05086	0.3355
O30916	Q13615	0.3856
O30916	P13646	0.5401
O30916	O95294	0.6957
O30916	Q9Y5P4	0.2743
O30916	Q9NRR6	0.2094
O30916	O60282	0.0301
O30916	Q13526	0.0626
O30916	Q9ULT8	0.3477
O30916	P15531	0.3886
O30916	P36543	0.1914
O30916	P61586	0.8350
O30916	P35900	0.4906
O30916	O95819	0.3567
O30916	Q8IWU2	0.6455
O30916	Q9BQI3	0.2860
O30916	O00506	0.5002
O30916	P47712	0.4499
O30916	O15018	0.6666
O30916	P00966	0.2445
O30916	Q9HAP6	0.6764
O30916	Q13347	0.2445
O30916	Q9BQI6	0.5979
O30916	P07737	0.2791
O30916	Q92796	0.4490
O30916	Q12852	0.6485
O30916	P24864	0.2743
O30916	P08134	0.9453
O30916	Q9Y2J2	0.4523
O30916	Q9Y4F1	0.5993
O30916	Q9Y6E0	0.4500
O30916	Q96G01	0.1755
O30916	Q96CW1	0.0681
O30916	P48736	0.5230
O30916	Q9P2R3	0.6717
O30916	Q92882	0.3309
O30916	Q13464	0.7814
O30916	Q9HBY8	0.7814
O30916	Q68DD2	0.1796
O30916	O75717	0.2366
O30916	Q14847	0.2982
O30916	Q8WWW0	0.2135
O30916	P09496	0.0803
O30916	Q5MNZ9	0.0924
O30916	Q96L93	0.1989
O30916	A1L390	0.5060
O30916	P05062	0.4324
O30916	O75197	0.1644
O30916	P52824	0.6501
O30916	Q9HCM4	0.4404
O30916	Q16659	0.4082
O30916	Q9HCP0	0.5411
O30916	Q05513	0.7814
O30916	Q9UNH5	0.2080
O30916	Q8IXQ8	0.5735
O30916	P40925	0.0663
O30916	Q14192	0.4455
O30916	Q5JSP0	0.6883
O30916	O43172	0.4068
O30916	O15117	0.2445
O30916	Q9H2B2	0.6056
O30916	Q8NAA4	0.3330
O30916	Q9BT88	0.6056
O30916	Q9H788	0.4943
O30916	Q8N3D4	0.6152
O30916	Q9C075	0.4906
O30916	Q9UBF8	0.5230
O30916	O00560	0.3097
O30916	Q9H0U4	0.2939
O30916	Q14232	0.2772
O30916	Q2VIQ3	0.2065
O30916	P23526	0.1068
O30916	Q9UI47	0.1459
O30916	Q7Z5R6	0.2230
O30916	Q96DZ5	0.3969
O30916	Q6A162	0.4906
O30916	Q5TCZ1	0.4047
O30916	P43405	0.5952
O30916	O14492	0.4943
O30916	Q92764	0.4906
O30916	Q8IZQ1	0.4170
O30916	P25789	0.3355
O30916	P14625	0.1482
O30916	P51957	0.5153
O30916	Q00534	0.2445
O30916	Q8N3R9	0.1346
O30916	Q9C040	0.3379
O30916	Q9UPN3	0.6352
O30916	Q14644	0.4445
O30916	P78356	0.3191
O30916	P32969	0.1222
O30916	P62873	0.4263
O30916	Q14008	0.3287
O30916	Q9NZC7	0.2995
O30916	Q07889	0.6014
O30916	A0FGR9	0.5561
O30916	Q9UI08	0.3287
O30916	Q9UMX3	0.0980
O30916	P22059	0.3963
O30916	Q15154	0.5101
O30916	Q9P2J5	0.2445
O30916	P61086	0.5750
O30916	Q6DN12	0.6083
O30916	Q13976	0.7814
O30916	P78417	0.0924
O30916	O60711	0.4853
O30916	P49459	0.4413
O30916	Q13425	0.6233
O30916	P78423	0.2551
O30916	Q9C0G6	0.1575
O30916	Q13496	0.1251
O30916	P61225	0.7286
O30916	Q99615	0.0848
O30916	Q15283	0.6268
O30916	Q15185	0.2743
O30916	Q15327	0.5701
O30916	Q76G19	0.6761
O30916	P68371	0.4422
O30916	Q00987	0.2196
O30916	Q9H3S7	0.0886
O30916	Q14315	0.6591
O30916	Q5TCQ9	0.4644
O30916	Q9UQF2	0.2364
O30916	P29074	0.4562
O30916	Q12829	0.5356
O30916	Q9NQS7	0.3287
O30916	Q01995	0.4014
O30916	P06493	0.6590
O30916	Q5T0N5	0.3916
O30916	P55735	0.0209
O30916	Q8TDG2	0.4464
O30916	O94887	0.4791
O30916	P06239	0.4130
O30916	Q9H2X6	0.3192
O30916	P31749	0.7814
O30916	P43686	0.2743
O30916	Q99549	0.2634
O30916	P52564	0.5002
O30916	Q9BZL6	0.2972
O30916	P10914	0.3954
O30916	Q96AC1	0.3404
O30916	P29536	0.2290
O30916	Q9Y623	0.5533
O30916	Q9H0R1	0.0924
O30916	P40306	0.1834
O30916	P19013	0.4906
O30916	Q495M9	0.3135
O30916	Q9GZN1	0.3336
O30916	Q9BX66	0.3912
O30916	Q14653	0.4865
O30916	O43182	0.2667
O30916	Q99759	0.2752
O30916	Q9BVJ7	0.1964
O30916	A5PLL1	0.3130
O30916	Q5MAI5	0.2702
O30916	Q5XKE5	0.4906
O30916	Q96SB3	0.6675
O30916	Q8IWE5	0.1699
O30916	Q9H254	0.6757
O30916	Q9ULZ2	0.0290
O30916	Q8IUG5	0.5533
O30916	Q12788	0.4263
O30916	O00743	0.2569
O30916	P35557	0.2504
O30916	Q9H7D7	0.4080
O30916	P46783	0.2743
O30916	Q9Y5K6	0.2983
O30916	P10114	0.4731
O30916	Q6ZSZ5	0.4995
O30916	Q9BXL6	0.3377
O30916	Q9H628	0.5459
O30916	Q6GPH4	0.1257
O30916	P04818	0.0924
O30916	Q9NTX7	0.0909
O30916	Q8NI77	0.3287
O30916	Q06547	0.4910
O30916	Q9Y689	0.4544
O30916	P61088	0.3389
O30916	Q712K3	0.5750
O30916	Q15599	0.6233
O30916	Q5BJF6	0.3287
O30916	Q9NWT1	0.4024
O30916	Q13835	0.1591
O30916	Q16352	0.4906
O30916	Q96QZ7	0.5838
O30916	P40617	0.4544
O30916	Q9ULL1	0.5060
O30916	Q68DA7	0.5094
O30916	P40227	0.1173
O30916	A7KAX9	0.4514
O30916	B0I1T2	0.5002
O30916	Q6S545	0.4681
O30916	Q9NPJ1	0.3536
O30916	Q5EBL8	0.7034
O30916	O75832	0.5988
O30916	P50502	0.3492
O30916	P28066	0.2743
O30916	O43293	0.2542
O30916	Q9Y2N7	0.0123
O30916	Q86UX6	0.7814
O30916	P47755	0.4343
O30916	Q9NSA3	0.2445
O30916	O43707	0.4854
O30916	P50750	0.2079
O30916	Q9H4M9	0.0459
O30916	P35749	0.5533
O30916	P57735	0.2887
O30916	Q9BYG5	0.2772
O30916	P62826	0.5590
O30916	Q15075	0.6196
O30916	Q92599	0.0301
O30916	Q9BXM7	0.2693
O30916	Q8IVE3	0.3413
O30916	A6NDJ8	0.2875
O30916	Q99640	0.4310
O30916	Q9NVD7	0.5099
O30916	O00522	0.7426
O30916	O43283	0.6485
O30916	Q96LI5	0.0909
O30916	Q8IZJ4	0.4034
O30916	O00505	0.5215
O30916	Q14451	0.4463
O30916	Q15569	0.4317
O30916	Q6DT37	0.6575
O30916	P30304	0.2445
O30916	P53778	0.3997
O30916	Q92934	0.2766
O30916	Q7Z3Z0	0.4906
O30916	P15924	0.5307
O30916	Q9H1K0	0.4117
O30916	P60604	0.4413
O30916	O00170	0.3319
O30916	Q99584	0.2843
O30916	Q5UE93	0.2445
O30916	Q9UNE7	0.2189
O30916	P55040	0.5321
O30916	P31944	0.3116
O30916	Q96PY6	0.5584
O30916	Q9NYS0	0.5721
O30916	P08238	0.2837
O30916	Q9BR76	0.5897
O30916	P20618	0.3355
O30916	Q8IUH4	0.5730
O30916	Q15907	0.2887
O30916	P62937	0.3604
O30916	O76013	0.4906
O30916	Q8N264	0.4743
O30916	P46939	0.5397
O30916	O75886	0.2743
O30916	P62837	0.4413
O30916	P54727	0.2878
O30916	Q96QV1	0.5933
O30916	P00491	0.1767
O30916	B1AK53	0.3137
O30916	P29034	0.4922
O30916	O94973	0.2324
O30916	Q13643	0.4853
O30916	Q96L33	0.9553
O30916	P11388	0.0709
O30916	P42336	0.5230
O30916	O43597	0.3614
O30916	P48643	0.2314
O30916	Q92614	0.4654
O30916	Q96AX2	0.2939
O30916	Q16644	0.5217
O30916	P46734	0.4479
O30916	Q5JT25	0.2802
O30916	Q96M96	0.6621
O30916	Q99816	0.2325
O30916	Q01082	0.6757
O30916	O43491	0.4772
O30916	Q14678	0.3360
O30916	Q15382	0.5826
O30916	Q8NFH4	0.1412
O30916	Q13045	0.0596
O30916	Q9Y2L6	0.4828
O30916	P11488	0.6815
O30916	P04629	0.6644
O30916	O60494	0.2213
O30916	Q96S79	0.4916
O30916	P42226	0.3860
O30916	Q9Y283	0.4907
O30916	O75385	0.2445
O30916	Q15334	0.0566
O30916	Q12891	0.0637
O30916	O00151	0.4933
O30916	Q9H5K3	0.5459
O30916	O15511	0.3719
O30916	Q9GZY0	0.2179
O30916	Q92918	0.4919
O30916	P50542	0.2668
O30916	P07947	0.5128
O30916	P34925	0.6664
O30916	Q9GZM8	0.2097
O30916	Q15678	0.4067
O30916	Q16584	0.5459
O30916	Q6UXS9	0.2458
O30916	Q96P47	0.6100
O30916	O14910	0.5658
O30916	Q86Y46	0.6728
O30916	Q9UKW4	0.5480
O30916	Q96H55	0.5533
O30916	P62942	0.2790
O30916	Q52WX2	0.2205
O30916	Q9H2K8	0.5892
O30916	P60510	0.2132
O30916	P08107	0.2445
O30916	Q8WXA3	0.6856
O30916	Q96PK2	0.5445
O30916	Q9UP83	0.1790
O30916	Q99683	0.4025
O30916	P31152	0.4612
O30916	Q9Y2T1	0.3147
O30916	Q8NBT0	0.2897
O30916	Q8IZP0	0.5366
O30916	Q86SG6	0.3013
O30916	P62070	0.5609
O30916	P20338	0.4514
O30916	Q6ZMT1	0.6800
O30916	Q6VAB6	0.6321
O30916	A6NJG2	0.5312
O30916	O76014	0.4906
O30916	P61020	0.5190
O30916	Q8N4G2	0.4596
O30916	Q9H0F7	0.4544
O30916	Q99613	0.2445
O30916	Q8NFI4	0.2327
O30916	P34947	0.7814
O30916	Q00597	0.2445
O30916	Q9UK22	0.0924
O30916	Q96KX2	0.3200
O30916	Q9BYD9	0.4464
O30916	Q9BSK4	0.2581
O30916	Q92569	0.3406
O30916	Q9BZV1	0.0831
O30916	Q96S21	0.3420
O30916	Q9UMS6	0.1223
O30916	Q3YEC7	0.5124
O30916	Q14393	0.3456
O30916	Q5T7P8	0.5501
O30916	P49418	0.2391
O30916	O14639	0.5352
O30916	P46060	0.4203
O30916	Q6UX02	0.5231
O30916	Q6IBS0	0.0547
O30916	Q06413	0.1868
O30916	O95835	0.7318
O30916	Q9Y3S1	0.2166
O30916	Q92845	0.0007
O30916	Q9Y2U5	0.2752
O30916	Q9H329	0.4523
O30916	P43403	0.5952
O30916	Q9UER7	0.2269
O30916	Q8WZ73	0.6323
O30916	P01583	0.1148
O30916	P55957	0.3203
O30916	O95810	0.2772
O30916	Q96KV7	0.4790
O30916	Q6PGP7	0.1197
O30916	O95996	0.0628
O30916	Q96N96	0.4465
O30916	Q13459	0.2401
O30916	Q9NYT0	0.2653
O30916	A2A2Z9	0.4907
O30916	Q6Q6R5	0.4261
O30916	P09601	0.0376
O30916	Q96KQ7	0.3696
O30916	Q6DN90	0.3785
O30916	Q99466	0.5519
O30916	O95398	0.4148
O30916	Q8NEB9	0.5230
O30916	P61970	0.2445
O30916	P59998	0.2188
O30916	Q3ZCM7	0.2886
O30916	P11309	0.2986
O30916	Q12968	0.1008
O30916	Q9P289	0.3567
O30916	Q14934	0.2238
O30916	O94851	0.5243
O30916	Q9BWF2	0.2364
O30916	Q9P202	0.6164
O30916	Q99418	0.4476
O30916	Q7Z3S9	0.3456
O30916	P19784	0.4620
O30916	Q9Y3L5	0.4740
O30916	P54764	0.4130
O30916	Q96MT3	0.4322
O30916	Q15464	0.4943
O30916	Q92974	0.5511
O30916	P12035	0.4906
O30916	Q9UPW8	0.7343
O30916	Q16566	0.1222
O30916	P25054	0.4624
O30916	Q9HAV0	0.4263
O30916	O75112	0.4853
O30916	Q6T310	0.4740
O30916	P53350	0.6254
O30916	O15013	0.4477
O30916	Q14525	0.4906
O30916	Q9Y6M4	0.6294
O30916	Q15303	0.6423
O30916	Q9H426	0.4775
O30916	Q9P209	0.3287
O30916	P48556	0.1222
O30916	O14936	0.3070
O30916	P98174	0.6621
O30916	Q8IWB6	0.3799
O30916	Q9H832	0.5750
O30916	Q8N5V2	0.3574
O30916	P08567	0.4476
O30916	Q969X6	0.5270
O30916	Q06418	0.5999
O30916	Q96T51	0.3999
O30916	Q6PIF6	0.4405
O30916	O94844	0.8973
O30916	Q96RT8	0.1767
O30916	Q9Y3R0	0.7197
O30916	O60759	0.4356
O30916	P61160	0.4464
O30916	O60447	0.0301
O30916	P20936	0.5091
O30916	O43790	0.4906
O30916	Q8N157	0.3756
O30916	Q9Y217	0.0924
O30916	Q99962	0.4213
O30916	P49720	0.1834
O30916	Q13596	0.3886
O30916	P08779	0.4906
O30916	O14733	0.5002
O30916	Q14185	0.4187
O30916	Q92851	0.0675
O30916	Q9NP31	0.5476
O30916	Q3MIN7	0.4964
O30916	P63092	0.7064
O30916	O75791	0.2875
O30916	Q9UPT5	0.4585
O30916	O15084	0.3113
O30916	P21917	0.2467
O30916	Q92527	0.6194
O30916	Q3SXY8	0.4544
O30916	Q9ULH1	0.2459
O30916	P50990	0.2016
O30916	Q9UPT6	0.2341
O30916	P61018	0.2939
O30916	P35241	0.4710
O30916	Q7Z5H3	0.3059
O30916	A1IGU5	0.4590
O30916	Q969U6	0.1768
O30916	O60237	0.2068
O30916	O15519	0.2472
O30916	Q13541	0.2743
O30916	Q8N568	0.1420
O30916	Q86VP1	0.2470
O30916	Q04721	0.5867
O30916	Q9UM11	0.3245
O30916	Q01973	0.4633
O30916	O43255	0.2651
O30916	P04271	0.2843
O30916	Q9NYL2	0.5533
O30916	P63208	0.0529
O30916	Q96C24	0.5825
O30916	Q13490	0.2893
O30916	Q9NSY1	0.6847
O30916	Q14449	0.4890
O30916	Q6S8J3	0.4464
O30916	P11172	0.0924
O30916	Q8TF42	0.2920
O30916	P04626	0.6161
O30916	Q76N89	0.2873
O30916	P55212	0.3607
O30916	P18206	0.5839
O30916	P41208	0.1915
O30916	P08133	0.1805
O30916	P13796	0.5659
O30916	Q155Q3	0.6786
O30916	Q92608	0.3106
O30916	Q14974	0.4219
O30916	O00257	0.0882
O30916	Q9Y2H1	0.6080
O30916	P35609	0.4854
O30916	O76039	0.1718
O30916	P16949	0.1767
O30916	O14879	0.0982
O30916	P52630	0.2553
O30916	Q6PGN9	0.3287
O30916	Q7Z6G8	0.3894
O30916	Q6ZMN7	0.8552
O30916	Q9NYC9	0.0860
O30916	O14782	0.1767
O30916	P48059	0.4853
O30916	O43665	0.1403
O30916	P63261	0.5366
O30916	Q9H4B7	0.2886
O30916	Q5VU43	0.0716
O30916	P51159	0.3104
O30916	Q02790	0.3834
O30916	Q63ZY3	0.3866
O30916	O94988	0.0225
O30916	Q9BYZ6	0.8973
O30916	Q9ULP0	0.0924
O30916	Q13554	0.2094
O30916	Q8NFZ5	0.3836
O30916	Q9UL54	0.4070
O30916	Q9BZG1	0.4416
O30916	Q92828	0.4825
O30916	O60841	0.2445
O30916	P60900	0.0944
O30916	P11055	0.5533
O30916	Q9NZQ9	0.4769
O30916	P59190	0.6395
O30916	Q14511	0.2703
O30916	O14976	0.6579
O30916	A0FGR8	0.5501
O30916	Q14CS0	0.1298
O30916	Q12955	0.4205
O30916	O00311	0.4565
O30916	Q03252	0.6988
O30916	Q96P20	0.3292
O30916	O95433	0.3492
O30916	P60763	0.9553
O30916	Q93096	0.2244
O30916	Q9H422	0.3506
O30916	Q6NXT1	0.2786
O30916	Q8IZE3	0.2148
O30916	O15145	0.2380
O30916	P10599	0.3396
O30916	Q68J44	0.2989
O30916	P30307	0.3355
O30916	Q99570	0.5079
O30916	P60484	0.2995
O30916	Q92630	0.3506
O30916	Q9NRR5	0.3931
O30916	Q8IZT6	0.3506
O30916	Q93052	0.4853
O30916	Q6IQ55	0.6847
O30916	P19087	0.7055
O30916	O43930	0.7286
O30916	Q01726	0.2467
O30916	O15083	0.1389
O30916	P51452	0.3398
O30916	P36507	0.5002
O30916	P62879	0.4263
O30916	P62333	0.3070
O30916	Q7Z444	0.9330
O30916	O94804	0.3567
O30916	Q01484	0.3837
O30916	P25963	0.7435
O30916	Q14141	0.1348
O30916	Q9Y4I1	0.4405
O30916	O76009	0.4906
O30916	P51681	0.3815
O30916	P98155	0.4864
O30916	O15357	0.5201
O30916	Q9UKX3	0.4639
O30916	Q9BW83	0.3043
O30916	Q96PE2	0.5060
O30916	O60610	0.3706
O30916	Q9UEW8	0.3036
O30916	Q8WZ42	0.0883
O30916	Q8IUH5	0.4547
O30916	Q9BQE3	0.2886
O30916	Q9UHV5	0.4469
O30916	Q9UN36	0.1790
O30916	Q06323	0.0924
O30916	Q92817	0.3848
O30916	P57105	0.6666
O30916	Q7RTP6	0.6078
O30916	Q9P2H3	0.1704
O30916	P61158	0.4464
O30916	Q04206	0.5567
O30916	P62195	0.2272
O30916	Q9Y4G8	0.5576
O30916	Q07157	0.7763
O30916	A5A3E0	0.4464
O30916	P49915	0.0924
O30916	Q9NSC5	0.1595
O30916	Q7RTS7	0.7151
O30916	Q96IF1	0.4853
O30916	P58753	0.1945
O30916	P06241	0.4625
O30916	Q96T49	0.3137
O30916	Q8N2S1	0.3207
O30916	Q86X27	0.4034
O30916	P55345	0.3568
O30916	P46527	0.2295
O30916	O75161	0.4626
O30916	Q99550	0.2683
O30916	Q9Y2K3	0.5533
O30916	P63244	0.4263
O30916	Q8NFH3	0.0917
O30916	O95747	0.3999
O30916	Q9NSB8	0.2823
O30916	P02545	0.6988
O30916	Q6P9H4	0.2198
O30916	Q9Y6S9	0.7814
O30916	Q92930	0.2939
O30916	Q9Y566	0.3788
O30916	Q8TE67	0.5976
O30916	Q9UPE1	0.4716
O30916	Q86VI3	0.4634
O30916	Q9NR81	0.5060
O30916	Q9P107	0.1386
O30916	Q13009	0.4539
O30916	P23258	0.3940
O30916	A6NGB9	0.2257
O30916	Q5TF58	0.6943
O30916	P20594	0.5764
O30916	Q8IXI2	0.9453
O30916	P23443	0.7814
O30916	P28070	0.1834
O30916	Q8WXK3	0.4681
O30916	Q9Y5X1	0.4875
O30916	P50461	0.4322
O30916	P52298	0.0432
O30916	O14795	0.6873
O30916	Q92973	0.3355
O30916	Q9P2A4	0.3060
O30916	P59046	0.3292
O30916	O94929	0.5352
O30916	Q8NB66	0.7395
O30916	Q13114	0.3681
O30916	Q8WZ64	0.1131
O30916	Q9UKN7	0.4405
O30916	Q7RTN6	0.2445
O30916	Q9H9F9	0.3336
O30916	P57729	0.3639
O30916	Q8TAA3	0.0924
O30916	P30530	0.6161
O30916	O75462	0.1128
O30916	Q13636	0.7231
O30916	Q8TC84	0.3137
O30916	Q9HCE6	0.5008
O30916	O60733	0.5959
O30916	O75676	0.7814
O30916	Q8WUF5	0.5405
O30916	Q9BPX1	0.2445
O30916	Q96A65	0.0917
O30916	Q2Q1W2	0.5141
O30916	Q14999	0.3653
O30916	Q13042	0.3287
O30916	Q6IN97	0.4676
O30916	Q12834	0.4782
O30916	Q6A163	0.4906
O30916	O43815	0.1428
O30916	Q12965	0.3439
O30916	Q13404	0.4873
O30916	P08069	0.6664
O30916	Q13574	0.4266
O30916	P28289	0.1852
O30916	Q96PY5	0.2209
O30916	Q8IVF5	0.4261
O30916	Q96P09	0.4479
O30916	O14508	0.3506
O30916	Q9BZL4	0.4473
O30916	Q9P219	0.3008
O30916	P42356	0.5007
O30916	Q13685	0.2896
O30916	Q9Y6R4	0.5055
O30916	Q8TBB1	0.7464
O30916	Q8TC44	0.3257
O30916	Q9H0F6	0.1254
O30916	Q15269	0.4190
O30916	O00471	0.0924
O30916	Q5SW96	0.3886
O30916	P54760	0.4110
O30916	O75912	0.3393
O30916	A6NNZ2	0.2886
O30916	P36896	0.5641
O30916	P36406	0.4416
O30916	O43374	0.7923
O30916	O14939	0.2424
O30916	Q04917	0.1611
O30916	P02538	0.7151
O30916	Q9H190	0.2763
O30916	P50452	0.2445
O30916	Q15149	0.5659
O30916	Q13158	0.3700
O30916	Q8TDN4	0.0924
O30916	O75582	0.7814
O30916	Q9Y613	0.2116
O30916	Q6IQ22	0.2939
O30916	Q13474	0.4919
O30916	O43572	0.1251
O30916	Q13625	0.1565
O30916	P17706	0.0751
O30916	Q9NWX5	0.5047
O30916	Q9UDY8	0.3572
O30916	Q13501	0.1797
O30916	Q96JJ3	0.3287
O30916	P37840	0.2078
O30916	Q9UNT1	0.5461
O30916	O60518	0.3013
O30916	P05109	0.1583
O30916	Q32P44	0.2727
O30916	Q9BV47	0.2036
O30916	Q14112	0.3337
O30916	P14635	0.3287
O30916	Q92832	0.3456
O30916	A9QM74	0.5191
O30916	O95661	0.6738
O30916	P04083	0.1938
O30916	P42772	0.2445
O30916	P49458	0.0924
O30916	P01116	0.6506
O30916	P98177	0.2010
O30916	P15498	0.4985
O30916	Q8NFT8	0.4795
O30916	P06132	0.1222
O30916	Q9NY65	0.2757
O30916	O95678	0.4906
O30916	P23528	0.4046
O30916	P35606	0.0924
O30916	P34932	0.1222
O30916	P11802	0.3501
O30916	Q15819	0.3941
O30916	Q9UNF0	0.3705
O30916	Q15438	0.4476
O30916	Q96KG9	0.1890
O30916	O75665	0.3287
O30916	O60260	0.2509
O30916	Q8TE73	0.3327
O30916	Q86UR1	0.2453
O30916	Q68DK2	0.3221
O30916	P98170	0.3150
O30916	P30047	0.2812
O30916	P15311	0.4710
O30916	P25788	0.3355
O30916	Q8TEW8	0.6666
O30916	Q7LDG7	0.5886
O30916	Q9C0D5	0.4153
O30916	Q7Z7M0	0.4463
O30916	P16520	0.4263
O30916	Q5HYI8	0.2866
O30916	Q8NEN9	0.7265
O30916	Q96IW2	0.5413
O30916	O43900	0.4402
O30916	Q12851	0.3567
O30916	O95644	0.2366
O30916	Q07912	0.6435
O30916	P27361	0.7394
O30916	P51965	0.5750
O30916	P48431	0.1317
O30916	O75179	0.3532
O30916	Q96QF0	0.3287
O30916	P49682	0.3153
O30916	Q96JP2	0.5533
O30916	P50148	0.5625
O30916	P52757	0.1793
O30916	Q9HAV4	0.1242
O30916	Q9H4G0	0.4404
O30916	P36873	0.2317
O30916	Q93034	0.3355
O30916	Q7M4L6	0.4943
O30916	Q12774	0.4059
O30916	P29597	0.4842
O30916	Q99436	0.3355
O30916	Q6T311	0.4074
O30916	P27986	0.4002
O30916	P05388	0.1854
O30916	P04150	0.0357
O30916	Q99933	0.3243
O30916	P53779	0.5544
O30916	O95278	0.4661
O30916	Q16181	0.0926
O30916	Q8N448	0.6897
O30916	P78352	0.3959
O30916	P62312	0.0944
O30916	Q96MT8	0.3287
O30916	Q13546	0.7014
O30916	Q8IUC6	0.3120
O30916	P63010	0.0329
O30916	P28074	0.3355
O30916	Q12923	0.6384
O30916	Q08209	0.1824
O30916	Q9C0K7	0.2660
O30916	Q9UIA0	0.4476
O30916	Q99956	0.2036
O30916	Q96DT5	0.3605
O30916	Q8TAK5	0.5754
O30916	P55072	0.3318
O30916	P62136	0.2317
O30916	Q08881	0.4130
O30916	Q3V6T2	0.2201
O30916	Q6DN14	0.6345
O30916	P51817	0.7814
O30916	Q5T7N3	0.4255
O30916	P51959	0.3666
O30916	Q9HCC9	0.3856
O30916	P31995	0.3037
O30916	O95153	0.2237
O30916	Q13228	0.2743
O30916	Q9UBK7	0.5461
O30916	P98164	0.3774
O30916	O14526	0.2140
O30916	Q6PEY2	0.2886
O30916	P43250	0.7814
O30916	P05787	0.4906
O30916	Q16625	0.1698
O30916	Q92928	0.2939
O30916	Q13432	0.3287
O30916	P00519	0.5933
O30916	Q9NVN3	0.1251
O30916	O75131	0.4775
O30916	Q8IVF7	0.2116
O30916	Q99490	0.4667
O30916	Q8WXX0	0.1706
O30916	Q99469	0.4968
O30916	Q13393	0.0961
O30916	Q5JS13	0.4263
O30916	Q16643	0.4607
O30916	P13535	0.5533
O30916	O15516	0.0299
O30916	P30279	0.1904
O30916	Q96KQ4	0.2879
O30916	P49721	0.2132
O30916	P50613	0.2079
O30916	Q8TEC5	0.3385
O30916	Q8N8S7	0.3433
O30916	Q9Y6N9	0.3908
O30916	Q9Y371	0.2780
O30916	Q9BZR8	0.2445
O30916	O76003	0.3021
O30916	Q8TCX1	0.1767
O30916	O14544	0.2588
O30916	Q16401	0.0890
O30916	Q9Y572	0.2820
O30916	P54762	0.4130
O30916	O75716	0.6054
O30916	P40337	0.2010
O30916	Q9UKT8	0.2322
O30916	P16885	0.3968
O30916	P30153	0.1317
O30916	Q9GZV1	0.4910
O30916	Q9H4E5	0.9553
O30916	Q9NNW5	0.3254
O30916	Q7Z698	0.2895
O30916	O00206	0.1645
O30916	P13645	0.4744
O30916	P53384	0.1235
O30916	Q9UJ41	0.0899
O30916	Q14114	0.3774
O30916	P07437	0.4173
O30916	P42575	0.2668
O30916	A8MVU1	0.3978
O30916	P02533	0.4906
O30916	Q9UKK6	0.1192
O30916	Q5EBL4	0.1549
O30916	O95999	0.3341
O30916	Q9H4B4	0.3287
O30916	Q9HCE7	0.3649
O30916	Q496M5	0.2012
O30916	O00401	0.5905
O30916	P61962	0.0409
O30916	O43765	0.0368
O30916	Q96QU8	0.1057
O30916	Q9UPV9	0.2716
O30916	O15068	0.6423
O30916	Q7Z460	0.3287
O30916	P11532	0.6447
O30916	P04049	0.3362
O30916	P30041	0.2445
O30916	P63104	0.2588
O30916	Q9UQ26	0.6398
O30916	Q16589	0.2636
O30916	Q13905	0.4633
O30916	Q9UK73	0.2313
O30916	P61019	0.4940
O30916	Q96RU3	0.4946
O30916	P40616	0.4544
O30916	P55211	0.4976
O30916	Q99986	0.4440
O30916	P42345	0.4943
O30916	Q6IQ23	0.3880
O30916	O43396	0.2564
O30916	O75962	0.4187
O30916	Q9BSW2	0.2574
O30916	Q9Y574	0.4129
O30916	P05067	0.2377
O30916	P54105	0.3614
O30916	Q9UQC2	0.2772
O30916	Q9BYG4	0.2772
O30916	Q13576	0.5067
O30916	Q86WV1	0.2776
O30916	Q8WUK0	0.4602
O30916	Q9NUP1	0.2445
O30916	Q96KC2	0.4544
O30916	O95782	0.2947
O30916	P13385	0.3931
O30916	Q9BRG2	0.3826
O30916	Q15942	0.4844
O30916	Q15831	0.2124
O30916	P62244	0.0924
O30916	O00186	0.3070
O30916	O95049	0.7233
O30916	O75146	0.3515
O30916	P78371	0.2992
O30916	P15407	0.1194
O30916	P62258	0.3721
O30916	Q9P0K7	0.4887
O30916	Q12967	0.4469
O30916	O94806	0.3500
O30916	Q9P0V3	0.5077
O30916	Q5T2S8	0.6104
O30916	Q6UVJ0	0.1857
O30916	Q9Y6D6	0.2743
O30916	O95967	0.3337
O30916	Q92997	0.7197
O30916	P42681	0.2593
O30916	Q15746	0.2986
O30916	Q96BM9	0.5497
O30916	A4D2P6	0.4588
O30916	Q2TAY7	0.3858
O30916	Q9UII4	0.2445
O30916	Q9Y3M8	0.4187
O30916	Q86WG3	0.0884
O30916	P46821	0.3614
O30916	P35080	0.1640
O30916	A6NIZ1	0.5909
O30916	Q8WXR4	0.5566
O30916	Q9UGJ1	0.1767
O30916	Q7Z6B7	0.1748
O30916	P14923	0.7640
O30916	Q8N5U6	0.3133
O30916	P49841	0.2599
O30916	Q9Y376	0.2445
O30916	Q9BV73	0.3287
O30916	Q8TE68	0.5847
O30916	P50991	0.2457
O30916	Q6ZR08	0.2106
O30916	P46379	0.3692
O30916	Q9Y3E7	0.2445
O30916	Q96KB5	0.5493
O30916	Q9H7C4	0.1150
O30916	Q96ED9	0.3530
O30916	O43524	0.2075
O30916	O14576	0.3287
O30916	Q9UH03	0.0331
O30916	Q99963	0.2181
O30916	Q96RT7	0.1767
O30916	Q8N4C8	0.5892
O30916	A8MUH7	0.4465
O30916	Q16513	0.7814
O30916	Q68EM7	0.4187
O30916	Q8IYB4	0.2247
O30916	Q9NZ32	0.4464
O30916	Q5VZ18	0.4943
O30916	O75351	0.2445
O30916	O00221	0.6194
O30916	Q9Y2I6	0.1767
O30916	Q9HCD6	0.4936
O30916	Q13535	0.5068
O30916	Q09013	0.6575
O30916	Q6P2E9	0.3844
O30916	Q9HB21	0.3722
O30916	P98082	0.1229
O30916	P52945	0.0554
O30916	O14964	0.3856
O30916	Q92737	0.7186
O30916	O15085	0.7606
O30916	O14745	0.5539
O30916	Q9H1R3	0.3082
O30916	Q9NZN3	0.1587
O30916	Q9P2Q2	0.4523
O30916	Q9NRY4	0.2147
O30916	P04350	0.3863
O30916	Q7Z3Y7	0.4906
O30916	Q5VYY1	0.4910
O30916	P23458	0.4130
O30916	Q9H0T7	0.2866
O30916	Q9BPW5	0.4989
O30916	P07332	0.4110
O30916	P11274	0.3411
O30916	Q9Y6X6	0.7450
O30916	Q5JTW2	0.4299
O30916	P51451	0.4625
O30916	P14616	0.6664
O30916	Q9NTX5	0.0924
O30916	P16234	0.5790
O30916	P61081	0.3696
O30916	P35240	0.4828
O30916	Q8N3F8	0.5659
O30916	P41240	0.4110
O30916	Q9Y4D1	0.1928
O30916	P19012	0.4906
O30916	Q96AH8	0.2814
O30916	Q8NFP9	0.1251
O30916	Q7RTR0	0.3060
O30916	Q9NUP9	0.6233
O30916	P04424	0.0924
O30916	P26885	0.2962
O30916	P61163	0.4464
O30916	Q9NZJ0	0.2225
O30916	Q9BY11	0.3385
O30916	P53618	0.3682
O30916	P35442	0.2880
O30916	Q9UBC2	0.4172
O30916	Q5H913	0.3532
O30916	Q14184	0.6115
O30916	Q5SQ80	0.4800
O30916	P62158	0.3353
O30916	O43150	0.2948
O30916	Q15642	0.6003
O30916	Q8NEV4	0.5619
O30916	Q9UJU6	0.5592
O30916	Q9NRL3	0.2835
O30916	P05412	0.1226
O30916	P63313	0.1470
O30916	P61981	0.3333
O30916	Q7L7X3	0.4070
O30916	Q86UL8	0.6385
O30916	Q96P48	0.2978
O30916	O95822	0.0924
O30916	Q86XP1	0.6178
O30916	P29466	0.2790
O30916	P62820	0.2939
O30916	Q38SD2	0.2121
O30916	Q96LR5	0.5750
O30916	P36888	0.6502
O30916	Q96HU8	0.5909
O30916	P56539	0.1642
O30916	O15131	0.2445
O30916	A1A4S6	0.4514
O30916	P26447	0.6108
O30916	Q9H195	0.5637
O30916	Q5TCY1	0.6022
O30916	P80511	0.2424
O30916	Q9BQS8	0.4647
O30916	Q9NP90	0.6834
O30916	Q8IV61	0.7868
O30916	Q13614	0.1966
O30916	Q14164	0.5861
O30916	P42771	0.2883
O30916	Q96B02	0.5631
O30916	Q14790	0.5705
O30916	P07196	0.4906
O30916	P49759	0.3600
O30916	Q9UKX2	0.5533
O30916	O94810	0.2762
O30916	O14924	0.5242
O30916	Q53GG5	0.4270
O30916	Q8WZA2	0.4514
O30916	O15350	0.0422
O30916	P06730	0.1854
O30916	P01112	0.7294
O30916	O15259	0.4445
O30916	Q05823	0.3279
O30916	Q9NNX6	0.1620
O30916	Q08043	0.4854
O30916	Q8WXH6	0.2875
O30916	P09525	0.2050
O30916	Q9NW82	0.6697
O30916	P35555	0.3456
O30916	Q8IVH8	0.3567
O30916	O15530	0.7814
O30916	Q9Y2Z0	0.2220
O30916	Q14289	0.5952
O30916	Q04724	0.2429
O30916	P08865	0.2918
O30916	Q96SB4	0.4223
O30916	O95373	0.0368
O30916	O76015	0.4906
O30916	Q9UHB4	0.2445
O30916	O15061	0.3305
O30916	P41252	0.2743
O30916	O14807	0.5672
O30916	O43166	0.4433
O30916	Q6QEF8	0.6130
O30916	Q07812	0.1221
O30916	Q8IW41	0.2294
O30916	P63146	0.4413
O30916	P51148	0.5242
O30916	Q9Y614	0.4464
O30916	Q92558	0.2380
O30916	P42679	0.4110
O30916	O15056	0.0387
O30916	P19388	0.3752
O30916	P84077	0.4596
O30916	Q9HC29	0.6113
O30916	P37802	0.2627
O30916	O75190	0.0804
O30916	P42680	0.4130
O30916	Q15542	0.3330
O30916	Q8TEW0	0.6785
O30916	O95466	0.2648
O30916	P38405	0.7055
O30916	P22392	0.2641
O30916	P36404	0.4544
O30916	Q5T1H1	0.4795
O30916	Q8TDZ2	0.5300
O30916	Q5VST9	0.2651
O30916	P22607	0.6502
O30916	Q5SQS7	0.5343
O30916	Q15061	0.4263
O30916	Q8NDX1	0.5080
O30916	Q9H3S4	0.0924
O30916	P41002	0.0438
O30916	Q86VS8	0.2114
O30916	Q13177	0.4546
O30916	Q9BXW6	0.4934
O30916	Q9GZS0	0.3806
O30916	Q9HD26	0.6764
O30916	P11233	0.4602
O30916	Q8TAM6	0.2297
O30916	Q9NQY0	0.2587
O30916	Q8TDF6	0.7878
O30916	Q9Y295	0.0951
O30916	Q9Y2J0	0.6056
O30916	Q9NPI6	0.2445
O30916	Q9Y2J4	0.1829
O30916	P62140	0.2317
O30916	P52292	0.4298
O30916	Q8NHR9	0.4225
O30916	P51955	0.3744
O30916	O00459	0.3549
O30916	Q99558	0.6324
O30916	P51813	0.4625
O30916	P11047	0.5684
O30916	Q8NI35	0.6785
O30916	Q05209	0.2772
O30916	P0C869	0.3354
O30916	P62328	0.4626
O30916	Q56UN5	0.4622
O30916	Q16816	0.1960
O30916	Q13617	0.0912
O30916	A6NH57	0.6366
O30916	P49368	0.3863
O30916	O43318	0.3225
O30916	O94813	0.2228
O30916	P98161	0.3241
O30916	O95714	0.4023
O30916	Q99996	0.3287
O30916	Q86YT6	0.5685
O30916	Q96RG2	0.1023
O30916	Q9Y266	0.1767
O30916	Q8N1I0	0.3268
O30916	Q6H8Q1	0.5352
O30916	Q96JZ2	0.5529
O30916	Q9ULH0	0.2521
O30916	Q13115	0.3921
O30916	P56945	0.3238
O30916	O15169	0.3028
O30916	Q0VAM2	0.5170
O30916	Q13637	0.3639
O30916	Q9NRW4	0.3149
O30916	Q13043	0.4500
O30916	O43187	0.2700
O30916	Q16539	0.5327
O30916	Q9NZL6	0.4469
O30916	P49354	0.3309
O30916	Q8N4N8	0.2065
O30916	Q15835	0.7814
O30916	Q9GZV4	0.0944
O30916	Q9P2N2	0.0678
O30916	Q13470	0.6455
O30916	P13807	0.2183
O30916	Q9UMS4	0.4190
O30916	P55273	0.3279
O30916	P14598	0.3978
O30916	P35998	0.3653
O30916	O00548	0.4500
O30916	P12814	0.4360
O30916	P20340	0.3168
O30916	Q15208	0.6080
O30916	Q9H2K2	0.2567
O30916	P24385	0.3440
O30916	P78537	0.2445
O30916	O75935	0.3287
O30916	O15205	0.0559
O30916	P35580	0.5533
O30916	P06753	0.2383
O30916	Q8NF91	0.6846
O30916	O75581	0.1888
O30916	Q8N1N4	0.4906
O30916	Q4LDE5	0.4439
O30916	P29475	0.2078
O30916	O96018	0.2615
O30916	O43586	0.2234
O30916	Q8TBX8	0.1774
O30916	P49674	0.3375
O30916	Q02078	0.3306
O30916	Q9BZI7	0.1377
O30916	Q12802	0.5060
O30916	Q9Y490	0.5839
O30916	O00629	0.5621
O30916	Q9Y297	0.2884
O30916	Q9H560	0.6283
O30916	Q15306	0.2418
O30916	P51668	0.5750
O30916	Q9UM54	0.5533
O30916	Q99741	0.2445
O30916	P58546	0.2068
O30916	O14907	0.5730
O30916	O95219	0.0899
O30916	Q13509	0.2886
O30916	Q9NVA2	0.2994
O30916	Q8TC94	0.4464
O30916	Q70Z35	0.5526
O30916	P30281	0.0939
O30916	P21333	0.5708
O30916	Q9UHR4	0.2923
O30916	Q96HU1	0.2385
O30916	Q96BJ8	0.3279
O30916	P15735	0.1960
O30916	Q00536	0.2208
O30916	Q8IZ41	0.2887
O30916	Q9NYA4	0.3334
O30916	Q86VQ3	0.4048
O30916	Q96S38	0.7814
O30916	O75747	0.5405
O30916	Q66K74	0.2097
O30916	A8MU46	0.6152
O30916	Q06187	0.2593
O30916	P10916	0.3287
O30916	Q9UQB8	0.3912
O30916	P18054	0.2988
O30916	Q8WVM8	0.1719
O30916	Q9P286	0.2203
O30916	Q07954	0.1786
O30916	P11362	0.6502
O30916	O00305	0.2660
O30916	Q96HA7	0.3719
O30916	Q8N5H7	0.4943
O30916	P20337	0.4940
O30916	O15020	0.7260
O30916	Q9UKG1	0.2445
O30916	O60749	0.0899
O30916	Q13163	0.4475
O30916	P21127	0.3161
O30916	Q8IVL1	0.6152
O30916	O43933	0.2743
O30916	Q02750	0.8317
O30916	Q9Y697	0.1966
O30916	A5LHX3	0.0924
O30916	Q03113	0.5874
O30916	Q9Y5S1	0.4642
O30916	O43683	0.0912
O30916	Q92963	0.7813
O30916	Q6ZVZ8	0.4937
O30916	Q9H6S3	0.4946
O30916	Q9UL25	0.5040
O30916	O43739	0.4476
O30916	Q96JQ2	0.5891
O30916	Q9BQL6	0.3848
O30916	Q8N5D0	0.3669
O30916	P45985	0.5217
O30916	Q15646	0.1222
O30916	Q9BSJ2	0.3585
O30916	O00291	0.4735
O30916	P12931	0.4670
O30916	Q9NSB2	0.4906
O30916	O60784	0.3886
O30916	P09619	0.6423
O30916	P61204	0.4596
O30916	Q9UIK4	0.2170
O30916	Q99661	0.3287
O30916	Q99719	0.0628
O30916	P62253	0.5750
O30916	P31321	0.0924
O30916	O94832	0.5533
O30916	Q05329	0.2772
O30916	Q02556	0.2418
O30916	P23396	0.0944
O30916	Q96JB8	0.2299
O30916	Q16760	0.5969
O30916	Q15811	0.4825
O30916	Q13885	0.2886
O30916	Q5VZK9	0.5681
O30916	O15146	0.5970
O30916	Q9H987	0.1742
O30916	Q9NQ75	0.2712
O30916	Q15735	0.1251
O30916	Q9UJT0	0.2886
O30916	Q9Y5S2	0.6575
O30916	Q8N8L6	0.4544
O30916	Q9BQ67	0.1790
O30916	Q9NX57	0.2866
O30916	Q03001	0.6152
O30916	P49747	0.3337
O30916	O75821	0.1185
O30916	Q9UGP4	0.4853
O30916	P20591	0.2445
O30916	Q13671	0.2069
O30916	P20073	0.1556
O30916	Q7Z7A4	0.4913
O30916	P57077	0.0471
O30916	O43663	0.0926
O30916	P42685	0.4130
O30916	O75602	0.4029
O30916	O14818	0.3355
O30916	Q14532	0.4906
O30916	P35221	0.4518
O30916	O14933	0.5750
O30916	Q8N2Y8	0.2774
O30916	O14896	0.3954
O30916	Q9Y243	0.7814
O30916	Q495B1	0.6717
O30916	O14920	0.5562
O30916	Q9H0E2	0.2445
O30916	P53671	0.5193
O30916	Q7Z6G3	0.1918
O30916	O15294	0.3070
O30916	P51693	0.0876
O30916	Q7Z6J2	0.4288
O30916	Q3SY84	0.4906
O30916	Q8IXI1	0.9391
O30916	Q9BZ29	0.3275
O30916	Q8TEU7	0.7128
O30916	Q9UH77	0.3287
O30916	P35968	0.6502
O30916	Q9BUB5	0.2445
O30916	Q15173	0.2445
O30916	Q9NRS6	0.1222
O30916	Q13094	0.2445
O30916	P50995	0.1556
O30916	Q12934	0.2521
O30916	P16298	0.1509
O30916	Q9NYJ8	0.4353
O30916	P78368	0.5411
O30916	P14678	0.1377
O30916	P08727	0.4906
O30916	Q13237	0.7286
O30916	Q6P3W7	0.6068
O30916	Q9NZQ3	0.3114
O30916	Q13469	0.1941
O30916	Q8NHY3	0.1565
O30916	P08758	0.2050
O30916	Q96NE9	0.4028
O30916	Q15700	0.4490
O30916	Q9Y2H9	0.7318
O30916	Q16828	0.3696
O30916	Q9Y5W5	0.5637
O30916	A1X283	0.4047
O30916	O00194	0.2720
O30916	Q9H2X3	0.1620
O30916	P46940	0.4263
O30916	Q9UGI8	0.4302
O30916	Q5VWQ8	0.5202
O30916	Q9NYI0	0.4659
O30916	O14827	0.5282
O30916	Q9UGK3	0.3498
O30916	Q99814	0.1317
O30916	P20248	0.2946
O30916	P24723	0.7814
O30916	Q8TDM6	0.4720
O30916	Q99819	0.2667
O30916	O60890	0.4182
O30916	P51151	0.3106
O30916	P48444	0.0924
O30916	P62834	0.5500
O30916	Q6P0Q8	0.6080
O30916	P31947	0.3180
O30916	Q96B97	0.5055
O30916	Q8IY63	0.2445
O30916	Q8WY64	0.7209
O30916	Q63HR2	0.5922
O30916	Q9NPD8	0.5750
O30916	Q13188	0.4500
O30916	Q9NRF2	0.4943
O30916	Q8TED0	0.4551
O30916	Q5S007	0.3460
O30916	A8MYJ9	0.3021
O30916	Q92574	0.3243
O30916	Q9NRC6	0.6757
O30916	Q9H4P4	0.0997
O30916	P07949	0.6161
O30916	Q9UNA1	0.5756
O30916	Q9BVA0	0.4190
O30916	Q96GX5	0.6386
O30916	P23743	0.6439
O30916	P09917	0.0909
O30916	P00441	0.2114
O30916	Q7Z699	0.2232
O30916	O14757	0.3287
O30916	O95837	0.7064
O30916	Q13753	0.4975
O30916	Q76I76	0.2989
O30916	Q12929	0.5154
O30916	P33241	0.2654
O30916	Q13424	0.7197
O30916	P14316	0.2418
O30916	A6NHY2	0.4913
O30916	Q13017	0.2813
O30916	Q9UMX0	0.3084
O30916	Q8N1W1	0.3842
O30916	Q06124	0.2445
O30916	Q6J9G0	0.5795
O30916	O75369	0.6591
O30916	P52732	0.1767
O30916	Q0VDD8	0.2040
O30916	Q9NRD5	0.6261
O30916	Q86YS6	0.7406
O30916	P10721	0.4680
O30916	P05783	0.5401
O30916	P61764	0.2154
O30916	P19835	0.3636
O30916	Q8WUM4	0.4341
O30916	Q9NYB9	0.3846
O30916	Q96A58	0.5672
O30916	O76011	0.4906
O30916	P04792	0.6039
O30916	P36894	0.5624
O30916	Q86XP0	0.3738
O30916	Q14814	0.3121
O30916	P25787	0.2445
O30916	P35237	0.0924
O30916	Q9ULV4	0.6927
O30916	Q7L523	0.4176
O30916	Q16082	0.2445
O30916	O75563	0.2776
O30916	Q14152	0.2743
O30916	Q00653	0.6717
O30916	P63279	0.4413
O30916	P55210	0.3309
O30916	P50238	0.4402
O30916	Q7L0Q8	0.9501
O30916	Q14444	0.0924
O30916	Q08945	0.2117
O30916	Q07890	0.6898
O30916	Q8WXH0	0.7141
O30916	A6NHL2	0.2886
O30916	Q86XR7	0.2157
O30916	Q969M7	0.4413
O30916	Q9BRX9	0.4790
O30916	Q969H4	0.1448
O30916	Q9Y5M8	0.5228
O30916	Q2M3V2	0.5760
O30916	P51636	0.2293
O30916	Q15654	0.4818
O30916	Q99569	0.6011
O30916	O43795	0.5533
O30916	Q8WUD1	0.2939
O30916	Q02297	0.3620
O30916	Q9NUV9	0.1449
O30916	P22694	0.7814
O30916	P41219	0.4906
O30916	Q8TF74	0.2257
O30916	Q9P212	0.4738
O30916	P63167	0.4735
O30916	Q9HB75	0.2842
O30916	Q9UBF9	0.0628
O30916	Q13557	0.1251
O30916	Q8TAF3	0.2801
O30916	Q13283	0.1337
O30916	Q99456	0.4906
O30916	Q9NS23	0.7343
O30916	P62851	0.1222
O30916	O60493	0.1220
O30916	Q16620	0.5961
O30916	P42684	0.5933
O30916	Q8IZD9	0.3268
O30916	P20794	0.1673
O30916	Q71F23	0.0716
O30916	O60437	0.3848
O30916	Q96PU5	0.6045
O30916	P18085	0.4596
O30916	P53355	0.2222
O30916	Q9BUF5	0.2886
O30916	Q9UKE5	0.5892
O30916	P46459	0.1235
O30916	Q6ZR37	0.5060
O30916	P53814	0.5212
O30916	Q8WTQ7	0.7814
O30916	Q9H0B6	0.3287
O30916	Q9BUH8	0.1686
O30916	P62330	0.3753
O30916	Q9BRP4	0.4790
O30916	Q6ZUT3	0.4523
O30916	O95429	0.2596
O30916	O43353	0.5083
O30916	P35270	0.1222
O30916	Q8IVF4	0.2637
O30916	P61106	0.2939
O30916	P60709	0.5615
O30916	Q92625	0.6188
O30916	Q9Y496	0.3287
O30916	P22612	0.7814
O30916	Q13112	0.1906
O30916	Q9BVN2	0.2948
O30916	Q6KB66	0.6566
O30916	Q16825	0.4562
O30916	Q68DC2	0.2634
O30916	Q16665	0.3066
O30916	Q8IYK8	0.6379
O30916	Q12982	0.2445
O30916	P98077	0.4943
O30916	P54136	0.2743
O30916	P78527	0.4310
O30916	Q9Y219	0.4795
O30916	O60331	0.4177
O30916	Q8NFW9	0.4364
O30916	Q14247	0.1759
O30916	Q96I34	0.3137
O30916	O43889	0.1342
O30916	O00444	0.3585
O30916	Q3KP44	0.6194
O30916	P20592	0.1934
O30916	P14619	0.7814
O30916	Q86W28	0.3794
O30916	Q8IW35	0.0812
O30916	Q8N283	0.5665
O30916	Q92529	0.4943
O30916	O75923	0.5553
O30916	P48681	0.5411
O30916	Q9Y4K4	0.3040
O30916	Q0JRZ9	0.1871
O30916	Q9H1R2	0.1047
O30916	Q96AX9	0.6214
O30916	Q9NZN4	0.1342
O30916	Q92905	0.1963
O30916	O96020	0.2946
O30916	Q9Y678	0.0924
O30916	Q7Z628	0.5060
O30916	Q86XJ1	0.4624
O30916	O14543	0.3353
O30916	O14965	0.4519
O30916	Q9H5P4	0.4529
O30916	P62714	0.1751
O30916	Q96QB1	0.5526
O30916	Q6ZWJ1	0.6497
O30916	Q12948	0.0993
O30916	P09493	0.3846
O30916	Q8N431	0.3157
O30916	Q7Z6J4	0.6621
O30916	Q96E17	0.4940
O30916	Q92747	0.7290
O30916	P21709	0.5952
O30916	Q9NQP4	0.3492
O30916	Q52LW3	0.2827
O30916	Q9NT22	0.2023
O30916	P78396	0.3171
O30916	Q86UT5	0.5686
O30916	P04259	0.7151
O30916	O14974	0.2842
O30916	Q14CN4	0.6728
O30916	O60716	0.6509
O30916	Q9HB20	0.4476
O30916	Q13492	0.3057
O30916	Q3KR16	0.5060
O30916	Q14194	0.3287
O30916	Q96PC3	0.1100
O30916	O14640	0.7197
O30916	Q9HCS5	0.4044
O30916	Q13233	0.2160
O30916	P42574	0.4096
O30916	P29353	0.4943
O30916	Q9Y272	0.7960
O30916	O00308	0.0340
O30916	Q96LW2	0.7500
O30916	O43294	0.4853
O30916	Q9Y2I7	0.4490
O30916	Q5XUX1	0.3526
O30916	Q92783	0.2445
O30916	P49840	0.1718
O30916	Q13191	0.1758
O30916	P48668	0.7151
O30916	Q13613	0.1251
O30916	P09769	0.5128
O30916	Q8TD19	0.4125
O30916	P68032	0.4464
O30916	Q05397	0.5952
O30916	O60307	0.7318
O30916	Q17R89	0.4187
O30916	Q6ZVH7	0.4907
O30916	P35527	0.4906
O30916	Q7Z713	0.3541
O30916	Q04864	0.2284
O30916	Q92619	0.2827
O30916	Q9H9E1	0.4179
O30916	P62081	0.2084
O30916	Q7Z6J6	0.4523
O30916	A8MQ27	0.3584
O30916	P35626	0.7814
O30916	O00139	0.3287
O30916	O14604	0.1470
O30916	Q6ZU15	0.0301
O30916	Q9NSN8	0.6351
O30916	Q14596	0.1295
O30916	O00628	0.0669
O30916	Q969Q5	0.4187
O30916	P61006	0.4940
O30916	Q8IVW4	0.3635
O30916	Q7L804	0.5501
O30916	P26842	0.4796
O30916	Q99698	0.2445
O30916	Q86XR8	0.3106
O30916	Q9NRW1	0.2949
O30916	Q9BYX7	0.4464
O30916	Q9BPX5	0.1808
O30916	O00429	0.3309
O30916	Q9P2D7	0.1298
O30916	O75083	0.2487
O30916	Q01201	0.4160
O30916	Q13588	0.4395
O30916	A4D1S5	0.2939
O30916	Q15139	0.2972
O30916	Q9NZQ0	0.2866
O30916	Q9ULL8	0.3090
O30916	Q9C0C7	0.4247
O30916	P08581	0.6161
O30916	Q8WU08	0.7814
O30916	P48730	0.3780
O30916	Q9NY15	0.5224
O30916	Q86WC6	0.3838
O30916	Q9ULC3	0.6834
O30916	Q9NVJ2	0.5424
O30916	Q9ULW5	0.4802
O30916	Q68DX3	0.6765
O30916	Q8WV28	0.2772
O30916	P31150	0.4187
O30916	O00238	0.5624
O30916	Q7Z7A1	0.3287
O30916	Q16236	0.1747
O30916	P23497	0.0426
O30916	P51157	0.2994
O30916	Q15771	0.2939
O30916	O15143	0.8098
O30916	Q6P5Z2	0.7814
O30916	Q8NFD2	0.7489
O30916	P84085	0.4596
O30916	P52907	0.5185
O30916	P19525	0.3305
O30916	P12270	0.1804
O30916	Q8N556	0.1448
O30916	P07197	0.5401
O30916	Q9NYA1	0.3021
O30916	O95817	0.3819
O30916	O43281	0.3635
O30916	Q9UKS6	0.3385
O30916	Q96GP6	0.4110
O30916	Q15691	0.3287
O30916	Q86Y07	0.7429
O30916	Q96Q15	0.2565
O30916	P10398	0.5533
O30916	P31751	0.7814
O30916	O94827	0.4516
O30916	P42025	0.4464
O30916	P42338	0.5230
O30916	P62745	0.9453
O30916	Q8TES7	0.0550
O30916	Q5T1M5	0.3760
O30916	P63267	0.4464
O30916	Q8N7Z5	0.4907
O30916	Q16512	0.7814
O30916	Q92636	0.1310
O30916	O14921	0.1251
O30916	P46937	0.2237
O30916	Q27J81	0.4121
O30916	P67775	0.1824
O30916	Q9UPV0	0.3585
O30916	O14810	0.0924
O30916	Q13884	0.6743
O30916	Q9NY99	0.7197
O30916	P35568	0.3660
O30916	P10911	0.4416
O30916	Q9UQQ2	0.4943
O30916	A6NK89	0.1767
O30916	Q10567	0.2620
O30916	P04406	0.3353
O30916	P50570	0.4620
O30916	Q13322	0.3997
O30916	Q99942	0.4904
O30916	O95239	0.2921
O30916	P05161	0.1339
O30916	P17948	0.5999
O30916	P35354	0.1375
O30916	Q9NZM3	0.5528
O30916	P21359	0.3771
O30916	Q7Z4S6	0.0301
O30916	Q0D2I5	0.7061
O30916	Q9Y2X7	0.2732
O30916	P13501	0.2551
O30916	O60880	0.4359
O30916	Q5VTH9	0.5391
O30916	A6NGH8	0.4473
O30916	Q8NI38	0.6214
O30916	P51692	0.2908
O30916	O60763	0.0924
O30916	O96019	0.3336
O30916	Q00535	0.3144
O30916	Q5SYB0	0.3214
O30916	P00533	0.6423
O30916	A6NL28	0.1260
O30916	Q9NR31	0.4544
O30916	Q9UN86	0.1295
O30916	Q9UKT4	0.2049
O30916	Q2V2M9	0.1623
O30916	A6NI72	0.3978
O30916	Q86SG2	0.5144
O30916	Q92565	0.5187
O30916	O14727	0.3330
O30916	Q8IWB7	0.4034
O30916	Q96Q04	0.6664
O30916	P78386	0.4906
O30916	P10809	0.3907
O30916	Q04912	0.6141
O30916	Q8TDW5	0.5935
O30916	P62491	0.2720
O30916	Q14766	0.3456
O30916	Q12840	0.3287
O30916	Q99973	0.3902
O30916	Q9UPP2	0.4796
O30916	Q13608	0.2445
O30916	Q96JA3	0.2605
O30916	Q9H568	0.4464
O30916	O94967	0.2845
O30916	Q4ZHG4	0.1940
O30916	Q96HA8	0.2445
O30916	Q12959	0.3959
O30916	Q9H672	0.4586
O30916	Q9HB19	0.2151
O30916	P09913	0.2445
O30916	Q9Y4P8	0.2743
O30916	P10301	0.5862
O30916	O15078	0.3287
O30916	Q8NFA2	0.2948
O30916	Q2M2I8	0.6988
O30916	P21579	0.5501
O30916	Q9UBP9	0.3531
O30916	P52198	0.9443
O30916	Q86W56	0.0961
O30916	P22681	0.2252
O30916	P51956	0.4743
O30916	P31146	0.3695
O30916	Q4VX76	0.6840
O30916	Q96NW4	0.5760
O30916	O43426	0.0993
O30916	P29317	0.4130
O30916	Q96JP0	0.3084
O30916	P62847	0.1222
O30916	Q13795	0.4544
O30916	Q9H3D4	0.2452
O30916	Q8IVU3	0.0924
O30916	Q8N1A0	0.5401
O30916	Q15323	0.4906
O30916	P08670	0.7468
O30916	P23381	0.2445
O30916	P62993	0.4395
O30916	Q49A53	0.6309
O30916	Q8N752	0.4613
O30916	O15273	0.2445
O30916	P24941	0.2208
O30916	O43639	0.4940
O30916	Q9UBX5	0.3456
O30916	Q6PCD5	0.3782
O30916	Q07960	0.4514
O30916	O15392	0.0879
O30916	Q9HC10	0.6420
O30916	P61966	0.1100
O30916	Q02363	0.2272
O30916	Q9NXU5	0.4544
O30916	Q14183	0.5585
O30916	O75044	0.4035
O30916	Q9NS87	0.2066
O30916	Q9P1Z2	0.3513
O30916	Q13409	0.2677
O30916	Q9BRR9	0.0750
O30916	Q96DI7	0.1794
O30916	Q8WXE9	0.2552
O30916	Q02224	0.3287
O30916	Q6A555	0.4048
O30916	P11142	0.2773
O30916	P08754	0.7064
O30916	Q9NYY3	0.4334
O30916	Q9UKB1	0.2322
O30916	Q9UQ03	0.5139
O30916	P61587	0.9391
O30916	Q8WUP2	0.4853
O30916	P35869	0.1615
O30916	P16591	0.4110
O30916	O00762	0.4992
O30916	Q6ZV73	0.4490
O30916	P25098	0.7814
O30916	Q99704	0.2445
O30916	P20700	0.7151
O30916	A6NKZ8	0.2886
O30916	Q99578	0.6918
O30916	P67936	0.2310
O30916	P17081	0.9553
O30916	Q8WXU2	0.0635
O30916	Q9UL26	0.3116
O30916	Q13402	0.5585
O30916	Q9UBE8	0.3150
O30916	Q96CF2	0.0924
O30916	P26232	0.3760
O30916	Q8TAI7	0.4740
O30916	Q9Y239	0.5410
O30916	Q9Y6T7	0.6332
O30916	O95405	0.2728
O30916	Q96P71	0.2117
O30916	Q9UMY4	0.3647
O30916	Q13315	0.4572
O30916	Q96HP0	0.1136
O30916	Q9UPQ3	0.5467
O30916	Q8IWX7	0.2346
O30916	P07307	0.1752
O30916	Q14204	0.3287
O30916	O43903	0.3677
O30916	P68366	0.2886
O30916	Q9NQL2	0.4877
O30916	A6NK59	0.5754
O30916	Q0VDF9	0.2445
O30916	Q9Y6B6	0.4544
O30916	P04264	0.7151
O30916	P15153	0.9553
O30916	Q6ZQY2	0.4835
O30916	Q8IZL9	0.2156
O30916	Q14533	0.4906
O30916	P11234	0.5794
O30916	O95267	0.7878
O30916	P17987	0.2641
O30916	P35908	0.6728
O30916	Q3MJ16	0.3975
O30916	Q16829	0.5217
O30916	Q6PUV4	0.0924
O30916	Q9GZV5	0.1136
O30916	Q9Y484	0.3563
O30916	Q9UJM3	0.0237
O30916	Q92985	0.4999
O30916	P45984	0.5217
O30916	Q02505	0.5637
O30916	Q9NZZ3	0.2445
O30916	Q7Z3T8	0.3542
O30916	P37231	0.0697
O30916	Q9C0K3	0.3656
O30916	P62314	0.0944
O30916	O15524	0.2445
O30916	Q53FT3	0.0924
O30916	Q9H6Z9	0.1667
O30916	Q6XZF7	0.4043
O30916	Q13642	0.4455
O30916	Q9H7D0	0.3137
O30916	Q05682	0.4173
O30916	Q0P5N6	0.4548
O30916	Q9NYG5	0.0811
O30916	P56559	0.4544
O30916	P07951	0.1767
O30916	P36405	0.4596
O30916	O75095	0.5519
O30916	Q15418	0.7814
O30916	A2A2Y4	0.4523
O30916	Q9H0C5	0.4260
O30916	Q14088	0.7306
O30916	P07900	0.2685
O30916	O60879	0.2562
O30916	O00443	0.5117
O30916	Q9UBC1	0.4908
O30916	Q6XYQ8	0.6036
O30916	Q8TDR2	0.2299
O30916	Q9UHY1	0.2147
O30916	Q7Z3Y8	0.4906
O30916	P16157	0.3837
O30916	Q8N122	0.2445
O30916	P49619	0.6332
O30916	P50479	0.4765
O30916	Q9NYR9	0.3210
O30916	Q96S95	0.0924
O30916	O15066	0.3287
O30916	Q16658	0.4626
O30916	Q13077	0.1815
O30916	O14713	0.2445
O30916	Q8WWI1	0.5049
O30916	Q5GLZ8	0.0924
O30916	P46108	0.4447
O30916	Q8NHY2	0.1285
O30916	Q8NA23	0.4956
O30916	Q9HBL0	0.4351
O30916	P43034	0.4445
O30916	O15264	0.4116
O30916	P62987	0.5889
O30916	Q6XUX3	0.5004
O30916	O94921	0.2772
O30916	Q9NPB6	0.3660
O30916	P13500	0.2551
O30916	P19174	0.4463
O30916	Q9NYN1	0.7590
O30916	Q9H939	0.1767
O30916	Q6B8I1	0.4082
O30916	O00212	0.9470
O30916	Q9NQX4	0.5533
O30916	P46531	0.5519
O30916	Q9Y6V0	0.5501
O30916	P10145	0.1361
O30916	Q9BUZ4	0.2341
O30916	P61289	0.2445
O30916	Q9ULI4	0.1767
O30916	P05129	0.7814
O30916	Q9NPY3	0.3456
O30916	O43379	0.2300
O30916	O60663	0.5148
O30916	Q86WI3	0.4647
O30916	Q14677	0.3886
O30916	Q13568	0.3954
O30916	Q9NZJ5	0.5833
O30916	O95057	0.5909
O30916	O75995	0.2776
O30916	P52566	0.6314
O30916	P68036	0.4413
O30916	P23921	0.2445
O30916	Q13418	0.5038
O30916	P35916	0.3969
O30916	Q13515	0.4906
O30916	Q99501	0.2645
O30916	Q96DA2	0.4940
O30916	Q13033	0.1299
O30916	P61224	0.5145
O30916	Q6ZN54	0.5961
O30916	Q9Y6K9	0.3808
O30916	Q9NRA0	0.2445
O30916	Q9HBH0	0.9480
O30916	Q9NY57	0.7814
O30916	P60866	0.0924
O30916	O00159	0.5542
O30916	P05771	0.7814
O30916	Q8WVK7	0.3287
O30916	P41279	0.4025
O30916	Q8IVI9	0.2069
O30916	Q92556	0.7033
O30916	P46781	0.1242
O30916	Q86VW2	0.4747
O30916	Q96RF0	0.3326
O30916	P0C264	0.6269
O30916	P08588	0.2601
O30916	Q7Z4I7	0.4833
O30916	Q8TCU6	0.4738
O30916	P35268	0.0924
O30916	P51617	0.5410
O30916	P61073	0.3153
O30916	P53365	0.4946
O30916	A6NKF1	0.0301
O30916	Q5JWF2	0.7064
O30916	O14980	0.3206
O30916	Q9UDY2	0.7474
O30916	P51178	0.3066
O30916	P27348	0.1654
O30916	Q9UJC3	0.3530
O30916	Q9BT40	0.3640
O30916	Q8NBT2	0.0732
O30916	P19878	0.2743
O30916	P21802	0.5999
O30916	P10147	0.1950
O30916	Q15751	0.0924
O30916	P14649	0.0685
O30916	O14908	0.3283
O30916	Q96GF1	0.5939
O30916	P31946	0.4084
O30916	Q9Y615	0.4464
O30916	Q14344	0.7064
O30916	P62877	0.1819
O30916	Q59H18	0.5001
O30916	P30305	0.1767
O30916	Q6UXN9	0.4263
O30916	P20336	0.4940
O30916	Q96IY1	0.3070
O30916	P20749	0.6717
O30916	P26583	0.2040
O30916	Q15669	0.9544
O30916	Q7Z3G6	0.4322
O30916	Q96C45	0.5002
O30916	Q8TDY3	0.4464
O30916	Q9P2G3	0.0924
O30916	Q9UHD9	0.3946
O30916	O43660	0.3330
O30916	Q13616	0.0912
O30916	P21926	0.3135
O30916	B2RTY4	0.5533
O30916	Q9UHD2	0.5101
O30916	Q9NP72	0.2939
O30916	Q8NCM8	0.2094
O30916	O43747	0.3886
O30916	Q6S5L8	0.4943
O30916	P25445	0.1548
O30916	Q9BVA1	0.2886
O30916	P42768	0.4160
O30916	P09972	0.3026
O30916	Q9UM73	0.6664
O30916	Q9GZS3	0.4263
O30916	Q9BYB0	0.1932
O30916	P28062	0.1834
O30916	Q15036	0.2445
O30916	P35222	0.5990
O30916	Q14019	0.3750
O30916	Q8N9I0	0.6036
O30916	P48426	0.1774
O30916	Q86YV0	0.5138
O30916	Q02779	0.5459
O30916	Q8N1V2	0.3257
O30916	Q9Y2G4	0.6194
O30916	Q05193	0.1742
O30916	Q96FS4	0.2445
O30916	P57078	0.7489
O30916	Q9Y4H2	0.2772
O30916	Q07866	0.3287
O30916	Q14CM0	0.4870
O30916	P0CAP1	0.1929
O30916	Q9BQ90	0.2445
O30916	Q5VT25	0.6575
O52623	Q96EY1	0.3227
O52623	Q04771	0.5480
O52623	Q6S8J7	0.5526
O52623	P57075	0.4857
O52623	O95755	0.4780
O52623	Q9H6Y5	0.6679
O52623	Q96RU7	0.3266
O52623	P20929	0.3287
O52623	P05120	0.1529
O52623	P29992	0.5751
O52623	Q08378	0.1403
O52623	P49802	0.2597
O52623	P21462	0.2832
O52623	P50453	0.1950
O52623	Q9H8V3	0.5060
O52623	Q5JU00	0.3292
O52623	Q9NX02	0.3725
O52623	Q99832	0.2694
O52623	P49427	0.5481
O52623	Q9HD67	0.5906
O52623	Q15131	0.3275
O52623	P29320	0.5632
O52623	O00329	0.4305
O52623	Q8WX94	0.3739
O52623	P51149	0.3416
O52623	Q9UBC5	0.5906
O52623	P53041	0.3367
O52623	Q969T4	0.6817
O52623	Q9HBG6	0.1794
O52623	P49796	0.6128
O52623	P02549	0.5748
O52623	P31323	0.2772
O52623	O94979	0.2445
O52623	P48594	0.1529
O52623	Q9Y4G2	0.2302
O52623	Q8WXD9	0.4473
O52623	O75116	0.7765
O52623	P62256	0.5481
O52623	P01130	0.4216
O52623	Q92598	0.0835
O52623	Q9UPZ9	0.3229
O52623	P60981	0.1538
O52623	P46934	0.3682
O52623	P78362	0.3215
O52623	Q8IYD1	0.2445
O52623	P36952	0.1529
O52623	O60229	0.3584
O52623	Q9P1U1	0.4838
O52623	Q9NR09	0.5532
O52623	P51812	0.8260
O52623	Q70J99	0.3206
O52623	Q9UBT7	0.3760
O52623	O14559	0.0487
O52623	Q8WYP3	0.2642
O52623	Q9Y2I1	0.4111
O52623	P53667	0.5317
O52623	Q9UNN5	0.2445
O52623	Q00978	0.2777
O52623	P45983	0.5217
O52623	P49023	0.5920
O52623	Q9BW27	0.3026
O52623	Q9UQB3	0.5984
O52623	P61077	0.5481
O52623	Q9NQW6	0.1978
O52623	P13647	0.4301
O52623	Q6P3R8	0.5841
O52623	Q53LP3	0.4748
O52623	Q96BR1	0.8260
O52623	Q7Z614	0.1657
O52623	O15021	0.7765
O52623	Q96CA5	0.2676
O52623	P15882	0.3294
O52623	Q04695	0.4301
O52623	P49137	0.5217
O52623	Q9Y314	0.2445
O52623	Q9HAU4	0.5274
O52623	Q9HBI1	0.3760
O52623	P68400	0.4226
O52623	O14578	0.7765
O52623	P55196	0.3070
O52623	Q14246	0.5408
O52623	O00445	0.6000
O52623	A6NEL2	0.4598
O52623	Q8IV63	0.5485
O52623	P82279	0.6085
O52623	P51684	0.2832
O52623	Q9UN19	0.4376
O52623	P68363	0.1328
O52623	Q99755	0.3232
O52623	Q9H792	0.2197
O52623	Q14005	0.7210
O52623	P35247	0.3498
O52623	Q8N7F7	0.3537
O52623	Q96SU4	0.3717
O52623	Q8N5C8	0.2742
O52623	P14136	0.4796
O52623	Q86WG5	0.3717
O52623	O95684	0.2808
O52623	Q9HD43	0.1972
O52623	Q13523	0.3796
O52623	Q5TG30	0.1745
O52623	Q9NZN5	0.7797
O52623	Q6P1M3	0.0949
O52623	P12883	0.5906
O52623	O60504	0.3954
O52623	O95295	0.3653
O52623	Q9UQB9	0.3617
O52623	P51153	0.3395
O52623	Q8N9B8	0.6260
O52623	Q9NXR5	0.3574
O52623	P53621	0.1950
O52623	P09429	0.0274
O52623	Q8NB16	0.6007
O52623	P07948	0.5632
O52623	Q13164	0.5217
O52623	P41597	0.2832
O52623	Q8IYJ3	0.5980
O52623	O14512	0.4855
O52623	P28482	0.6266
O52623	Q8N4P6	0.4188
O52623	Q9Y6J8	0.2967
O52623	Q96PV0	0.3885
O52623	Q9BX70	0.4707
O52623	Q5JWF8	0.4838
O52623	Q92752	0.2903
O52623	Q13239	0.4359
O52623	O60346	0.0909
O52623	Q9HC77	0.3287
O52623	P08922	0.6902
O52623	P18031	0.0647
O52623	P68106	0.2853
O52623	O75061	0.0338
O52623	Q8N2E2	0.6085
O52623	Q9Y2H5	0.3112
O52623	Q9H0H5	0.1159
O52623	P52333	0.6134
O52623	P68133	0.4838
O52623	P25786	0.1242
O52623	Q8IVW1	0.5095
O52623	Q66GS9	0.3287
O52623	Q86UT6	0.2739
O52623	Q9Y6Y0	0.1211
O52623	P50552	0.4953
O52623	Q9Y4K3	0.4181
O52623	Q9Y6W5	0.5160
O52623	Q8NHV4	0.3287
O52623	P14317	0.4291
O52623	Q9UQ16	0.3144
O52623	O95613	0.3287
O52623	Q9UHB6	0.5370
O52623	P52565	0.6495
O52623	Q9ULJ8	0.7190
O52623	Q4G0W2	0.2967
O52623	Q05655	0.8260
O52623	O14641	0.7210
O52623	Q8TD16	0.0628
O52623	Q15417	0.3967
O52623	P29376	0.7111
O52623	Q92888	0.3689
O52623	Q9ULZ3	0.1966
O52623	Q969V5	0.5509
O52623	Q14964	0.5542
O52623	Q96J02	0.3682
O52623	Q9HCH5	0.4927
O52623	Q12979	0.3411
O52623	P78406	0.1821
O52623	Q9BXL7	0.3117
O52623	P25791	0.5920
O52623	Q9BU20	0.7222
O52623	P30260	0.3064
O52623	Q9H8T0	0.1188
O52623	Q5VVX9	0.4723
O52623	Q15025	0.4986
O52623	Q9NR19	0.2743
O52623	P21860	0.6870
O52623	Q14C86	0.3750
O52623	Q96ID5	0.2956
O52623	Q9HC98	0.4204
O52623	Q969Q4	0.5475
O52623	Q86T65	0.2490
O52623	Q96PN6	0.2078
O52623	P42773	0.3392
O52623	Q9ULV8	0.3319
O52623	Q6P2M8	0.1416
O52623	P14324	0.2117
O52623	Q32MK0	0.4662
O52623	P08729	0.4301
O52623	Q9H7X7	0.3486
O52623	Q02156	0.8260
O52623	Q9ULD6	0.3935
O52623	Q12933	0.1132
O52623	Q15311	0.1745
O52623	O60566	0.3502
O52623	Q15653	0.7051
O52623	Q13075	0.4264
O52623	Q9BQS2	0.6503
O52623	Q9NYL9	0.1743
O52623	P57737	0.5415
O52623	Q15147	0.2445
O52623	O95271	0.3137
O52623	A6NI47	0.4681
O52623	O00141	0.8260
O52623	Q13451	0.3279
O52623	Q9UJT1	0.2096
O52623	P30679	0.5123
O52623	Q13489	0.2893
O52623	P28072	0.3355
O52623	A6NKC9	0.5095
O52623	Q96JY6	0.3322
O52623	O75122	0.3614
O52623	O60674	0.6102
O52623	O43516	0.4709
O52623	Q13813	0.5675
O52623	Q9NXR1	0.3287
O52623	P26045	0.6063
O52623	Q16543	0.2445
O52623	Q86UR5	0.6862
O52623	P04637	0.2735
O52623	Q9H082	0.3541
O52623	P48147	0.2445
O52623	Q08345	0.6902
O52623	P42229	0.3281
O52623	Q8IUC4	0.2881
O52623	Q13748	0.1328
O52623	Q96SN8	0.3287
O52623	P23142	0.4746
O52623	O43854	0.3211
O52623	Q9UI46	0.4883
O52623	Q92835	0.3997
O52623	Q8IWJ2	0.2661
O52623	P0C0E4	0.3477
O52623	Q8IX30	0.4746
O52623	P08138	0.1216
O52623	Q9Y3F4	0.2772
O52623	Q15121	0.4061
O52623	O43312	0.3865
O52623	P17980	0.3355
O52623	Q16288	0.7111
O52623	Q86Z02	0.4574
O52623	Q9UQM7	0.1220
O52623	P29350	0.3833
O52623	Q8N474	0.0715
O52623	Q8TEQ6	0.3063
O52623	P48729	0.3939
O52623	Q9Y216	0.2445
O52623	O95487	0.2445
O52623	Q86V81	0.1213
O52623	Q9P258	0.3585
O52623	A6NMZ7	0.2940
O52623	P52294	0.4219
O52623	Q6ZMQ8	0.6949
O52623	Q15080	0.4998
O52623	Q676U5	0.1807
O52623	Q8TB24	0.0899
O52623	Q5HYK7	0.3944
O52623	Q9UBV4	0.0732
O52623	Q8IZW8	0.2772
O52623	P80192	0.6539
O52623	Q9H4B6	0.2607
O52623	P11171	0.6024
O52623	P62753	0.2743
O52623	Q9H0N0	0.6572
O52623	P41743	0.8260
O52623	Q9UQ07	0.1756
O52623	Q92673	0.3181
O52623	Q8WWQ8	0.5671
O52623	Q9UKZ4	0.5612
O52623	Q9H444	0.2445
O52623	Q86UE8	0.3895
O52623	Q9NPP4	0.4053
O52623	Q9BR61	0.2139
O52623	Q5VUR7	0.4379
O52623	P07355	0.1339
O52623	Q8N3E9	0.5488
O52623	Q9NRD0	0.3246
O52623	Q8IWL2	0.3498
O52623	Q96JH8	0.6679
O52623	Q9UPQ7	0.6538
O52623	Q02241	0.3287
O52623	O95460	0.3419
O52623	P47756	0.6706
O52623	Q5H9F3	0.2786
O52623	Q562R1	0.4838
O52623	Q5T1C6	0.2772
O52623	Q8NDI1	0.7005
O52623	Q9UM47	0.5966
O52623	Q86YV6	0.3584
O52623	Q96MF2	0.5436
O52623	Q8NE63	0.1971
O52623	P13489	0.2714
O52623	Q15052	0.6174
O52623	O00750	0.6769
O52623	Q9UHF1	0.4627
O52623	Q15349	0.8260
O52623	P49703	0.5527
O52623	Q13972	0.5282
O52623	Q86WN1	0.5417
O52623	Q8IUQ4	0.3336
O52623	Q9H2G2	0.5571
O52623	Q9BXF9	0.2534
O52623	P62988	0.4322
O52623	A8MYZ6	0.1317
O52623	Q86YS7	0.5543
O52623	O96013	0.1538
O52623	Q96L92	0.6630
O52623	Q2TAL5	0.6129
O52623	P17252	0.8260
O52623	Q9BUR4	0.1794
O52623	Q1MX18	0.1142
O52623	P30622	0.0900
O52623	P08631	0.5632
O52623	Q6WCQ1	0.1547
O52623	Q02763	0.6608
O52623	Q4VCS5	0.2129
O52623	Q96Q42	0.1966
O52623	P04216	0.0553
O52623	Q6UY11	0.5671
O52623	Q9UQ88	0.3275
O52623	O43295	0.1745
O52623	Q9H2C1	0.6196
O52623	Q13308	0.6343
O52623	O95716	0.6572
O52623	P32298	0.8260
O52623	Q8IW93	0.5630
O52623	Q9GZL7	0.2501
O52623	O75635	0.1529
O52623	Q15286	0.3541
O52623	O15111	0.5861
O52623	Q8IYU2	0.3903
O52623	O60296	0.2305
O52623	P17612	0.8260
O52623	Q15833	0.2772
O52623	Q8IVT5	0.6875
O52623	Q5DID0	0.4084
O52623	Q8IV53	0.2445
O52623	Q9H267	0.3407
O52623	P09471	0.6940
O52623	Q9BZF9	0.3159
O52623	O94925	0.2445
O52623	O75914	0.4664
O52623	O75628	0.6709
O52623	Q99439	0.2655
O52623	O75674	0.2445
O52623	Q14155	0.6138
O52623	P10827	0.0812
O52623	P10636	0.4702
O52623	O15211	0.5071
O52623	A7E2Y1	0.5906
O52623	Q96P53	0.4492
O52623	P06213	0.7111
O52623	Q9Y4G6	0.4710
O52623	Q96DX5	0.5002
O52623	O75596	0.3004
O52623	Q6ZNL6	0.7016
O52623	P49761	0.4515
O52623	Q9C000	0.3739
O52623	O60291	0.3584
O52623	Q9UBS0	0.8260
O52623	Q9BQA1	0.2743
O52623	P46109	0.3406
O52623	Q93009	0.2348
O52623	Q2PPJ7	0.2445
O52623	P50395	0.4187
O52623	Q9BSJ8	0.5501
O52623	Q13882	0.6127
O52623	Q9H7P9	0.6509
O52623	Q8N0X2	0.1807
O52623	Q15392	0.1856
O52623	O76041	0.3954
O52623	A6NJZ7	0.4262
O52623	Q9NRM7	0.6233
O52623	Q9H808	0.1704
O52623	Q68CJ9	0.3939
O52623	Q9NSB4	0.5068
O52623	Q9Y3P9	0.3287
O52623	P62736	0.4838
O52623	Q13796	0.0628
O52623	O14966	0.4780
O52623	Q69YQ0	0.5693
O52623	Q8N878	0.6024
O52623	P85298	0.1745
O52623	Q96S53	0.6091
O52623	Q96J92	0.3998
O52623	P25106	0.2832
O52623	Q9UPX8	0.4671
O52623	Q9H6Q3	0.4890
O52623	P29144	0.2445
O52623	Q8WXI2	0.3582
O52623	Q8TD57	0.0301
O52623	Q99961	0.3954
O52623	O00192	0.4780
O52623	O00303	0.2445
O52623	Q9BXB5	0.3979
O52623	Q7Z6P3	0.3322
O52623	P57059	0.0909
O52623	Q7Z6J0	0.4952
O52623	O75815	0.4719
O52623	Q8N2K1	0.4950
O52623	Q8N9B4	0.5436
O52623	Q5KSL6	0.7780
O52623	O00499	0.4077
O52623	Q8IU85	0.0691
O52623	P19086	0.4983
O52623	Q9UMZ2	0.2302
O52623	Q9NQU5	0.3443
O52623	P63096	0.6940
O52623	Q8IXV7	0.1901
O52623	Q9C0J8	0.2487
O52623	Q969K3	0.5579
O52623	P28065	0.3355
O52623	Q8TF21	0.4681
O52623	Q02388	0.3490
O52623	Q01546	0.4301
O52623	P55042	0.6940
O52623	Q12846	0.0860
O52623	Q5JSH3	0.2445
O52623	O15230	0.3556
O52623	Q9UK32	0.8260
O52623	Q8N4Z0	0.5413
O52623	P35658	0.1132
O52623	O15498	0.2122
O52623	O94989	0.4370
O52623	Q12866	0.7111
O52623	P61026	0.6021
O52623	P11831	0.1842
O52623	P11441	0.4322
O52623	P19838	0.6717
O52623	P40763	0.4931
O52623	Q9C0H5	0.1974
O52623	Q7Z3V4	0.2794
O52623	Q68CZ2	0.5398
O52623	Q9Y2M5	0.1078
O52623	P54725	0.4747
O52623	Q13153	0.5009
O52623	Q8TDY4	0.5195
O52623	Q9UN37	0.2445
O52623	Q8N2I9	0.3242
O52623	A6NC57	0.3894
O52623	Q6A1A2	0.8260
O52623	Q9NR80	0.6437
O52623	Q0VAK6	0.2222
O52623	P08962	0.4350
O52623	Q8WWN8	0.3207
O52623	P01111	0.7841
O52623	Q15628	0.3633
O52623	P15056	0.7034
O52623	O15144	0.3407
O52623	Q9Y6D5	0.3287
O52623	Q9UPY6	0.0975
O52623	Q9H765	0.2521
O52623	Q15772	0.2961
O52623	Q96MP8	0.2772
O52623	Q9BVC4	0.2445
O52623	P20941	0.2445
O52623	A6NIX2	0.6416
O52623	P11277	0.7204
O52623	P26038	0.6330
O52623	Q9Y2X8	0.5481
O52623	Q53QZ3	0.4187
O52623	Q92730	0.9838
O52623	Q9NR12	0.5920
O52623	Q8WYL5	0.2967
O52623	Q96M53	0.2445
O52623	Q9BYH8	0.6194
O52623	Q9BVG8	0.0301
O52623	Q5TCX8	0.6539
O52623	O75882	0.4746
O52623	P04899	0.6940
O52623	Q9BWU1	0.3147
O52623	Q7Z3U7	0.2919
O52623	O14556	0.2183
O52623	Q7Z406	0.5906
O52623	Q9NSV4	0.3784
O52623	P12755	0.0820
O52623	P32455	0.2445
O52623	Q2M2I5	0.4301
O52623	Q71U36	0.3536
O52623	O00410	0.0666
O52623	Q13829	0.0356
O52623	A8MVX0	0.4430
O52623	Q8IY33	0.2429
O52623	P52735	0.5497
O52623	Q66LE6	0.2445
O52623	O14617	0.1906
O52623	P58107	0.0898
O52623	P17661	0.5491
O52623	P62191	0.2743
O52623	Q9NRH3	0.3287
O52623	Q9Y6H5	0.4275
O52623	O75970	0.6296
O52623	Q9Y446	0.5742
O52623	Q03135	0.3905
O52623	P16333	0.4411
O52623	P35346	0.2832
O52623	Q13257	0.2808
O52623	Q9H2Y7	0.0956
O52623	Q7Z3Y9	0.4301
O52623	P78385	0.4139
O52623	Q96D21	0.7274
O52623	Q99836	0.4474
O52623	P54753	0.5632
O52623	A8MTJ3	0.6692
O52623	Q14651	0.6106
O52623	Q96HC4	0.5920
O52623	Q9NWZ3	0.3370
O52623	Q5JU85	0.2425
O52623	P42566	0.4213
O52623	P13797	0.6609
O52623	Q8IX03	0.1644
O52623	Q9ULV0	0.5966
O52623	P16066	0.7534
O52623	O75037	0.0540
O52623	Q96GD4	0.6701
O52623	Q9HB90	0.4618
O52623	P59047	0.3739
O52623	Q96DN2	0.4746
O52623	P05452	0.1236
O52623	P54792	0.7210
O52623	Q5VWJ9	0.1561
O52623	P32019	0.0996
O52623	Q5VV41	0.5060
O52623	Q10589	0.2249
O52623	A6NCN2	0.4139
O52623	O43684	0.1915
O52623	Q9C0E4	0.6679
O52623	Q9BRK5	0.1315
O52623	Q15058	0.1376
O52623	P53396	0.1533
O52623	P12882	0.5906
O52623	Q96FJ2	0.3614
O52623	Q8IWZ3	0.2842
O52623	P33176	0.3027
O52623	Q04759	0.7765
O52623	P33981	0.3789
O52623	P35579	0.5906
O52623	Q5JXB2	0.6817
O52623	P22455	0.6740
O52623	P50607	0.2772
O52623	Q8NDN9	0.2595
O52623	P42224	0.2739
O52623	Q9NZU5	0.5901
O52623	Q9H0M0	0.3211
O52623	P98171	0.4367
O52623	Q9Y6Q5	0.1469
O52623	O43264	0.3287
O52623	Q6IA86	0.1958
O52623	Q9H8W5	0.2840
O52623	Q15759	0.4089
O52623	P0C263	0.4535
O52623	Q8N5S9	0.2445
O52623	O43307	0.4935
O52623	P78504	0.6085
O52623	P54646	0.0503
O52623	Q99435	0.4627
O52623	P13533	0.5906
O52623	P32121	0.2772
O52623	P84095	0.9899
O52623	Q9Y616	0.1023
O52623	Q8IYT8	0.3331
O52623	P62979	0.4353
O52623	Q5T2W1	0.6928
O52623	Q6N022	0.5612
O52623	P49407	0.1644
O52623	O94875	0.3954
O52623	Q05086	0.3355
O52623	Q13615	0.3175
O52623	Q96Q27	0.3599
O52623	P13646	0.4796
O52623	O96017	0.4182
O52623	O95294	0.7404
O52623	Q9Y5P4	0.3175
O52623	Q9NRR6	0.3614
O52623	Q13526	0.0626
O52623	Q9BTT0	0.1616
O52623	Q9ULT8	0.3477
O52623	P15531	0.3886
O52623	P61586	0.8797
O52623	Q12974	0.2682
O52623	Q9HAZ1	0.4149
O52623	P35900	0.4301
O52623	O95819	0.5068
O52623	P07996	0.4153
O52623	Q8IWU2	0.6902
O52623	Q562E7	0.4037
O52623	P36575	0.0899
O52623	Q9C0D6	0.2490
O52623	Q9BQI3	0.2860
O52623	O00506	0.6504
O52623	P47712	0.4946
O52623	O15018	0.6679
O52623	Q14CB8	0.1745
O52623	Q9HAP6	0.7210
O52623	Q13347	0.2445
O52623	Q9BQI6	0.5979
O52623	Q86VF7	0.4170
O52623	Q8IUA0	0.3279
O52623	P07737	0.1701
O52623	Q92796	0.4937
O52623	Q9H6Y2	0.1506
O52623	Q12852	0.7034
O52623	P24864	0.2743
O52623	Q13555	0.1220
O52623	P08134	0.9899
O52623	Q9Y2J2	0.6024
O52623	Q9Y4F1	0.5993
O52623	Q8WV41	0.4006
O52623	Q9Y6E0	0.6001
O52623	Q96G01	0.1755
O52623	Q96CW1	0.1055
O52623	P48736	0.5677
O52623	Q9P2R3	0.6717
O52623	O15034	0.3782
O52623	O15197	0.5632
O52623	Q92882	0.3309
O52623	Q8IUN9	0.2967
O52623	Q13464	0.8260
O52623	Q5VV63	0.4746
O52623	Q9HBY8	0.8260
O52623	Q68DD2	0.2676
O52623	O75717	0.2366
O52623	Q14847	0.4483
O52623	Q8WWW0	0.2148
O52623	P09496	0.2324
O52623	Q5MNZ9	0.2445
O52623	Q5IJ48	0.6085
O52623	Q96L93	0.0329
O52623	A1L390	0.6562
O52623	Q4L180	0.2390
O52623	P05062	0.4324
O52623	O75197	0.1764
O52623	P52824	0.6501
O52623	Q16787	0.4556
O52623	Q8TE77	0.0301
O52623	P07451	0.0909
O52623	P07942	0.4072
O52623	Q9HCM4	0.5906
O52623	Q9BWP8	0.2967
O52623	Q16659	0.4197
O52623	Q9UJP4	0.1078
O52623	Q9HCP0	0.5673
O52623	O43791	0.3460
O52623	Q05513	0.8260
O52623	Q9UNH5	0.1980
O52623	Q9NUQ3	0.1317
O52623	Q8IXQ8	0.5748
O52623	Q14192	0.5522
O52623	Q5JSP0	0.6883
O52623	Q6UW88	0.4310
O52623	O43172	0.2545
O52623	Q8IV45	0.4339
O52623	Q9H2B2	0.6503
O52623	Q8NAA4	0.1807
O52623	Q9BT88	0.6056
O52623	Q9H788	0.4943
O52623	P10144	0.2445
O52623	Q8N3D4	0.6152
O52623	Q9C075	0.4301
O52623	Q9UBF8	0.5677
O52623	O00560	0.4618
O52623	Q9H0U4	0.3541
O52623	Q14232	0.2772
O52623	Q2VIQ3	0.3585
O52623	Q9UI47	0.0927
O52623	Q7Z5R6	0.3614
O52623	Q96DZ5	0.3969
O52623	Q6A162	0.4301
O52623	Q5TCZ1	0.5548
O52623	P43405	0.6400
O52623	Q99743	0.1317
O52623	O14492	0.4943
O52623	Q92764	0.4301
O52623	Q8IZQ1	0.4170
O52623	P25789	0.3355
O52623	P51957	0.5153
O52623	Q00534	0.3147
O52623	Q8N3R9	0.0741
O52623	Q9C040	0.3379
O52623	Q9UPN3	0.6799
O52623	Q14644	0.4445
O52623	P78356	0.2772
O52623	P62873	0.2727
O52623	Q14008	0.3287
O52623	Q9NZC7	0.2995
O52623	Q07889	0.7516
O52623	A0FGR9	0.5561
O52623	Q9UBK8	0.2743
O52623	Q9UI08	0.3287
O52623	P22059	0.3963
O52623	Q15154	0.5101
O52623	P21757	0.1320
O52623	P61086	0.6817
O52623	Q6DN12	0.6530
O52623	Q13976	0.8260
O52623	P78417	0.2445
O52623	O60711	0.5920
O52623	P49459	0.5481
O52623	Q15375	0.5632
O52623	Q13425	0.6679
O52623	Q9C0G6	0.0894
O52623	Q13496	0.2772
O52623	P61225	0.7962
O52623	Q99615	0.0848
O52623	Q15283	0.6714
O52623	Q15185	0.2743
O52623	Q15327	0.5701
O52623	Q76G19	0.6774
O52623	P68371	0.5942
O52623	Q00987	0.2196
O52623	Q92519	0.0599
O52623	Q9H3S7	0.1729
O52623	Q14315	0.7038
O52623	Q5TCQ9	0.4658
O52623	Q9UPN4	0.1824
O52623	Q9UQF2	0.3865
O52623	Q9Y2H6	0.2698
O52623	Q15813	0.1348
O52623	Q8N392	0.1745
O52623	P29074	0.6063
O52623	Q12829	0.5958
O52623	Q5GFL6	0.4497
O52623	Q01995	0.4014
O52623	P06493	0.6590
O52623	Q6UXR4	0.3891
O52623	Q5T0N5	0.5417
O52623	P55735	0.0209
O52623	Q8TDG2	0.4838
O52623	O94887	0.4791
O52623	Q5JZY3	0.5632
O52623	P06239	0.5632
O52623	Q9H2X6	0.4259
O52623	P31749	0.8260
O52623	P43686	0.2743
O52623	Q99549	0.2634
O52623	P52564	0.6504
O52623	Q9BZL6	0.4473
O52623	Q53RD9	0.5408
O52623	P10914	0.2777
O52623	Q96AC1	0.4924
O52623	P29536	0.3287
O52623	Q9Y623	0.5906
O52623	Q96HD1	0.5289
O52623	Q9H0R1	0.2445
O52623	P40306	0.3355
O52623	P19013	0.4301
O52623	Q495M9	0.3135
O52623	Q9GZN1	0.4838
O52623	Q9BX66	0.3954
O52623	Q14653	0.4865
O52623	Q05084	0.1790
O52623	O43182	0.4187
O52623	Q99759	0.4253
O52623	Q9BVJ7	0.2743
O52623	A5PLL1	0.3130
O52623	Q5MAI5	0.3770
O52623	Q5XKE5	0.4301
O52623	Q96SB3	0.6688
O52623	Q8IWE5	0.2302
O52623	Q6P3S1	0.2445
O52623	Q9H254	0.7204
O52623	Q9ULZ2	0.1068
O52623	Q8IUG5	0.4405
O52623	Q12788	0.2727
O52623	O00743	0.2384
O52623	Q9H7D7	0.4080
O52623	P46783	0.2743
O52623	Q9Y5K6	0.4485
O52623	P10114	0.6460
O52623	Q6ZSZ5	0.5854
O52623	Q9BXL6	0.2287
O52623	Q9H628	0.7189
O52623	Q6GPH4	0.1257
O52623	Q9NTX7	0.0909
O52623	Q8NI77	0.3287
O52623	Q06547	0.4910
O52623	Q96P63	0.0836
O52623	Q9Y689	0.5475
O52623	P61088	0.4412
O52623	Q712K3	0.6817
O52623	O60637	0.4350
O52623	Q15599	0.6679
O52623	Q5BJF6	0.3287
O52623	Q9NWT1	0.2501
O52623	Q13835	0.1556
O52623	Q16352	0.4301
O52623	Q9UHX3	0.5408
O52623	Q96QZ7	0.5851
O52623	P40617	0.5475
O52623	Q9ULL1	0.5060
O52623	Q02880	0.3854
O52623	Q16832	0.4339
O52623	Q68DA7	0.5467
O52623	P40227	0.2694
O52623	A7KAX9	0.4514
O52623	B0I1T2	0.5375
O52623	Q7Z6K4	0.3669
O52623	Q6S545	0.4681
O52623	Q9NPJ1	0.3536
O52623	Q5EBL8	0.7047
O52623	O75832	0.5988
O52623	P50502	0.3492
O52623	P28066	0.2743
O52623	O43293	0.3090
O52623	Q9Y2N7	0.1644
O52623	Q86UX6	0.8260
O52623	P47755	0.5863
O52623	O43707	0.5300
O52623	Q7Z6I6	0.1745
O52623	P50750	0.3147
O52623	Q9H4M9	0.0459
O52623	P35749	0.5906
O52623	P57735	0.3489
O52623	Q9BYG5	0.3126
O52623	P62826	0.4955
O52623	Q4UJ75	0.3789
O52623	Q15075	0.5515
O52623	Q9BXM7	0.3140
O52623	P30740	0.1529
O52623	Q8IVE3	0.3860
O52623	A6NDJ8	0.3477
O52623	Q9NZ56	0.2245
O52623	P53680	0.0329
O52623	Q99640	0.4310
O52623	Q9NVD7	0.5099
O52623	P13611	0.3729
O52623	O00522	0.7426
O52623	O43609	0.2772
O52623	O43283	0.7034
O52623	Q96LI5	0.0909
O52623	Q8IZJ4	0.5764
O52623	A8TX70	0.2940
O52623	O00505	0.4126
O52623	Q14451	0.4463
O52623	Q9NQ66	0.1719
O52623	Q9BZF1	0.3384
O52623	Q15569	0.5818
O52623	Q6DT37	0.7023
O52623	P30304	0.2445
O52623	P57796	0.2445
O52623	P53778	0.4545
O52623	Q05707	0.3831
O52623	Q92934	0.2766
O52623	Q7Z3Z0	0.4301
O52623	P15924	0.3993
O52623	P49795	0.1528
O52623	Q9H1K0	0.3436
O52623	P60604	0.5481
O52623	O00170	0.3319
O52623	Q99584	0.2162
O52623	Q9UNE7	0.2189
O52623	Q86YR5	0.3070
O52623	P55040	0.7051
O52623	P31944	0.2423
O52623	Q96PY6	0.6031
O52623	Q9NYS0	0.6323
O52623	P08238	0.2837
O52623	Q9BR76	0.5897
O52623	P20618	0.3355
O52623	Q8IUH4	0.5730
O52623	Q15907	0.3489
O52623	P63165	0.2901
O52623	P62937	0.3604
O52623	O76013	0.4301
O52623	Q8N264	0.4743
O52623	P46939	0.5845
O52623	O75886	0.3791
O52623	Q2UY09	0.2872
O52623	P62837	0.5481
O52623	Q99944	0.4746
O52623	Q5JSL3	0.0637
O52623	P54727	0.3122
O52623	Q96QV1	0.6379
O52623	Q13201	0.4957
O52623	B1AK53	0.3137
O52623	P29034	0.4241
O52623	O94973	0.2324
O52623	Q13643	0.5920
O52623	Q9NQ36	0.4746
O52623	Q96L33	0.9899
O52623	P42336	0.5677
O52623	O43597	0.3614
O52623	P48643	0.3834
O52623	Q92614	0.6155
O52623	Q96AX2	0.3541
O52623	Q16644	0.5217
O52623	O75553	0.2383
O52623	P46734	0.5981
O52623	Q5TYW2	0.3029
O52623	Q5JT25	0.3404
O52623	Q96M96	0.7068
O52623	Q99816	0.2325
O52623	Q01082	0.7204
O52623	O43491	0.6273
O52623	Q14678	0.3360
O52623	Q15382	0.7328
O52623	Q8NFH4	0.1412
O52623	Q13045	0.0596
O52623	Q684P5	0.2445
O52623	Q9Y2L6	0.6330
O52623	P11488	0.6692
O52623	P04629	0.7091
O52623	P49746	0.3694
O52623	O60494	0.3978
O52623	Q96S79	0.6646
O52623	P42226	0.3281
O52623	Q9Y283	0.4907
O52623	Q9NT62	0.2668
O52623	O75385	0.3498
O52623	Q15334	0.0531
O52623	Q12891	0.0860
O52623	O00151	0.6000
O52623	Q9H5K3	0.6007
O52623	O15511	0.3719
O52623	Q92918	0.5366
O52623	P54756	0.5632
O52623	P50542	0.2668
O52623	P07947	0.6629
O52623	P34925	0.7111
O52623	Q9GZM8	0.2097
O52623	Q15678	0.5568
O52623	Q8N108	0.0708
O52623	Q16584	0.6007
O52623	Q6UXS9	0.2423
O52623	Q96P47	0.6100
O52623	O14910	0.6105
O52623	Q86Y46	0.5068
O52623	Q9UKW4	0.6982
O52623	Q96H55	0.5906
O52623	O75695	0.0527
O52623	P62942	0.2790
O52623	Q52WX2	0.3706
O52623	Q9H2K8	0.6339
O52623	P60510	0.1921
O52623	P08107	0.2445
O52623	Q8WXA3	0.7303
O52623	Q96PK2	0.5892
O52623	Q13367	0.1197
O52623	Q99683	0.4472
O52623	P31152	0.4726
O52623	Q9Y2T1	0.2678
O52623	Q8NBT0	0.1360
O52623	Q8TF72	0.1640
O52623	Q8IZP0	0.5366
O52623	Q86SG6	0.3460
O52623	P62070	0.7339
O52623	P20338	0.4514
O52623	Q6ZMT1	0.7246
O52623	Q6VAB6	0.6869
O52623	Q9BQY6	0.3161
O52623	A6NJG2	0.5312
O52623	O76014	0.4301
O52623	P61020	0.4738
O52623	Q8N4G2	0.5527
O52623	P56703	0.0732
O52623	Q9H0F7	0.5475
O52623	Q00537	0.3275
O52623	P23219	0.4083
O52623	Q8NFI4	0.2116
O52623	O95198	0.1078
O52623	P34947	0.8260
O52623	Q9UK22	0.2445
O52623	Q96KX2	0.0798
O52623	Q9BYD9	0.4838
O52623	Q9BSK4	0.2581
O52623	Q92569	0.4907
O52623	Q96S21	0.4022
O52623	Q9UMS6	0.2724
O52623	Q3YEC7	0.4258
O52623	Q14393	0.4746
O52623	Q5T7P8	0.5948
O52623	P49418	0.2391
O52623	Q8N6T3	0.1235
O52623	O14639	0.6419
O52623	P46060	0.3287
O52623	Q6UX02	0.5231
O52623	Q6IBS0	0.1189
O52623	Q06413	0.1868
O52623	O95835	0.7765
O52623	Q9Y3S1	0.2613
O52623	Q12805	0.4627
O52623	Q9Y2U5	0.4253
O52623	Q9H329	0.6024
O52623	P43403	0.6400
O52623	Q9UER7	0.2269
O52623	Q8WZ73	0.6323
O52623	P55957	0.3203
O52623	Q96KV7	0.3254
O52623	Q6PGP7	0.1197
O52623	Q96N96	0.4465
O52623	Q96P15	0.1529
O52623	Q13459	0.3715
O52623	Q9NYT0	0.2653
O52623	A2A2Z9	0.4907
O52623	Q6Q6R5	0.5328
O52623	Q969G2	0.4179
O52623	P09601	0.1434
O52623	Q02846	0.4547
O52623	Q7L099	0.3162
O52623	Q96KQ7	0.3696
O52623	Q6DN90	0.2919
O52623	Q99466	0.5966
O52623	O95398	0.5445
O52623	Q8NEB9	0.5677
O52623	P22105	0.3391
O52623	P61970	0.2445
O52623	P59998	0.2561
O52623	Q12778	0.1604
O52623	Q3ZCM7	0.1328
O52623	P11309	0.3534
O52623	Q9C0C9	0.5362
O52623	Q12968	0.1941
O52623	Q9P289	0.5068
O52623	Q14934	0.1317
O52623	O94851	0.5256
O52623	Q9NR64	0.1640
O52623	Q6ZRI8	0.1745
O52623	Q9BWF2	0.2364
O52623	Q9P202	0.6177
O52623	Q99418	0.4476
O52623	P21941	0.3646
O52623	Q7Z3S9	0.4746
O52623	P19784	0.4735
O52623	Q9Y3L5	0.6470
O52623	P54764	0.5632
O52623	Q9UIV8	0.1529
O52623	Q96MT3	0.5390
O52623	Q15464	0.6444
O52623	Q92974	0.5511
O52623	P12035	0.4301
O52623	Q9UPW8	0.7790
O52623	Q16566	0.2743
O52623	Q6PK57	0.3144
O52623	P25054	0.4624
O52623	Q9HAV0	0.2727
O52623	O75112	0.5920
O52623	Q6T310	0.6470
O52623	P53350	0.6701
O52623	O15013	0.5979
O52623	Q14525	0.4301
O52623	Q9Y6M4	0.6556
O52623	Q15303	0.6870
O52623	Q9H426	0.5222
O52623	Q9P209	0.3287
O52623	Q96BM1	0.3663
O52623	P48556	0.2743
O52623	O14936	0.3070
O52623	P98174	0.6621
O52623	Q8IWB6	0.5300
O52623	Q9H832	0.6817
O52623	Q8N5V2	0.4514
O52623	P08567	0.4922
O52623	Q969X6	0.5270
O52623	Q06418	0.6446
O52623	Q96T51	0.3318
O52623	Q6PIF6	0.5906
O52623	O94844	0.9421
O52623	Q96RT8	0.3287
O52623	Q9Y3R0	0.7210
O52623	O60759	0.4729
O52623	P61160	0.4838
O52623	O60447	0.0534
O52623	P20936	0.5091
O52623	P57768	0.2786
O52623	O43790	0.4301
O52623	Q8N157	0.3756
O52623	Q9Y217	0.2445
O52623	Q9Y365	0.0664
O52623	P51878	0.2954
O52623	O15079	0.4650
O52623	Q86YV5	0.3105
O52623	Q99962	0.4213
O52623	P49720	0.3355
O52623	Q8IWL1	0.3498
O52623	Q13596	0.3886
O52623	P08779	0.4301
O52623	O14733	0.6504
O52623	Q14185	0.5479
O52623	Q92851	0.0675
O52623	Q9NP31	0.5476
O52623	Q96RU8	0.0519
O52623	Q3MIN7	0.5566
O52623	Q8IVF6	0.3749
O52623	P53992	0.1790
O52623	P63092	0.6383
O52623	O75791	0.4376
O52623	Q9UPT5	0.4585
O52623	Q9H3M7	0.2237
O52623	O15084	0.3113
O52623	P21917	0.2322
O52623	P51857	0.2445
O52623	Q92527	0.6194
O52623	Q8NG66	0.2925
O52623	Q3SXY8	0.5475
O52623	Q9ULH1	0.2459
O52623	P50990	0.3536
O52623	Q9UPT6	0.2714
O52623	P61018	0.3541
O52623	P35241	0.6211
O52623	Q7Z5H3	0.3059
O52623	Q15111	0.1636
O52623	A1IGU5	0.4590
O52623	Q969U6	0.1781
O52623	O60237	0.2068
O52623	O15519	0.2437
O52623	Q13541	0.2743
O52623	Q8N568	0.1969
O52623	Q6P6B7	0.3137
O52623	Q16667	0.0591
O52623	Q86VP1	0.2484
O52623	Q04721	0.5867
O52623	Q9UM11	0.3245
O52623	Q01973	0.6134
O52623	O43255	0.3331
O52623	P04271	0.2162
O52623	Q9NYL2	0.7034
O52623	A6NC98	0.2081
O52623	Q96C24	0.5825
O52623	Q13490	0.2893
O52623	Q9NSY1	0.7109
O52623	Q14449	0.4890
O52623	Q6S8J3	0.4838
O52623	Q13939	0.0320
O52623	P11172	0.2445
O52623	Q8TF42	0.4421
O52623	Q8N4Y2	0.1016
O52623	P04626	0.6608
O52623	Q76N89	0.2873
O52623	P55212	0.3607
O52623	P18206	0.5839
O52623	P08133	0.1124
O52623	P13796	0.6106
O52623	Q155Q3	0.6786
O52623	Q92608	0.4626
O52623	Q14974	0.4219
O52623	O00257	0.0698
O52623	Q9Y2H1	0.6527
O52623	Q9Y5Z7	0.2003
O52623	P35609	0.5300
O52623	O76039	0.2786
O52623	P16949	0.3287
O52623	O14879	0.0982
O52623	P52630	0.3613
O52623	P62079	0.4350
O52623	Q9BT23	0.5380
O52623	Q6PGN9	0.3287
O52623	Q7Z6G8	0.3894
O52623	Q6ZMN7	0.8552
O52623	Q9NYC9	0.2380
O52623	O14782	0.3287
O52623	P48059	0.5920
O52623	P63261	0.5366
O52623	Q9H4B7	0.1328
O52623	P51159	0.3477
O52623	Q02790	0.3834
O52623	Q63ZY3	0.3866
O52623	Q9BYZ6	0.9421
O52623	P29474	0.2376
O52623	Q9ULP0	0.2445
O52623	Q9P2F8	0.5944
O52623	Q13554	0.3614
O52623	Q8NFZ5	0.3836
O52623	Q9UL54	0.5571
O52623	Q9BZG1	0.4790
O52623	Q92828	0.4825
O52623	O60841	0.2445
O52623	P11055	0.5906
O52623	Q9NZQ9	0.3680
O52623	P59190	0.6768
O52623	Q14511	0.4204
O52623	Q86UV5	0.0323
O52623	O14976	0.7026
O52623	A0FGR8	0.5501
O52623	P25092	0.4324
O52623	Q8N9V6	0.3914
O52623	Q14CS0	0.2445
O52623	Q12955	0.4205
O52623	O00311	0.4680
O52623	Q03252	0.5329
O52623	Q96P20	0.3739
O52623	O95433	0.3492
O52623	P60763	0.9899
O52623	Q93096	0.3211
O52623	Q9H422	0.4574
O52623	Q6NXT1	0.2786
O52623	Q8IZE3	0.2148
O52623	O15145	0.2380
O52623	P10599	0.3396
O52623	Q68J44	0.2967
O52623	Q99570	0.5079
O52623	P60484	0.2995
O52623	Q92630	0.4574
O52623	Q9NRR5	0.4621
O52623	Q8IZT6	0.3953
O52623	Q93052	0.5920
O52623	Q6IQ55	0.7294
O52623	P19087	0.6931
O52623	O43930	0.7733
O52623	Q9Y2I2	0.3315
O52623	Q01726	0.2322
O52623	O15083	0.1938
O52623	P51452	0.2841
O52623	A6NNM3	0.4262
O52623	P36507	0.6504
O52623	P62879	0.2727
O52623	P62333	0.3070
O52623	Q7Z444	0.9206
O52623	O94804	0.5068
O52623	O43566	0.1820
O52623	Q01484	0.3837
O52623	P25963	0.7435
O52623	Q14141	0.1211
O52623	Q9Y4I1	0.5906
O52623	O76009	0.4301
O52623	P51681	0.3494
O52623	Q9NZN1	0.3062
O52623	P98155	0.5555
O52623	O15357	0.5201
O52623	Q9UKX3	0.5012
O52623	Q9BW83	0.3416
O52623	Q96PE2	0.5060
O52623	O60610	0.2578
O52623	Q9UEW8	0.4538
O52623	Q6ZUJ8	0.2772
O52623	Q8WZ42	0.2384
O52623	Q8IUH5	0.4547
O52623	Q9BQE3	0.1328
O52623	Q9UHV5	0.5071
O52623	Q92817	0.2472
O52623	P57105	0.6679
O52623	Q7RTP6	0.6078
O52623	Q9P2H3	0.1704
O52623	P61158	0.4838
O52623	Q04206	0.5567
O52623	Q14162	0.5612
O52623	P62195	0.2272
O52623	Q9Y4G8	0.5985
O52623	Q07157	0.7777
O52623	A5A3E0	0.4838
O52623	Q8WWX0	0.3137
O52623	Q0D2K5	0.5078
O52623	Q7RTS7	0.5491
O52623	Q96IF1	0.5920
O52623	P58753	0.1266
O52623	P06241	0.6127
O52623	O43741	0.2445
O52623	Q96T49	0.3137
O52623	Q8N2S1	0.4497
O52623	Q86X27	0.4263
O52623	P55345	0.5070
O52623	Q99550	0.2472
O52623	Q9Y2K3	0.5906
O52623	P63244	0.2747
O52623	Q8NFH3	0.0917
O52623	O95747	0.5500
O52623	Q9NSB8	0.2722
O52623	P02545	0.5329
O52623	P61371	0.3293
O52623	Q6P9H4	0.2198
O52623	Q9Y6S9	0.8260
O52623	Q9Y261	0.1167
O52623	Q92930	0.3541
O52623	Q9Y566	0.3788
O52623	P52943	0.4401
O52623	Q8TE67	0.7477
O52623	Q9UPE1	0.4830
O52623	Q86VI3	0.4647
O52623	P14543	0.4627
O52623	Q9NR81	0.5060
O52623	Q9P107	0.1386
O52623	Q13009	0.4539
O52623	P23258	0.3287
O52623	A6NGB9	0.2630
O52623	Q5TF58	0.5283
O52623	P20594	0.6312
O52623	Q8IXI2	0.9453
O52623	P23443	0.8260
O52623	Q8TAP4	0.5522
O52623	P28070	0.3355
O52623	Q8WXK3	0.4681
O52623	Q9Y5X1	0.6376
O52623	P50461	0.4322
O52623	P52298	0.0432
O52623	O14795	0.7319
O52623	Q92973	0.3355
O52623	O15116	0.0944
O52623	Q9P2A4	0.4561
O52623	P59046	0.3739
O52623	O94929	0.6419
O52623	Q8NB66	0.7395
O52623	Q2M1Z3	0.1745
O52623	Q13114	0.3681
O52623	Q8WZ64	0.2651
O52623	Q9UKN7	0.5906
O52623	Q7RTN6	0.3631
O52623	Q9H9F9	0.4838
O52623	P57729	0.4012
O52623	Q9UBG0	0.3338
O52623	Q8TAA3	0.2445
O52623	P30530	0.6608
O52623	O75462	0.0917
O52623	Q13636	0.6371
O52623	Q8TC84	0.3137
O52623	Q9HCE6	0.6509
O52623	O60733	0.5959
O52623	O75676	0.8260
O52623	Q8WUF5	0.5405
O52623	Q9BPX1	0.2445
O52623	Q96A65	0.1848
O52623	Q2Q1W2	0.5141
O52623	Q14999	0.3653
O52623	Q13042	0.3287
O52623	Q6IN97	0.5123
O52623	Q12834	0.3511
O52623	Q6A163	0.4301
O52623	O43815	0.1428
O52623	Q12965	0.4941
O52623	Q9UPS8	0.3832
O52623	Q13404	0.5941
O52623	P08069	0.7111
O52623	Q13574	0.4266
O52623	P28289	0.3287
O52623	Q96PY5	0.1528
O52623	Q8IVF5	0.4261
O52623	Q96P09	0.4479
O52623	O14508	0.3506
O52623	Q9NZI8	0.0550
O52623	Q9BZL4	0.4473
O52623	Q9P219	0.3381
O52623	P42356	0.4983
O52623	Q13685	0.1360
O52623	Q9Y6R4	0.5502
O52623	Q8TBB1	0.7464
O52623	Q8TC44	0.1734
O52623	Q9H0F6	0.1254
O52623	Q15269	0.2654
O52623	O00471	0.2445
O52623	Q8IWF7	0.4723
O52623	Q5SW96	0.3886
O52623	P54760	0.5612
O52623	Q9UF33	0.5632
O52623	O75912	0.3393
O52623	A6NNZ2	0.1328
O52623	P36896	0.6708
O52623	P56377	0.2620
O52623	P36406	0.5347
O52623	Q8NEJ0	0.2288
O52623	O43374	0.7923
O52623	O14939	0.1563
O52623	Q04917	0.1740
O52623	P02538	0.5491
O52623	Q9H190	0.3210
O52623	Q96PX9	0.4430
O52623	P50452	0.2445
O52623	Q15149	0.6106
O52623	Q13158	0.3700
O52623	Q5W041	0.4492
O52623	Q9Y573	0.1078
O52623	Q96B67	0.1402
O52623	O75582	0.8260
O52623	Q9Y613	0.2490
O52623	Q6IQ22	0.3541
O52623	Q13474	0.4932
O52623	O43572	0.2772
O52623	Q13625	0.1565
O52623	Q9NWX5	0.5047
O52623	Q9UDY8	0.4019
O52623	Q13501	0.2982
O52623	Q96JJ3	0.3287
O52623	Q9UNT1	0.4780
O52623	P05109	0.1583
O52623	Q32P44	0.2740
O52623	Q9BV47	0.2967
O52623	Q14112	0.4627
O52623	P14635	0.3287
O52623	Q92832	0.4746
O52623	A9QM74	0.5638
O52623	O95661	0.7414
O52623	Q9UFH2	0.0370
O52623	Q92772	0.2688
O52623	P04083	0.1938
O52623	P42772	0.2445
O52623	P01116	0.7284
O52623	P98177	0.2010
O52623	P15498	0.6486
O52623	Q7Z794	0.4301
O52623	Q8NFT8	0.6085
O52623	P06132	0.2743
O52623	Q9NY65	0.1199
O52623	O95678	0.4301
O52623	P23528	0.4046
O52623	P35606	0.2445
O52623	Q05BV3	0.0906
O52623	P34932	0.2743
O52623	P11802	0.3501
O52623	Q15819	0.3941
O52623	Q9UNF0	0.5225
O52623	Q15438	0.4476
O52623	Q9H9P5	0.3605
O52623	Q96CW9	0.4083
O52623	Q96KG9	0.2337
O52623	O75665	0.3287
O52623	O60260	0.2509
O52623	Q8TE73	0.1110
O52623	P09544	0.0732
O52623	Q86UR1	0.3954
O52623	Q7Z7G1	0.3378
O52623	Q68DK2	0.2092
O52623	P12429	0.1618
O52623	P98170	0.3150
O52623	P30047	0.2812
O52623	P15311	0.6211
O52623	O60861	0.3657
O52623	P25788	0.3355
O52623	Q8TEW8	0.6679
O52623	Q8N960	0.0301
O52623	Q7LDG7	0.6333
O52623	Q9C0D5	0.4153
O52623	Q9C098	0.2289
O52623	Q7Z7M0	0.4910
O52623	P16520	0.2727
O52623	Q5HYI8	0.3468
O52623	Q8NEN9	0.7712
O52623	Q96IW2	0.5413
O52623	O43900	0.5470
O52623	Q12851	0.5068
O52623	Q8TEA7	0.3773
O52623	O95644	0.2724
O52623	Q07912	0.6882
O52623	Q96A47	0.6219
O52623	P27361	0.7394
O52623	P51965	0.6817
O52623	Q9P2E2	0.0579
O52623	P48431	0.1317
O52623	Q96EE3	0.1611
O52623	O75179	0.3532
O52623	Q96QF0	0.3287
O52623	P49682	0.2832
O52623	Q96JP2	0.5906
O52623	O43237	0.3287
O52623	P50148	0.5502
O52623	P52757	0.3294
O52623	Q9HAV4	0.1242
O52623	Q9H4G0	0.5906
O52623	Q8IUX8	0.4627
O52623	Q9H4E7	0.2635
O52623	P36873	0.1921
O52623	Q93034	0.3355
O52623	Q8TDX7	0.3017
O52623	Q7M4L6	0.6444
O52623	Q12774	0.4059
O52623	P29597	0.6343
O52623	Q99436	0.3355
O52623	Q6T311	0.5005
O52623	P27986	0.4002
O52623	P04150	0.0357
O52623	Q58EX7	0.3986
O52623	Q99933	0.3243
O52623	P53779	0.5544
O52623	O95278	0.4205
O52623	Q9NR61	0.5671
O52623	Q8N448	0.6897
O52623	Q9Y6R0	0.1002
O52623	P78352	0.4406
O52623	O43852	0.3610
O52623	Q9BRC7	0.3248
O52623	Q96MT8	0.3287
O52623	Q96DR7	0.4059
O52623	Q13546	0.7563
O52623	Q8IUC6	0.3120
O52623	P63010	0.0980
O52623	P81274	0.1365
O52623	P28074	0.3355
O52623	Q12923	0.6831
O52623	Q08209	0.1430
O52623	Q9C0K7	0.4161
O52623	P98095	0.4627
O52623	Q86W25	0.3739
O52623	Q9UIA0	0.4476
O52623	Q99956	0.2967
O52623	Q96DT5	0.1387
O52623	Q8TAK5	0.5754
O52623	A2A3N6	0.0665
O52623	P55072	0.3318
O52623	Q6IQ16	0.3460
O52623	P51864	0.4083
O52623	P62136	0.1921
O52623	Q08881	0.5632
O52623	Q3V6T2	0.3050
O52623	Q6DN14	0.6345
O52623	P02760	0.2058
O52623	P51817	0.8260
O52623	Q5T7N3	0.4255
O52623	Q9HCC9	0.2728
O52623	P31995	0.2825
O52623	O95153	0.2237
O52623	Q6ZN16	0.4232
O52623	Q13228	0.2743
O52623	Q9UBK7	0.4780
O52623	P98164	0.4465
O52623	O14526	0.3641
O52623	Q6PEY2	0.1328
O52623	P43250	0.8260
O52623	P05787	0.4301
O52623	Q16625	0.1711
O52623	Q92928	0.3541
O52623	P00519	0.6379
O52623	O00487	0.1354
O52623	O75131	0.5222
O52623	Q8IVF7	0.2490
O52623	Q99490	0.4667
O52623	Q8WXX0	0.0616
O52623	Q96AX1	0.3370
O52623	Q99469	0.6469
O52623	Q13393	0.1563
O52623	Q9NV06	0.2844
O52623	Q5JS13	0.5764
O52623	Q16643	0.3517
O52623	Q8TAT6	0.0909
O52623	P41220	0.3070
O52623	P13535	0.5906
O52623	O15516	0.1615
O52623	P51911	0.3423
O52623	Q8NFT2	0.0789
O52623	P30279	0.2743
O52623	Q96KQ4	0.2879
O52623	P49721	0.3653
O52623	P07306	0.2836
O52623	P50613	0.3147
O52623	Q8TEC5	0.4886
O52623	Q8N8S7	0.4953
O52623	P47736	0.0811
O52623	Q9Y6N9	0.5409
O52623	Q9Y371	0.4281
O52623	Q9BZR8	0.2445
O52623	O76003	0.4310
O52623	Q8TCX1	0.3287
O52623	O14544	0.4089
O52623	Q7Z3H0	0.3877
O52623	Q86SS6	0.5222
O52623	Q9Y572	0.2820
O52623	P54762	0.5632
O52623	O75716	0.6316
O52623	Q9UKT8	0.2335
O52623	P16885	0.3968
O52623	P30153	0.1317
O52623	Q9GZV1	0.4910
O52623	Q9H4E5	0.9899
O52623	Q9NNW5	0.3254
O52623	Q7Z698	0.1732
O52623	O00206	0.1645
O52623	P13645	0.4139
O52623	Q9UJ41	0.0908
O52623	Q14114	0.4465
O52623	P07437	0.5693
O52623	P29508	0.1529
O52623	Q9BR01	0.2445
O52623	P42575	0.2668
O52623	A8MVU1	0.5479
O52623	P02533	0.4301
O52623	Q9UNI6	0.2363
O52623	Q8N1T3	0.3511
O52623	Q5EBL4	0.3070
O52623	O95999	0.3341
O52623	Q9H4B4	0.3549
O52623	Q9HCE7	0.3649
O52623	Q496M5	0.2274
O52623	Q8IXQ5	0.1078
O52623	O00401	0.5905
O52623	Q9NZR2	0.3531
O52623	P61962	0.0409
O52623	O43765	0.0368
O52623	Q9UPV9	0.2505
O52623	O15068	0.6423
O52623	Q7Z460	0.3287
O52623	P11532	0.6895
O52623	P04049	0.4863
O52623	Q5M775	0.4025
O52623	P30041	0.2445
O52623	P63104	0.2588
O52623	Q8N103	0.1745
O52623	Q9UI15	0.3423
O52623	Q9UQ26	0.6845
O52623	Q16589	0.0888
O52623	Q13905	0.6363
O52623	Q9UK73	0.2313
O52623	P61019	0.5542
O52623	Q96RU3	0.6447
O52623	P40616	0.5475
O52623	P55211	0.2781
O52623	Q99986	0.4268
O52623	P42345	0.4758
O52623	Q6IQ23	0.3880
O52623	O43396	0.2564
O52623	O75962	0.4187
O52623	Q9BSW2	0.3021
O52623	Q9Y574	0.4129
O52623	P05067	0.2377
O52623	Q9UQC2	0.2772
O52623	Q9BYG4	0.2865
O52623	Q14012	0.0900
O52623	Q13576	0.4386
O52623	Q86WV1	0.4277
O52623	Q8WUK0	0.3549
O52623	Q9NUP1	0.2445
O52623	Q96KC2	0.5475
O52623	O95782	0.2947
O52623	P13385	0.4378
O52623	Q8TD08	0.4049
O52623	Q9BRG2	0.3826
O52623	Q15942	0.5911
O52623	Q15831	0.2672
O52623	Q8WUN7	0.2304
O52623	O00186	0.3070
O52623	O95049	0.7246
O52623	P49798	0.2772
O52623	O75146	0.2052
O52623	P78371	0.2992
O52623	Q9HC35	0.1839
O52623	O75916	0.1973
O52623	O43617	0.2445
O52623	Q0VF96	0.3985
O52623	P62258	0.3721
O52623	Q9P0K7	0.4887
O52623	P07202	0.5289
O52623	Q12967	0.5071
O52623	O94806	0.5001
O52623	Q96CS7	0.4155
O52623	Q9Y4J8	0.2263
O52623	Q8NFH8	0.0776
O52623	Q9P0V3	0.6578
O52623	Q5T2S8	0.6551
O52623	Q6UVJ0	0.2230
O52623	Q5VZM2	0.1225
O52623	Q9Y6D6	0.2743
O52623	O95967	0.4627
O52623	Q92997	0.7210
O52623	P42681	0.4095
O52623	Q15746	0.3535
O52623	Q96BM9	0.5475
O52623	A4D2P6	0.4465
O52623	Q96KE9	0.1577
O52623	Q2TAY7	0.2322
O52623	Q9UII4	0.2445
O52623	Q9Y3M8	0.4187
O52623	Q9NQ69	0.4514
O52623	P35080	0.1640
O52623	A6NIZ1	0.7410
O52623	Q8WXR4	0.5940
O52623	A4FU49	0.5505
O52623	Q9UGJ1	0.3287
O52623	Q7Z6B7	0.3250
O52623	Q9P2S6	0.3952
O52623	P14923	0.6551
O52623	Q8N5U6	0.3377
O52623	P49841	0.2599
O52623	Q9Y376	0.2445
O52623	Q8TE68	0.7348
O52623	P50991	0.3977
O52623	Q6ZR08	0.1425
O52623	P46379	0.3935
O52623	Q96KB5	0.6994
O52623	Q9H7C4	0.2445
O52623	Q96ED9	0.2849
O52623	O43524	0.2075
O52623	Q8IUR7	0.3560
O52623	O14576	0.3287
O52623	Q9UH03	0.1824
O52623	Q6ZW31	0.1745
O52623	Q99963	0.3683
O52623	Q96RT7	0.3287
O52623	Q9UGM3	0.0368
O52623	Q8N4C8	0.6339
O52623	A8MUH7	0.4912
O52623	Q16513	0.8260
O52623	Q68EM7	0.4187
O52623	Q8IYB4	0.2694
O52623	Q9UPC5	0.2155
O52623	Q9NZ32	0.4838
O52623	Q8NB46	0.3137
O52623	Q5VZ18	0.4943
O52623	O75351	0.2445
O52623	O00221	0.6194
O52623	Q9Y2I6	0.3287
O52623	Q9UH65	0.2959
O52623	Q9HCD6	0.4936
O52623	P43166	0.0909
O52623	Q13535	0.6173
O52623	Q09013	0.7023
O52623	Q6P2E9	0.2755
O52623	P63220	0.2445
O52623	Q9HB21	0.5224
O52623	P98082	0.1831
O52623	P52945	0.2075
O52623	O14964	0.3175
O52623	Q92737	0.7633
O52623	O15085	0.7606
O52623	O14745	0.5986
O52623	Q96JB1	0.0386
O52623	Q9H1R3	0.3630
O52623	Q86YJ7	0.3108
O52623	Q9P2Q2	0.6024
O52623	Q9NRY4	0.3648
O52623	P04350	0.3863
O52623	Q13627	0.3002
O52623	Q8ND23	0.2287
O52623	Q7Z3Y7	0.4301
O52623	Q5VYY1	0.4910
O52623	P23458	0.5632
O52623	Q9H0T7	0.3468
O52623	Q9BPW5	0.6719
O52623	P07332	0.5612
O52623	P11274	0.3411
O52623	Q9Y6X6	0.7238
O52623	Q5JTW2	0.3287
O52623	P51451	0.6127
O52623	O75954	0.4350
O52623	P14616	0.7111
O52623	Q15109	0.3034
O52623	P16234	0.6238
O52623	P61081	0.3696
O52623	P35240	0.6330
O52623	Q8N3F8	0.6106
O52623	P41240	0.5612
O52623	Q9Y4D1	0.2301
O52623	P00915	0.0909
O52623	Q86YR6	0.2816
O52623	P19012	0.4301
O52623	Q96AH8	0.3416
O52623	Q8NFP9	0.2772
O52623	Q7RTR0	0.3507
O52623	Q9NUP9	0.6679
O52623	Q9NPA3	0.3287
O52623	P26885	0.2853
O52623	Q6NY19	0.4191
O52623	P61163	0.4838
O52623	Q9NZJ0	0.0702
O52623	Q9BY11	0.4886
O52623	P53618	0.3682
O52623	P35442	0.3327
O52623	Q8WWZ8	0.3890
O52623	Q9UBC2	0.5674
O52623	Q5H913	0.2961
O52623	Q14184	0.6561
O52623	Q5SQ80	0.4800
O52623	P62158	0.3353
O52623	O43150	0.2948
O52623	Q15642	0.7523
O52623	Q5VT97	0.1745
O52623	Q8NEV4	0.5992
O52623	Q9UJU6	0.5592
O52623	Q9NRL3	0.1299
O52623	P05412	0.1226
O52623	P63313	0.1640
O52623	P61981	0.3333
O52623	O00160	0.5906
O52623	Q7L7X3	0.5571
O52623	P42331	0.1745
O52623	Q86UL8	0.6398
O52623	Q96P48	0.2978
O52623	Q86XP1	0.6178
O52623	Q9NXV2	0.3355
O52623	P29466	0.4029
O52623	P62820	0.3541
O52623	Q38SD2	0.3622
O52623	Q96LR5	0.6817
O52623	P36888	0.6949
O52623	Q96HU8	0.7410
O52623	P56539	0.1642
O52623	Q9P2F6	0.1745
O52623	O15131	0.2445
O52623	A1A4S6	0.4514
O52623	P26447	0.5427
O52623	Q9H0H3	0.1078
O52623	Q9H195	0.6085
O52623	Q5TCY1	0.6469
O52623	Q93038	0.1455
O52623	P80511	0.2424
O52623	Q9BQS8	0.5095
O52623	Q9Y2F9	0.3939
O52623	P04628	0.0732
O52623	Q9NP90	0.6724
O52623	Q8IV61	0.8315
O52623	Q13614	0.1966
O52623	Q13873	0.3780
O52623	Q14164	0.5861
O52623	P42771	0.2883
O52623	Q96B02	0.6699
O52623	Q9UJF2	0.1006
O52623	Q14790	0.5705
O52623	P07196	0.4301
O52623	P49759	0.4149
O52623	Q9UKX2	0.5906
O52623	Q9Y680	0.3218
O52623	O94810	0.2294
O52623	O14924	0.5689
O52623	Q53GG5	0.5337
O52623	Q8WZA2	0.4754
O52623	Q8NF50	0.0002
O52623	Q96C92	0.1526
O52623	O15350	0.0970
O52623	P01112	0.7841
O52623	O15259	0.5946
O52623	Q05823	0.3279
O52623	Q9NNX6	0.2836
O52623	P49757	0.2628
O52623	Q86V86	0.0894
O52623	Q08043	0.5300
O52623	Q8WXH6	0.3477
O52623	P09525	0.1369
O52623	Q9NW82	0.6697
O52623	P35555	0.4746
O52623	Q8IVH8	0.5068
[truncated: 1,183,015 more chars]
