# Supplementary material for: AdaBoost Based Multi-Instance Transfer Learning for Predicting Proteome-Wide Interactions between Salmonella and Human Proteins
Source: PLoS One. 2014 Oct 17;9(10):e110488. doi: 10.1371/journal.pone.0110488 (PMC4212833; doi:10.1371/journal.pone.0110488)
Supplement: File S2 — XML file contains the overlapped interactions between our method and Random Forest [16]. (XML) [file pone.0110488.s002.xml]

A4D0H6	Q9UBN7	0.1192
A4D0H6	Q08378	0.2531
A4D0H6	P50453	0.1950
A4D0H6	Q9H8V3	0.4283
A4D0H6	Q9NX02	0.2185
A4D0H6	P49427	0.6317
A4D0H6	Q15131	0.3002
A4D0H6	O00329	0.2772
A4D0H6	P51149	0.4315
A4D0H6	P53041	0.3947
A4D0H6	Q969T4	0.7654
A4D0H6	P02549	0.4626
A4D0H6	O75116	0.7451
A4D0H6	P01130	0.3972
A4D0H6	P60981	0.2526
A4D0H6	P46934	0.3682
A4D0H6	P78362	0.1989
A4D0H6	Q8IYD1	0.2445
A4D0H6	O60229	0.3706
A4D0H6	Q9P1U1	0.5651
A4D0H6	Q9NR09	0.6090
A4D0H6	Q70J99	0.3291
A4D0H6	Q9UNN5	0.2445
A4D0H6	Q00978	0.3482
A4D0H6	P45983	0.5217
A4D0H6	P49023	0.4381
A4D0H6	Q9BW27	0.3026
A4D0H6	P61077	0.6317
A4D0H6	Q9NQW6	0.3106
A4D0H6	P13647	0.6093
A4D0H6	Q7Z614	0.2471
A4D0H6	Q96CA5	0.1535
A4D0H6	Q04695	0.6093
A4D0H6	P49137	0.5217
A4D0H6	Q9HAU4	0.4133
A4D0H6	Q9HBI1	0.4473
A4D0H6	P68400	0.5178
A4D0H6	Q8IV63	0.4444
A4D0H6	Q9UN19	0.3310
A4D0H6	P68363	0.4073
A4D0H6	Q9H792	0.0657
A4D0H6	Q8N7F7	0.2770
A4D0H6	Q8N5C8	0.2742
A4D0H6	Q86WG5	0.2177
A4D0H6	O95684	0.2808
A4D0H6	Q13137	0.0795
A4D0H6	P12883	0.5494
A4D0H6	O60504	0.3433
A4D0H6	O95295	0.3653
A4D0H6	Q8NB16	0.4468
A4D0H6	P07948	0.4092
A4D0H6	Q13164	0.5217
A4D0H6	Q8IYJ3	0.6065
A4D0H6	O14512	0.3789
A4D0H6	P28482	0.6266
A4D0H6	Q9Y6J8	0.4650
A4D0H6	Q96PV0	0.2345
A4D0H6	Q9BX70	0.3167
A4D0H6	Q9HC77	0.3287
A4D0H6	P68106	0.2923
A4D0H6	Q9H0H5	0.1159
A4D0H6	P52333	0.4594
A4D0H6	P68133	0.5651
A4D0H6	P25786	0.1242
A4D0H6	Q66GS9	0.1767
A4D0H6	Q9Y4K3	0.4181
A4D0H6	P28562	0.3750
A4D0H6	P11137	0.2720
A4D0H6	P14317	0.2751
A4D0H6	O95613	0.3287
A4D0H6	P52565	0.6495
A4D0H6	Q05655	0.7946
A4D0H6	O14641	0.6896
A4D0H6	Q8N4C6	0.0301
A4D0H6	Q9BRA2	0.2445
A4D0H6	Q92888	0.3374
A4D0H6	Q9ULZ3	0.1966
A4D0H6	Q96J02	0.3682
A4D0H6	Q9HCH5	0.4613
A4D0H6	Q12979	0.1899
A4D0H6	Q9BXL7	0.3117
A4D0H6	P25791	0.4381
A4D0H6	P30260	0.3064
A4D0H6	O75436	0.2445
A4D0H6	Q5VVX9	0.5559
A4D0H6	Q15025	0.4986
A4D0H6	P21860	0.5330
A4D0H6	Q14C86	0.2684
A4D0H6	Q9HC98	0.2979
A4D0H6	Q969Q4	0.5731
A4D0H6	P42773	0.3039
A4D0H6	P08729	0.6093
A4D0H6	Q02156	0.7946
A4D0H6	Q12933	0.1132
A4D0H6	Q15311	0.1745
A4D0H6	O60566	0.3287
A4D0H6	Q15653	0.5985
A4D0H6	Q13075	0.4823
A4D0H6	P57737	0.3874
A4D0H6	Q15147	0.0924
A4D0H6	O95271	0.2784
A4D0H6	Q8WXC3	0.2445
A4D0H6	O00141	0.7946
A4D0H6	Q13451	0.3032
A4D0H6	Q13489	0.1752
A4D0H6	P28072	0.1834
A4D0H6	O60674	0.5366
A4D0H6	O43516	0.5523
A4D0H6	Q13813	0.4152
A4D0H6	Q9NXR1	0.3287
A4D0H6	P60033	0.4833
A4D0H6	P04637	0.2735
A4D0H6	P48147	0.0924
A4D0H6	P42229	0.2435
A4D0H6	Q8IUC4	0.4103
A4D0H6	Q13748	0.4073
A4D0H6	Q5XLA6	0.2348
A4D0H6	Q8IWJ2	0.3475
A4D0H6	O75175	0.1317
A4D0H6	P08138	0.1122
A4D0H6	Q9Y3F4	0.2772
A4D0H6	Q15121	0.4602
A4D0H6	P17980	0.3355
A4D0H6	Q86Z02	0.3034
A4D0H6	P48729	0.4123
A4D0H6	Q9Y4P1	0.0790
A4D0H6	P68104	0.1317
A4D0H6	O95487	0.2445
A4D0H6	Q9P258	0.2065
A4D0H6	P52294	0.4219
A4D0H6	P11586	0.0924
A4D0H6	Q14BN4	0.2527
A4D0H6	Q15080	0.3458
A4D0H6	Q676U5	0.2277
A4D0H6	Q5HYK7	0.3070
A4D0H6	P11171	0.5988
A4D0H6	P40855	0.0790
A4D0H6	P62753	0.2743
A4D0H6	P41743	0.7946
A4D0H6	Q13439	0.0937
A4D0H6	Q9H444	0.2445
A4D0H6	Q86UE8	0.3819
A4D0H6	Q9NPP4	0.4611
A4D0H6	Q9NRD0	0.3405
A4D0H6	P38936	0.0909
A4D0H6	Q02241	0.3287
A4D0H6	P47756	0.5185
A4D0H6	P13489	0.3072
A4D0H6	Q15052	0.4635
A4D0H6	O00750	0.5229
A4D0H6	P49703	0.5783
A4D0H6	Q14980	0.3585
A4D0H6	Q13972	0.3742
A4D0H6	Q8IUQ4	0.2669
A4D0H6	Q86YS7	0.5229
A4D0H6	O96013	0.0659
A4D0H6	Q96L92	0.6731
A4D0H6	P17252	0.7946
A4D0H6	P08631	0.4670
A4D0H6	Q02763	0.5068
A4D0H6	Q6QNY0	0.0982
A4D0H6	P04216	0.1413
A4D0H6	O43295	0.0820
A4D0H6	Q15286	0.4914
A4D0H6	O15111	0.5861
A4D0H6	Q8IYU2	0.3236
A4D0H6	Q9BTM9	0.2445
A4D0H6	O60296	0.4426
A4D0H6	P17612	0.7946
A4D0H6	Q15833	0.2772
A4D0H6	Q9BZF9	0.2592
A4D0H6	O75674	0.2445
A4D0H6	Q14155	0.4599
A4D0H6	P10636	0.4702
A4D0H6	P06213	0.5571
A4D0H6	Q9Y4G6	0.4396
A4D0H6	Q6ZNL6	0.5476
A4D0H6	Q9C000	0.2870
A4D0H6	Q09161	0.1377
A4D0H6	O60291	0.2443
A4D0H6	Q8TAP6	0.3287
A4D0H6	P46109	0.2339
A4D0H6	Q93009	0.2348
A4D0H6	Q2PPJ7	0.0924
A4D0H6	P50395	0.4187
A4D0H6	Q8N0X2	0.2277
A4D0H6	Q15392	0.1897
A4D0H6	Q9Y3P9	0.3287
A4D0H6	P49591	0.0924
A4D0H6	Q13796	0.0628
A4D0H6	O14966	0.5594
A4D0H6	P25106	0.4654
A4D0H6	Q99961	0.2414
A4D0H6	O00192	0.5662
A4D0H6	O00303	0.2445
A4D0H6	Q9Y5L0	0.1030
A4D0H6	P57059	0.0909
A4D0H6	Q7Z6J0	0.3412
A4D0H6	O75815	0.3179
A4D0H6	P20339	0.6025
A4D0H6	O00499	0.2537
A4D0H6	Q9NRA8	0.2445
A4D0H6	P63096	0.6285
A4D0H6	P28065	0.3355
A4D0H6	Q02388	0.3462
A4D0H6	P55042	0.6626
A4D0H6	Q12846	0.0790
A4D0H6	Q5JSH3	0.0924
A4D0H6	P35658	0.2828
A4D0H6	P61026	0.6606
A4D0H6	P11831	0.1779
A4D0H6	P11441	0.3318
A4D0H6	P19838	0.5965
A4D0H6	P40763	0.4931
A4D0H6	Q9C0H5	0.0454
A4D0H6	P54725	0.4623
A4D0H6	Q9NR80	0.4897
A4D0H6	P01111	0.8251
A4D0H6	P29692	0.1786
A4D0H6	O75143	0.2445
A4D0H6	Q9Y6D5	0.3287
A4D0H6	P02795	0.0909
A4D0H6	Q9BVC4	0.2445
A4D0H6	P11277	0.5664
A4D0H6	P26038	0.6015
A4D0H6	Q96EA4	0.3287
A4D0H6	Q9Y2X8	0.6317
A4D0H6	P62854	0.0790
A4D0H6	Q53QZ3	0.2667
A4D0H6	Q92730	0.9524
A4D0H6	Q9NR12	0.4381
A4D0H6	Q96M53	0.0924
A4D0H6	P04899	0.6285
A4D0H6	O14556	0.2183
A4D0H6	Q71U36	0.4073
A4D0H6	P63000	0.9686
A4D0H6	P52735	0.4431
A4D0H6	P58107	0.2721
A4D0H6	P17661	0.7283
A4D0H6	P57081	0.1573
A4D0H6	P62191	0.2743
A4D0H6	Q9Y6H5	0.3922
A4D0H6	O75970	0.4755
A4D0H6	Q03135	0.3905
A4D0H6	P16333	0.2871
A4D0H6	Q99836	0.4474
A4D0H6	Q14651	0.5792
A4D0H6	P42566	0.4213
A4D0H6	P13797	0.6294
A4D0H6	Q96GD4	0.6860
A4D0H6	P60953	0.9686
A4D0H6	P59047	0.2199
A4D0H6	Q5VV41	0.4187
A4D0H6	Q9BRK5	0.1973
A4D0H6	Q15058	0.0720
A4D0H6	P53396	0.1737
A4D0H6	P12882	0.5494
A4D0H6	Q96FJ2	0.2094
A4D0H6	P33176	0.2751
A4D0H6	Q04759	0.7451
A4D0H6	P35579	0.5494
A4D0H6	P50607	0.1251
A4D0H6	P42224	0.2739
A4D0H6	P17302	0.1859
A4D0H6	Q96EV8	0.2772
A4D0H6	Q9H0M0	0.3211
A4D0H6	P98171	0.4367
A4D0H6	O43264	0.3287
A4D0H6	Q15759	0.4089
A4D0H6	O43307	0.3395
A4D0H6	P54646	0.1141
A4D0H6	P32121	0.2772
A4D0H6	P84095	0.9686
A4D0H6	P62979	0.3295
A4D0H6	Q5T2W1	0.5388
A4D0H6	Q5TZA2	0.0628
A4D0H6	P49407	0.1644
A4D0H6	O94875	0.2414
A4D0H6	Q05086	0.3355
A4D0H6	O95294	0.7090
A4D0H6	Q9Y5P4	0.2743
A4D0H6	Q13526	0.0465
A4D0H6	Q9ULT8	0.2810
A4D0H6	P15531	0.3886
A4D0H6	P36543	0.1914
A4D0H6	P61586	0.8482
A4D0H6	P35900	0.6093
A4D0H6	O00506	0.5278
A4D0H6	P47712	0.5504
A4D0H6	P00966	0.2445
A4D0H6	Q14CB8	0.0225
A4D0H6	Q13347	0.2445
A4D0H6	Q9BQI6	0.5312
A4D0H6	P07737	0.4292
A4D0H6	Q12852	0.6446
A4D0H6	P24864	0.2743
A4D0H6	P08134	0.9585
A4D0H6	Q9Y4F1	0.5679
A4D0H6	Q96G01	0.1755
A4D0H6	Q9P2R3	0.5965
A4D0H6	Q92882	0.2557
A4D0H6	Q13464	0.7946
A4D0H6	Q14847	0.2943
A4D0H6	P05062	0.4324
A4D0H6	P52824	0.6187
A4D0H6	Q05513	0.7946
A4D0H6	Q9NUQ3	0.0361
A4D0H6	Q14192	0.3982
A4D0H6	Q5JSP0	0.5343
A4D0H6	O43172	0.3015
A4D0H6	O15117	0.2445
A4D0H6	Q8NAA4	0.2277
A4D0H6	Q9UBF8	0.4137
A4D0H6	Q9H0U4	0.4440
A4D0H6	Q14232	0.2772
A4D0H6	P23526	0.1068
A4D0H6	Q9UI47	0.2961
A4D0H6	Q5TCZ1	0.4008
A4D0H6	P43405	0.4859
A4D0H6	Q8IZQ1	0.3104
A4D0H6	P25789	0.3355
A4D0H6	P14625	0.1168
A4D0H6	Q00534	0.2445
A4D0H6	Q9UPN3	0.6485
A4D0H6	Q14008	0.3287
A4D0H6	Q07889	0.5976
A4D0H6	Q9UI08	0.3603
A4D0H6	Q9UMX3	0.0980
A4D0H6	Q15154	0.5101
A4D0H6	Q9P2J5	0.2445
A4D0H6	P61086	0.7654
A4D0H6	P49459	0.6317
A4D0H6	Q13425	0.6365
A4D0H6	P61225	0.7419
A4D0H6	Q15283	0.6874
A4D0H6	Q15185	0.2743
A4D0H6	Q15327	0.5349
A4D0H6	P41143	0.2246
A4D0H6	Q00987	0.2196
A4D0H6	Q5TCQ9	0.5132
A4D0H6	Q9UQF2	0.4303
A4D0H6	Q8N392	0.0633
A4D0H6	P29074	0.4523
A4D0H6	Q9NQS7	0.3287
A4D0H6	P10415	0.1134
A4D0H6	Q01995	0.4173
A4D0H6	P06493	0.6590
A4D0H6	P06239	0.4092
A4D0H6	Q9H2X6	0.3034
A4D0H6	P31749	0.7946
A4D0H6	P52564	0.5278
A4D0H6	P40306	0.1834
A4D0H6	P26441	0.1513
A4D0H6	P19013	0.6093
A4D0H6	Q495M9	0.3135
A4D0H6	Q9BX66	0.3912
A4D0H6	Q14653	0.4865
A4D0H6	Q05084	0.0270
A4D0H6	Q99759	0.3027
A4D0H6	Q9BVJ7	0.1222
A4D0H6	Q8IWE5	0.2886
A4D0H6	Q8IUG5	0.3993
A4D0H6	O00743	0.2255
A4D0H6	P46783	0.2743
A4D0H6	P10114	0.5917
A4D0H6	Q6ZSZ5	0.4995
A4D0H6	Q6GPH4	0.1076
A4D0H6	Q9NTX7	0.0909
A4D0H6	Q06547	0.4557
A4D0H6	P61088	0.5248
A4D0H6	Q15599	0.5139
A4D0H6	Q5BJF6	0.3287
A4D0H6	P40617	0.5731
A4D0H6	A7KAX9	0.4514
A4D0H6	O75832	0.5514
A4D0H6	P50502	0.3492
A4D0H6	P28066	0.2743
A4D0H6	O43293	0.3729
A4D0H6	P47755	0.4343
A4D0H6	O43707	0.4986
A4D0H6	Q7Z6I6	0.0225
A4D0H6	P50750	0.1921
A4D0H6	P35749	0.5494
A4D0H6	P57735	0.4388
A4D0H6	Q9BYG5	0.2772
A4D0H6	P62826	0.5722
A4D0H6	Q15075	0.6329
A4D0H6	Q92599	0.1094
A4D0H6	O00522	0.6200
A4D0H6	O43283	0.6446
A4D0H6	Q8IZJ4	0.4310
A4D0H6	O00505	0.5747
A4D0H6	Q6DT37	0.7182
A4D0H6	P30304	0.2445
A4D0H6	P57796	0.0924
A4D0H6	P53778	0.3958
A4D0H6	Q92934	0.2766
A4D0H6	P49770	0.2445
A4D0H6	P15924	0.3766
A4D0H6	Q9H1K0	0.4724
A4D0H6	P60604	0.6317
A4D0H6	O00170	0.3319
A4D0H6	Q99584	0.2976
A4D0H6	Q9UNE7	0.2189
A4D0H6	Q14680	0.0448
A4D0H6	P31944	0.4303
A4D0H6	P08238	0.2837
A4D0H6	Q9BR76	0.4357
A4D0H6	P20618	0.3355
A4D0H6	P63165	0.3373
A4D0H6	P62937	0.3604
A4D0H6	O76013	0.6093
A4D0H6	Q8N264	0.4743
A4D0H6	P46939	0.5808
A4D0H6	P62837	0.6317
A4D0H6	P54727	0.2010
A4D0H6	P11388	0.0709
A4D0H6	O43597	0.3614
A4D0H6	Q92614	0.5841
A4D0H6	Q16644	0.5217
A4D0H6	P46734	0.4755
A4D0H6	Q96M96	0.5528
A4D0H6	Q99816	0.1420
A4D0H6	P78560	0.1878
A4D0H6	Q01082	0.6890
A4D0H6	O43491	0.6237
A4D0H6	Q15382	0.7013
A4D0H6	Q8NFH4	0.0832
A4D0H6	Q13045	0.0755
A4D0H6	P42226	0.3388
A4D0H6	Q9Y283	0.4554
A4D0H6	Q9NT62	0.2668
A4D0H6	Q15334	0.2067
A4D0H6	O15511	0.3719
A4D0H6	P63151	0.1589
A4D0H6	P50542	0.2668
A4D0H6	P34925	0.5571
A4D0H6	Q9GZM8	0.2097
A4D0H6	Q16584	0.5420
A4D0H6	Q6UXS9	0.2419
A4D0H6	O14910	0.5791
A4D0H6	Q9UKW4	0.5441
A4D0H6	P62942	0.2790
A4D0H6	P30874	0.2725
A4D0H6	P60510	0.2265
A4D0H6	P08107	0.2445
A4D0H6	Q96PK2	0.5578
A4D0H6	Q9UP83	0.1790
A4D0H6	Q99683	0.3246
A4D0H6	Q8NBT0	0.1830
A4D0H6	Q8IZP0	0.5366
A4D0H6	Q86SG6	0.3934
A4D0H6	P62070	0.6796
A4D0H6	P20338	0.4514
A4D0H6	P61020	0.5796
A4D0H6	Q9H0F7	0.5731
A4D0H6	P34947	0.7946
A4D0H6	Q00597	0.2445
A4D0H6	Q9UK22	0.2760
A4D0H6	Q9BZV1	0.2323
A4D0H6	Q3YEC7	0.5730
A4D0H6	P49418	0.1742
A4D0H6	O14639	0.4879
A4D0H6	P46060	0.3287
A4D0H6	O95835	0.7451
A4D0H6	Q9Y2U5	0.3027
A4D0H6	Q9UER7	0.2269
A4D0H6	P01583	0.2206
A4D0H6	P55957	0.3203
A4D0H6	O95810	0.2772
A4D0H6	Q9UFN0	0.2445
A4D0H6	Q96N96	0.2925
A4D0H6	Q13459	0.3365
A4D0H6	Q6DN90	0.3917
A4D0H6	O95398	0.3676
A4D0H6	P61970	0.2445
A4D0H6	P59998	0.3689
A4D0H6	P11309	0.4411
A4D0H6	Q9P289	0.3843
A4D0H6	Q6ZRI8	0.0225
A4D0H6	Q9BWF2	0.2052
A4D0H6	Q99418	0.3409
A4D0H6	P19784	0.5687
A4D0H6	Q9Y3L5	0.5927
A4D0H6	Q15464	0.4904
A4D0H6	Q92974	0.5197
A4D0H6	Q16566	0.1496
A4D0H6	P25054	0.4624
A4D0H6	O75112	0.4381
A4D0H6	P53350	0.6860
A4D0H6	Q14525	0.6093
A4D0H6	Q15303	0.5330
A4D0H6	Q9P209	0.3287
A4D0H6	O14936	0.3070
A4D0H6	P98174	0.5081
A4D0H6	P08567	0.3856
A4D0H6	P61160	0.5651
A4D0H6	O60447	0.1348
A4D0H6	P20936	0.3551
A4D0H6	P21673	0.3203
A4D0H6	Q13561	0.3287
A4D0H6	P51878	0.4834
A4D0H6	Q99962	0.4213
A4D0H6	P49720	0.1834
A4D0H6	Q13596	0.3886
A4D0H6	P08779	0.6093
A4D0H6	O14733	0.5278
A4D0H6	Q14185	0.4187
A4D0H6	Q92851	0.0675
A4D0H6	Q9NP31	0.3936
A4D0H6	P53992	0.1790
A4D0H6	P63092	0.6285
A4D0H6	O75791	0.2836
A4D0H6	Q9UPT5	0.4585
A4D0H6	P21917	0.3654
A4D0H6	Q8NG66	0.3649
A4D0H6	P35241	0.4671
A4D0H6	Q7Z5H3	0.3059
A4D0H6	A1IGU5	0.3050
A4D0H6	Q969U6	0.0715
A4D0H6	O15519	0.2433
A4D0H6	Q13541	0.2743
A4D0H6	Q86VP1	0.0944
A4D0H6	Q9UM11	0.2743
A4D0H6	O43255	0.2651
A4D0H6	P04271	0.2976
A4D0H6	Q9NYL2	0.5494
A4D0H6	P63208	0.1363
A4D0H6	Q13490	0.1752
A4D0H6	P04626	0.5068
A4D0H6	P55212	0.4341
A4D0H6	P18206	0.5839
A4D0H6	P41208	0.1915
A4D0H6	P08133	0.1026
A4D0H6	P13796	0.5792
A4D0H6	Q155Q3	0.5246
A4D0H6	Q92608	0.3106
A4D0H6	Q14974	0.4219
A4D0H6	Q99689	0.1662
A4D0H6	P35609	0.4986
A4D0H6	P16949	0.1767
A4D0H6	P52630	0.2553
A4D0H6	Q6PGN9	0.3287
A4D0H6	Q7Z6G8	0.3541
A4D0H6	P48059	0.4381
A4D0H6	P63261	0.5651
A4D0H6	Q5VU43	0.1360
A4D0H6	P51159	0.5079
A4D0H6	Q02790	0.3834
A4D0H6	P29474	0.2376
A4D0H6	Q8NFZ5	0.3836
A4D0H6	Q9BZG1	0.6077
A4D0H6	O60841	0.2533
A4D0H6	Q14511	0.2664
A4D0H6	Q14CS0	0.1431
A4D0H6	Q12955	0.4129
A4D0H6	Q96P20	0.2870
A4D0H6	O95433	0.3492
A4D0H6	P60763	0.9686
A4D0H6	Q6NXT1	0.2605
A4D0H6	O15145	0.2380
A4D0H6	O60285	0.1509
A4D0H6	P10599	0.3396
A4D0H6	P30307	0.3355
A4D0H6	Q9NRR5	0.5358
A4D0H6	Q5FBB7	0.3287
A4D0H6	O15083	0.3936
A4D0H6	P36507	0.6504
A4D0H6	P62879	0.3197
A4D0H6	P62333	0.3070
A4D0H6	Q7Z444	0.9462
A4D0H6	Q01484	0.3837
A4D0H6	P25963	0.7435
A4D0H6	P08294	0.0413
A4D0H6	Q14141	0.2535
A4D0H6	O76009	0.6093
A4D0H6	P51681	0.5002
A4D0H6	P98155	0.5311
A4D0H6	P37198	0.0385
A4D0H6	O15357	0.5201
A4D0H6	Q9UKX3	0.4600
A4D0H6	Q8WZ42	0.2070
A4D0H6	Q9BQE3	0.4073
A4D0H6	P57105	0.6365
A4D0H6	P61158	0.5651
A4D0H6	Q04206	0.5567
A4D0H6	P62195	0.2272
A4D0H6	Q9NSC5	0.3096
A4D0H6	Q96IF1	0.4381
A4D0H6	P58753	0.1945
A4D0H6	P06241	0.4587
A4D0H6	Q86X27	0.2808
A4D0H6	P55345	0.3530
A4D0H6	P46527	0.2295
A4D0H6	O75161	0.4626
A4D0H6	Q9Y2K3	0.5494
A4D0H6	O95747	0.4274
A4D0H6	Q96DT6	0.0924
A4D0H6	Q9NSB8	0.2509
A4D0H6	P02545	0.7121
A4D0H6	Q5T2T1	0.3486
A4D0H6	Q8TE67	0.5937
A4D0H6	Q9P107	0.1386
A4D0H6	P23258	0.4073
A4D0H6	Q8IXI2	0.9139
A4D0H6	P23443	0.7946
A4D0H6	Q9Y5X1	0.4836
A4D0H6	P50461	0.2782
A4D0H6	Q92973	0.3355
A4D0H6	P59046	0.2870
A4D0H6	Q13114	0.3681
A4D0H6	Q8WZ64	0.1131
A4D0H6	P57729	0.4826
A4D0H6	O75676	0.7946
A4D0H6	Q2Q1W2	0.4075
A4D0H6	Q14999	0.3653
A4D0H6	Q12834	0.3715
A4D0H6	Q13404	0.6777
A4D0H6	Q13574	0.3913
A4D0H6	P28289	0.3039
A4D0H6	O14508	0.2445
A4D0H6	Q9Y6R4	0.4277
A4D0H6	Q8TBB1	0.5924
A4D0H6	Q9H0F6	0.1254
A4D0H6	Q5SW96	0.3886
A4D0H6	O75912	0.3952
A4D0H6	P36406	0.5603
A4D0H6	O43374	0.7608
A4D0H6	O14939	0.3925
A4D0H6	Q04917	0.1611
A4D0H6	P02538	0.7283
A4D0H6	P50452	0.2445
A4D0H6	Q13158	0.3700
A4D0H6	Q8TDN4	0.0924
A4D0H6	O75582	0.7946
A4D0H6	Q13474	0.3791
A4D0H6	Q13501	0.2315
A4D0H6	Q96JJ3	0.3615
A4D0H6	P37840	0.2078
A4D0H6	O60518	0.2712
A4D0H6	P05109	0.1830
A4D0H6	Q32P44	0.1674
A4D0H6	Q9BV47	0.3697
A4D0H6	P14635	0.3287
A4D0H6	P04083	0.1938
A4D0H6	P42772	0.2445
A4D0H6	P01116	0.7693
A4D0H6	P15498	0.4946
A4D0H6	O95678	0.6093
A4D0H6	P23528	0.4046
A4D0H6	P35606	0.0924
A4D0H6	P11802	0.3501
A4D0H6	Q15819	0.4777
A4D0H6	Q9UNF0	0.3705
A4D0H6	Q15438	0.3409
A4D0H6	O75665	0.3287
A4D0H6	O60260	0.2053
A4D0H6	Q86UR1	0.2414
A4D0H6	Q68DK2	0.3380
A4D0H6	Q9P2M7	0.3765
A4D0H6	P98170	0.2009
A4D0H6	P30047	0.2812
A4D0H6	P15311	0.5897
A4D0H6	P25788	0.3355
A4D0H6	Q7LDG7	0.5983
A4D0H6	O43900	0.3930
A4D0H6	Q12851	0.3843
A4D0H6	O95644	0.1893
A4D0H6	P27361	0.7394
A4D0H6	P51965	0.7654
A4D0H6	P48431	0.1317
A4D0H6	O75179	0.3179
A4D0H6	Q96QF0	0.3287
A4D0H6	P26640	0.0924
A4D0H6	Q93034	0.3355
A4D0H6	Q12774	0.2519
A4D0H6	Q6T311	0.5261
A4D0H6	P27986	0.4002
A4D0H6	P05388	0.1854
A4D0H6	P04150	0.0357
A4D0H6	Q99933	0.3243
A4D0H6	P53779	0.5544
A4D0H6	O95278	0.5414
A4D0H6	P78352	0.4565
A4D0H6	O43852	0.3954
A4D0H6	Q96MT8	0.3287
A4D0H6	Q13546	0.6976
A4D0H6	Q8IUC6	0.3120
A4D0H6	P81274	0.0537
A4D0H6	P28074	0.3355
A4D0H6	P55072	0.3318
A4D0H6	P62136	0.2450
A4D0H6	Q08881	0.4092
A4D0H6	O95396	0.0909
A4D0H6	Q9HCC9	0.4015
A4D0H6	P31995	0.4042
A4D0H6	Q13228	0.2743
A4D0H6	P98164	0.4221
A4D0H6	P05787	0.6093
A4D0H6	Q92928	0.4440
A4D0H6	P00519	0.5237
A4D0H6	Q99490	0.3840
A4D0H6	Q5JS13	0.4538
A4D0H6	Q8TAT6	0.0909
A4D0H6	P13535	0.5494
A4D0H6	P30279	0.2353
A4D0H6	P49721	0.2132
A4D0H6	Q8TEC5	0.3346
A4D0H6	P47736	0.0497
A4D0H6	Q9Y371	0.2741
A4D0H6	Q9BZR8	0.2857
A4D0H6	O76003	0.3468
A4D0H6	O14544	0.3023
A4D0H6	Q9Y572	0.2772
A4D0H6	P54762	0.4092
A4D0H6	P40337	0.2010
A4D0H6	Q9UKT8	0.1269
A4D0H6	P16885	0.2428
A4D0H6	P30153	0.1317
A4D0H6	Q7Z698	0.4082
A4D0H6	O00206	0.1645
A4D0H6	P13645	0.5931
A4D0H6	P53384	0.1235
A4D0H6	Q9UJ41	0.0899
A4D0H6	P42575	0.2668
A4D0H6	P02533	0.6093
A4D0H6	Q5EBL4	0.1549
A4D0H6	O95999	0.3341
A4D0H6	Q9Y2G2	0.0913
A4D0H6	Q9HCE7	0.2772
A4D0H6	O00401	0.5905
A4D0H6	Q96QU8	0.0743
A4D0H6	Q9UPV9	0.1937
A4D0H6	O15068	0.4883
A4D0H6	Q7Z460	0.3287
A4D0H6	P11532	0.5354
A4D0H6	P04049	0.3797
A4D0H6	P63104	0.2588
A4D0H6	Q13905	0.4908
A4D0H6	P61019	0.6441
A4D0H6	Q96RU3	0.4907
A4D0H6	P40616	0.5731
A4D0H6	P55211	0.4661
A4D0H6	Q99986	0.3387
A4D0H6	P42345	0.3403
A4D0H6	Q6IQ23	0.2575
A4D0H6	O75962	0.4187
A4D0H6	O75154	0.0532
A4D0H6	Q9BSW2	0.2707
A4D0H6	P05067	0.2377
A4D0H6	P54105	0.3614
A4D0H6	Q9BYG4	0.3024
A4D0H6	Q14012	0.1538
A4D0H6	Q13576	0.5199
A4D0H6	Q86WV1	0.2737
A4D0H6	P13385	0.4378
A4D0H6	Q15942	0.4371
A4D0H6	Q15831	0.3625
A4D0H6	P62244	0.0924
A4D0H6	O00186	0.3070
A4D0H6	O75146	0.2289
A4D0H6	P62258	0.3721
A4D0H6	O94806	0.4687
A4D0H6	Q8NFH8	0.1904
A4D0H6	Q5VZM2	0.1481
A4D0H6	Q8IVM0	0.2297
A4D0H6	Q9Y6D6	0.2743
A4D0H6	O95967	0.3784
A4D0H6	Q92997	0.6896
A4D0H6	Q15746	0.4620
A4D0H6	Q2TAY7	0.2792
A4D0H6	Q9UII4	0.2445
A4D0H6	Q9Y3M8	0.4187
A4D0H6	Q86WG3	0.1331
A4D0H6	P46821	0.3614
A4D0H6	P35080	0.1640
A4D0H6	Q7Z6B7	0.2899
A4D0H6	P14923	0.6946
A4D0H6	P49841	0.2599
A4D0H6	Q9Y376	0.2445
A4D0H6	Q9BV73	0.3287
A4D0H6	Q07817	0.1632
A4D0H6	P46379	0.3203
A4D0H6	Q9Y3E7	0.2445
A4D0H6	Q9H7C4	0.1150
A4D0H6	Q96ED9	0.3977
A4D0H6	O43303	0.3287
A4D0H6	O14576	0.3287
A4D0H6	Q99963	0.2143
A4D0H6	Q8N4C8	0.5113
A4D0H6	Q16513	0.7946
A4D0H6	Q8IYB4	0.2580
A4D0H6	O00221	0.5841
A4D0H6	Q9Y2I6	0.1767
A4D0H6	Q13535	0.3975
A4D0H6	P98082	0.2416
A4D0H6	O15085	0.7606
A4D0H6	O14745	0.4446
A4D0H6	Q9NRY4	0.3298
A4D0H6	P04350	0.4073
A4D0H6	Q5VYY1	0.4557
A4D0H6	P23458	0.4092
A4D0H6	P07332	0.4071
A4D0H6	Q15109	0.3593
A4D0H6	P61081	0.4254
A4D0H6	Q8N3F8	0.5792
A4D0H6	P19012	0.6093
A4D0H6	Q8NFP9	0.1251
A4D0H6	P53618	0.3682
A4D0H6	P35442	0.3013
A4D0H6	P62158	0.3353
A4D0H6	Q9UJU6	0.5592
A4D0H6	Q9NRL3	0.1769
A4D0H6	P05412	0.1226
A4D0H6	P63313	0.2972
A4D0H6	P61981	0.3333
A4D0H6	Q7L7X3	0.4345
A4D0H6	P42331	0.0679
A4D0H6	Q96P48	0.2978
A4D0H6	Q9NXV2	0.3355
A4D0H6	P29466	0.4189
A4D0H6	Q38SD2	0.3308
A4D0H6	P56539	0.2270
A4D0H6	O15131	0.2533
A4D0H6	A1A4S6	0.4514
A4D0H6	P26447	0.6240
A4D0H6	P80511	0.2424
A4D0H6	Q8IV61	0.6775
A4D0H6	Q13873	0.3780
A4D0H6	P42771	0.2131
A4D0H6	Q96B02	0.7535
A4D0H6	Q14790	0.5705
A4D0H6	P07196	0.6093
A4D0H6	Q9UKX2	0.5494
A4D0H6	Q8WZA2	0.4514
A4D0H6	O15350	0.0383
A4D0H6	P01112	0.8251
A4D0H6	O15259	0.4406
A4D0H6	P49757	0.2313
A4D0H6	Q86V86	0.2007
A4D0H6	Q08043	0.4986
A4D0H6	P09525	0.2497
A4D0H6	P35555	0.3903
A4D0H6	Q14289	0.4859
A4D0H6	Q04724	0.2829
A4D0H6	P08865	0.2918
A4D0H6	Q96SB4	0.3751
A4D0H6	O95373	0.0790
A4D0H6	P49238	0.4654
A4D0H6	P35813	0.0661
A4D0H6	O15061	0.1765
A4D0H6	P41252	0.2743
A4D0H6	O43166	0.4394
A4D0H6	Q07812	0.1221
A4D0H6	Q8IW41	0.3481
A4D0H6	P63146	0.6317
A4D0H6	P51148	0.5848
A4D0H6	O15056	0.0387
A4D0H6	P32239	0.3552
A4D0H6	P19388	0.3593
A4D0H6	P11801	0.1329
A4D0H6	P84077	0.5783
A4D0H6	Q9HC29	0.6113
A4D0H6	P37802	0.3233
A4D0H6	O75190	0.0804
A4D0H6	Q15542	0.2277
A4D0H6	Q8TEW0	0.6484
A4D0H6	P22392	0.4142
A4D0H6	P36404	0.5731
A4D0H6	Q5VST9	0.3295
A4D0H6	Q8NDX1	0.5213
A4D0H6	Q86VS8	0.2227
A4D0H6	Q13177	0.4546
A4D0H6	Q9HD26	0.6896
A4D0H6	P27701	0.4833
A4D0H6	P11233	0.5789
A4D0H6	Q8TDF6	0.6785
A4D0H6	Q9Y295	0.1694
A4D0H6	Q9NPI6	0.2445
A4D0H6	P62140	0.2450
A4D0H6	P30411	0.5002
A4D0H6	P52292	0.3355
A4D0H6	Q96CN4	0.3456
A4D0H6	P51955	0.2518
A4D0H6	O00459	0.3984
A4D0H6	Q99558	0.6771
A4D0H6	P51813	0.4587
A4D0H6	Q8NI35	0.6484
A4D0H6	Q05209	0.2772
A4D0H6	P62328	0.4626
A4D0H6	Q13617	0.0912
A4D0H6	P49368	0.3863
A4D0H6	O43318	0.3225
A4D0H6	O95714	0.3356
A4D0H6	Q99996	0.3287
A4D0H6	Q96RG2	0.2448
A4D0H6	O15169	0.3782
A4D0H6	Q0VAM2	0.5446
A4D0H6	Q13043	0.4775
A4D0H6	O43187	0.4904
A4D0H6	Q16539	0.5327
A4D0H6	Q9NZL6	0.4744
A4D0H6	P49354	0.3309
A4D0H6	Q13470	0.5362
A4D0H6	P13807	0.2183
A4D0H6	Q9UI10	0.2445
A4D0H6	P14598	0.3939
A4D0H6	P35998	0.3653
A4D0H6	O00548	0.4947
A4D0H6	P12814	0.4493
A4D0H6	P20340	0.4669
A4D0H6	Q15208	0.6687
A4D0H6	P24385	0.3889
A4D0H6	O75935	0.3287
A4D0H6	P35580	0.5494
A4D0H6	P06753	0.2383
A4D0H6	Q8NF91	0.6978
A4D0H6	O96018	0.3802
A4D0H6	O43586	0.2234
A4D0H6	P49674	0.2596
A4D0H6	Q02078	0.1779
A4D0H6	Q9BZI7	0.1377
A4D0H6	Q12802	0.4746
A4D0H6	Q9Y490	0.5897
A4D0H6	O00629	0.5401
A4D0H6	Q9Y297	0.2884
A4D0H6	O95757	0.2084
A4D0H6	P51668	0.7654
A4D0H6	Q9UM54	0.5494
A4D0H6	P40818	0.2772
A4D0H6	P58546	0.1715
A4D0H6	O14907	0.5863
A4D0H6	O95219	0.1921
A4D0H6	Q13509	0.4073
A4D0H6	Q9NVA2	0.4181
A4D0H6	P30281	0.1822
A4D0H6	P21333	0.5708
A4D0H6	Q96HU1	0.2346
A4D0H6	Q13794	0.0867
A4D0H6	Q9BUX1	0.2445
A4D0H6	Q00536	0.2050
A4D0H6	Q8IZ41	0.4388
A4D0H6	A8MU46	0.6285
A4D0H6	Q06187	0.2555
A4D0H6	P10916	0.3287
A4D0H6	P18054	0.2988
A4D0H6	Q07954	0.3287
A4D0H6	O00305	0.3847
A4D0H6	Q96HA7	0.3051
A4D0H6	Q8N5H7	0.3402
A4D0H6	O15020	0.6946
A4D0H6	O60749	0.0899
A4D0H6	Q13163	0.4750
A4D0H6	P21127	0.3002
A4D0H6	O43933	0.2743
A4D0H6	Q02750	0.8317
A4D0H6	Q9Y697	0.3236
A4D0H6	Q9Y5S1	0.5478
A4D0H6	O43683	0.2397
A4D0H6	Q92963	0.7946
A4D0H6	Q9UL25	0.6541
A4D0H6	O43739	0.3409
A4D0H6	P45985	0.6028
A4D0H6	Q9BSJ2	0.3585
A4D0H6	O00291	0.5010
A4D0H6	P12931	0.4670
A4D0H6	O60784	0.3886
A4D0H6	P09619	0.5330
A4D0H6	P61204	0.5783
A4D0H6	Q99661	0.3287
A4D0H6	Q99719	0.0985
A4D0H6	Q05329	0.2772
A4D0H6	P23396	0.0944
A4D0H6	Q96JB8	0.3486
A4D0H6	Q15811	0.4690
A4D0H6	Q13885	0.4073
A4D0H6	O60271	0.0608
A4D0H6	Q9Y5S2	0.7182
A4D0H6	Q8N8L6	0.5731
A4D0H6	Q03001	0.5059
A4D0H6	P49747	0.3784
A4D0H6	P20591	0.2445
A4D0H6	P20073	0.2003
A4D0H6	O43663	0.1079
A4D0H6	P42685	0.4092
A4D0H6	O14818	0.3355
A4D0H6	Q14532	0.6093
A4D0H6	P35221	0.4518
A4D0H6	O14933	0.7654
A4D0H6	O14896	0.3482
A4D0H6	O14920	0.5562
A4D0H6	Q9H0E2	0.2673
A4D0H6	Q7Z6G3	0.2051
A4D0H6	O15294	0.3070
A4D0H6	Q8IXI1	0.9524
A4D0H6	P35968	0.5409
A4D0H6	Q9BUB5	0.2445
A4D0H6	Q15173	0.2445
A4D0H6	Q13094	0.2626
A4D0H6	Q02410	0.3143
A4D0H6	P50995	0.1556
A4D0H6	Q9NYJ8	0.4353
A4D0H6	P14678	0.1377
A4D0H6	P08727	0.6093
A4D0H6	Q13131	0.1141
A4D0H6	Q6P3W7	0.5449
A4D0H6	P46940	0.3170
A4D0H6	O14827	0.3742
A4D0H6	Q9UGK3	0.4685
A4D0H6	Q99814	0.1317
A4D0H6	P20248	0.3395
A4D0H6	Q8TDM6	0.4919
A4D0H6	O60890	0.4182
A4D0H6	P51151	0.4293
A4D0H6	P62834	0.7001
A4D0H6	Q6P0Q8	0.6687
A4D0H6	P31947	0.3627
A4D0H6	Q8WY64	0.5669
A4D0H6	Q13188	0.4775
A4D0H6	Q5S007	0.3421
A4D0H6	Q9H4P4	0.0408
A4D0H6	Q9UNA1	0.5756
A4D0H6	P09917	0.0909
A4D0H6	P00441	0.2114
A4D0H6	O14757	0.3287
A4D0H6	Q13424	0.6896
A4D0H6	P14316	0.1946
A4D0H6	Q13017	0.2813
A4D0H6	Q9UMX0	0.5329
A4D0H6	Q8N1W1	0.3492
A4D0H6	Q06124	0.2445
A4D0H6	Q9NRD5	0.5168
A4D0H6	P10721	0.4641
A4D0H6	P05783	0.6588
A4D0H6	P19835	0.2858
A4D0H6	Q8WUM4	0.4341
A4D0H6	Q13480	0.2445
A4D0H6	Q96A58	0.6859
A4D0H6	O76011	0.6093
A4D0H6	P04792	0.6039
A4D0H6	Q86XP0	0.3823
A4D0H6	P25787	0.2445
A4D0H6	Q9UI12	0.2711
A4D0H6	Q7L523	0.4309
A4D0H6	Q16082	0.2445
A4D0H6	O75563	0.2737
A4D0H6	Q14152	0.2743
A4D0H6	Q00653	0.5965
A4D0H6	P63279	0.6317
A4D0H6	P55210	0.3309
A4D0H6	Q7L0Q8	0.9634
A4D0H6	Q14444	0.0924
A4D0H6	Q07890	0.6859
A4D0H6	Q8WXH0	0.7274
A4D0H6	Q16555	0.2445
A4D0H6	Q92843	0.1018
A4D0H6	Q86XR7	0.3658
A4D0H6	Q969M7	0.6317
A4D0H6	P51636	0.2293
A4D0H6	Q00013	0.3486
A4D0H6	Q15654	0.4345
A4D0H6	O43795	0.5494
A4D0H6	Q8WUD1	0.4440
A4D0H6	Q02297	0.5206
A4D0H6	P22694	0.7946
A4D0H6	O00231	0.0924
A4D0H6	P63167	0.4735
A4D0H6	Q13557	0.1858
A4D0H6	Q86SQ7	0.3287
A4D0H6	Q8TAF3	0.1748
A4D0H6	Q9NS23	0.7476
A4D0H6	P62851	0.1222
A4D0H6	O60493	0.1220
A4D0H6	P42684	0.4840
A4D0H6	O60437	0.4295
A4D0H6	Q96PU5	0.4905
A4D0H6	P18085	0.5783
A4D0H6	P53355	0.3409
A4D0H6	P46459	0.1235
A4D0H6	Q9H0B6	0.3287
A4D0H6	P62330	0.4321
A4D0H6	Q9BRP4	0.3724
A4D0H6	O43353	0.5083
A4D0H6	Q8IVF4	0.2345
A4D0H6	Q9Y696	0.1263
A4D0H6	P61106	0.4440
A4D0H6	O95067	0.2256
A4D0H6	P60709	0.5651
A4D0H6	Q9Y496	0.3287
A4D0H6	Q13112	0.1615
A4D0H6	Q12982	0.2445
A4D0H6	P54136	0.2743
A4D0H6	P78527	0.3217
A4D0H6	Q8NFW9	0.5551
A4D0H6	Q14247	0.1720
A4D0H6	O75410	0.0301
A4D0H6	O43889	0.0851
A4D0H6	O00444	0.3585
A4D0H6	P07550	0.3409
A4D0H6	Q8IW35	0.0599
A4D0H6	P31994	0.4042
A4D0H6	O96020	0.2170
A4D0H6	Q9Y678	0.0924
A4D0H6	Q7Z628	0.4746
A4D0H6	O14965	0.5126
A4D0H6	Q96RK4	0.2441
A4D0H6	P62714	0.1772
A4D0H6	Q96QB1	0.5526
A4D0H6	P09493	0.3846
A4D0H6	Q7Z6J4	0.5081
A4D0H6	Q92747	0.5751
A4D0H6	P78396	0.4054
A4D0H6	O14974	0.2766
A4D0H6	O60716	0.6289
A4D0H6	Q13492	0.3057
A4D0H6	Q3KR16	0.4746
A4D0H6	Q14194	0.3287
A4D0H6	O14640	0.5671
A4D0H6	Q13233	0.1751
A4D0H6	P42574	0.4096
A4D0H6	P29353	0.4111
A4D0H6	Q9Y272	0.8092
A4D0H6	O95166	0.0628
A4D0H6	O43294	0.4381
A4D0H6	P49840	0.1560
A4D0H6	Q8TD19	0.3833
A4D0H6	Q17R89	0.4187
A4D0H6	P35527	0.6093
A4D0H6	Q7Z713	0.3188
A4D0H6	Q04864	0.1811
A4D0H6	P62081	0.2084
A4D0H6	O00139	0.3287
A4D0H6	O14604	0.2972
A4D0H6	Q6ZU15	0.0301
A4D0H6	Q14596	0.2443
A4D0H6	Q969Q5	0.4597
A4D0H6	P61006	0.6441
A4D0H6	Q99698	0.2445
A4D0H6	Q86XR8	0.3106
A4D0H6	Q9NRW1	0.4450
A4D0H6	Q9BPX5	0.1808
A4D0H6	O00429	0.3309
A4D0H6	O75083	0.2647
A4D0H6	P06396	0.2120
A4D0H6	Q01201	0.3687
A4D0H6	Q13588	0.4356
A4D0H6	Q15139	0.4397
A4D0H6	P08581	0.5068
A4D0H6	P48730	0.3614
A4D0H6	O94805	0.4801
A4D0H6	Q86WC6	0.3485
A4D0H6	Q68DX3	0.6464
A4D0H6	P31150	0.4187
A4D0H6	Q7Z7A1	0.3287
A4D0H6	Q16236	0.1274
A4D0H6	Q9ULE6	0.2445
A4D0H6	O15143	0.6571
A4D0H6	Q3KRB8	0.0225
A4D0H6	Q6P5Z2	0.7946
A4D0H6	P84085	0.5783
A4D0H6	P52907	0.5185
A4D0H6	P19525	0.2317
A4D0H6	P12270	0.1661
A4D0H6	P07197	0.6588
A4D0H6	O43281	0.3597
A4D0H6	Q9UKS6	0.3346
A4D0H6	Q96Q15	0.2526
A4D0H6	P10398	0.5494
A4D0H6	P42025	0.5651
A4D0H6	P62745	0.9585
A4D0H6	P63267	0.5651
A4D0H6	O14921	0.1251
A4D0H6	P46937	0.2237
A4D0H6	P67775	0.1956
A4D0H6	Q9H8W4	0.3355
A4D0H6	Q13884	0.6876
A4D0H6	P35568	0.3660
A4D0H6	P10911	0.4416
A4D0H6	Q10567	0.2620
A4D0H6	P04406	0.3353
A4D0H6	P50570	0.4620
A4D0H6	Q13322	0.2772
A4D0H6	O95239	0.2142
A4D0H6	P05161	0.1339
A4D0H6	Q9NZM3	0.3988
A4D0H6	P21359	0.4957
A4D0H6	O60880	0.2819
A4D0H6	P51692	0.2435
A4D0H6	O60763	0.1801
A4D0H6	Q00535	0.3144
A4D0H6	Q5SYB0	0.3967
A4D0H6	P00533	0.5330
A4D0H6	Q9UN86	0.1295
A4D0H6	Q86SG2	0.5069
A4D0H6	O14727	0.2743
A4D0H6	P10809	0.3907
A4D0H6	P62491	0.4695
A4D0H6	Q12840	0.3287
A4D0H6	Q9BZE9	0.0663
A4D0H6	Q96HA8	0.2445
A4D0H6	P10301	0.7049
A4D0H6	O15078	0.3287
A4D0H6	P21579	0.6033
A4D0H6	P52198	0.9576
A4D0H6	P22681	0.1111
A4D0H6	P29317	0.4092
A4D0H6	P62847	0.1222
A4D0H6	Q9Y5K5	0.0789
A4D0H6	Q15323	0.6093
A4D0H6	P08670	0.7468
A4D0H6	P23381	0.2445
A4D0H6	P62993	0.4356
A4D0H6	O15273	0.2445
A4D0H6	P24941	0.2050
A4D0H6	Q07960	0.4514
A4D0H6	O15392	0.0879
A4D0H6	P61966	0.2456
A4D0H6	Q02363	0.2272
A4D0H6	Q9NXU5	0.5731
A4D0H6	O75044	0.4035
A4D0H6	Q96QK1	0.2445
A4D0H6	Q9BRR9	0.1901
A4D0H6	Q02224	0.3287
A4D0H6	P11142	0.2773
A4D0H6	Q9NYY3	0.4940
A4D0H6	Q9UKB1	0.1974
A4D0H6	P61587	0.9524
A4D0H6	P35869	0.1615
A4D0H6	O00762	0.6896
A4D0H6	Q6ZV73	0.5096
A4D0H6	P25098	0.7946
A4D0H6	P20700	0.7283
A4D0H6	Q99578	0.7051
A4D0H6	P67936	0.2310
A4D0H6	P17081	0.9686
A4D0H6	Q9UL26	0.4617
A4D0H6	Q13402	0.5547
A4D0H6	Q9UBE8	0.2991
A4D0H6	Q96CF2	0.1199
A4D0H6	P26232	0.3760
A4D0H6	Q8TAI7	0.5927
A4D0H6	Q9Y239	0.5410
A4D0H6	Q9Y6T7	0.5239
A4D0H6	Q13315	0.3479
A4D0H6	Q9UPQ3	0.3927
A4D0H6	Q14204	0.3287
A4D0H6	P68366	0.4073
A4D0H6	Q9NQL2	0.6065
A4D0H6	Q0VDF9	0.2445
A4D0H6	P04264	0.7283
A4D0H6	P15153	0.9686
A4D0H6	P11234	0.7295
A4D0H6	O95267	0.6785
A4D0H6	P35908	0.6861
A4D0H6	Q3MJ16	0.3622
A4D0H6	Q16829	0.5217
A4D0H6	Q6PUV4	0.0924
A4D0H6	P15121	0.0466
A4D0H6	Q9UJM3	0.0513
A4D0H6	Q92985	0.4999
A4D0H6	P45984	0.5217
A4D0H6	Q9NZZ3	0.2445
A4D0H6	Q7Z3T8	0.3237
A4D0H6	P37231	0.0225
A4D0H6	P62314	0.0944
A4D0H6	O15524	0.3316
A4D0H6	Q9H6Z9	0.1667
A4D0H6	Q6XZF7	0.2503
A4D0H6	Q13642	0.3982
A4D0H6	Q8IWW6	0.0225
A4D0H6	Q0P5N6	0.5700
A4D0H6	P56559	0.5731
A4D0H6	P07951	0.1767
A4D0H6	Q5T5U3	0.0301
A4D0H6	P36405	0.5783
A4D0H6	Q15418	0.7946
A4D0H6	Q14088	0.7439
A4D0H6	P07900	0.2685
A4D0H6	Q9UHY1	0.0922
A4D0H6	P16157	0.3837
A4D0H6	P50479	0.4293
A4D0H6	Q96S95	0.0924
A4D0H6	O15066	0.3287
A4D0H6	Q16658	0.4626
A4D0H6	Q13077	0.3136
A4D0H6	O14713	0.2445
A4D0H6	P46108	0.2907
A4D0H6	Q8NHY2	0.1207
A4D0H6	P43034	0.4445
A4D0H6	P62987	0.5889
A4D0H6	Q6XUX3	0.4965
A4D0H6	Q9NPB6	0.3660
A4D0H6	P13500	0.4052
A4D0H6	P19174	0.4425
A4D0H6	Q9H939	0.1767
A4D0H6	O00212	0.9603
A4D0H6	P46531	0.4740
A4D0H6	P10145	0.2863
A4D0H6	P61289	0.2445
A4D0H6	Q9ULI4	0.1767
A4D0H6	O60663	0.4675
A4D0H6	Q86WI3	0.3343
A4D0H6	Q14677	0.3886
A4D0H6	Q9NSI8	0.0924
A4D0H6	O95057	0.7096
A4D0H6	P68036	0.6317
A4D0H6	Q13418	0.3945
A4D0H6	P35916	0.2876
A4D0H6	P61224	0.6332
A4D0H6	Q9Y6K9	0.3808
A4D0H6	Q9HBH0	0.9613
A4D0H6	P60866	0.0924
A4D0H6	O00159	0.5504
A4D0H6	P05771	0.7946
A4D0H6	P00338	0.0663
A4D0H6	Q8WVK7	0.3287
A4D0H6	P41279	0.3246
A4D0H6	Q8IVI9	0.2069
A4D0H6	P46781	0.1242
A4D0H6	Q86VW2	0.5934
A4D0H6	Q8TCU6	0.4738
A4D0H6	P51617	0.5410
A4D0H6	P61073	0.4654
A4D0H6	O14980	0.3206
A4D0H6	Q9UDY2	0.7173
A4D0H6	P27348	0.0731
A4D0H6	Q9UJC3	0.3977
A4D0H6	Q9BT40	0.3640
A4D0H6	P19878	0.2743
A4D0H6	Q15751	0.0924
A4D0H6	P14649	0.1872
A4D0H6	O14908	0.3890
A4D0H6	P31946	0.4084
A4D0H6	Q14344	0.6285
A4D0H6	P62877	0.1819
A4D0H6	Q59H18	0.3461
A4D0H6	P30305	0.1953
A4D0H6	Q6UXN9	0.3197
A4D0H6	P20336	0.6441
A4D0H6	Q96IY1	0.3070
A4D0H6	Q15669	0.9676
A4D0H6	Q13616	0.0912
A4D0H6	B2RTY4	0.5494
A4D0H6	Q9UHD2	0.5101
A4D0H6	P38646	0.0293
A4D0H6	P25445	0.1548
A4D0H6	P42768	0.5347
A4D0H6	P09972	0.3026
A4D0H6	P19429	0.2445
A4D0H6	Q9GZS3	0.3197
A4D0H6	Q8IWV7	0.0742
A4D0H6	P28062	0.1834
A4D0H6	Q15036	0.2445
A4D0H6	P35222	0.5399
A4D0H6	Q14019	0.3750
A4D0H6	Q9Y2G4	0.5841
A4D0H6	Q05193	0.3174
A4D0H6	Q96FS4	0.2445
A4D0H6	Q07866	0.3287
A4D0H6	Q5VT25	0.7182
E1WAC6	Q9UBN7	0.1163
E1WAC6	Q08378	0.3024
E1WAC6	P49802	0.3091
E1WAC6	Q9H8V3	0.6813
E1WAC6	Q9NX02	0.5477
E1WAC6	Q9UBW5	0.2096
E1WAC6	O00329	0.6780
E1WAC6	P51149	0.6297
E1WAC6	P53041	0.4025
E1WAC6	Q969T4	0.6817
E1WAC6	P02549	0.6241
E1WAC6	P31323	0.1251
E1WAC6	P11021	0.3795
E1WAC6	P01130	0.4091
E1WAC6	Q9UPZ9	0.5329
E1WAC6	P60981	0.4508
E1WAC6	P46934	0.3682
E1WAC6	Q8IYD1	0.2711
E1WAC6	O60229	0.3703
E1WAC6	Q9P1U1	0.7947
E1WAC6	Q9NR09	0.5532
E1WAC6	O14559	0.0980
E1WAC6	Q8TDY2	0.1317
E1WAC6	Q9UNN5	0.2558
E1WAC6	P45983	0.5217
E1WAC6	Q9BW27	0.3026
E1WAC6	Q9UQB3	0.6478
E1WAC6	Q9NQW6	0.3600
E1WAC6	P13647	0.8389
E1WAC6	Q7Z614	0.3279
E1WAC6	Q96CA5	0.3170
E1WAC6	Q04695	0.8389
E1WAC6	P49137	0.5217
E1WAC6	Q9HAU4	0.5768
E1WAC6	Q9HBI1	0.5281
E1WAC6	P68400	0.5297
E1WAC6	Q9BTE1	0.1767
E1WAC6	Q96KP6	0.4767
E1WAC6	Q9UN19	0.4494
E1WAC6	P68363	0.6369
E1WAC6	Q9H792	0.2690
E1WAC6	Q14005	0.7329
E1WAC6	P49662	0.6407
E1WAC6	O95684	0.2808
E1WAC6	Q9HD43	0.2466
E1WAC6	Q9NZN5	0.7915
E1WAC6	Q9Y2I8	0.5243
E1WAC6	P12883	0.7528
E1WAC6	O95295	0.3653
E1WAC6	P09429	0.3001
E1WAC6	P07948	0.5750
E1WAC6	Q13164	0.6447
E1WAC6	P41597	0.4654
E1WAC6	Q8IYJ3	0.6473
E1WAC6	O14512	0.6955
E1WAC6	P28482	0.6749
E1WAC6	Q9Y6J8	0.6590
E1WAC6	Q96PV0	0.4378
E1WAC6	Q9BX70	0.4707
E1WAC6	O75822	0.2445
E1WAC6	Q9HC77	0.3287
E1WAC6	P68106	0.4463
E1WAC6	Q9H0H5	0.1159
E1WAC6	P68133	0.7947
E1WAC6	P25786	0.2668
E1WAC6	Q66GS9	0.1767
E1WAC6	Q9Y6Y0	0.0320
E1WAC6	Q9Y4K3	0.4181
E1WAC6	Q9Y6W5	0.7156
E1WAC6	Q8NHV4	0.2403
E1WAC6	P11137	0.4702
E1WAC6	O95613	0.3469
E1WAC6	Q9ULJ8	0.7309
E1WAC6	Q8N4C6	0.1824
E1WAC6	Q9BRA2	0.2445
E1WAC6	Q92888	0.5441
E1WAC6	Q9ULZ3	0.1966
E1WAC6	Q96J02	0.3682
E1WAC6	Q9HCH5	0.5421
E1WAC6	O75616	0.4615
E1WAC6	Q9BU20	0.7977
E1WAC6	Q9H8T0	0.1416
E1WAC6	P57740	0.0350
E1WAC6	Q14C86	0.4244
E1WAC6	Q9HC98	0.4698
E1WAC6	Q969Q4	0.6045
E1WAC6	Q9P1W9	0.5277
E1WAC6	P08729	0.8389
E1WAC6	Q15311	0.1745
E1WAC6	Q15653	0.7170
E1WAC6	Q13075	0.5523
E1WAC6	Q9NYL9	0.4153
E1WAC6	P57737	0.5908
E1WAC6	Q15147	0.2522
E1WAC6	O95271	0.3255
E1WAC6	Q8WXC3	0.2445
E1WAC6	O00141	0.8379
E1WAC6	Q13451	0.3937
E1WAC6	Q06945	0.2504
E1WAC6	Q9UJT1	0.6369
E1WAC6	Q13489	0.3387
E1WAC6	P28072	0.1834
E1WAC6	O43516	0.7819
E1WAC6	Q13813	0.6168
E1WAC6	Q9NXR1	0.3287
E1WAC6	Q14457	0.0656
E1WAC6	P60033	0.4289
E1WAC6	Q16543	0.2445
E1WAC6	P04637	0.2735
E1WAC6	P48147	0.0924
E1WAC6	Q8IUC4	0.5862
E1WAC6	Q13748	0.6369
E1WAC6	Q5XLA6	0.2596
E1WAC6	Q8IWJ2	0.5771
E1WAC6	Q9Y3F4	0.5038
E1WAC6	Q15121	0.6142
E1WAC6	Q9UBB4	0.2445
E1WAC6	P49789	0.2772
E1WAC6	P48729	0.4617
E1WAC6	Q9Y4P1	0.2445
E1WAC6	Q9Y216	0.0924
E1WAC6	Q86V81	0.1499
E1WAC6	Q9P258	0.2065
E1WAC6	P52294	0.4219
E1WAC6	Q9H4B6	0.3302
E1WAC6	P11171	0.6024
E1WAC6	P40855	0.0790
E1WAC6	P62753	0.2743
E1WAC6	Q9H0N0	0.8423
E1WAC6	P41743	0.8379
E1WAC6	P61964	0.4260
E1WAC6	Q13439	0.2592
E1WAC6	Q9H444	0.2445
E1WAC6	Q9NPP4	0.4547
E1WAC6	P07355	0.1833
E1WAC6	Q9NRD0	0.3246
E1WAC6	P38936	0.1815
E1WAC6	P47756	0.5185
E1WAC6	Q9UM47	0.5242
E1WAC6	Q9UJW3	0.0662
E1WAC6	P13489	0.3208
E1WAC6	Q14117	0.0739
E1WAC6	Q9UJZ1	0.2272
E1WAC6	Q15052	0.7620
E1WAC6	O00750	0.7263
E1WAC6	P49703	0.8079
E1WAC6	Q14980	0.3585
E1WAC6	Q13972	0.5775
E1WAC6	Q8IUQ4	0.3829
E1WAC6	A8MYZ6	0.1070
E1WAC6	Q96L92	0.6850
E1WAC6	P17252	0.9637
E1WAC6	Q8WU20	0.1309
E1WAC6	Q9BUR4	0.3239
E1WAC6	P30622	0.0900
E1WAC6	P08631	0.5750
E1WAC6	Q6WCQ1	0.2040
E1WAC6	Q96Q42	0.1399
E1WAC6	Q9UQ88	0.5299
E1WAC6	O15111	0.5861
E1WAC6	Q8IYU2	0.4022
E1WAC6	Q9UK41	0.2772
E1WAC6	Q9BTM9	0.2445
E1WAC6	Q96KC9	0.2772
E1WAC6	P17612	0.9637
E1WAC6	Q9BZF9	0.3278
E1WAC6	Q14155	0.7584
E1WAC6	P10636	0.4702
E1WAC6	P06213	0.7230
E1WAC6	Q9Y4G6	0.4828
E1WAC6	Q9H3Q1	0.1967
E1WAC6	Q6ZNL6	0.7510
E1WAC6	P62913	0.1242
E1WAC6	Q9C000	0.4232
E1WAC6	P56524	0.0813
E1WAC6	O60291	0.3584
E1WAC6	Q8TAP6	0.3287
E1WAC6	Q9BQA1	0.3793
E1WAC6	Q93009	0.2348
E1WAC6	Q00005	0.1336
E1WAC6	Q2PPJ7	0.1985
E1WAC6	P49419	0.2445
E1WAC6	Q9H7P9	0.8262
E1WAC6	Q8N0X2	0.4789
E1WAC6	Q15392	0.2391
E1WAC6	Q9NRM7	0.6351
E1WAC6	Q9Y3P9	0.3287
E1WAC6	Q13796	0.2272
E1WAC6	O14966	0.5908
E1WAC6	Q96B36	0.2445
E1WAC6	Q96S53	0.6394
E1WAC6	Q8WXI2	0.4075
E1WAC6	Q99961	0.4447
E1WAC6	O00303	0.2445
E1WAC6	Q9Y5L0	0.0672
E1WAC6	P57059	0.3677
E1WAC6	P20339	0.5866
E1WAC6	O00499	0.6552
E1WAC6	Q9NRA8	0.2445
E1WAC6	Q9NQU5	0.3936
E1WAC6	P63096	0.9493
E1WAC6	Q9C0J8	0.3933
E1WAC6	P28065	0.3355
E1WAC6	Q8TF21	0.4800
E1WAC6	O75140	0.4603
E1WAC6	Q12846	0.0979
E1WAC6	Q5JSH3	0.3737
E1WAC6	Q9Y2K2	0.3462
E1WAC6	P35658	0.2668
E1WAC6	O15498	0.1968
E1WAC6	P19838	0.6836
E1WAC6	P40763	0.4931
E1WAC6	Q9C0H5	0.1280
E1WAC6	Q9Y2M5	0.1078
E1WAC6	P54725	0.4503
E1WAC6	Q9NR80	0.8189
E1WAC6	Q8WWN8	0.1687
E1WAC6	P01111	0.8565
E1WAC6	O75143	0.2445
E1WAC6	Q9Y6D5	0.3287
E1WAC6	P02795	0.0909
E1WAC6	Q9BVC4	0.2972
E1WAC6	P11277	0.7698
E1WAC6	Q96EA4	0.3287
E1WAC6	Q9Y2X8	0.5481
E1WAC6	P62854	0.2445
E1WAC6	Q53QZ3	0.2667
E1WAC6	Q92730	0.9838
E1WAC6	Q9NR12	0.7673
E1WAC6	Q96M53	0.2743
E1WAC6	P04899	0.9493
E1WAC6	Q71U36	0.6369
E1WAC6	P63000	1.0000
E1WAC6	O00410	0.0856
E1WAC6	P52735	0.6874
E1WAC6	P58107	0.3215
E1WAC6	P17661	0.9579
E1WAC6	P57081	0.1847
E1WAC6	Q99966	0.0896
E1WAC6	Q9HBI0	0.4125
E1WAC6	Q9Y6H5	0.4394
E1WAC6	Q00994	0.0909
E1WAC6	Q03135	0.3905
E1WAC6	Q13257	0.2808
E1WAC6	Q96D21	0.7274
E1WAC6	Q99836	0.4474
E1WAC6	Q14651	0.6599
E1WAC6	Q96HC4	0.7673
E1WAC6	Q9NWZ3	0.5392
E1WAC6	P13797	0.7102
E1WAC6	Q9ULV0	0.7588
E1WAC6	Q8IW19	0.1163
E1WAC6	Q96GD4	0.8077
E1WAC6	P60953	1.0000
E1WAC6	P59047	0.4232
E1WAC6	Q5VV41	0.6813
E1WAC6	Q9BRK5	0.2467
E1WAC6	Q15058	0.1946
E1WAC6	Q96FJ2	0.2094
E1WAC6	P33176	0.3145
E1WAC6	Q04759	0.9142
E1WAC6	P42224	0.2739
E1WAC6	Q96EV8	0.2772
E1WAC6	Q9H0M0	0.3211
E1WAC6	O43307	0.6687
E1WAC6	P32121	0.2772
E1WAC6	P84095	1.0000
E1WAC6	Q9Y616	0.3937
E1WAC6	P62979	0.3295
E1WAC6	O94875	0.4447
E1WAC6	Q05086	0.3355
E1WAC6	Q9H089	0.0924
E1WAC6	O95294	0.7897
E1WAC6	Q9Y5P4	0.3668
E1WAC6	O60282	0.0457
E1WAC6	Q9BTT0	0.2109
E1WAC6	Q9ULT8	0.3596
E1WAC6	P36543	0.1914
E1WAC6	P61586	0.8797
E1WAC6	P35900	0.8389
E1WAC6	Q9Y2L1	0.1242
E1WAC6	Q9H7Z7	0.1308
E1WAC6	P00966	0.2445
E1WAC6	Q9HAP6	0.7329
E1WAC6	Q13347	0.3069
E1WAC6	Q9BQI6	0.6098
E1WAC6	Q92796	0.5055
E1WAC6	Q12852	0.8105
E1WAC6	P08134	0.9899
E1WAC6	Q99697	0.1161
E1WAC6	Q9Y4F1	0.6112
E1WAC6	Q9H0Z9	0.0598
E1WAC6	Q96G01	0.1755
E1WAC6	Q05639	0.2711
E1WAC6	Q9P2R3	0.6836
E1WAC6	Q92882	0.3428
E1WAC6	Q13464	0.8379
E1WAC6	Q9HBY8	0.9637
E1WAC6	Q68DD2	0.3791
E1WAC6	Q14847	0.6958
E1WAC6	Q4L180	0.4371
E1WAC6	P05062	0.4324
E1WAC6	Q9HCM4	0.6024
E1WAC6	P57771	0.2023
E1WAC6	Q05513	0.9637
E1WAC6	Q9NUQ3	0.2509
E1WAC6	Q9BQY9	0.1309
E1WAC6	O15117	0.2445
E1WAC6	Q8NAA4	0.4789
E1WAC6	Q9H788	0.7043
E1WAC6	Q9UBF8	0.6171
E1WAC6	O00560	0.3097
E1WAC6	Q9H0U4	0.6422
E1WAC6	Q9UI47	0.3079
E1WAC6	P43405	0.6518
E1WAC6	Q92764	0.8389
E1WAC6	P25789	0.3355
E1WAC6	P14625	0.2434
E1WAC6	P09629	0.1721
E1WAC6	Q9UPN3	0.7293
E1WAC6	Q9NZC7	0.2995
E1WAC6	Q07889	0.7634
E1WAC6	Q9UI08	0.5898
E1WAC6	Q9UMX3	0.0980
E1WAC6	Q15154	0.5101
E1WAC6	P61086	0.6817
E1WAC6	Q9C0G6	0.4497
E1WAC6	P61225	0.8685
E1WAC6	Q15283	0.7208
E1WAC6	Q15185	0.2743
E1WAC6	Q15327	0.5820
E1WAC6	Q00987	0.2196
E1WAC6	Q92519	0.2769
E1WAC6	Q8WWL2	0.1831
E1WAC6	Q9UQF2	0.5847
E1WAC6	Q8N392	0.1441
E1WAC6	Q9NQS7	0.3287
E1WAC6	P10415	0.1134
E1WAC6	P06493	0.6590
E1WAC6	Q8N3L3	0.0696
E1WAC6	Q8TDG2	0.7947
E1WAC6	P06239	0.5750
E1WAC6	Q9H2X6	0.5329
E1WAC6	P31749	0.9637
E1WAC6	Q01968	0.1745
E1WAC6	Q9Y463	0.5339
E1WAC6	Q9H4D5	0.3021
E1WAC6	Q9Y623	0.7528
E1WAC6	P40306	0.2986
E1WAC6	P26441	0.0951
E1WAC6	Q9H094	0.3068
E1WAC6	Q9GZN1	0.6819
E1WAC6	Q9BX66	0.4447
E1WAC6	Q7LBR1	0.2445
E1WAC6	Q14653	0.5022
E1WAC6	Q05084	0.1110
E1WAC6	A8MW06	0.4626
E1WAC6	Q99759	0.4747
E1WAC6	Q9BVJ7	0.2082
E1WAC6	Q8IWE5	0.3201
E1WAC6	Q13085	0.0909
E1WAC6	Q9H254	0.7698
E1WAC6	P46783	0.4281
E1WAC6	P10114	0.7183
E1WAC6	Q6ZSZ5	0.6747
E1WAC6	Q9BXL6	0.6630
E1WAC6	Q9NTX7	0.0909
E1WAC6	Q8NI77	0.3287
E1WAC6	Q9Y689	0.8027
E1WAC6	Q15599	0.6798
E1WAC6	Q5BJF6	0.3311
E1WAC6	Q9NWT1	0.4530
E1WAC6	P40617	0.8027
E1WAC6	Q9ULL1	0.6813
E1WAC6	A7KAX9	0.4514
E1WAC6	Q9NPJ1	0.3536
E1WAC6	P50502	0.3492
E1WAC6	P28066	0.2743
E1WAC6	Q9NSA3	0.2445
E1WAC6	O43707	0.5300
E1WAC6	Q7Z6I6	0.0980
E1WAC6	P35749	0.7528
E1WAC6	Q9H853	0.4290
E1WAC6	P57735	0.6370
E1WAC6	Q9BYG5	0.3245
E1WAC6	P62826	0.6037
E1WAC6	Q15075	0.7137
E1WAC6	Q92599	0.1409
E1WAC6	O43283	0.8105
E1WAC6	Q96LI5	0.0909
E1WAC6	O00505	0.6156
E1WAC6	P30304	0.2445
E1WAC6	Q9NVX2	0.5316
E1WAC6	Q92934	0.2766
E1WAC6	P49770	0.2445
E1WAC6	Q9Y3B2	0.1242
E1WAC6	P15924	0.5800
E1WAC6	P49795	0.1528
E1WAC6	Q9H1K0	0.5058
E1WAC6	Q99584	0.3784
E1WAC6	Q9UNE7	0.2189
E1WAC6	Q86YR5	0.1549
E1WAC6	P31944	0.5876
E1WAC6	Q96PY6	0.6753
E1WAC6	Q9NYS0	0.8174
E1WAC6	P08238	0.2837
E1WAC6	Q9BR76	0.6391
E1WAC6	P20618	0.3355
E1WAC6	P63165	0.3915
E1WAC6	P62937	0.3604
E1WAC6	Q8N264	0.4743
E1WAC6	P46939	0.6338
E1WAC6	Q9BPU6	0.0924
E1WAC6	Q96QV1	0.6498
E1WAC6	Q96L33	1.0000
E1WAC6	O43597	0.3614
E1WAC6	Q92614	0.6648
E1WAC6	Q16644	0.5217
E1WAC6	P00390	0.0445
E1WAC6	O75553	0.4365
E1WAC6	Q96M96	0.7562
E1WAC6	Q99816	0.2325
E1WAC6	P78560	0.3630
E1WAC6	Q01082	0.7698
E1WAC6	Q15382	0.7556
E1WAC6	Q8NFH4	0.1905
E1WAC6	Q9Y283	0.5026
E1WAC6	Q9NT62	0.2668
E1WAC6	O15511	0.3719
E1WAC6	Q9UKT5	0.0902
E1WAC6	Q9GZY0	0.2673
E1WAC6	P63151	0.0942
E1WAC6	P05937	0.2445
E1WAC6	P50542	0.2668
E1WAC6	Q9GZM8	0.2467
E1WAC6	Q96P47	0.6593
E1WAC6	Q92890	0.2445
E1WAC6	O14910	0.6105
E1WAC6	Q9UKW4	0.8359
E1WAC6	Q9H201	0.3592
E1WAC6	Q9H2K8	0.6833
E1WAC6	P08107	0.3795
E1WAC6	Q96PK2	0.6386
E1WAC6	Q9UP83	0.1790
E1WAC6	Q99683	0.4966
E1WAC6	Q8NBT0	0.4342
E1WAC6	P62070	0.8062
E1WAC6	P20338	0.6422
E1WAC6	P61020	0.5637
E1WAC6	Q9H0F7	0.6045
E1WAC6	Q8NFI4	0.3268
E1WAC6	Q00597	0.2445
E1WAC6	Q9UK22	0.3905
E1WAC6	Q96KX2	0.4702
E1WAC6	P49450	0.0912
E1WAC6	Q9P1T7	0.1144
E1WAC6	Q9BZV1	0.2210
E1WAC6	Q3YEC7	0.6065
E1WAC6	P49418	0.2884
E1WAC6	Q8N6T3	0.0321
E1WAC6	P46060	0.5144
E1WAC6	Q6IBS0	0.3023
E1WAC6	Q9Y2U5	0.4747
E1WAC6	Q9UER7	0.2269
E1WAC6	P55957	0.3203
E1WAC6	Q9UFN0	0.2445
E1WAC6	Q96N96	0.6217
E1WAC6	Q13459	0.4209
E1WAC6	Q9NYT0	0.3147
E1WAC6	Q99426	0.0619
E1WAC6	Q969G2	0.5931
E1WAC6	P09601	0.0488
E1WAC6	Q6DN90	0.4232
E1WAC6	P61970	0.2445
E1WAC6	P59998	0.5344
E1WAC6	P11309	0.6239
E1WAC6	Q9P289	0.5562
E1WAC6	Q5RKV6	0.1222
E1WAC6	Q9BWF2	0.2364
E1WAC6	Q99418	0.4969
E1WAC6	P47928	0.1379
E1WAC6	Q9Y3L5	0.7193
E1WAC6	Q96MT3	0.7142
E1WAC6	Q15464	0.8544
E1WAC6	Q92974	0.6005
E1WAC6	Q7L5D6	0.0982
E1WAC6	Q9HAV0	0.5333
E1WAC6	Q9NXJ5	0.0924
E1WAC6	Q9P209	0.3517
E1WAC6	O14936	0.3070
E1WAC6	P08567	0.5416
E1WAC6	Q96T51	0.4940
E1WAC6	P61160	0.7947
E1WAC6	O60447	0.2156
E1WAC6	P20936	0.5210
E1WAC6	P21673	0.3203
E1WAC6	Q13561	0.3287
E1WAC6	P51878	0.6407
E1WAC6	Q99962	0.4213
E1WAC6	P49720	0.3795
E1WAC6	O14733	0.6622
E1WAC6	Q92851	0.0739
E1WAC6	Q9NP31	0.7577
E1WAC6	Q9H840	0.2445
E1WAC6	P63092	0.9493
E1WAC6	O75791	0.6476
E1WAC6	Q9UPT5	0.4585
E1WAC6	P05230	0.2248
E1WAC6	Q8NG66	0.3418
E1WAC6	Q9ULH1	0.2952
E1WAC6	Q7Z5H3	0.3059
E1WAC6	A1IGU5	0.6342
E1WAC6	O15519	0.5725
E1WAC6	Q13541	0.2743
E1WAC6	Q16667	0.1249
E1WAC6	Q86VP1	0.2977
E1WAC6	Q07020	0.0924
E1WAC6	Q9UM11	0.4690
E1WAC6	Q9BWU0	0.0887
E1WAC6	P04271	0.3784
E1WAC6	Q8TDR0	0.0628
E1WAC6	P63208	0.4012
E1WAC6	Q13490	0.3387
E1WAC6	Q8TF42	0.4914
E1WAC6	P07315	0.0830
E1WAC6	P04626	0.6727
E1WAC6	Q9BUP3	0.1103
E1WAC6	P18206	0.5839
E1WAC6	P41208	0.1915
E1WAC6	P08133	0.4727
E1WAC6	Q155Q3	0.7280
E1WAC6	Q92608	0.5206
E1WAC6	Q14974	0.4219
E1WAC6	Q99689	0.1662
E1WAC6	P35609	0.5300
E1WAC6	P16949	0.2000
E1WAC6	P52630	0.4107
E1WAC6	Q7Z6G8	0.4013
E1WAC6	O43665	0.1522
E1WAC6	P63261	0.7947
E1WAC6	Q14240	0.2911
E1WAC6	Q02790	0.3937
E1WAC6	P46777	0.1242
E1WAC6	Q9BYZ6	0.9421
E1WAC6	Q9HD40	0.2445
E1WAC6	Q8NFZ5	0.3836
E1WAC6	Q9BZG1	0.7176
E1WAC6	O60841	0.2667
E1WAC6	Q9NZQ9	0.5710
E1WAC6	Q14511	0.4698
E1WAC6	Q14CS0	0.3400
E1WAC6	Q96P20	0.4232
E1WAC6	O95433	0.3492
E1WAC6	P60763	1.0000
E1WAC6	Q93096	0.3430
E1WAC6	Q6NXT1	0.2905
E1WAC6	P10599	0.5083
E1WAC6	Q9NR28	0.2445
E1WAC6	P30307	0.3355
E1WAC6	Q9NRR5	0.4378
E1WAC6	Q5FBB7	0.3287
E1WAC6	O15083	0.4872
E1WAC6	P62879	0.5333
E1WAC6	Q9BQS6	0.3312
E1WAC6	P62333	0.3070
E1WAC6	Q7Z444	0.9777
E1WAC6	P25963	0.7435
E1WAC6	P08294	0.0413
E1WAC6	Q14141	0.2849
E1WAC6	Q14568	0.2434
E1WAC6	O76009	0.8389
E1WAC6	Q9NZN1	0.3181
E1WAC6	Q9UKX3	0.6634
E1WAC6	O60610	0.4200
E1WAC6	Q8WZ42	0.2503
E1WAC6	Q9BQE3	0.6369
E1WAC6	Q9UHV5	0.6464
E1WAC6	Q8WVJ9	0.2020
E1WAC6	Q92817	0.4295
E1WAC6	Q04206	0.5576
E1WAC6	P62917	0.1073
E1WAC6	Q9NSC5	0.5571
E1WAC6	Q96IF1	0.7673
E1WAC6	P06241	0.6245
E1WAC6	Q86X27	0.4528
E1WAC6	P55345	0.7170
E1WAC6	P39019	0.1242
E1WAC6	Q99550	0.3624
E1WAC6	Q9Y2K3	0.7528
E1WAC6	Q8NFH3	0.1036
E1WAC6	Q96DT6	0.2445
E1WAC6	Q9NSB8	0.2941
E1WAC6	Q9Y566	0.3907
E1WAC6	Q8TE67	0.7596
E1WAC6	P01040	0.3579
E1WAC6	Q9NR81	0.6813
E1WAC6	Q9P107	0.1386
E1WAC6	Q13009	0.5033
E1WAC6	Q8IXI2	0.9453
E1WAC6	P23443	0.9637
E1WAC6	P28070	0.2259
E1WAC6	Q9Y5X1	0.6495
E1WAC6	Q99967	0.1454
E1WAC6	P50461	0.6074
E1WAC6	Q92973	0.3355
E1WAC6	Q9P2A4	0.5055
E1WAC6	Q8WZ64	0.1131
E1WAC6	P57729	0.7122
E1WAC6	Q8TAA3	0.1654
E1WAC6	Q8IXQ6	0.2445
E1WAC6	Q8TC84	0.3255
E1WAC6	Q9HCE6	0.7003
E1WAC6	Q9BPX1	0.2445
E1WAC6	Q2Q1W2	0.5260
E1WAC6	Q14999	0.3653
E1WAC6	P28289	0.3847
E1WAC6	Q96PY5	0.3150
E1WAC6	Q96P09	0.4972
E1WAC6	O14508	0.3624
E1WAC6	Q9BZL4	0.4592
E1WAC6	Q9P219	0.4509
E1WAC6	Q9UBQ5	0.2743
E1WAC6	Q9Y6R4	0.5996
E1WAC6	Q8TBB1	0.7464
E1WAC6	Q9H0F6	0.3052
E1WAC6	O00471	0.1825
E1WAC6	Q9Y4Z0	0.1788
E1WAC6	O75912	0.3887
E1WAC6	Q9UBY9	0.1842
E1WAC6	P36406	0.8018
E1WAC6	O43374	0.8416
E1WAC6	Q04917	0.1730
E1WAC6	Q96PX9	0.6182
E1WAC6	Q13158	0.4111
E1WAC6	Q96B67	0.0560
E1WAC6	Q8TDN4	0.2445
E1WAC6	O75582	0.9637
E1WAC6	Q13474	0.4932
E1WAC6	Q9NWX5	0.5540
E1WAC6	Q13501	0.3476
E1WAC6	Q96JJ3	0.4567
E1WAC6	P37840	0.2078
E1WAC6	O60518	0.3520
E1WAC6	P05109	0.1583
E1WAC6	Q32P44	0.3810
E1WAC6	Q9BV47	0.3656
E1WAC6	Q92832	0.3903
E1WAC6	Q9UFH2	0.3974
E1WAC6	Q92772	0.4789
E1WAC6	P01116	0.8959
E1WAC6	Q56P42	0.2435
E1WAC6	P15498	0.6605
E1WAC6	P56537	0.3912
E1WAC6	Q9Y230	0.0948
E1WAC6	Q9NY65	0.6240
E1WAC6	O95678	0.8389
E1WAC6	P23528	0.4508
E1WAC6	P11802	0.5170
E1WAC6	Q9UNF0	0.5005
E1WAC6	Q15438	0.4969
E1WAC6	O60260	0.2509
E1WAC6	Q8TE73	0.3774
E1WAC6	Q86UR1	0.4447
E1WAC6	Q9P2M7	0.4079
E1WAC6	P98170	0.3150
E1WAC6	P30047	0.2812
E1WAC6	P15311	0.6330
E1WAC6	Q7LDG7	0.6827
E1WAC6	Q99653	0.4743
E1WAC6	O95644	0.5185
E1WAC6	Q96F07	0.0747
E1WAC6	Q96A47	0.7971
E1WAC6	P27361	0.7394
E1WAC6	O75179	0.3651
E1WAC6	Q86WH2	0.1383
E1WAC6	Q96QF0	0.3287
E1WAC6	Q9H4E7	0.3129
E1WAC6	Q92797	0.0926
E1WAC6	Q93034	0.3355
E1WAC6	P27635	0.1568
E1WAC6	Q8TDX7	0.3511
E1WAC6	Q99436	0.3355
E1WAC6	Q6T311	0.5575
E1WAC6	P27986	0.4002
E1WAC6	O76081	0.3559
E1WAC6	P05388	0.1854
E1WAC6	Q99933	0.3243
E1WAC6	O95278	0.5847
E1WAC6	P49327	0.2915
E1WAC6	Q9Y6R0	0.2983
E1WAC6	P62312	0.0944
E1WAC6	O43852	0.4762
E1WAC6	P05198	0.0944
E1WAC6	Q9BRC7	0.3742
E1WAC6	Q96MT8	0.3287
E1WAC6	Q13546	0.8634
E1WAC6	P28074	0.3682
E1WAC6	Q9Y2S2	0.1202
E1WAC6	Q9UIA0	0.4969
E1WAC6	Q99956	0.3656
E1WAC6	Q96DT5	0.4052
E1WAC6	P51864	0.4202
E1WAC6	P62136	0.2764
E1WAC6	O95396	0.0909
E1WAC6	Q9HCC9	0.4349
E1WAC6	Q13228	0.2743
E1WAC6	P05787	0.8389
E1WAC6	Q92928	0.6422
E1WAC6	P00519	0.6498
E1WAC6	Q99490	0.5161
E1WAC6	Q8WXX0	0.4628
E1WAC6	Q96AX1	0.3655
E1WAC6	Q5JS13	0.6258
E1WAC6	Q8TAT6	0.0909
E1WAC6	P41220	0.3070
E1WAC6	P13535	0.7528
E1WAC6	Q99638	0.1013
E1WAC6	P30279	0.2542
E1WAC6	P49721	0.2132
E1WAC6	P43364	0.1295
E1WAC6	Q8TEC5	0.5005
E1WAC6	Q9Y6N9	0.5527
E1WAC6	Q9Y371	0.4775
E1WAC6	Q9BZR8	0.2445
E1WAC6	O76003	0.3468
E1WAC6	Q9Y572	0.2938
E1WAC6	Q8IWN7	0.1475
E1WAC6	P40337	0.2010
E1WAC6	Q9UKT8	0.2828
E1WAC6	Q9GZV1	0.5029
E1WAC6	Q9H4E5	1.0000
E1WAC6	P13645	0.8227
E1WAC6	Q9UJ41	0.1402
E1WAC6	P42575	0.4647
E1WAC6	Q5H9R7	0.2111
E1WAC6	P02533	0.8389
E1WAC6	Q5TB80	0.0869
E1WAC6	Q9UKK6	0.1192
E1WAC6	Q96BW1	0.2219
E1WAC6	Q5EBL4	0.2151
E1WAC6	O95999	0.3341
E1WAC6	Q9HCE7	0.4142
E1WAC6	O43765	0.0799
E1WAC6	Q9H5N1	0.0875
E1WAC6	Q9UPV9	0.3163
E1WAC6	O15068	0.6917
E1WAC6	Q7Z460	0.3287
E1WAC6	P11532	0.6895
E1WAC6	Q8WYJ6	0.0301
E1WAC6	P04049	0.5357
E1WAC6	P63104	0.2588
E1WAC6	Q9UK73	0.2432
E1WAC6	P61019	0.8423
E1WAC6	Q96RU3	0.6566
E1WAC6	P40616	0.8027
E1WAC6	P55211	0.5469
E1WAC6	Q99986	0.4946
E1WAC6	Q12769	0.0909
E1WAC6	O75962	0.5008
E1WAC6	O75154	0.0532
E1WAC6	Q9BSW2	0.3515
E1WAC6	P05067	0.2377
E1WAC6	P54105	0.3614
E1WAC6	Q9BYG4	0.2984
E1WAC6	Q14012	0.2346
E1WAC6	Q13576	0.6007
E1WAC6	Q86WV1	0.6752
E1WAC6	Q15041	0.0790
E1WAC6	Q9NUP1	0.2724
E1WAC6	Q96KC2	0.8027
E1WAC6	P13385	0.4497
E1WAC6	Q9BRG2	0.5926
E1WAC6	Q15942	0.7663
E1WAC6	Q8TBY8	0.2632
E1WAC6	P62244	0.1178
E1WAC6	Q8WUN7	0.2749
E1WAC6	P49798	0.1251
E1WAC6	O75146	0.4008
E1WAC6	P15407	0.1747
E1WAC6	P62258	0.3721
E1WAC6	Q96CS7	0.4648
E1WAC6	Q8NFH8	0.3349
E1WAC6	Q9Y6D6	0.2743
E1WAC6	O14830	0.2788
E1WAC6	Q92997	0.7329
E1WAC6	Q96BM9	0.6998
E1WAC6	Q2TAY7	0.5303
E1WAC6	Q9UII4	0.2445
E1WAC6	Q9Y3M8	0.4187
E1WAC6	Q86WG3	0.2283
E1WAC6	P46821	0.3614
E1WAC6	P35080	0.4916
E1WAC6	Q7Z6B7	0.3743
E1WAC6	Q9NPD3	0.1242
E1WAC6	P14923	0.8206
E1WAC6	Q9Y376	0.2610
E1WAC6	Q9BV73	0.3287
E1WAC6	Q14103	0.2570
E1WAC6	Q07817	0.1632
E1WAC6	Q8TE68	0.7467
E1WAC6	Q8TEX9	0.2392
E1WAC6	Q9Y3E7	0.2445
E1WAC6	Q9H7C4	0.3131
E1WAC6	Q96ED9	0.4470
E1WAC6	O14576	0.3287
E1WAC6	Q9UH03	0.0331
E1WAC6	Q99963	0.4176
E1WAC6	Q16513	0.9637
E1WAC6	Q9H8S9	0.1162
E1WAC6	Q8IYB4	0.3188
E1WAC6	O00221	0.6313
E1WAC6	Q9Y2I6	0.1767
E1WAC6	Q9UH65	0.3452
E1WAC6	O15085	0.7606
E1WAC6	Q96JB1	0.2008
E1WAC6	Q8N488	0.3120
E1WAC6	Q9NZN3	0.2538
E1WAC6	Q9P2Q2	0.6024
E1WAC6	Q9NRY4	0.4142
E1WAC6	Q7Z3Y7	0.8389
E1WAC6	Q9H0T7	0.6349
E1WAC6	P07332	0.5730
E1WAC6	Q9BSJ6	0.2454
E1WAC6	Q9Y6X6	0.8390
E1WAC6	Q86TI2	0.0924
E1WAC6	Q9UNX3	0.1568
E1WAC6	P15880	0.1568
E1WAC6	P19012	0.8389
E1WAC6	Q8NFP9	0.1251
E1WAC6	Q9NPA3	0.1767
E1WAC6	Q9NZJ0	0.3684
E1WAC6	Q9BY11	0.5005
E1WAC6	P53618	0.3682
E1WAC6	P62158	0.3353
E1WAC6	Q8NEV4	0.7613
E1WAC6	Q9UJU6	0.5592
E1WAC6	Q9NRL3	0.4280
E1WAC6	P05412	0.1226
E1WAC6	P63313	0.4626
E1WAC6	P61981	0.3333
E1WAC6	Q7L7X3	0.6065
E1WAC6	P42331	0.1523
E1WAC6	Q96P48	0.2978
E1WAC6	O95822	0.1767
E1WAC6	Q9NXV2	0.3355
E1WAC6	P29466	0.5781
E1WAC6	Q38SD2	0.4116
E1WAC6	Q96HU8	0.7639
E1WAC6	P56539	0.2270
E1WAC6	O15131	0.2468
E1WAC6	A1A4S6	0.4514
E1WAC6	Q9BQS8	0.5588
E1WAC6	Q9NP90	0.8335
E1WAC6	P42771	0.3002
E1WAC6	Q9UJF2	0.2399
E1WAC6	Q14790	0.5705
E1WAC6	Q9UKX2	0.7528
E1WAC6	Q8WZA2	0.5019
E1WAC6	O15350	0.4072
E1WAC6	P60228	0.2445
E1WAC6	P06730	0.1854
E1WAC6	P01112	0.8565
E1WAC6	Q9NNX6	0.3121
E1WAC6	P49757	0.2628
E1WAC6	Q86V86	0.3599
E1WAC6	P09525	0.4478
E1WAC6	O76070	0.1409
E1WAC6	Q9Y2Z0	0.2714
E1WAC6	Q14289	0.6518
E1WAC6	Q9NWZ5	0.0982
E1WAC6	Q96SB4	0.5409
E1WAC6	O95373	0.0790
E1WAC6	Q9Y281	0.2113
E1WAC6	O15061	0.5286
E1WAC6	Q9Y237	0.1530
E1WAC6	Q96MN2	0.4486
E1WAC6	O14807	0.8125
E1WAC6	O43166	0.7916
E1WAC6	Q07812	0.1221
E1WAC6	P51148	0.5689
E1WAC6	Q9Y614	0.7947
E1WAC6	Q92558	0.4105
E1WAC6	O15056	0.0881
E1WAC6	Q8WYK0	0.1742
E1WAC6	P19388	0.6968
E1WAC6	P84077	0.8079
E1WAC6	Q9UMS0	0.2445
E1WAC6	Q9HC29	0.6113
E1WAC6	P50222	0.1721
E1WAC6	P37802	0.5549
E1WAC6	Q96BS2	0.0556
E1WAC6	Q15542	0.4789
E1WAC6	Q8TEW0	0.6798
E1WAC6	P36404	0.8027
E1WAC6	Q96C74	0.0830
E1WAC6	Q5VST9	0.3056
E1WAC6	Q9H3U1	0.2482
E1WAC6	Q8NDX1	0.5527
E1WAC6	Q86VS8	0.2720
E1WAC6	Q13177	0.5157
E1WAC6	Q9NQT6	0.1733
E1WAC6	Q9BXW6	0.5052
E1WAC6	Q9GZS0	0.3806
E1WAC6	Q9HD26	0.7329
E1WAC6	P11233	0.7055
E1WAC6	Q9Y3A3	0.2333
E1WAC6	Q8TAM6	0.3917
E1WAC6	Q8TDF6	0.8818
E1WAC6	Q9Y295	0.2143
E1WAC6	Q9NPI6	0.2445
E1WAC6	P62140	0.2764
E1WAC6	P49336	0.5170
E1WAC6	P52292	0.4791
E1WAC6	Q8NHR9	0.7708
E1WAC6	P51955	0.4237
E1WAC6	P49815	0.3407
E1WAC6	Q99558	0.7265
E1WAC6	Q8NI35	0.6798
E1WAC6	Q53GL0	0.2152
E1WAC6	P29966	0.1516
E1WAC6	P0C869	0.3847
E1WAC6	P62328	0.4626
E1WAC6	Q13617	0.0912
E1WAC6	A6NH57	0.8795
E1WAC6	Q99996	0.3287
E1WAC6	Q96RG2	0.4276
E1WAC6	Q0VAM2	0.7165
E1WAC6	Q9NRW4	0.3268
E1WAC6	Q96I15	0.2795
E1WAC6	Q16539	0.5327
E1WAC6	Q9NZL6	0.6464
E1WAC6	Q9GZV4	0.1242
E1WAC6	Q9P2N2	0.1638
E1WAC6	Q9UI10	0.2445
E1WAC6	P35998	0.3653
E1WAC6	P12814	0.5300
E1WAC6	P20340	0.6651
E1WAC6	P24385	0.4078
E1WAC6	O15205	0.1936
E1WAC6	P35580	0.7528
E1WAC6	P06753	0.2383
E1WAC6	Q8NF91	0.7293
E1WAC6	O43586	0.4176
E1WAC6	P49674	0.4315
E1WAC6	Q9BZI7	0.1377
E1WAC6	Q12802	0.6813
E1WAC6	Q9Y490	0.6330
E1WAC6	O00629	0.6068
E1WAC6	Q8TCX5	0.6006
E1WAC6	Q9Y297	0.2884
E1WAC6	O95757	0.3946
E1WAC6	Q9UM54	0.7528
E1WAC6	P40818	0.2772
E1WAC6	O14796	0.4530
E1WAC6	Q99741	0.2445
E1WAC6	Q13509	0.6369
E1WAC6	Q9NVA2	0.4495
E1WAC6	Q70Z35	0.6020
E1WAC6	P30281	0.1386
E1WAC6	P21333	0.6152
E1WAC6	Q9UHR4	0.4918
E1WAC6	Q96HU1	0.3886
E1WAC6	Q9BUX1	0.2445
E1WAC6	Q8IZ41	0.6370
E1WAC6	Q86VQ3	0.4495
E1WAC6	Q06187	0.4213
E1WAC6	Q96NB1	0.1787
E1WAC6	Q8WVM8	0.3221
E1WAC6	Q96HA7	0.3837
E1WAC6	P20337	0.6441
E1WAC6	O15020	0.7754
E1WAC6	Q7L5N1	0.0666
E1WAC6	Q9P299	0.2998
E1WAC6	Q9Y259	0.0924
E1WAC6	Q02750	0.8317
E1WAC6	Q9Y697	0.3729
E1WAC6	A5LHX3	0.1151
E1WAC6	Q9UEE5	0.5591
E1WAC6	Q9Y5S1	0.4761
E1WAC6	O43683	0.2522
E1WAC6	Q92963	0.8260
E1WAC6	Q9H6S3	0.6566
E1WAC6	Q9UL25	0.6541
E1WAC6	O43739	0.4969
E1WAC6	Q99259	0.3036
E1WAC6	Q9BQL6	0.7331
E1WAC6	Q9Y5X0	0.2124
E1WAC6	Q9BSJ2	0.3585
E1WAC6	O00291	0.6236
E1WAC6	P12931	0.5750
E1WAC6	P41134	0.1379
E1WAC6	P56693	0.2504
E1WAC6	O60784	0.3886
E1WAC6	P61204	0.8079
E1WAC6	Q9UIK4	0.3790
E1WAC6	Q99661	0.3287
E1WAC6	Q99719	0.1336
E1WAC6	Q05329	0.2772
E1WAC6	P12004	0.2805
E1WAC6	Q96JB8	0.3919
E1WAC6	Q15811	0.5319
E1WAC6	Q13885	0.6369
E1WAC6	O60271	0.3083
E1WAC6	Q9Y5S2	0.7141
E1WAC6	Q8N8L6	0.6045
E1WAC6	Q03001	0.6599
E1WAC6	P20073	0.2497
E1WAC6	Q9BRT3	0.1251
E1WAC6	O43663	0.2734
E1WAC6	Q16854	0.0924
E1WAC6	O14818	0.3476
E1WAC6	P35221	0.6027
E1WAC6	Q9H4A6	0.2772
E1WAC6	Q9UKI2	0.2221
E1WAC6	O14920	0.5562
E1WAC6	Q9H0E2	0.2548
E1WAC6	Q7Z6G3	0.2859
E1WAC6	Q9UBS3	0.2035
E1WAC6	Q8IXI1	0.9838
E1WAC6	Q8TEU7	0.7260
E1WAC6	Q9UH77	0.3287
E1WAC6	Q9BUB5	0.2445
E1WAC6	Q13094	0.5853
E1WAC6	Q9NYJ8	0.4353
E1WAC6	P08727	0.8389
E1WAC6	Q13131	0.3931
E1WAC6	Q6P3W7	0.6634
E1WAC6	Q9H2X3	0.3121
E1WAC6	P46940	0.4710
E1WAC6	Q9ULD2	0.0892
E1WAC6	Q9NYI0	0.5600
E1WAC6	O14827	0.5775
E1WAC6	Q9UGK3	0.5493
E1WAC6	Q99814	0.1317
E1WAC6	Q8TDM6	0.6340
E1WAC6	Q99819	0.3773
E1WAC6	O60890	0.4182
E1WAC6	P62834	0.7952
E1WAC6	Q96P44	0.2668
E1WAC6	Q9BV36	0.3741
E1WAC6	P31947	0.3745
E1WAC6	Q13188	0.6120
E1WAC6	Q9NRF2	0.7043
E1WAC6	Q9UD71	0.2183
E1WAC6	Q5S007	0.5080
E1WAC6	Q9NRC6	0.7698
E1WAC6	Q9H4P4	0.0997
E1WAC6	Q9UNA1	0.5756
E1WAC6	Q12962	0.1317
E1WAC6	O14757	0.3287
E1WAC6	Q9UBF2	0.2749
E1WAC6	Q13424	0.7329
E1WAC6	Q13017	0.2813
E1WAC6	Q9UMX0	0.4704
E1WAC6	Q8N1W1	0.5594
E1WAC6	Q9HBK9	0.0924
E1WAC6	P52732	0.1767
E1WAC6	Q9NRD5	0.6826
E1WAC6	P05783	0.8884
E1WAC6	Q9Y285	0.2445
E1WAC6	P19835	0.4083
E1WAC6	Q8WUM4	0.4341
E1WAC6	Q96A58	0.8125
E1WAC6	Q86XP0	0.4232
E1WAC6	Q9H492	0.3287
E1WAC6	Q9UI12	0.2711
E1WAC6	O75563	0.4771
E1WAC6	Q14152	0.3912
E1WAC6	P63279	0.5481
E1WAC6	P55210	0.4490
E1WAC6	Q7L0Q8	0.9948
E1WAC6	Q14444	0.0924
E1WAC6	P55854	0.1203
E1WAC6	Q8WXH0	0.7588
E1WAC6	Q92843	0.1018
E1WAC6	Q86XR7	0.4152
E1WAC6	Q9BRX9	0.5874
E1WAC6	Q969H4	0.1942
E1WAC6	Q9Y5M8	0.5347
E1WAC6	P51636	0.2293
E1WAC6	Q15654	0.7637
E1WAC6	Q99569	0.6458
E1WAC6	Q8WUD1	0.6422
E1WAC6	Q8TF74	0.5413
E1WAC6	Q9Y5X3	0.2963
E1WAC6	Q9P212	0.5782
E1WAC6	P63167	0.4735
E1WAC6	O60684	0.2186
E1WAC6	Q86SQ7	0.3287
E1WAC6	Q8TAF3	0.4260
E1WAC6	Q13283	0.1337
E1WAC6	Q9NS23	0.8283
E1WAC6	O60493	0.1476
E1WAC6	Q9NQC7	0.2078
E1WAC6	O60437	0.4295
E1WAC6	P02766	0.3400
E1WAC6	Q96SI9	0.1997
E1WAC6	Q96PU5	0.6539
E1WAC6	O75170	0.0575
E1WAC6	P18085	0.8079
E1WAC6	Q9BUF5	0.6369
E1WAC6	Q96JB2	0.1069
E1WAC6	Q9H0B6	0.3287
E1WAC6	Q9BUH8	0.3681
E1WAC6	P62330	0.6143
E1WAC6	Q9BRP4	0.5861
E1WAC6	O43353	0.5083
E1WAC6	P84098	0.1549
E1WAC6	P35270	0.1222
E1WAC6	Q8IVF4	0.5559
E1WAC6	Q9Y696	0.1263
E1WAC6	P61106	0.6422
E1WAC6	P60709	0.7947
E1WAC6	Q9Y496	0.3287
E1WAC6	Q8NFW9	0.7847
E1WAC6	Q14247	0.3754
E1WAC6	Q96I34	0.3255
E1WAC6	O75410	0.0420
E1WAC6	Q92529	0.7043
E1WAC6	Q9H1R2	0.2667
E1WAC6	Q96AX9	0.6333
E1WAC6	Q92905	0.2410
E1WAC6	O75330	0.2094
E1WAC6	Q9Y678	0.2749
E1WAC6	Q7Z628	0.6813
E1WAC6	P04080	0.2736
E1WAC6	Q96RK4	0.2441
E1WAC6	P62714	0.2579
E1WAC6	Q96QB1	0.5526
E1WAC6	P09493	0.3846
E1WAC6	Q7Z6J4	0.7115
E1WAC6	Q96E17	0.6441
E1WAC6	Q92747	0.8242
E1WAC6	Q9NQP4	0.3492
E1WAC6	P13639	0.0924
E1WAC6	Q9NT22	0.2517
E1WAC6	O14974	0.2960
E1WAC6	Q8IUD2	0.2011
E1WAC6	O14640	0.7329
E1WAC6	Q9HCS5	0.5545
E1WAC6	P42574	0.4096
E1WAC6	P29353	0.7043
E1WAC6	Q9Y272	0.8406
E1WAC6	O95166	0.2151
E1WAC6	O00308	0.0834
E1WAC6	Q92783	0.4275
E1WAC6	P49840	0.4231
E1WAC6	Q9Y6Q9	0.1915
E1WAC6	Q8TD19	0.5066
E1WAC6	Q9NXG0	0.2153
E1WAC6	O75531	0.3355
E1WAC6	P35527	0.8389
E1WAC6	P62081	0.2392
E1WAC6	P16118	0.2510
E1WAC6	O00139	0.3287
E1WAC6	O14604	0.4626
E1WAC6	Q6ZU15	0.2134
E1WAC6	O00628	0.2235
E1WAC6	P10912	0.2977
E1WAC6	Q969Q5	0.6893
E1WAC6	Q12816	0.0239
E1WAC6	Q99698	0.2445
E1WAC6	Q86XR8	0.3113
E1WAC6	Q99608	0.0385
E1WAC6	Q9NRW1	0.6432
E1WAC6	Q9BYX7	0.7947
E1WAC6	Q9BPX5	0.2302
E1WAC6	Q9P2D7	0.1791
E1WAC6	O75083	0.2981
E1WAC6	Q9Y3D0	0.0599
E1WAC6	Q13588	0.7996
E1WAC6	Q86WC6	0.3957
E1WAC6	Q15056	0.0482
E1WAC6	Q9ULC3	0.8335
E1WAC6	Q9NVJ2	0.6925
E1WAC6	Q9ULW5	0.8285
E1WAC6	Q8WWL7	0.3412
E1WAC6	Q96FQ6	0.0625
E1WAC6	Q7Z7A1	0.3287
E1WAC6	Q16236	0.2814
E1WAC6	P23497	0.2407
E1WAC6	Q9ULE6	0.2445
E1WAC6	Q3KRB8	0.0980
E1WAC6	Q6P5Z2	0.9637
E1WAC6	P84085	0.8079
E1WAC6	P19525	0.3424
E1WAC6	Q92597	0.3614
E1WAC6	P12270	0.2370
E1WAC6	Q9UKS6	0.5005
E1WAC6	Q96Q15	0.6541
E1WAC6	Q96PF2	0.2510
E1WAC6	Q7Z7A3	0.0944
E1WAC6	P62745	0.9899
E1WAC6	Q96NX5	0.2666
E1WAC6	P63267	0.7947
E1WAC6	Q16512	0.9637
E1WAC6	O14921	0.1578
E1WAC6	P62857	0.1549
E1WAC6	P67775	0.2764
E1WAC6	O14810	0.0924
E1WAC6	Q9H8W4	0.3689
E1WAC6	Q13884	0.7309
E1WAC6	P35568	0.3660
E1WAC6	P10911	0.4416
E1WAC6	P04406	0.3353
E1WAC6	O95239	0.3486
E1WAC6	Q9UQN3	0.0982
E1WAC6	Q9NZM3	0.6022
E1WAC6	P21359	0.5272
E1WAC6	Q14807	0.1767
E1WAC6	Q9Y2X7	0.3225
E1WAC6	O60763	0.2609
E1WAC6	Q9H1Y0	0.0982
E1WAC6	Q00535	0.4346
E1WAC6	Q5SYB0	0.6757
E1WAC6	P00533	0.6989
E1WAC6	Q9NR31	0.6045
E1WAC6	Q9UN86	0.1295
E1WAC6	Q86SG2	0.5263
E1WAC6	Q92565	0.7182
E1WAC6	Q9BRV8	0.2445
E1WAC6	P10809	0.3907
E1WAC6	O75334	0.3666
E1WAC6	Q12840	0.3287
E1WAC6	Q96JA3	0.3546
E1WAC6	Q9BZE9	0.2632
E1WAC6	Q96HA8	0.2445
E1WAC6	Q9H672	0.4705
E1WAC6	P10301	0.7363
E1WAC6	O15078	0.3370
E1WAC6	P52198	0.9890
E1WAC6	P62847	0.1222
E1WAC6	Q9H3D4	0.4447
E1WAC6	Q9Y5K5	0.0789
E1WAC6	Q8IVU3	0.0924
E1WAC6	P08670	0.7468
E1WAC6	Q9BYN0	0.0924
E1WAC6	P62993	0.7996
E1WAC6	P50458	0.6990
E1WAC6	P62166	0.2772
E1WAC6	O15273	0.2445
E1WAC6	Q9NZW5	0.3919
E1WAC6	Q07960	0.4514
E1WAC6	O15392	0.1012
E1WAC6	Q02363	0.2272
E1WAC6	Q9NXU5	0.8027
E1WAC6	O75044	0.4035
E1WAC6	Q9NS87	0.2513
E1WAC6	Q96QK1	0.2445
E1WAC6	Q9BRR9	0.2745
E1WAC6	Q9NZR1	0.4204
E1WAC6	Q02224	0.3287
E1WAC6	P11142	0.2885
E1WAC6	Q9NYY3	0.5274
E1WAC6	Q9UKB1	0.2828
E1WAC6	P61587	0.9838
E1WAC6	P35869	0.1915
E1WAC6	Q99578	0.8317
E1WAC6	P67936	0.2310
E1WAC6	Q9NS28	0.4117
E1WAC6	P17081	1.0000
E1WAC6	Q9UL26	0.6598
E1WAC6	Q13402	0.7580
E1WAC6	Q9UBE8	0.5663
E1WAC6	Q96CF2	0.2151
E1WAC6	Q8TAI7	0.7193
E1WAC6	Q9Y239	0.5410
E1WAC6	Q9Y6T7	0.7273
E1WAC6	Q9UMY4	0.4588
E1WAC6	Q9UPQ3	0.5961
E1WAC6	P68366	0.6369
E1WAC6	Q9NQL2	0.6378
E1WAC6	Q9Y6B6	0.8027
E1WAC6	Q9UNH7	0.1462
E1WAC6	P04264	0.9579
E1WAC6	P15153	1.0000
E1WAC6	P11234	0.8247
E1WAC6	O95267	0.8818
E1WAC6	P35908	0.9157
E1WAC6	Q3MJ16	0.4468
E1WAC6	Q6PUV4	0.0924
E1WAC6	Q9UJM3	0.4214
E1WAC6	Q92985	0.4999
E1WAC6	Q9NZZ3	0.2445
E1WAC6	P37231	0.1765
E1WAC6	P62314	0.0944
E1WAC6	O15524	0.5632
E1WAC6	Q9H6Z9	0.1667
E1WAC6	Q6XZF7	0.5795
E1WAC6	Q9NRN7	0.0909
E1WAC6	Q13642	0.7274
E1WAC6	Q9NZ52	0.3240
E1WAC6	Q8IWW6	0.0980
E1WAC6	Q0P5N6	0.6168
E1WAC6	Q9NYG5	0.0930
E1WAC6	P56559	0.8027
E1WAC6	P07951	0.1767
E1WAC6	Q5T5U3	0.0980
E1WAC6	P36405	0.6098
E1WAC6	Q9H0C5	0.4707
E1WAC6	P07900	0.2685
E1WAC6	P61457	0.1615
E1WAC6	Q8TDR2	0.2793
E1WAC6	Q9UHY1	0.2641
E1WAC6	P18848	0.3542
E1WAC6	Q9BTW9	0.1435
E1WAC6	Q9NYR9	0.5663
E1WAC6	Q96S95	0.1251
E1WAC6	O15066	0.3287
E1WAC6	O14713	0.2445
E1WAC6	Q5GLZ8	0.0924
E1WAC6	P46108	0.4566
E1WAC6	Q8NHY2	0.2730
E1WAC6	Q9HBL0	0.5970
E1WAC6	P43034	0.4445
E1WAC6	P62987	0.5889
E1WAC6	Q9NPB6	0.3660
E1WAC6	P13500	0.4052
E1WAC6	P19174	0.8065
E1WAC6	Q9H939	0.1767
E1WAC6	O00212	0.9918
E1WAC6	P61289	0.2445
E1WAC6	Q9ULI4	0.1767
E1WAC6	Q9UMX2	0.0924
E1WAC6	Q9NSI8	0.0924
E1WAC6	O75995	0.3269
E1WAC6	Q15596	0.3451
E1WAC6	Q9HD47	0.3412
E1WAC6	Q96E66	0.2040
E1WAC6	Q13515	0.8389
E1WAC6	Q99501	0.3092
E1WAC6	Q96DA2	0.8423
E1WAC6	Q13033	0.2744
E1WAC6	P61224	0.7597
E1WAC6	Q9Y6K9	0.3808
E1WAC6	Q9HBH0	0.9927
E1WAC6	P60866	0.1242
E1WAC6	Q13547	0.2748
E1WAC6	P05771	0.9637
E1WAC6	Q8WVK7	0.3287
E1WAC6	Q8IVI9	0.3754
E1WAC6	Q92556	0.7256
E1WAC6	Q86VW2	0.8000
E1WAC6	Q96RF0	0.5321
E1WAC6	Q8TCU6	0.4738
E1WAC6	Q96QG7	0.0690
E1WAC6	O14980	0.3206
E1WAC6	Q8WYR4	0.0924
E1WAC6	Q8TC17	0.6955
E1WAC6	Q9UDY2	0.7606
E1WAC6	Q9UJC3	0.4470
E1WAC6	Q9BT40	0.3640
E1WAC6	Q15751	0.0924
E1WAC6	O14908	0.3849
E1WAC6	P31946	0.4084
E1WAC6	Q9Y615	0.7947
E1WAC6	Q14344	0.9493
E1WAC6	P62877	0.1819
E1WAC6	P20336	0.6441
E1WAC6	Q96IY1	0.3070
E1WAC6	Q15669	0.9991
E1WAC6	Q9Y5J5	0.4897
E1WAC6	Q9Y6Q2	0.1871
E1WAC6	Q13616	0.3548
E1WAC6	B2RTY4	0.7528
E1WAC6	Q9UHD2	0.5101
E1WAC6	Q96CN5	0.4832
E1WAC6	P48742	0.7947
E1WAC6	P19429	0.2445
E1WAC6	Q9GZS3	0.5333
E1WAC6	Q9BYB0	0.2425
E1WAC6	P28062	0.3682
E1WAC6	Q8WWN9	0.3443
E1WAC6	P35222	0.6122
E1WAC6	Q14019	0.6225
E1WAC6	P61254	0.1568
E1WAC6	Q6ZMW3	0.1947
E1WAC6	Q9Y2G4	0.6313
E1WAC6	Q96FS4	0.2471
E1WAC6	Q9Y4H2	0.2772
E1WAC6	Q07866	0.3287
E1WAC6	Q5VT25	0.7141
E1WAC8	Q96RU7	0.2903
E1WAC8	Q9H8V3	0.4283
E1WAC8	Q9NX02	0.2354
E1WAC8	P51149	0.3016
E1WAC8	P53041	0.3131
E1WAC8	Q969T4	0.5924
E1WAC8	P02549	0.4854
E1WAC8	P31323	0.1251
E1WAC8	P01130	0.3574
E1WAC8	Q9UPZ9	0.2831
E1WAC8	P60981	0.1632
E1WAC8	P46934	0.3682
E1WAC8	Q8IYD1	0.2445
E1WAC8	O60229	0.3584
E1WAC8	Q9P1U1	0.5072
E1WAC8	Q9NR09	0.4638
E1WAC8	Q9UNN5	0.2445
E1WAC8	P45983	0.5217
E1WAC8	Q9BW27	0.3026
E1WAC8	Q9UQB3	0.4612
E1WAC8	Q9NQW6	0.2212
E1WAC8	Q7Z614	0.1413
E1WAC8	Q96CA5	0.2676
E1WAC8	P49137	0.5217
E1WAC8	Q9HAU4	0.3903
E1WAC8	Q9HBI1	0.3967
E1WAC8	P68400	0.4285
E1WAC8	Q9UN19	0.3482
E1WAC8	P68363	0.1957
E1WAC8	Q9H792	0.2197
E1WAC8	Q14005	0.6812
E1WAC8	O95684	0.2808
E1WAC8	Q9HD43	0.1972
E1WAC8	Q9NZN5	0.7434
E1WAC8	P12883	0.6140
E1WAC8	O95295	0.3653
E1WAC8	P09429	0.0829
E1WAC8	P07948	0.5233
E1WAC8	Q13164	0.5217
E1WAC8	Q8IYJ3	0.5086
E1WAC8	O14512	0.3961
E1WAC8	P28482	0.6266
E1WAC8	Q96PV0	0.3885
E1WAC8	Q9BX70	0.4707
E1WAC8	Q9HC77	0.3287
E1WAC8	P68106	0.3587
E1WAC8	Q9H0H5	0.1159
E1WAC8	Q9Y6Y0	0.0320
E1WAC8	Q9Y4K3	0.4181
E1WAC8	Q9Y6W5	0.5160
E1WAC8	Q8NHV4	0.1767
E1WAC8	P11137	0.0301
E1WAC8	P14317	0.4423
E1WAC8	Q9UQ16	0.3713
E1WAC8	O95613	0.3287
E1WAC8	Q9ULJ8	0.6792
E1WAC8	Q92888	0.3689
E1WAC8	Q9ULZ3	0.1966
E1WAC8	Q96J02	0.3682
E1WAC8	Q9HCH5	0.4033
E1WAC8	Q9BXL7	0.3117
E1WAC8	Q9BU20	0.7156
E1WAC8	Q9H8T0	0.0294
E1WAC8	Q14C86	0.2379
E1WAC8	Q9HC98	0.3841
E1WAC8	Q969Q4	0.5152
E1WAC8	P08729	0.4473
E1WAC8	Q02156	0.6888
E1WAC8	Q15311	0.1745
E1WAC8	Q15653	0.6210
E1WAC8	Q13075	0.2893
E1WAC8	P57737	0.4570
E1WAC8	O95271	0.2296
E1WAC8	O00141	0.6888
E1WAC8	Q13451	0.3937
E1WAC8	Q9UJT1	0.1957
E1WAC8	P28072	0.1834
E1WAC8	O43516	0.4465
E1WAC8	Q13813	0.4854
E1WAC8	Q9NXR1	0.3287
E1WAC8	Q16543	0.2445
E1WAC8	P04637	0.2735
E1WAC8	Q8IUC4	0.2532
E1WAC8	Q13748	0.1957
E1WAC8	Q8IWJ2	0.3789
E1WAC8	Q9Y3F4	0.2772
E1WAC8	Q15121	0.4770
E1WAC8	Q8TEQ6	0.3063
E1WAC8	P49789	0.2772
E1WAC8	P48729	0.3287
E1WAC8	P68104	0.1317
E1WAC8	Q86V81	0.1213
E1WAC8	P52294	0.4219
E1WAC8	Q9H4B6	0.2607
E1WAC8	P11171	0.5131
E1WAC8	Q9H0N0	0.6172
E1WAC8	Q9NPP4	0.2681
E1WAC8	P07355	0.0040
E1WAC8	P47756	0.5185
E1WAC8	P13489	0.1838
E1WAC8	Q15052	0.5776
E1WAC8	O00750	0.5875
E1WAC8	P49703	0.5204
E1WAC8	Q13972	0.4405
E1WAC8	Q8IUQ4	0.3336
E1WAC8	Q96L92	0.6368
E1WAC8	P17252	0.6888
E1WAC8	P30622	0.0900
E1WAC8	P08631	0.5233
E1WAC8	Q96Q42	0.0445
E1WAC8	Q9UQ88	0.3830
E1WAC8	O15111	0.5861
E1WAC8	Q8IYU2	0.3062
E1WAC8	P17612	0.6888
E1WAC8	Q9BZF9	0.2592
E1WAC8	Q14155	0.5245
E1WAC8	P10636	0.4702
E1WAC8	P06213	0.6713
E1WAC8	Q9Y4G6	0.3816
E1WAC8	Q9C000	0.2668
E1WAC8	Q9BQA1	0.2743
E1WAC8	Q93009	0.2348
E1WAC8	Q9H7P9	0.5138
E1WAC8	Q8N0X2	0.1441
E1WAC8	Q15392	0.0798
E1WAC8	Q9Y3P9	0.3287
E1WAC8	O14966	0.5088
E1WAC8	Q96B36	0.2445
E1WAC8	Q96S53	0.5877
E1WAC8	Q8WXI2	0.3582
E1WAC8	Q99961	0.4086
E1WAC8	P57059	0.0909
E1WAC8	P20339	0.5045
E1WAC8	O00499	0.4077
E1WAC8	Q9NQU5	0.3077
E1WAC8	P63096	0.6617
E1WAC8	P28065	0.3355
E1WAC8	Q12846	0.0790
E1WAC8	Q5JSH3	0.1344
E1WAC8	P11441	0.4078
E1WAC8	P40763	0.4931
E1WAC8	Q9C0H5	0.0787
E1WAC8	Q9Y2M5	0.1078
E1WAC8	P54725	0.4210
E1WAC8	Q9NR80	0.5138
E1WAC8	Q8WWN8	0.1687
E1WAC8	P01111	0.7671
E1WAC8	Q9Y6D5	0.3287
E1WAC8	Q9BVC4	0.2445
E1WAC8	P11277	0.5905
E1WAC8	Q9Y2X8	0.4587
E1WAC8	Q53QZ3	0.2667
E1WAC8	Q92730	0.8944
E1WAC8	Q9NR12	0.5522
E1WAC8	P04899	0.6617
E1WAC8	Q71U36	0.2016
E1WAC8	P63000	0.9106
E1WAC8	P52735	0.4603
E1WAC8	P58107	0.1349
E1WAC8	P17661	0.5241
E1WAC8	Q9Y6H5	0.3434
E1WAC8	Q03135	0.3905
E1WAC8	Q96D21	0.6380
E1WAC8	Q99836	0.4474
E1WAC8	Q14651	0.4807
E1WAC8	Q96HC4	0.5522
E1WAC8	Q9NWZ3	0.3370
E1WAC8	P13797	0.5310
E1WAC8	Q9ULV0	0.6200
E1WAC8	Q96GD4	0.6338
E1WAC8	P60953	0.9106
E1WAC8	P59047	0.2367
E1WAC8	P32019	0.0996
E1WAC8	Q5VV41	0.4187
E1WAC8	Q9BRK5	0.1096
E1WAC8	Q15058	0.1052
E1WAC8	P33176	0.2628
E1WAC8	Q04759	0.6888
E1WAC8	Q96EV8	0.2772
E1WAC8	Q9H0M0	0.3211
E1WAC8	O43307	0.4115
E1WAC8	P32121	0.2772
E1WAC8	P84095	0.9106
E1WAC8	P62979	0.3295
E1WAC8	O94875	0.4086
E1WAC8	Q05086	0.3355
E1WAC8	O95294	0.6527
E1WAC8	Q9Y5P4	0.2743
E1WAC8	Q9ULT8	0.2636
E1WAC8	P61586	0.7976
E1WAC8	P35900	0.4473
E1WAC8	P00966	0.2445
E1WAC8	Q9HAP6	0.6812
E1WAC8	Q13347	0.2445
E1WAC8	Q9BQI6	0.5138
E1WAC8	Q12852	0.6614
E1WAC8	P08134	0.9006
E1WAC8	Q9Y4F1	0.4621
E1WAC8	Q9Y6E0	0.5107
E1WAC8	Q96G01	0.1755
E1WAC8	Q9P2R3	0.5876
E1WAC8	Q92882	0.2468
E1WAC8	Q13464	0.6888
E1WAC8	Q14847	0.4137
E1WAC8	Q8WWW0	0.1785
E1WAC8	P05062	0.4324
E1WAC8	Q9HCM4	0.5012
E1WAC8	Q05513	0.6888
E1WAC8	Q9H788	0.3571
E1WAC8	Q9UBF8	0.4305
E1WAC8	Q9H0U4	0.3068
E1WAC8	Q9UI47	0.1589
E1WAC8	P43405	0.5523
E1WAC8	Q92764	0.4473
E1WAC8	P25789	0.3355
E1WAC8	Q9C040	0.3379
E1WAC8	Q9UPN3	0.5500
E1WAC8	Q07889	0.7117
E1WAC8	Q9UI08	0.3287
E1WAC8	Q15154	0.5101
E1WAC8	P61086	0.5924
E1WAC8	Q9C0G6	0.1181
E1WAC8	P61225	0.6912
E1WAC8	Q15283	0.5343
E1WAC8	Q15185	0.2743
E1WAC8	Q15327	0.4861
E1WAC8	Q00987	0.2196
E1WAC8	Q9UQF2	0.2493
E1WAC8	Q8N392	0.0585
E1WAC8	P10415	0.1134
E1WAC8	P06493	0.6590
E1WAC8	Q8TDG2	0.5072
E1WAC8	P06239	0.5233
E1WAC8	Q9H2X6	0.3861
E1WAC8	Q9Y463	0.2840
E1WAC8	Q9Y623	0.6140
E1WAC8	P40306	0.1834
E1WAC8	Q9GZN1	0.3944
E1WAC8	Q9BX66	0.4086
E1WAC8	Q14653	0.4865
E1WAC8	Q05084	0.1110
E1WAC8	Q99759	0.3360
E1WAC8	Q9BVJ7	0.1964
E1WAC8	Q8IWE5	0.1829
E1WAC8	Q9H254	0.5905
E1WAC8	P46783	0.2743
E1WAC8	Q9Y5K6	0.4086
E1WAC8	P10114	0.5338
E1WAC8	Q6ZSZ5	0.4333
E1WAC8	Q9BXL6	0.3506
E1WAC8	Q9NTX7	0.0909
E1WAC8	Q8NI77	0.3287
E1WAC8	Q9Y689	0.5152
E1WAC8	Q15599	0.6812
E1WAC8	Q5BJF6	0.3287
E1WAC8	P40617	0.5152
E1WAC8	A7KAX9	0.4514
E1WAC8	Q9NPJ1	0.3536
E1WAC8	P50502	0.3492
E1WAC8	O43707	0.5300
E1WAC8	Q7Z6I6	0.0225
E1WAC8	P35749	0.6140
E1WAC8	P57735	0.3016
E1WAC8	P62826	0.5216
E1WAC8	Q15075	0.5271
E1WAC8	O43283	0.6614
E1WAC8	Q96LI5	0.0909
E1WAC8	O00505	0.3355
E1WAC8	P30304	0.2445
E1WAC8	Q92934	0.2766
E1WAC8	P15924	0.3934
E1WAC8	Q9H1K0	0.3670
E1WAC8	Q99584	0.2414
E1WAC8	Q9UNE7	0.2189
E1WAC8	P31944	0.2240
E1WAC8	Q9NYS0	0.6401
E1WAC8	P08238	0.2837
E1WAC8	Q9BR76	0.5052
E1WAC8	P63165	0.2786
E1WAC8	P62937	0.3604
E1WAC8	Q8N264	0.4743
E1WAC8	P46939	0.5023
E1WAC8	Q96QV1	0.5981
E1WAC8	Q96L33	0.9106
E1WAC8	O43597	0.3614
E1WAC8	Q92614	0.5261
E1WAC8	Q16644	0.5217
E1WAC8	Q96M96	0.6174
E1WAC8	Q99816	0.1979
E1WAC8	Q01082	0.5905
E1WAC8	Q15382	0.6507
E1WAC8	Q8NFH4	0.0518
E1WAC8	Q9Y283	0.4066
E1WAC8	O15511	0.3719
E1WAC8	P50542	0.2668
E1WAC8	Q9GZM8	0.2097
E1WAC8	Q6UXS9	0.1582
E1WAC8	Q96P47	0.5332
E1WAC8	Q9UKW4	0.6088
E1WAC8	Q9H2K8	0.5445
E1WAC8	P08107	0.2445
E1WAC8	Q96PK2	0.4593
E1WAC8	Q99683	0.4106
E1WAC8	P62070	0.6290
E1WAC8	P20338	0.4514
E1WAC8	P61020	0.4816
E1WAC8	Q9H0F7	0.5152
E1WAC8	Q99613	0.2445
E1WAC8	Q9UK22	0.1047
E1WAC8	Q96KX2	0.2289
E1WAC8	Q3YEC7	0.4750
E1WAC8	P49418	0.2523
E1WAC8	P46060	0.3287
E1WAC8	Q6IBS0	0.0547
E1WAC8	Q9Y2U5	0.3360
E1WAC8	P55957	0.3203
E1WAC8	Q96N96	0.3644
E1WAC8	Q13459	0.3352
E1WAC8	Q9NYT0	0.1282
E1WAC8	Q6DN90	0.2860
E1WAC8	P61970	0.2445
E1WAC8	P59998	0.2318
E1WAC8	P11309	0.4124
E1WAC8	Q9P289	0.4175
E1WAC8	Q9BWF2	0.2364
E1WAC8	Q99418	0.3582
E1WAC8	Q9Y3L5	0.5347
E1WAC8	Q96MT3	0.5522
E1WAC8	Q92974	0.4139
E1WAC8	Q14525	0.4473
E1WAC8	Q9P209	0.3287
E1WAC8	O14936	0.3070
E1WAC8	P08567	0.4029
E1WAC8	Q96T51	0.3552
E1WAC8	P61160	0.5072
E1WAC8	O60447	0.1662
E1WAC8	P20936	0.4728
E1WAC8	Q99962	0.4213
E1WAC8	P49720	0.1834
E1WAC8	O14733	0.5610
E1WAC8	Q92851	0.0675
E1WAC8	Q9NP31	0.4583
E1WAC8	O75791	0.3482
E1WAC8	Q9UPT5	0.4585
E1WAC8	Q7Z5H3	0.3059
E1WAC8	A1IGU5	0.3696
E1WAC8	Q969U6	0.1415
E1WAC8	O15519	0.1065
E1WAC8	Q13541	0.2743
E1WAC8	Q86VP1	0.1112
E1WAC8	Q9UM11	0.2879
E1WAC8	P04271	0.2414
E1WAC8	Q9NYL2	0.5662
E1WAC8	P63208	0.0658
E1WAC8	Q13490	0.2893
E1WAC8	Q8TF42	0.4075
E1WAC8	P04626	0.5732
E1WAC8	P18206	0.5839
E1WAC8	P41208	0.1915
E1WAC8	P08133	0.0953
E1WAC8	Q155Q3	0.5487
E1WAC8	Q92608	0.3106
E1WAC8	Q14974	0.4219
E1WAC8	P35609	0.5300
E1WAC8	P16949	0.1767
E1WAC8	P52630	0.2553
E1WAC8	Q9BT23	0.5512
E1WAC8	Q7Z6G8	0.3053
E1WAC8	P63261	0.5366
E1WAC8	Q02790	0.3937
E1WAC8	Q9BYZ6	0.8527
E1WAC8	Q8NFZ5	0.3836
E1WAC8	Q9BZG1	0.5097
E1WAC8	Q9NZQ9	0.2308
E1WAC8	Q14511	0.3383
E1WAC8	Q9BS16	0.1487
E1WAC8	Q96P20	0.2445
E1WAC8	O95433	0.3492
E1WAC8	P60763	0.9106
E1WAC8	Q93096	0.3312
E1WAC8	P10599	0.3396
E1WAC8	P30307	0.3355
E1WAC8	Q9NRR5	0.3606
E1WAC8	O15083	0.1519
E1WAC8	P62879	0.2360
E1WAC8	P62333	0.3070
E1WAC8	Q7Z444	0.8883
E1WAC8	Q01484	0.3837
E1WAC8	P25963	0.7435
E1WAC8	Q14141	0.1211
E1WAC8	Q9NZN1	0.3062
E1WAC8	Q9UKX3	0.6140
E1WAC8	O60610	0.3706
E1WAC8	Q9UEW8	0.4175
E1WAC8	Q8WZ42	0.2384
E1WAC8	Q9BQE3	0.1957
E1WAC8	Q9UHV5	0.5094
E1WAC8	Q04206	0.5567
E1WAC8	Q9NSC5	0.0188
E1WAC8	Q96IF1	0.5522
E1WAC8	P58753	0.1266
E1WAC8	P06241	0.5233
E1WAC8	Q86X27	0.3157
E1WAC8	P55345	0.5070
E1WAC8	Q9Y2K3	0.6140
E1WAC8	Q8NFH3	0.0917
E1WAC8	Q9NSB8	0.2823
E1WAC8	Q9Y566	0.2947
E1WAC8	Q8TE67	0.6178
E1WAC8	Q9NR81	0.3689
E1WAC8	Q9P107	0.1386
E1WAC8	Q8IXI2	0.8559
E1WAC8	P23443	0.6888
E1WAC8	Q9Y5X1	0.5499
E1WAC8	P50461	0.4455
E1WAC8	Q92973	0.3355
E1WAC8	Q9P2A4	0.4694
E1WAC8	Q8WZ64	0.1131
E1WAC8	P57729	0.4320
E1WAC8	Q8TC84	0.2296
E1WAC8	Q9HCE6	0.5138
E1WAC8	Q2Q1W2	0.5141
E1WAC8	Q14999	0.3653
E1WAC8	P28289	0.1767
E1WAC8	Q96P09	0.4479
E1WAC8	Q9BZL4	0.3632
E1WAC8	Q9P219	0.3137
E1WAC8	Q9Y6R4	0.4609
E1WAC8	Q8TBB1	0.7464
E1WAC8	Q9H0F6	0.1254
E1WAC8	O00471	0.0924
E1WAC8	O75912	0.2552
E1WAC8	P36406	0.5023
E1WAC8	O43374	0.7028
E1WAC8	Q04917	0.0735
E1WAC8	Q13158	0.3700
E1WAC8	O75582	0.6888
E1WAC8	Q13474	0.4038
E1WAC8	Q9NWX5	0.4206
E1WAC8	Q13501	0.2088
E1WAC8	Q96JJ3	0.3287
E1WAC8	P37840	0.2078
E1WAC8	P05109	0.1583
E1WAC8	Q32P44	0.2374
E1WAC8	Q9BV47	0.2166
E1WAC8	Q92832	0.3505
E1WAC8	P42772	0.2445
E1WAC8	P01116	0.7114
E1WAC8	P15498	0.6088
E1WAC8	Q9NY65	0.1829
E1WAC8	O95678	0.4473
E1WAC8	P23528	0.4046
E1WAC8	P11802	0.3501
E1WAC8	Q9UNF0	0.5019
E1WAC8	Q15438	0.3582
E1WAC8	Q96KG9	0.2337
E1WAC8	O60260	0.2509
E1WAC8	Q86UR1	0.4086
E1WAC8	P98170	0.3150
E1WAC8	P30047	0.2812
E1WAC8	P15311	0.5317
E1WAC8	Q7LDG7	0.6466
E1WAC8	P27361	0.7394
E1WAC8	Q96QF0	0.3287
E1WAC8	Q93034	0.3355
E1WAC8	Q99436	0.3355
E1WAC8	Q6T311	0.4681
E1WAC8	P27986	0.4002
E1WAC8	Q99933	0.3243
E1WAC8	Q9Y6R0	0.1002
E1WAC8	O43852	0.4268
E1WAC8	Q96MT8	0.3287
E1WAC8	P28074	0.3355
E1WAC8	Q99956	0.2166
E1WAC8	Q96DT5	0.1675
E1WAC8	P62136	0.1871
E1WAC8	Q9HCC9	0.2962
E1WAC8	Q13228	0.2743
E1WAC8	P05787	0.4473
E1WAC8	Q92928	0.3068
E1WAC8	P00519	0.5981
E1WAC8	Q99490	0.3899
E1WAC8	Q5JS13	0.4888
E1WAC8	Q8TAT6	0.0909
E1WAC8	P41220	0.3070
E1WAC8	P30279	0.1222
E1WAC8	P49721	0.2132
E1WAC8	Q8TEC5	0.5019
E1WAC8	Q9Y371	0.3935
E1WAC8	Q9BZR8	0.2445
E1WAC8	Q9Y572	0.2772
E1WAC8	Q9UKT8	0.1441
E1WAC8	Q9H4E5	0.9106
E1WAC8	Q9NNW5	0.2360
E1WAC8	Q9UJ41	0.0908
E1WAC8	P42575	0.2668
E1WAC8	P02533	0.4473
E1WAC8	O95999	0.3341
E1WAC8	Q9HCE7	0.3649
E1WAC8	O43765	0.0368
E1WAC8	Q9UPV9	0.1791
E1WAC8	O15068	0.6423
E1WAC8	P11532	0.6074
E1WAC8	P04049	0.3491
E1WAC8	P63104	0.2588
E1WAC8	Q9UK73	0.1472
E1WAC8	P61019	0.5142
E1WAC8	Q96RU3	0.5571
E1WAC8	P40616	0.5152
E1WAC8	P55211	0.2068
E1WAC8	Q99986	0.3559
E1WAC8	O75962	0.4187
E1WAC8	Q9BSW2	0.3021
E1WAC8	P05067	0.2377
E1WAC8	P54105	0.3614
E1WAC8	Q9BYG4	0.2997
E1WAC8	Q14012	0.1490
E1WAC8	Q13576	0.4142
E1WAC8	Q9NUP1	0.2445
E1WAC8	Q96KC2	0.5152
E1WAC8	P13385	0.3979
E1WAC8	Q9BRG2	0.3826
E1WAC8	Q15942	0.5512
E1WAC8	Q8WUN7	0.2338
E1WAC8	O75146	0.2621
E1WAC8	P62258	0.3721
E1WAC8	Q9P0K7	0.4046
E1WAC8	Q8NFH8	0.1904
E1WAC8	Q9Y6D6	0.2743
E1WAC8	Q92997	0.6812
E1WAC8	Q96BM9	0.6104
E1WAC8	Q9UII4	0.2445
E1WAC8	Q9Y3M8	0.4187
E1WAC8	P46821	0.3614
E1WAC8	P35080	0.1640
E1WAC8	Q7Z6B7	0.2409
E1WAC8	P14923	0.5657
E1WAC8	Q9Y376	0.2445
E1WAC8	Q07817	0.1632
E1WAC8	Q8TE68	0.6528
E1WAC8	Q9H7C4	0.0924
E1WAC8	Q96ED9	0.2605
E1WAC8	O14576	0.3287
E1WAC8	Q99963	0.3393
E1WAC8	Q16513	0.6888
E1WAC8	Q8IYB4	0.1800
E1WAC8	O00221	0.5353
E1WAC8	Q9Y2I6	0.1767
E1WAC8	Q9HB21	0.3852
E1WAC8	O15085	0.7606
E1WAC8	Q9NZN3	0.1587
E1WAC8	Q9P2Q2	0.5131
E1WAC8	Q9NRY4	0.3285
E1WAC8	Q7Z3Y7	0.4473
E1WAC8	Q9H0T7	0.3068
E1WAC8	P07332	0.4735
E1WAC8	Q9Y6X6	0.7003
E1WAC8	Q8NFP9	0.1251
E1WAC8	Q9NZJ0	0.0301
E1WAC8	Q9BY11	0.5019
E1WAC8	P53618	0.3682
E1WAC8	P62158	0.3353
E1WAC8	Q8NEV4	0.6226
E1WAC8	Q9UJU6	0.5592
E1WAC8	Q9NRL3	0.1428
E1WAC8	P05412	0.1226
E1WAC8	P63313	0.0120
E1WAC8	P61981	0.3333
E1WAC8	Q7L7X3	0.4677
E1WAC8	Q96P48	0.2978
E1WAC8	Q9NXV2	0.3355
E1WAC8	P29466	0.2790
E1WAC8	Q38SD2	0.2746
E1WAC8	Q96HU8	0.6517
E1WAC8	P56539	0.1642
E1WAC8	O15131	0.2445
E1WAC8	A1A4S6	0.4514
E1WAC8	Q9NP90	0.7441
E1WAC8	P42771	0.2042
E1WAC8	Q96B02	0.5805
E1WAC8	Q14790	0.5705
E1WAC8	Q9UKX2	0.6140
E1WAC8	Q8WZA2	0.4658
E1WAC8	O15350	0.0551
E1WAC8	P01112	0.7671
E1WAC8	Q9NNX6	0.2245
E1WAC8	Q86V86	0.1484
E1WAC8	Q9Y2Z0	0.2220
E1WAC8	Q14289	0.5523
E1WAC8	Q96SB4	0.4892
E1WAC8	O15061	0.2484
E1WAC8	O14807	0.6280
E1WAC8	O43166	0.4562
E1WAC8	P51148	0.4868
E1WAC8	Q9Y614	0.5072
E1WAC8	Q92558	0.2380
E1WAC8	O15056	0.0387
E1WAC8	P19388	0.3447
E1WAC8	P84077	0.5204
E1WAC8	Q9HC29	0.6113
E1WAC8	P37802	0.3074
E1WAC8	Q8TEW0	0.6931
E1WAC8	P36404	0.5152
E1WAC8	Q5VST9	0.2937
E1WAC8	Q8NDX1	0.4228
E1WAC8	Q86VS8	0.2114
E1WAC8	Q13177	0.4546
E1WAC8	Q9BXW6	0.4093
E1WAC8	Q9GZS0	0.3806
E1WAC8	Q9HD26	0.6812
E1WAC8	P11233	0.5209
E1WAC8	Q9NQY0	0.2716
E1WAC8	Q8TDF6	0.7926
E1WAC8	Q9NPI6	0.2445
E1WAC8	P49336	0.3701
E1WAC8	P52292	0.4298
E1WAC8	P51955	0.2850
E1WAC8	P49815	0.3407
E1WAC8	Q99558	0.5877
E1WAC8	Q8NI35	0.6931
E1WAC8	P62328	0.4626
E1WAC8	Q13617	0.0912
E1WAC8	Q99996	0.3287
E1WAC8	Q96RG2	0.1683
E1WAC8	Q0VAM2	0.5795
E1WAC8	Q9NRW4	0.3149
E1WAC8	Q16539	0.5327
E1WAC8	Q9NZL6	0.5094
E1WAC8	Q9P2N2	0.1144
E1WAC8	P35998	0.3653
E1WAC8	P12814	0.4807
E1WAC8	P20340	0.3297
E1WAC8	P24385	0.2668
E1WAC8	O15205	0.0266
E1WAC8	P35580	0.6140
E1WAC8	P06753	0.2383
E1WAC8	Q8NF91	0.6472
E1WAC8	O43586	0.2915
E1WAC8	P49674	0.2928
E1WAC8	Q12802	0.3689
E1WAC8	Q9Y490	0.5839
E1WAC8	O00629	0.3638
E1WAC8	Q8TCX5	0.5167
E1WAC8	Q9Y297	0.2884
E1WAC8	Q9UM54	0.6140
E1WAC8	P40818	0.2772
E1WAC8	P58546	0.1227
E1WAC8	Q13509	0.1957
E1WAC8	Q9NVA2	0.3123
E1WAC8	P30281	0.1040
E1WAC8	P21333	0.5708
E1WAC8	Q9UHR4	0.4557
E1WAC8	Q96HU1	0.3886
E1WAC8	Q8IZ41	0.3016
E1WAC8	Q96S38	0.6888
E1WAC8	Q06187	0.3218
E1WAC8	Q8WVM8	0.2327
E1WAC8	Q9P286	0.3338
E1WAC8	Q96HA7	0.2878
E1WAC8	P20337	0.5142
E1WAC8	O15020	0.5961
E1WAC8	Q02750	0.8317
E1WAC8	Q9Y697	0.1966
E1WAC8	Q9UEE5	0.5472
E1WAC8	Q9Y5S1	0.4279
E1WAC8	O43683	0.2158
E1WAC8	Q92963	0.7366
E1WAC8	Q9H6S3	0.5571
E1WAC8	Q9UL25	0.5721
E1WAC8	O43739	0.3582
E1WAC8	Q9BQL6	0.2919
E1WAC8	Q9BSJ2	0.3585
E1WAC8	O00291	0.5342
E1WAC8	P12931	0.5233
E1WAC8	O60784	0.3886
E1WAC8	P61204	0.5204
E1WAC8	Q9UIK4	0.3671
E1WAC8	Q99661	0.3287
E1WAC8	Q99719	0.0628
E1WAC8	Q05329	0.2772
E1WAC8	Q13885	0.1957
E1WAC8	Q9Y5S2	0.5651
E1WAC8	Q8N8L6	0.5152
E1WAC8	Q9NR20	0.4116
E1WAC8	Q03001	0.5300
E1WAC8	P20073	0.0704
E1WAC8	O14818	0.3355
E1WAC8	P35221	0.4518
E1WAC8	O14920	0.5562
E1WAC8	Q9H0E2	0.2445
E1WAC8	Q7Z6G3	0.0993
E1WAC8	Q9UBS3	0.0053
E1WAC8	Q8IXI1	0.8944
E1WAC8	Q8TEU7	0.6265
E1WAC8	Q9UH77	0.3287
E1WAC8	Q9BUB5	0.2445
E1WAC8	Q9NYJ8	0.4353
E1WAC8	P08727	0.4473
E1WAC8	Q13131	0.1093
E1WAC8	Q6P3W7	0.6152
E1WAC8	Q96NE9	0.5131
E1WAC8	Q9H2X3	0.2245
E1WAC8	P46940	0.4710
E1WAC8	Q9UGK3	0.3627
E1WAC8	Q99814	0.1317
E1WAC8	Q8TDM6	0.5327
E1WAC8	Q99819	0.2667
E1WAC8	O60890	0.4182
E1WAC8	P62834	0.6180
E1WAC8	Q96P44	0.2800
E1WAC8	P31947	0.2750
E1WAC8	Q8WY64	0.7209
E1WAC8	Q13188	0.5107
E1WAC8	Q9NRF2	0.4049
E1WAC8	Q5S007	0.4084
E1WAC8	Q9NRC6	0.5905
E1WAC8	Q9H4P4	0.0997
E1WAC8	Q9UNA1	0.5756
E1WAC8	P09917	0.0909
E1WAC8	O14757	0.3287
E1WAC8	Q13424	0.6812
E1WAC8	Q13017	0.2813
E1WAC8	Q9UMX0	0.4292
E1WAC8	Q8N1W1	0.3480
E1WAC8	P52732	0.1767
E1WAC8	Q9NRD5	0.5831
E1WAC8	P05783	0.4473
E1WAC8	P19835	0.2785
E1WAC8	Q8WUM4	0.4341
E1WAC8	Q96A58	0.6280
E1WAC8	P04792	0.6039
E1WAC8	Q86XP0	0.2862
E1WAC8	O75563	0.3383
E1WAC8	P63279	0.4587
E1WAC8	P55210	0.3309
E1WAC8	Q7L0Q8	0.9054
E1WAC8	Q8WXH0	0.6767
E1WAC8	Q86XR7	0.1845
E1WAC8	Q9BRX9	0.2374
E1WAC8	Q969H4	0.0554
E1WAC8	Q9Y5M8	0.4334
E1WAC8	P51636	0.2293
E1WAC8	Q15654	0.5522
E1WAC8	Q99569	0.5564
E1WAC8	Q8WUD1	0.3068
E1WAC8	Q9NUV9	0.1222
E1WAC8	Q8TF74	0.2386
E1WAC8	Q9P212	0.4738
E1WAC8	P63167	0.4735
E1WAC8	Q9HB75	0.2443
E1WAC8	Q8TAF3	0.0912
E1WAC8	Q13283	0.1337
E1WAC8	Q9NS23	0.6896
E1WAC8	O60493	0.1220
E1WAC8	O60437	0.2923
E1WAC8	Q96PU5	0.4673
E1WAC8	P18085	0.5204
E1WAC8	Q9BUF5	0.1957
E1WAC8	Q9H0B6	0.3287
E1WAC8	Q9BUH8	0.2825
E1WAC8	P62330	0.3753
E1WAC8	Q9BRP4	0.2360
E1WAC8	O43353	0.5083
E1WAC8	Q8IVF4	0.1712
E1WAC8	P61106	0.3068
E1WAC8	P60709	0.5615
E1WAC8	Q92625	0.5347
E1WAC8	Q9Y496	0.3287
E1WAC8	Q8NFW9	0.4972
E1WAC8	Q14247	0.3393
E1WAC8	Q92529	0.4049
E1WAC8	Q9H1R2	0.2548
E1WAC8	Q96AX9	0.5373
E1WAC8	Q92905	0.2044
E1WAC8	Q9Y678	0.0924
E1WAC8	Q7Z628	0.3689
E1WAC8	Q96RK4	0.2441
E1WAC8	P62714	0.1751
E1WAC8	Q96QB1	0.5526
E1WAC8	P09493	0.3846
E1WAC8	Q7Z6J4	0.5728
E1WAC8	Q96E17	0.5620
E1WAC8	Q92747	0.6397
E1WAC8	Q9NT22	0.2023
E1WAC8	O14974	0.2001
E1WAC8	O14640	0.6812
E1WAC8	Q9HCS5	0.4652
E1WAC8	P42574	0.4096
E1WAC8	P29353	0.4111
E1WAC8	Q9Y272	0.7586
E1WAC8	O00308	0.0340
E1WAC8	O43294	0.5522
E1WAC8	Q92783	0.3383
E1WAC8	P49840	0.1892
E1WAC8	Q8TD19	0.3679
E1WAC8	P35527	0.4473
E1WAC8	Q92619	0.3965
E1WAC8	Q9H9E1	0.3338
E1WAC8	P62081	0.2084
E1WAC8	O00139	0.3287
E1WAC8	O14604	0.0120
E1WAC8	O00628	0.0669
E1WAC8	P10912	0.2484
E1WAC8	Q969Q5	0.4187
E1WAC8	Q99698	0.2445
E1WAC8	Q86XR8	0.3106
E1WAC8	Q9NRW1	0.3151
E1WAC8	Q9BYX7	0.5072
E1WAC8	Q9BPX5	0.1808
E1WAC8	O75083	0.2121
E1WAC8	Q13588	0.5498
E1WAC8	Q9ULC3	0.7441
E1WAC8	Q9NVJ2	0.6104
E1WAC8	Q9ULW5	0.5004
E1WAC8	Q8WV28	0.3196
E1WAC8	Q7Z7A1	0.3287
E1WAC8	Q16236	0.0123
E1WAC8	Q3KRB8	0.0225
E1WAC8	Q6P5Z2	0.6888
E1WAC8	P84085	0.5204
E1WAC8	P19525	0.2411
E1WAC8	P12270	0.1374
E1WAC8	Q9UKS6	0.5019
E1WAC8	Q96Q15	0.2694
E1WAC8	P62745	0.9006
E1WAC8	P63267	0.5072
E1WAC8	Q16512	0.6888
E1WAC8	Q92636	0.0943
E1WAC8	P67775	0.1377
E1WAC8	Q9UPV0	0.3585
E1WAC8	Q13884	0.6314
E1WAC8	P35568	0.3660
E1WAC8	P10911	0.4416
E1WAC8	P04406	0.3353
E1WAC8	O95239	0.2969
E1WAC8	Q9NZM3	0.5528
E1WAC8	P21359	0.3900
E1WAC8	O60763	0.0924
E1WAC8	Q00535	0.3144
E1WAC8	Q5SYB0	0.2909
E1WAC8	P00533	0.6471
E1WAC8	Q9NR31	0.5152
E1WAC8	Q9UN86	0.1295
E1WAC8	Q86SG2	0.4303
E1WAC8	O14727	0.2743
E1WAC8	P10809	0.3907
E1WAC8	Q12840	0.3287
E1WAC8	Q96JA3	0.2212
E1WAC8	Q96HA8	0.2445
E1WAC8	Q9HB19	0.2280
E1WAC8	P10301	0.6470
E1WAC8	O15078	0.3287
E1WAC8	Q9UBP9	0.3660
E1WAC8	P52198	0.8996
E1WAC8	Q9H3D4	0.2581
E1WAC8	P08670	0.7468
E1WAC8	P62993	0.5498
E1WAC8	P62166	0.2772
E1WAC8	Q07960	0.4514
E1WAC8	Q02363	0.2272
E1WAC8	Q9NXU5	0.5152
E1WAC8	O75044	0.4035
E1WAC8	Q9NS87	0.2115
E1WAC8	Q9BRR9	0.1889
E1WAC8	Q96DI7	0.1428
E1WAC8	Q02224	0.3287
E1WAC8	P11142	0.2773
E1WAC8	Q9NYY3	0.4418
E1WAC8	Q9UKB1	0.1974
E1WAC8	P61587	0.8944
E1WAC8	Q8WUP2	0.5522
E1WAC8	P35869	0.1615
E1WAC8	Q99578	0.6545
E1WAC8	P67936	0.2310
E1WAC8	P17081	0.9106
E1WAC8	Q9UL26	0.3245
E1WAC8	Q13402	0.6193
E1WAC8	Q9UBE8	0.2845
E1WAC8	Q8TAI7	0.5347
E1WAC8	Q9Y239	0.5410
E1WAC8	Q9Y6T7	0.5938
E1WAC8	Q96P71	0.1192
E1WAC8	Q9UPQ3	0.4646
E1WAC8	P68366	0.2016
E1WAC8	Q9NQL2	0.5485
E1WAC8	Q9Y6B6	0.5152
E1WAC8	P04264	0.5241
E1WAC8	P15153	0.9106
E1WAC8	P11234	0.6401
E1WAC8	O95267	0.7926
E1WAC8	P35908	0.5241
E1WAC8	Q3MJ16	0.2603
E1WAC8	Q9UJM3	0.0367
E1WAC8	Q92985	0.4999
E1WAC8	Q9NZZ3	0.2445
E1WAC8	P37231	0.0871
E1WAC8	Q6XZF7	0.3644
E1WAC8	Q13642	0.5522
E1WAC8	Q0P5N6	0.5156
E1WAC8	Q9NYG5	0.0811
E1WAC8	P56559	0.5152
E1WAC8	P07951	0.1767
E1WAC8	Q5T5U3	0.0301
E1WAC8	P36405	0.5204
E1WAC8	Q9H0C5	0.4707
E1WAC8	P07900	0.2685
E1WAC8	Q9UHY1	0.1306
E1WAC8	Q9NYR9	0.3818
E1WAC8	O15066	0.3287
E1WAC8	Q16658	0.4626
E1WAC8	O14713	0.2445
E1WAC8	P46108	0.4049
E1WAC8	Q8NHY2	0.1207
E1WAC8	Q9HBL0	0.5011
E1WAC8	P43034	0.4445
E1WAC8	P62987	0.5889
E1WAC8	Q9NPB6	0.3660
E1WAC8	P19174	0.5071
E1WAC8	Q9NYN1	0.7143
E1WAC8	Q9H939	0.1767
E1WAC8	O00212	0.9097
E1WAC8	P61289	0.2445
E1WAC8	Q9ULI4	0.1767
E1WAC8	Q96DA2	0.5142
E1WAC8	Q13033	0.1428
E1WAC8	P61224	0.5825
E1WAC8	Q9Y6K9	0.3808
E1WAC8	Q9HBH0	0.9106
E1WAC8	Q8WVK7	0.3287
E1WAC8	Q8IVI9	0.3393
E1WAC8	Q92556	0.7033
E1WAC8	Q96RF0	0.4537
E1WAC8	Q8TCU6	0.4738
E1WAC8	O14980	0.3206
E1WAC8	Q8WYR4	0.0924
E1WAC8	Q9UDY2	0.7619
E1WAC8	Q9UJC3	0.2605
E1WAC8	Q9BT40	0.3640
E1WAC8	Q15751	0.0924
E1WAC8	O14908	0.2837
E1WAC8	P31946	0.4084
E1WAC8	Q9Y615	0.5072
E1WAC8	Q14344	0.6617
E1WAC8	P62877	0.1819
E1WAC8	P20336	0.5142
E1WAC8	Q15669	0.9097
E1WAC8	Q8TDY3	0.5072
E1WAC8	Q9Y6Q2	0.0977
E1WAC8	Q13616	0.0912
E1WAC8	B2RTY4	0.6140
E1WAC8	Q9UHD2	0.5101
E1WAC8	P48742	0.6196
E1WAC8	Q9BVA1	0.1957
E1WAC8	Q9GZS3	0.2360
E1WAC8	Q9BYB0	0.0560
E1WAC8	P28062	0.1834
E1WAC8	Q8WWN9	0.2055
E1WAC8	P35222	0.6003
E1WAC8	Q14019	0.2874
E1WAC8	Q9Y2G4	0.5353
E1WAC8	Q96FS4	0.2445
E1WAC8	Q9Y4H2	0.2772
E1WAC8	Q07866	0.3287
E1WAC8	Q5VT25	0.5651
O30916	Q9H8V3	0.5060
O30916	Q9NX02	0.3725
O30916	P51149	0.2814
O30916	Q969T4	0.5750
O30916	P02549	0.5301
O30916	Q9UPZ9	0.2162
O30916	P46934	0.3682
O30916	O60229	0.2083
O30916	Q9P1U1	0.4464
O30916	Q9NR09	0.4464
O30916	Q9UNN5	0.2445
O30916	Q9BW27	0.3026
O30916	Q9NQW6	0.1605
O30916	Q7Z614	0.1284
O30916	Q96CA5	0.2676
O30916	Q9HAU4	0.5274
O30916	Q9HBI1	0.4340
O30916	Q9UN19	0.2875
O30916	Q9H792	0.1750
O30916	O95295	0.3653
O30916	P07948	0.4130
O30916	P28482	0.6266
O30916	Q96PV0	0.3885
O30916	Q9BX70	0.4260
O30916	Q9HC77	0.3287
O30916	Q9H0H5	0.1159
O30916	P68133	0.4464
O30916	Q9Y4K3	0.4181
O30916	Q9Y6W5	0.5160
O30916	Q8NHV4	0.1767
O30916	Q9UQ16	0.3106
O30916	Q92888	0.3689
O30916	Q9ULZ3	0.1966
O30916	Q96J02	0.3682
O30916	Q9HCH5	0.4480
O30916	Q9BU20	0.7530
O30916	Q9H8T0	0.0121
O30916	Q9HC98	0.3757
O30916	Q969Q4	0.4544
O30916	Q9UJT1	0.3940
O30916	Q13813	0.5228
O30916	Q9NXR1	0.3287
O30916	P04637	0.2735
O30916	Q8IWJ2	0.3342
O30916	Q15121	0.4641
O30916	P48729	0.4123
O30916	Q9Y216	0.0924
O30916	Q86V81	0.1213
O30916	P52294	0.4219
O30916	Q9H4B6	0.2607
O30916	Q9H0N0	0.5970
O30916	Q9H444	0.2445
O30916	Q9NPP4	0.3606
O30916	P49703	0.4596
O30916	Q96L92	0.6284
O30916	Q9BUR4	0.1794
O30916	P08631	0.4670
O30916	Q96Q42	0.0906
O30916	Q9UQ88	0.3161
O30916	Q9UK41	0.2772
O30916	P17612	0.7814
O30916	Q9BZF9	0.3159
O30916	Q14155	0.4637
O30916	P06213	0.6664
O30916	Q9Y4G6	0.4710
O30916	Q9C000	0.3292
O30916	Q9H7P9	0.5008
O30916	Q9Y3P9	0.3287
O30916	Q96S53	0.5829
O30916	Q99961	0.2453
O30916	Q9Y5L0	0.0672
O30916	P20339	0.5419
O30916	Q9NRA8	0.2445
O30916	P40763	0.4931
O30916	Q9C0H5	0.0454
O30916	Q9NR80	0.4935
O30916	Q8WWN8	0.1687
O30916	Q9Y6D5	0.3287
O30916	Q9BVC4	0.2445
O30916	P11277	0.6757
O30916	Q96EA4	0.3287
O30916	Q9Y2X8	0.4413
O30916	Q92730	0.9391
O30916	Q9NR12	0.4853
O30916	Q96M53	0.0924
O30916	P63000	0.9553
O30916	O00410	0.0666
O30916	P52735	0.3996
O30916	P17661	0.7151
O30916	Q03135	0.3905
O30916	Q96D21	0.5773
O30916	Q99836	0.4474
O30916	Q14651	0.5659
O30916	Q96HC4	0.4853
O30916	Q9NWZ3	0.3397
O30916	P13797	0.6161
O30916	Q9ULV0	0.7094
O30916	Q96GD4	0.6254
O30916	Q9HB90	0.4640
O30916	Q9BRK5	0.0472
O30916	Q96EV8	0.2772
O30916	Q9NZU5	0.4833
O30916	Q9H0M0	0.3211
O30916	O43307	0.4935
O30916	P84095	0.9553
O30916	Q9Y616	0.1942
O30916	P62979	0.3295
O30916	Q05086	0.3355
O30916	Q9Y5P4	0.2743
O30916	P36543	0.1914
O30916	P61586	0.8350
O30916	P00966	0.2445
O30916	Q9HAP6	0.6764
O30916	Q9BQI6	0.5979
O30916	Q12852	0.6485
O30916	P08134	0.9453
O30916	Q9Y4F1	0.5993
O30916	Q9Y6E0	0.4500
O30916	Q9P2R3	0.6717
O30916	Q92882	0.3309
O30916	Q13464	0.7814
O30916	Q9HBY8	0.7814
O30916	Q9H788	0.4943
O30916	Q9UBF8	0.5230
O30916	Q9H0U4	0.2939
O30916	Q9UI47	0.1459
O30916	P43405	0.5952
O30916	Q92764	0.4906
O30916	Q9UPN3	0.6352
O30916	Q9UMX3	0.0980
O30916	Q9C0G6	0.1575
O30916	P61225	0.7286
O30916	Q00987	0.2196
O30916	Q9UQF2	0.2364
O30916	Q9NQS7	0.3287
O30916	Q8TDG2	0.4464
O30916	Q9H2X6	0.3192
O30916	Q9Y623	0.5533
O30916	Q9GZN1	0.3336
O30916	Q9BX66	0.3912
O30916	Q99759	0.2752
O30916	Q9BVJ7	0.1964
O30916	Q8IWE5	0.1699
O30916	Q9H254	0.6757
O30916	Q9Y5K6	0.2983
O30916	P10114	0.4731
O30916	Q9BXL6	0.3377
O30916	Q9NTX7	0.0909
O30916	Q8NI77	0.3287
O30916	Q9Y689	0.4544
O30916	P40617	0.4544
O30916	Q9ULL1	0.5060
O30916	Q9NPJ1	0.3536
O30916	P50502	0.3492
O30916	Q9NSA3	0.2445
O30916	P62826	0.5590
O30916	Q15075	0.6196
O30916	Q92599	0.0301
O30916	Q96LI5	0.0909
O30916	P30304	0.2445
O30916	Q92934	0.2766
O30916	Q9H1K0	0.4117
O30916	Q99584	0.2843
O30916	Q9UNE7	0.2189
O30916	Q9NYS0	0.5721
O30916	P08238	0.2837
O30916	Q9BR76	0.5897
O30916	P46939	0.5397
O30916	Q96QV1	0.5933
O30916	Q96L33	0.9553
O30916	Q92614	0.4654
O30916	Q96M96	0.6621
O30916	Q99816	0.2325
O30916	Q9Y283	0.4907
O30916	Q9GZY0	0.2179
O30916	Q9GZM8	0.2097
O30916	Q96P47	0.6100
O30916	Q9UKW4	0.5480
O30916	Q9H2K8	0.5892
O30916	Q96PK2	0.5445
O30916	Q9UP83	0.1790
O30916	Q99683	0.4025
O30916	P62070	0.5609
O30916	P20338	0.4514
O30916	P61020	0.5190
O30916	Q9H0F7	0.4544
O30916	Q8NFI4	0.2327
O30916	Q9UK22	0.0924
O30916	Q9BZV1	0.0831
O30916	Q3YEC7	0.5124
O30916	Q6IBS0	0.0547
O30916	Q9Y2U5	0.2752
O30916	Q9UER7	0.2269
O30916	Q96N96	0.4465
O30916	P61970	0.2445
O30916	Q9P289	0.3567
O30916	Q9BWF2	0.2364
O30916	Q99418	0.4476
O30916	Q9Y3L5	0.4740
O30916	Q92974	0.5511
O30916	Q9P209	0.3287
O30916	Q96T51	0.3999
O30916	P61160	0.4464
O30916	O60447	0.0301
O30916	P20936	0.5091
O30916	Q99962	0.4213
O30916	Q92851	0.0675
O30916	Q9NP31	0.5476
O30916	Q9UPT5	0.4585
O30916	Q9ULH1	0.2459
O30916	A1IGU5	0.4590
O30916	Q9UM11	0.3245
O30916	Q9NYL2	0.5533
O30916	Q13490	0.2893
O30916	Q92608	0.3106
O30916	Q14974	0.4219
O30916	Q9BYZ6	0.8973
O30916	Q8NFZ5	0.3836
O30916	Q9BZG1	0.4416
O30916	Q9NZQ9	0.4769
O30916	Q14CS0	0.1298
O30916	Q96P20	0.3292
O30916	P60763	0.9553
O30916	Q93096	0.2244
O30916	P30307	0.3355
O30916	Q9NRR5	0.3931
O30916	O15083	0.1389
O30916	Q9UKX3	0.4639
O30916	Q9UEW8	0.3036
O30916	Q8WZ42	0.0883
O30916	Q9BQE3	0.2886
O30916	Q04206	0.5567
O30916	Q9NSC5	0.1595
O30916	Q96IF1	0.4853
O30916	Q86X27	0.4034
O30916	Q9Y2K3	0.5533
O30916	Q8NFH3	0.0917
O30916	Q9NSB8	0.2823
O30916	Q8TE67	0.5976
O30916	Q9NR81	0.5060
O30916	P23443	0.7814
O30916	Q9Y5X1	0.4875
O30916	Q92973	0.3355
O30916	Q9P2A4	0.3060
O30916	Q8WZ64	0.1131
O30916	Q8TAA3	0.0924
O30916	Q8TC84	0.3137
O30916	Q9HCE6	0.5008
O30916	Q96P09	0.4479
O30916	Q9BZL4	0.4473
O30916	Q9Y6R4	0.5055
O30916	Q8TBB1	0.7464
O30916	Q9H0F6	0.1254
O30916	O75912	0.3393
O30916	P36406	0.4416
O30916	Q13158	0.3700
O30916	Q8TDN4	0.0924
O30916	Q9NWX5	0.5047
O30916	Q96JJ3	0.3287
O30916	Q9BV47	0.2036
O30916	P15498	0.4985
O30916	Q9NY65	0.2757
O30916	Q9UNF0	0.3705
O30916	Q8TE73	0.3327
O30916	P15311	0.4710
O30916	Q7LDG7	0.5886
O30916	P27361	0.7394
O30916	Q96QF0	0.3287
O30916	Q93034	0.3355
O30916	Q99436	0.3355
O30916	P27986	0.4002
O30916	Q99933	0.3243
O30916	Q96MT8	0.3287
O30916	Q9UIA0	0.4476
O30916	Q96DT5	0.3605
O30916	Q9HCC9	0.3856
O30916	Q13228	0.2743
O30916	P05787	0.4906
O30916	Q92928	0.2939
O30916	Q9NVN3	0.1251
O30916	Q99490	0.4667
O30916	Q8WXX0	0.1706
O30916	Q9Y371	0.2780
O30916	Q9BZR8	0.2445
O30916	Q9Y572	0.2820
O30916	P40337	0.2010
O30916	Q9UKT8	0.2322
O30916	Q9H4E5	0.9553
O30916	Q9UJ41	0.0899
O30916	P42575	0.2668
O30916	Q9UKK6	0.1192
O30916	Q5EBL4	0.1549
O30916	Q9HCE7	0.3649
O30916	Q9UPV9	0.2716
O30916	O15068	0.6423
O30916	P11532	0.6447
O30916	P63104	0.2588
O30916	Q96RU3	0.4946
O30916	P40616	0.4544
O30916	P55211	0.4976
O30916	Q99986	0.4440
O30916	O75962	0.4187
O30916	Q9BSW2	0.2574
O30916	Q9BYG4	0.2772
O30916	Q96KC2	0.4544
O30916	Q9BRG2	0.3826
O30916	Q9Y6D6	0.2743
O30916	Q92997	0.7197
O30916	Q96BM9	0.5497
O30916	Q9UII4	0.2445
O30916	Q9Y3M8	0.4187
O30916	P14923	0.7640
O30916	Q9Y376	0.2445
O30916	Q9BV73	0.3287
O30916	Q9Y3E7	0.2445
O30916	Q9H7C4	0.1150
O30916	Q96ED9	0.3530
O30916	Q9UH03	0.0331
O30916	Q99963	0.2181
O30916	Q9Y2I6	0.1767
O30916	Q9HB21	0.3722
O30916	Q92737	0.7186
O30916	Q9NZN3	0.1587
O30916	Q9P2Q2	0.4523
O30916	Q9NRY4	0.2147
O30916	Q9H0T7	0.2866
O30916	Q9Y6X6	0.7450
O30916	Q8NFP9	0.1251
O30916	Q8NEV4	0.5619
O30916	Q9UJU6	0.5592
O30916	Q9NRL3	0.2835
O30916	P61981	0.3333
O30916	Q96P48	0.2978
O30916	P29466	0.2790
O30916	Q96HU8	0.5909
O30916	Q9BQS8	0.4647
O30916	Q9NP90	0.6834
O30916	Q96B02	0.5631
O30916	Q9UKX2	0.5533
O30916	Q8WZA2	0.4514
O30916	P01112	0.7294
O30916	Q9NNX6	0.1620
O30916	Q14289	0.5952
O30916	Q96SB4	0.4223
O30916	Q9Y614	0.4464
O30916	P19388	0.3752
O30916	P84077	0.4596
O30916	Q9HC29	0.6113
O30916	Q8TEW0	0.6785
O30916	P36404	0.4544
O30916	Q5VST9	0.2651
O30916	Q86VS8	0.2114
O30916	Q13177	0.4546
O30916	Q9BXW6	0.4934
O30916	Q9GZS0	0.3806
O30916	Q9HD26	0.6764
O30916	P11233	0.4602
O30916	Q8TAM6	0.2297
O30916	Q8TDF6	0.7878
O30916	Q9Y295	0.0951
O30916	Q9NPI6	0.2445
O30916	P62140	0.2317
O30916	P51955	0.3744
O30916	Q99558	0.6324
O30916	Q8NI35	0.6785
O30916	P62328	0.4626
O30916	Q99996	0.3287
O30916	Q16539	0.5327
O30916	Q9NZL6	0.4469
O30916	Q9GZV4	0.0944
O30916	Q9P2N2	0.0678
O30916	P12814	0.4360
O30916	Q8NF91	0.6846
O30916	Q9Y490	0.5839
O30916	Q9Y297	0.2884
O30916	Q9UM54	0.5533
O30916	Q99741	0.2445
O30916	Q13509	0.2886
O30916	Q9NVA2	0.2994
O30916	Q96HU1	0.2385
O30916	Q8WVM8	0.1719
O30916	Q9P286	0.2203
O30916	Q96HA7	0.3719
O30916	Q9Y5S1	0.4642
O30916	Q92963	0.7813
O30916	Q9H6S3	0.4946
O30916	Q9UL25	0.5040
O30916	Q9BQL6	0.3848
O30916	Q9BSJ2	0.3585
O30916	O60784	0.3886
O30916	P61204	0.4596
O30916	Q9UIK4	0.2170
O30916	Q99661	0.3287
O30916	Q99719	0.0628
O30916	Q05329	0.2772
O30916	Q96JB8	0.2299
O30916	Q9Y5S2	0.6575
O30916	Q03001	0.6152
O30916	O14818	0.3355
O30916	Q8TEU7	0.7128
O30916	Q9BUB5	0.2445
O30916	Q9NYJ8	0.4353
O30916	Q9NZQ3	0.3114
O30916	Q9H2X3	0.1620
O30916	P46940	0.4263
O30916	Q9NYI0	0.4659
O30916	Q9UGK3	0.3498
O30916	P62834	0.5500
O30916	Q9NRC6	0.6757
O30916	Q9H4P4	0.0997
O30916	Q9UNA1	0.5756
O30916	Q9UMX0	0.3084
O30916	P05783	0.5401
O30916	Q8WUM4	0.4341
O30916	Q96A58	0.5672
O30916	P63279	0.4413
O30916	Q7L0Q8	0.9501
O30916	Q8WXH0	0.7141
O30916	Q969M7	0.4413
O30916	Q9BRX9	0.4790
O30916	Q9Y5M8	0.5228
O30916	P51636	0.2293
O30916	Q8WUD1	0.2939
O30916	Q9P212	0.4738
O30916	Q9HB75	0.2842
O30916	Q8TAF3	0.2801
O30916	Q13283	0.1337
O30916	Q9NS23	0.7343
O30916	O60437	0.3848
O30916	Q96PU5	0.6045
O30916	Q9BUF5	0.2886
O30916	Q9H0B6	0.3287
O30916	P62330	0.3753
O30916	O43353	0.5083
O30916	P61106	0.2939
O30916	Q9Y496	0.3287
O30916	Q8NFW9	0.4364
O30916	Q96I34	0.3137
O30916	Q92529	0.4943
O30916	Q92905	0.1963
O30916	Q9Y678	0.0924
O30916	Q7Z628	0.5060
O30916	Q96QB1	0.5526
O30916	Q7Z6J4	0.6621
O30916	Q96E17	0.4940
O30916	Q92747	0.7290
O30916	Q9NQP4	0.3492
O30916	Q9HCS5	0.4044
O30916	P42574	0.4096
O30916	Q9Y272	0.7960
O30916	O00308	0.0340
O30916	Q92783	0.2445
O30916	Q8TD19	0.4125
O30916	O00628	0.0669
O30916	Q969Q5	0.4187
O30916	Q99698	0.2445
O30916	Q9NRW1	0.2949
O30916	Q9BYX7	0.4464
O30916	Q9BPX5	0.1808
O30916	Q9ULC3	0.6834
O30916	Q9NVJ2	0.5424
O30916	Q9ULW5	0.4802
O30916	Q6P5Z2	0.7814
O30916	P84085	0.4596
O30916	P19525	0.3305
O30916	Q9UKS6	0.3385
O30916	Q96Q15	0.2565
O30916	P62745	0.9453
O30916	P10911	0.4416
O30916	P04406	0.3353
O30916	Q9NZM3	0.5528
O30916	P21359	0.3771
O30916	Q9Y2X7	0.2732
O30916	Q9NR31	0.4544
O30916	Q9UN86	0.1295
O30916	P10809	0.3907
O30916	Q96HA8	0.2445
O30916	Q9HB19	0.2151
O30916	P52198	0.9443
O30916	Q9H3D4	0.2452
O30916	P08670	0.7468
O30916	P62993	0.4395
O30916	Q07960	0.4514
O30916	Q9NXU5	0.4544
O30916	Q9NS87	0.2066
O30916	Q9BRR9	0.0750
O30916	Q02224	0.3287
O30916	P11142	0.2773
O30916	Q9NYY3	0.4334
O30916	Q9UKB1	0.2322
O30916	P61587	0.9391
O30916	Q99578	0.6918
O30916	P17081	0.9553
O30916	Q9UL26	0.3116
O30916	Q9UBE8	0.3150
O30916	Q96CF2	0.0924
O30916	Q8TAI7	0.4740
O30916	Q9Y239	0.5410
O30916	Q9Y6T7	0.6332
O30916	Q9UMY4	0.3647
O30916	Q9UPQ3	0.5467
O30916	Q9NQL2	0.4877
O30916	Q9Y6B6	0.4544
O30916	P15153	0.9553
O30916	O95267	0.7878
O30916	Q9UJM3	0.0237
O30916	Q92985	0.4999
O30916	Q9NZZ3	0.2445
O30916	Q9H6Z9	0.1667
O30916	Q6XZF7	0.4043
O30916	Q9NYG5	0.0811
O30916	P36405	0.4596
O30916	P07900	0.2685
O30916	Q8TDR2	0.2299
O30916	Q9NYR9	0.3210
O30916	Q96S95	0.0924
O30916	Q8NHY2	0.1285
O30916	Q9HBL0	0.4351
O30916	P62987	0.5889
O30916	Q9NPB6	0.3660
O30916	Q9NYN1	0.7590
O30916	Q9H939	0.1767
O30916	Q9ULI4	0.1767
O30916	Q96DA2	0.4940
O30916	P61224	0.5145
O30916	Q9Y6K9	0.3808
O30916	Q9HBH0	0.9480
O30916	Q8WVK7	0.3287
O30916	Q92556	0.7033
O30916	Q96RF0	0.3326
O30916	Q8TCU6	0.4738
O30916	O14980	0.3206
O30916	Q9UJC3	0.3530
O30916	Q9BT40	0.3640
O30916	P31946	0.4084
O30916	Q9Y615	0.4464
O30916	Q14344	0.7064
O30916	P62877	0.1819
O30916	Q96IY1	0.3070
O30916	Q8TDY3	0.4464
O30916	Q9UHD2	0.5101
O30916	Q9BVA1	0.2886
O30916	Q9GZS3	0.4263
O30916	P28062	0.1834
O30916	Q14019	0.3750
O30916	Q96FS4	0.2445
O30916	Q9Y4H2	0.2772
O30916	Q07866	0.3287
O52623	Q08378	0.1403
O52623	P49802	0.2597
O52623	Q15131	0.3275
O52623	O00329	0.4305
O52623	P51149	0.3416
O52623	P53041	0.3367
O52623	Q969T4	0.6817
O52623	P02549	0.5748
O52623	P31323	0.2772
O52623	O75116	0.7765
O52623	P01130	0.4216
O52623	P46934	0.3682
O52623	P78362	0.3215
O52623	Q8IYD1	0.2445
O52623	O60229	0.3584
O52623	Q9P1U1	0.4838
O52623	O14559	0.0487
O52623	P45983	0.5217
O52623	Q9BW27	0.3026
O52623	P13647	0.4301
O52623	Q7Z614	0.1657
O52623	Q96CA5	0.2676
O52623	P49137	0.5217
O52623	Q9HAU4	0.5274
O52623	P68400	0.4226
O52623	Q8IV63	0.5485
O52623	P68363	0.1328
O52623	O95684	0.2808
O52623	P12883	0.5906
O52623	O95295	0.3653
O52623	P09429	0.0274
O52623	P07948	0.5632
O52623	Q13164	0.5217
O52623	Q8IYJ3	0.5980
O52623	O14512	0.4855
O52623	P28482	0.6266
O52623	P68106	0.2853
O52623	Q9H0H5	0.1159
O52623	P68133	0.4838
O52623	P25786	0.1242
O52623	Q66GS9	0.3287
O52623	O95613	0.3287
O52623	P52565	0.6495
O52623	Q05655	0.8260
O52623	O14641	0.7210
O52623	Q92888	0.3689
O52623	Q9ULZ3	0.1966
O52623	Q96J02	0.3682
O52623	Q9HCH5	0.4927
O52623	P25791	0.5920
O52623	Q5VVX9	0.4723
O52623	Q15025	0.4986
O52623	P21860	0.6870
O52623	Q969Q4	0.5475
O52623	P42773	0.3392
O52623	P08729	0.4301
O52623	Q02156	0.8260
O52623	Q15311	0.1745
O52623	O60566	0.3502
O52623	Q15653	0.7051
O52623	Q13075	0.4264
O52623	P57737	0.5415
O52623	Q15147	0.2445
O52623	O95271	0.3137
O52623	O00141	0.8260
O52623	Q13451	0.3279
O52623	Q13489	0.2893
O52623	O60674	0.6102
O52623	O43516	0.4709
O52623	Q13813	0.5675
O52623	Q16543	0.2445
O52623	P04637	0.2735
O52623	Q8IUC4	0.2881
O52623	Q13748	0.1328
O52623	Q8IWJ2	0.2661
O52623	Q15121	0.4061
O52623	Q86Z02	0.4574
O52623	P48729	0.3939
O52623	Q86V81	0.1213
O52623	P52294	0.4219
O52623	Q676U5	0.1807
O52623	Q5HYK7	0.3944
O52623	P11171	0.6024
O52623	P62753	0.2743
O52623	P41743	0.8260
O52623	Q9H444	0.2445
O52623	Q86UE8	0.3895
O52623	Q9NPP4	0.4053
O52623	P07355	0.1339
O52623	Q02241	0.3287
O52623	P47756	0.6706
O52623	P13489	0.2714
O52623	Q15052	0.6174
O52623	O00750	0.6769
O52623	P49703	0.5527
O52623	Q8IUQ4	0.3336
O52623	A8MYZ6	0.1317
O52623	Q86YS7	0.5543
O52623	O96013	0.1538
O52623	Q96L92	0.6630
O52623	P17252	0.8260
O52623	P30622	0.0900
O52623	P08631	0.5632
O52623	Q6WCQ1	0.1547
O52623	Q02763	0.6608
O52623	O43295	0.1745
O52623	O15111	0.5861
O52623	O60296	0.2305
O52623	P17612	0.8260
O52623	Q15833	0.2772
O52623	Q9BZF9	0.3159
O52623	O75674	0.2445
O52623	Q14155	0.6138
O52623	P10636	0.4702
O52623	P06213	0.7111
O52623	O60291	0.3584
O52623	Q93009	0.2348
O52623	Q8N0X2	0.1807
O52623	Q9Y3P9	0.3287
O52623	Q13796	0.0628
O52623	O14966	0.4780
O52623	O00192	0.4780
O52623	O00303	0.2445
O52623	P57059	0.0909
O52623	O00499	0.4077
O52623	P63096	0.6940
O52623	P28065	0.3355
O52623	P55042	0.6940
O52623	Q12846	0.0860
O52623	Q5JSH3	0.2445
O52623	P35658	0.1132
O52623	P61026	0.6021
O52623	P19838	0.6717
O52623	P40763	0.4931
O52623	P54725	0.4747
O52623	Q9NR80	0.6437
O52623	P01111	0.7841
O52623	Q9BVC4	0.2445
O52623	P11277	0.7204
O52623	Q53QZ3	0.4187
O52623	Q92730	0.9838
O52623	P04899	0.6940
O52623	Q9BWU1	0.3147
O52623	P12755	0.0820
O52623	Q71U36	0.3536
O52623	O00410	0.0666
O52623	P52735	0.5497
O52623	P58107	0.0898
O52623	P17661	0.5491
O52623	Q03135	0.3905
O52623	Q13257	0.2808
O52623	Q14651	0.6106
O52623	P42566	0.4213
O52623	P13797	0.6609
O52623	Q96GD4	0.6701
O52623	P32019	0.0996
O52623	Q5VV41	0.5060
O52623	Q15058	0.1376
O52623	P12882	0.5906
O52623	Q96FJ2	0.3614
O52623	P33176	0.3027
O52623	Q04759	0.7765
O52623	P33981	0.3789
O52623	P35579	0.5906
O52623	P42224	0.2739
O52623	Q9H0M0	0.3211
O52623	P98171	0.4367
O52623	Q15759	0.4089
O52623	O43307	0.4935
O52623	P32121	0.2772
O52623	P84095	0.9899
O52623	P62979	0.4353
O52623	O94875	0.3954
O52623	Q05086	0.3355
O52623	O96017	0.4182
O52623	P15531	0.3886
O52623	P61586	0.8797
O52623	P35900	0.4301
O52623	O00506	0.6504
O52623	Q13347	0.2445
O52623	Q12852	0.7034
O52623	P08134	0.9899
O52623	Q13464	0.8260
O52623	Q14847	0.4483
O52623	Q4L180	0.2390
O52623	P05062	0.4324
O52623	P52824	0.6501
O52623	Q05513	0.8260
O52623	Q14192	0.5522
O52623	O43172	0.2545
O52623	Q8NAA4	0.1807
O52623	Q9H0U4	0.3541
O52623	Q14232	0.2772
O52623	Q9UI47	0.0927
O52623	P43405	0.6400
O52623	P25789	0.3355
O52623	Q00534	0.3147
O52623	Q9UPN3	0.6799
O52623	Q07889	0.7516
O52623	Q15154	0.5101
O52623	P61086	0.6817
O52623	P49459	0.5481
O52623	P61225	0.7962
O52623	Q15185	0.2743
O52623	Q00987	0.2196
O52623	Q5TCQ9	0.4658
O52623	Q9UQF2	0.3865
O52623	Q8N392	0.1745
O52623	Q01995	0.4014
O52623	P06493	0.6590
O52623	P06239	0.5632
O52623	P31749	0.8260
O52623	P52564	0.6504
O52623	P40306	0.3355
O52623	Q14653	0.4865
O52623	Q05084	0.1790
O52623	Q99759	0.4253
O52623	Q8IWE5	0.2302
O52623	Q8IUG5	0.4405
O52623	P46783	0.2743
O52623	P10114	0.6460
O52623	Q6ZSZ5	0.5854
O52623	Q9NTX7	0.0909
O52623	P61088	0.4412
O52623	Q15599	0.6679
O52623	Q5BJF6	0.3287
O52623	P40617	0.5475
O52623	Q7Z6K4	0.3669
O52623	P50502	0.3492
O52623	O43293	0.3090
O52623	P47755	0.5863
O52623	O43707	0.5300
O52623	P50750	0.3147
O52623	P35749	0.5906
O52623	P57735	0.3489
O52623	P62826	0.4955
O52623	Q15075	0.5515
O52623	O43283	0.7034
O52623	Q96LI5	0.0909
O52623	O00505	0.4126
O52623	Q6DT37	0.7023
O52623	P30304	0.2445
O52623	P53778	0.4545
O52623	Q92934	0.2766
O52623	P15924	0.3993
O52623	P49795	0.1528
O52623	Q9H1K0	0.3436
O52623	Q99584	0.2162
O52623	P08238	0.2837
O52623	P20618	0.3355
O52623	P63165	0.2901
O52623	P62937	0.3604
O52623	O76013	0.4301
O52623	Q8N264	0.4743
O52623	P46939	0.5845
O52623	O43597	0.3614
O52623	Q16644	0.5217
O52623	O75553	0.2383
O52623	P46734	0.5981
O52623	Q99816	0.2325
O52623	Q01082	0.7204
O52623	Q15382	0.7328
O52623	Q15334	0.0531
O52623	O15511	0.3719
O52623	P50542	0.2668
O52623	P34925	0.7111
O52623	Q9GZM8	0.2097
O52623	O14910	0.6105
O52623	Q9UKW4	0.6982
O52623	O75695	0.0527
O52623	P62942	0.2790
O52623	P60510	0.1921
O52623	P08107	0.2445
O52623	Q96PK2	0.5892
O52623	Q8NBT0	0.1360
O52623	Q8IZP0	0.5366
O52623	P62070	0.7339
O52623	P20338	0.4514
O52623	P61020	0.4738
O52623	Q9H0F7	0.5475
O52623	P34947	0.8260
O52623	Q3YEC7	0.4258
O52623	P49418	0.2391
O52623	P46060	0.3287
O52623	Q6IBS0	0.1189
O52623	O95835	0.7765
O52623	Q9Y2U5	0.4253
O52623	Q9UER7	0.2269
O52623	P55957	0.3203
O52623	Q13459	0.3715
O52623	Q6DN90	0.2919
O52623	P61970	0.2445
O52623	P59998	0.2561
O52623	P11309	0.3534
O52623	Q9P289	0.5068
O52623	Q9BWF2	0.2364
O52623	Q99418	0.4476
O52623	P19784	0.4735
O52623	Q9Y3L5	0.6470
O52623	Q92974	0.5511
O52623	P53350	0.6701
O52623	Q15303	0.6870
O52623	O14936	0.3070
O52623	P08567	0.4922
O52623	O94844	0.9421
O52623	P61160	0.4838
O52623	O60447	0.0534
O52623	P20936	0.5091
O52623	P51878	0.2954
O52623	P49720	0.3355
O52623	Q13596	0.3886
O52623	O14733	0.6504
O52623	P63092	0.6383
O52623	O75791	0.4376
O52623	Q9UPT5	0.4585
O52623	Q7Z5H3	0.3059
O52623	A1IGU5	0.4590
O52623	O15519	0.2437
O52623	Q13541	0.2743
O52623	Q16667	0.0591
O52623	Q86VP1	0.2484
O52623	P04271	0.2162
O52623	Q13490	0.2893
O52623	P04626	0.6608
O52623	P18206	0.5839
O52623	P08133	0.1124
O52623	P13796	0.6106
O52623	Q14974	0.4219
O52623	P35609	0.5300
O52623	P16949	0.3287
O52623	O14879	0.0982
O52623	P52630	0.3613
O52623	Q7Z6G8	0.3894
O52623	P63261	0.5366
O52623	P51159	0.3477
O52623	Q02790	0.3834
O52623	Q8NFZ5	0.3836
O52623	O60841	0.2445
O52623	P11055	0.5906
O52623	Q14511	0.4204
O52623	Q14CS0	0.2445
O52623	Q12955	0.4205
O52623	O95433	0.3492
O52623	P60763	0.9899
O52623	P10599	0.3396
O52623	Q9NRR5	0.4621
O52623	O15083	0.1938
O52623	P36507	0.6504
O52623	P62879	0.2727
O52623	P62333	0.3070
O52623	Q7Z444	0.9206
O52623	Q01484	0.3837
O52623	P25963	0.7435
O52623	Q14141	0.1211
O52623	O76009	0.4301
O52623	P51681	0.3494
O52623	P98155	0.5555
O52623	Q9UKX3	0.5012
O52623	Q8WZ42	0.2384
O52623	Q9BQE3	0.1328
O52623	P61158	0.4838
O52623	Q04206	0.5567
O52623	P58753	0.1266
O52623	P06241	0.6127
O52623	Q86X27	0.4263
O52623	P55345	0.5070
O52623	P02545	0.5329
O52623	P23258	0.3287
O52623	Q8IXI2	0.9453
O52623	P23443	0.8260
O52623	P50461	0.4322
O52623	P52298	0.0432
O52623	Q92973	0.3355
O52623	P59046	0.3739
O52623	P57729	0.4012
O52623	O75676	0.8260
O52623	Q14999	0.3653
O52623	Q96P09	0.4479
O52623	O14508	0.3506
O52623	Q9H0F6	0.1254
O52623	Q5SW96	0.3886
O52623	O75912	0.3393
O52623	P36406	0.5347
O52623	O43374	0.7923
O52623	Q04917	0.1740
O52623	P02538	0.5491
O52623	P50452	0.2445
O52623	Q13158	0.3700
O52623	O75582	0.8260
O52623	Q13474	0.4932
O52623	Q13501	0.2982
O52623	P05109	0.1583
O52623	Q32P44	0.2740
O52623	P42772	0.2445
O52623	P01116	0.7284
O52623	P15498	0.6486
O52623	P23528	0.4046
O52623	P11802	0.3501
O52623	Q9UNF0	0.5225
O52623	Q15438	0.4476
O52623	O60260	0.2509
O52623	Q86UR1	0.3954
O52623	Q68DK2	0.2092
O52623	P98170	0.3150
O52623	P30047	0.2812
O52623	P15311	0.6211
O52623	P25788	0.3355
O52623	Q7LDG7	0.6333
O52623	Q12851	0.5068
O52623	O95644	0.2724
O52623	P27361	0.7394
O52623	P51965	0.6817
O52623	P48431	0.1317
O52623	Q96QF0	0.3287
O52623	Q93034	0.3355
O52623	Q6T311	0.5005
O52623	P27986	0.4002
O52623	P53779	0.5544
O52623	O95278	0.4205
O52623	O43852	0.3610
O52623	Q96MT8	0.3287
O52623	Q13546	0.7563
O52623	P28074	0.3355
O52623	P55072	0.3318
O52623	P62136	0.1921
O52623	Q08881	0.5632
O52623	Q13228	0.2743
O52623	P05787	0.4301
O52623	Q92928	0.3541
O52623	P00519	0.6379
O52623	Q99490	0.4667
O52623	Q5JS13	0.5764
O52623	Q8TAT6	0.0909
O52623	P41220	0.3070
O52623	P13535	0.5906
O52623	P30279	0.2743
O52623	P47736	0.0811
O52623	O76003	0.4310
O52623	O14544	0.4089
O52623	Q9Y572	0.2820
O52623	P54762	0.5632
O52623	Q9H4E5	0.9899
O52623	Q7Z698	0.1732
O52623	O00206	0.1645
O52623	P13645	0.4139
O52623	P29508	0.1529
O52623	P42575	0.2668
O52623	P02533	0.4301
O52623	Q5EBL4	0.3070
O52623	O95999	0.3341
O52623	Q9HCE7	0.3649
O52623	O43765	0.0368
O52623	O15068	0.6423
O52623	Q7Z460	0.3287
O52623	P11532	0.6895
O52623	P04049	0.4863
O52623	P63104	0.2588
O52623	P61019	0.5542
O52623	P40616	0.5475
O52623	P55211	0.2781
O52623	P42345	0.4758
O52623	O75962	0.4187
O52623	P05067	0.2377
O52623	Q13576	0.4386
O52623	Q86WV1	0.4277
O52623	P13385	0.4378
O52623	Q15942	0.5911
O52623	Q15831	0.2672
O52623	O75146	0.2052
O52623	P62258	0.3721
O52623	Q9Y6D6	0.2743
O52623	Q15746	0.3535
O52623	Q2TAY7	0.2322
O52623	Q9UII4	0.2445
O52623	Q9Y3M8	0.4187
O52623	P35080	0.1640
O52623	Q7Z6B7	0.3250
O52623	P14923	0.6551
O52623	P49841	0.2599
O52623	Q9Y376	0.2445
O52623	Q96ED9	0.2849
O52623	O14576	0.3287
O52623	Q8N4C8	0.6339
O52623	Q16513	0.8260
O52623	Q8IYB4	0.2694
O52623	O00221	0.6194
O52623	O15085	0.7606
O52623	P04350	0.3863
O52623	Q13627	0.3002
O52623	P23458	0.5632
O52623	P07332	0.5612
O52623	P61081	0.3696
O52623	P19012	0.4301
O52623	Q8NFP9	0.2772
O52623	P53618	0.3682
O52623	P62158	0.3353
O52623	Q9UJU6	0.5592
O52623	P05412	0.1226
O52623	P61981	0.3333
O52623	Q7L7X3	0.5571
O52623	Q9NXV2	0.3355
O52623	P29466	0.4029
O52623	Q38SD2	0.3622
O52623	P56539	0.1642
O52623	O15131	0.2445
O52623	A1A4S6	0.4514
O52623	P26447	0.5427
O52623	P80511	0.2424
O52623	P42771	0.2883
O52623	Q14790	0.5705
O52623	P07196	0.4301
O52623	Q9UKX2	0.5906
O52623	Q8WZA2	0.4754
O52623	O15350	0.0970
O52623	P01112	0.7841
O52623	O15259	0.5946
O52623	P49757	0.2628
O52623	Q86V86	0.0894
O52623	Q08043	0.5300
O52623	Q14289	0.6400
O52623	O75449	0.0628
O52623	P08865	0.2918
O52623	Q96SB4	0.5291
O52623	P35813	0.0061
O52623	O15061	0.3305
O52623	Q07812	0.1221
O52623	Q8IW41	0.2842
O52623	Q6GYQ0	0.1317
O52623	P63146	0.5481
O52623	P51148	0.4790
O52623	P19388	0.2457
O52623	P84077	0.5527
O52623	Q9HC29	0.6113
O52623	P37802	0.3074
O52623	P42680	0.5632
O52623	P22392	0.2021
O52623	P36404	0.5475
O52623	Q5VST9	0.2937
O52623	P22607	0.6949
O52623	Q86VS8	0.2227
O52623	Q13177	0.4664
O52623	P11233	0.6332
O52623	P52292	0.4298
O52623	P51955	0.3744
O52623	P49815	0.3407
O52623	P51813	0.6127
O52623	Q05209	0.2772
O52623	P62328	0.4626
O52623	Q13617	0.0912
O52623	P49368	0.3863
O52623	O43318	0.4284
O52623	O95714	0.4023
O52623	O43187	0.2622
O52623	Q16539	0.5327
O52623	Q13470	0.6902
O52623	P35998	0.3653
O52623	P12814	0.4807
O52623	P20340	0.3541
O52623	Q15208	0.6527
O52623	P24385	0.2668
O52623	O15205	0.0803
O52623	P35580	0.5906
O52623	P06753	0.3903
O52623	Q8NF91	0.7293
O52623	O96018	0.3458
O52623	O43586	0.3754
O52623	P49674	0.3637
O52623	Q12802	0.5060
O52623	Q9Y490	0.6211
O52623	O00629	0.4532
O52623	Q9Y297	0.2884
O52623	O95757	0.0428
O52623	P51668	0.6817
O52623	Q9UM54	0.5906
O52623	P36897	0.6189
O52623	P40818	0.2772
O52623	O14796	0.4411
O52623	P58546	0.2445
O52623	Q13509	0.1328
O52623	Q70Z35	0.5526
O52623	P30281	0.1386
O52623	P21333	0.5708
O52623	Q00536	0.3275
O52623	Q8IZ41	0.3489
O52623	Q06187	0.4095
O52623	P10916	0.3287
O52623	P18054	0.2988
O52623	P20337	0.5542
O52623	O15020	0.7260
O52623	P21127	0.3275
O52623	O43933	0.2743
O52623	Q02750	0.8317
O52623	O43683	0.2029
O52623	Q92963	0.8489
O52623	O00273	0.3309
O52623	Q9UL25	0.5413
O52623	O43739	0.4476
O52623	P45985	0.6028
O52623	Q15843	0.3039
O52623	O00291	0.6236
O52623	P12931	0.5632
O52623	O60784	0.3886
O52623	P09619	0.6870
O52623	P61204	0.5527
O52623	P37023	0.5596
O52623	Q99661	0.3287
O52623	Q05329	0.2772
O52623	Q15811	0.4690
O52623	Q13885	0.1328
O52623	O60271	0.0790
O52623	Q9Y5S2	0.7023
O52623	Q8N8L6	0.5475
O52623	Q03001	0.6599
O52623	O75821	0.0491
O52623	P20591	0.2445
O52623	P20073	0.0875
O52623	P42685	0.5632
O52623	O14818	0.3355
O52623	P35221	0.4518
O52623	O14933	0.6817
O52623	O14920	0.5562
O52623	Q7Z6G3	0.1052
O52623	O15294	0.3070
O52623	Q8IXI1	0.9838
O52623	P35968	0.6949
O52623	Q13094	0.3378
O52623	Q9NYJ8	0.4353
O52623	P08727	0.4301
O52623	Q13131	0.0503
O52623	Q6P3W7	0.6516
O52623	P46940	0.4710
O52623	O14827	0.5282
O52623	O60890	0.5702
O52623	P51151	0.2756
O52623	P62834	0.6101
O52623	Q6P0Q8	0.6527
O52623	P31947	0.3526
O52623	Q13188	0.6001
O52623	Q5S007	0.4961
O52623	Q9UNA1	0.5756
O52623	P09917	0.0909
O52623	O14757	0.3287
O52623	Q13424	0.7210
O52623	P10721	0.6181
O52623	P05783	0.4796
O52623	Q8WUM4	0.4341
O52623	Q13480	0.2445
O52623	O76011	0.4301
O52623	P04792	0.6039
O52623	P25787	0.2445
O52623	Q7L523	0.4053
O52623	Q16082	0.2445
O52623	O75563	0.4277
O52623	Q14152	0.2743
O52623	P63279	0.5481
O52623	P55210	0.3309
O52623	Q7L0Q8	0.9847
O52623	Q07890	0.8399
O52623	Q8WXH0	0.7588
O52623	Q86XR7	0.2903
O52623	P51636	0.2293
O52623	Q15654	0.5885
O52623	O43795	0.5906
O52623	P63167	0.4735
O52623	O60684	0.1693
O52623	Q13283	0.1337
O52623	O60493	0.1220
O52623	P42684	0.6379
O52623	O60437	0.2472
O52623	Q96PU5	0.6045
O52623	P18085	0.5527
O52623	P53355	0.2770
O52623	P46459	0.1235
O52623	Q9H0B6	0.3287
O52623	P62330	0.3753
O52623	O43353	0.5083
O52623	Q8IVF4	0.1956
O52623	P61106	0.3541
O52623	P60709	0.5615
O52623	P78527	0.5415
O52623	Q8NFW9	0.3784
O52623	Q14247	0.3261
O52623	O75410	0.0301
O52623	O43889	0.1386
O52623	O00444	0.3585
O52623	Q7Z628	0.5060
O52623	O14965	0.4966
O52623	P62714	0.1751
O52623	Q12948	0.2902
O52623	Q7Z6J4	0.6621
O52623	O14974	0.2842
O52623	Q13492	0.1233
O52623	O14640	0.7210
O52623	Q13233	0.2607
O52623	P42574	0.4096
O52623	P29353	0.4943
O52623	Q9Y272	0.8406
O52623	O00308	0.0340
O52623	O43294	0.5920
O52623	P49840	0.2786
O52623	Q8TD19	0.4572
O52623	Q05397	0.6400
O52623	P35527	0.4301
O52623	O00139	0.3287
O52623	O00628	0.2189
O52623	P10912	0.1775
O52623	Q969Q5	0.4187
O52623	P61006	0.5542
O52623	Q99698	0.2445
O52623	Q86XR8	0.3106
O52623	Q9NRW1	0.3322
O52623	Q9BPX5	0.0680
O52623	O00429	0.3309
O52623	O75083	0.3287
O52623	P06396	0.2120
O52623	Q13588	0.5897
O52623	Q15139	0.4473
O52623	P48730	0.4042
O52623	Q86WC6	0.3838
O52623	Q15056	0.0482
O52623	Q7Z7A1	0.3287
O52623	Q16236	0.1644
O52623	P23497	0.1268
O52623	Q3KRB8	0.1745
O52623	Q6P5Z2	0.8260
O52623	P84085	0.5527
O52623	P52907	0.6706
O52623	P19525	0.3305
O52623	P12270	0.2251
O52623	P07197	0.4796
O52623	P10398	0.7034
O52623	P42025	0.4838
O52623	P62745	0.9899
O52623	O43781	0.4515
O52623	P63267	0.4838
O52623	Q16512	0.8260
O52623	O14921	0.2772
O52623	P67775	0.1428
O52623	Q13884	0.7190
O52623	P35568	0.3660
O52623	P10911	0.4416
O52623	P04406	0.3353
O52623	P50570	0.4620
O52623	Q8IZP2	0.0744
O52623	O95239	0.3585
O52623	P05161	0.2860
O52623	P21359	0.4373
O52623	Q14807	0.3287
O52623	O60880	0.4359
O52623	P51692	0.3281
O52623	O60763	0.2445
O52623	Q00535	0.3275
O52623	Q5SYB0	0.3623
O52623	P00533	0.6870
O52623	O14727	0.2743
O52623	P10809	0.3907
O52623	P62491	0.3322
O52623	Q12840	0.3287
O52623	P10301	0.7592
O52623	O15078	0.3287
O52623	P52198	0.9890
O52623	P00540	0.3023
O52623	P29317	0.5632
O52623	Q8IVU3	0.2445
O52623	Q15323	0.4301
O52623	P08670	0.7468
O52623	P62993	0.5897
O52623	P62166	0.2772
O52623	P24941	0.3275
O52623	Q07960	0.4514
O52623	O15392	0.0879
O52623	Q02363	0.2272
O52623	Q9NXU5	0.5475
O52623	O75044	0.4035
O52623	Q9BRR9	0.2251
O52623	Q02224	0.3287
O52623	P11142	0.2773
O52623	Q9UKB1	0.2335
O52623	P61587	0.9838
O52623	P35869	0.1615
O52623	O00762	0.6059
O52623	Q99578	0.7594
O52623	P17081	0.9899
O52623	Q9UL26	0.3489
O52623	Q13402	0.5958
O52623	Q9UBE8	0.3264
O52623	Q96CF2	0.2445
O52623	P26232	0.3760
O52623	Q8TAI7	0.6470
O52623	Q9Y239	0.5410
O52623	Q13315	0.5677
O52623	Q9UPQ3	0.5467
O52623	Q14204	0.3287
O52623	P68366	0.3536
O52623	Q0VDF9	0.2445
O52623	P04264	0.5491
O52623	P15153	0.9899
O52623	P11234	0.6396
O52623	O95267	0.8324
O52623	P35908	0.5068
O52623	Q92985	0.4999
O52623	P45984	0.5217
O52623	Q9NZZ3	0.2445
O52623	Q7Z3T8	0.2860
O52623	P37231	0.0812
O52623	Q6XZF7	0.4043
O52623	Q13642	0.5522
O52623	Q0P5N6	0.6050
O52623	P56559	0.5475
O52623	P07951	0.3287
O52623	Q5T5U3	0.0487
O52623	P36405	0.5527
O52623	Q15418	0.8260
O52623	P07900	0.2685
O52623	P16157	0.3837
O52623	O15066	0.3287
O52623	Q16658	0.4626
O52623	Q5GLZ8	0.2445
O52623	P46108	0.4447
O52623	P43034	0.4445
O52623	P62987	0.5889
O52623	Q6XUX3	0.5553
O52623	P19174	0.5965
O52623	Q9H939	0.3287
O52623	O00212	0.9817
O52623	P10145	0.2577
O52623	P61289	0.2445
O52623	Q9ULI4	0.3287
O52623	Q86WI3	0.4647
O52623	Q14677	0.3886
O52623	O75995	0.2776
O52623	P68036	0.5481
O52623	Q13033	0.1299
O52623	P61224	0.6646
O52623	O00159	0.5916
O52623	Q13547	0.2748
O52623	P05771	0.8260
O52623	P41279	0.4472
O52623	Q8IVI9	0.3261
O52623	Q8TCU6	0.4738
O52623	P51617	0.5410
O52623	O14980	0.3206
O52623	Q9UJC3	0.2849
O52623	Q15751	0.2445
O52623	O14908	0.3630
O52623	P31946	0.4084
O52623	Q14344	0.6940
O52623	P62877	0.1819
O52623	Q59H18	0.5001
O52623	P20336	0.5542
O52623	Q15669	0.9890
O52623	Q13616	0.0912
O52623	B2RTY4	0.5906
O52623	P42768	0.4709
O52623	P19429	0.2445
O52623	P28062	0.3355
O52623	O76075	0.3533
O52623	P35222	0.6003
O52623	Q14019	0.1629
O52623	Q05193	0.3174
O52623	Q07866	0.3287
O52623	Q5VT25	0.7023
O84951	Q9UBN7	0.1163
O84951	Q08378	0.3024
O84951	P49802	0.3091
O84951	P49427	0.5481
O84951	O00329	0.6780
O84951	P51149	0.6297
O84951	P53041	0.4025
O84951	P02549	0.6241
O84951	P48594	0.2769
O84951	O75116	0.7884
O84951	P11021	0.3795
O84951	P46934	0.3682
O84951	O43504	0.2445
O84951	Q8IYD1	0.2711
O84951	O60229	0.3703
O84951	Q15276	0.0548
O84951	P63241	0.0944
O84951	P53667	0.5436
O84951	P45983	0.5217
O84951	P13647	0.8389
O84951	Q04695	0.8389
O84951	Q9HAU4	0.5768
O84951	Q9HBI1	0.5281
O84951	P68400	0.5297
O84951	P55196	0.3586
O84951	Q96KP6	0.4767
O84951	P68363	0.6369
O84951	O95684	0.2808
O84951	Q9HD43	0.2466
O84951	Q13523	0.4866
O84951	P12883	0.7528
O84951	O95295	0.3653
O84951	P09429	0.3001
O84951	P07948	0.5750
O84951	P28482	0.6749
O84951	Q9Y6J8	0.6590
O84951	Q9BX70	0.4707
O84951	O75822	0.2445
O84951	Q9HC77	0.3287
O84951	P68106	0.4463
O84951	P68133	0.7947
O84951	Q66GS9	0.1767
O84951	Q9Y4K3	0.4181
O84951	O95613	0.3469
O84951	Q05655	0.8379
O84951	Q8N4C6	0.1824
O84951	Q9ULZ3	0.1966
O84951	Q9HCH5	0.5421
O84951	P57740	0.0350
O84951	P42773	0.3510
O84951	P08729	0.8389
O84951	Q02156	0.8379
O84951	Q15311	0.1745
O84951	Q15653	0.7170
O84951	Q15147	0.2522
O84951	O95271	0.3255
O84951	O00141	0.8379
O84951	Q13451	0.3937
O84951	Q06945	0.2504
O84951	O60674	0.6220
O84951	O43516	0.7819
O84951	Q13813	0.6168
O84951	Q9NXR1	0.3287
O84951	Q14457	0.0656
O84951	P60033	0.4289
O84951	Q16543	0.2445
O84951	P04637	0.2735
O84951	Q13748	0.6369
O84951	Q8IWJ2	0.5771
O84951	Q9Y3F4	0.5038
O84951	Q15121	0.6142
O84951	P49789	0.2772
O84951	P68104	0.3839
O84951	Q86V81	0.1499
O84951	P52294	0.4219
O84951	P11586	0.0924
O84951	P11171	0.6024
O84951	P40855	0.0790
O84951	P62753	0.2743
O84951	P41743	0.8379
O84951	Q13439	0.2592
O84951	Q9H444	0.2445
O84951	P06702	0.1881
O84951	P38936	0.1815
O84951	P47756	0.5185
O84951	O00750	0.7263
O84951	Q14980	0.3585
O84951	Q86WN1	0.5536
O84951	Q8IUQ4	0.3829
O84951	Q86YS7	0.6037
O84951	O96013	0.1905
O84951	Q96L92	0.6850
O84951	P17252	0.9637
O84951	Q8WU20	0.1309
O84951	P30622	0.0900
O84951	P08631	0.5750
O84951	Q6WCQ1	0.2040
O84951	Q02763	0.6727
O84951	Q6QNY0	0.2445
O84951	O15111	0.5861
O84951	Q9UK41	0.2772
O84951	Q9BTM9	0.2445
O84951	P17612	0.9637
O84951	P10827	0.1765
O84951	Q14990	0.4825
O84951	P06213	0.7230
O84951	Q9Y4G6	0.4828
O84951	P62913	0.1242
O84951	P56524	0.0813
O84951	O60291	0.3584
O84951	Q00005	0.1336
O84951	P50395	0.4187
O84951	P07741	0.1222
O84951	O14966	0.5908
O84951	Q00610	0.0473
O84951	Q99961	0.4447
O84951	O00303	0.2445
O84951	P57059	0.3677
O84951	Q9C0J8	0.3933
O84951	Q02388	0.3776
O84951	P55042	0.7892
O84951	Q12846	0.0979
O84951	P35658	0.2668
O84951	P11831	0.4974
O84951	P19838	0.6836
O84951	P40763	0.4931
O84951	P29692	0.3044
O84951	P12036	0.6812
O84951	O75143	0.2445
O84951	P02795	0.0909
O84951	P11277	0.7698
O84951	P26038	0.6330
O84951	Q96EA4	0.3287
O84951	Q969G3	0.3828
O84951	P62854	0.2445
O84951	P04899	0.9493
O84951	O14556	0.2977
O84951	P49918	0.1517
O84951	P63000	1.0000
O84951	P58107	0.3215
O84951	P17661	0.9579
O84951	P57081	0.1847
O84951	P62191	0.2743
O84951	Q9Y6H5	0.4394
O84951	Q00994	0.0909
O84951	Q03135	0.3905
O84951	Q13257	0.2808
O84951	Q99836	0.4474
O84951	P42566	0.4521
O84951	P13797	0.7102
O84951	Q8IW19	0.1163
O84951	P60953	1.0000
O84951	Q9BRK5	0.2467
O84951	P35579	0.7528
O84951	P42224	0.2739
O84951	P17302	0.1859
O84951	Q96EV8	0.2772
O84951	Q15759	0.6011
O84951	O43307	0.6687
O84951	P84095	1.0000
O84951	Q5TZA2	0.2486
O84951	Q14683	0.1363
O84951	O96017	0.5559
O84951	O60282	0.0457
O84951	Q13526	0.1120
O84951	P15531	0.6105
O84951	P36543	0.1914
O84951	P61586	0.8797
O84951	P35900	0.8389
O84951	Q9H7Z7	0.1308
O84951	P00966	0.2445
O84951	Q13347	0.3069
O84951	P17480	0.3555
O84951	Q12852	0.8105
O84951	P08134	0.9899
O84951	Q96G01	0.1755
O84951	Q92882	0.3428
O84951	Q13464	0.8379
O84951	Q14847	0.6958
O84951	P52824	0.6995
O84951	Q05513	0.9637
O84951	Q8IXQ8	0.5867
O84951	O43172	0.5151
O84951	Q9Y6D9	0.3287
O84951	Q9UI47	0.3079
O84951	P43405	0.6518
O84951	Q8IZQ1	0.4664
O84951	P14625	0.2434
O84951	P09629	0.1721
O84951	Q9UPN3	0.7293
O84951	Q07889	0.7634
O84951	Q9UMX3	0.0980
O84951	P61086	0.6817
O84951	P49459	0.5481
O84951	Q13425	0.6798
O84951	P30793	0.0728
O84951	Q15185	0.2743
O84951	Q00987	0.2196
O84951	P10415	0.1134
O84951	P06493	0.6590
O84951	Q8N3L3	0.0696
O84951	P55735	0.0703
O84951	P52564	0.6622
O84951	Q9Y463	0.5339
O84951	P31949	0.0937
O84951	P26441	0.0951
O84951	P19013	0.8389
O84951	Q7LBR1	0.2445
O84951	Q05084	0.1110
O84951	A8MW06	0.4626
O84951	Q99759	0.4747
O84951	Q8IWE5	0.3201
O84951	Q13085	0.0909
O84951	Q9H254	0.7698
O84951	O00743	0.2569
O84951	P10114	0.7183
O84951	P61088	0.4412
O84951	Q5BJF6	0.3311
O84951	P05121	0.2769
O84951	Q16352	0.8389
O84951	Q5EBL8	0.7047
O84951	P50502	0.3492
O84951	Q03014	0.1557
O84951	P47755	0.4343
O84951	Q9NSA3	0.2445
O84951	O43707	0.5300
O84951	P50750	0.4217
O84951	P57735	0.6370
O84951	P62826	0.6037
O84951	Q15075	0.7137
O84951	O00522	0.7544
O84951	O43283	0.8105
O84951	Q96LI5	0.0909
O84951	Q92934	0.2766
O84951	P49770	0.2445
O84951	P15924	0.5800
O84951	P49795	0.1528
O84951	P60604	0.5481
O84951	O00170	0.3319
O84951	Q99584	0.3784
O84951	P63165	0.3915
O84951	P62937	0.3604
O84951	O76013	0.8389
O84951	Q8N264	0.4743
O84951	P46939	0.6338
O84951	P62837	0.5481
O84951	P42336	0.8152
O84951	Q92614	0.6648
O84951	P46734	0.6100
O84951	Q02543	0.1930
O84951	P78560	0.3630
O84951	Q01082	0.7698
O84951	Q13045	0.1089
O84951	Q15334	0.2067
O84951	O15511	0.3719
O84951	P63151	0.0942
O84951	Q9GZM8	0.2467
O84951	O14910	0.6105
O84951	P60510	0.2579
O84951	P08107	0.3795
O84951	Q96PK2	0.6386
O84951	Q9UP83	0.1790
O84951	P62070	0.8062
O84951	P20338	0.6422
O84951	P61020	0.5637
O84951	P34947	0.9637
O84951	Q00597	0.2445
O84951	Q92569	0.7007
O84951	Q9BZV1	0.2210
O84951	P49418	0.2884
O84951	Q6IBS0	0.3023
O84951	Q92845	0.3163
O84951	Q9UER7	0.2269
O84951	P55957	0.3203
O84951	O95996	0.1671
O84951	Q9UFN0	0.2445
O84951	Q99426	0.0619
O84951	P61970	0.2445
O84951	P59998	0.5344
O84951	Q12778	0.1604
O84951	Q53G59	0.3060
O84951	P11309	0.6239
O84951	Q9P289	0.5562
O84951	Q99418	0.4969
O84951	P47928	0.1379
O84951	P19784	0.5806
O84951	Q14525	0.8389
O84951	Q15303	0.6989
O84951	Q9P209	0.3517
O84951	P48556	0.2959
O84951	O14936	0.3070
O84951	P08567	0.5416
O84951	P61160	0.7947
O84951	O60447	0.2156
O84951	P21673	0.3203
O84951	Q13561	0.3287
O84951	P51878	0.6407
O84951	P49720	0.3795
O84951	Q13596	0.3886
O84951	Q92851	0.0739
O84951	P63092	0.9493
O84951	O75791	0.6476
O84951	Q9UPT5	0.4585
O84951	O15084	0.3232
O84951	P05230	0.2248
O84951	O15519	0.5725
O84951	Q13541	0.2743
O84951	Q16667	0.1249
O84951	Q86VP1	0.2977
O84951	P04271	0.3784
O84951	Q8TDR0	0.0628
O84951	P63208	0.4012
O84951	Q13490	0.3387
O84951	P07315	0.0830
O84951	P55212	0.6407
O84951	P18206	0.5839
O84951	P41208	0.1915
O84951	P13796	0.6599
O84951	Q14974	0.4219
O84951	Q99689	0.1662
O84951	O00257	0.3358
O84951	P35609	0.5300
O84951	O76039	0.4231
O84951	P16949	0.2000
O84951	O14879	0.0982
O84951	P52630	0.4107
O84951	P48059	0.7673
O84951	O43665	0.1522
O84951	P63261	0.7947
O84951	Q5VU43	0.1675
O84951	P51159	0.4606
O84951	Q02790	0.3937
O84951	Q8NFZ5	0.3836
O84951	O60841	0.2667
O84951	Q14511	0.4698
O84951	O95433	0.3492
O84951	P60763	1.0000
O84951	P10599	0.5083
O84951	P30307	0.3355
O84951	P60484	0.2995
O84951	Q9NRR5	0.4378
O84951	O15083	0.4872
O84951	P36507	0.6622
O84951	P62879	0.5333
O84951	P62333	0.3070
O84951	O95340	0.2900
O84951	Q01484	0.3837
O84951	P25963	0.7435
O84951	P08294	0.0413
O84951	O76009	0.8389
O84951	P51681	0.5316
O84951	P98155	0.5430
O84951	Q9UKX3	0.6634
O84951	Q9BQE3	0.6369
O84951	Q8WVJ9	0.2020
O84951	P57105	0.6798
O84951	Q04206	0.5576
O84951	P62195	0.2272
O84951	P06241	0.6245
O84951	P55345	0.7170
O84951	P39019	0.1242
O84951	P46527	0.2295
O84951	Q8NFH3	0.1036
O84951	P02545	0.9417
O84951	Q8IXI2	0.9453
O84951	O15116	0.0944
O84951	Q8IXQ6	0.2445
O84951	Q9BZE4	0.1906
O84951	Q9BPX1	0.2445
O84951	Q14999	0.3653
O84951	Q12834	0.6226
O84951	Q13404	0.6059
O84951	O14508	0.3624
O84951	Q8TBB1	0.7464
O84951	Q9UBY9	0.1842
O84951	P36406	0.8018
O84951	Q04917	0.1730
O84951	P02538	0.9579
O84951	Q15149	0.6599
O84951	Q13158	0.4111
O84951	O75582	0.9637
O84951	P17706	0.1244
O84951	Q13501	0.3476
O84951	P37840	0.2078
O84951	P05109	0.1583
O84951	Q32P44	0.3810
O84951	P42772	0.2499
O84951	P15498	0.6605
O84951	P56537	0.3912
O84951	P23528	0.4508
O84951	P11802	0.5170
O84951	Q15819	0.4434
O84951	Q9UNF0	0.5005
O84951	Q15438	0.4969
O84951	O60260	0.2509
O84951	Q68DK2	0.3714
O84951	Q9P2M7	0.4079
O84951	P98170	0.3150
O84951	P30047	0.2812
O84951	O43900	0.7222
O84951	P27361	0.7394
O84951	P51965	0.6817
O84951	P48431	0.2504
O84951	Q96QF0	0.3287
O84951	P27986	0.4002
O84951	P05388	0.1854
O84951	Q99933	0.3243
O84951	O95278	0.5847
O84951	P78352	0.4524
O84951	P62312	0.0944
O84951	O43852	0.4762
O84951	Q96MT8	0.3287
O84951	Q13546	0.8634
O84951	P81274	0.1859
O84951	P55072	0.3318
O84951	P62136	0.2764
O84951	O95396	0.0909
O84951	P05787	0.8389
O84951	P00519	0.6498
O84951	P41220	0.3070
O84951	P07306	0.3121
O84951	P43364	0.1295
O84951	Q9Y6N9	0.5527
O84951	Q9BZR8	0.2445
O84951	O76003	0.3468
O84951	Q16401	0.2992
O84951	P06703	0.0756
O84951	P40337	0.2010
O84951	P16885	0.6069
O84951	Q9NNW5	0.4324
O84951	Q7Z698	0.6378
O84951	O00206	0.1645
O84951	P13645	0.8227
O84951	P53384	0.1508
O84951	P29508	0.2769
O84951	P02533	0.8389
O84951	Q5TB80	0.0869
O84951	Q5EBL4	0.2151
O84951	O95999	0.3341
O84951	O43765	0.0799
O84951	Q7Z460	0.3287
O84951	P11532	0.6895
O84951	P04049	0.5357
O84951	P30041	0.2445
O84951	P63104	0.2588
O84951	P55211	0.5469
O84951	P42345	0.5437
O84951	O95997	0.1317
O84951	O75154	0.0532
O84951	Q7L9L4	0.0909
O84951	Q9BSW2	0.3515
O84951	P05067	0.2377
O84951	P54105	0.3614
O84951	Q86WV1	0.6752
O84951	Q15942	0.7663
O84951	Q15831	0.5377
O84951	P62244	0.1178
O84951	O00186	0.3070
O84951	O75146	0.4008
O84951	P62258	0.3721
O84951	O94806	0.6378
O84951	Q96CS7	0.4648
O84951	Q8IVM0	0.3287
O84951	Q9Y6D6	0.2743
O84951	O14830	0.2788
O84951	O95967	0.3903
O84951	Q9Y3M8	0.4187
O84951	Q86WG3	0.2283
O84951	P35080	0.4916
O84951	Q9NPD3	0.1242
O84951	P49841	0.3977
O84951	Q9Y376	0.2610
O84951	Q9BV73	0.3287
O84951	Q14103	0.2570
O84951	Q07817	0.1632
O84951	Q9Y3E7	0.2445
O84951	P01100	0.0318
O84951	Q96ED9	0.4470
O84951	O43524	0.2075
O84951	O14576	0.3287
O84951	Q13535	0.7990
O84951	Q6P2E9	0.4785
O84951	O15085	0.7606
O84951	Q8N488	0.3120
O84951	Q13627	0.5024
O84951	P07332	0.5730
O84951	P61081	0.3814
O84951	P41240	0.5730
O84951	P15880	0.1568
O84951	P19012	0.8389
O84951	Q8NFP9	0.1251
O84951	P26885	0.4463
O84951	Q9BY11	0.5005
O84951	P35442	0.3327
O84951	P62158	0.3353
O84951	P02511	0.1005
O84951	Q9NRL3	0.4280
O84951	P05412	0.1226
O84951	P61981	0.3333
O84951	Q9NXV2	0.3355
O84951	P29466	0.5781
O84951	P56539	0.2270
O84951	P26447	0.7049
O84951	P80511	0.2424
O84951	Q9BQS8	0.5588
O84951	Q9NP90	0.8335
O84951	Q13873	0.4274
O84951	P42771	0.3002
O84951	Q14790	0.5705
O84951	P07196	0.8389
O84951	Q9UKX2	0.7528
O84951	O15350	0.4072
O84951	P60228	0.2445
O84951	P06730	0.1854
O84951	P01112	0.8565
O84951	P49757	0.2628
O84951	Q86V86	0.3599
O84951	Q08043	0.5300
O84951	P35555	0.3903
O84951	O76070	0.1409
O84951	Q96SB4	0.5409
O84951	O95373	0.0790
O84951	P35813	0.0311
O84951	O15061	0.5286
O84951	P51148	0.5689
O84951	O15056	0.0881
O84951	P84077	0.8079
O84951	P78318	0.0982
O84951	Q9HC29	0.6113
O84951	P50222	0.1721
O84951	P37802	0.5549
O84951	Q15542	0.4789
O84951	Q8TEW0	0.6798
O84951	P36404	0.8027
O84951	Q5VST9	0.3056
O84951	Q86VS8	0.2720
O84951	Q9HD26	0.7329
O84951	P27701	0.4289
O84951	P19438	0.3184
O84951	P11233	0.7055
O84951	P62140	0.2764
O84951	P49336	0.5170
O84951	P51955	0.4237
O84951	P49815	0.3407
O84951	Q53GL0	0.2152
O84951	P62328	0.4626
O84951	Q13617	0.0912
O84951	P49368	0.3863
O84951	O43318	0.4403
O84951	O94813	0.2228
O84951	P98161	0.3734
O84951	Q99996	0.3287
O84951	Q96RG2	0.4276
O84951	P56945	0.4698
O84951	Q16539	0.5327
O84951	P49354	0.3309
O84951	Q9GZV4	0.1242
O84951	P35998	0.3653
O84951	Q6SA08	0.4062
O84951	O00548	0.4947
O84951	P12814	0.5300
O84951	Q9H2K2	0.2686
O84951	P24385	0.4078
O84951	P78537	0.2445
O84951	O15205	0.1936
O84951	P35580	0.7528
O84951	P06753	0.2383
O84951	Q8NF91	0.7293
O84951	O96018	0.4610
O84951	O43586	0.4176
O84951	Q9BZI7	0.1377
O84951	Q9Y490	0.6330
O84951	O00629	0.6068
O84951	Q9Y297	0.2884
O84951	O95757	0.3946
O84951	P51668	0.6817
O84951	P36897	0.6307
O84951	P58546	0.2186
O84951	O14907	0.6296
O84951	O95219	0.2415
O84951	P21333	0.6152
O84951	Q13794	0.0867
O84951	P33897	0.0534
O84951	Q06187	0.4213
O84951	P10916	0.3287
O84951	P18054	0.2988
O84951	O00305	0.4280
O84951	Q7L5N1	0.0666
O84951	O60749	0.2724
O84951	Q02750	0.8317
O84951	Q03113	0.8303
O84951	Q9UL25	0.6541
O84951	Q99259	0.3036
O84951	P45985	0.6147
O84951	O00291	0.6236
O84951	P12931	0.5750
O84951	P41134	0.1379
O84951	P56693	0.2504
O84951	O60784	0.3886
O84951	Q99661	0.3287
O84951	Q05329	0.2772
O84951	Q15811	0.5319
O84951	O60271	0.3083
O84951	P30048	0.1535
O84951	Q03001	0.6599
O84951	P49747	0.3903
O84951	P57077	0.2466
O84951	P42685	0.5750
O84951	O14818	0.3476
O84951	Q14532	0.8389
O84951	P35221	0.6027
O84951	O14933	0.6817
O84951	O14896	0.5954
O84951	O43236	0.0599
O84951	O14920	0.5562
O84951	Q7Z6G3	0.2859
O84951	Q14493	0.1377
O84951	P35968	0.7068
O84951	Q13094	0.5853
O84951	P08727	0.8389
O84951	Q6P3W7	0.6634
O84951	O00763	0.0909
O84951	P46940	0.4710
O84951	P51151	0.4607
O84951	P62834	0.7952
O84951	P31947	0.3745
O84951	Q9H4P4	0.0997
O84951	P00441	0.2114
O84951	Q12962	0.1317
O84951	Q13424	0.7329
O84951	Q9UMX0	0.4704
O84951	Q06124	0.3952
O84951	Q9NRD5	0.6826
O84951	P05783	0.8884
O84951	Q8WUM4	0.4341
O84951	Q13480	0.2445
O84951	O76011	0.8389
O84951	Q16082	0.2445
O84951	Q14152	0.3912
O84951	P63279	0.5481
O84951	P55210	0.4490
O84951	P16104	0.3068
O84951	Q14444	0.0924
O84951	P55854	0.1203
O84951	Q8WXH0	0.7588
O84951	Q92843	0.1018
O84951	Q86XR7	0.4152
O84951	P51636	0.2293
O84951	Q00013	0.3919
O84951	Q99569	0.6458
O84951	P10909	0.1950
O84951	O00231	0.0924
O84951	P63167	0.4735
O84951	Q13557	0.2666
O84951	Q86SQ7	0.3287
O84951	P62851	0.1222
O84951	O60493	0.1476
O84951	P42684	0.6498
O84951	O60437	0.4295
O84951	P02766	0.3400
O84951	O75170	0.0575
O84951	Q96JB2	0.1069
O84951	P46459	0.1235
O84951	Q9H0B6	0.3287
O84951	P62330	0.6143
O84951	O43353	0.5083
O84951	Q8IVF4	0.5559
O84951	P61106	0.6422
O84951	P60709	0.7947
O84951	Q12982	0.2445
O84951	Q8NFW9	0.7847
O84951	Q14247	0.3754
O84951	Q8IW35	0.1305
O84951	Q8N283	0.5784
O84951	O96020	0.4078
O84951	P04080	0.2736
O84951	O14965	0.6343
O84951	Q96RK4	0.2441
O84951	P62714	0.2579
O84951	P09493	0.3846
O84951	P13639	0.0924
O84951	O14974	0.2960
O84951	Q8IUD2	0.2011
O84951	O60716	0.6956
O84951	P42574	0.4096
O84951	P32519	0.1081
O84951	O95166	0.2151
O84951	P49840	0.4231
O84951	Q9Y6Q9	0.1915
O84951	Q13415	0.3070
O84951	P35527	0.8389
O84951	Q16204	0.1302
O84951	P62081	0.2392
O84951	P16118	0.2510
O84951	O00139	0.3287
O84951	O14604	0.4626
O84951	Q6ZU15	0.2134
O84951	O00628	0.2235
O84951	P10912	0.2977
O84951	Q86XR8	0.3113
O84951	Q99608	0.0385
O84951	Q9BPX5	0.2302
O84951	O00429	0.3309
O84951	O75083	0.2981
O84951	P06396	0.2120
O84951	Q9Y3D0	0.0599
O84951	Q13588	0.7996
O84951	O94805	0.6819
O84951	Q86WC6	0.3957
O84951	Q7Z7A1	0.3287
O84951	Q16236	0.2814
O84951	P60842	0.2911
O84951	P19525	0.3424
O84951	P07197	0.8884
O84951	Q86Y07	0.7995
O84951	Q96Q15	0.6541
O84951	P10398	0.7152
O84951	Q7Z7A3	0.0944
O84951	P42025	0.7947
O84951	P62745	0.9899
O84951	Q16512	0.9637
O84951	P46937	0.2237
O84951	P62857	0.1549
O84951	P67775	0.2764
O84951	P10911	0.4416
O84951	P04406	0.3353
O84951	Q99942	0.4904
O84951	P05161	0.1597
O84951	P07093	0.2769
O84951	O60763	0.2609
O84951	Q9H1Y0	0.0982
O84951	P00533	0.6989
O84951	P10809	0.3907
O84951	O75334	0.3666
O84951	P62491	0.6203
O84951	Q9BZE9	0.2632
O84951	Q96HA8	0.2445
O84951	P09913	0.2445
O84951	P10301	0.7363
O84951	O15078	0.3370
O84951	Q8NFA2	0.6924
O84951	P52198	0.9890
O84951	Q9H3D4	0.4447
O84951	Q15323	0.8389
O84951	P08670	0.7468
O84951	P62993	0.7996
O84951	P62166	0.2772
O84951	Q9NZW5	0.3919
O84951	Q07960	0.4514
O84951	O15392	0.1012
O84951	P61966	0.2949
O84951	Q02363	0.2272
O84951	Q96QK1	0.2445
O84951	Q13409	0.2677
O84951	Q9BRR9	0.2745
O84951	Q02224	0.3287
O84951	P11142	0.2885
O84951	Q9UKB1	0.2828
O84951	P35869	0.1915
O84951	O00762	0.6059
O84951	P67936	0.2310
O84951	P17081	1.0000
O84951	Q9UL26	0.6598
O84951	Q96CF2	0.2151
O84951	P26232	0.5765
O84951	Q8TAI7	0.7193
O84951	Q9Y6T7	0.7273
O84951	Q9UMY4	0.4588
O84951	Q13315	0.5512
O84951	Q14204	0.3287
O84951	P68366	0.6369
O84951	Q9UNH7	0.1462
O84951	P04264	0.9579
O84951	P15153	1.0000
O84951	Q14533	0.8389
O84951	P11234	0.8247
O84951	O95267	0.8818
O84951	P35908	0.9157
O84951	Q13287	0.0780
O84951	P45984	0.6195
O84951	Q9NZZ3	0.2445
O84951	Q7Z3T8	0.4482
O84951	P62314	0.0944
O84951	O15524	0.5632
O84951	P07951	0.1767
O84951	Q15466	0.1794
O84951	P36405	0.6098
O84951	P07900	0.2685
O84951	P61457	0.1615
O84951	P18848	0.3542
O84951	O15066	0.3287
O84951	Q16658	0.4626
O84951	O14713	0.2445
O84951	P46108	0.4566
O84951	Q8NHY2	0.2730
O84951	P43034	0.4445
O84951	P62987	0.5889
O84951	P13500	0.4052
O84951	P19174	0.8065
O84951	Q9H939	0.1767
O84951	P46531	0.6085
O84951	P10145	0.2863
O84951	P24534	0.1327
O84951	O60663	0.7967
O84951	Q9NSI8	0.0924
O84951	Q15596	0.3451
O84951	P68036	0.5481
O84951	Q13418	0.5604
O84951	P35916	0.4535
O84951	Q13033	0.2744
O84951	P61224	0.7597
O84951	Q9Y6K9	0.3808
O84951	P27448	0.4410
O84951	P60866	0.1242
O84951	Q13547	0.2748
O84951	P05771	0.9637
O84951	Q8WVK7	0.3287
O84951	P41279	0.4966
O84951	Q8IVI9	0.3754
O84951	Q96RF0	0.5321
O84951	O75843	0.3070
O84951	Q8TCU6	0.4738
O84951	Q09028	0.5091
O84951	P27348	0.2220
O84951	Q9UJC3	0.4470
O84951	P14649	0.4168
O84951	O14908	0.3849
O84951	P31946	0.4084
O84951	P62877	0.1819
O84951	Q96IY1	0.3070
O84951	P26583	0.3694
O84951	Q15669	0.9991
O84951	Q13616	0.3548
O84951	P19429	0.2445
O84951	Q9GZS3	0.5333
O84951	P28062	0.3682
O84951	P35222	0.6122
O84951	Q14019	0.6225
O84951	P61254	0.1568
O84951	Q9Y2G4	0.6313
O84951	P55327	0.2473
O84951	Q07866	0.3287
O84951	Q5VT25	0.7141
P0A2M9	Q9UBN7	0.1163
P0A2M9	P51149	0.4315
P0A2M9	P02549	0.6241
P0A2M9	P46934	0.3682
P0A2M9	O60229	0.3703
P0A2M9	Q96CA5	0.3170
P0A2M9	Q9HAU4	0.5768
P0A2M9	O95295	0.3653
P0A2M9	P07948	0.5750
P0A2M9	Q9H0H5	0.1159
P0A2M9	P68133	0.5966
P0A2M9	P11137	0.2720
P0A2M9	Q8N4C6	0.0301
P0A2M9	Q9ULZ3	0.1966
P0A2M9	Q96J02	0.3682
P0A2M9	Q13813	0.6168
P0A2M9	P04637	0.2735
P0A2M9	Q86V81	0.1213
P0A2M9	Q9H444	0.2445
P0A2M9	Q9NRD0	0.3246
P0A2M9	Q96L92	0.6850
P0A2M9	Q9BTM9	0.2445
P0A2M9	P17612	0.8379
P0A2M9	Q9BZF9	0.3278
P0A2M9	Q14155	0.6632
P0A2M9	Q9Y4G6	0.4828
P0A2M9	Q9Y3P9	0.3287
P0A2M9	P20339	0.5866
P0A2M9	Q9NRA8	0.2445
P0A2M9	Q9NR80	0.6930
P0A2M9	Q9Y6D5	0.3287
P0A2M9	Q96EA4	0.3287
P0A2M9	Q92730	0.9838
P0A2M9	Q96M53	0.1088
P0A2M9	P63000	1.0000
P0A2M9	P17661	0.7597
P0A2M9	Q03135	0.3905
P0A2M9	Q14651	0.6599
P0A2M9	P13797	0.7102
P0A2M9	P60953	1.0000
P0A2M9	Q96EV8	0.2772
P0A2M9	Q9H0M0	0.3211
P0A2M9	O43307	0.5429
P0A2M9	P62979	0.3295
P0A2M9	Q05086	0.3355
P0A2M9	Q9BTT0	0.2109
P0A2M9	P36543	0.1914
P0A2M9	P61586	0.8797
P0A2M9	Q9H7Z7	0.1308
P0A2M9	P08134	0.9899
P0A2M9	Q13464	0.8379
P0A2M9	Q9NUQ3	0.0855
P0A2M9	Q9UI47	0.3079
P0A2M9	Q9UPN3	0.7293
P0A2M9	Q9UMX3	0.0980
P0A2M9	P61225	0.7733
P0A2M9	Q00987	0.2196
P0A2M9	P10415	0.1134
P0A2M9	P26441	0.0429
P0A2M9	Q9BVJ7	0.2082
P0A2M9	P10114	0.6232
P0A2M9	Q9NPJ1	0.3536
P0A2M9	P50502	0.3492
P0A2M9	P62826	0.6037
P0A2M9	Q15075	0.7137
P0A2M9	P30304	0.2445
P0A2M9	P46939	0.6338
P0A2M9	Q96M96	0.7562
P0A2M9	Q99816	0.2325
P0A2M9	Q9GZY0	0.2673
P0A2M9	Q9GZM8	0.2097
P0A2M9	Q92890	0.2445
P0A2M9	Q9UKW4	0.7100
P0A2M9	Q96PK2	0.6386
P0A2M9	Q9UP83	0.1790
P0A2M9	P20338	0.4514
P0A2M9	Q9H0F7	0.6045
P0A2M9	Q9UK22	0.1923
P0A2M9	Q6IBS0	0.1041
P0A2M9	Q9Y2U5	0.4747
P0A2M9	Q9UER7	0.2269
P0A2M9	Q9UFN0	0.2445
P0A2M9	P61970	0.2445
P0A2M9	Q9BWF2	0.2364
P0A2M9	Q99418	0.4969
P0A2M9	Q9Y3L5	0.6241
P0A2M9	Q92974	0.6005
P0A2M9	O60447	0.2156
P0A2M9	P20936	0.5210
P0A2M9	Q9UPT5	0.4585
P0A2M9	Q13490	0.3387
P0A2M9	Q14974	0.4219
P0A2M9	Q99689	0.1662
P0A2M9	Q8NFZ5	0.3836
P0A2M9	P60763	1.0000
P0A2M9	P30307	0.3355
P0A2M9	O15083	0.2891
P0A2M9	Q9UKX3	0.6634
P0A2M9	Q8WZ42	0.2503
P0A2M9	Q96IF1	0.6414
P0A2M9	Q9Y2K3	0.7528
P0A2M9	Q96DT6	0.0924
P0A2M9	Q96P09	0.4972
P0A2M9	Q9H0F6	0.2121
P0A2M9	P36406	0.6036
P0A2M9	Q9UNF0	0.5005
P0A2M9	P15311	0.6330
P0A2M9	Q7LDG7	0.6827
P0A2M9	P27361	0.7394
P0A2M9	Q96QF0	0.3287
P0A2M9	Q93034	0.3355
P0A2M9	Q9BRC7	0.3742
P0A2M9	Q96MT8	0.3287
P0A2M9	Q9UIA0	0.4969
P0A2M9	P05787	0.6407
P0A2M9	Q99490	0.5161
P0A2M9	Q8TAT6	0.0909
P0A2M9	Q9Y572	0.2938
P0A2M9	P40337	0.2010
P0A2M9	P42575	0.3389
P0A2M9	Q9UKK6	0.1192
P0A2M9	P11532	0.6895
P0A2M9	P63104	0.2588
P0A2M9	P55211	0.5469
P0A2M9	Q9Y6D6	0.2743
P0A2M9	Q9UII4	0.2445
P0A2M9	Q9Y3M8	0.4187
P0A2M9	Q9BV73	0.3287
P0A2M9	Q07817	0.1632
P0A2M9	Q9H7C4	0.1150
P0A2M9	Q96ED9	0.4470
P0A2M9	Q9Y2I6	0.1767
P0A2M9	Q9NRY4	0.4142
P0A2M9	Q9NPA3	0.1767
P0A2M9	Q9UJU6	0.5592
P0A2M9	P61981	0.3333
P0A2M9	Q9NXV2	0.3355
P0A2M9	P29466	0.4523
P0A2M9	Q96HU8	0.7410
P0A2M9	Q9UKX2	0.7528
P0A2M9	Q8WZA2	0.5019
P0A2M9	Q9Y281	0.0301
P0A2M9	Q9Y237	0.1530
P0A2M9	P19388	0.5313
P0A2M9	P84077	0.6098
P0A2M9	P36404	0.6045
P0A2M9	Q5VST9	0.3056
P0A2M9	Q86VS8	0.2720
P0A2M9	P11233	0.6103
P0A2M9	Q8TDF6	0.8818
P0A2M9	P62328	0.4626
P0A2M9	Q9GZV4	0.0944
P0A2M9	Q9Y490	0.6330
P0A2M9	Q9Y297	0.2884
P0A2M9	O43739	0.4969
P0A2M9	Q9Y5X0	0.2124
P0A2M9	O60784	0.3886
P0A2M9	P61204	0.6098
P0A2M9	Q05329	0.2772
P0A2M9	Q03001	0.6599
P0A2M9	Q9BRT3	0.1251
P0A2M9	O14818	0.3355
P0A2M9	P46940	0.4710
P0A2M9	Q9UNA1	0.5756
P0A2M9	P05783	0.6903
P0A2M9	Q8WUM4	0.4341
P0A2M9	Q96A58	0.7174
P0A2M9	Q92843	0.1018
P0A2M9	P51636	0.2293
P0A2M9	Q13283	0.1337
P0A2M9	Q96PU5	0.6539
P0A2M9	Q9H0B6	0.3287
P0A2M9	P62330	0.4162
P0A2M9	Q8NFW9	0.5865
P0A2M9	Q7Z6J4	0.7115
P0A2M9	P42574	0.4096
P0A2M9	Q9Y272	0.8406
P0A2M9	Q969Q5	0.4911
P0A2M9	Q99698	0.2445
P0A2M9	Q9ULE6	0.2445
P0A2M9	Q6P5Z2	0.8379
P0A2M9	P84085	0.6098
P0A2M9	P19525	0.3424
P0A2M9	P62745	0.9899
P0A2M9	P10911	0.4416
P0A2M9	P21359	0.5272
P0A2M9	Q96HA8	0.2445
P0A2M9	Q8IVU3	0.0924
P0A2M9	P08670	0.7468
P0A2M9	P62993	0.6015
P0A2M9	Q07960	0.4514
P0A2M9	Q9NXU5	0.6045
P0A2M9	Q96QK1	0.2445
P0A2M9	P11142	0.2773
P0A2M9	Q9UKB1	0.2828
P0A2M9	P17081	1.0000
P0A2M9	Q96CF2	0.1199
P0A2M9	Q8TAI7	0.6241
P0A2M9	Q9UPQ3	0.5961
P0A2M9	Q92985	0.4999
P0A2M9	Q9NZZ3	0.2445
P0A2M9	P36405	0.6098
P0A2M9	P07900	0.2685
P0A2M9	Q96S95	0.0924
P0A2M9	Q5GLZ8	0.0924
P0A2M9	P62987	0.5889
P0A2M9	Q9H939	0.1767
P0A2M9	P61224	0.6646
P0A2M9	Q8TCU6	0.4738
P0A2M9	Q9UJC3	0.4470
P0A2M9	P31946	0.4084
P0A2M9	P62877	0.1819
P0A2M9	P28062	0.1834
P0A2M9	Q14019	0.4244
P0A2M9	Q96FS4	0.2471
P0A2M9	Q07866	0.3287
P0CE12	Q96EY1	0.3227
P0CE12	P57075	0.1165
P0CE12	O95755	0.3896
P0CE12	Q9H6Y5	0.6725
P0CE12	P20929	0.1767
P0CE12	P29992	0.4368
P0CE12	Q7Z569	0.4204
P0CE12	P50453	0.1950
P0CE12	Q9H8V3	0.4283
P0CE12	Q9NX02	0.2848
P0CE12	Q99832	0.1173
P0CE12	P49427	0.6046
P0CE12	Q9HD67	0.2392
P0CE12	O00329	0.3684
P0CE12	P51149	0.2022
P0CE12	P55036	0.2445
P0CE12	Q9UBC5	0.2223
P0CE12	P53041	0.1830
P0CE12	Q969T4	0.6887
P0CE12	Q9HBG6	0.1273
P0CE12	P49796	0.1583
P0CE12	P02549	0.4626
P0CE12	O94979	0.2445
P0CE12	P31151	0.1071
P0CE12	Q8WXD9	0.3550
P0CE12	O75116	0.6014
P0CE12	P62256	0.6046
P0CE12	P01130	0.4443
P0CE12	Q9UPZ9	0.1301
P0CE12	P60981	0.0896
P0CE12	P46934	0.4699
P0CE12	O43504	0.2445
P0CE12	P36952	0.1042
P0CE12	O60229	0.1496
P0CE12	Q9P1U1	0.3335
P0CE12	Q9NR09	0.5543
P0CE12	P51812	0.6014
P0CE12	Q70J99	0.3858
P0CE12	Q15276	0.0548
P0CE12	P53667	0.2546
P0CE12	Q9UNN5	0.2445
P0CE12	Q00978	0.1317
P0CE12	P45983	0.5217
P0CE12	P49023	0.3651
P0CE12	Q9BW27	0.3026
P0CE12	Q9UQB3	0.5010
P0CE12	P61077	0.6046
P0CE12	P13647	0.2772
P0CE12	Q96BR1	0.6014
P0CE12	Q7Z614	0.0211
P0CE12	O15021	0.6014
P0CE12	Q96CA5	0.3009
P0CE12	P15882	0.1684
P0CE12	Q04695	0.2047
P0CE12	P49137	0.5217
P0CE12	Q9Y314	0.2445
P0CE12	Q9HAU4	0.3805
P0CE12	Q9HBI1	0.3587
P0CE12	P68400	0.3530
P0CE12	O14578	0.6014
P0CE12	P55196	0.1549
P0CE12	Q14246	0.6320
P0CE12	Q9UN19	0.1627
P0CE12	P68363	0.1779
P0CE12	Q99755	0.3232
P0CE12	Q9H792	0.1989
P0CE12	Q14005	0.7256
P0CE12	P35247	0.3853
P0CE12	O14986	0.0002
P0CE12	Q8N7F7	0.2686
P0CE12	Q8N5C8	0.2742
P0CE12	P14136	0.2047
P0CE12	O95684	0.2808
P0CE12	O60318	0.0924
P0CE12	O60885	0.0666
P0CE12	Q13523	0.2662
P0CE12	Q9NZN5	0.6831
P0CE12	P12883	0.2223
P0CE12	O60504	0.3433
P0CE12	O95295	0.3653
P0CE12	P51153	0.2548
P0CE12	Q8N9B8	0.2788
P0CE12	P53621	0.1166
P0CE12	P09429	0.0149
P0CE12	Q8NB16	0.3280
P0CE12	P61604	0.0506
P0CE12	P07948	0.3905
P0CE12	Q13164	0.5217
P0CE12	P41597	0.1543
P0CE12	Q96S59	0.2668
P0CE12	Q8IYJ3	0.4579
P0CE12	O14512	0.2130
P0CE12	P28482	0.6266
P0CE12	Q9BX70	0.3034
P0CE12	O75822	0.2445
P0CE12	Q9HC77	0.3287
P0CE12	Q9P287	0.4606
P0CE12	P08922	0.5229
P0CE12	P68106	0.2694
P0CE12	Q8N2E2	0.4605
P0CE12	Q9H0H5	0.1159
P0CE12	P52333	0.3407
P0CE12	P68133	0.3335
P0CE12	P25786	0.1242
P0CE12	P50552	0.4953
P0CE12	Q9Y4K3	0.5685
P0CE12	O15234	0.1465
P0CE12	Q9Y6W5	0.5160
P0CE12	Q8NHV4	0.1767
P0CE12	Q9UQ16	0.1742
P0CE12	O95613	0.3287
P0CE12	P52565	0.6495
P0CE12	P07237	0.3303
P0CE12	Q9ULJ8	0.5909
P0CE12	Q05655	0.6014
P0CE12	O14641	0.7256
P0CE12	Q8TD16	0.1301
P0CE12	P14061	0.0924
P0CE12	Q9BRA2	0.2445
P0CE12	Q92888	0.3706
P0CE12	Q9ULZ3	0.1966
P0CE12	Q969V5	0.4514
P0CE12	Q14964	0.4138
P0CE12	Q96J02	0.4699
P0CE12	Q8TEP8	0.3287
P0CE12	Q9HCH5	0.4527
P0CE12	Q12979	0.1891
P0CE12	P78406	0.2334
P0CE12	Q9BXL7	0.3117
P0CE12	Q9BU20	0.6337
P0CE12	P30260	0.4222
P0CE12	Q9H8T0	0.3074
P0CE12	Q5VVX9	0.5994
P0CE12	Q15025	0.4377
P0CE12	P21860	0.4727
P0CE12	Q14C86	0.1100
P0CE12	Q969Q4	0.2529
P0CE12	P42773	0.3605
P0CE12	Q32MK0	0.1813
P0CE12	P08729	0.2047
P0CE12	Q02156	0.6014
P0CE12	Q9H410	0.2445
P0CE12	Q12933	0.2636
P0CE12	Q15311	0.1745
P0CE12	O60566	0.3287
P0CE12	Q15653	0.5217
P0CE12	Q13075	0.4660
P0CE12	P57737	0.3352
P0CE12	O95271	0.4056
P0CE12	Q8WXC3	0.2445
P0CE12	O00141	0.6014
P0CE12	Q13451	0.4444
P0CE12	Q9UJT1	0.3179
P0CE12	P30101	0.2896
P0CE12	Q13489	0.3009
P0CE12	P28072	0.1834
P0CE12	O75122	0.3614
P0CE12	O60674	0.5366
P0CE12	O43516	0.2784
P0CE12	Q13813	0.4152
P0CE12	Q9NXR1	0.3521
P0CE12	P26045	0.2861
P0CE12	Q16543	0.2445
P0CE12	Q86UR5	0.4390
P0CE12	P04637	0.2735
P0CE12	Q08345	0.5229
P0CE12	P42229	0.1615
P0CE12	Q13748	0.1779
P0CE12	Q96SN8	0.3287
P0CE12	P23142	0.6320
P0CE12	Q9UI46	0.3888
P0CE12	Q92835	0.2772
P0CE12	Q8IWJ2	0.2419
P0CE12	P0C0E4	0.2548
P0CE12	Q8IX30	0.4972
P0CE12	O75175	0.1317
P0CE12	P08138	0.1122
P0CE12	Q9Y3F4	0.2772
P0CE12	Q15121	0.1090
P0CE12	O43312	0.3865
P0CE12	P17980	0.3355
P0CE12	Q7Z6Z7	0.1261
P0CE12	Q5T447	0.0963
P0CE12	O14763	0.3648
P0CE12	Q86Z02	0.3148
P0CE12	O94986	0.3585
P0CE12	P29350	0.2445
P0CE12	Q8TEQ6	0.2335
P0CE12	P48729	0.3960
P0CE12	Q9Y216	0.0924
P0CE12	O95487	0.2445
P0CE12	P52294	0.4219
P0CE12	Q6ZMQ8	0.5067
P0CE12	Q14BN4	0.2756
P0CE12	Q15080	0.2445
P0CE12	Q676U5	0.1273
P0CE12	Q8TB24	0.0899
P0CE12	Q5HYK7	0.3070
P0CE12	Q9UBV4	0.4085
P0CE12	Q8IZW8	0.0784
P0CE12	Q8NCF0	0.4858
P0CE12	Q9H4B6	0.2607
P0CE12	P11171	0.2046
P0CE12	P62753	0.2743
P0CE12	Q9H0N0	0.5169
P0CE12	P41743	0.6014
P0CE12	P31350	0.0909
P0CE12	Q8WWQ8	0.4854
P0CE12	Q9H444	0.2445
P0CE12	Q86UE8	0.1034
P0CE12	Q9NPP4	0.2819
P0CE12	Q9BR61	0.1783
P0CE12	P06702	0.1881
P0CE12	P07355	0.1912
P0CE12	Q8N3E9	0.5082
P0CE12	Q9NRD0	0.3503
P0CE12	Q96JH8	0.6725
P0CE12	Q9UPQ7	0.4223
P0CE12	Q02241	0.3287
P0CE12	O95460	0.4352
P0CE12	P47756	0.5185
P0CE12	Q92530	0.2445
P0CE12	Q562R1	0.3335
P0CE12	P78559	0.3287
P0CE12	Q8NDI1	0.4750
P0CE12	Q9UM47	0.4854
P0CE12	P13489	0.3585
P0CE12	Q15052	0.4187
P0CE12	O00750	0.5152
P0CE12	P49703	0.2581
P0CE12	Q14980	0.3585
P0CE12	Q13972	0.2509
P0CE12	Q8IUQ4	0.3226
P0CE12	Q86YS7	0.4579
P0CE12	Q96L92	0.6291
P0CE12	P17252	0.6014
P0CE12	Q9Y6N7	0.2020
P0CE12	P30622	0.1852
P0CE12	P08631	0.4670
P0CE12	Q02763	0.4727
P0CE12	Q4VCS5	0.2129
P0CE12	O95716	0.5169
P0CE12	P32298	0.6014
P0CE12	Q15286	0.2548
P0CE12	O15111	0.5861
P0CE12	Q8IYU2	0.4671
P0CE12	Q9BTM9	0.2445
P0CE12	O60296	0.1398
P0CE12	P17612	0.6014
P0CE12	Q9UBF6	0.1058
P0CE12	Q15833	0.2772
P0CE12	Q8IVT5	0.4148
P0CE12	Q5DID0	0.3291
P0CE12	Q8IV53	0.0924
P0CE12	Q9H267	0.0943
P0CE12	Q9BZF9	0.3198
P0CE12	O75628	0.5169
P0CE12	Q14155	0.4187
P0CE12	P10636	0.4702
P0CE12	P06213	0.5229
P0CE12	Q9Y4G6	0.3275
P0CE12	Q96DX5	0.5426
P0CE12	Q6ZNL6	0.3301
P0CE12	P49761	0.2714
P0CE12	Q9C000	0.2888
P0CE12	Q09161	0.1377
P0CE12	O60291	0.3937
P0CE12	Q9UBS0	0.6014
P0CE12	Q8TAP6	0.3287
P0CE12	Q9BQA1	0.2743
P0CE12	P46109	0.1679
P0CE12	Q93009	0.2348
P0CE12	Q2PPJ7	0.0924
P0CE12	P50395	0.4187
P0CE12	Q13882	0.2904
P0CE12	Q9H7P9	0.2827
P0CE12	Q8N0X2	0.1695
P0CE12	O76041	0.1227
P0CE12	Q9NRM7	0.5250
P0CE12	Q68CJ9	0.2720
P0CE12	Q9Y3P9	0.3287
P0CE12	P62736	0.3335
P0CE12	Q13796	0.0725
P0CE12	O14966	0.3896
P0CE12	Q69YQ0	0.3843
P0CE12	Q96B36	0.2445
P0CE12	P85298	0.1745
P0CE12	Q96S53	0.4418
P0CE12	Q9UPX8	0.2576
P0CE12	Q9H6Q3	0.3112
P0CE12	Q00610	0.0473
P0CE12	P29144	0.0924
P0CE12	Q99961	0.1227
P0CE12	O00192	0.3247
P0CE12	O00303	0.2445
P0CE12	Q7Z6P3	0.2548
P0CE12	Q7Z6J0	0.3750
P0CE12	P20339	0.4318
P0CE12	Q8N2K1	0.4168
P0CE12	Q8N9B4	0.4512
P0CE12	O00499	0.1359
P0CE12	Q9NRA8	0.2445
P0CE12	Q9UMZ2	0.0705
P0CE12	P63096	0.4368
P0CE12	Q969K3	0.4832
P0CE12	P28065	0.3355
P0CE12	Q8TF21	0.5426
P0CE12	P55042	0.4920
P0CE12	Q12846	0.0790
P0CE12	Q5JSH3	0.1597
P0CE12	Q9UK32	0.6014
P0CE12	Q8N4Z0	0.4010
P0CE12	P35658	0.0887
P0CE12	O15498	0.2039
P0CE12	O94989	0.4105
P0CE12	Q12866	0.5229
P0CE12	P61026	0.4010
P0CE12	P11831	0.1744
P0CE12	P11441	0.2445
P0CE12	P19838	0.4565
P0CE12	P40763	0.4931
P0CE12	Q9C0H5	0.0454
P0CE12	P12277	0.2445
P0CE12	Q7Z3V4	0.2897
P0CE12	Q9Y2M5	0.1261
P0CE12	P54725	0.4450
P0CE12	Q13153	0.2772
P0CE12	Q9UN37	0.2445
P0CE12	P07204	0.4854
P0CE12	Q6A1A2	0.6014
P0CE12	Q9NR80	0.4514
P0CE12	Q0VAK6	0.1289
P0CE12	P08962	0.3905
P0CE12	Q8WWN8	0.1687
P0CE12	P01111	0.6291
P0CE12	P22079	0.5513
P0CE12	P29692	0.0348
P0CE12	Q15628	0.3633
P0CE12	O75143	0.2445
P0CE12	P15056	0.3811
P0CE12	O15144	0.2380
P0CE12	Q9Y6D5	0.3287
P0CE12	Q9UPY6	0.1892
P0CE12	Q9H765	0.2708
P0CE12	Q9BVC4	0.2445
P0CE12	A6NIX2	0.3651
P0CE12	P11277	0.3724
P0CE12	P26038	0.3394
P0CE12	Q96EA4	0.3287
P0CE12	Q9Y2X8	0.6046
P0CE12	Q53QZ3	0.2667
P0CE12	Q92730	0.8378
P0CE12	Q9NR12	0.3651
P0CE12	Q8WYL5	0.1967
P0CE12	O75509	0.2311
P0CE12	P04899	0.4368
P0CE12	O14556	0.2183
P0CE12	Q7Z406	0.2223
P0CE12	Q9NSV4	0.2264
P0CE12	Q2M2I5	0.2047
P0CE12	Q71U36	0.2016
P0CE12	P63000	0.8933
P0CE12	Q8IY33	0.0221
P0CE12	P52735	0.2978
P0CE12	P58107	0.2258
P0CE12	P17661	0.4291
P0CE12	P57081	0.1280
P0CE12	P62191	0.2743
P0CE12	Q99966	0.0896
P0CE12	Q9NRH3	0.3179
P0CE12	Q9Y6H5	0.2544
P0CE12	O75970	0.5115
P0CE12	Q9Y446	0.5169
P0CE12	Q03135	0.3905
P0CE12	P16333	0.2772
P0CE12	Q13257	0.2808
P0CE12	Q96D21	0.5733
P0CE12	Q99836	0.4474
P0CE12	A8MTJ3	0.4119
P0CE12	Q14651	0.5604
P0CE12	Q96HC4	0.3651
P0CE12	Q9NWZ3	0.3370
P0CE12	Q5JU85	0.2033
P0CE12	P42566	0.4213
P0CE12	P13797	0.6106
P0CE12	Q9ULV0	0.4045
P0CE12	Q96GD4	0.4719
P0CE12	P60953	0.8933
P0CE12	Q9HB90	0.2574
P0CE12	P59047	0.2414
P0CE12	P54792	0.7256
P0CE12	P32019	0.0996
P0CE12	Q5VV41	0.4187
P0CE12	Q10589	0.4611
P0CE12	Q9C0E4	0.6725
P0CE12	Q9BRK5	0.1373
P0CE12	Q15058	0.0301
P0CE12	P12882	0.2223
P0CE12	Q96FJ2	0.2094
P0CE12	Q8IWZ3	0.2286
P0CE12	P33176	0.1505
P0CE12	Q04759	0.6014
P0CE12	P35579	0.5360
P0CE12	Q5JXB2	0.6887
P0CE12	P50607	0.1251
P0CE12	Q53HL2	0.3585
P0CE12	P42224	0.2739
P0CE12	P17302	0.1859
P0CE12	Q9H0M0	0.4229
P0CE12	P98171	0.4367
P0CE12	O43264	0.3287
P0CE12	Q15759	0.4089
P0CE12	Q8N5S9	0.0924
P0CE12	O43307	0.3249
P0CE12	P78504	0.4972
P0CE12	Q14203	0.3287
P0CE12	Q99435	0.6201
P0CE12	P13533	0.2223
P0CE12	P32121	0.3930
P0CE12	P84095	0.8933
P0CE12	P53804	0.2391
P0CE12	Q9Y616	0.1492
P0CE12	P62979	0.3295
P0CE12	Q5T2W1	0.3967
P0CE12	P49407	0.2802
P0CE12	Q05086	0.4372
P0CE12	Q13615	0.1160
P0CE12	O95294	0.5609
P0CE12	Q9Y5P4	0.2743
P0CE12	Q9NRR6	0.2094
P0CE12	Q13526	0.0465
P0CE12	Q9ULT8	0.4396
P0CE12	P15531	0.3886
P0CE12	P61586	0.7903
P0CE12	P35900	0.2047
P0CE12	P07996	0.5857
P0CE12	Q8IWU2	0.5229
P0CE12	P36575	0.1612
P0CE12	P47712	0.4019
P0CE12	O15018	0.6725
P0CE12	P00966	0.2445
P0CE12	Q9HAP6	0.6822
P0CE12	Q13347	0.2445
P0CE12	Q9BQI6	0.5697
P0CE12	Q92796	0.4563
P0CE12	Q12852	0.3811
P0CE12	P24864	0.2743
P0CE12	P08134	0.8430
P0CE12	Q9Y2J2	0.3394
P0CE12	Q9Y4F1	0.5037
P0CE12	Q9Y6E0	0.1773
P0CE12	Q96G01	0.1755
P0CE12	Q96CW1	0.0329
P0CE12	P48736	0.4213
P0CE12	Q9P2R3	0.4565
P0CE12	Q9P0N8	0.1444
P0CE12	Q92882	0.2484
P0CE12	Q8IUN9	0.3322
P0CE12	Q13464	0.6014
P0CE12	Q9HBY8	0.6014
P0CE12	Q68DD2	0.1504
P0CE12	Q99873	0.2445
P0CE12	O75717	0.2267
P0CE12	Q8WWW0	0.2472
P0CE12	P09496	0.0803
P0CE12	Q5MNZ9	0.0924
P0CE12	P05062	0.4324
P0CE12	O75197	0.1671
P0CE12	P52824	0.4683
P0CE12	Q07021	0.1088
P0CE12	P07942	0.4861
P0CE12	Q9HCM4	0.1928
P0CE12	Q16659	0.2252
P0CE12	Q05513	0.6014
P0CE12	Q9UNH5	0.1131
P0CE12	Q8IXQ8	0.4797
P0CE12	Q14192	0.3252
P0CE12	Q5JSP0	0.4701
P0CE12	O43172	0.2433
P0CE12	O15117	0.2445
P0CE12	Q9BT88	0.5082
P0CE12	Q9H788	0.2742
P0CE12	Q9Y6D9	0.3287
P0CE12	Q9UBF8	0.2735
P0CE12	O00560	0.3097
P0CE12	Q9H0U4	0.2074
P0CE12	Q14232	0.2772
P0CE12	Q9UI47	0.0913
P0CE12	Q7Z5R6	0.2094
P0CE12	Q96DZ5	0.2653
P0CE12	Q5TCZ1	0.2821
P0CE12	P43405	0.4727
P0CE12	O14492	0.2742
P0CE12	Q8IZQ1	0.2071
P0CE12	P25789	0.3355
P0CE12	P14625	0.0818
P0CE12	Q00534	0.2445
P0CE12	Q9C040	0.1044
P0CE12	Q9UPN3	0.4950
P0CE12	P32969	0.1222
P0CE12	Q14008	0.3287
P0CE12	Q9NZC7	0.2995
P0CE12	Q07889	0.3849
P0CE12	Q9UI08	0.3287
P0CE12	Q15154	0.5101
P0CE12	P21757	0.1320
P0CE12	Q9P2J5	0.2445
P0CE12	P61086	0.6887
P0CE12	Q13976	0.6014
P0CE12	O60711	0.3651
P0CE12	P49459	0.6046
P0CE12	Q13425	0.6291
P0CE12	Q13496	0.1251
P0CE12	P61225	0.7548
P0CE12	Q99615	0.1059
P0CE12	Q15283	0.4690
P0CE12	Q15185	0.2743
P0CE12	Q15327	0.4131
P0CE12	Q76G19	0.5065
P0CE12	P68371	0.4422
P0CE12	Q00987	0.3214
P0CE12	Q9H3S7	0.1067
P0CE12	Q14315	0.5189
P0CE12	Q5TCQ9	0.5322
P0CE12	Q9UQF2	0.2414
P0CE12	P29074	0.2861
P0CE12	Q12829	0.4010
P0CE12	Q9NQS7	0.3287
P0CE12	Q5GFL6	0.4724
P0CE12	Q01995	0.3053
P0CE12	P06493	0.6590
P0CE12	Q5T0N5	0.2690
P0CE12	P55735	0.0598
P0CE12	Q8TDG2	0.3335
P0CE12	O94887	0.2749
P0CE12	P06239	0.3682
P0CE12	Q9H2X6	0.2834
P0CE12	P31749	0.6014
P0CE12	P43686	0.2743
P0CE12	P52564	0.2812
P0CE12	Q53RD9	0.4972
P0CE12	P10914	0.0852
P0CE12	Q96AC1	0.3404
P0CE12	Q9Y623	0.2223
P0CE12	Q9H0R1	0.0924
P0CE12	P40306	0.1834
P0CE12	P31949	0.2501
P0CE12	Q495M9	0.3135
P0CE12	Q9GZN1	0.3335
P0CE12	Q9BX66	0.3912
P0CE12	Q7LBR1	0.2445
P0CE12	Q14653	0.4865
P0CE12	O43182	0.2667
P0CE12	Q9BVJ7	0.1222
P0CE12	A5PLL1	0.4370
P0CE12	Q96SB3	0.6753
P0CE12	Q8IWE5	0.0705
P0CE12	Q8NHQ1	0.3585
P0CE12	Q9H254	0.4950
P0CE12	Q8IUG5	0.2223
P0CE12	O00743	0.1082
P0CE12	P35557	0.2504
P0CE12	Q9H7D7	0.2379
P0CE12	P46783	0.2743
P0CE12	Q9Y5K6	0.1758
P0CE12	P10114	0.4417
P0CE12	Q6ZSZ5	0.4333
P0CE12	Q9H628	0.5169
P0CE12	Q6GPH4	0.2983
P0CE12	Q9NTX7	0.2413
P0CE12	Q8NI77	0.3287
P0CE12	Q06547	0.4949
P0CE12	P61088	0.4977
P0CE12	P57678	0.2743
P0CE12	Q712K3	0.6887
P0CE12	Q15599	0.3718
P0CE12	Q5BJF6	0.3287
P0CE12	Q96QZ7	0.5852
P0CE12	P40617	0.3454
P0CE12	Q68DA7	0.1610
P0CE12	P40227	0.1173
P0CE12	A7KAX9	0.4514
P0CE12	Q9NPJ1	0.3536
P0CE12	Q5EBL8	0.7092
P0CE12	O75832	0.4131
P0CE12	P50502	0.3492
P0CE12	P28066	0.2743
P0CE12	Q86UX6	0.6014
P0CE12	P47755	0.4343
P0CE12	O43707	0.3929
P0CE12	P50750	0.1218
P0CE12	Q8TDB6	0.0862
P0CE12	P35749	0.2223
P0CE12	P57735	0.2022
P0CE12	Q9BYG5	0.2772
P0CE12	P62826	0.4955
P0CE12	Q15075	0.4112
P0CE12	Q99640	0.2380
P0CE12	Q9NVD7	0.5099
P0CE12	O00522	0.6147
P0CE12	O43283	0.3811
P0CE12	Q8IZJ4	0.2788
P0CE12	O00505	0.3417
P0CE12	Q14451	0.2742
P0CE12	Q15569	0.2596
P0CE12	Q6DT37	0.5250
P0CE12	P30304	0.2445
P0CE12	P57796	0.0924
P0CE12	P53778	0.2662
P0CE12	Q92934	0.2766
P0CE12	Q7Z3Z0	0.2047
P0CE12	P15924	0.3297
P0CE12	P60604	0.6046
P0CE12	Q99584	0.2257
P0CE12	Q9UNE7	0.3693
P0CE12	P55040	0.5040
P0CE12	Q96PY6	0.2830
P0CE12	Q9NYS0	0.4417
P0CE12	P08238	0.2837
P0CE12	Q9BR76	0.4618
P0CE12	P20618	0.3355
P0CE12	Q15907	0.2495
P0CE12	P63165	0.2726
P0CE12	P62937	0.3604
P0CE12	Q8N264	0.4743
P0CE12	P46939	0.4256
P0CE12	O75886	0.2743
P0CE12	P62837	0.6046
P0CE12	P54727	0.2545
P0CE12	Q96QV1	0.4605
P0CE12	Q13201	0.5316
P0CE12	B1AK53	0.2708
P0CE12	O94973	0.2324
P0CE12	Q13643	0.3651
P0CE12	Q96L33	0.8933
P0CE12	P42336	0.4083
P0CE12	O43597	0.3614
P0CE12	P48643	0.2314
P0CE12	Q92614	0.3698
P0CE12	Q16644	0.5217
P0CE12	P46734	0.2774
P0CE12	Q96M96	0.3354
P0CE12	Q99816	0.2674
P0CE12	Q01082	0.4950
P0CE12	O43491	0.3643
P0CE12	Q14678	0.3553
P0CE12	Q15382	0.5860
P0CE12	Q8NFH4	0.1800
P0CE12	Q684P5	0.0924
P0CE12	Q9Y2L6	0.3394
P0CE12	P11488	0.4119
P0CE12	P04629	0.5229
P0CE12	O60494	0.3150
P0CE12	Q96S79	0.5169
P0CE12	P42226	0.2373
P0CE12	Q9Y283	0.3561
P0CE12	Q9NT62	0.3827
P0CE12	O75385	0.2445
P0CE12	Q12891	0.0291
P0CE12	O00151	0.4185
P0CE12	O15511	0.3719
P0CE12	P05937	0.2445
P0CE12	P50542	0.2668
P0CE12	P07947	0.3407
P0CE12	P34925	0.5229
P0CE12	Q9GZM8	0.2097
P0CE12	Q15678	0.2861
P0CE12	Q16584	0.3280
P0CE12	Q96P47	0.4403
P0CE12	O14910	0.5716
P0CE12	Q9UKW4	0.3759
P0CE12	Q96H55	0.2223
P0CE12	P62942	0.2790
P0CE12	Q9H2K8	0.2353
P0CE12	P60510	0.1082
P0CE12	P08107	0.2445
P0CE12	Q8WXA3	0.4674
P0CE12	Q96PK2	0.5390
P0CE12	P31152	0.2781
P0CE12	Q9Y2T1	0.2609
P0CE12	Q8NBT0	0.1334
P0CE12	Q8IZP0	0.5366
P0CE12	P62070	0.5862
P0CE12	P20338	0.4514
P0CE12	Q6ZMT1	0.5574
P0CE12	Q6VAB6	0.3647
P0CE12	P61020	0.4318
P0CE12	Q8N4G2	0.2581
P0CE12	P56703	0.2737
P0CE12	Q9H0F7	0.2951
P0CE12	Q99613	0.2445
P0CE12	P23219	0.3379
P0CE12	Q8NFI4	0.2684
P0CE12	P34947	0.6014
P0CE12	Q00597	0.2445
P0CE12	Q9UK22	0.2429
P0CE12	Q9BYD9	0.3335
P0CE12	Q9BSK4	0.3325
P0CE12	Q92569	0.2182
P0CE12	Q9BZV1	0.0360
P0CE12	Q96S21	0.2548
P0CE12	Q9UMS6	0.1305
P0CE12	Q3YEC7	0.3824
P0CE12	Q14393	0.4972
P0CE12	P49418	0.1742
P0CE12	O14639	0.3651
P0CE12	P46060	0.3287
P0CE12	Q06413	0.1868
P0CE12	O95835	0.6014
P0CE12	Q12805	0.4854
P0CE12	Q9H329	0.3394
P0CE12	P43403	0.4727
P0CE12	Q9UER7	0.2269
P0CE12	Q8WZ73	0.4850
P0CE12	P55957	0.3203
P0CE12	O95810	0.2772
P0CE12	Q6PGP7	0.1456
P0CE12	Q96N96	0.3249
P0CE12	Q13459	0.2401
P0CE12	Q9NYT0	0.0446
P0CE12	Q96KQ7	0.3433
P0CE12	Q6DN90	0.2527
P0CE12	Q8WX93	0.0301
P0CE12	Q99466	0.5887
P0CE12	O95398	0.1343
P0CE12	Q8NEB9	0.4083
P0CE12	P61970	0.2445
P0CE12	P59998	0.2784
P0CE12	Q12778	0.1604
P0CE12	Q3ZCM7	0.1357
P0CE12	P11309	0.1796
P0CE12	Q9C0C9	0.5927
P0CE12	Q12968	0.1121
P0CE12	Q9P289	0.1773
P0CE12	O94851	0.2985
P0CE12	Q9BWF2	0.3038
P0CE12	Q9P202	0.6222
P0CE12	Q99418	0.3020
P0CE12	P21941	0.3873
P0CE12	Q7Z3S9	0.6320
P0CE12	P19784	0.4059
P0CE12	Q9Y3L5	0.4417
P0CE12	P54764	0.2904
P0CE12	Q96MT3	0.3120
P0CE12	Q15464	0.3245
P0CE12	Q92974	0.3259
P0CE12	Q9UPW8	0.5030
P0CE12	Q16566	0.1222
P0CE12	P25054	0.4624
P0CE12	O75112	0.3651
P0CE12	Q6T310	0.4417
P0CE12	P53350	0.4719
P0CE12	O15013	0.2174
P0CE12	Q15303	0.4727
P0CE12	Q9H426	0.5875
P0CE12	Q9P209	0.3287
P0CE12	P48556	0.1222
P0CE12	O14936	0.3070
P0CE12	P98174	0.3354
P0CE12	Q8IWB6	0.2573
P0CE12	Q9H832	0.6887
P0CE12	Q8N5V2	0.2994
P0CE12	P08567	0.2854
P0CE12	Q969X6	0.4218
P0CE12	Q96T51	0.1303
P0CE12	O94844	0.8008
P0CE12	Q9Y3R0	0.7256
P0CE12	O60759	0.1443
P0CE12	P61160	0.3335
P0CE12	P54578	0.0995
P0CE12	O60447	0.0301
P0CE12	P20936	0.3370
P0CE12	Q8N157	0.2530
P0CE12	Q9Y217	0.0924
P0CE12	Q13561	0.3287
P0CE12	Q9UHP3	0.0501
P0CE12	Q99962	0.4213
P0CE12	P49720	0.1834
P0CE12	Q13596	0.3886
P0CE12	P48509	0.1543
P0CE12	O14733	0.4001
P0CE12	Q14185	0.4187
P0CE12	Q9NP31	0.3755
P0CE12	P53992	0.1790
P0CE12	P63092	0.3810
P0CE12	O75791	0.2743
P0CE12	Q9UPT5	0.4585
P0CE12	Q9H3M7	0.2237
P0CE12	Q92527	0.4565
P0CE12	Q8NG66	0.3150
P0CE12	Q3SXY8	0.2529
P0CE12	P50990	0.2016
P0CE12	P35241	0.0702
P0CE12	Q7Z5H3	0.3059
P0CE12	Q969U6	0.1668
P0CE12	Q13541	0.2743
P0CE12	Q86VP1	0.1770
P0CE12	Q9UM11	0.3901
P0CE12	O43255	0.3878
P0CE12	P04271	0.3605
P0CE12	Q9NYL2	0.3811
P0CE12	Q96C24	0.5875
P0CE12	Q13490	0.3009
P0CE12	Q14449	0.2690
P0CE12	P04626	0.4727
P0CE12	Q9BUP3	0.0368
P0CE12	Q76N89	0.1400
P0CE12	P55212	0.3607
P0CE12	P18206	0.5839
P0CE12	P41208	0.1915
P0CE12	P08133	0.1912
P0CE12	P13796	0.5604
P0CE12	Q155Q3	0.5505
P0CE12	Q92608	0.3106
P0CE12	Q14974	0.4219
P0CE12	Q9Y2H1	0.5250
P0CE12	P35609	0.3929
P0CE12	O14879	0.0982
P0CE12	P52630	0.2553
P0CE12	Q6PGN9	0.3287
P0CE12	Q7Z6G8	0.2760
P0CE12	Q6ZMN7	0.5999
P0CE12	P48059	0.3651
P0CE12	P63261	0.5366
P0CE12	Q9H4B7	0.1357
P0CE12	P51159	0.2548
P0CE12	Q02790	0.4444
P0CE12	Q63ZY3	0.4290
P0CE12	Q9BYZ6	0.8008
P0CE12	Q8NFZ5	0.3836
P0CE12	Q9BZG1	0.3315
P0CE12	Q92828	0.3830
P0CE12	O60841	0.2445
P0CE12	P28324	0.1283
P0CE12	P60900	0.0944
P0CE12	P11055	0.2223
P0CE12	Q9NZQ9	0.2359
P0CE12	P59190	0.4830
P0CE12	Q14511	0.1487
P0CE12	O14976	0.2823
P0CE12	Q14CS0	0.0924
P0CE12	Q12955	0.3576
P0CE12	Q96P20	0.2888
P0CE12	O95433	0.3492
P0CE12	P60763	0.8933
P0CE12	Q6NXT1	0.2772
P0CE12	Q8IZE3	0.0819
P0CE12	O15145	0.2380
P0CE12	P10599	0.3396
P0CE12	Q9NR28	0.2445
P0CE12	Q99570	0.3256
P0CE12	P60484	0.2995
P0CE12	Q92630	0.3148
P0CE12	Q9NRR5	0.4858
P0CE12	Q93052	0.3651
P0CE12	Q5FBB7	0.3287
P0CE12	O43930	0.5487
P0CE12	Q9Y2I2	0.4130
P0CE12	O15083	0.1240
P0CE12	P51452	0.1254
P0CE12	P36507	0.3918
P0CE12	P62879	0.2627
P0CE12	Q9BQS6	0.1519
P0CE12	P62333	0.3070
P0CE12	Q7Z444	0.7737
P0CE12	Q01484	0.3837
P0CE12	P25963	0.7435
P0CE12	P08294	0.0413
P0CE12	P51681	0.1543
P0CE12	P98155	0.5790
P0CE12	P37198	0.1234
P0CE12	O15357	0.5201
P0CE12	Q96PE2	0.4105
P0CE12	O60610	0.1967
P0CE12	Q8WZ42	0.0874
P0CE12	Q8IUH5	0.3533
P0CE12	Q9BQE3	0.1779
P0CE12	Q9UN36	0.1790
P0CE12	Q92817	0.3174
P0CE12	P57105	0.6725
P0CE12	Q7RTP6	0.3514
P0CE12	P61158	0.3335
P0CE12	Q04206	0.5567
P0CE12	Q96C86	0.2743
P0CE12	P62195	0.2272
P0CE12	P01133	0.4854
P0CE12	Q9Y4G8	0.3222
P0CE12	Q07157	0.7822
P0CE12	A5A3E0	0.3335
P0CE12	Q96IF1	0.3651
P0CE12	P58753	0.1266
P0CE12	P06241	0.2904
P0CE12	O43741	0.2445
P0CE12	Q96T49	0.4056
P0CE12	Q8N2S1	0.4724
P0CE12	Q86X27	0.2788
P0CE12	P55345	0.2821
P0CE12	P46527	0.2295
P0CE12	O75161	0.4626
P0CE12	Q99550	0.2888
P0CE12	Q9Y2K3	0.2223
P0CE12	P63244	0.2747
P0CE12	Q8NFH3	0.0891
P0CE12	Q9NSB8	0.2159
P0CE12	Q5XPI4	0.2914
P0CE12	P02545	0.4129
P0CE12	P49454	0.2338
P0CE12	Q92930	0.2548
P0CE12	Q9Y566	0.1639
P0CE12	Q8TE67	0.4774
P0CE12	Q86VI3	0.1634
P0CE12	P14543	0.6201
P0CE12	Q9UBU9	0.1854
P0CE12	Q9NR81	0.2757
P0CE12	Q9P107	0.1386
P0CE12	Q13009	0.2770
P0CE12	P23258	0.3287
P0CE12	Q8IXI2	0.8430
P0CE12	P23443	0.6014
P0CE12	P28070	0.1834
P0CE12	Q8WXK3	0.4079
P0CE12	Q9Y5X1	0.3658
P0CE12	P50461	0.1773
P0CE12	P52298	0.0526
P0CE12	O14795	0.5030
P0CE12	Q92973	0.3355
P0CE12	Q9P2A4	0.1858
P0CE12	P59046	0.1541
P0CE12	O94929	0.3651
P0CE12	Q8NB66	0.5082
P0CE12	Q13114	0.5185
P0CE12	Q9UKN7	0.2223
P0CE12	Q7RTN6	0.2445
P0CE12	Q9H9F9	0.3335
P0CE12	Q9UBG0	0.3008
P0CE12	O75462	0.3255
P0CE12	Q13636	0.5040
P0CE12	Q8TC84	0.2286
P0CE12	Q9HCE6	0.4052
P0CE12	O60733	0.4512
P0CE12	O75676	0.6014
P0CE12	Q8WUF5	0.2841
P0CE12	Q9BPX1	0.2445
P0CE12	Q96A65	0.1736
P0CE12	Q14999	0.4325
P0CE12	Q13042	0.4446
P0CE12	Q12834	0.4669
P0CE12	O43815	0.1402
P0CE12	Q12965	0.2223
P0CE12	Q13404	0.6716
P0CE12	P08069	0.5229
P0CE12	Q13574	0.2617
P0CE12	P28289	0.1767
P0CE12	Q8IVF5	0.3094
P0CE12	O14508	0.3603
P0CE12	Q08AG7	0.0667
P0CE12	Q9BZL4	0.3550
P0CE12	Q9P219	0.2059
P0CE12	Q9UBQ5	0.2743
P0CE12	P42356	0.3389
P0CE12	Q8TBB1	0.4969
P0CE12	Q8TC44	0.1695
P0CE12	Q15269	0.2627
P0CE12	O00471	0.0924
P0CE12	Q8IWF7	0.5994
P0CE12	Q5SW96	0.3886
P0CE12	O75912	0.3316
P0CE12	Q06587	0.1665
P0CE12	O96014	0.4085
P0CE12	P56377	0.1100
P0CE12	P36406	0.2411
P0CE12	O43374	0.5609
P0CE12	Q04917	0.2422
P0CE12	P02538	0.4291
P0CE12	Q9H190	0.2800
P0CE12	P50452	0.2445
P0CE12	Q15149	0.4479
P0CE12	Q13158	0.3700
P0CE12	Q96B67	0.0919
P0CE12	O75582	0.6014
P0CE12	Q9Y613	0.1640
P0CE12	Q13474	0.4557
P0CE12	O43572	0.1251
P0CE12	Q13625	0.2484
P0CE12	P31948	0.0781
P0CE12	Q9NWX5	0.3417
P0CE12	Q9UDY8	0.5384
P0CE12	Q13501	0.1797
P0CE12	Q96JJ3	0.3287
P0CE12	Q9UNT1	0.4370
P0CE12	Q15386	0.0963
P0CE12	O60518	0.0527
P0CE12	P05109	0.1583
P0CE12	Q32P44	0.1280
P0CE12	Q9BV47	0.0985
P0CE12	Q14112	0.6201
P0CE12	P14635	0.3287
P0CE12	Q9BY67	0.4988
P0CE12	Q92832	0.6320
P0CE12	A9QM74	0.4652
P0CE12	O95661	0.6990
P0CE12	P04083	0.1938
P0CE12	P42772	0.2445
P0CE12	P01116	0.5733
P0CE12	P98177	0.2010
P0CE12	P15498	0.3759
P0CE12	Q8NFT8	0.4972
P0CE12	Q9NY65	0.1650
P0CE12	P23528	0.4046
P0CE12	P35606	0.0924
P0CE12	P34932	0.1251
P0CE12	P11802	0.3501
P0CE12	Q15819	0.5784
P0CE12	Q9UNF0	0.3705
P0CE12	Q15438	0.3020
P0CE12	Q9ULB1	0.4605
P0CE12	Q96KG9	0.3361
P0CE12	O75665	0.3287
P0CE12	O60260	0.3319
P0CE12	P09544	0.4085
P0CE12	Q86UR1	0.1227
P0CE12	P61244	0.1221
P0CE12	P98170	0.3503
P0CE12	P30047	0.2812
P0CE12	P15311	0.3912
P0CE12	P25788	0.3355
P0CE12	Q8TEW8	0.6725
P0CE12	Q7LDG7	0.5650
P0CE12	Q9C0D5	0.4897
P0CE12	Q8NEN9	0.5553
P0CE12	Q14258	0.2006
P0CE12	O95644	0.1317
P0CE12	Q96F07	0.0422
P0CE12	Q07912	0.5229
P0CE12	P27361	0.7394
P0CE12	P51965	0.6887
P0CE12	P48431	0.1317
P0CE12	O75179	0.4056
P0CE12	Q86WH2	0.0628
P0CE12	Q96QF0	0.3287
P0CE12	P49682	0.1543
P0CE12	Q96JP2	0.3449
P0CE12	P50148	0.4119
P0CE12	P52757	0.1262
P0CE12	Q9HAV4	0.1242
P0CE12	Q9H4G0	0.3275
P0CE12	Q8IUX8	0.6201
P0CE12	P36873	0.1082
P0CE12	Q93034	0.4027
P0CE12	P12110	0.4166
P0CE12	Q12774	0.2348
P0CE12	P29597	0.3407
P0CE12	Q99436	0.3355
P0CE12	Q6T311	0.2951
P0CE12	P27986	0.4002
P0CE12	P05388	0.1854
P0CE12	Q99933	0.3243
P0CE12	P53779	0.5544
P0CE12	O95278	0.2510
P0CE12	P49327	0.2915
P0CE12	Q16181	0.0926
P0CE12	Q8N448	0.5750
P0CE12	P02452	0.1800
P0CE12	P78352	0.4032
P0CE12	Q96MT8	0.3287
P0CE12	Q13546	0.5889
P0CE12	Q8IUC6	0.3120
P0CE12	P63010	0.0329
P0CE12	P81274	0.0268
P0CE12	P28074	0.3355
P0CE12	Q12923	0.4683
P0CE12	Q08209	0.1430
P0CE12	Q9C0K7	0.2445
P0CE12	P98095	0.4854
P0CE12	Q99956	0.0985
P0CE12	P55072	0.4240
P0CE12	P51864	0.4605
P0CE12	P62136	0.1082
P0CE12	Q08881	0.2904
P0CE12	Q3V6T2	0.1530
P0CE12	P51817	0.6014
P0CE12	Q5T7N3	0.3973
P0CE12	Q9HCC9	0.1160
P0CE12	P31995	0.3871
P0CE12	Q13023	0.2937
P0CE12	O95153	0.0681
P0CE12	Q9UBK7	0.4370
P0CE12	P98164	0.6039
P0CE12	Q6PEY2	0.1779
P0CE12	P05787	0.2047
P0CE12	Q16625	0.1142
P0CE12	Q92928	0.2074
P0CE12	Q13432	0.3287
P0CE12	P00519	0.5237
P0CE12	O75131	0.4527
P0CE12	O94972	0.2810
P0CE12	Q99490	0.4781
P0CE12	Q8NFW1	0.2261
P0CE12	Q99469	0.3751
P0CE12	P01137	0.0225
P0CE12	Q9NV06	0.2818
P0CE12	Q5JS13	0.2788
P0CE12	P41220	0.3070
P0CE12	P13535	0.2223
P0CE12	P80303	0.2276
P0CE12	P30279	0.3080
P0CE12	Q96KQ4	0.2054
P0CE12	P49721	0.2132
P0CE12	P07306	0.3853
P0CE12	P50613	0.1218
P0CE12	Q8TEC5	0.2159
P0CE12	Q8N8S7	0.3433
P0CE12	Q9Y6N9	0.3966
P0CE12	Q9Y371	0.1564
P0CE12	Q9BZR8	0.2445
P0CE12	O76003	0.4142
P0CE12	O14544	0.0894
P0CE12	Q9Y572	0.2772
P0CE12	P06703	0.0756
P0CE12	P54762	0.2904
P0CE12	O75716	0.3983
P0CE12	P40337	0.3514
P0CE12	Q9UKT8	0.1800
P0CE12	P16885	0.2742
P0CE12	P30153	0.1317
P0CE12	Q9GZV1	0.4949
P0CE12	Q9H4E5	0.8933
P0CE12	Q9NNW5	0.2733
P0CE12	P20711	0.2445
P0CE12	Q7Z698	0.0422
P0CE12	O00206	0.1645
P0CE12	P13645	0.1885
P0CE12	P53384	0.1235
P0CE12	Q14114	0.6039
P0CE12	P07437	0.4173
P0CE12	P42575	0.2668
P0CE12	A8MVU1	0.2679
P0CE12	P02533	0.2743
P0CE12	P25815	0.1736
P0CE12	O95999	0.3341
P0CE12	Q9Y2G2	0.1107
P0CE12	Q9H4B4	0.0599
P0CE12	Q9HCE7	0.4276
P0CE12	O00401	0.5905
P0CE12	Q8N1N0	0.3853
P0CE12	P61962	0.0915
P0CE12	O43765	0.1059
P0CE12	Q9H5N1	0.0705
P0CE12	O15068	0.3389
P0CE12	Q7Z460	0.3287
P0CE12	P11532	0.3524
P0CE12	P04049	0.2978
P0CE12	P30041	0.2445
P0CE12	P63104	0.2588
P0CE12	O76094	0.1549
P0CE12	Q9UQ26	0.7336
P0CE12	Q13905	0.3857
P0CE12	Q9UK73	0.3553
P0CE12	P61019	0.4138
P0CE12	Q96RU3	0.2373
P0CE12	P40616	0.2529
P0CE12	P55211	0.0588
P0CE12	Q99986	0.2784
P0CE12	O94822	0.3053
P0CE12	P42345	0.4213
P0CE12	O95997	0.1317
P0CE12	O75962	0.4187
P0CE12	Q9BSW2	0.3714
P0CE12	Q9Y574	0.3550
P0CE12	P05067	0.2377
P0CE12	P54105	0.3614
P0CE12	Q9BYG4	0.3212
P0CE12	O95782	0.2947
P0CE12	P13385	0.4605
P0CE12	Q15942	0.3651
P0CE12	Q15831	0.0909
P0CE12	O00186	0.3070
P0CE12	O95049	0.7291
P0CE12	P49798	0.1251
P0CE12	O75146	0.1742
P0CE12	P78371	0.2992
P0CE12	O75916	0.1904
P0CE12	O43617	0.0924
P0CE12	P62258	0.3721
P0CE12	Q9P0K7	0.4949
P0CE12	Q12967	0.0747
P0CE12	Q8NFH8	0.0842
P0CE12	Q9P0V3	0.3851
P0CE12	Q5T2S8	0.5585
P0CE12	Q6UVJ0	0.0301
P0CE12	Q5VZM2	0.0519
P0CE12	Q9Y6D6	0.2743
P0CE12	O95967	0.4854
P0CE12	Q92997	0.7256
P0CE12	Q15746	0.2078
P0CE12	Q96BM9	0.2951
P0CE12	Q9UII4	0.2791
P0CE12	Q9Y3M8	0.4187
P0CE12	Q86WG3	0.1195
P0CE12	P46821	0.3614
P0CE12	Q8TEY7	0.0995
P0CE12	Q9UGJ1	0.1767
P0CE12	Q7Z6B7	0.1649
P0CE12	P14923	0.5163
P0CE12	Q96FV3	0.3905
P0CE12	P49841	0.2599
P0CE12	Q9Y376	0.2445
P0CE12	Q9BV73	0.3287
P0CE12	Q8TE68	0.4143
P0CE12	P50991	0.2457
P0CE12	P46379	0.3203
P0CE12	Q9Y3E7	0.2445
P0CE12	Q96KB5	0.4204
P0CE12	Q9H7C4	0.0924
P0CE12	Q96ED9	0.2581
P0CE12	O43524	0.2075
P0CE12	O43303	0.3287
P0CE12	O14576	0.3287
P0CE12	Q99963	0.0956
P0CE12	Q96RT7	0.1767
P0CE12	Q9UGM3	0.0648
P0CE12	Q8N4C8	0.2353
P0CE12	Q16513	0.6014
P0CE12	Q96NS5	0.2338
P0CE12	Q68EM7	0.4187
P0CE12	Q8IYB4	0.3013
P0CE12	Q9NZ32	0.3335
P0CE12	O75351	0.2445
P0CE12	O00221	0.4565
P0CE12	Q6ZNA4	0.1018
P0CE12	Q9Y2I6	0.1767
P0CE12	Q9HCD6	0.4949
P0CE12	Q13535	0.4664
P0CE12	Q09013	0.5250
P0CE12	Q6P2E9	0.2743
P0CE12	Q9HB21	0.0919
P0CE12	P98082	0.0756
P0CE12	O14964	0.1160
P0CE12	Q92737	0.7209
P0CE12	O15085	0.7606
P0CE12	O14745	0.3025
P0CE12	Q9H1R3	0.0782
P0CE12	Q9P2Q2	0.3394
P0CE12	Q9NRY4	0.1069
P0CE12	P04350	0.3863
P0CE12	Q7Z3Y7	0.2047
P0CE12	P23458	0.3287
P0CE12	Q9H0T7	0.2548
P0CE12	Q9BPW5	0.5169
P0CE12	P07332	0.2904
P0CE12	P11274	0.3411
P0CE12	Q9Y6X6	0.4610
P0CE12	Q5JTW2	0.3111
P0CE12	Q15109	0.3052
P0CE12	P61081	0.4181
P0CE12	P35240	0.3394
P0CE12	Q8N3F8	0.4256
P0CE12	P41240	0.3092
P0CE12	Q8NFP9	0.1271
P0CE12	Q7RTR0	0.2908
P0CE12	Q9NUP9	0.6291
P0CE12	Q9NPA3	0.1767
P0CE12	Q8NHZ8	0.1161
P0CE12	P61163	0.3335
P0CE12	Q9NZJ0	0.1660
P0CE12	Q9BY11	0.2159
P0CE12	P53618	0.3682
P0CE12	P35442	0.4534
P0CE12	Q9HAT8	0.2105
P0CE12	Q14184	0.5611
P0CE12	P62158	0.3353
P0CE12	P02511	0.1005
P0CE12	Q15642	0.6003
P0CE12	P29279	0.1824
P0CE12	Q8NEV4	0.3534
P0CE12	Q9UJU6	0.5592
P0CE12	Q9NRL3	0.1273
P0CE12	P05412	0.1226
P0CE12	Q7L7X3	0.0924
P0CE12	Q86UL8	0.5037
P0CE12	Q96P48	0.2978
P0CE12	P29466	0.2790
P0CE12	Q38SD2	0.2121
P0CE12	Q96LR5	0.6887
P0CE12	Q96HU8	0.5860
P0CE12	P56539	0.1820
P0CE12	O15131	0.2445
P0CE12	A1A4S6	0.4514
P0CE12	P26447	0.4336
P0CE12	O14787	0.0622
P0CE12	Q5TCY1	0.2483
P0CE12	P80511	0.2424
P0CE12	P04628	0.4085
P0CE12	Q9NP90	0.4703
P0CE12	Q8IV61	0.6182
P0CE12	Q13614	0.1966
P0CE12	Q14164	0.5861
P0CE12	P42771	0.1656
P0CE12	Q96B02	0.5421
P0CE12	Q14790	0.5705
P0CE12	P07196	0.2047
P0CE12	Q9UKX2	0.2223
P0CE12	O94810	0.1904
P0CE12	O14924	0.4806
P0CE12	Q8WZA2	0.4514
P0CE12	P01112	0.7294
P0CE12	O15259	0.3219
P0CE12	Q05823	0.2760
P0CE12	Q9NNX6	0.3853
P0CE12	Q08043	0.3929
P0CE12	Q8WXH6	0.2548
P0CE12	P09525	0.3383
P0CE12	Q9NW82	0.5701
P0CE12	P35555	0.4972
P0CE12	P48788	0.1122
P0CE12	O15530	0.6014
P0CE12	Q14289	0.4727
P0CE12	O75449	0.1049
P0CE12	P08865	0.2918
P0CE12	Q96SB4	0.3841
P0CE12	O95373	0.0368
P0CE12	O15164	0.1343
P0CE12	Q9UHB4	0.2445
P0CE12	O15061	0.2330
P0CE12	P41252	0.2743
P0CE12	O14807	0.5862
P0CE12	Q6QEF8	0.4724
P0CE12	Q07812	0.1221
P0CE12	Q8IW41	0.1657
P0CE12	Q6GYQ0	0.0705
P0CE12	P63146	0.6046
P0CE12	P51148	0.4370
P0CE12	Q9Y614	0.3335
P0CE12	Q92558	0.2380
P0CE12	P42679	0.2904
P0CE12	Q9Y4L5	0.2413
P0CE12	Q8NCE2	0.0924
P0CE12	P01730	0.3326
P0CE12	P84077	0.4514
P0CE12	Q9HC29	0.6113
P0CE12	O75190	0.0804
P0CE12	P42680	0.2904
P0CE12	Q8TEW0	0.6844
P0CE12	O95466	0.2648
P0CE12	P22392	0.0904
P0CE12	P36404	0.4416
P0CE12	Q8TDZ2	0.2933
P0CE12	Q5VST9	0.2651
P0CE12	P22607	0.5067
P0CE12	Q9NZH6	0.0429
P0CE12	O14558	0.1519
P0CE12	Q8NG27	0.1053
P0CE12	P41002	0.1459
P0CE12	Q86VS8	0.2114
P0CE12	Q13177	0.4546
P0CE12	P67870	0.1235
P0CE12	Q9BXW6	0.3588
P0CE12	Q9GZS0	0.3306
P0CE12	Q9HD26	0.6822
P0CE12	P11233	0.4288
P0CE12	Q8TDF6	0.6182
P0CE12	Q9Y2J0	0.5611
P0CE12	Q9NPI6	0.2445
P0CE12	Q9Y2J4	0.0165
P0CE12	O75096	0.2462
P0CE12	P52292	0.3355
P0CE12	Q8NHR9	0.1302
P0CE12	P51955	0.2370
P0CE12	O00459	0.2325
P0CE12	Q99558	0.4272
P0CE12	P51813	0.2904
P0CE12	Q8NI35	0.6844
P0CE12	Q05209	0.2772
P0CE12	P0C869	0.2197
P0CE12	P62328	0.4626
P0CE12	A6NH57	0.4351
P0CE12	P49368	0.3863
P0CE12	O43318	0.3225
P0CE12	O94813	0.3387
P0CE12	O95714	0.4537
P0CE12	Q99996	0.3287
P0CE12	Q86YT6	0.4035
P0CE12	Q9Y266	0.1767
P0CE12	Q8N1I0	0.2445
P0CE12	Q6H8Q1	0.3651
P0CE12	Q96JZ2	0.3808
P0CE12	Q9ULH0	0.2708
P0CE12	A8K8P3	0.3287
P0CE12	Q13115	0.4314
P0CE12	O00339	0.4415
P0CE12	P56945	0.3238
P0CE12	P35754	0.0924
P0CE12	O15169	0.2516
P0CE12	Q9NRW4	0.1564
P0CE12	Q13043	0.0961
P0CE12	O43187	0.2622
P0CE12	Q16539	0.5327
P0CE12	Q9NZL6	0.0747
P0CE12	P49354	0.3309
P0CE12	Q15835	0.6014
P0CE12	Q9P2N2	0.0678
P0CE12	Q13470	0.5229
P0CE12	Q9UMS4	0.2627
P0CE12	P55273	0.2338
P0CE12	P14598	0.2679
P0CE12	P35998	0.3653
P0CE12	O00548	0.4972
P0CE12	P12814	0.3614
P0CE12	P20340	0.2074
P0CE12	Q15208	0.5250
P0CE12	Q9H2K2	0.2131
P0CE12	Q96PM5	0.0784
P0CE12	P24385	0.3080
P0CE12	P78537	0.2445
P0CE12	O15205	0.0963
P0CE12	P35580	0.2223
P0CE12	P06753	0.2383
P0CE12	Q8NF91	0.5443
P0CE12	O75581	0.1671
P0CE12	P50748	0.3287
P0CE12	Q4LDE5	0.6320
P0CE12	P29475	0.2078
P0CE12	O96018	0.1520
P0CE12	Q8IWY4	0.4972
P0CE12	O43586	0.2234
P0CE12	Q96PX1	0.4967
P0CE12	P49674	0.2445
P0CE12	Q02078	0.1744
P0CE12	Q9BZI7	0.1377
P0CE12	Q12802	0.4105
P0CE12	Q9Y490	0.5839
P0CE12	O00629	0.3541
P0CE12	Q9Y297	0.3902
P0CE12	Q15306	0.1615
P0CE12	Q9UM54	0.4213
P0CE12	P40818	0.2772
P0CE12	Q99741	0.2445
P0CE12	P58546	0.2987
P0CE12	O14907	0.4441
P0CE12	O95219	0.1310
P0CE12	Q13509	0.1357
P0CE12	Q9NVA2	0.0900
P0CE12	Q8TC94	0.3335
P0CE12	Q8N8E3	0.1178
P0CE12	P30281	0.0768
P0CE12	Q9UHR4	0.2392
P0CE12	Q96HU1	0.1159
P0CE12	Q9BUX1	0.2445
P0CE12	Q00536	0.1347
P0CE12	Q8IZ41	0.2022
P0CE12	Q9NYA4	0.0629
P0CE12	Q86VQ3	0.4142
P0CE12	Q96S38	0.7362
P0CE12	O75747	0.4753
P0CE12	A8MU46	0.4750
P0CE12	Q06187	0.1368
P0CE12	P10916	0.3287
P0CE12	Q9UQB8	0.3912
P0CE12	P18054	0.2988
P0CE12	Q8WVM8	0.3477
P0CE12	Q07954	0.1365
P0CE12	P11362	0.5067
P0CE12	Q96HA7	0.4142
P0CE12	Q8N5H7	0.2742
P0CE12	P20337	0.4138
P0CE12	O15020	0.5452
P0CE12	Q9UKG1	0.2445
P0CE12	Q7L5N1	0.0666
P0CE12	Q13163	0.0936
P0CE12	P21127	0.1347
P0CE12	Q8IVL1	0.4871
P0CE12	O43933	0.2743
P0CE12	Q02750	0.8317
P0CE12	Q9Y697	0.1966
P0CE12	P15428	0.0743
P0CE12	A5LHX3	0.0924
P0CE12	Q03113	0.4368
P0CE12	Q9Y5S1	0.4512
P0CE12	O43683	0.0912
P0CE12	Q92963	0.7490
P0CE12	Q6ZVZ8	0.5740
P0CE12	Q9H6S3	0.3720
P0CE12	O00273	0.1789
P0CE12	Q9UL25	0.4010
P0CE12	O43739	0.3020
P0CE12	Q96JQ2	0.3524
P0CE12	Q9BQL6	0.2240
P0CE12	Q8N5D0	0.4744
P0CE12	P45985	0.5217
P0CE12	Q15646	0.1222
P0CE12	Q9BSJ2	0.3585
P0CE12	O00291	0.2553
P0CE12	P12931	0.4670
P0CE12	Q96K76	0.0995
P0CE12	O60784	0.3886
P0CE12	P09619	0.4727
P0CE12	P61204	0.2581
P0CE12	Q99661	0.3287
P0CE12	Q99719	0.0628
P0CE12	P62253	0.6887
P0CE12	Q05329	0.2772
P0CE12	Q15811	0.4690
P0CE12	Q13885	0.1357
P0CE12	Q5VZK9	0.2139
P0CE12	Q9H987	0.1305
P0CE12	Q9NQ75	0.1487
P0CE12	Q15735	0.1251
P0CE12	Q9UJT0	0.1779
P0CE12	Q9Y5S2	0.5250
P0CE12	Q03001	0.3524
P0CE12	P60660	0.0526
P0CE12	Q9UJT9	0.0441
P0CE12	P49747	0.4854
P0CE12	O75821	0.1055
P0CE12	Q9UGP4	0.3651
P0CE12	P20591	0.2445
P0CE12	Q13671	0.2069
P0CE12	P20073	0.2889
P0CE12	Q7Z7A4	0.1864
P0CE12	P42685	0.2904
P0CE12	O75602	0.4530
P0CE12	O14818	0.3355
P0CE12	P48960	0.4783
P0CE12	Q9H6Z4	0.0414
P0CE12	P35221	0.4518
P0CE12	O14933	0.6887
P0CE12	Q9H4A6	0.2772
P0CE12	Q8N2Y8	0.1107
P0CE12	O14896	0.1479
P0CE12	Q15078	0.2301
P0CE12	Q14767	0.6320
P0CE12	Q9Y243	0.6014
P0CE12	Q495B1	0.4565
P0CE12	O14920	0.5562
P0CE12	Q9H0E2	0.2445
P0CE12	P78545	0.1283
P0CE12	O15294	0.3070
P0CE12	Q14493	0.1377
P0CE12	Q8IXI1	0.8378
P0CE12	Q9BZ29	0.3009
P0CE12	Q8TEU7	0.6505
P0CE12	Q9UH77	0.4446
P0CE12	P35968	0.5067
P0CE12	Q9BUB5	0.2445
P0CE12	Q15173	0.2445
P0CE12	Q9NRS6	0.1222
P0CE12	Q13094	0.2445
P0CE12	P50995	0.2889
P0CE12	Q9NYJ8	0.4353
P0CE12	P78368	0.3503
P0CE12	P14678	0.1377
P0CE12	P08727	0.2047
P0CE12	Q13237	0.5487
P0CE12	Q6P3W7	0.3494
P0CE12	Q13469	0.1941
P0CE12	Q8NHY3	0.2244
P0CE12	P08758	0.3383
P0CE12	Q96NE9	0.3394
P0CE12	P26367	0.0762
P0CE12	Q15700	0.4563
P0CE12	Q9Y2H9	0.7362
P0CE12	O75828	0.1222
P0CE12	Q16828	0.3696
P0CE12	Q9Y5W5	0.4605
P0CE12	A1X283	0.2821
P0CE12	Q9H2X3	0.3853
P0CE12	P46940	0.3055
P0CE12	O14827	0.2994
P0CE12	Q9UGK3	0.0211
P0CE12	P20248	0.2587
P0CE12	P24723	0.6014
P0CE12	Q8TDM6	0.3295
P0CE12	Q99819	0.2667
P0CE12	Q96CV9	0.1089
P0CE12	O60890	0.4182
P0CE12	P51151	0.2074
P0CE12	O15232	0.4759
P0CE12	P48444	0.1892
P0CE12	P62834	0.5169
P0CE12	Q6P0Q8	0.5250
P0CE12	Q96P44	0.2818
P0CE12	P31947	0.2422
P0CE12	Q75N90	0.4972
P0CE12	Q96B97	0.5055
P0CE12	Q8IY63	0.2445
P0CE12	Q8WY64	0.5525
P0CE12	Q63HR2	0.3731
P0CE12	Q9NPD8	0.6887
P0CE12	Q13188	0.0961
P0CE12	O76050	0.2589
P0CE12	Q9NRF2	0.3004
P0CE12	Q8TED0	0.2493
P0CE12	Q14139	0.0963
P0CE12	Q5S007	0.1176
P0CE12	Q92574	0.3243
P0CE12	Q9NRC6	0.3724
P0CE12	Q9H4P4	0.1148
P0CE12	Q9UNA1	0.5756
P0CE12	Q9BVA0	0.2627
P0CE12	Q96GX5	0.6429
P0CE12	P23743	0.4631
P0CE12	P09917	0.0909
P0CE12	P00441	0.2114
P0CE12	Q7Z699	0.0422
P0CE12	Q76I76	0.0985
P0CE12	Q12929	0.3449
P0CE12	Q13424	0.7256
P0CE12	P14316	0.0852
P0CE12	P35443	0.4972
P0CE12	Q13017	0.2813
P0CE12	Q9UMX0	0.2687
P0CE12	A5D8T8	0.5351
P0CE12	Q06124	0.2445
P0CE12	O75369	0.5189
P0CE12	Q0VDD8	0.1197
P0CE12	Q9NRD5	0.5094
P0CE12	Q86YS6	0.5832
P0CE12	P05783	0.2480
P0CE12	Q9Y385	0.5144
P0CE12	P61764	0.2784
P0CE12	P19835	0.1581
P0CE12	Q8WUM4	0.4341
P0CE12	Q96A58	0.5862
P0CE12	P04792	0.6039
P0CE12	Q86XP0	0.3260
P0CE12	P25787	0.2445
P0CE12	Q9UI12	0.2711
P0CE12	P35237	0.0924
P0CE12	Q9ULV4	0.5648
P0CE12	Q7L523	0.3145
P0CE12	Q16082	0.2445
P0CE12	O75563	0.1251
P0CE12	Q00653	0.4565
P0CE12	P63279	0.6046
P0CE12	P55210	0.3309
P0CE12	P62701	0.0924
P0CE12	Q7L0Q8	0.8378
P0CE12	Q08945	0.1298
P0CE12	Q07890	0.5212
P0CE12	Q8WXH0	0.5443
P0CE12	A6NHL2	0.1779
P0CE12	Q92843	0.0002
P0CE12	Q86XR7	0.1845
P0CE12	Q969M7	0.4699
P0CE12	Q9BRX9	0.3155
P0CE12	Q9Y5M8	0.3223
P0CE12	Q2M3V2	0.5056
P0CE12	P51636	0.2293
P0CE12	Q15654	0.3120
P0CE12	Q9Y6Z7	0.3322
P0CE12	Q99569	0.5069
P0CE12	O43795	0.2223
P0CE12	Q02297	0.4639
P0CE12	Q9NUV9	0.1222
P0CE12	P22694	0.6014
P0CE12	Q8TF74	0.0705
P0CE12	Q9P212	0.4738
P0CE12	P63167	0.4735
P0CE12	Q9HB75	0.1498
P0CE12	Q9UBF9	0.1812
P0CE12	Q13557	0.1251
P0CE12	Q86SQ7	0.3287
P0CE12	Q8TAF3	0.0744
P0CE12	Q9NS23	0.6377
P0CE12	P42684	0.4727
P0CE12	Q8IZD9	0.1178
P0CE12	P20794	0.0317
P0CE12	Q9NQC7	0.2078
P0CE12	Q71F23	0.0706
P0CE12	O60437	0.3174
P0CE12	Q9BQI5	0.1226
P0CE12	Q96PU5	0.4372
P0CE12	P18085	0.3084
P0CE12	P53355	0.0301
P0CE12	Q9BUF5	0.1357
P0CE12	Q9UKE5	0.2353
P0CE12	P46459	0.1235
P0CE12	P53814	0.3809
P0CE12	Q9Y4X5	0.2413
P0CE12	Q8WTQ7	0.7362
P0CE12	Q9H0B6	0.3287
P0CE12	Q9BUH8	0.0695
P0CE12	P62330	0.3753
P0CE12	Q9BRP4	0.3155
P0CE12	O95429	0.2596
P0CE12	O43353	0.5083
P0CE12	P35270	0.1222
P0CE12	P61106	0.2074
P0CE12	P60709	0.5615
P0CE12	Q92625	0.4035
P0CE12	Q9Y496	0.3287
P0CE12	P22612	0.6014
P0CE12	Q13112	0.1615
P0CE12	Q9BVN2	0.1649
P0CE12	Q16825	0.2861
P0CE12	Q68DC2	0.3553
P0CE12	Q16665	0.3066
P0CE12	Q8IYK8	0.5860
P0CE12	Q12982	0.2445
P0CE12	P98077	0.2742
P0CE12	P54136	0.2743
P0CE12	P78527	0.3264
P0CE12	Q9Y219	0.4972
P0CE12	Q14247	0.0533
P0CE12	Q96I34	0.2708
P0CE12	O75410	0.0301
P0CE12	O43889	0.1482
P0CE12	Q9NS15	0.6320
P0CE12	O00444	0.3585
P0CE12	Q3KP44	0.4565
P0CE12	P20592	0.1188
P0CE12	Q92529	0.2742
P0CE12	P31994	0.3871
P0CE12	P48681	0.3556
P0CE12	Q96AX9	0.4565
P0CE12	Q92905	0.1923
P0CE12	Q8IUD6	0.2413
P0CE12	O96020	0.1361
P0CE12	Q9Y678	0.0924
P0CE12	Q7Z628	0.4105
P0CE12	O14543	0.2130
P0CE12	O14965	0.4541
P0CE12	Q96RK4	0.2441
P0CE12	Q9H5P4	0.4588
P0CE12	P62714	0.1751
P0CE12	Q96QB1	0.5526
P0CE12	Q6ZWJ1	0.5169
P0CE12	Q12948	0.0924
P0CE12	P09493	0.3846
P0CE12	Q7Z6J4	0.3354
P0CE12	Q96E17	0.4138
P0CE12	Q92747	0.5590
P0CE12	Q52LW3	0.2718
P0CE12	Q9NT22	0.3929
P0CE12	P78396	0.2153
P0CE12	Q86UT5	0.2676
P0CE12	O14974	0.2708
P0CE12	O60716	0.4006
P0CE12	Q13492	0.3714
P0CE12	Q3KR16	0.2757
P0CE12	Q14194	0.3287
P0CE12	Q96PC3	0.1100
P0CE12	O14640	0.6030
P0CE12	Q9HCS5	0.3394
P0CE12	Q13233	0.1952
P0CE12	P42574	0.4096
P0CE12	P29353	0.4111
P0CE12	Q9Y272	0.7490
P0CE12	P11168	0.0529
P0CE12	P32519	0.1283
P0CE12	O00308	0.0916
P0CE12	Q96LW2	0.5701
P0CE12	O43294	0.3651
P0CE12	Q9Y2I7	0.3611
P0CE12	Q92783	0.2445
P0CE12	P49840	0.0362
P0CE12	Q13191	0.3038
P0CE12	Q6UXH1	0.4692
P0CE12	P09769	0.3407
P0CE12	Q8TD19	0.3393
P0CE12	P68032	0.3335
P0CE12	Q05397	0.4727
P0CE12	O75531	0.3355
P0CE12	O60307	0.7362
P0CE12	Q17R89	0.4187
P0CE12	Q7Z713	0.3964
P0CE12	Q04864	0.2153
P0CE12	Q92619	0.2718
P0CE12	Q9H9E1	0.4923
P0CE12	A8MQ27	0.2589
P0CE12	P35626	0.7362
P0CE12	O00139	0.3287
P0CE12	Q9NSN8	0.5184
P0CE12	Q14596	0.2145
P0CE12	Q9GZR1	0.0240
P0CE12	O00628	0.0669
P0CE12	Q969Q5	0.4187
P0CE12	P61006	0.4138
P0CE12	Q8IVW4	0.2279
P0CE12	Q7L804	0.4527
P0CE12	P26842	0.4341
P0CE12	Q99698	0.2445
P0CE12	Q86XR8	0.3106
P0CE12	Q9BYX7	0.3335
P0CE12	Q9BPX5	0.1892
P0CE12	Q5TAQ9	0.1800
P0CE12	O00429	0.3309
P0CE12	Q93008	0.1917
P0CE12	O75083	0.3192
P0CE12	Q01201	0.2159
P0CE12	Q13588	0.2690
P0CE12	Q15139	0.1581
P0CE12	Q6UXF7	0.4858
P0CE12	Q9ULL8	0.4305
P0CE12	Q9C0C7	0.2205
P0CE12	P08581	0.4727
P0CE12	Q8WU08	0.6014
P0CE12	P48730	0.3614
P0CE12	Q9ULC3	0.4703
P0CE12	Q9NVJ2	0.2951
P0CE12	Q9ULW5	0.4010
P0CE12	Q68DX3	0.6844
P0CE12	Q8WV28	0.2772
P0CE12	P31150	0.4187
P0CE12	Q7Z7A1	0.3287
P0CE12	Q16236	0.0260
P0CE12	P23497	0.1143
P0CE12	P51157	0.2676
P0CE12	Q9ULE6	0.2445
P0CE12	O15143	0.6624
P0CE12	Q6P5Z2	0.6014
P0CE12	Q8NFD2	0.4843
P0CE12	P84085	0.2581
P0CE12	P52907	0.5185
P0CE12	P19525	0.0795
P0CE12	P12270	0.2463
P0CE12	P07197	0.2047
P0CE12	O95817	0.3819
P0CE12	O43281	0.2419
P0CE12	Q9UKS6	0.2159
P0CE12	Q15691	0.3287
P0CE12	P28676	0.3088
P0CE12	Q86Y07	0.5800
P0CE12	Q96Q15	0.2789
P0CE12	P10398	0.3811
P0CE12	P31751	0.6014
P0CE12	O94827	0.4105
P0CE12	P42025	0.3335
P0CE12	P42338	0.4083
P0CE12	P62745	0.8430
P0CE12	Q5T1M5	0.2446
P0CE12	P63267	0.3335
P0CE12	Q8N7Z5	0.4909
P0CE12	Q16512	0.6014
P0CE12	Q92636	0.1210
P0CE12	O14921	0.1251
P0CE12	P46937	0.2237
P0CE12	Q27J81	0.1117
P0CE12	P67775	0.0950
P0CE12	Q9UPV0	0.3585
P0CE12	Q8N9B5	0.1234
P0CE12	Q13884	0.6822
P0CE12	Q9BZZ2	0.2857
P0CE12	Q5JTC6	0.2772
P0CE12	Q9NY99	0.4683
P0CE12	P35568	0.3660
P0CE12	Q16763	0.6046
P0CE12	P10911	0.4416
P0CE12	P07911	0.6201
P0CE12	Q9UQQ2	0.2742
P0CE12	A6NK89	0.1767
P0CE12	Q10567	0.2620
P0CE12	P04406	0.3353
P0CE12	P50570	0.4620
P0CE12	Q13322	0.2772
P0CE12	Q99942	0.3916
P0CE12	O95239	0.2065
P0CE12	P05161	0.1339
P0CE12	P35354	0.3187
P0CE12	Q9NZM3	0.4302
P0CE12	P07093	0.0499
P0CE12	P21359	0.1915
P0CE12	Q9Y2X7	0.2935
P0CE12	P13501	0.1993
P0CE12	O60880	0.2159
P0CE12	Q5VTH9	0.4891
P0CE12	P51692	0.1317
P0CE12	O60763	0.1492
P0CE12	P17516	0.0924
P0CE12	O96019	0.3864
P0CE12	Q00535	0.3144
P0CE12	Q5SYB0	0.2139
P0CE12	P00533	0.4727
P0CE12	Q9H981	0.3864
P0CE12	Q86UD3	0.2468
P0CE12	Q9NR31	0.2529
P0CE12	Q9UN86	0.1295
P0CE12	P16109	0.3251
P0CE12	Q9UKT4	0.2049
P0CE12	P56705	0.4085
P0CE12	A6NI72	0.2679
P0CE12	Q86SG2	0.5478
P0CE12	Q92565	0.2788
P0CE12	O14727	0.2743
P0CE12	Q8IWB7	0.2786
P0CE12	Q9BRV8	0.2445
P0CE12	P10809	0.3907
P0CE12	Q04912	0.4727
P0CE12	Q8TDW5	0.3735
P0CE12	P62491	0.2548
P0CE12	Q14766	0.6320
P0CE12	Q12840	0.3287
P0CE12	Q8WXK1	0.4056
P0CE12	Q99973	0.2267
P0CE12	Q9UPP2	0.2527
P0CE12	Q13608	0.2445
P0CE12	Q96JA3	0.2489
P0CE12	Q9H568	0.3335
P0CE12	O94967	0.2324
P0CE12	Q96HA8	0.2445
P0CE12	Q12959	0.4032
P0CE12	Q9H672	0.3983
P0CE12	P09913	0.2445
P0CE12	Q9Y4P8	0.2743
P0CE12	P10301	0.5539
P0CE12	O15078	0.3287
P0CE12	P21579	0.5056
P0CE12	P52198	0.8511
P0CE12	P22681	0.1612
P0CE12	P51956	0.2933
P0CE12	P31146	0.3695
P0CE12	Q4VX76	0.4527
P0CE12	Q96NW4	0.4131
P0CE12	Q96JP0	0.3828
P0CE12	Q13795	0.2529
P0CE12	Q9H3D4	0.0658
P0CE12	Q8IVU3	0.2429
P0CE12	P08670	0.7468
P0CE12	Q9BTU6	0.2772
P0CE12	P62993	0.4002
P0CE12	Q8N752	0.5181
P0CE12	O15273	0.2445
P0CE12	P24941	0.1751
P0CE12	P11226	0.3853
P0CE12	O43639	0.3219
P0CE12	O00755	0.4085
P0CE12	Q6PCD5	0.3915
P0CE12	Q07960	0.4514
P0CE12	Q96SW2	0.0915
P0CE12	O15392	0.0879
P0CE12	Q9NUS5	0.2445
P0CE12	Q9HC10	0.5082
P0CE12	P61966	0.1100
P0CE12	Q02363	0.2272
P0CE12	Q14183	0.5082
P0CE12	O75044	0.4035
P0CE12	Q9NS87	0.1767
P0CE12	Q9P1Z2	0.2207
P0CE12	Q96QK1	0.2445
P0CE12	Q9BRR9	0.0641
P0CE12	Q96DI7	0.1273
P0CE12	Q8WXE9	0.1197
P0CE12	Q02224	0.3287
P0CE12	Q6A555	0.4142
P0CE12	P11142	0.2773
P0CE12	P61923	0.0963
P0CE12	P08754	0.4368
P0CE12	Q9NYY3	0.2591
P0CE12	Q9UKB1	0.3479
P0CE12	Q9UQ03	0.4144
P0CE12	P61587	0.8881
P0CE12	Q8WUP2	0.3651
P0CE12	P35869	0.1615
P0CE12	P16591	0.2904
P0CE12	O00762	0.6835
P0CE12	Q6ZV73	0.2922
P0CE12	P25098	0.7362
P0CE12	Q99704	0.2445
P0CE12	P20700	0.4291
P0CE12	Q99578	0.6668
P0CE12	P67936	0.2310
P0CE12	P17081	0.8933
P0CE12	Q8WXU2	0.2285
P0CE12	Q9UL26	0.2022
P0CE12	Q13402	0.3431
P0CE12	Q96CF2	0.0924
P0CE12	P26232	0.3760
P0CE12	Q8TAI7	0.4920
P0CE12	Q9Y239	0.5410
P0CE12	Q9Y6T7	0.4621
P0CE12	O95405	0.0899
P0CE12	Q96P71	0.1802
P0CE12	Q13315	0.3264
P0CE12	Q07283	0.1243
P0CE12	Q9UPQ3	0.4241
P0CE12	Q8IWX7	0.1968
P0CE12	P07307	0.3322
P0CE12	Q8WXI3	0.4056
P0CE12	Q14204	0.3287
P0CE12	O43903	0.4606
P0CE12	P68366	0.2016
P0CE12	Q96AQ6	0.2817
P0CE12	Q9NQL2	0.3764
P0CE12	A6NK59	0.3602
P0CE12	Q0VDF9	0.2445
P0CE12	Q9Y6B6	0.2529
P0CE12	P04264	0.4291
P0CE12	P15153	0.8933
P0CE12	Q8IZL9	0.1295
P0CE12	P11234	0.4417
P0CE12	O95267	0.6182
P0CE12	P17987	0.2641
P0CE12	P35908	0.3869
P0CE12	Q3MJ16	0.2793
P0CE12	Q16829	0.5217
P0CE12	P15121	0.0466
P0CE12	Q96GE4	0.2776
P0CE12	Q92985	0.4999
P0CE12	P45984	0.5217
P0CE12	Q9NZZ3	0.2445
P0CE12	Q8IZD4	0.2445
P0CE12	O15524	0.3603
P0CE12	Q06141	0.3853
P0CE12	Q6XZF7	0.2827
P0CE12	Q13642	0.3252
P0CE12	Q05682	0.4173
P0CE12	Q0P5N6	0.3068
P0CE12	Q9NYG5	0.0892
P0CE12	P56559	0.2529
P0CE12	P07951	0.1767
P0CE12	P36405	0.2581
P0CE12	O75095	0.6201
P0CE12	Q15418	0.6014
P0CE12	O60449	0.3008
P0CE12	A2A2Y4	0.3394
P0CE12	Q9H0C5	0.3034
P0CE12	Q14088	0.5961
P0CE12	P07900	0.2685
P0CE12	O60879	0.2562
P0CE12	O00443	0.2692
P0CE12	Q9UBC1	0.3580
P0CE12	Q99523	0.1398
P0CE12	P61457	0.1615
P0CE12	Q7Z3Y8	0.2047
P0CE12	P16157	0.3837
P0CE12	Q8N122	0.2445
P0CE12	P49619	0.3273
P0CE12	Q9NYR9	0.2304
P0CE12	O15066	0.3287
P0CE12	Q16658	0.4626
P0CE12	Q13077	0.1453
P0CE12	O14713	0.2445
P0CE12	Q8WWI1	0.4617
P0CE12	Q5GLZ8	0.2429
P0CE12	P46108	0.2772
P0CE12	Q8NHY2	0.2365
P0CE12	Q9HBL0	0.2159
P0CE12	P43034	0.4445
P0CE12	O15264	0.2781
P0CE12	P62987	0.5889
P0CE12	Q6XUX3	0.2355
P0CE12	O94921	0.2772
P0CE12	Q9NPB6	0.3660
P0CE12	P19174	0.3682
P0CE12	Q9NYN1	0.7299
P0CE12	Q9H939	0.1767
P0CE12	Q6B8I1	0.2275
P0CE12	O00212	0.8933
P0CE12	Q9Y6V0	0.4527
P0CE12	P35556	0.4972
P0CE12	Q9BUZ4	0.2695
P0CE12	P61289	0.2445
P0CE12	P05129	0.6014
P0CE12	Q9NPY3	0.6320
P0CE12	Q86WI3	0.3162
P0CE12	Q14677	0.3886
P0CE12	Q13568	0.1317
P0CE12	Q9NZJ5	0.3810
P0CE12	O95057	0.5357
P0CE12	P52566	0.6314
P0CE12	P68036	0.6046
P0CE12	Q13418	0.3813
P0CE12	P35916	0.2535
P0CE12	Q13515	0.2047
P0CE12	Q99501	0.2244
P0CE12	Q96DA2	0.4138
P0CE12	Q13033	0.1273
P0CE12	P61224	0.5169
P0CE12	Q9Y6K9	0.3808
P0CE12	Q9HBH0	0.8933
P0CE12	Q13547	0.2748
P0CE12	P05771	0.6014
P0CE12	Q14669	0.0963
P0CE12	Q8WVK7	0.3287
P0CE12	P41279	0.0909
P0CE12	Q8IVI9	0.2069
P0CE12	Q92556	0.7033
P0CE12	Q86VW2	0.2705
P0CE12	Q96RF0	0.1639
P0CE12	P0C264	0.4766
P0CE12	P08588	0.2184
P0CE12	Q7Z4I7	0.3651
P0CE12	Q8TCU6	0.4738
P0CE12	Q6UXH8	0.4972
P0CE12	P51617	0.6914
P0CE12	P61073	0.1543
P0CE12	P53365	0.4946
P0CE12	Q5JWF2	0.4368
P0CE12	O14980	0.3206
P0CE12	Q9UDY2	0.7794
P0CE12	P51178	0.1337
P0CE12	P27348	0.0798
P0CE12	Q9UJC3	0.2581
P0CE12	Q9BT40	0.3640
P0CE12	P33402	0.0924
P0CE12	P19878	0.2743
P0CE12	P21802	0.4565
P0CE12	P10147	0.1950
P0CE12	Q15751	0.2083
P0CE12	P14649	0.0526
P0CE12	O14908	0.1966
P0CE12	P31946	0.4084
P0CE12	Q9Y615	0.3335
P0CE12	Q14344	0.4368
P0CE12	P62877	0.2836
P0CE12	Q59H18	0.3703
P0CE12	P30305	0.1767
P0CE12	P20336	0.4138
P0CE12	Q96IY1	0.3070
P0CE12	P20749	0.4565
P0CE12	Q15669	0.8933
P0CE12	Q8TDY3	0.3335
P0CE12	Q9P2G3	0.0924
P0CE12	Q9Y6Q2	0.0705
P0CE12	Q9UHD9	0.4562
P0CE12	P21926	0.3905
P0CE12	B2RTY4	0.2223
P0CE12	Q9UHD2	0.5101
P0CE12	P38646	0.0209
P0CE12	Q9NP72	0.2074
P0CE12	Q8NCM8	0.2094
P0CE12	O43747	0.3886
P0CE12	P25445	0.1818
P0CE12	Q9BVA1	0.1357
P0CE12	P42768	0.3287
P0CE12	P09972	0.3026
P0CE12	P19429	0.2445
P0CE12	Q9GZS3	0.2205
P0CE12	Q9BYB0	0.0787
P0CE12	P28062	0.1834
P0CE12	Q15036	0.2445
P0CE12	P35222	0.5399
P0CE12	Q8IX05	0.3322
P0CE12	Q14019	0.2983
P0CE12	Q8N9I0	0.5611
P0CE12	Q86YV0	0.3804
P0CE12	Q02779	0.3280
P0CE12	Q8N1V2	0.1695
P0CE12	P09914	0.1854
P0CE12	Q9Y2G4	0.4565
P0CE12	Q05193	0.1742
P0CE12	Q96FS4	0.2445
P0CE12	Q9Y4H2	0.2772
P0CE12	Q07866	0.3287
P0CE12	Q14CM0	0.2297
P0CE12	P0CAP1	0.1927
P0CE12	Q9BQ90	0.2445
P0CE12	Q5VT25	0.5250
P0CL47	Q96EY1	0.3227
P0CL47	Q9H6Y5	0.6334
P0CL47	Q96RU7	0.2903
P0CL47	Q9H8V3	0.4283
P0CL47	Q9NX02	0.2354
P0CL47	P51149	0.3016
P0CL47	P53041	0.3131
P0CL47	Q969T4	0.5924
P0CL47	P02549	0.4854
P0CL47	P31323	0.1251
P0CL47	P01130	0.3574
P0CL47	Q9UPZ9	0.2831
P0CL47	P60981	0.1632
P0CL47	P46934	0.3682
P0CL47	Q8IYD1	0.2445
P0CL47	O60229	0.3584
P0CL47	Q9P1U1	0.5072
P0CL47	Q9NR09	0.4638
P0CL47	Q8WYP3	0.1122
P0CL47	Q9UNN5	0.2445
P0CL47	P45983	0.5217
P0CL47	Q9BW27	0.3026
P0CL47	Q9UQB3	0.4612
P0CL47	Q9NQW6	0.2212
P0CL47	Q7Z614	0.1413
P0CL47	Q96CA5	0.2676
P0CL47	P49137	0.5217
P0CL47	Q9HAU4	0.3903
P0CL47	Q9HBI1	0.3967
P0CL47	P68400	0.4285
P0CL47	Q9UN19	0.3482
P0CL47	P68363	0.1957
P0CL47	Q9H792	0.2197
P0CL47	Q14005	0.6812
P0CL47	O95684	0.2808
P0CL47	Q9HD43	0.1972
P0CL47	Q9NZN5	0.7434
P0CL47	P12883	0.6140
P0CL47	O95295	0.3653
P0CL47	P09429	0.0829
P0CL47	P07948	0.5233
P0CL47	Q13164	0.5217
P0CL47	Q8IYJ3	0.5086
P0CL47	O14512	0.3961
P0CL47	P28482	0.6266
P0CL47	Q96PV0	0.3885
P0CL47	Q9BX70	0.4707
P0CL47	Q9HC77	0.3287
P0CL47	P68106	0.3587
P0CL47	Q9H0H5	0.1159
P0CL47	P68133	0.5072
P0CL47	Q9Y6Y0	0.0320
P0CL47	Q9Y4K3	0.4181
P0CL47	Q9Y6W5	0.5160
P0CL47	Q8NHV4	0.1767
P0CL47	P11137	0.0301
P0CL47	P14317	0.4423
P0CL47	Q9UQ16	0.3713
P0CL47	O95613	0.3287
P0CL47	Q9ULJ8	0.6792
P0CL47	Q92888	0.3689
P0CL47	Q9ULZ3	0.1966
P0CL47	Q96J02	0.3682
P0CL47	Q9HCH5	0.4033
P0CL47	Q9BXL7	0.3117
P0CL47	Q9BU20	0.7156
P0CL47	Q9H8T0	0.0294
P0CL47	Q14C86	0.2379
P0CL47	Q9HC98	0.3841
P0CL47	Q969Q4	0.5152
P0CL47	P08729	0.4473
P0CL47	Q02156	0.6888
P0CL47	Q15311	0.1745
P0CL47	Q15653	0.6210
P0CL47	Q13075	0.2893
P0CL47	P57737	0.4570
P0CL47	O95271	0.2296
P0CL47	O00141	0.6888
P0CL47	Q13451	0.3937
P0CL47	Q9UJT1	0.1957
P0CL47	P28072	0.1834
P0CL47	Q96JY6	0.2976
P0CL47	O43516	0.4465
P0CL47	Q13813	0.4854
P0CL47	Q9NXR1	0.3287
P0CL47	Q16543	0.2445
P0CL47	P04637	0.2735
P0CL47	Q8IUC4	0.2532
P0CL47	Q13748	0.1957
P0CL47	Q96SN8	0.3287
P0CL47	Q92835	0.3997
P0CL47	Q8IWJ2	0.3789
P0CL47	Q9Y3F4	0.2772
P0CL47	Q15121	0.4770
P0CL47	Q8TEQ6	0.3063
P0CL47	P49789	0.2772
P0CL47	P48729	0.3287
P0CL47	P68104	0.1317
P0CL47	Q86V81	0.1213
P0CL47	P52294	0.4219
P0CL47	Q9H4B6	0.2607
P0CL47	P11171	0.5131
P0CL47	Q9H0N0	0.6172
P0CL47	Q9NPP4	0.2681
P0CL47	Q9BR61	0.1793
P0CL47	P07355	0.0040
P0CL47	Q96JH8	0.6812
P0CL47	P47756	0.5185
P0CL47	Q9UM47	0.4725
P0CL47	P13489	0.1838
P0CL47	Q15052	0.5776
P0CL47	O00750	0.5875
P0CL47	P49703	0.5204
P0CL47	Q13972	0.4405
P0CL47	Q8IUQ4	0.3336
P0CL47	Q96L92	0.6368
P0CL47	P17252	0.6888
P0CL47	P30622	0.0900
P0CL47	P08631	0.5233
P0CL47	Q96Q42	0.0445
P0CL47	Q9UQ88	0.3830
P0CL47	O15111	0.5861
P0CL47	Q8IYU2	0.3062
P0CL47	P17612	0.6888
P0CL47	Q9H267	0.2799
P0CL47	Q9BZF9	0.2592
P0CL47	Q14155	0.5245
P0CL47	P10636	0.4702
P0CL47	P06213	0.6713
P0CL47	Q9Y4G6	0.3816
P0CL47	Q9C000	0.2668
P0CL47	Q9BQA1	0.2743
P0CL47	Q93009	0.2348
P0CL47	Q9H7P9	0.5138
P0CL47	Q8N0X2	0.1441
P0CL47	Q15392	0.0798
P0CL47	Q9NRM7	0.5356
P0CL47	Q9NSB4	0.5241
P0CL47	Q9Y3P9	0.3287
P0CL47	O14966	0.5088
P0CL47	Q96B36	0.2445
P0CL47	Q96S53	0.5877
P0CL47	Q9UPX8	0.4671
P0CL47	Q8WXI2	0.3582
P0CL47	Q99961	0.4086
P0CL47	P57059	0.0909
P0CL47	P20339	0.5045
P0CL47	O00499	0.4077
P0CL47	Q9NQU5	0.3077
P0CL47	P63096	0.6617
P0CL47	P28065	0.3355
P0CL47	Q12846	0.0790
P0CL47	Q5JSH3	0.1344
P0CL47	P11441	0.4078
P0CL47	P40763	0.4931
P0CL47	Q9C0H5	0.0787
P0CL47	Q9Y2M5	0.1078
P0CL47	P54725	0.4210
P0CL47	Q8TDY4	0.4354
P0CL47	Q9NR80	0.5138
P0CL47	Q8WWN8	0.1687
P0CL47	P01111	0.7671
P0CL47	Q9Y6D5	0.3287
P0CL47	Q9BVC4	0.2445
P0CL47	P11277	0.5905
P0CL47	Q9Y2X8	0.4587
P0CL47	Q53QZ3	0.2667
P0CL47	Q92730	0.8944
P0CL47	Q9NR12	0.5522
P0CL47	P04899	0.6617
P0CL47	Q71U36	0.2016
P0CL47	P63000	0.9106
P0CL47	P52735	0.4603
P0CL47	P58107	0.1349
P0CL47	P17661	0.5241
P0CL47	Q9NRH3	0.1957
P0CL47	Q9Y6H5	0.3434
P0CL47	Q03135	0.3905
P0CL47	Q96D21	0.6380
P0CL47	Q99836	0.4474
P0CL47	Q14651	0.4807
P0CL47	Q96HC4	0.5522
P0CL47	Q9NWZ3	0.3370
P0CL47	P13797	0.5310
P0CL47	Q9ULV0	0.6200
P0CL47	Q96GD4	0.6338
P0CL47	P60953	0.9106
P0CL47	Q9HB90	0.5248
P0CL47	P59047	0.2367
P0CL47	P32019	0.0996
P0CL47	Q5VV41	0.4187
P0CL47	Q9C0E4	0.6334
P0CL47	Q9BRK5	0.1096
P0CL47	Q15058	0.1052
P0CL47	P33176	0.2628
P0CL47	Q04759	0.6888
P0CL47	Q96EV8	0.2772
P0CL47	Q9NZU5	0.5502
P0CL47	Q9H0M0	0.3211
P0CL47	O43307	0.4115
P0CL47	P32121	0.2772
P0CL47	P84095	0.9106
P0CL47	P62979	0.3295
P0CL47	O94875	0.4086
P0CL47	Q05086	0.3355
P0CL47	O95294	0.6527
P0CL47	Q9Y5P4	0.2743
P0CL47	Q9ULT8	0.2636
P0CL47	P61586	0.7976
P0CL47	P35900	0.4473
P0CL47	Q9BQI3	0.2992
P0CL47	P00966	0.2445
P0CL47	Q9HAP6	0.6812
P0CL47	Q13347	0.2445
P0CL47	Q9BQI6	0.5138
P0CL47	Q92796	0.4538
P0CL47	Q12852	0.6614
P0CL47	P08134	0.9006
P0CL47	Q9Y2J2	0.5131
P0CL47	Q9Y4F1	0.4621
P0CL47	Q8WV41	0.3660
P0CL47	Q9Y6E0	0.5107
P0CL47	Q96G01	0.1755
P0CL47	Q9P2R3	0.5876
P0CL47	Q92882	0.2468
P0CL47	Q13464	0.6888
P0CL47	Q9HBY8	0.6888
P0CL47	Q14847	0.4137
P0CL47	Q8WWW0	0.1785
P0CL47	P05062	0.4324
P0CL47	Q9HCM4	0.5012
P0CL47	Q05513	0.6888
P0CL47	Q9H788	0.3571
P0CL47	Q9UBF8	0.4305
P0CL47	Q9H0U4	0.3068
P0CL47	Q9UI47	0.1589
P0CL47	Q96DZ5	0.3969
P0CL47	P43405	0.5523
P0CL47	Q92764	0.4473
P0CL47	P25789	0.3355
P0CL47	Q9C040	0.3379
P0CL47	Q9UPN3	0.5500
P0CL47	Q9NZC7	0.2995
P0CL47	Q07889	0.7117
P0CL47	Q9UI08	0.3287
P0CL47	Q15154	0.5101
P0CL47	P61086	0.5924
P0CL47	Q9C0G6	0.1181
P0CL47	P61225	0.6912
P0CL47	Q15283	0.5343
P0CL47	Q15185	0.2743
P0CL47	Q15327	0.4861
P0CL47	Q00987	0.2196
P0CL47	Q9UQF2	0.2493
P0CL47	Q8N392	0.0585
P0CL47	P10415	0.1134
P0CL47	P06493	0.6590
P0CL47	Q8TDG2	0.5072
P0CL47	P06239	0.5233
P0CL47	Q9H2X6	0.3861
P0CL47	Q9Y463	0.2840
P0CL47	Q9Y623	0.6140
P0CL47	P40306	0.1834
P0CL47	Q9GZN1	0.3944
P0CL47	Q9BX66	0.4086
P0CL47	Q14653	0.4865
P0CL47	Q05084	0.1110
P0CL47	Q99759	0.3360
P0CL47	Q9BVJ7	0.1964
P0CL47	Q96SB3	0.6289
P0CL47	Q8IWE5	0.1829
P0CL47	Q9H254	0.5905
P0CL47	Q9H7D7	0.2708
P0CL47	P46783	0.2743
P0CL47	Q9Y5K6	0.4086
P0CL47	P10114	0.5338
P0CL47	Q6ZSZ5	0.4333
P0CL47	Q9BXL6	0.3506
P0CL47	Q9NTX7	0.0909
P0CL47	Q8NI77	0.3287
P0CL47	Q9Y689	0.5152
P0CL47	Q15599	0.6812
P0CL47	Q5BJF6	0.3287
P0CL47	P40617	0.5152
P0CL47	A7KAX9	0.4514
P0CL47	Q9NPJ1	0.3536
P0CL47	P50502	0.3492
P0CL47	O43707	0.5300
P0CL47	Q7Z6I6	0.0225
P0CL47	Q9H4M9	0.0459
P0CL47	P35749	0.6140
P0CL47	P57735	0.3016
P0CL47	Q9BYG5	0.3259
P0CL47	P62826	0.5216
P0CL47	Q15075	0.5271
P0CL47	Q9BXM7	0.2246
P0CL47	Q9NVD7	0.5099
P0CL47	O43283	0.6614
P0CL47	Q96LI5	0.0909
P0CL47	O00505	0.3355
P0CL47	P30304	0.2445
P0CL47	Q92934	0.2766
P0CL47	P15924	0.3934
P0CL47	Q9H1K0	0.3670
P0CL47	Q99584	0.2414
P0CL47	Q9UNE7	0.2189
P0CL47	P31944	0.2240
P0CL47	Q96PY6	0.5190
P0CL47	Q9NYS0	0.6401
P0CL47	P08238	0.2837
P0CL47	Q9BR76	0.5052
P0CL47	P63165	0.2786
P0CL47	P62937	0.3604
P0CL47	Q8N264	0.4743
P0CL47	P46939	0.5023
P0CL47	Q96QV1	0.5981
P0CL47	Q96L33	0.9106
P0CL47	O43597	0.3614
P0CL47	Q92614	0.5261
P0CL47	Q96AX2	0.3068
P0CL47	Q16644	0.5217
P0CL47	Q96M96	0.6174
P0CL47	Q99816	0.1979
P0CL47	Q01082	0.5905
P0CL47	Q15382	0.6507
P0CL47	Q8NFH4	0.0518
P0CL47	Q9Y2L6	0.5436
P0CL47	Q9Y283	0.4066
P0CL47	O15511	0.3719
P0CL47	Q92918	0.4472
P0CL47	P50542	0.2668
P0CL47	Q9GZM8	0.2097
P0CL47	Q6UXS9	0.1582
P0CL47	Q96P47	0.5332
P0CL47	Q9UKW4	0.6088
P0CL47	Q9H2K8	0.5445
P0CL47	P08107	0.2445
P0CL47	Q96PK2	0.4593
P0CL47	Q99683	0.4106
P0CL47	Q9Y2T1	0.1785
P0CL47	P62070	0.6290
P0CL47	P20338	0.4514
P0CL47	P61020	0.4816
P0CL47	Q9H0F7	0.5152
P0CL47	Q99613	0.2445
P0CL47	Q9UK22	0.1047
P0CL47	Q96KX2	0.2289
P0CL47	Q9BYD9	0.5072
P0CL47	Q9BSK4	0.2218
P0CL47	Q92569	0.3535
P0CL47	Q3YEC7	0.4750
P0CL47	P49418	0.2523
P0CL47	P46060	0.3287
P0CL47	Q6IBS0	0.0547
P0CL47	Q9Y2U5	0.3360
P0CL47	P55957	0.3203
P0CL47	Q96N96	0.3644
P0CL47	Q13459	0.3352
P0CL47	Q9NYT0	0.1282
P0CL47	Q6DN90	0.2860
P0CL47	P61970	0.2445
P0CL47	P59998	0.2318
P0CL47	P11309	0.4124
P0CL47	Q9P289	0.4175
P0CL47	Q9BWF2	0.2364
P0CL47	Q99418	0.3582
P0CL47	Q9Y3L5	0.5347
P0CL47	Q96MT3	0.5522
P0CL47	Q92974	0.4139
P0CL47	Q9UPW8	0.6896
P0CL47	Q14525	0.4473
P0CL47	Q9P209	0.3287
P0CL47	O14936	0.3070
P0CL47	P08567	0.4029
P0CL47	Q96T51	0.3552
P0CL47	P61160	0.5072
P0CL47	O60447	0.1662
P0CL47	P20936	0.4728
P0CL47	Q96CW5	0.3287
P0CL47	Q99962	0.4213
P0CL47	P49720	0.1834
P0CL47	O14733	0.5610
P0CL47	Q92851	0.0675
P0CL47	Q9NP31	0.4583
P0CL47	O75791	0.3482
P0CL47	Q92527	0.5353
P0CL47	Q7Z5H3	0.3059
P0CL47	A1IGU5	0.3696
P0CL47	Q969U6	0.1415
P0CL47	O15519	0.1065
P0CL47	Q13541	0.2743
P0CL47	Q86VP1	0.1112
P0CL47	Q9UM11	0.2879
P0CL47	P04271	0.2414
P0CL47	Q9NYL2	0.5662
P0CL47	P63208	0.0658
P0CL47	Q13490	0.2893
P0CL47	Q8TF42	0.4075
P0CL47	P04626	0.5732
P0CL47	P18206	0.5839
P0CL47	P41208	0.1915
P0CL47	P08133	0.0953
P0CL47	Q155Q3	0.5487
P0CL47	Q92608	0.3106
P0CL47	Q14974	0.4219
P0CL47	P35609	0.5300
P0CL47	P16949	0.1767
P0CL47	P52630	0.2553
P0CL47	Q9BT23	0.5512
P0CL47	Q7Z6G8	0.3053
P0CL47	P63261	0.5366
P0CL47	Q02790	0.3937
P0CL47	Q9BYZ6	0.8527
P0CL47	Q8NFZ5	0.3836
P0CL47	Q9BZG1	0.5097
P0CL47	Q9NZQ9	0.2308
P0CL47	Q14511	0.3383
P0CL47	Q9BS16	0.1487
P0CL47	Q96P20	0.2445
P0CL47	O95433	0.3492
P0CL47	P60763	0.9106
P0CL47	Q93096	0.3312
P0CL47	P10599	0.3396
P0CL47	P30307	0.3355
P0CL47	Q9NRR5	0.3606
P0CL47	O15083	0.1519
P0CL47	P62879	0.2360
P0CL47	P62333	0.3070
P0CL47	Q7Z444	0.8883
P0CL47	Q01484	0.3837
P0CL47	P25963	0.7435
P0CL47	Q14141	0.1211
P0CL47	Q9NZN1	0.3062
P0CL47	Q9UKX3	0.6140
P0CL47	Q9BW83	0.3245
P0CL47	Q96PE2	0.3689
P0CL47	O60610	0.3706
P0CL47	Q9UEW8	0.4175
P0CL47	Q8WZ42	0.2384
P0CL47	Q9BQE3	0.1957
P0CL47	Q9UHV5	0.5094
P0CL47	Q92817	0.2923
P0CL47	Q9P2H3	0.1338
P0CL47	Q04206	0.5567
P0CL47	Q9Y4G8	0.6245
P0CL47	Q9NSC5	0.0188
P0CL47	Q96IF1	0.5522
P0CL47	P58753	0.1266
P0CL47	P06241	0.5233
P0CL47	Q96T49	0.2296
P0CL47	Q86X27	0.3157
P0CL47	P55345	0.5070
P0CL47	Q99550	0.2236
P0CL47	Q9Y2K3	0.6140
P0CL47	Q8NFH3	0.0917
P0CL47	Q9NSB8	0.2823
P0CL47	Q9Y566	0.2947
P0CL47	Q8TE67	0.6178
P0CL47	Q9NR81	0.3689
P0CL47	Q9P107	0.1386
P0CL47	Q8IXI2	0.8559
P0CL47	P23443	0.6888
P0CL47	Q8TAP4	0.5522
P0CL47	Q9Y5X1	0.5499
P0CL47	P50461	0.4455
P0CL47	Q92973	0.3355
P0CL47	Q9P2A4	0.4694
P0CL47	Q8WZ64	0.1131
P0CL47	P57729	0.4320
P0CL47	Q8TC84	0.2296
P0CL47	Q9HCE6	0.5138
P0CL47	Q9BPX1	0.2445
P0CL47	Q96A65	0.1525
P0CL47	Q2Q1W2	0.5141
P0CL47	Q14999	0.3653
P0CL47	P28289	0.1767
P0CL47	Q96PY5	0.1780
P0CL47	Q96P09	0.4479
P0CL47	Q9BZL4	0.3632
P0CL47	Q9P219	0.3137
P0CL47	Q9Y6R4	0.4609
P0CL47	Q8TBB1	0.7464
P0CL47	Q8TC44	0.1441
P0CL47	Q9H0F6	0.1254
P0CL47	O00471	0.0924
P0CL47	O75912	0.2552
P0CL47	P36406	0.5023
P0CL47	O43374	0.7028
P0CL47	Q04917	0.0735
P0CL47	Q13158	0.3700
P0CL47	O75582	0.6888
P0CL47	Q13474	0.4038
P0CL47	Q9NWX5	0.4206
P0CL47	Q13501	0.2088
P0CL47	Q96JJ3	0.3287
P0CL47	P37840	0.2078
P0CL47	Q9UNT1	0.5088
P0CL47	P05109	0.1583
P0CL47	Q32P44	0.2374
P0CL47	Q9BV47	0.2166
P0CL47	Q92832	0.3505
P0CL47	P42772	0.2445
P0CL47	P01116	0.7114
P0CL47	P15498	0.6088
P0CL47	Q9NY65	0.1829
P0CL47	O95678	0.4473
P0CL47	P23528	0.4046
P0CL47	P11802	0.3501
P0CL47	Q9UNF0	0.5019
P0CL47	Q15438	0.3582
P0CL47	Q96KG9	0.2337
P0CL47	O60260	0.2509
P0CL47	Q86UR1	0.4086
P0CL47	P98170	0.3150
P0CL47	P30047	0.2812
P0CL47	P15311	0.5317
P0CL47	Q7LDG7	0.6466
P0CL47	Q96IW2	0.4519
P0CL47	Q96A47	0.6219
P0CL47	P27361	0.7394
P0CL47	Q96QF0	0.3287
P0CL47	Q93034	0.3355
P0CL47	Q99436	0.3355
P0CL47	Q6T311	0.4681
P0CL47	P27986	0.4002
P0CL47	Q99933	0.3243
P0CL47	Q9Y6R0	0.1002
P0CL47	O43852	0.4268
P0CL47	Q96MT8	0.3287
P0CL47	P28074	0.3355
P0CL47	Q9C0K7	0.3268
P0CL47	Q99956	0.2166
P0CL47	Q96DT5	0.1675
P0CL47	P62136	0.1871
P0CL47	Q9HCC9	0.2962
P0CL47	Q13228	0.2743
P0CL47	Q92928	0.3068
P0CL47	P00519	0.5981
P0CL47	Q99490	0.3899
P0CL47	Q5JS13	0.4888
P0CL47	Q8TAT6	0.0909
P0CL47	P41220	0.3070
P0CL47	P30279	0.1222
P0CL47	P49721	0.2132
P0CL47	Q8TEC5	0.5019
P0CL47	Q9Y6N9	0.5541
P0CL47	Q9Y371	0.3935
P0CL47	Q9BZR8	0.2445
P0CL47	Q9Y572	0.2772
P0CL47	Q9UKT8	0.1441
P0CL47	Q9H4E5	0.9106
P0CL47	Q9NNW5	0.2360
P0CL47	Q9UJ41	0.0908
P0CL47	P42575	0.2668
P0CL47	P02533	0.4473
P0CL47	O95999	0.3341
P0CL47	Q9HCE7	0.3649
P0CL47	O43765	0.0368
P0CL47	Q9UPV9	0.1791
P0CL47	O15068	0.6423
P0CL47	P11532	0.6074
P0CL47	P04049	0.3491
P0CL47	P63104	0.2588
P0CL47	Q9UQ26	0.6446
P0CL47	Q9UK73	0.1472
P0CL47	P61019	0.5142
P0CL47	Q96RU3	0.5571
P0CL47	P40616	0.5152
P0CL47	P55211	0.2068
P0CL47	Q99986	0.3559
P0CL47	O75962	0.4187
P0CL47	Q9BSW2	0.3021
P0CL47	P05067	0.2377
P0CL47	P54105	0.3614
P0CL47	Q9UQC2	0.2772
P0CL47	Q9BYG4	0.2997
P0CL47	Q14012	0.1490
P0CL47	Q13576	0.4142
P0CL47	Q9NUP1	0.2445
P0CL47	Q96KC2	0.5152
P0CL47	P13385	0.3979
P0CL47	Q9BRG2	0.3826
P0CL47	Q15942	0.5512
P0CL47	Q8WUN7	0.2338
P0CL47	O75146	0.2621
P0CL47	P62258	0.3721
P0CL47	Q9P0K7	0.4046
P0CL47	Q8NFH8	0.1904
P0CL47	Q9Y6D6	0.2743
P0CL47	Q92997	0.6812
P0CL47	Q96BM9	0.6104
P0CL47	Q9UII4	0.2445
P0CL47	Q9Y3M8	0.4187
P0CL47	P46821	0.3614
P0CL47	P35080	0.1640
P0CL47	Q7Z6B7	0.2409
P0CL47	P14923	0.5657
P0CL47	Q9Y376	0.2445
P0CL47	Q07817	0.1632
P0CL47	Q8TE68	0.6528
P0CL47	Q9H7C4	0.0924
P0CL47	Q96ED9	0.2605
P0CL47	O14576	0.3287
P0CL47	Q99963	0.3393
P0CL47	Q96RT7	0.1767
P0CL47	Q16513	0.6888
P0CL47	Q8IYB4	0.1800
P0CL47	O00221	0.5353
P0CL47	Q9Y2I6	0.1767
P0CL47	Q9HB21	0.3852
P0CL47	Q92737	0.6812
P0CL47	O15085	0.7606
P0CL47	Q9NZN3	0.1587
P0CL47	Q9P2Q2	0.5131
P0CL47	Q9NRY4	0.3285
P0CL47	Q7Z3Y7	0.4473
P0CL47	Q9H0T7	0.3068
P0CL47	Q9BPW5	0.5596
P0CL47	P07332	0.4735
P0CL47	Q9Y6X6	0.7003
P0CL47	Q96AH8	0.3016
P0CL47	Q8NFP9	0.1251
P0CL47	Q9NUP9	0.6334
P0CL47	Q9NZJ0	0.0301
P0CL47	Q9BY11	0.5019
P0CL47	P53618	0.3682
P0CL47	P62158	0.3353
P0CL47	Q8NEV4	0.6226
P0CL47	Q9UJU6	0.5592
P0CL47	Q9NRL3	0.1428
P0CL47	P05412	0.1226
P0CL47	P63313	0.0120
P0CL47	P61981	0.3333
P0CL47	Q7L7X3	0.4677
P0CL47	Q96P48	0.2978
P0CL47	Q9NXV2	0.3355
P0CL47	P29466	0.2790
P0CL47	Q38SD2	0.2746
P0CL47	Q96HU8	0.6517
P0CL47	P56539	0.1642
P0CL47	Q9P2F6	0.0225
P0CL47	O15131	0.2445
P0CL47	A1A4S6	0.4514
P0CL47	Q9NP90	0.7441
P0CL47	P42771	0.2042
P0CL47	Q96B02	0.5805
P0CL47	Q14790	0.5705
P0CL47	Q9UKX2	0.6140
P0CL47	Q8WZA2	0.4658
P0CL47	O15350	0.0551
P0CL47	P01112	0.7671
P0CL47	Q9NNX6	0.2245
P0CL47	Q86V86	0.1484
P0CL47	Q9Y2Z0	0.2220
P0CL47	Q14289	0.5523
P0CL47	Q96SB4	0.4892
P0CL47	O15061	0.2484
P0CL47	O14807	0.6280
P0CL47	O43166	0.4562
P0CL47	P51148	0.4868
P0CL47	Q9Y614	0.5072
P0CL47	Q92558	0.2380
P0CL47	O15056	0.0387
P0CL47	P19388	0.3447
P0CL47	P84077	0.5204
P0CL47	Q9HC29	0.6113
P0CL47	P37802	0.3074
P0CL47	Q8TEW0	0.6931
P0CL47	P36404	0.5152
P0CL47	Q8TDZ2	0.4546
P0CL47	Q5VST9	0.2937
P0CL47	Q86VS8	0.2114
P0CL47	Q13177	0.4546
P0CL47	Q9BXW6	0.4093
P0CL47	Q9GZS0	0.3806
P0CL47	Q9HD26	0.6812
P0CL47	P11233	0.5209
P0CL47	Q9NQY0	0.2716
P0CL47	Q8TDF6	0.7926
P0CL47	Q9NPI6	0.2445
P0CL47	P49336	0.3701
P0CL47	P52292	0.4298
P0CL47	Q8NHR9	0.3297
P0CL47	P51955	0.2850
P0CL47	P49815	0.3407
P0CL47	Q99558	0.5877
P0CL47	Q8NI35	0.6931
P0CL47	P62328	0.4626
P0CL47	Q13617	0.0912
P0CL47	Q99996	0.3287
P0CL47	Q96RG2	0.1683
P0CL47	Q96JZ2	0.4635
P0CL47	Q0VAM2	0.5795
P0CL47	Q9NRW4	0.3149
P0CL47	Q16539	0.5327
P0CL47	Q9NZL6	0.5094
P0CL47	Q9P2N2	0.1144
P0CL47	P35998	0.3653
P0CL47	P12814	0.4807
P0CL47	P20340	0.3297
P0CL47	Q9H2K2	0.1726
P0CL47	P24385	0.2668
P0CL47	O15205	0.0266
P0CL47	P35580	0.6140
P0CL47	P06753	0.2383
P0CL47	Q8NF91	0.6472
P0CL47	O43586	0.2915
P0CL47	P49674	0.2928
P0CL47	Q12802	0.3689
P0CL47	Q9Y490	0.5839
P0CL47	O00629	0.3638
P0CL47	Q8TCX5	0.5167
P0CL47	Q9Y297	0.2884
P0CL47	Q9UM54	0.6140
P0CL47	P40818	0.2772
P0CL47	P58546	0.1227
P0CL47	Q13509	0.1957
P0CL47	Q9NVA2	0.3123
P0CL47	P30281	0.1040
P0CL47	P21333	0.5708
P0CL47	Q9UHR4	0.4557
P0CL47	Q96HU1	0.3886
P0CL47	Q8IZ41	0.3016
P0CL47	Q9NYA4	0.2972
P0CL47	Q96S38	0.6888
P0CL47	Q06187	0.3218
P0CL47	Q8WVM8	0.2327
P0CL47	Q9P286	0.3338
P0CL47	Q99767	0.3095
P0CL47	Q96HA7	0.2878
P0CL47	P20337	0.5142
P0CL47	O15020	0.5961
P0CL47	Q02750	0.8317
P0CL47	Q9Y697	0.1966
P0CL47	Q9UEE5	0.5472
P0CL47	Q9Y5S1	0.4279
P0CL47	O43683	0.2158
P0CL47	Q92963	0.7366
P0CL47	Q9H6S3	0.5571
P0CL47	Q9UL25	0.5721
P0CL47	O43739	0.3582
P0CL47	Q9BQL6	0.2919
P0CL47	Q9BSJ2	0.3585
P0CL47	O00291	0.5342
P0CL47	P12931	0.5233
P0CL47	O60784	0.3886
P0CL47	P61204	0.5204
P0CL47	Q9UIK4	0.3671
P0CL47	Q99661	0.3287
P0CL47	Q99719	0.0628
P0CL47	Q05329	0.2772
P0CL47	Q13885	0.1957
P0CL47	Q9UJT0	0.1957
P0CL47	Q9Y5S2	0.5651
P0CL47	Q8N8L6	0.5152
P0CL47	Q9NR20	0.4116
P0CL47	Q03001	0.5300
P0CL47	Q9UGP4	0.5522
P0CL47	P20073	0.0704
P0CL47	O14818	0.3355
P0CL47	P35221	0.4518
P0CL47	O14920	0.5562
P0CL47	Q9H0E2	0.2445
P0CL47	Q7Z6G3	0.0993
P0CL47	Q9UBS3	0.0053
P0CL47	Q8IXI1	0.8944
P0CL47	Q8TEU7	0.6265
P0CL47	Q9UH77	0.3287
P0CL47	Q9BUB5	0.2445
P0CL47	Q9NRS6	0.1222
P0CL47	Q9NYJ8	0.4353
P0CL47	P08727	0.4473
P0CL47	Q13131	0.1093
P0CL47	Q6P3W7	0.6152
P0CL47	Q9NZQ3	0.4615
P0CL47	Q96NE9	0.5131
P0CL47	Q9H2X3	0.2245
P0CL47	P46940	0.4710
P0CL47	Q9UGK3	0.3627
P0CL47	Q99814	0.1317
P0CL47	Q8TDM6	0.5327
P0CL47	Q99819	0.2667
P0CL47	O60890	0.4182
P0CL47	P62834	0.6180
P0CL47	Q96P44	0.2800
P0CL47	P31947	0.2750
P0CL47	Q96B97	0.5055
P0CL47	Q8WY64	0.7209
P0CL47	Q13188	0.5107
P0CL47	Q9NRF2	0.4049
P0CL47	Q5S007	0.4084
P0CL47	Q9NRC6	0.5905
P0CL47	Q9H4P4	0.0997
P0CL47	Q9UNA1	0.5756
P0CL47	Q96GX5	0.6434
P0CL47	P09917	0.0909
P0CL47	O14757	0.3287
P0CL47	Q13424	0.6812
P0CL47	Q13017	0.2813
P0CL47	Q9UMX0	0.4292
P0CL47	Q8N1W1	0.3480
P0CL47	P52732	0.1767
P0CL47	Q9NRD5	0.5831
P0CL47	P19835	0.2785
P0CL47	Q8WUM4	0.4341
P0CL47	Q96A58	0.6280
P0CL47	P04792	0.6039
P0CL47	Q86XP0	0.2862
P0CL47	O75563	0.3383
P0CL47	P63279	0.4587
P0CL47	P55210	0.3309
P0CL47	Q7L0Q8	0.9054
P0CL47	Q8WXH0	0.6767
P0CL47	Q86XR7	0.1845
P0CL47	Q969M7	0.4587
P0CL47	Q9BRX9	0.2374
P0CL47	Q969H4	0.0554
P0CL47	Q9Y5M8	0.4334
P0CL47	P51636	0.2293
P0CL47	Q15654	0.5522
P0CL47	Q99569	0.5564
P0CL47	Q8WUD1	0.3068
P0CL47	Q9NUV9	0.1222
P0CL47	Q8TF74	0.2386
P0CL47	Q9P212	0.4738
P0CL47	P63167	0.4735
P0CL47	Q9HB75	0.2443
P0CL47	Q9UBF9	0.0628
P0CL47	Q8TAF3	0.0912
P0CL47	Q13283	0.1337
P0CL47	Q9NS23	0.6896
P0CL47	O60493	0.1220
P0CL47	O60437	0.2923
P0CL47	Q96PU5	0.4673
P0CL47	P18085	0.5204
P0CL47	Q9BUF5	0.1957
P0CL47	Q9H0B6	0.3287
P0CL47	Q9BUH8	0.2825
P0CL47	P62330	0.3753
P0CL47	Q9BRP4	0.2360
P0CL47	O43353	0.5083
P0CL47	Q8IVF4	0.1712
P0CL47	P61106	0.3068
P0CL47	P60709	0.5615
P0CL47	Q92625	0.5347
P0CL47	Q9Y496	0.3287
P0CL47	Q8NFW9	0.4972
P0CL47	Q14247	0.3393
P0CL47	Q92529	0.4049
P0CL47	Q9H1R2	0.2548
P0CL47	Q96AX9	0.5373
P0CL47	Q9NZN4	0.1342
P0CL47	Q92905	0.2044
P0CL47	Q9Y678	0.0924
P0CL47	Q7Z628	0.3689
P0CL47	Q96RK4	0.2441
P0CL47	Q9H5P4	0.6163
P0CL47	P62714	0.1751
P0CL47	Q96QB1	0.5526
P0CL47	P09493	0.3846
P0CL47	Q7Z6J4	0.5728
P0CL47	Q96E17	0.5620
P0CL47	Q92747	0.6397
P0CL47	Q9NT22	0.2023
P0CL47	O14974	0.2001
P0CL47	O14640	0.6812
P0CL47	Q9HCS5	0.4652
P0CL47	P42574	0.4096
P0CL47	P29353	0.4111
P0CL47	Q9Y272	0.7586
P0CL47	O00308	0.0340
P0CL47	O43294	0.5522
P0CL47	Q92783	0.3383
P0CL47	P49840	0.1892
P0CL47	Q8TD19	0.3679
P0CL47	P35527	0.4473
P0CL47	Q92619	0.3965
P0CL47	Q9H9E1	0.3338
P0CL47	P62081	0.2084
P0CL47	Q8NEU8	0.0606
P0CL47	O00139	0.3287
P0CL47	O14604	0.0120
P0CL47	O00628	0.0669
P0CL47	P10912	0.2484
P0CL47	Q969Q5	0.4187
P0CL47	Q99698	0.2445
P0CL47	Q86XR8	0.3106
P0CL47	Q9NRW1	0.3151
P0CL47	Q9BYX7	0.5072
P0CL47	Q9BPX5	0.1808
P0CL47	O75083	0.2121
P0CL47	Q13588	0.5498
P0CL47	Q8WU08	0.6888
P0CL47	Q92502	0.0225
P0CL47	Q9ULC3	0.7441
P0CL47	Q9NVJ2	0.6104
P0CL47	Q9ULW5	0.5004
P0CL47	Q8WV28	0.3196
P0CL47	Q7Z7A1	0.3287
P0CL47	Q16236	0.0123
P0CL47	Q3KRB8	0.0225
P0CL47	Q6P5Z2	0.6888
P0CL47	P84085	0.5204
P0CL47	P19525	0.2411
P0CL47	P12270	0.1374
P0CL47	Q9UKS6	0.5019
P0CL47	Q96Q15	0.2694
P0CL47	P62745	0.9006
P0CL47	Q96NX5	0.1810
P0CL47	P63267	0.5072
P0CL47	Q16512	0.6888
P0CL47	Q92636	0.0943
P0CL47	P67775	0.1377
P0CL47	Q9UPV0	0.3585
P0CL47	Q13884	0.6314
P0CL47	P35568	0.3660
P0CL47	P10911	0.4416
P0CL47	P04406	0.3353
P0CL47	Q99942	0.4904
P0CL47	O95239	0.2969
P0CL47	Q9NZM3	0.5528
P0CL47	P21359	0.3900
P0CL47	O60763	0.0924
P0CL47	Q00535	0.3144
P0CL47	Q5SYB0	0.2909
P0CL47	P00533	0.6471
P0CL47	Q9NR31	0.5152
P0CL47	Q9UN86	0.1295
P0CL47	Q86SG2	0.4303
P0CL47	Q92565	0.5317
P0CL47	O14727	0.2743
P0CL47	P10809	0.3907
P0CL47	Q12840	0.3287
P0CL47	Q96JA3	0.2212
P0CL47	Q96HA8	0.2445
P0CL47	Q9HB19	0.2280
P0CL47	P10301	0.6470
P0CL47	O15078	0.3287
P0CL47	Q8NFA2	0.3608
P0CL47	Q9UBP9	0.3660
P0CL47	P52198	0.8996
P0CL47	Q9H3D4	0.2581
P0CL47	P08670	0.7468
P0CL47	P62993	0.5498
P0CL47	P62166	0.2772
P0CL47	Q07960	0.4514
P0CL47	Q02363	0.2272
P0CL47	Q9NXU5	0.5152
P0CL47	O75044	0.4035
P0CL47	Q9NS87	0.2115
P0CL47	Q9P1Z2	0.3208
P0CL47	Q9BRR9	0.1889
P0CL47	Q96DI7	0.1428
P0CL47	Q02224	0.3287
P0CL47	P11142	0.2773
P0CL47	Q9NYY3	0.4418
P0CL47	Q9UKB1	0.1974
P0CL47	Q9UQ03	0.4773
P0CL47	P61587	0.8944
P0CL47	Q8WUP2	0.5522
P0CL47	P35869	0.1615
P0CL47	Q99578	0.6545
P0CL47	P67936	0.2310
P0CL47	P17081	0.9106
P0CL47	Q9UL26	0.3245
P0CL47	Q13402	0.6193
P0CL47	Q9UBE8	0.2845
P0CL47	Q8TAI7	0.5347
P0CL47	Q9Y239	0.5410
P0CL47	Q9Y6T7	0.5938
P0CL47	Q96P71	0.1192
P0CL47	Q9UPQ3	0.4646
P0CL47	P68366	0.2016
P0CL47	Q9NQL2	0.5485
P0CL47	Q9Y6B6	0.5152
P0CL47	P04264	0.5241
P0CL47	P15153	0.9106
P0CL47	P11234	0.6401
P0CL47	O95267	0.7926
P0CL47	P35908	0.5241
P0CL47	Q3MJ16	0.2603
P0CL47	Q9UJM3	0.0367
P0CL47	Q92985	0.4999
P0CL47	Q9NZZ3	0.2445
P0CL47	P37231	0.0871
P0CL47	Q6XZF7	0.3644
P0CL47	Q13642	0.5522
P0CL47	Q0P5N6	0.5156
P0CL47	Q9NYG5	0.0811
P0CL47	P56559	0.5152
P0CL47	P07951	0.1767
P0CL47	Q5T5U3	0.0301
P0CL47	P36405	0.5204
P0CL47	Q9H0C5	0.4707
P0CL47	P07900	0.2685
P0CL47	Q9UHY1	0.1306
P0CL47	Q9NYR9	0.3818
P0CL47	O15066	0.3287
P0CL47	Q16658	0.4626
P0CL47	O14713	0.2445
P0CL47	Q8WWI1	0.3690
P0CL47	P46108	0.4049
P0CL47	Q8NHY2	0.1207
P0CL47	Q9HBL0	0.5011
P0CL47	P43034	0.4445
P0CL47	P62987	0.5889
P0CL47	Q9NPB6	0.3660
P0CL47	P19174	0.5071
P0CL47	Q9NYN1	0.7143
P0CL47	Q9H939	0.1767
P0CL47	O00212	0.9097
P0CL47	Q9BUZ4	0.2341
P0CL47	P61289	0.2445
P0CL47	Q9ULI4	0.1767
P0CL47	Q99501	0.1720
P0CL47	Q96DA2	0.5142
P0CL47	Q13033	0.1428
P0CL47	P61224	0.5825
P0CL47	Q9Y6K9	0.3808
P0CL47	Q9NRA0	0.2445
P0CL47	Q9HBH0	0.9106
P0CL47	Q8WVK7	0.3287
P0CL47	Q8IVI9	0.3393
P0CL47	Q92556	0.7033
P0CL47	Q96RF0	0.4537
P0CL47	Q8TCU6	0.4738
P0CL47	O14980	0.3206
P0CL47	Q8WYR4	0.0924
P0CL47	Q9UDY2	0.7619
P0CL47	Q9UJC3	0.2605
P0CL47	Q9BT40	0.3640
P0CL47	Q15751	0.0924
P0CL47	O14908	0.2837
P0CL47	P31946	0.4084
P0CL47	Q9Y615	0.5072
P0CL47	Q14344	0.6617
P0CL47	P62877	0.1819
P0CL47	P20336	0.5142
P0CL47	Q15669	0.9097
P0CL47	Q8TDY3	0.5072
P0CL47	Q9Y6Q2	0.0977
P0CL47	Q13616	0.0912
P0CL47	B2RTY4	0.6140
P0CL47	Q9UHD2	0.5101
P0CL47	P48742	0.6196
P0CL47	Q9BVA1	0.1957
P0CL47	Q9GZS3	0.2360
P0CL47	Q9BYB0	0.0560
P0CL47	P28062	0.1834
P0CL47	Q8WWN9	0.2055
P0CL47	P35222	0.6003
P0CL47	Q14019	0.2874
P0CL47	Q9Y2G4	0.5353
P0CL47	Q96FS4	0.2445
P0CL47	Q9Y4H2	0.2772
P0CL47	Q07866	0.3287
P0CL47	Q5VT25	0.5651
P0CL52	Q9H6Y5	0.6798
P0CL52	Q96RU7	0.5018
P0CL52	Q9UBN7	0.1163
P0CL52	Q08378	0.3024
P0CL52	P49802	0.3091
P0CL52	Q9H8V3	0.6813
P0CL52	Q9NX02	0.5477
P0CL52	Q9UBW5	0.2096
P0CL52	O00329	0.6780
P0CL52	P51149	0.6297
P0CL52	P53041	0.4025
P0CL52	Q969T4	0.6817
P0CL52	P02549	0.6241
P0CL52	P31323	0.1251
P0CL52	P11021	0.3795
P0CL52	P01130	0.4091
P0CL52	Q92598	0.4353
P0CL52	Q9UPZ9	0.5329
P0CL52	P60981	0.4508
P0CL52	P46934	0.3682
P0CL52	Q8IYD1	0.2711
P0CL52	O60229	0.3703
P0CL52	Q9P1U1	0.7947
P0CL52	Q9NR09	0.5532
P0CL52	O14559	0.0980
P0CL52	Q8TDY2	0.1317
P0CL52	Q8WYP3	0.1122
P0CL52	Q9UNN5	0.2558
P0CL52	P45983	0.5217
P0CL52	Q9BW27	0.3026
P0CL52	Q9UQB3	0.6478
P0CL52	Q9NQW6	0.3600
P0CL52	P13647	0.8389
P0CL52	Q7Z614	0.3279
P0CL52	Q96CA5	0.3170
P0CL52	Q04695	0.8389
P0CL52	P49137	0.5217
P0CL52	Q9HAU4	0.5768
P0CL52	Q9HBI1	0.5281
P0CL52	P68400	0.5297
P0CL52	Q9BTE1	0.1767
P0CL52	Q96KP6	0.4767
P0CL52	Q9UN19	0.4494
P0CL52	P68363	0.6369
P0CL52	Q9H792	0.2690
P0CL52	Q14005	0.7329
P0CL52	P49662	0.6407
P0CL52	O95684	0.2808
P0CL52	Q9HD43	0.2466
P0CL52	Q9NZN5	0.7915
P0CL52	Q9Y2I8	0.5243
P0CL52	P12883	0.7528
P0CL52	O95295	0.3653
P0CL52	P09429	0.3001
P0CL52	P07948	0.5750
P0CL52	Q13164	0.6447
P0CL52	P41597	0.4654
P0CL52	Q8IYJ3	0.6473
P0CL52	O14512	0.6955
P0CL52	P28482	0.6749
P0CL52	Q9Y6J8	0.6590
P0CL52	Q96PV0	0.4378
P0CL52	Q9BX70	0.4707
P0CL52	O75822	0.2445
P0CL52	Q9HC77	0.3287
P0CL52	P68106	0.4463
P0CL52	Q9H0H5	0.1159
P0CL52	P25786	0.2668
P0CL52	Q66GS9	0.1767
P0CL52	Q9Y6Y0	0.0320
P0CL52	Q9Y4K3	0.4181
P0CL52	Q9Y6W5	0.7156
P0CL52	Q8NHV4	0.2403
P0CL52	P11137	0.4702
P0CL52	O95613	0.3469
P0CL52	Q9ULJ8	0.7309
P0CL52	Q8N4C6	0.1824
P0CL52	Q9BRA2	0.2445
P0CL52	Q92888	0.5441
P0CL52	Q9ULZ3	0.1966
P0CL52	Q96J02	0.3682
P0CL52	Q9HCH5	0.5421
P0CL52	Q9BXL7	0.3117
P0CL52	O75616	0.4615
P0CL52	Q9BU20	0.7977
P0CL52	Q9H8T0	0.1416
P0CL52	P57740	0.0350
P0CL52	Q14C86	0.4244
P0CL52	Q9HC98	0.4698
P0CL52	Q969Q4	0.6045
P0CL52	Q9P1W9	0.5277
P0CL52	P08729	0.8389
P0CL52	Q15311	0.1745
P0CL52	Q15653	0.7170
P0CL52	Q13075	0.5523
P0CL52	Q9NYL9	0.4153
P0CL52	P57737	0.5908
P0CL52	Q15147	0.2522
P0CL52	O95271	0.3255
P0CL52	Q8WXC3	0.2445
P0CL52	O00141	0.8379
P0CL52	Q13451	0.3937
P0CL52	Q06945	0.2504
P0CL52	Q9UJT1	0.6369
P0CL52	Q13489	0.3387
P0CL52	P28072	0.1834
P0CL52	O43516	0.7819
P0CL52	Q13813	0.6168
P0CL52	Q9NXR1	0.3287
P0CL52	Q14457	0.0656
P0CL52	P60033	0.4289
P0CL52	Q16543	0.2445
P0CL52	P04637	0.2735
P0CL52	P48147	0.0924
P0CL52	Q8IUC4	0.5862
P0CL52	Q13748	0.6369
P0CL52	Q5XLA6	0.2596
P0CL52	Q92835	0.4115
P0CL52	Q8IWJ2	0.5771
P0CL52	Q9Y3F4	0.5038
P0CL52	Q15121	0.6142
P0CL52	Q9UBB4	0.2445
P0CL52	Q8TEQ6	0.3556
P0CL52	P49789	0.2772
P0CL52	P48729	0.4617
P0CL52	Q9Y4P1	0.2445
P0CL52	Q9Y216	0.0924
P0CL52	Q86V81	0.1499
P0CL52	Q9P258	0.2065
P0CL52	P52294	0.4219
P0CL52	Q9Y6I3	0.2220
P0CL52	Q9H4B6	0.3302
P0CL52	P11171	0.6024
P0CL52	P40855	0.0790
P0CL52	P62753	0.2743
P0CL52	Q9H0N0	0.8423
P0CL52	P41743	0.8379
P0CL52	P61964	0.4260
P0CL52	Q13439	0.2592
P0CL52	Q9H444	0.2445
P0CL52	Q9NPP4	0.4547
P0CL52	Q9BR61	0.2257
P0CL52	P07355	0.1833
P0CL52	Q9NRD0	0.3246
P0CL52	P38936	0.1815
P0CL52	P47756	0.5185
P0CL52	Q92530	0.2445
P0CL52	Q9UM47	0.5242
P0CL52	Q9UJW3	0.0662
P0CL52	P13489	0.3208
P0CL52	Q14117	0.0739
P0CL52	Q9UJZ1	0.2272
P0CL52	Q15052	0.7620
P0CL52	O00750	0.7263
P0CL52	P49703	0.8079
P0CL52	Q14980	0.3585
P0CL52	Q13972	0.5775
P0CL52	Q8IUQ4	0.3829
P0CL52	Q9BXF9	0.5009
P0CL52	A8MYZ6	0.1070
P0CL52	Q96L92	0.6850
P0CL52	P17252	0.9637
P0CL52	Q8WU20	0.1309
P0CL52	Q9BUR4	0.3239
P0CL52	P30622	0.0900
P0CL52	P08631	0.5750
P0CL52	Q6WCQ1	0.2040
P0CL52	Q9NQT4	0.1242
P0CL52	Q96Q42	0.1399
P0CL52	Q9UQ88	0.5299
P0CL52	O15111	0.5861
P0CL52	Q8IYU2	0.4022
P0CL52	Q9UK41	0.2772
P0CL52	Q9BTM9	0.2445
P0CL52	Q96KC9	0.2772
P0CL52	P17612	0.9637
P0CL52	Q9BZF9	0.3278
P0CL52	Q99439	0.6258
P0CL52	Q14155	0.7584
P0CL52	P10636	0.4702
P0CL52	P06213	0.7230
P0CL52	Q9Y4G6	0.4828
P0CL52	Q9H3Q1	0.1967
P0CL52	Q6ZNL6	0.7510
P0CL52	P62913	0.1242
P0CL52	Q9C000	0.4232
P0CL52	P56524	0.0813
P0CL52	O60291	0.3584
P0CL52	Q8TAP6	0.3287
P0CL52	Q9BQA1	0.3793
P0CL52	Q93009	0.2348
P0CL52	Q00005	0.1336
P0CL52	Q2PPJ7	0.1985
P0CL52	P49419	0.2445
P0CL52	Q9H7P9	0.8262
P0CL52	Q8N0X2	0.4789
P0CL52	Q15392	0.2391
P0CL52	Q9NRM7	0.6351
P0CL52	Q9Y3P9	0.3287
P0CL52	Q13796	0.2272
P0CL52	O14966	0.5908
P0CL52	Q96B36	0.2445
P0CL52	Q96S53	0.6394
P0CL52	Q8WXI2	0.4075
P0CL52	Q99961	0.4447
P0CL52	O00303	0.2445
P0CL52	Q9Y5L0	0.0672
P0CL52	P57059	0.3677
P0CL52	P20339	0.5866
P0CL52	O00499	0.6552
P0CL52	Q9NRA8	0.2445
P0CL52	Q9NQU5	0.3936
P0CL52	P63096	0.9493
P0CL52	Q9C0J8	0.3933
P0CL52	P28065	0.3355
P0CL52	Q8TF21	0.4800
P0CL52	O75140	0.4603
P0CL52	Q12846	0.0979
P0CL52	Q5JSH3	0.3737
P0CL52	Q9Y2K2	0.3462
P0CL52	P35658	0.2668
P0CL52	O15498	0.1968
P0CL52	Q96J01	0.6026
P0CL52	P19838	0.6836
P0CL52	P40763	0.4931
P0CL52	Q9C0H5	0.1280
P0CL52	Q9Y2M5	0.1078
P0CL52	P54725	0.4503
P0CL52	Q9NR80	0.8189
P0CL52	Q8WWN8	0.1687
P0CL52	P01111	0.8565
P0CL52	O75143	0.2445
P0CL52	Q9Y6D5	0.3287
P0CL52	P02795	0.0909
P0CL52	Q9BVC4	0.2972
P0CL52	P11277	0.7698
P0CL52	Q96EA4	0.3287
P0CL52	Q9Y2X8	0.5481
P0CL52	Q969G3	0.3828
P0CL52	P62854	0.2445
P0CL52	Q53QZ3	0.2667
P0CL52	Q92730	0.9838
P0CL52	Q9NR12	0.7673
P0CL52	Q96M53	0.2743
P0CL52	P04899	0.9493
P0CL52	Q71U36	0.6369
P0CL52	P63000	1.0000
P0CL52	O00410	0.0856
P0CL52	P52735	0.6874
P0CL52	P58107	0.3215
P0CL52	P17661	0.9579
P0CL52	P57081	0.1847
P0CL52	Q99966	0.0896
P0CL52	Q9HBI0	0.4125
P0CL52	Q9Y6H5	0.4394
P0CL52	Q00994	0.0909
P0CL52	Q03135	0.3905
P0CL52	Q13257	0.2808
P0CL52	Q96D21	0.7274
P0CL52	Q99836	0.4474
P0CL52	Q14651	0.6599
P0CL52	Q96HC4	0.7673
P0CL52	Q9NWZ3	0.5392
P0CL52	P13797	0.7102
P0CL52	Q9ULV0	0.7588
P0CL52	Q8IW19	0.1163
P0CL52	Q96GD4	0.8077
P0CL52	P60953	1.0000
P0CL52	P59047	0.4232
P0CL52	Q5VV41	0.6813
P0CL52	Q9NRI5	0.0628
P0CL52	Q9C0E4	0.6798
P0CL52	Q9BRK5	0.2467
P0CL52	Q15058	0.1946
P0CL52	Q96FJ2	0.2094
P0CL52	P33176	0.3145
P0CL52	Q04759	0.9142
P0CL52	Q9Y6I7	0.4716
P0CL52	P42224	0.2739
P0CL52	Q96EV8	0.2772
P0CL52	Q9NZU5	0.7653
P0CL52	Q9H0M0	0.3211
P0CL52	O43307	0.6687
P0CL52	P32121	0.2772
P0CL52	P84095	1.0000
P0CL52	Q9Y616	0.3937
P0CL52	P62979	0.3295
P0CL52	O94875	0.4447
P0CL52	Q05086	0.3355
P0CL52	Q9H089	0.0924
P0CL52	O95294	0.7897
P0CL52	Q9Y5P4	0.3668
P0CL52	O60282	0.0457
P0CL52	Q9BTT0	0.2109
P0CL52	Q9ULT8	0.3596
P0CL52	P36543	0.1914
P0CL52	P61586	0.8797
P0CL52	Q9HAZ1	0.5219
P0CL52	P35900	0.8389
P0CL52	Q9Y2L1	0.1242
P0CL52	Q9H7Z7	0.1308
P0CL52	P00966	0.2445
P0CL52	Q9HAP6	0.7329
P0CL52	Q13347	0.3069
P0CL52	Q9BQI6	0.6098
P0CL52	Q92796	0.5055
P0CL52	Q12852	0.8105
P0CL52	P08134	0.9899
P0CL52	Q99697	0.1161
P0CL52	Q9Y4F1	0.6112
P0CL52	Q9H0Z9	0.0598
P0CL52	Q9Y6E0	0.6120
P0CL52	Q96G01	0.1755
P0CL52	Q05639	0.2711
P0CL52	Q9P2R3	0.6836
P0CL52	Q92882	0.3428
P0CL52	Q13464	0.8379
P0CL52	Q9HBY8	0.9637
P0CL52	Q68DD2	0.3791
P0CL52	Q14847	0.6958
P0CL52	Q8WWW0	0.2642
P0CL52	Q4L180	0.4371
P0CL52	P05062	0.4324
P0CL52	Q9HCM4	0.6024
P0CL52	P57771	0.2023
P0CL52	Q9UJP4	0.3060
P0CL52	Q05513	0.9637
P0CL52	Q9NUQ3	0.2509
P0CL52	Q9BQY9	0.1309
P0CL52	O15117	0.2445
P0CL52	Q8NAA4	0.4789
P0CL52	Q9H788	0.7043
P0CL52	Q9Y6D9	0.3287
P0CL52	Q9UBF8	0.6171
P0CL52	O00560	0.3097
P0CL52	Q9H0U4	0.6422
P0CL52	Q9UI47	0.3079
P0CL52	Q96DZ5	0.4463
P0CL52	P43405	0.6518
P0CL52	Q92764	0.8389
P0CL52	P25789	0.3355
P0CL52	P14625	0.2434
P0CL52	P09629	0.1721
P0CL52	Q9C040	0.3498
P0CL52	Q9UPN3	0.7293
P0CL52	Q9NZC7	0.2995
P0CL52	Q07889	0.7634
P0CL52	Q9UI08	0.5898
P0CL52	Q9UMX3	0.0980
P0CL52	Q15154	0.5101
P0CL52	P61086	0.6817
P0CL52	Q9C0G6	0.4497
P0CL52	P61225	0.8685
P0CL52	Q15283	0.7208
P0CL52	Q15185	0.2743
P0CL52	Q15327	0.5820
P0CL52	Q00987	0.2196
P0CL52	Q92519	0.2769
P0CL52	Q8WWL2	0.1831
P0CL52	Q9UQF2	0.5847
P0CL52	Q8N392	0.1441
P0CL52	Q9NQS7	0.3287
P0CL52	P10415	0.1134
P0CL52	P06493	0.6590
P0CL52	Q8N3L3	0.0696
P0CL52	Q8TDG2	0.7947
P0CL52	P06239	0.5750
P0CL52	Q9H2X6	0.5329
P0CL52	P31749	0.9637
P0CL52	Q01968	0.1745
P0CL52	Q9Y463	0.5339
P0CL52	Q9H4D5	0.3021
P0CL52	Q9Y623	0.7528
P0CL52	P40306	0.2986
P0CL52	P26441	0.0951
P0CL52	Q9H094	0.3068
P0CL52	Q9GZN1	0.6819
P0CL52	Q9BX66	0.4447
P0CL52	Q7LBR1	0.2445
P0CL52	Q14653	0.5022
P0CL52	Q05084	0.1110
P0CL52	A8MW06	0.4626
P0CL52	Q99759	0.4747
P0CL52	Q9BVJ7	0.2082
P0CL52	Q8IWE5	0.3201
P0CL52	Q13085	0.0909
P0CL52	Q9H254	0.7698
P0CL52	P46783	0.4281
P0CL52	Q9Y5K6	0.4979
P0CL52	P10114	0.7183
P0CL52	Q6ZSZ5	0.6747
P0CL52	Q9BXL6	0.6630
P0CL52	Q9NTX7	0.0909
P0CL52	Q8NI77	0.3287
P0CL52	Q9Y689	0.8027
P0CL52	Q15599	0.6798
P0CL52	Q5BJF6	0.3311
P0CL52	Q9NWT1	0.4530
P0CL52	P40617	0.8027
P0CL52	Q9ULL1	0.6813
P0CL52	A7KAX9	0.4514
P0CL52	Q9NPJ1	0.3536
P0CL52	P50502	0.3492
P0CL52	P28066	0.2743
P0CL52	Q9NSA3	0.2445
P0CL52	O43707	0.5300
P0CL52	Q7Z6I6	0.0980
P0CL52	P35749	0.7528
P0CL52	Q9H853	0.4290
P0CL52	P57735	0.6370
P0CL52	Q9BYG5	0.3245
P0CL52	P62826	0.6037
P0CL52	Q15075	0.7137
P0CL52	Q92599	0.1409
P0CL52	O43283	0.8105
P0CL52	Q96LI5	0.0909
P0CL52	O00505	0.6156
P0CL52	P30304	0.2445
P0CL52	Q9NVX2	0.5316
P0CL52	Q92934	0.2766
P0CL52	P49770	0.2445
P0CL52	Q9Y3B2	0.1242
P0CL52	P15924	0.5800
P0CL52	P49795	0.1528
P0CL52	Q9H1K0	0.5058
P0CL52	Q99584	0.3784
P0CL52	Q9UNE7	0.2189
P0CL52	Q86YR5	0.1549
P0CL52	P31944	0.5876
P0CL52	Q96PY6	0.6753
P0CL52	Q9NYS0	0.8174
P0CL52	P08238	0.2837
P0CL52	Q9BR76	0.6391
P0CL52	P20618	0.3355
P0CL52	P63165	0.3915
P0CL52	P62937	0.3604
P0CL52	Q8N264	0.4743
P0CL52	P46939	0.6338
P0CL52	Q9BPU6	0.0924
P0CL52	Q96QV1	0.6498
P0CL52	Q96L33	1.0000
P0CL52	O43597	0.3614
P0CL52	Q92614	0.6648
P0CL52	Q16644	0.5217
P0CL52	P00390	0.0445
P0CL52	O75553	0.4365
P0CL52	Q96M96	0.7562
P0CL52	Q99816	0.2325
P0CL52	P78560	0.3630
P0CL52	Q01082	0.7698
P0CL52	Q15382	0.7556
P0CL52	Q8NFH4	0.1905
P0CL52	Q9Y283	0.5026
P0CL52	Q9NT62	0.2668
P0CL52	O15511	0.3719
P0CL52	Q9UKT5	0.0902
P0CL52	Q9GZY0	0.2673
P0CL52	P63151	0.0942
P0CL52	P05937	0.2445
P0CL52	Q92918	0.5860
P0CL52	P50542	0.2668
P0CL52	Q9GZM8	0.2467
P0CL52	Q96P47	0.6593
P0CL52	Q92890	0.2445
P0CL52	O14910	0.6105
P0CL52	Q9UKW4	0.8359
P0CL52	Q9H201	0.3592
P0CL52	Q9H2K8	0.6833
P0CL52	P08107	0.3795
P0CL52	Q96PK2	0.6386
P0CL52	Q9UP83	0.1790
P0CL52	Q99683	0.4966
P0CL52	Q9Y2T1	0.4214
P0CL52	Q8NBT0	0.4342
P0CL52	P62070	0.8062
P0CL52	P20338	0.6422
P0CL52	P61020	0.5637
P0CL52	Q9H0F7	0.6045
P0CL52	Q8NFI4	0.3268
P0CL52	Q00597	0.2445
P0CL52	Q9UK22	0.3905
P0CL52	Q96KX2	0.4702
P0CL52	Q9BYD9	0.7947
P0CL52	Q9BSK4	0.2700
P0CL52	Q92569	0.7007
P0CL52	Q9P1T7	0.1144
P0CL52	Q9BZV1	0.2210
P0CL52	Q3YEC7	0.6065
P0CL52	P49418	0.2884
P0CL52	Q8N6T3	0.0321
P0CL52	P46060	0.5144
P0CL52	Q6IBS0	0.3023
P0CL52	Q9Y2U5	0.4747
P0CL52	Q9UER7	0.2269
P0CL52	P55957	0.3203
P0CL52	Q9UFN0	0.2445
P0CL52	Q96N96	0.6217
P0CL52	Q13459	0.4209
P0CL52	Q9NYT0	0.3147
P0CL52	Q99426	0.0619
P0CL52	Q969G2	0.5931
P0CL52	P09601	0.0488
P0CL52	Q6DN90	0.4232
P0CL52	P61970	0.2445
P0CL52	P59998	0.5344
P0CL52	P11309	0.6239
P0CL52	Q9P289	0.5562
P0CL52	Q5RKV6	0.1222
P0CL52	Q9BWF2	0.2364
P0CL52	Q99418	0.4969
P0CL52	P47928	0.1379
P0CL52	Q9Y3L5	0.7193
P0CL52	Q96MT3	0.7142
P0CL52	Q15464	0.8544
P0CL52	Q92974	0.6005
P0CL52	Q7L5D6	0.0982
P0CL52	Q9HAV0	0.5333
P0CL52	Q9NXJ5	0.0924
P0CL52	Q9Y6M4	0.6860
P0CL52	Q9P209	0.3517
P0CL52	O14936	0.3070
P0CL52	P08567	0.5416
P0CL52	Q96T51	0.4940
P0CL52	P61160	0.7947
P0CL52	O60447	0.2156
P0CL52	P20936	0.5210
P0CL52	P21673	0.3203
P0CL52	Q13561	0.3287
P0CL52	P51878	0.6407
P0CL52	Q99962	0.4213
P0CL52	P49720	0.3795
P0CL52	O14733	0.6622
P0CL52	Q92851	0.0739
P0CL52	Q9NP31	0.7577
P0CL52	Q9H840	0.2445
P0CL52	P63092	0.9493
P0CL52	O75791	0.6476
P0CL52	Q9UPT5	0.4585
P0CL52	P05230	0.2248
P0CL52	Q8NG66	0.3418
P0CL52	Q9ULH1	0.2952
P0CL52	Q7Z5H3	0.3059
P0CL52	A1IGU5	0.6342
P0CL52	Q969U6	0.3226
P0CL52	O15519	0.5725
P0CL52	Q13541	0.2743
P0CL52	Q16667	0.1249
P0CL52	Q86VP1	0.2977
P0CL52	Q07020	0.0924
P0CL52	Q9UM11	0.4690
P0CL52	Q9BWU0	0.0887
P0CL52	P04271	0.3784
P0CL52	Q8TDR0	0.0628
P0CL52	Q9NYL2	0.7152
P0CL52	P63208	0.4012
P0CL52	Q13490	0.3387
P0CL52	Q8TF42	0.4914
P0CL52	P07315	0.0830
P0CL52	P04626	0.6727
P0CL52	Q9BUP3	0.1103
P0CL52	P18206	0.5839
P0CL52	P41208	0.1915
P0CL52	P08133	0.4727
P0CL52	Q155Q3	0.7280
P0CL52	Q92608	0.5206
P0CL52	Q14974	0.4219
P0CL52	Q99689	0.1662
P0CL52	P35609	0.5300
P0CL52	P16949	0.2000
P0CL52	P52630	0.4107
P0CL52	Q9BT23	0.7132
P0CL52	Q7Z6G8	0.4013
P0CL52	Q9NYC9	0.2695
P0CL52	O43665	0.1522
P0CL52	P63261	0.7947
P0CL52	Q14240	0.2911
P0CL52	Q02790	0.3937
P0CL52	P46777	0.1242
P0CL52	Q9BYZ6	0.9421
P0CL52	Q9HD40	0.2445
P0CL52	Q8NFZ5	0.3836
P0CL52	Q9BZG1	0.7176
P0CL52	O60841	0.2667
P0CL52	Q9NZQ9	0.5710
P0CL52	Q14511	0.4698
P0CL52	Q14CS0	0.3400
P0CL52	Q9BS16	0.1980
P0CL52	Q96P20	0.4232
P0CL52	O95433	0.3492
P0CL52	P60763	1.0000
P0CL52	Q93096	0.3430
P0CL52	Q6NXT1	0.2905
P0CL52	P10599	0.5083
P0CL52	Q9NR28	0.2445
P0CL52	P30307	0.3355
P0CL52	Q9NRR5	0.4378
P0CL52	Q5FBB7	0.3287
P0CL52	O15083	0.4872
P0CL52	P62879	0.5333
P0CL52	Q9BQS6	0.3312
P0CL52	P62333	0.3070
P0CL52	Q7Z444	0.9777
P0CL52	P25963	0.7435
P0CL52	P08294	0.0413
P0CL52	Q14141	0.2849
P0CL52	Q14568	0.2434
P0CL52	O76009	0.8389
P0CL52	Q9NZN1	0.3181
P0CL52	Q9UKX3	0.6634
P0CL52	Q9BW83	0.6525
P0CL52	O60610	0.4200
P0CL52	Q9UEW8	0.5031
P0CL52	Q8WZ42	0.2503
P0CL52	Q9BQE3	0.6369
P0CL52	Q9UHV5	0.6464
P0CL52	Q8WVJ9	0.2020
P0CL52	Q92817	0.4295
P0CL52	Q04206	0.5576
P0CL52	Q9Y4G8	0.7137
P0CL52	P62917	0.1073
P0CL52	Q9NSC5	0.5571
P0CL52	Q96IF1	0.7673
P0CL52	P06241	0.6245
P0CL52	Q96T49	0.3255
P0CL52	Q86X27	0.4528
P0CL52	P55345	0.7170
P0CL52	P39019	0.1242
P0CL52	Q99550	0.3624
P0CL52	Q9Y2K3	0.7528
P0CL52	Q8NFH3	0.1036
P0CL52	Q96DT6	0.2445
P0CL52	Q9NSB8	0.2941
P0CL52	Q9Y566	0.3907
P0CL52	Q8TE67	0.7596
P0CL52	P01040	0.3579
P0CL52	Q9NR81	0.6813
P0CL52	Q9P107	0.1386
P0CL52	Q13009	0.5033
P0CL52	Q8IXI2	0.9453
P0CL52	P23443	0.9637
P0CL52	Q8TAP4	0.7274
P0CL52	P28070	0.2259
P0CL52	Q9Y5X1	0.6495
P0CL52	Q99967	0.1454
P0CL52	P50461	0.6074
P0CL52	Q92973	0.3355
P0CL52	Q9P2A4	0.5055
P0CL52	Q8WZ64	0.1131
P0CL52	P57729	0.7122
P0CL52	Q8TAA3	0.1654
P0CL52	Q8IXQ6	0.2445
P0CL52	Q9BZE4	0.1906
P0CL52	Q8TC84	0.3255
P0CL52	Q9HCE6	0.7003
P0CL52	Q9BPX1	0.2445
P0CL52	Q96A65	0.4400
P0CL52	Q2Q1W2	0.5260
P0CL52	Q14999	0.3653
P0CL52	P28289	0.3847
P0CL52	Q96PY5	0.3150
P0CL52	Q96P09	0.4972
P0CL52	O14508	0.3624
P0CL52	Q9BZL4	0.4592
P0CL52	Q9P219	0.4509
P0CL52	Q9UBQ5	0.2743
P0CL52	Q9Y6R4	0.5996
P0CL52	Q8TBB1	0.7464
P0CL52	Q9H0F6	0.3052
P0CL52	O00471	0.1825
P0CL52	Q9Y4Z0	0.1788
P0CL52	O75912	0.3887
P0CL52	Q9UBY9	0.1842
P0CL52	P36406	0.8018
P0CL52	O43374	0.8416
P0CL52	Q04917	0.1730
P0CL52	Q96PX9	0.6182
P0CL52	Q13158	0.4111
P0CL52	Q96B67	0.0560
P0CL52	Q8TDN4	0.2445
P0CL52	O75582	0.9637
P0CL52	Q13474	0.4932
P0CL52	Q9NWX5	0.5540
P0CL52	Q13501	0.3476
P0CL52	Q96JJ3	0.4567
P0CL52	P37840	0.2078
P0CL52	O60518	0.3520
P0CL52	P05109	0.1583
P0CL52	Q32P44	0.3810
P0CL52	Q9BV47	0.3656
P0CL52	Q92832	0.3903
P0CL52	Q9UFH2	0.3974
P0CL52	Q92772	0.4789
P0CL52	P01116	0.8959
P0CL52	Q56P42	0.2435
P0CL52	P15498	0.6605
P0CL52	P56537	0.3912
P0CL52	Q9Y230	0.0948
P0CL52	Q9NY65	0.6240
P0CL52	O95678	0.8389
P0CL52	P23528	0.4508
P0CL52	P11802	0.5170
P0CL52	Q9UNF0	0.5005
P0CL52	Q15438	0.4969
P0CL52	O60260	0.2509
P0CL52	Q8TE73	0.3774
P0CL52	Q86UR1	0.4447
P0CL52	Q9P2M7	0.4079
P0CL52	P98170	0.3150
P0CL52	P30047	0.2812
P0CL52	P15311	0.6330
P0CL52	Q7LDG7	0.6827
P0CL52	Q96IW2	0.7513
P0CL52	Q99653	0.4743
P0CL52	O95644	0.5185
P0CL52	Q96F07	0.0747
P0CL52	Q96A47	0.7971
P0CL52	P27361	0.7394
P0CL52	Q96EE3	0.2104
P0CL52	O75179	0.3651
P0CL52	Q86WH2	0.1383
P0CL52	Q96QF0	0.3287
P0CL52	Q9H4E7	0.3129
P0CL52	Q92797	0.0926
P0CL52	Q93034	0.3355
P0CL52	P27635	0.1568
P0CL52	Q8TDX7	0.3511
P0CL52	Q99436	0.3355
P0CL52	Q6T311	0.5575
P0CL52	P27986	0.4002
P0CL52	O76081	0.3559
P0CL52	P05388	0.1854
P0CL52	Q99933	0.3243
P0CL52	O95278	0.5847
P0CL52	P49327	0.2915
P0CL52	Q9Y6R0	0.2983
P0CL52	P62312	0.0944
P0CL52	O43852	0.4762
P0CL52	P05198	0.0944
P0CL52	Q9BRC7	0.3742
P0CL52	Q96MT8	0.3287
P0CL52	Q13546	0.8634
P0CL52	P28074	0.3682
P0CL52	Q9C0K7	0.4655
P0CL52	Q9Y2S2	0.1202
P0CL52	Q9UIA0	0.4969
P0CL52	Q99956	0.3656
P0CL52	Q96DT5	0.4052
P0CL52	Q8TAK5	0.5873
P0CL52	P51864	0.4202
P0CL52	P62136	0.2764
P0CL52	O95396	0.0909
P0CL52	Q9HCC9	0.4349
P0CL52	Q13228	0.2743
P0CL52	P05787	0.8389
P0CL52	Q92928	0.6422
P0CL52	P00519	0.6498
P0CL52	Q99490	0.5161
P0CL52	Q8WXX0	0.4628
P0CL52	Q96AX1	0.3655
P0CL52	Q5JS13	0.6258
P0CL52	Q8TAT6	0.0909
P0CL52	P41220	0.3070
P0CL52	P13535	0.7528
P0CL52	Q99638	0.1013
P0CL52	P30279	0.2542
P0CL52	P49721	0.2132
P0CL52	P43364	0.1295
P0CL52	Q8TEC5	0.5005
P0CL52	Q9Y6N9	0.5527
P0CL52	Q9Y371	0.4775
P0CL52	Q9BZR8	0.2445
P0CL52	O76003	0.3468
P0CL52	Q9Y572	0.2938
P0CL52	Q8IWN7	0.1475
P0CL52	P40337	0.2010
P0CL52	Q9UKT8	0.2828
P0CL52	Q9GZV1	0.5029
P0CL52	Q9H4E5	1.0000
P0CL52	Q9NNW5	0.4324
P0CL52	P13645	0.8227
P0CL52	Q9UJ41	0.1402
P0CL52	P42575	0.4647
P0CL52	Q5H9R7	0.2111
P0CL52	P02533	0.8389
P0CL52	Q5TB80	0.0869
P0CL52	Q9UKK6	0.1192
P0CL52	Q96BW1	0.2219
P0CL52	Q5EBL4	0.2151
P0CL52	Q8WUX9	0.0924
P0CL52	O95999	0.3341
P0CL52	Q9HCE7	0.4142
P0CL52	O43765	0.0799
P0CL52	Q9H5N1	0.0875
P0CL52	Q9UPV9	0.3163
P0CL52	O15068	0.6917
P0CL52	Q7Z460	0.3287
P0CL52	P11532	0.6895
P0CL52	Q8WYJ6	0.0301
P0CL52	P04049	0.5357
P0CL52	P63104	0.2588
P0CL52	Q9UI15	0.5045
P0CL52	Q9UK73	0.2432
P0CL52	P61019	0.8423
P0CL52	Q96RU3	0.6566
P0CL52	P40616	0.8027
P0CL52	P55211	0.5469
P0CL52	Q99986	0.4946
P0CL52	Q12769	0.0909
P0CL52	O75962	0.5008
P0CL52	O75154	0.0532
P0CL52	Q9BSW2	0.3515
P0CL52	P05067	0.2377
P0CL52	P54105	0.3614
P0CL52	Q9BYG4	0.2984
P0CL52	Q14012	0.2346
P0CL52	Q13576	0.6007
P0CL52	Q86WV1	0.6752
P0CL52	Q15041	0.0790
P0CL52	Q9NUP1	0.2724
P0CL52	Q96KC2	0.8027
P0CL52	P13385	0.4497
P0CL52	Q9BRG2	0.5926
P0CL52	Q15942	0.7663
P0CL52	Q8TBY8	0.2632
P0CL52	P62244	0.1178
P0CL52	Q8WUN7	0.2749
P0CL52	P49798	0.1251
P0CL52	O75146	0.4008
P0CL52	Q96JC1	0.3598
P0CL52	P15407	0.1747
P0CL52	P62258	0.3721
P0CL52	Q96CS7	0.4648
P0CL52	Q8NFH8	0.3349
P0CL52	Q9Y6D6	0.2743
P0CL52	O14830	0.2788
P0CL52	Q92997	0.7329
P0CL52	Q96BM9	0.6998
P0CL52	Q2TAY7	0.5303
P0CL52	Q9UII4	0.2445
P0CL52	Q9Y3M8	0.4187
P0CL52	Q86WG3	0.2283
P0CL52	P46821	0.3614
P0CL52	P35080	0.4916
P0CL52	Q9UGJ1	0.1767
P0CL52	Q7Z6B7	0.3743
P0CL52	Q9NPD3	0.1242
P0CL52	P14923	0.8206
P0CL52	Q9Y376	0.2610
P0CL52	Q9BV73	0.3287
P0CL52	Q14103	0.2570
P0CL52	Q07817	0.1632
P0CL52	Q8TE68	0.7467
P0CL52	Q8TEX9	0.2392
P0CL52	Q9Y3E7	0.2445
P0CL52	Q9H7C4	0.3131
P0CL52	Q96ED9	0.4470
P0CL52	O14576	0.3287
P0CL52	Q9UH03	0.0331
P0CL52	Q99963	0.4176
P0CL52	Q96RT7	0.1767
P0CL52	Q16513	0.9637
P0CL52	Q96NS5	0.3036
P0CL52	Q9H8S9	0.1162
P0CL52	Q8IYB4	0.3188
P0CL52	O00221	0.6313
P0CL52	Q9Y2I6	0.1767
P0CL52	Q9UH65	0.3452
P0CL52	Q9HB21	0.5717
P0CL52	Q92737	0.7633
P0CL52	O15085	0.7606
P0CL52	Q96JB1	0.2008
P0CL52	Q8N488	0.3120
P0CL52	Q9NZN3	0.2538
P0CL52	Q9P2Q2	0.6024
P0CL52	Q9NRY4	0.4142
P0CL52	Q7Z3Y7	0.8389
P0CL52	Q9H0T7	0.6349
P0CL52	Q9BPW5	0.7442
P0CL52	P07332	0.5730
P0CL52	Q9BSJ6	0.2454
P0CL52	Q9Y6X6	0.8390
P0CL52	Q86TI2	0.0924
P0CL52	Q9UNX3	0.1568
P0CL52	P15880	0.1568
P0CL52	P19012	0.8389
P0CL52	Q8NFP9	0.1251
P0CL52	Q9NPA3	0.1767
P0CL52	Q9NZJ0	0.3684
P0CL52	Q9BY11	0.5005
P0CL52	P53618	0.3682
P0CL52	P62158	0.3353
P0CL52	Q8NEV4	0.7613
P0CL52	Q9UJU6	0.5592
P0CL52	Q9NRL3	0.4280
P0CL52	P05412	0.1226
P0CL52	P63313	0.4626
P0CL52	P61981	0.3333
P0CL52	Q7L7X3	0.6065
P0CL52	P42331	0.1523
P0CL52	Q96P48	0.2978
P0CL52	O95822	0.1767
P0CL52	Q9NXV2	0.3355
P0CL52	P29466	0.5781
P0CL52	Q38SD2	0.4116
P0CL52	Q96HU8	0.7639
P0CL52	P56539	0.2270
P0CL52	Q9P2F6	0.0971
P0CL52	O15131	0.2468
P0CL52	A1A4S6	0.4514
P0CL52	Q9BQS8	0.5588
P0CL52	Q9NP90	0.8335
P0CL52	P42771	0.3002
P0CL52	Q96B02	0.6817
P0CL52	Q9UJF2	0.2399
P0CL52	Q14790	0.5705
P0CL52	Q9UKX2	0.7528
P0CL52	Q8WZA2	0.5019
P0CL52	O15350	0.4072
P0CL52	P60228	0.2445
P0CL52	P06730	0.1854
P0CL52	P01112	0.8565
P0CL52	Q9NNX6	0.3121
P0CL52	P49757	0.2628
P0CL52	Q86V86	0.3599
P0CL52	P09525	0.4478
P0CL52	O76070	0.1409
P0CL52	Q9Y2Z0	0.2714
P0CL52	Q14289	0.6518
P0CL52	Q9NWZ5	0.0982
P0CL52	Q96SB4	0.5409
P0CL52	O95373	0.0790
P0CL52	Q9Y281	0.2113
P0CL52	O15061	0.5286
P0CL52	Q9Y237	0.1530
P0CL52	Q96MN2	0.4486
P0CL52	O14807	0.8125
P0CL52	O43166	0.7916
P0CL52	Q07812	0.1221
P0CL52	P51148	0.5689
P0CL52	Q9Y614	0.7947
P0CL52	Q92558	0.4105
P0CL52	O15056	0.0881
P0CL52	Q8WYK0	0.1742
P0CL52	P19388	0.6968
P0CL52	P84077	0.8079
P0CL52	Q9UMS0	0.2445
P0CL52	Q9HC29	0.6113
P0CL52	P50222	0.1721
P0CL52	P37802	0.5549
P0CL52	Q96BS2	0.0556
P0CL52	Q15542	0.4789
P0CL52	Q8TEW0	0.6798
P0CL52	P36404	0.8027
P0CL52	Q96C74	0.0830
P0CL52	Q5VST9	0.3056
P0CL52	Q9UBB6	0.0924
P0CL52	Q9H3U1	0.2482
P0CL52	Q8NDX1	0.5527
P0CL52	Q86VS8	0.2720
P0CL52	Q13177	0.5157
P0CL52	Q9NQT6	0.1733
P0CL52	Q9BXW6	0.5052
P0CL52	Q9GZS0	0.3806
P0CL52	Q9HD26	0.7329
P0CL52	P11233	0.7055
P0CL52	Q9Y3A3	0.2333
P0CL52	Q8TAM6	0.3917
P0CL52	Q9NQY0	0.5743
P0CL52	Q8TDF6	0.8818
P0CL52	Q9Y295	0.2143
P0CL52	Q9NPI6	0.2445
P0CL52	P62140	0.2764
P0CL52	P49336	0.5170
P0CL52	P52292	0.4791
P0CL52	Q8NHR9	0.7708
P0CL52	P51955	0.4237
P0CL52	P49815	0.3407
P0CL52	Q99558	0.7265
P0CL52	Q8NI35	0.6798
P0CL52	Q53GL0	0.2152
P0CL52	P29966	0.1516
P0CL52	P0C869	0.3847
P0CL52	P62328	0.4626
P0CL52	Q13617	0.0912
P0CL52	A6NH57	0.8795
P0CL52	Q99996	0.3287
P0CL52	Q96RG2	0.4276
P0CL52	Q9Y266	0.1824
P0CL52	Q0VAM2	0.7165
P0CL52	Q9NRW4	0.3268
P0CL52	Q96I15	0.2795
P0CL52	Q16539	0.5327
P0CL52	Q9NZL6	0.6464
P0CL52	Q9GZV4	0.1242
P0CL52	Q9P2N2	0.1638
P0CL52	Q9UI10	0.2445
P0CL52	P35998	0.3653
P0CL52	P12814	0.5300
P0CL52	P20340	0.6651
P0CL52	P24385	0.4078
P0CL52	O15205	0.1936
P0CL52	P35580	0.7528
P0CL52	P06753	0.2383
P0CL52	Q8NF91	0.7293
P0CL52	O43586	0.4176
P0CL52	P49674	0.4315
P0CL52	Q9BZI7	0.1377
P0CL52	Q12802	0.6813
P0CL52	Q9Y490	0.6330
P0CL52	O00629	0.6068
P0CL52	Q8TCX5	0.6006
P0CL52	Q9Y297	0.2884
P0CL52	O95757	0.3946
P0CL52	Q9NYS7	0.4775
P0CL52	Q9UM54	0.7528
P0CL52	P40818	0.2772
P0CL52	O14796	0.4530
P0CL52	Q99741	0.2445
P0CL52	Q13509	0.6369
P0CL52	Q9NVA2	0.4495
P0CL52	Q70Z35	0.6020
P0CL52	P30281	0.1386
P0CL52	P21333	0.6152
P0CL52	Q9UHR4	0.4918
P0CL52	Q96HU1	0.3886
P0CL52	Q9BUX1	0.2445
P0CL52	Q9NR46	0.1598
P0CL52	Q8IZ41	0.6370
P0CL52	Q86VQ3	0.4495
P0CL52	Q96S38	0.8379
P0CL52	Q06187	0.4213
P0CL52	Q96NB1	0.1787
P0CL52	Q8WVM8	0.3221
P0CL52	Q9P286	0.4198
P0CL52	Q99767	0.3951
P0CL52	Q96HA7	0.3837
P0CL52	P20337	0.6441
P0CL52	O15020	0.7754
P0CL52	Q7L5N1	0.0666
P0CL52	Q9P299	0.2998
P0CL52	Q9Y259	0.0924
P0CL52	Q02750	0.8317
P0CL52	Q9Y697	0.3729
P0CL52	A5LHX3	0.1151
P0CL52	Q9UEE5	0.5591
P0CL52	Q9Y5S1	0.4761
P0CL52	O43683	0.2522
P0CL52	Q92963	0.8260
P0CL52	Q9H6S3	0.6566
P0CL52	Q9UL25	0.6541
P0CL52	O43739	0.4969
P0CL52	Q99259	0.3036
P0CL52	Q9BQL6	0.7331
P0CL52	Q9Y5X0	0.2124
P0CL52	Q9BSJ2	0.3585
P0CL52	O00291	0.6236
P0CL52	P12931	0.5750
P0CL52	P41134	0.1379
P0CL52	P56693	0.2504
P0CL52	O60784	0.3886
P0CL52	P61204	0.8079
P0CL52	Q9UIK4	0.3790
P0CL52	Q99661	0.3287
P0CL52	Q99719	0.1336
P0CL52	Q05329	0.2772
P0CL52	P12004	0.2805
P0CL52	Q96JB8	0.3919
P0CL52	Q15811	0.5319
P0CL52	Q13885	0.6369
P0CL52	O60271	0.3083
P0CL52	Q9UJT0	0.6369
P0CL52	Q9Y5S2	0.7141
P0CL52	Q8N8L6	0.6045
P0CL52	Q03001	0.6599
P0CL52	Q9UGP4	0.7673
P0CL52	P20073	0.2497
P0CL52	Q9BRT3	0.1251
P0CL52	O43663	0.2734
P0CL52	Q16854	0.0924
P0CL52	O14818	0.3476
P0CL52	P35221	0.6027
P0CL52	Q9H4A6	0.2772
P0CL52	Q8WXH5	0.4818
P0CL52	Q9UKI2	0.2221
P0CL52	O14920	0.5562
P0CL52	Q9H0E2	0.2548
P0CL52	Q7Z6G3	0.2859
P0CL52	Q9UBS3	0.2035
P0CL52	Q8IXI1	0.9838
P0CL52	Q8TEU7	0.7260
P0CL52	Q9UH77	0.3287
P0CL52	Q9BUB5	0.2445
P0CL52	Q13094	0.5853
P0CL52	Q9NYJ8	0.4353
P0CL52	P08727	0.8389
P0CL52	Q13131	0.3931
P0CL52	Q6P3W7	0.6634
P0CL52	Q9NZQ3	0.5109
P0CL52	Q8NHY3	0.2012
P0CL52	Q96NE9	0.5529
P0CL52	Q9H2X3	0.3121
P0CL52	P46940	0.4710
P0CL52	Q9ULD2	0.0892
P0CL52	Q9NYI0	0.5600
P0CL52	O14827	0.5775
P0CL52	Q9UGK3	0.5493
P0CL52	Q99814	0.1317
P0CL52	Q8TDM6	0.6340
P0CL52	Q99819	0.3773
P0CL52	O60890	0.4182
P0CL52	P62834	0.7952
P0CL52	Q96P44	0.2668
P0CL52	Q9BV36	0.3741
P0CL52	P31947	0.3745
P0CL52	Q8WY64	0.7209
P0CL52	Q9NPD8	0.6817
P0CL52	Q13188	0.6120
P0CL52	Q9NRF2	0.7043
P0CL52	Q9UD71	0.2183
P0CL52	Q5S007	0.5080
P0CL52	Q9NRC6	0.7698
P0CL52	Q9H4P4	0.0997
P0CL52	Q9UNA1	0.5756
P0CL52	Q12962	0.1317
P0CL52	O14757	0.3287
P0CL52	Q9UBF2	0.2749
P0CL52	Q13424	0.7329
P0CL52	Q13017	0.2813
P0CL52	Q9UMX0	0.4704
P0CL52	Q8N1W1	0.5594
P0CL52	Q9HBK9	0.0924
P0CL52	P52732	0.1767
P0CL52	Q9NRD5	0.6826
P0CL52	P05783	0.8884
P0CL52	Q9Y285	0.2445
P0CL52	P19835	0.4083
P0CL52	Q8WUM4	0.4341
P0CL52	Q96A58	0.8125
P0CL52	Q86XP0	0.4232
P0CL52	Q9H492	0.3287
P0CL52	Q9UI12	0.2711
P0CL52	O75563	0.4771
P0CL52	Q14152	0.3912
P0CL52	P63279	0.5481
P0CL52	P55210	0.4490
P0CL52	Q7L0Q8	0.9948
P0CL52	Q14444	0.0924
P0CL52	P55854	0.1203
P0CL52	Q8WXH0	0.7588
P0CL52	Q92843	0.1018
P0CL52	Q86XR7	0.4152
P0CL52	Q969M7	0.5481
P0CL52	Q9BRX9	0.5874
P0CL52	Q969H4	0.1942
P0CL52	Q9Y5M8	0.5347
P0CL52	P51636	0.2293
P0CL52	Q15654	0.7637
P0CL52	Q99569	0.6458
P0CL52	Q8WUD1	0.6422
P0CL52	Q8TF74	0.5413
P0CL52	Q9Y5X3	0.2963
P0CL52	Q9P212	0.5782
P0CL52	P63167	0.4735
P0CL52	Q9HB75	0.3335
P0CL52	O60684	0.2186
P0CL52	Q86SQ7	0.3287
P0CL52	Q8TAF3	0.4260
P0CL52	Q13283	0.1337
P0CL52	Q9NS23	0.8283
P0CL52	O60493	0.1476
P0CL52	Q9NQC7	0.2078
P0CL52	O60437	0.4295
P0CL52	P02766	0.3400
P0CL52	Q96SI9	0.1997
P0CL52	Q96PU5	0.6539
P0CL52	O75170	0.0575
P0CL52	P18085	0.8079
P0CL52	Q9BUF5	0.6369
P0CL52	Q96JB2	0.1069
P0CL52	Q9H0B6	0.3287
P0CL52	Q9BUH8	0.3681
P0CL52	P62330	0.6143
P0CL52	Q9BRP4	0.5861
P0CL52	O43353	0.5083
P0CL52	P84098	0.1549
P0CL52	P35270	0.1222
P0CL52	Q8IVF4	0.5559
P0CL52	Q9Y696	0.1263
P0CL52	P61106	0.6422
P0CL52	P60709	0.7947
P0CL52	Q9Y496	0.3287
P0CL52	Q8NFW9	0.7847
P0CL52	Q14247	0.3754
P0CL52	Q96I34	0.3255
P0CL52	O75410	0.0420
P0CL52	Q92529	0.7043
P0CL52	Q9H1R2	0.2667
P0CL52	Q96AX9	0.6333
P0CL52	Q92905	0.2410
P0CL52	O75330	0.2094
P0CL52	Q9Y678	0.2749
P0CL52	Q7Z628	0.6813
P0CL52	Q9UHY7	0.1231
P0CL52	P04080	0.2736
P0CL52	Q96RK4	0.2441
P0CL52	P62714	0.2579
P0CL52	Q96QB1	0.5526
P0CL52	P09493	0.3846
P0CL52	Q7Z6J4	0.7115
P0CL52	Q96E17	0.6441
P0CL52	Q92747	0.8242
P0CL52	Q9NQP4	0.3492
P0CL52	P13639	0.0924
P0CL52	Q9NT22	0.2517
P0CL52	Q9H4Y5	0.0924
P0CL52	O14974	0.2960
P0CL52	Q8IUD2	0.2011
P0CL52	O14640	0.7329
P0CL52	Q9HCS5	0.5545
P0CL52	P29353	0.7043
P0CL52	Q9Y272	0.8406
P0CL52	O95166	0.2151
P0CL52	O00308	0.0834
P0CL52	Q92783	0.4275
P0CL52	P49840	0.4231
P0CL52	Q9Y6Q9	0.1915
P0CL52	Q8TD19	0.5066
P0CL52	Q9NXG0	0.2153
P0CL52	O75531	0.3355
P0CL52	P35527	0.8389
P0CL52	Q9H9E1	0.4298
P0CL52	P62081	0.2392
P0CL52	P16118	0.2510
P0CL52	O00139	0.3287
P0CL52	O14604	0.4626
P0CL52	Q6ZU15	0.2134
P0CL52	O00628	0.2235
P0CL52	P10912	0.2977
P0CL52	Q969Q5	0.6893
P0CL52	Q12816	0.0239
P0CL52	Q99698	0.2445
P0CL52	Q86XR8	0.3113
P0CL52	Q99608	0.0385
P0CL52	Q9NRW1	0.6432
P0CL52	Q9BYX7	0.7947
P0CL52	Q9BPX5	0.2302
P0CL52	Q9P2D7	0.1791
P0CL52	O75083	0.2981
P0CL52	Q9Y3D0	0.0599
P0CL52	Q13588	0.7996
P0CL52	Q9Y2R2	0.0666
P0CL52	Q92502	0.0971
P0CL52	Q86WC6	0.3957
P0CL52	Q15056	0.0482
P0CL52	Q9ULC3	0.8335
P0CL52	Q9NVJ2	0.6925
P0CL52	Q9ULW5	0.8285
P0CL52	Q8WWL7	0.3412
P0CL52	Q96FQ6	0.0625
P0CL52	Q7Z7A1	0.3287
P0CL52	Q16236	0.2814
P0CL52	P23497	0.2407
P0CL52	Q9ULE6	0.2445
P0CL52	Q3KRB8	0.0980
P0CL52	Q6P5Z2	0.9637
P0CL52	P84085	0.8079
P0CL52	P19525	0.3424
P0CL52	Q92597	0.3614
P0CL52	P12270	0.2370
P0CL52	Q9UKS6	0.5005
P0CL52	Q96Q15	0.6541
P0CL52	Q96PF2	0.2510
P0CL52	Q7Z7A3	0.0944
P0CL52	P62745	0.9899
P0CL52	Q96NX5	0.2666
P0CL52	P63267	0.7947
P0CL52	Q16512	0.9637
P0CL52	O14921	0.1578
P0CL52	P62857	0.1549
P0CL52	P67775	0.2764
P0CL52	Q9UPV0	0.3585
P0CL52	O14810	0.0924
P0CL52	Q9H8W4	0.3689
P0CL52	Q13884	0.7309
P0CL52	P35568	0.3660
P0CL52	P10911	0.4416
P0CL52	P04406	0.3353
P0CL52	Q99942	0.4904
P0CL52	O95239	0.3486
P0CL52	Q9UQN3	0.0982
P0CL52	Q9NZM3	0.6022
P0CL52	P21359	0.5272
P0CL52	Q14807	0.1767
P0CL52	Q9Y2X7	0.3225
P0CL52	O60763	0.2609
P0CL52	Q9H1Y0	0.0982
P0CL52	Q00535	0.4346
P0CL52	Q5SYB0	0.6757
P0CL52	P00533	0.6989
P0CL52	Q9NR31	0.6045
P0CL52	Q9UN86	0.1295
P0CL52	Q86SG2	0.5263
P0CL52	Q92565	0.7182
P0CL52	Q9BRV8	0.2445
P0CL52	P10809	0.3907
P0CL52	O75334	0.3666
P0CL52	Q12840	0.3287
P0CL52	Q96JA3	0.3546
P0CL52	Q9BZE9	0.2632
P0CL52	Q96HA8	0.2445
P0CL52	Q9H672	0.4705
P0CL52	P10301	0.7363
P0CL52	O15078	0.3370
P0CL52	Q8NFA2	0.6924
P0CL52	Q9UBP9	0.5526
P0CL52	P52198	0.9890
P0CL52	P62847	0.1222
P0CL52	Q9H3D4	0.4447
P0CL52	Q9Y5K5	0.0789
P0CL52	Q8IVU3	0.0924
P0CL52	P08670	0.7468
P0CL52	Q9BYN0	0.0924
P0CL52	P62993	0.7996
P0CL52	P50458	0.6990
P0CL52	P62166	0.2772
P0CL52	O15273	0.2445
P0CL52	Q9NZW5	0.3919
P0CL52	Q07960	0.4514
P0CL52	O15392	0.1012
P0CL52	Q02363	0.2272
P0CL52	Q9NXU5	0.8027
P0CL52	O75044	0.4035
P0CL52	Q9NS87	0.2513
P0CL52	Q96QK1	0.2445
P0CL52	Q9BRR9	0.2745
P0CL52	Q9NZR1	0.4204
P0CL52	Q96DI7	0.2288
P0CL52	Q02224	0.3287
P0CL52	P11142	0.2885
P0CL52	Q9NYY3	0.5274
P0CL52	Q9UKB1	0.2828
P0CL52	P61587	0.9838
P0CL52	Q8WUP2	0.7673
P0CL52	P35869	0.1915
P0CL52	Q99578	0.8317
P0CL52	P67936	0.2310
P0CL52	Q9NS28	0.4117
P0CL52	P17081	1.0000
P0CL52	Q9UL26	0.6598
P0CL52	Q13402	0.7580
P0CL52	Q9UBE8	0.5663
P0CL52	Q96CF2	0.2151
P0CL52	Q8TAI7	0.7193
P0CL52	Q9Y239	0.5410
P0CL52	Q9Y6T7	0.7273
P0CL52	Q96P71	0.3058
P0CL52	Q9UMY4	0.4588
P0CL52	Q9UPQ3	0.5961
P0CL52	P68366	0.6369
P0CL52	Q9NQL2	0.6378
P0CL52	Q9Y6B6	0.8027
P0CL52	Q9UNH7	0.1462
P0CL52	P04264	0.9579
P0CL52	P15153	1.0000
P0CL52	P11234	0.8247
P0CL52	O95267	0.8818
P0CL52	P35908	0.9157
P0CL52	Q3MJ16	0.4468
P0CL52	Q6PUV4	0.0924
P0CL52	Q9UJM3	0.4214
P0CL52	Q92985	0.4999
P0CL52	Q9NZZ3	0.2445
P0CL52	P37231	0.1765
P0CL52	P62314	0.0944
P0CL52	O15524	0.5632
P0CL52	Q9H6Z9	0.1667
P0CL52	Q6XZF7	0.5795
P0CL52	Q9NRN7	0.0909
P0CL52	Q13642	0.7274
P0CL52	Q9NZ52	0.3240
P0CL52	Q8IWW6	0.0980
P0CL52	Q0P5N6	0.6168
P0CL52	Q9NYG5	0.0930
P0CL52	P56559	0.8027
P0CL52	P07951	0.1767
P0CL52	Q5T5U3	0.0980
P0CL52	P36405	0.6098
P0CL52	Q9H0C5	0.4707
P0CL52	P07900	0.2685
P0CL52	P61457	0.1615
P0CL52	Q8TDR2	0.2793
P0CL52	Q9UHY1	0.2641
P0CL52	P18848	0.3542
P0CL52	Q9BTW9	0.1435
P0CL52	Q9NYR9	0.5663
P0CL52	Q96S95	0.1251
P0CL52	O15066	0.3287
P0CL52	O14713	0.2445
P0CL52	Q8WWI1	0.5181
P0CL52	Q5GLZ8	0.0924
P0CL52	P46108	0.4566
P0CL52	Q8NHY2	0.2730
P0CL52	Q9HBL0	0.5970
P0CL52	P43034	0.4445
P0CL52	P62987	0.5889
P0CL52	Q9NPB6	0.3660
P0CL52	P13500	0.4052
P0CL52	P19174	0.8065
P0CL52	Q9NYN1	0.8989
P0CL52	Q9H939	0.1767
P0CL52	O00212	0.9918
P0CL52	Q9BUZ4	0.2341
P0CL52	P61289	0.2445
P0CL52	Q9ULI4	0.1767
P0CL52	Q9UMX2	0.0924
P0CL52	Q9NSI8	0.0924
P0CL52	O75995	0.3269
P0CL52	Q15596	0.3451
P0CL52	Q9HD47	0.3412
P0CL52	Q96E66	0.2040
P0CL52	Q13515	0.8389
P0CL52	Q99501	0.3092
P0CL52	Q96DA2	0.8423
P0CL52	Q13033	0.2744
P0CL52	P61224	0.7597
P0CL52	Q9Y6K9	0.3808
P0CL52	Q9HBH0	0.9927
P0CL52	P60866	0.1242
P0CL52	Q13547	0.2748
P0CL52	P05771	0.9637
P0CL52	Q8WVK7	0.3287
P0CL52	Q8IVI9	0.3754
P0CL52	Q92556	0.7256
P0CL52	Q86VW2	0.8000
P0CL52	Q96RF0	0.5321
P0CL52	Q9Y3A5	0.0599
P0CL52	Q8TCU6	0.4738
P0CL52	Q96QG7	0.0690
P0CL52	O14980	0.3206
P0CL52	Q8WYR4	0.0924
P0CL52	Q8TC17	0.6955
P0CL52	Q9UDY2	0.7606
P0CL52	Q9UJC3	0.4470
P0CL52	Q9BT40	0.3640
P0CL52	Q15751	0.0924
P0CL52	O14908	0.3849
P0CL52	P31946	0.4084
P0CL52	Q9Y615	0.7947
P0CL52	Q14344	0.9493
P0CL52	P62877	0.1819
P0CL52	P20336	0.6441
P0CL52	Q96IY1	0.3070
P0CL52	Q15669	0.9991
P0CL52	Q9Y5J5	0.4897
P0CL52	Q8TDY3	0.7947
P0CL52	Q9Y6Q2	0.1871
P0CL52	Q13616	0.3548
P0CL52	B2RTY4	0.7528
P0CL52	Q9UHD2	0.5101
P0CL52	Q96CN5	0.4832
P0CL52	P48742	0.7947
P0CL52	P19429	0.2445
P0CL52	Q9GZS3	0.5333
P0CL52	Q9BYB0	0.2425
P0CL52	P28062	0.3682
P0CL52	Q8WWN9	0.3443
P0CL52	P35222	0.6122
P0CL52	Q14019	0.6225
P0CL52	P61254	0.1568
P0CL52	Q6ZMW3	0.1947
P0CL52	Q9Y2G4	0.6313
P0CL52	Q96FS4	0.2471
P0CL52	Q9Y4H2	0.2772
P0CL52	Q07866	0.3287
P0CL52	Q5VT25	0.7141
P74846	P02549	0.4626
P74846	P46934	0.3682
P74846	O60229	0.3584
P74846	P28482	0.6266
P74846	P11137	0.2344
P74846	P04637	0.2735
P74846	Q562R1	0.6220
P74846	P20339	0.3917
P74846	Q5JSH3	0.2099
P74846	Q9NR80	0.5180
P74846	P63000	0.9006
P74846	P17661	0.6652
P74846	Q03135	0.3905
P74846	Q14651	0.5102
P74846	P13797	0.5605
P74846	P60953	0.9006
P74846	O43307	0.4157
P74846	P61586	0.7976
P74846	P08134	0.9006
P74846	Q13464	0.6888
P74846	P61225	0.7873
P74846	P26441	0.0429
P74846	Q7LBR1	0.2445
P74846	P10114	0.6299
P74846	Q15075	0.4153
P74846	P46939	0.5319
P74846	P05937	0.2445
P74846	Q9Y3L5	0.6299
P74846	Q9UPT5	0.4585
P74846	P63261	0.6220
P74846	P60763	0.9006
P74846	P30307	0.3355
P74846	Q04206	0.5567
P74846	P57729	0.5183
P74846	P36406	0.6444
P74846	Q7LDG7	0.6439
P74846	P27361	0.7394
P74846	P05787	0.5884
P74846	P55211	0.2445
P74846	O75962	0.4889
P74846	Q16513	0.8147
P74846	P19388	0.2938
P74846	P84077	0.6615
P74846	P36404	0.6563
P74846	Q5VST9	0.2937
P74846	P62328	0.4626
P74846	O43739	0.2356
P74846	P61204	0.6615
P74846	Q05329	0.2772
P74846	P46940	0.3494
P74846	P05783	0.5884
P74846	Q8WUM4	0.4341
P74846	P51636	0.2293
P74846	P62330	0.4679
P74846	P60709	0.6220
P74846	Q7Z6J4	0.4511
P74846	P42574	0.4096
P74846	O75531	0.3355
P74846	P84085	0.6615
P74846	P19525	0.1854
P74846	P62745	0.9006
P74846	P63267	0.6220
P74846	P21359	0.2781
P74846	P62993	0.6254
P74846	Q07960	0.4514
P74846	P11142	0.2773
P74846	P17081	0.9006
P74846	P36405	0.4633
P74846	P07900	0.2685
P74846	P62987	0.5889
P74846	P61224	0.6777
P74846	P62877	0.1819
P74846	Q07866	0.3287
P74873	Q96EY1	0.2732
P74873	O95755	0.5154
P74873	Q96RU7	0.2292
P74873	P50453	0.1950
P74873	Q9H8V3	0.3788
P74873	Q9NX02	0.1474
P74873	Q9UBW5	0.1142
P74873	P49427	0.4454
P74873	O00329	0.3290
P74873	P51149	0.4334
P74873	P53041	0.2790
P74873	Q969T4	0.5791
P74873	P02549	0.4131
P74873	O75116	0.7258
P74873	P01130	0.4347
P74873	Q9UPZ9	0.1687
P74873	P60981	0.1582
P74873	P46934	0.3186
P74873	Q8IYD1	0.1950
P74873	O60229	0.3584
P74873	Q9P1U1	0.4636
P74873	Q9NR09	0.4506
P74873	Q70J99	0.1709
P74873	O14559	0.1071
P74873	P53667	0.3561
P74873	Q9UNN5	0.1950
P74873	Q00978	0.2754
P74873	P45983	0.4722
P74873	P49023	0.4881
P74873	Q9UQB3	0.3732
P74873	P61077	0.4454
P74873	Q9NQW6	0.2523
P74873	P13647	0.4839
P74873	Q7Z614	0.1512
P74873	Q96CA5	0.1451
P74873	Q04695	0.4839
P74873	P49137	0.4722
P74873	Q9HAU4	0.3023
P74873	Q9HBI1	0.3825
P74873	P68400	0.3917
P74873	O14578	0.7258
P74873	Q9UN19	0.2124
P74873	P68363	0.2104
P74873	Q99755	0.2736
P74873	Q9H792	0.0995
P74873	P35247	0.4110
P74873	Q8N5C8	0.2247
P74873	Q86WG5	0.1950
P74873	O95684	0.2313
P74873	Q5TG30	0.2101
P74873	Q9NZN5	0.6831
P74873	P12883	0.4535
P74873	O60504	0.2938
P74873	Q8N9B8	0.4407
P74873	Q8NB16	0.4782
P74873	P61604	0.0489
P74873	P07948	0.3875
P74873	Q13164	0.4722
P74873	Q8IYJ3	0.4484
P74873	O14512	0.2627
P74873	P28482	0.5771
P74873	Q96PV0	0.2595
P74873	Q9BX70	0.4174
P74873	O75822	0.1950
P74873	Q13239	0.2662
P74873	Q9HC77	0.2792
P74873	Q9P287	0.3514
P74873	P68106	0.2199
P74873	Q9H0H5	0.0664
P74873	P52333	0.4377
P74873	P68133	0.4636
P74873	P25786	0.0746
P74873	Q8IVW1	0.4175
P74873	Q9Y4K3	0.4108
P74873	Q9Y6W5	0.4665
P74873	P14317	0.3758
P74873	Q9UQ16	0.2142
P74873	O95613	0.2792
P74873	P52565	0.6000
P74873	Q05655	0.7258
P74873	O14641	0.6738
P74873	Q8TD16	0.0132
P74873	Q92888	0.3218
P74873	Q9ULZ3	0.1471
P74873	Q14964	0.6460
P74873	Q96J02	0.3186
P74873	Q9HCH5	0.3431
P74873	Q12979	0.2140
P74873	Q9BXL7	0.2622
P74873	P25791	0.4881
P74873	Q9BU20	0.7038
P74873	Q15025	0.3965
P74873	P21860	0.4643
P74873	Q14C86	0.1721
P74873	Q9HC98	0.2706
P74873	Q969Q4	0.4293
P74873	P42773	0.2093
P74873	Q32MK0	0.4662
P74873	P08729	0.4839
P74873	P05386	0.0448
P74873	Q02156	0.7258
P74873	Q9H410	0.1950
P74873	Q15311	0.1250
P74873	O60566	0.2792
P74873	Q15653	0.5752
P74873	Q13075	0.3238
P74873	P57737	0.3690
P74873	Q15147	0.0429
P74873	O95271	0.1838
P74873	O00141	0.7258
P74873	Q13451	0.2770
P74873	Q9UJT1	0.2450
P74873	P28072	0.1339
P74873	O60674	0.4871
P74873	O43516	0.4085
P74873	Q13813	0.3918
P74873	Q9NXR1	0.2792
P74873	P60033	0.4041
P74873	P04637	0.2240
P74873	P42229	0.2566
P74873	Q8IUC4	0.5190
P74873	Q13748	0.2104
P74873	Q96SN8	0.2792
P74873	P23142	0.4877
P74873	Q92835	0.2292
P74873	Q8IWJ2	0.3231
P74873	P08138	0.0627
P74873	Q9Y3F4	0.2520
P74873	Q15121	0.2212
P74873	P17980	0.2860
P74873	Q86Z02	0.3534
P74873	Q9UQM7	0.0725
P74873	Q8TEQ6	0.1837
P74873	P48729	0.3397
P74873	P68104	0.0822
P74873	O95487	0.1950
P74873	P52294	0.3724
P74873	P11586	0.0429
P74873	Q6ZMQ8	0.4983
P74873	Q15080	0.3772
P74873	Q676U5	0.2312
P74873	Q5HYK7	0.2718
P74873	Q8IZW8	0.0520
P74873	Q9H4B6	0.2112
P74873	P11171	0.4742
P74873	P62753	0.2248
P74873	Q9H0N0	0.7490
P74873	P41743	0.7258
P74873	Q9H444	0.1950
P74873	Q86UE8	0.3191
P74873	Q9NPP4	0.3085
P74873	Q96JH8	0.6738
P74873	Q02241	0.2792
P74873	O95460	0.3957
P74873	P47756	0.4690
P74873	Q92530	0.1950
P74873	Q9UM47	0.6097
P74873	P13489	0.2184
P74873	Q15052	0.3939
P74873	O00750	0.4047
P74873	P49703	0.4346
P74873	Q14980	0.3090
P74873	Q13972	0.3316
P74873	Q8IUQ4	0.1631
P74873	Q96L92	0.6839
P74873	P17252	0.7258
P74873	P30622	0.0426
P74873	P08631	0.4175
P74873	Q02763	0.4643
P74873	O43295	0.1061
P74873	P32298	0.7258
P74873	Q15286	0.4386
P74873	O15111	0.5365
P74873	Q9BTM9	0.1950
P74873	O60296	0.1678
P74873	P17612	0.7258
P74873	Q15833	0.2384
P74873	P09471	0.5077
P74873	Q9BZF9	0.2097
P74873	Q14155	0.3887
P74873	P10636	0.4207
P74873	P06213	0.5146
P74873	Q9Y4G6	0.3428
P74873	Q6ZNL6	0.4555
P74873	P49761	0.3534
P74873	Q9C000	0.2173
P74873	O60291	0.2358
P74873	Q8TAP6	0.2792
P74873	Q9BQA1	0.2248
P74873	P46109	0.0675
P74873	Q93009	0.1853
P74873	Q2PPJ7	0.0429
P74873	P49419	0.1950
P74873	P50395	0.3692
P74873	Q9H7P9	0.3787
P74873	Q8N0X2	0.2734
P74873	Q15392	0.0303
P74873	Q9NRM7	0.5725
P74873	Q9Y3P9	0.2792
P74873	Q13796	0.0393
P74873	O14966	0.5154
P74873	Q96B36	0.1950
P74873	P85298	0.1839
P74873	Q96S53	0.5028
P74873	P25106	0.5381
P74873	Q9UPX8	0.4138
P74873	Q8WXI2	0.2676
P74873	Q99961	0.2728
P74873	O00192	0.4064
P74873	O00303	0.1950
P74873	P57059	0.0413
P74873	Q7Z6J0	0.3750
P74873	P20339	0.5111
P74873	O00499	0.2851
P74873	P63096	0.5077
P74873	P28065	0.2860
P74873	Q02388	0.4085
P74873	P55042	0.6583
P74873	Q5JSH3	0.1101
P74873	P35658	0.1386
P74873	P61026	0.6322
P74873	P11831	0.1127
P74873	P11441	0.2553
P74873	P19838	0.5418
P74873	P40763	0.4436
P74873	Q9C0H5	0.1444
P74873	P54725	0.4201
P74873	Q13153	0.2549
P74873	Q9UN37	0.1950
P74873	Q9NR80	0.4210
P74873	P01111	0.7261
P74873	P29692	0.0717
P74873	O75143	0.1950
P74873	P15056	0.4782
P74873	Q9Y6D5	0.2792
P74873	Q9BVC4	0.1950
P74873	P11277	0.4978
P74873	P26038	0.5048
P74873	Q96EA4	0.2792
P74873	Q9Y2X8	0.4454
P74873	Q53QZ3	0.2172
P74873	Q92730	0.8285
P74873	Q9NR12	0.4881
P74873	P04899	0.5077
P74873	O14556	0.1688
P74873	Q71U36	0.2104
P74873	O60936	0.0746
P74873	P52735	0.3245
P74873	P17661	0.6029
P74873	P62191	0.2248
P74873	Q99966	0.0401
P74873	Q9Y6H5	0.2554
P74873	O75970	0.5128
P74873	Q03135	0.3832
P74873	P16333	0.2276
P74873	Q96D21	0.6694
P74873	Q99836	0.3979
P74873	A8MTJ3	0.4828
P74873	Q14651	0.5798
P74873	Q9NWZ3	0.3809
P74873	P42566	0.3717
P74873	P13797	0.6300
P74873	Q9ULV0	0.4856
P74873	Q96GD4	0.6020
P74873	Q9HB90	0.4338
P74873	P59047	0.1487
P74873	Q5VV41	0.3692
P74873	Q9C0E4	0.6738
P74873	Q9BRK5	0.1662
P74873	P12882	0.4535
P74873	P33176	0.1493
P74873	Q04759	0.7258
P74873	P35579	0.4865
P74873	P42224	0.2244
P74873	Q96EV8	0.2276
P74873	Q9H0M0	0.2716
P74873	P98171	0.3872
P74873	O43264	0.2792
P74873	Q15759	0.3593
P74873	Q8N5S9	0.2387
P74873	O43307	0.2708
P74873	P32121	0.2276
P74873	P84095	0.8950
P74873	Q9Y616	0.3306
P74873	P62979	0.2800
P74873	Q5T2W1	0.5761
P74873	P49407	0.1148
P74873	O94875	0.2728
P74873	O95294	0.6873
P74873	Q9Y5P4	0.2248
P74873	P15531	0.3391
P74873	P36543	0.1419
P74873	P61586	0.7819
P74873	P35900	0.4839
P74873	O95819	0.3039
P74873	Q8IWU2	0.5146
P74873	O00506	0.4475
P74873	P00966	0.1950
P74873	Q14CB8	0.1061
P74873	Q9HAP6	0.6738
P74873	Q13347	0.1950
P74873	P07737	0.2146
P74873	Q92796	0.4679
P74873	Q12852	0.4782
P74873	P24864	0.2248
P74873	P08134	0.8346
P74873	Q9Y2J2	0.4742
P74873	Q9Y4F1	0.4497
P74873	Q9Y6E0	0.3972
P74873	Q96G01	0.1260
P74873	Q96CW1	0.0961
P74873	P48736	0.3717
P74873	Q9P2R3	0.5418
P74873	Q13464	0.7258
P74873	Q9HBY8	0.7258
P74873	Q14847	0.3257
P74873	P05062	0.3828
P74873	P52824	0.6031
P74873	Q07021	0.1088
P74873	Q05513	0.7258
P74873	Q14192	0.5013
P74873	Q5JSP0	0.4160
P74873	O15117	0.1950
P74873	Q9H788	0.2212
P74873	P10144	0.1950
P74873	Q9Y6D9	0.2792
P74873	Q9UBF8	0.3636
P74873	Q9H0U4	0.4386
P74873	Q14232	0.2276
P74873	Q2VIQ3	0.1570
P74873	P23526	0.0573
P74873	Q9UI47	0.0408
P74873	Q96DZ5	0.2744
P74873	Q5TCZ1	0.4322
P74873	P43405	0.4643
P74873	Q8IZQ1	0.3637
P74873	P25789	0.2860
P74873	Q00534	0.1950
P74873	Q9UPN3	0.5798
P74873	Q9NZC7	0.2500
P74873	Q07889	0.4810
P74873	Q9UI08	0.2792
P74873	Q15154	0.4605
P74873	P61086	0.5791
P74873	P49459	0.4454
P74873	Q13425	0.6738
P74873	P61225	0.8148
P74873	Q15283	0.5480
P74873	Q15185	0.2248
P74873	P68371	0.3927
P74873	P41143	0.2973
P74873	Q00987	0.1701
P74873	Q14315	0.6730
P74873	Q5TCQ9	0.4841
P74873	Q9UQF2	0.1890
P74873	Q8N392	0.1097
P74873	P29074	0.3811
P74873	Q9NQS7	0.2792
P74873	P10415	0.0639
P74873	Q01995	0.2732
P74873	P06493	0.6094
P74873	Q8TDG2	0.4636
P74873	P06239	0.3875
P74873	Q9H2X6	0.3220
P74873	P31749	0.7258
P74873	P43686	0.2248
P74873	Q01968	0.1250
P74873	P52564	0.4475
P74873	Q9Y623	0.4535
P74873	P40306	0.1339
P74873	Q495M9	0.2640
P74873	Q9GZN1	0.3978
P74873	Q9BX66	0.3417
P74873	Q14653	0.4370
P74873	Q05084	0.0547
P74873	Q99759	0.2486
P74873	Q9BVJ7	0.0738
P74873	Q96SB3	0.6216
P74873	Q8IWE5	0.1678
P74873	Q8NHQ1	0.3090
P74873	Q9H254	0.6203
P74873	Q8IUG5	0.3034
P74873	O00743	0.1173
P74873	P35557	0.2009
P74873	P46783	0.2248
P74873	Q9Y5K6	0.2728
P74873	P10114	0.6071
P74873	Q6ZSZ5	0.3838
P74873	Q9BXL6	0.2833
P74873	Q9Y689	0.4293
P74873	P61088	0.3386
P74873	Q15599	0.5512
P74873	Q5BJF6	0.2792
P74873	Q96QZ7	0.4841
P74873	P40617	0.5218
P74873	P40227	0.0678
P74873	A7KAX9	0.4019
P74873	Q5EBL8	0.7106
P74873	O75832	0.4689
P74873	P50502	0.2997
P74873	P28066	0.2248
P74873	O43293	0.3090
P74873	P47755	0.3848
P74873	Q9NSA3	0.1950
P74873	O43707	0.5524
P74873	Q7Z6I6	0.1071
P74873	P50750	0.1604
P74873	P35749	0.4535
P74873	P57735	0.4334
P74873	Q9BYG5	0.2276
P74873	P62826	0.5283
P74873	Q15075	0.5370
P74873	Q9NVD7	0.4604
P74873	O00522	0.6127
P74873	O43283	0.4782
P74873	O00505	0.4803
P74873	Q15569	0.4260
P74873	Q6DT37	0.6020
P74873	P30304	0.1950
P74873	P57796	0.0429
P74873	P53778	0.3482
P74873	P49770	0.1950
P74873	P15924	0.2623
P74873	P60604	0.4454
P74873	O00170	0.2823
P74873	Q99584	0.2512
P74873	Q9UNE7	0.1694
P74873	P55040	0.6694
P74873	P31944	0.3652
P74873	Q96PY6	0.4101
P74873	Q9NYS0	0.6739
P74873	P08238	0.2342
P74873	Q9BR76	0.4595
P74873	P20618	0.2860
P74873	P63165	0.2857
P74873	Q8N264	0.4248
P74873	P46939	0.5798
P74873	P62837	0.4454
P74873	P54727	0.1898
P74873	Q96QV1	0.5848
P74873	Q96L33	0.8950
P74873	P42336	0.3636
P74873	O43597	0.3119
P74873	P48643	0.1819
P74873	Q92614	0.5352
P74873	Q16644	0.4722
P74873	P46734	0.3952
P74873	Q5JT25	0.4396
P74873	Q96M96	0.4607
P74873	Q99816	0.1099
P74873	Q01082	0.6203
P74873	O43491	0.4991
P74873	Q15382	0.7514
P74873	Q13045	0.0758
P74873	P04629	0.5125
P74873	O60494	0.4109
P74873	P42226	0.2566
P74873	Q9Y283	0.3186
P74873	O75385	0.2794
P74873	Q15334	0.1475
P74873	O15511	0.3224
P74873	Q92918	0.3807
P74873	P50542	0.2173
P74873	P07947	0.4377
P74873	P34925	0.5146
P74873	Q9GZM8	0.1602
P74873	Q16584	0.4782
P74873	Q96P47	0.4403
P74873	O14910	0.6857
P74873	Q9UKW4	0.4730
P74873	P62942	0.2295
P74873	Q9H2K8	0.4310
P74873	P30874	0.2973
P74873	P60510	0.1368
P74873	P08107	0.1950
P74873	Q99683	0.2971
P74873	Q8NBT0	0.1833
P74873	Q8IZP0	0.4871
P74873	Q86SG6	0.3449
P74873	P62070	0.6832
P74873	P20338	0.4386
P74873	P61020	0.5111
P74873	Q8N4G2	0.4346
P74873	Q9H0F7	0.4716
P74873	P34947	0.7258
P74873	Q00597	0.1950
P74873	Q9UK22	0.0666
P74873	Q92569	0.2679
P74873	Q3YEC7	0.4608
P74873	P49418	0.1858
P74873	O14639	0.4861
P74873	P46060	0.2792
P74873	Q06413	0.1373
P74873	O95835	0.7258
P74873	Q92845	0.0565
P74873	P38919	0.0488
P74873	Q9Y2U5	0.2486
P74873	P43403	0.4643
P74873	Q9UER7	0.1773
P74873	P01583	0.0797
P74873	P55957	0.2708
P74873	O95810	0.2276
P74873	Q9UFN0	0.1950
P74873	Q96N96	0.2708
P74873	Q13459	0.3877
P74873	Q6DN90	0.2774
P74873	O95398	0.3749
P74873	Q8NEB9	0.3636
P74873	P61970	0.1950
P74873	P59998	0.2746
P74873	Q12778	0.1109
P74873	P11309	0.3732
P74873	Q9P289	0.3039
P74873	Q6ZRI8	0.0772
P74873	Q99418	0.2070
P74873	P21941	0.4715
P74873	P19784	0.4426
P74873	Q9Y3L5	0.6080
P74873	Q96MT3	0.4881
P74873	Q15464	0.4215
P74873	Q92974	0.4015
P74873	Q16566	0.0857
P74873	P25054	0.4129
P74873	O75112	0.4881
P74873	P53350	0.6020
P74873	O15013	0.5013
P74873	Q15303	0.4643
P74873	Q9P209	0.2792
P74873	P48556	0.0727
P74873	O14936	0.2574
P74873	P98174	0.4160
P74873	Q8IWB6	0.3544
P74873	Q8N5V2	0.2499
P74873	P08567	0.2462
P74873	Q96T51	0.3434
P74873	O94844	0.7924
P74873	O60759	0.5644
P74873	P61160	0.4636
P74873	O60447	0.1415
P74873	P20936	0.3370
P74873	Q99962	0.3717
P74873	P49720	0.1339
P74873	Q13596	0.3391
P74873	P08779	0.4839
P74873	O14733	0.4475
P74873	Q14185	0.3758
P74873	Q92851	0.0180
P74873	Q9NP31	0.3225
P74873	P63092	0.5077
P74873	O75791	0.2248
P74873	Q9UPT5	0.4090
P74873	P21917	0.3055
P74873	P61018	0.4386
P74873	P35241	0.3703
P74873	Q7Z5H3	0.2564
P74873	A1IGU5	0.2760
P74873	Q969U6	0.1172
P74873	O15519	0.1274
P74873	Q13541	0.2248
P74873	Q86VP1	0.0925
P74873	Q9UM11	0.2248
P74873	Q9NYL2	0.4782
P74873	Q13490	0.1667
P74873	P04626	0.4643
P74873	P55212	0.3158
P74873	P18206	0.5344
P74873	P41208	0.1915
P74873	P08133	0.0911
P74873	P13796	0.5798
P74873	Q155Q3	0.4559
P74873	Q92608	0.2611
P74873	Q14974	0.3724
P74873	Q9Y2H1	0.6020
P74873	P35609	0.5524
P74873	P52630	0.2058
P74873	Q6PGN9	0.2792
P74873	Q7Z6G8	0.2596
P74873	P48059	0.4881
P74873	P63261	0.4871
P74873	P51159	0.4396
P74873	Q02790	0.3339
P74873	Q9BYZ6	0.7924
P74873	Q8NFZ5	0.3341
P74873	Q9BZG1	0.5163
P74873	O60841	0.1950
P74873	P11055	0.4535
P74873	Q14511	0.3141
P74873	Q14CS0	0.0429
P74873	Q12955	0.2906
P74873	Q96P20	0.1950
P74873	O95433	0.2997
P74873	P60763	0.8950
P74873	Q93096	0.2086
P74873	O15145	0.1885
P74873	P10599	0.2901
P74873	Q99570	0.4584
P74873	P60484	0.2500
P74873	Q9NRR5	0.4362
P74873	Q5FBB7	0.2792
P74873	P36507	0.5701
P74873	P62879	0.3654
P74873	P62333	0.2574
P74873	Q7Z444	0.8447
P74873	Q01484	0.3342
P74873	P25963	0.6939
P74873	Q14141	0.1576
P74873	P51681	0.5381
P74873	P98155	0.5686
P74873	P37198	0.1062
P74873	O15357	0.4706
P74873	Q9UKX3	0.4668
P74873	O60610	0.1754
P74873	Q9UEW8	0.3039
P74873	Q8WZ42	0.2704
P74873	Q9BQE3	0.2104
P74873	Q92817	0.3411
P74873	P57105	0.6738
P74873	P61158	0.4636
P74873	Q04206	0.5072
P74873	P62195	0.1777
P74873	Q9NSC5	0.1492
P74873	Q96IF1	0.4881
P74873	P58753	0.1724
P74873	P06241	0.3875
P74873	Q86X27	0.2247
P74873	P55345	0.3844
P74873	O75161	0.4131
P74873	Q9Y2K3	0.4535
P74873	Q9NSB8	0.2881
P74873	P02545	0.5867
P74873	Q92930	0.4386
P74873	Q9Y566	0.2513
P74873	Q8TE67	0.5744
P74873	Q9NR81	0.3564
P74873	Q9P107	0.1071
P74873	P23258	0.2792
P74873	Q8IXI2	0.7899
P74873	P23443	0.7258
P74873	Q9Y5X1	0.5313
P74873	P50461	0.3813
P74873	Q92973	0.2860
P74873	Q9P2A4	0.3359
P74873	P59046	0.1487
P74873	Q13114	0.3185
P74873	Q8WZ64	0.0639
P74873	Q9UKN7	0.3877
P74873	Q7RTN6	0.2133
P74873	P57729	0.4386
P74873	Q9HCE6	0.5013
P74873	O75676	0.7258
P74873	Q9BPX1	0.1950
P74873	Q96A65	0.0666
P74873	Q2Q1W2	0.4609
P74873	Q14999	0.3158
P74873	Q12834	0.3479
P74873	Q13404	0.4915
P74873	P08069	0.5146
P74873	Q13574	0.2968
P74873	P28289	0.2327
P74873	Q8IVF5	0.2563
P74873	O14508	0.1950
P74873	Q08AG7	0.0496
P74873	Q9BZL4	0.3175
P74873	P42356	0.3636
P74873	Q9Y6R4	0.3473
P74873	Q8TBB1	0.6297
P74873	Q9H0F6	0.0759
P74873	O00471	0.0797
P74873	Q5SW96	0.3391
P74873	O75912	0.2850
P74873	P36406	0.4165
P74873	O43374	0.6426
P74873	O14939	0.2100
P74873	Q04917	0.2000
P74873	P02538	0.6029
P74873	P50452	0.1950
P74873	Q15149	0.5798
P74873	Q13158	0.3205
P74873	O75582	0.7258
P74873	Q13474	0.3374
P74873	Q9NWX5	0.3748
P74873	Q9UDY8	0.4339
P74873	Q13501	0.1482
P74873	Q96JJ3	0.3328
P74873	O60518	0.1696
P74873	P05109	0.1583
P74873	Q32P44	0.2131
P74873	Q9BV47	0.2256
P74873	P14635	0.2792
P74873	P04083	0.1938
P74873	P42772	0.1950
P74873	P01116	0.6703
P74873	P15498	0.4730
P74873	Q9NY65	0.1976
P74873	P23528	0.3551
P74873	P35606	0.0429
P74873	P11802	0.3006
P74873	Q15819	0.2915
P74873	Q9UNF0	0.3661
P74873	Q15438	0.2015
P74873	O75665	0.2792
P74873	O60260	0.1557
P74873	Q8TE73	0.2831
P74873	Q86UR1	0.2728
P74873	Q68DK2	0.3235
P74873	P98170	0.1924
P74873	P30047	0.2316
P74873	P15311	0.4929
P74873	P25788	0.2860
P74873	Q7LDG7	0.6088
P74873	P01127	0.0239
P74873	O43900	0.4961
P74873	Q12851	0.3039
P74873	O95644	0.0822
P74873	Q96F07	0.2644
P74873	P27361	0.6899
P74873	P51965	0.5791
P74873	O75179	0.2233
P74873	Q96QF0	0.2792
P74873	P50148	0.4828
P74873	Q93034	0.2860
P74873	P12110	0.3815
P74873	Q12774	0.2338
P74873	Q05469	0.2699
P74873	Q99436	0.2860
P74873	Q6T311	0.4716
P74873	P27986	0.3507
P74873	Q99933	0.2748
P74873	P53779	0.5048
P74873	O95278	0.3494
P74873	P02452	0.1735
P74873	P78352	0.4679
P74873	O43852	0.3798
P74873	Q96MT8	0.2792
P74873	Q13546	0.5394
P74873	Q8IUC6	0.2625
P74873	P28074	0.2860
P74873	Q12923	0.4579
P74873	Q08209	0.0935
P74873	Q9C0K7	0.2133
P74873	P62136	0.1368
P74873	Q08881	0.3875
P74873	P51817	0.7258
P74873	Q9HCC9	0.2844
P74873	P31995	0.3484
P74873	P98164	0.4596
P74873	P05787	0.4839
P74873	Q92928	0.4386
P74873	P00519	0.4742
P74873	Q99490	0.3441
P74873	Q5JS13	0.3749
P74873	P13535	0.4535
P74873	P30279	0.0966
P74873	Q96KQ4	0.1580
P74873	P49721	0.1637
P74873	P07306	0.4110
P74873	Q9Y6N9	0.5467
P74873	Q9Y371	0.3749
P74873	Q9BZR8	0.1950
P74873	O76003	0.3333
P74873	Q9Y572	0.2287
P74873	P54762	0.3875
P74873	O75716	0.5100
P74873	P40337	0.1515
P74873	P16885	0.2212
P74873	Q9H4E5	0.8950
P74873	Q9NNW5	0.1696
P74873	Q7Z698	0.2644
P74873	O00206	0.1149
P74873	P13645	0.4677
P74873	Q9UJ41	0.0404
P74873	P42575	0.2173
P74873	P02533	0.4839
P74873	Q5EBL4	0.1054
P74873	Q8WUX9	0.0429
P74873	O95999	0.2845
P74873	Q9HCE7	0.2423
P74873	O00401	0.5409
P74873	O15068	0.4727
P74873	Q7Z460	0.2792
P74873	P11532	0.5361
P74873	P04049	0.2611
P74873	P63104	0.2093
P74873	Q13905	0.4818
P74873	Q9UK73	0.1014
P74873	P61019	0.6460
P74873	Q96RU3	0.4691
P74873	P40616	0.4293
P74873	P55211	0.3479
P74873	Q99986	0.1760
P74873	P42345	0.3615
P74873	O75962	0.3692
P74873	O75154	0.1974
P74873	Q9BSW2	0.3505
P74873	P05067	0.1882
P74873	P54105	0.3119
P74873	Q9UQC2	0.2276
P74873	Q9BYG4	0.3185
P74873	Q13576	0.4502
P74873	Q86WV1	0.3141
P74873	Q96KC2	0.4293
P74873	P13385	0.4509
P74873	Q15942	0.4871
P74873	Q15831	0.2661
P74873	O00186	0.2746
P74873	O75146	0.1247
P74873	P62258	0.3226
P74873	Q9P0K7	0.3612
P74873	Q12967	0.4407
P74873	O94806	0.3975
P74873	Q8NFH8	0.1868
P74873	Q9Y6D6	0.2248
P74873	O95967	0.4758
P74873	Q92997	0.6738
P74873	Q15746	0.3535
P74873	Q96BM9	0.4716
P74873	Q9Y3M8	0.4114
P74873	P46821	0.3119
P74873	P35080	0.1145
P74873	Q8TEY7	0.0172
P74873	Q7Z6B7	0.3141
P74873	P14923	0.5835
P74873	P49841	0.2104
P74873	Q9Y376	0.1950
P74873	Q9BV73	0.2792
P74873	Q8TE68	0.5113
P74873	P46379	0.2708
P74873	Q9Y3E7	0.1950
P74873	Q96KB5	0.5858
P74873	Q9H7C4	0.1232
P74873	Q96ED9	0.2887
P74873	O43524	0.1579
P74873	O43303	0.2792
P74873	O14576	0.2792
P74873	Q99963	0.3150
P74873	Q9UGM3	0.1071
P74873	Q8N4C8	0.4310
P74873	Q16513	0.7258
P74873	Q8IYB4	0.1632
P74873	O75351	0.1950
P74873	O00221	0.4895
P74873	Q9Y2I6	0.1272
P74873	Q13535	0.4265
P74873	Q09013	0.6020
P74873	Q9HB21	0.2763
P74873	P98082	0.1678
P74873	O15085	0.7111
P74873	O14745	0.5512
P74873	Q9NRY4	0.4232
P74873	P04350	0.3368
P74873	P23458	0.3875
P74873	Q9H0T7	0.4386
P74873	P07332	0.3855
P74873	P11274	0.2916
P74873	Q5JTW2	0.3273
P74873	Q15109	0.3354
P74873	P61081	0.3696
P74873	P35240	0.5048
P74873	P41240	0.3855
P74873	P19012	0.4839
P74873	Q8NFP9	0.0756
P74873	Q9NZJ0	0.0514
P74873	Q9BY11	0.3661
P74873	P53618	0.3186
P74873	P62158	0.2857
P74873	Q8NEV4	0.5846
P74873	Q9UJU6	0.5097
P74873	Q9NRL3	0.2299
P74873	P63313	0.0565
P74873	P61981	0.2838
P74873	Q7L7X3	0.3542
P74873	P42331	0.1191
P74873	Q96P48	0.2483
P74873	Q9NXV2	0.2860
P74873	P29466	0.3323
P74873	Q38SD2	0.3785
P74873	Q96HU8	0.7523
P74873	P56539	0.1384
P74873	Q9P2F6	0.1061
P74873	O15131	0.1950
P74873	A1A4S6	0.4019
P74873	P26447	0.5777
P74873	Q5TCY1	0.4440
P74873	P80511	0.1928
P74873	P04628	0.4094
P74873	Q9NP90	0.6332
P74873	Q8IV61	0.6088
P74873	Q13873	0.4267
P74873	Q14164	0.5365
P74873	P42771	0.1162
P74873	Q96B02	0.5672
P74873	Q14790	0.5210
P74873	P07196	0.4839
P74873	Q9UKX2	0.4535
P74873	Q8WZA2	0.4019
P74873	P01112	0.7261
P74873	O15259	0.4190
P74873	Q08043	0.5524
P74873	P35555	0.4877
P74873	O15530	0.7258
P74873	Q14289	0.4643
P74873	P08865	0.2422
P74873	Q96SB4	0.3534
P74873	P49238	0.5381
P74873	Q9UHB4	0.1950
P74873	O15061	0.1292
P74873	O14807	0.6823
P74873	O43166	0.3212
P74873	Q07812	0.0726
P74873	Q8IW41	0.1816
P74873	P63146	0.4454
P74873	P51148	0.5163
P74873	Q9Y614	0.4636
P74873	O15056	0.0676
P74873	P32239	0.4661
P74873	P84077	0.4346
P74873	Q9HC29	0.5617
P74873	O75190	0.1001
P74873	P42680	0.3875
P74873	Q15542	0.2734
P74873	Q8TEW0	0.6857
P74873	P22392	0.1512
P74873	P36404	0.4293
P74873	Q5VST9	0.2937
P74873	P22607	0.4983
P74873	Q8NDX1	0.4749
P74873	P41002	0.0460
P74873	Q86VS8	0.1619
P74873	Q13177	0.4051
P74873	Q9BXW6	0.3213
P74873	Q9GZS0	0.2580
P74873	Q9HD26	0.6738
P74873	P11233	0.5942
P74873	Q9NQY0	0.1801
P74873	Q8TDF6	0.6098
P74873	Q9NPI6	0.1950
P74873	P30411	0.5381
P74873	P52292	0.3072
P74873	P51955	0.1976
P74873	O00459	0.2822
P74873	Q99558	0.5536
P74873	P51813	0.3875
P74873	Q8NI35	0.6857
P74873	Q05209	0.2276
P74873	P62328	0.4131
P74873	A6NH57	0.5061
P74873	P49368	0.3368
P74873	O43318	0.3256
P74873	O95714	0.2193
P74873	Q99996	0.2792
P74873	Q9Y266	0.1272
P74873	O15169	0.2599
P74873	Q0VAM2	0.4656
P74873	Q13043	0.3972
P74873	O43187	0.4064
P74873	Q16539	0.4832
P74873	Q9NZL6	0.4407
P74873	P49354	0.2814
P74873	Q9P2N2	0.1802
P74873	Q13470	0.5146
P74873	Q9UI10	0.1950
P74873	P14598	0.4180
P74873	P35998	0.3158
P74873	O00548	0.5921
P74873	P12814	0.5030
P74873	P20340	0.4386
P74873	Q15208	0.6020
P74873	P24385	0.2502
P74873	P78537	0.1950
P74873	P35580	0.4535
P74873	P06753	0.1888
P74873	Q8NF91	0.6291
P74873	P29475	0.1583
P74873	O96018	0.3679
P74873	O43586	0.3150
P74873	P49674	0.1950
P74873	Q12802	0.3564
P74873	Q9Y490	0.5344
P74873	O00629	0.3759
P74873	Q8TCX5	0.6264
P74873	Q9Y297	0.2389
P74873	P51668	0.5791
P74873	Q9UM54	0.4535
P74873	P40818	0.2276
P74873	P58546	0.0769
P74873	O14907	0.6236
P74873	O95219	0.2012
P74873	Q13509	0.1682
P74873	Q9NVA2	0.3222
P74873	P21333	0.5351
P74873	Q9UHR4	0.2728
P74873	Q96HU1	0.3354
P74873	Q13794	0.0372
P74873	Q00536	0.1733
P74873	Q8IZ41	0.4334
P74873	Q96S38	0.7258
P74873	Q06187	0.2338
P74873	P10916	0.2792
P74873	P18054	0.2493
P74873	Q07954	0.3662
P74873	P11362	0.4983
P74873	O00305	0.3469
P74873	Q96HA7	0.2420
P74873	Q8N5H7	0.2212
P74873	P20337	0.6460
P74873	O15020	0.6259
P74873	Q9UKG1	0.1950
P74873	O60749	0.1044
P74873	Q13163	0.4475
P74873	P21127	0.1733
P74873	Q8IVL1	0.5066
P74873	O43933	0.2248
P74873	Q02750	0.7821
P74873	Q9Y697	0.2150
P74873	A5LHX3	0.0903
P74873	Q03113	0.5077
P74873	Q9Y5S1	0.4533
P74873	O43683	0.2719
P74873	Q92963	0.7406
P74873	Q9H6S3	0.4691
P74873	Q9UL25	0.6332
P74873	Q9BPU9	0.1272
P74873	P45985	0.4794
P74873	Q9BSJ2	0.3090
P74873	O00291	0.4207
P74873	P12931	0.4175
P74873	O60784	0.3391
P74873	P09619	0.4643
P74873	P61204	0.4346
P74873	Q9UIK4	0.3038
P74873	Q99661	0.2792
P74873	Q05329	0.2276
P74873	Q15811	0.4195
P74873	Q13885	0.1682
P74873	Q5VZK9	0.3406
P74873	Q9UJT0	0.2104
P74873	Q9Y5S2	0.6020
P74873	Q8N8L6	0.4293
P74873	Q03001	0.5066
P74873	P39060	0.4074
P74873	P49747	0.4758
P74873	Q9UGP4	0.4881
P74873	P20591	0.1950
P74873	P20073	0.1888
P74873	O43663	0.0430
P74873	P42685	0.3875
P74873	O14818	0.2860
P74873	P35221	0.4023
P74873	O14933	0.5791
P74873	O14896	0.2754
P74873	Q15078	0.1806
P74873	Q9Y243	0.7258
P74873	Q495B1	0.5418
P74873	O14920	0.5067
P74873	Q9H0E2	0.1950
P74873	O15294	0.2574
P74873	Q8IXI1	0.8285
P74873	Q8TEU7	0.5988
P74873	P35968	0.4983
P74873	Q9BUB5	0.1950
P74873	Q13094	0.1950
P74873	Q02410	0.3021
P74873	P50995	0.1441
P74873	Q9NYJ8	0.3858
P74873	P78368	0.4647
P74873	P08727	0.4839
P74873	Q6P3W7	0.4794
P74873	P46940	0.3421
P74873	O14827	0.3316
P74873	Q9UGK3	0.2523
P74873	P20248	0.2008
P74873	Q8TDM6	0.4028
P74873	O60890	0.3687
P74873	P51151	0.3056
P74873	Q96BD8	0.2792
P74873	P62834	0.7490
P74873	Q6P0Q8	0.6020
P74873	P31947	0.3786
P74873	Q96B97	0.4560
P74873	Q8WY64	0.5504
P74873	Q13188	0.3972
P74873	Q5S007	0.3204
P74873	Q9UNA1	0.5260
P74873	P09917	0.0413
P74873	P00441	0.2114
P74873	O14757	0.2792
P74873	Q12929	0.5113
P74873	Q13424	0.6738
P74873	P14316	0.1218
P74873	Q13017	0.2318
P74873	Q9UMX0	0.4545
P74873	Q06124	0.1950
P74873	Q9NRD5	0.5010
P74873	P10721	0.4215
P74873	P05783	0.4839
P74873	P19835	0.1824
P74873	Q8WUM4	0.3845
P74873	Q13480	0.1950
P74873	Q96A58	0.6823
P74873	P04792	0.5544
P74873	Q86XP0	0.2737
P74873	P25787	0.1950
P74873	Q9UI12	0.2216
P74873	Q7L523	0.3846
P74873	Q16082	0.1950
P74873	O75563	0.3141
P74873	Q14152	0.2248
P74873	Q00653	0.5418
P74873	P63279	0.4454
P74873	P55210	0.2814
P74873	Q7L0Q8	0.8395
P74873	Q07890	0.6172
P74873	Q8WXH0	0.6587
P74873	A6NHL2	0.2104
P74873	Q86XR7	0.1974
P74873	Q969M7	0.4454
P74873	Q9BRX9	0.3667
P74873	Q9Y5M8	0.3476
P74873	P51636	0.2220
P74873	Q15654	0.4881
P74873	Q99569	0.4206
P74873	O43795	0.4535
P74873	Q8WUD1	0.4386
P74873	Q02297	0.5122
P74873	Q9NUV9	0.0727
P74873	P22694	0.7258
P74873	Q9P212	0.4242
P74873	P63167	0.4240
P74873	Q9HB75	0.1840
P74873	Q9UBF9	0.0920
P74873	Q13557	0.0756
P74873	Q86SQ7	0.2792
P74873	Q8TAF3	0.1783
P74873	Q13283	0.0325
P74873	Q9NS23	0.6293
P74873	O60493	0.0725
P74873	P42684	0.4623
P74873	Q8IZD9	0.3017
P74873	O60437	0.3411
P74873	Q96PU5	0.3794
P74873	P18085	0.4848
P74873	P53355	0.3090
P74873	Q9BUF5	0.1682
P74873	Q9UKE5	0.4310
P74873	P46459	0.0740
P74873	Q9H0B6	0.2792
P74873	Q9BUH8	0.1690
P74873	P62330	0.3258
P74873	Q9BRP4	0.3654
P74873	O43353	0.4588
P74873	P61106	0.4386
P74873	P60709	0.5120
P74873	Q92625	0.4889
P74873	Q13112	0.1120
P74873	Q8IYK8	0.7523
P74873	Q12982	0.1950
P74873	P54136	0.2248
P74873	P78527	0.3507
P74873	Q8NFW9	0.3160
P74873	Q14247	0.2728
P74873	O75410	0.1512
P74873	O43889	0.0853
P74873	O00444	0.3090
P74873	P07550	0.3055
P74873	Q92529	0.2212
P74873	Q9Y4K4	0.3039
P74873	O96020	0.0782
P74873	Q9Y678	0.0666
P74873	Q7Z628	0.3564
P74873	Q9NRR3	0.0430
P74873	O14965	0.4495
P74873	P62714	0.1256
P74873	Q96QB1	0.5031
P74873	Q12948	0.1677
P74873	P09493	0.3351
P74873	Q7Z6J4	0.4160
P74873	Q96E17	0.6460
P74873	Q92747	0.5038
P74873	Q9NT22	0.3123
P74873	P78396	0.2666
P74873	O14974	0.1543
P74873	O60716	0.4225
P74873	Q13492	0.2705
P74873	Q3KR16	0.3564
P74873	Q14194	0.2792
P74873	O14640	0.5512
P74873	Q13233	0.1256
P74873	P42574	0.3601
P74873	P29353	0.3616
P74873	Q9Y272	0.7397
P74873	O43294	0.4881
P74873	Q9Y2I7	0.3702
P74873	Q92783	0.2718
P74873	P49840	0.0748
P74873	P09769	0.4377
P74873	Q8TD19	0.3072
P74873	Q05397	0.4643
P74873	O60307	0.7258
P74873	Q17R89	0.3692
P74873	Q04864	0.1173
P74873	P62081	0.1589
P74873	O00139	0.2792
P74873	O14604	0.0565
P74873	Q14596	0.1986
P74873	Q969Q5	0.4386
P74873	P61006	0.6460
P74873	Q7L804	0.4004
P74873	Q99698	0.1950
P74873	Q86XR8	0.2611
P74873	Q9NRW1	0.4386
P74873	Q9BYX7	0.4636
P74873	Q9BPX5	0.1744
P74873	O00429	0.2814
P74873	O75083	0.1989
P74873	P06396	0.2120
P74873	Q01201	0.2023
P74873	Q13588	0.3661
P74873	Q15139	0.3975
P74873	P08581	0.4643
P74873	P48730	0.3119
P74873	Q92502	0.1061
P74873	Q9ULC3	0.6332
P74873	Q9NVJ2	0.4716
P74873	Q9ULW5	0.6322
P74873	P31150	0.3692
P74873	Q7Z7A1	0.2792
P74873	Q16236	0.0547
P74873	P23497	0.0205
P74873	O15143	0.5380
P74873	Q3KRB8	0.1071
P74873	Q6P5Z2	0.7258
P74873	P84085	0.4346
P74873	P52907	0.4690
P74873	P19525	0.2066
P74873	P07197	0.4839
P74873	O43281	0.4073
P74873	Q9UKS6	0.3661
P74873	Q15691	0.2792
P74873	Q86Y07	0.6409
P74873	Q96Q15	0.2739
P74873	P10398	0.4782
P74873	P31751	0.7258
P74873	O94827	0.3564
P74873	P42025	0.4636
P74873	P62745	0.8346
P74873	P63267	0.4636
P74873	Q16512	0.7258
P74873	O14921	0.0756
P74873	P46937	0.1741
P74873	P67775	0.0874
P74873	Q9UPV0	0.3090
P74873	Q8N9B5	0.1195
P74873	Q13884	0.6718
P74873	Q5JTC6	0.2276
P74873	P35568	0.3165
P74873	P10911	0.3921
P74873	Q10567	0.2125
P74873	P04406	0.3280
P74873	P50570	0.4125
P74873	Q13322	0.2292
P74873	O95239	0.1570
P74873	Q9NZM3	0.4302
P74873	P21359	0.4228
P74873	P51692	0.2566
P74873	O60763	0.1806
P74873	Q00535	0.2649
P74873	Q5SYB0	0.3314
P74873	P00533	0.4643
P74873	Q9NR31	0.4293
P74873	Q9UN86	0.1295
P74873	P16109	0.4209
P74873	Q86SG2	0.3846
P74873	O14727	0.2299
P74873	Q9BRV8	0.1950
P74873	P10809	0.3907
P74873	Q04912	0.4623
P74873	P62491	0.4386
P74873	Q12840	0.2792
P74873	Q96HA8	0.1950
P74873	Q12959	0.4679
P74873	Q9HB19	0.1191
P74873	P09913	0.1950
P74873	P10301	0.6509
P74873	O15078	0.2792
P74873	Q8NFA2	0.3150
P74873	P21579	0.4980
P74873	P52198	0.8417
P74873	P22681	0.1026
P74873	P51956	0.3422
P74873	Q13795	0.4293
P74873	P62993	0.3661
P74873	P62166	0.2276
P74873	O15273	0.1950
P74873	P24941	0.1733
P74873	Q07960	0.4019
P74873	P61966	0.1512
P74873	Q9NXU5	0.4293
P74873	Q14183	0.5006
P74873	O75044	0.3540
P74873	Q9NS87	0.1272
P74873	Q9P1Z2	0.3021
P74873	Q96QK1	0.1950
P74873	Q9BRR9	0.2142
P74873	Q96DI7	0.0763
P74873	Q02224	0.2792
P74873	P11142	0.2278
P74873	Q9NYY3	0.4585
P74873	Q9UKB1	0.1479
P74873	P61587	0.8787
P74873	O00762	0.5033
P74873	Q6ZV73	0.3702
P74873	P25098	0.7258
P74873	P20700	0.6029
P74873	Q99578	0.7277
P74873	P67936	0.1815
P74873	P17081	0.8950
P74873	Q9UL26	0.4334
P74873	Q13402	0.4588
P74873	Q96CF2	0.0429
P74873	P26232	0.3265
P74873	Q8TAI7	0.6583
P74873	Q9Y239	0.4915
P74873	Q9Y6T7	0.5058
P74873	Q96P71	0.1106
P74873	Q13315	0.3507
P74873	Q9UPQ3	0.4403
P74873	P07307	0.4110
P74873	Q14204	0.2792
P74873	P68366	0.2104
P74873	Q9NQL2	0.5528
P74873	Q0VDF9	0.1950
P74873	Q9Y6B6	0.4293
P74873	P04264	0.6029
P74873	P15153	0.8950
P74873	Q14533	0.4839
P74873	P11234	0.6739
P74873	O95267	0.6098
P74873	P35908	0.5607
P74873	Q16829	0.4722
P74873	P15121	0.0973
P74873	Q92985	0.4503
P74873	P45984	0.4722
P74873	Q9NZZ3	0.1950
P74873	O15524	0.2377
P74873	Q6XZF7	0.2286
P74873	Q13642	0.5013
P74873	Q8IWW6	0.1071
P74873	Q0P5N6	0.4038
P74873	P56559	0.4293
P74873	P07951	0.1272
P74873	Q5T5U3	0.1071
P74873	P36405	0.4346
P74873	Q15418	0.7258
P74873	Q9H0C5	0.4174
P74873	Q14088	0.7228
P74873	P07900	0.2190
P74873	Q9UBC1	0.3610
P74873	P61457	0.1120
P74873	P16157	0.3342
P74873	P50479	0.4829
P74873	Q9NYR9	0.4625
P74873	O15066	0.2792
P74873	Q16658	0.4131
P74873	O14713	0.1950
P74873	P46108	0.2276
P74873	Q8NHY2	0.0712
P74873	Q9HBL0	0.3661
P74873	P43034	0.3950
P74873	O15264	0.3168
P74873	P62987	0.5394
P74873	Q6XUX3	0.3856
P74873	O94921	0.2276
P74873	Q9NPB6	0.3165
P74873	P13500	0.3786
P74873	P19174	0.3713
P74873	Q9H939	0.1272
P74873	O00212	0.8940
P74873	P46531	0.4872
P74873	P10145	0.3589
P74873	P05129	0.7258
P74873	O60663	0.5013
P74873	Q86WI3	0.2395
P74873	Q14677	0.3391
P74873	Q9NZJ5	0.5376
P74873	O95057	0.7021
P74873	P68036	0.4454
P74873	Q13418	0.4260
P74873	P35916	0.2451
P74873	Q96DA2	0.6460
P74873	P61224	0.6832
P74873	Q9Y6K9	0.3313
P74873	Q9HBH0	0.8950
P74873	O00159	0.4545
P74873	P05771	0.7258
P74873	Q8WVK7	0.2792
P74873	P41279	0.2971
P74873	Q8IVI9	0.2728
P74873	Q92556	0.6537
P74873	Q86VW2	0.5013
P74873	Q96RF0	0.3824
P74873	Q8TCU6	0.4242
P74873	P51617	0.5337
P74873	P61073	0.5381
P74873	O14980	0.2711
P74873	Q9UDY2	0.7807
P74873	P27348	0.0875
P74873	Q9UJC3	0.2887
P74873	Q9BT40	0.3145
P74873	Q8NBT2	0.0448
P74873	P19878	0.2728
P74873	P21802	0.4481
P74873	P14649	0.1940
P74873	O14908	0.2763
P74873	P31946	0.3589
P74873	Q9Y615	0.4636
P74873	Q14344	0.5077
P74873	P62877	0.1323
P74873	Q59H18	0.3703
P74873	P30305	0.1272
P74873	P20336	0.6460
P74873	Q96IY1	0.2574
P74873	Q15669	0.8940
P74873	Q8TDY3	0.4636
P74873	Q13616	0.0417
P74873	B2RTY4	0.4535
P74873	Q9UHD2	0.5101
P74873	O43747	0.3391
P74873	P25445	0.1053
P74873	Q9BVA1	0.1682
P74873	P42768	0.3427
P74873	P09972	0.2531
P74873	Q9GZS3	0.3232
P74873	P28062	0.1339
P74873	Q15036	0.1950
P74873	P35222	0.4904
P74873	Q14019	0.1615
P74873	Q8N1V2	0.2734
P74873	Q9Y2G4	0.4895
P74873	Q05193	0.2053
P74873	Q96FS4	0.1950
P74873	Q9Y4H2	0.2276
P74873	Q07866	0.2792
P74873	Q5VT25	0.6020
Q56061	Q08378	0.2531
Q56061	P49802	0.2597
Q56061	P53041	0.4261
Q56061	P02549	0.5748
Q56061	P31323	0.2772
Q56061	P11021	0.2693
Q56061	P01130	0.3972
Q56061	P60981	0.4508
Q56061	P46934	0.3682
Q56061	Q8IYD1	0.2445
Q56061	O60229	0.4020
Q56061	O14559	0.0487
Q56061	Q8TDY2	0.1317
Q56061	P45983	0.5217
Q56061	Q7Z614	0.2785
Q56061	Q96CA5	0.3075
Q56061	P49137	0.5217
Q56061	Q9HAU4	0.5673
Q56061	P68400	0.5178
Q56061	P68363	0.4833
Q56061	Q14005	0.7210
Q56061	P49662	0.4377
Q56061	O95684	0.2808
Q56061	P12883	0.7034
Q56061	O60504	0.5935
Q56061	O14593	0.1326
Q56061	O95295	0.3653
Q56061	P07948	0.5632
Q56061	Q13164	0.5954
Q56061	Q8IYJ3	0.6379
Q56061	P28482	0.6631
Q56061	P68106	0.4463
Q56061	Q9H0H5	0.1159
Q56061	P68133	0.7947
Q56061	P25786	0.1242
Q56061	Q66GS9	0.3287
Q56061	P11137	0.3166
Q56061	P14317	0.4291
Q56061	O95613	0.3469
Q56061	P52565	0.6495
Q56061	Q8N4C6	0.0301
Q56061	Q9ULZ3	0.1966
Q56061	Q96J02	0.3682
Q56061	Q14C86	0.4224
Q56061	P42773	0.4265
Q56061	P08729	0.6853
Q56061	Q02156	0.8260
Q56061	Q15311	0.1745
Q56061	Q15653	0.7525
Q56061	Q13075	0.6395
Q56061	P57737	0.5415
Q56061	O95271	0.4009
Q56061	O00141	0.8260
Q56061	Q13451	0.4572
Q56061	Q13489	0.3292
Q56061	Q13813	0.5675
Q56061	Q16543	0.2445
Q56061	P04637	0.2735
Q56061	P48147	0.2445
Q56061	Q8IUC4	0.3833
Q56061	Q13748	0.4833
Q56061	Q5XLA6	0.3607
Q56061	Q8IWJ2	0.5771
Q56061	Q15121	0.6142
Q56061	O94986	0.3585
Q56061	Q2TAA8	0.1081
Q56061	P49789	0.2772
Q56061	P48729	0.4123
Q56061	P68104	0.1809
Q56061	Q86V81	0.1499
Q56061	P52294	0.4219
Q56061	Q14BN4	0.2527
Q56061	Q676U5	0.3233
Q56061	Q5HYK7	0.5926
Q56061	P11171	0.6302
Q56061	P62753	0.2743
Q56061	Q13439	0.1056
Q56061	Q9H444	0.2445
Q56061	P07355	0.1339
Q56061	P38936	0.1321
Q56061	Q02241	0.3287
Q56061	P47756	0.6706
Q56061	P20472	0.2300
Q56061	P13489	0.3386
Q56061	Q15052	0.7126
Q56061	O00750	0.6769
Q56061	P49703	0.8079
Q56061	Q14980	0.3585
Q56061	Q13972	0.5282
Q56061	P54840	0.2547
Q56061	Q8IUQ4	0.4209
Q56061	A8MYZ6	0.1317
Q56061	Q96L92	0.6731
Q56061	P17252	0.9519
Q56061	P30622	0.0900
Q56061	P08631	0.5632
Q56061	Q6WCQ1	0.1547
Q56061	O43295	0.1745
Q56061	Q15286	0.6896
Q56061	O15111	0.5861
Q56061	Q8IYU2	0.4776
Q56061	Q9BTM9	0.2445
Q56061	P17612	0.9519
Q56061	Q9BZF9	0.4032
Q56061	O75674	0.2445
Q56061	Q14155	0.7090
Q56061	P10636	0.4702
Q56061	P06213	0.7111
Q56061	Q6ZNL6	0.7016
Q56061	O60291	0.3983
Q56061	Q00005	0.1159
Q56061	Q2PPJ7	0.2445
Q56061	P49419	0.2445
Q56061	Q8N0X2	0.3233
Q56061	Q15392	0.1856
Q56061	Q9Y3P9	0.3287
Q56061	Q13796	0.2628
Q56061	O14966	0.5908
Q56061	O00192	0.5665
Q56061	O00303	0.2445
Q56061	P57059	0.3183
Q56061	P20339	0.6340
Q56061	P63096	0.9493
Q56061	P28065	0.3355
Q56061	Q12846	0.0860
Q56061	Q5JSH3	0.4092
Q56061	P22102	0.0909
Q56061	P61026	0.6920
Q56061	P40763	0.4931
Q56061	Q9NR80	0.7695
Q56061	P01111	0.8565
Q56061	O75143	0.2445
Q56061	Q9Y6D5	0.3287
Q56061	P02795	0.0909
Q56061	P11277	0.7204
Q56061	P62854	0.0909
Q56061	Q53QZ3	0.4187
Q56061	Q92730	0.9838
Q56061	P04899	0.9493
Q56061	Q71U36	0.4833
Q56061	P63000	1.0000
Q56061	O00410	0.0666
Q56061	O00423	0.0981
Q56061	P52735	0.7229
Q56061	P58107	0.2721
Q56061	P17661	0.8043
Q56061	Q03135	0.3905
Q56061	Q13257	0.2808
Q56061	Q14651	0.6106
Q56061	Q5JU85	0.3738
Q56061	P13797	0.6609
Q56061	Q8IW19	0.1163
Q56061	P60953	1.0000
Q56061	P59047	0.3739
Q56061	P32019	0.0996
Q56061	Q5VV41	0.6319
Q56061	Q15058	0.1946
Q56061	P12882	0.7034
Q56061	P33176	0.3976
Q56061	Q04759	0.9024
Q56061	Q9H0M0	0.3211
Q56061	P98171	0.4367
Q56061	O43264	0.3287
Q56061	Q9H8W5	0.2840
Q56061	O43307	0.6194
Q56061	P32121	0.2772
Q56061	P84095	1.0000
Q56061	P62979	0.4353
Q56061	O94875	0.3954
Q56061	Q05086	0.3355
Q56061	Q9H089	0.2445
Q56061	P42677	0.1038
Q56061	O95294	0.7404
Q56061	P36543	0.1914
Q56061	P35900	0.6853
Q56061	Q9H7Z7	0.0790
Q56061	O00506	0.6504
Q56061	P00966	0.2445
Q56061	Q13347	0.2445
Q56061	Q12852	0.7987
Q56061	P08134	0.9899
Q56061	Q9Y4F1	0.5993
Q56061	Q05639	0.0681
Q56061	Q13464	0.8260
Q56061	Q14847	0.6465
Q56061	Q4L180	0.4371
Q56061	P05062	0.4324
Q56061	Q05513	0.9519
Q56061	Q14192	0.6780
Q56061	Q5JSP0	0.6883
Q56061	Q8NAA4	0.3233
Q56061	Q14232	0.2772
Q56061	P43405	0.6400
Q56061	P25789	0.3355
Q56061	P14625	0.0898
Q56061	Q9UPN3	0.6799
Q56061	Q14644	0.4919
Q56061	Q07889	0.7516
Q56061	Q15154	0.5101
Q56061	P61086	0.7968
Q56061	P61225	0.8685
Q56061	Q15283	0.7188
Q56061	Q15185	0.2743
Q56061	Q00987	0.2510
Q56061	Q8N392	0.1745
Q56061	P10415	0.1134
Q56061	P06493	0.6590
Q56061	Q7RTS3	0.1642
Q56061	P06239	0.5632
Q56061	P31749	0.9519
Q56061	P52564	0.6504
Q56061	P40306	0.3355
Q56061	P26441	0.1950
Q56061	Q7LBR1	0.2445
Q56061	Q14653	0.4865
Q56061	Q05084	0.1790
Q56061	A8MW06	0.3090
Q56061	P46783	0.2745
Q56061	P10114	0.7183
Q56061	Q6ZSZ5	0.6254
Q56061	Q15599	0.6679
Q56061	Q5BJF6	0.3311
Q56061	P40617	0.8027
Q56061	A7KAX9	0.4514
Q56061	Q7Z6K4	0.4819
Q56061	P50502	0.3492
Q56061	P28066	0.2743
Q56061	O43293	0.4043
Q56061	O43707	0.5300
Q56061	P35749	0.7034
Q56061	P57735	0.6370
Q56061	P62826	0.6037
Q56061	Q15075	0.6643
Q56061	O43283	0.7987
Q56061	Q8IZJ4	0.5535
Q56061	O00505	0.4525
Q56061	P30304	0.2445
Q56061	P53778	0.6450
Q56061	P15924	0.5307
Q56061	P49795	0.1528
Q56061	Q86YR5	0.3070
Q56061	P31944	0.4340
Q56061	P08238	0.2837
Q56061	P20618	0.3355
Q56061	P63165	0.4946
Q56061	P62937	0.3604
Q56061	Q8N264	0.4743
Q56061	P46939	0.6122
Q56061	O43597	0.3614
Q56061	P00390	0.1966
Q56061	O75553	0.4365
Q56061	P46734	0.5981
Q56061	Q96M96	0.7068
Q56061	P78560	0.1600
Q56061	Q15382	0.7556
Q56061	P35544	0.5092
Q56061	Q15334	0.0531
Q56061	O15511	0.3719
Q56061	P63151	0.0367
Q56061	P05937	0.2445
Q56061	P50542	0.2668
Q56061	Q9GZM8	0.2097
Q56061	Q6UXS9	0.2423
Q56061	Q9UKW4	0.8240
Q56061	O75695	0.2509
Q56061	P60510	0.2579
Q56061	P08107	0.2693
Q56061	Q96PK2	0.5892
Q56061	Q9UP83	0.1790
Q56061	Q8NBT0	0.2786
Q56061	Q8IZP0	0.5366
Q56061	P62070	0.8062
Q56061	P20338	0.6422
Q56061	P61020	0.6110
Q56061	Q9H0F7	0.6045
Q56061	Q00597	0.2445
Q56061	Q3YEC7	0.6045
Q56061	P49418	0.2391
Q56061	P46060	0.3287
Q56061	Q6IBS0	0.2529
Q56061	Q9Y2U5	0.4253
Q56061	P55957	0.3203
Q56061	Q13459	0.3715
Q56061	Q6DN90	0.4232
Q56061	O95398	0.5216
Q56061	P61970	0.2445
Q56061	P59998	0.5344
Q56061	P11309	0.5983
Q56061	Q6ZRI8	0.1745
Q56061	P47928	0.1001
Q56061	Q9Y3L5	0.7193
Q56061	Q01105	0.1974
Q56061	Q15464	0.8426
Q56061	Q92974	0.5511
Q56061	Q7L5D6	0.2445
Q56061	P53350	0.8433
Q56061	O14936	0.3070
Q56061	P98174	0.6621
Q56061	Q8IWB6	0.5300
Q56061	P08567	0.5396
Q56061	O94844	0.9421
Q56061	P61160	0.7947
Q56061	O60447	0.1662
Q56061	P20936	0.5091
Q56061	P21673	0.3203
Q56061	Q13561	0.3287
Q56061	P51878	0.4870
Q56061	P49720	0.3355
Q56061	O14733	0.6504
Q56061	P63092	0.9493
Q56061	O75791	0.6357
Q56061	Q9UPT5	0.4585
Q56061	P35241	0.6211
Q56061	Q7Z5H3	0.3059
Q56061	A1IGU5	0.5848
Q56061	O15519	0.3695
Q56061	Q13541	0.2743
Q56061	Q16667	0.1249
Q56061	Q86VP1	0.2484
Q56061	P04271	0.3290
Q56061	P63208	0.4884
Q56061	Q13490	0.3292
Q56061	P04626	0.6608
Q56061	P18206	0.5839
Q56061	P41208	0.1915
Q56061	P08133	0.4234
Q56061	Q155Q3	0.6786
Q56061	Q14974	0.4219
Q56061	Q99689	0.1662
Q56061	Q15046	0.0774
Q56061	P35609	0.5300
Q56061	P16949	0.3287
Q56061	P52630	0.3613
Q56061	Q7Z6G8	0.4767
Q56061	P63261	0.7947
Q56061	Q02790	0.4572
Q56061	P46777	0.1242
Q56061	O60841	0.2651
Q56061	Q14511	0.4204
Q56061	Q14CS0	0.2445
Q56061	O95433	0.3492
Q56061	P60763	1.0000
Q56061	Q6NXT1	0.4145
Q56061	Q12988	0.0966
Q56061	P10599	0.5083
Q56061	P30307	0.3355
Q56061	O15083	0.6232
Q56061	P62879	0.4152
Q56061	P62333	0.3070
Q56061	Q7Z444	0.9777
Q56061	Q01484	0.4009
Q56061	P25963	0.7435
Q56061	P08294	0.0415
Q56061	Q14141	0.1313
Q56061	Q14568	0.0898
Q56061	Q9UKX3	0.6140
Q56061	O60610	0.3706
Q56061	Q8WZ42	0.2384
Q56061	Q9BQE3	0.4833
Q56061	P61158	0.7947
Q56061	Q04206	0.5567
Q56061	P62917	0.0944
Q56061	P58753	0.1266
Q56061	P06241	0.6127
Q56061	Q86X27	0.4034
Q56061	P49792	0.0627
Q56061	P55345	0.7051
Q56061	P01040	0.2043
Q56061	P23258	0.4833
Q56061	Q8IXI2	0.9453
Q56061	P23443	0.9519
Q56061	P50461	0.5581
Q56061	P57729	0.7122
Q56061	Q8IXQ6	0.2445
Q56061	Q2Q1W2	0.5615
Q56061	Q8IVF5	0.4261
Q56061	Q96P09	0.4877
Q56061	Q9H0F6	0.3398
Q56061	O00471	0.2445
Q56061	O75912	0.4266
Q56061	P36406	0.7899
Q56061	O43374	0.7923
Q56061	Q04917	0.1611
Q56061	P50452	0.2769
Q56061	Q13158	0.3700
Q56061	O75582	0.9519
Q56061	Q13474	0.5331
Q56061	Q13501	0.3855
Q56061	P37840	0.2078
Q56061	O60518	0.1490
Q56061	P05109	0.2145
Q56061	Q32P44	0.4165
Q56061	P42772	0.2854
Q56061	P01116	0.8959
Q56061	Q56P42	0.2435
Q56061	P15498	0.6486
Q56061	P56537	0.1882
Q56061	O95678	0.6853
Q56061	P23528	0.4508
Q56061	Q05BV3	0.2331
Q56061	P11802	0.5051
Q56061	Q9UNF0	0.5225
Q56061	Q15438	0.4950
Q56061	Q86UR1	0.3954
Q56061	P61244	0.1626
Q56061	P98170	0.3549
Q56061	P15311	0.6211
Q56061	Q7LDG7	0.6333
Q56061	Q5QJ74	0.0979
Q56061	P55039	0.3227
Q56061	Q14258	0.0989
Q56061	Q12851	0.5068
Q56061	P27361	0.7394
Q56061	Q86WH2	0.0889
Q56061	Q96QF0	0.3287
Q56061	P26640	0.2445
Q56061	Q93034	0.3355
Q56061	Q6T311	0.5575
Q56061	P27986	0.4002
Q56061	P05388	0.1854
Q56061	P53779	0.5544
Q56061	P62312	0.0944
Q56061	O43852	0.4268
Q56061	P05198	0.0944
Q56061	P28074	0.3355
Q56061	Q9UIA0	0.4950
Q56061	P51864	0.4083
Q56061	P62136	0.2764
Q56061	O95396	0.0909
Q56061	Q13228	0.2743
Q56061	P05787	0.6853
Q56061	P00519	0.6379
Q56061	O94972	0.2597
Q56061	Q99490	0.5066
Q56061	Q5JS13	0.5764
Q56061	Q8TAT6	0.0909
Q56061	P41227	0.0575
Q56061	P41220	0.3070
Q56061	P13535	0.7034
Q56061	P47736	0.2793
Q56061	Q9Y572	0.3293
Q56061	P40337	0.2010
Q56061	P53384	0.1235
Q56061	P42575	0.4154
Q56061	Q5H9R7	0.0575
Q56061	P02533	0.6853
Q56061	Q5TB80	0.0926
Q56061	Q5EBL4	0.3070
Q56061	O95999	0.3341
Q56061	O43765	0.0940
Q56061	O15068	0.6423
Q56061	Q7Z460	0.3287
Q56061	P11532	0.6895
Q56061	P04049	0.5337
Q56061	P63104	0.2588
Q56061	Q13905	0.6134
Q56061	P61019	0.8423
Q56061	P40616	0.8027
Q56061	P55211	0.3440
Q56061	O75962	0.5126
Q56061	P05067	0.2377
Q56061	P54105	0.3614
Q56061	Q13576	0.5514
Q56061	P13385	0.4378
Q56061	P62244	0.0944
Q56061	P49798	0.2772
Q56061	O75146	0.3515
Q56061	Q9BSU3	0.0198
Q56061	P62258	0.3721
Q56061	Q9Y6D6	0.2743
Q56061	Q92997	0.7210
Q56061	Q15746	0.4935
Q56061	Q2TAY7	0.3747
Q56061	Q9UII4	0.2445
Q56061	Q9Y3M8	0.4187
Q56061	P46821	0.3614
Q56061	P35080	0.2887
Q56061	Q7Z6B7	0.3250
Q56061	P14923	0.6950
Q56061	Q14103	0.2570
Q56061	Q07817	0.1632
Q56061	Q96ED9	0.3977
Q56061	O14576	0.3287
Q56061	Q16513	0.9519
Q56061	Q8IYB4	0.2930
Q56061	O00221	0.7067
Q56061	O15085	0.7606
Q56061	Q8N488	0.4137
Q56061	Q9NRY4	0.3648
Q56061	P04350	0.4833
Q56061	P07332	0.5612
Q56061	Q86TI2	0.2445
Q56061	P19012	0.6853
Q56061	P53618	0.3682
Q56061	P62158	0.3353
Q56061	O43150	0.2948
Q56061	Q9UJU6	0.5592
Q56061	P05412	0.1226
Q56061	P63313	0.3090
Q56061	P61981	0.3333
Q56061	Q7L7X3	0.5571
Q56061	P42331	0.1745
Q56061	Q9NXV2	0.3355
Q56061	P29466	0.5761
Q56061	Q38SD2	0.3622
Q56061	P56539	0.2270
Q56061	O15131	0.2847
Q56061	A1A4S6	0.4514
Q56061	P42771	0.3357
Q56061	Q14790	0.5705
Q56061	Q9UKX2	0.7034
Q56061	Q8WZA2	0.4525
Q56061	O15350	0.3578
Q56061	P06730	0.1854
Q56061	P01112	0.8565
Q56061	O15259	0.5946
Q56061	P49757	0.2628
Q56061	Q86V86	0.3579
Q56061	O76070	0.1409
Q56061	Q14289	0.6400
Q56061	O75449	0.0628
Q56061	P08865	0.2918
Q56061	Q9Y281	0.1619
Q56061	O15061	0.5286
Q56061	Q15027	0.3343
Q56061	Q6P4F7	0.1745
Q56061	O43166	0.7916
Q56061	Q6GYQ0	0.1317
Q56061	P51148	0.6163
Q56061	O15056	0.0387
Q56061	P19388	0.6474
Q56061	P11801	0.1644
Q56061	P84077	0.8079
Q56061	P37802	0.5529
Q56061	Q15542	0.3233
Q56061	P36404	0.8027
Q56061	Q5VST9	0.3609
Q56061	Q8NDX1	0.5527
Q56061	Q86VS8	0.2227
Q56061	Q13177	0.4664
Q56061	P11233	0.7055
Q56061	P62140	0.2764
Q56061	P49336	0.5051
Q56061	P52292	0.4697
Q56061	P51955	0.3744
Q56061	P49815	0.3407
Q56061	O00459	0.7506
Q56061	P51813	0.6127
Q56061	Q99707	0.0909
Q56061	P62328	0.4626
Q56061	Q13617	0.1161
Q56061	O15169	0.2560
Q56061	O43187	0.3682
Q56061	Q16539	0.5327
Q56061	P35998	0.3653
Q56061	P12814	0.4807
Q56061	P20340	0.6651
Q56061	P24385	0.2978
Q56061	P07814	0.0944
Q56061	O75935	0.3287
Q56061	O15205	0.2835
Q56061	P35580	0.7034
Q56061	P06753	0.3903
Q56061	O43586	0.3754
Q56061	P49674	0.3822
Q56061	O95834	0.0908
Q56061	Q12802	0.6319
Q56061	Q9Y490	0.6211
Q56061	O00629	0.5405
Q56061	Q9Y297	0.2884
Q56061	O95757	0.2844
Q56061	P36897	0.6189
Q56061	P40818	0.2772
Q56061	P58546	0.2940
Q56061	Q13509	0.4833
Q56061	Q70Z35	0.5526
Q56061	P21333	0.5936
Q56061	Q96HU1	0.3886
Q56061	Q8IZ41	0.6370
Q56061	Q06187	0.4095
Q56061	Q8N5H7	0.4943
Q56061	O15020	0.7260
Q56061	Q7L5N1	0.0666
Q56061	Q02750	0.8317
Q56061	Q9Y5S1	0.5514
Q56061	O43683	0.2712
Q56061	Q92963	0.8260
Q56061	Q9UL25	0.6541
Q56061	O43739	0.4950
Q56061	O60784	0.3886
Q56061	P09619	0.6870
Q56061	P61204	0.8079
Q56061	Q05329	0.2772
Q56061	P12004	0.0776
Q56061	P23396	0.0944
Q56061	Q15811	0.4825
Q56061	Q13885	0.4833
Q56061	O60271	0.2590
Q56061	Q8N8L6	0.6045
Q56061	Q03001	0.6599
Q56061	P20591	0.3469
Q56061	P20073	0.2003
Q56061	O43663	0.1198
Q56061	Q16854	0.2445
Q56061	P42685	0.5632
Q56061	O14818	0.3355
Q56061	P35221	0.4518
Q56061	Q6ZS02	0.4620
Q56061	O43236	0.0599
Q56061	O14920	0.5562
Q56061	Q5T160	0.1207
Q56061	Q8IXI1	0.9838
Q56061	Q9NYJ8	0.4353
Q56061	P08727	0.6853
Q56061	Q13131	0.3437
Q56061	O15151	0.2934
Q56061	Q6P3W7	0.6989
Q56061	Q6ZUM4	0.0899
Q56061	P46940	0.4710
Q56061	O14827	0.5282
Q56061	O60890	0.5702
Q56061	P62834	0.7952
Q56061	Q13188	0.6001
Q56061	Q5S007	0.4961
Q56061	Q9UNA1	0.5756
Q56061	P09917	0.0909
Q56061	O14757	0.3287
Q56061	Q13424	0.7210
Q56061	Q8N1W1	0.5101
Q56061	P11217	0.2183
Q56061	P51610	0.0092
Q56061	P52732	0.3287
Q56061	P05783	0.7348
Q56061	Q6P597	0.0301
Q56061	P19835	0.4083
Q56061	Q8WUM4	0.4341
Q56061	P04792	0.6039
Q56061	Q86XP0	0.4137
Q56061	P25787	0.2445
Q56061	Q04323	0.0603
Q56061	O75563	0.4277
Q56061	P63279	0.6631
Q56061	P55210	0.3309
Q56061	Q7L0Q8	0.9948
Q56061	Q07890	0.8399
Q56061	Q86XR7	0.2903
Q56061	P51636	0.2293
Q56061	Q15654	0.7143
Q56061	P22694	0.9519
Q56061	P63167	0.4735
Q56061	O60684	0.2565
Q56061	Q86SQ7	0.3287
Q56061	Q13283	0.1337
Q56061	O60493	0.1220
Q56061	P42684	0.6379
Q56061	Q9NQC7	0.2078
Q56061	O60437	0.4295
Q56061	P02766	0.2907
Q56061	Q96PU5	0.6444
Q56061	P18085	0.8079
Q56061	P53355	0.3723
Q56061	Q9H0B6	0.3287
Q56061	P62330	0.6617
Q56061	O43353	0.5083
Q56061	P35270	0.2743
Q56061	Q8IVF4	0.5552
Q56061	P61106	0.6422
Q56061	P60709	0.7947
Q56061	Q8IYK8	0.8109
Q56061	O96015	0.0628
Q56061	Q8NFW9	0.7847
Q56061	Q14247	0.3261
Q56061	O75410	0.0420
Q56061	O00444	0.3585
Q56061	O75330	0.2078
Q56061	Q7Z628	0.6319
Q56061	P04080	0.1200
Q56061	O14965	0.6699
Q56061	P62714	0.2086
Q56061	Q7Z6J4	0.6621
Q56061	P13639	0.2445
Q56061	O14974	0.3992
Q56061	Q13492	0.3057
Q56061	Q3KR16	0.6319
Q56061	O14640	0.7210
Q56061	Q13233	0.2607
Q56061	P42574	0.4096
Q56061	P29353	0.6924
Q56061	Q9Y272	0.8406
Q56061	O95166	0.0628
Q56061	O00308	0.0739
Q56061	O43294	0.7179
Q56061	O75531	0.3355
Q56061	Q17R89	0.4187
Q56061	P35527	0.6853
Q56061	Q13155	0.2445
Q56061	P62081	0.2376
Q56061	P16118	0.0480
Q56061	O00139	0.3287
Q56061	O14604	0.3090
Q56061	Q6ZU15	0.0301
Q56061	O00628	0.2215
Q56061	P10912	0.2484
Q56061	Q969Q5	0.6893
Q56061	P61006	0.8423
Q56061	Q99608	0.1317
Q56061	O00429	0.3309
Q56061	O75083	0.3287
Q56061	Q13588	0.7878
Q56061	P48730	0.4227
Q56061	Q15056	0.0482
Q56061	Q7Z7A1	0.3287
Q56061	Q16236	0.1644
Q56061	Q3KRB8	0.1745
Q56061	Q6P5Z2	0.9519
Q56061	P84085	0.8079
Q56061	P19525	0.3543
Q56061	P12270	0.3201
Q56061	O94827	0.5774
Q56061	P62745	0.9899
Q56061	P63267	0.7947
Q56061	Q16512	0.9519
Q56061	O14921	0.2772
Q56061	P62857	0.1533
Q56061	P67775	0.2271
Q56061	Q13884	0.7190
Q56061	P35568	0.3660
Q56061	Q08AE8	0.0301
Q56061	P10911	0.4416
Q56061	P04406	0.3353
Q56061	Q8IZP2	0.1379
Q56061	O95239	0.3585
Q56061	P21359	0.5272
Q56061	Q14807	0.3287
Q56061	P51692	0.2439
Q56061	O60763	0.2445
Q56061	Q00535	0.4227
Q56061	Q5SYB0	0.6263
Q56061	P00533	0.6870
Q56061	O14727	0.3219
Q56061	P10809	0.3907
Q56061	O75334	0.2130
Q56061	Q12840	0.3287
Q56061	Q96HA8	0.2445
Q56061	P10301	0.7363
Q56061	O15078	0.3370
Q56061	P21579	0.6347
Q56061	P52198	0.9890
Q56061	P62847	0.2743
Q56061	Q60I27	0.1505
Q56061	Q8IVU3	0.2445
Q56061	P08670	0.7468
Q56061	P62993	0.7878
Q56061	P62166	0.2772
Q56061	Q07960	0.4514
Q56061	O15392	0.1391
Q56061	Q02363	0.2272
Q56061	Q9NXU5	0.8027
Q56061	O75044	0.4035
Q56061	Q02224	0.3287
Q56061	P11142	0.2773
Q56061	P61923	0.2445
Q56061	Q9UKB1	0.2809
Q56061	P61587	0.9838
Q56061	P35869	0.2926
Q56061	Q6ZV73	0.5411
Q56061	Q99578	0.8317
Q56061	P67936	0.3830
Q56061	P17081	1.0000
Q56061	Q13402	0.7086
Q56061	Q96CF2	0.2445
Q56061	Q8TAI7	0.7193
Q56061	Q9UPQ3	0.5467
Q56061	Q14204	0.3287
Q56061	P68366	0.4833
Q56061	P04264	0.8043
Q56061	P15153	1.0000
Q56061	P11234	0.8247
Q56061	O95267	0.8324
Q56061	P35908	0.7621
Q56061	Q3MJ16	0.4848
Q56061	Q6PUV4	0.2445
Q56061	Q92985	0.4999
Q56061	P45984	0.6077
Q56061	Q9NZZ3	0.2445
Q56061	Q7Z3T8	0.4462
Q56061	P37231	0.1765
Q56061	Q6XZF7	0.5301
Q56061	Q0P5N6	0.6050
Q56061	P56559	0.8027
Q56061	P07951	0.3287
Q56061	Q5T5U3	0.0487
Q56061	P36405	0.6098
Q56061	Q15418	0.9519
Q56061	P07900	0.2685
Q56061	Q8NEM0	0.1888
Q56061	P18848	0.1512
Q56061	O15066	0.3287
Q56061	Q16658	0.4626
Q56061	O14713	0.2445
Q56061	Q5GLZ8	0.2445
Q56061	P46108	0.4447
Q56061	P43034	0.4445
Q56061	P62987	0.5889
Q56061	P13500	0.2516
Q56061	P19174	0.7946
Q56061	Q9H939	0.3287
Q56061	O00212	0.9918
Q56061	P46531	0.5966
Q56061	P61289	0.2445
Q56061	O95057	0.7639
Q56061	Q15596	0.1422
Q56061	Q13033	0.2724
Q56061	P61224	0.7597
Q56061	Q9HBH0	0.9927
Q56061	P60866	0.0944
Q56061	Q13547	0.2748
Q56061	Q8WVK7	0.3287
Q56061	Q8IVI9	0.3261
Q56061	P46781	0.1242
Q56061	Q86VW2	0.7507
Q56061	P46779	0.0944
Q56061	O75843	0.2577
Q56061	Q8TCU6	0.4738
Q56061	O14980	0.3206
Q56061	Q9UJC3	0.3977
Q56061	Q15751	0.2445
Q56061	O14908	0.4204
Q56061	P31946	0.4084
Q56061	Q14344	0.9493
Q56061	P62877	0.1819
Q56061	Q15669	0.9991
Q56061	Q13616	0.2884
Q56061	B2RTY4	0.7034
Q56061	P48742	0.7454
Q56061	P42768	0.7643
Q56061	P09972	0.3026
Q56061	P19429	0.2445
Q56061	Q8IWV7	0.1056
Q56061	P28062	0.3355
Q56061	P35222	0.6402
Q56061	Q14019	0.5732
Q56061	Q86YV0	0.6059
Q56061	Q6ZMW3	0.0790
Q56061	Q05193	0.3174
Q56061	P40394	0.0728
Q56061	Q07866	0.3287
Q56061	Q5VT25	0.7496
Q56134	P51149	0.2288
Q56134	P02549	0.4901
Q56134	P46934	0.1700
Q56134	O60229	0.2202
Q56134	Q9HAU4	0.4396
Q56134	P68363	0.1992
Q56134	P07948	0.3850
Q56134	P28482	0.4611
Q56134	P68133	0.3571
Q56134	Q13813	0.4901
Q56134	Q8IUC4	0.3060
Q56134	Q13748	0.1992
Q56134	P08631	0.3850
Q56134	P17612	0.6560
Q56134	Q14155	0.4237
Q56134	P10636	0.2720
Q56134	P20339	0.4598
Q56134	Q9NR80	0.4130
Q56134	Q92730	0.8497
Q56134	P63000	0.8659
Q56134	P52735	0.3221
Q56134	P17661	0.6329
Q56134	Q03135	0.1923
Q56134	P13797	0.5356
Q56134	P60953	0.8659
Q56134	Q5VV41	0.4182
Q56134	Q9H0M0	0.1230
Q56134	O43307	0.4608
Q56134	P84095	0.8659
Q56134	P61586	0.7529
Q56134	Q12852	0.5232
Q56134	P08134	0.8559
Q56134	Q13464	0.6560
Q56134	Q9UPN3	0.5547
Q56134	P10114	0.4066
Q56134	P40617	0.3650
Q56134	P50502	0.1837
Q56134	Q15075	0.5318
Q56134	P08238	0.1182
Q56134	P46939	0.5070
Q56134	Q96PK2	0.4640
Q56134	P62070	0.5017
Q56134	P20338	0.2533
Q56134	P61020	0.4598
Q56134	Q9H0F7	0.3650
Q56134	Q6IBS0	0.1849
Q56134	P61970	0.0790
Q56134	Q9Y3L5	0.4075
Q56134	P61160	0.3571
Q56134	P20936	0.4847
Q56134	Q9UPT5	0.2603
Q56134	Q13490	0.3387
Q56134	P60763	0.8659
Q56134	Q9UKX3	0.5133
Q56134	Q04206	0.4636
Q56134	Q86X27	0.4570
Q56134	P36406	0.3641
Q56134	P01116	0.5841
Q56134	P23528	0.2064
Q56134	Q9UNF0	0.3636
Q56134	P98170	0.3150
Q56134	P15311	0.3935
Q56134	Q7LDG7	0.6512
Q56134	P27361	0.5739
Q56134	P27986	0.2021
Q56134	P05787	0.4507
Q56134	Q99490	0.4393
Q56134	P42575	0.1013
Q56134	P02533	0.4507
Q56134	P11532	0.5627
Q56134	P63104	0.2106
Q56134	P40616	0.3650
Q56134	P55211	0.4097
Q56134	Q9Y6D6	0.2228
Q56134	Q9Y3M8	0.2533
Q56134	Q9BV73	0.1632
Q56134	Q07817	0.1632
Q56134	Q96ED9	0.3146
Q56134	Q9UJU6	0.4109
Q56134	P61981	0.2027
Q56134	P01112	0.6399
Q56134	Q14289	0.5194
Q56134	P84077	0.3703
Q56134	Q15542	0.3458
Q56134	P36404	0.3650
Q56134	Q5VST9	0.1554
Q56134	Q86VS8	0.0459
Q56134	P11233	0.3937
Q56134	P62328	0.2972
Q56134	P12814	0.4854
Q56134	Q9Y490	0.3935
Q56134	Q9Y297	0.1392
Q56134	O60784	0.2231
Q56134	Q05329	0.0939
Q56134	Q03001	0.4854
Q56134	O14818	0.1700
Q56134	P46940	0.4263
Q56134	P05783	0.4507
Q56134	Q8WUM4	0.2686
Q56134	P63279	0.3519
Q56134	P51636	0.0311
Q56134	Q96PU5	0.5167
Q56134	Q9H0B6	0.1632
Q56134	P62330	0.1771
Q56134	P61106	0.2340
Q56134	Q7Z6J4	0.6221
Q56134	P42574	0.2275
Q56134	Q9Y272	0.7139
Q56134	Q969Q5	0.2533
Q56134	Q9BPX5	0.2964
Q56134	Q6P5Z2	0.6560
Q56134	P84085	0.3703
Q56134	P19525	0.2530
Q56134	P62745	0.8559
Q56134	P10911	0.2762
Q56134	P21359	0.2628
Q56134	P10809	0.2252
Q56134	P08670	0.5486
Q56134	P62993	0.4115
Q56134	Q07960	0.2533
Q56134	Q02224	0.1632
Q56134	P61587	0.8497
Q56134	P17081	0.8659
Q56134	P68366	0.1992
Q56134	P15153	0.8659
Q56134	O95267	0.7973
Q56134	P36405	0.3703
Q56134	P07900	0.0953
Q56134	P62987	0.4631
Q56134	P61224	0.4324
Q56134	Q8TCU6	0.4616
Q56134	Q9UJC3	0.3146
Q56134	P62877	0.1530
Q56134	Q15669	0.8650
Q56134	P28062	0.1700
Q56134	Q14019	0.3665
Q56134	Q07866	0.1632
Q7CQD4	O00329	0.3176
Q7CQD4	P51149	0.1524
Q7CQD4	P02549	0.4626
Q7CQD4	Q9UPZ9	0.0787
Q7CQD4	P60981	0.1290
Q7CQD4	P46934	0.3682
Q7CQD4	O60229	0.1360
Q7CQD4	Q7Z614	0.0456
Q7CQD4	Q96CA5	0.1451
Q7CQD4	Q9HAU4	0.2301
Q7CQD4	P68400	0.3466
Q7CQD4	P68363	0.1366
Q7CQD4	P12883	0.3672
Q7CQD4	O95295	0.3653
Q7CQD4	P07948	0.3905
Q7CQD4	Q13164	0.5217
Q7CQD4	Q8IYJ3	0.3292
Q7CQD4	P28482	0.6266
Q7CQD4	P68106	0.2694
Q7CQD4	Q9H0H5	0.1159
Q7CQD4	P68133	0.4115
Q7CQD4	Q9ULZ3	0.1966
Q7CQD4	Q9HCH5	0.2534
Q7CQD4	Q14C86	0.1100
Q7CQD4	Q969Q4	0.3650
Q7CQD4	P42773	0.1325
Q7CQD4	P08729	0.2971
Q7CQD4	Q02156	0.5094
Q7CQD4	Q15311	0.1745
Q7CQD4	Q15653	0.5217
Q7CQD4	Q13075	0.2445
Q7CQD4	P57737	0.2526
Q7CQD4	Q13813	0.4152
Q7CQD4	P04637	0.2735
Q7CQD4	Q13748	0.1366
Q7CQD4	Q8IWJ2	0.3342
Q7CQD4	Q15121	0.2043
Q7CQD4	Q86Z02	0.2131
Q7CQD4	P48729	0.3479
Q7CQD4	P52294	0.4219
Q7CQD4	P47756	0.5185
Q7CQD4	Q15052	0.4187
Q7CQD4	P49703	0.3703
Q7CQD4	Q8IUQ4	0.1673
Q7CQD4	Q96L92	0.6170
Q7CQD4	P17252	0.5094
Q7CQD4	P08631	0.4670
Q7CQD4	P17612	0.5094
Q7CQD4	Q9BZF9	0.2592
Q7CQD4	Q14155	0.4187
Q7CQD4	P10636	0.4702
Q7CQD4	P06213	0.5289
Q7CQD4	Q9Y3P9	0.3287
Q7CQD4	O00303	0.2445
Q7CQD4	P20339	0.4598
Q7CQD4	O00499	0.1608
Q7CQD4	P63096	0.4944
Q7CQD4	P28065	0.3355
Q7CQD4	Q5JSH3	0.0924
Q7CQD4	P61026	0.4057
Q7CQD4	P40763	0.4931
Q7CQD4	Q9NR80	0.4514
Q7CQD4	P01111	0.6170
Q7CQD4	Q9Y6D5	0.3287
Q7CQD4	Q9BVC4	0.2445
Q7CQD4	P11277	0.3614
Q7CQD4	Q53QZ3	0.2667
Q7CQD4	Q92730	0.8507
Q7CQD4	P04899	0.4944
Q7CQD4	Q71U36	0.2016
Q7CQD4	P52735	0.2978
Q7CQD4	P17661	0.4793
Q7CQD4	Q03135	0.3905
Q7CQD4	Q96D21	0.4889
Q7CQD4	Q14651	0.4655
Q7CQD4	P13797	0.5158
Q7CQD4	Q5VV41	0.4187
Q7CQD4	P12882	0.3672
Q7CQD4	Q04759	0.5094
Q7CQD4	Q9H0M0	0.3211
Q7CQD4	O43307	0.2898
Q7CQD4	P84095	0.8659
Q7CQD4	P62979	0.3295
Q7CQD4	P61586	0.7529
Q7CQD4	P35900	0.2971
Q7CQD4	P00966	0.2445
Q7CQD4	Q12852	0.3887
Q7CQD4	P08134	0.8559
Q7CQD4	Q13464	0.5094
Q7CQD4	P05062	0.4324
Q7CQD4	Q05513	0.5094
Q7CQD4	Q9H0U4	0.1576
Q7CQD4	Q9UI47	0.1246
Q7CQD4	P43405	0.4099
Q7CQD4	P25789	0.3355
Q7CQD4	Q9UPN3	0.4001
Q7CQD4	Q07889	0.4649
Q7CQD4	P61086	0.5151
Q7CQD4	P61225	0.6475
Q7CQD4	Q15185	0.2743
Q7CQD4	Q00987	0.2196
Q7CQD4	Q5TCQ9	0.4547
Q7CQD4	Q9UQF2	0.1536
Q7CQD4	P52564	0.2812
Q7CQD4	P40306	0.1834
Q7CQD4	Q9BVJ7	0.1222
Q7CQD4	Q8IWE5	0.0586
Q7CQD4	P46783	0.2743
Q7CQD4	P10114	0.4095
Q7CQD4	Q6ZSZ5	0.4333
Q7CQD4	Q5BJF6	0.3287
Q7CQD4	P40617	0.3650
Q7CQD4	P50502	0.3492
Q7CQD4	O43707	0.3801
Q7CQD4	P35749	0.3672
Q7CQD4	P57735	0.1524
Q7CQD4	P62826	0.4955
Q7CQD4	Q15075	0.5083
Q7CQD4	O43283	0.3887
Q7CQD4	O00505	0.3355
Q7CQD4	P15924	0.3004
Q7CQD4	Q99584	0.0914
Q7CQD4	P08238	0.2837
Q7CQD4	P63165	0.2194
Q7CQD4	P46939	0.3524
Q7CQD4	O43597	0.3614
Q7CQD4	Q16644	0.5217
Q7CQD4	Q96M96	0.3164
Q7CQD4	Q99816	0.0753
Q7CQD4	Q15382	0.5016
Q7CQD4	P50542	0.2668
Q7CQD4	Q9GZM8	0.2097
Q7CQD4	Q9UKW4	0.3361
Q7CQD4	P08107	0.2445
Q7CQD4	Q96PK2	0.4690
Q7CQD4	P62070	0.4789
Q7CQD4	P20338	0.4514
Q7CQD4	P61020	0.4369
Q7CQD4	Q9H0F7	0.3650
Q7CQD4	Q9UK22	0.0924
Q7CQD4	Q3YEC7	0.4313
Q7CQD4	Q6DN90	0.2957
Q7CQD4	P61970	0.2445
Q7CQD4	P11309	0.2623
Q7CQD4	Q9Y3L5	0.4095
Q7CQD4	Q15464	0.3072
Q7CQD4	Q92974	0.3259
Q7CQD4	P08567	0.2854
Q7CQD4	O94844	0.8080
Q7CQD4	P61160	0.4115
Q7CQD4	O60447	0.0456
Q7CQD4	P20936	0.3752
Q7CQD4	P49720	0.1834
Q7CQD4	O14733	0.4001
Q7CQD4	P63092	0.4944
Q7CQD4	Q9UPT5	0.4585
Q7CQD4	Q7Z5H3	0.3059
Q7CQD4	Q86VP1	0.0417
Q7CQD4	P04271	0.2262
Q7CQD4	Q13490	0.1667
Q7CQD4	P04626	0.4308
Q7CQD4	P41208	0.1915
Q7CQD4	Q14974	0.4219
Q7CQD4	P52630	0.2553
Q7CQD4	P63261	0.5366
Q7CQD4	Q14CS0	0.0924
Q7CQD4	O95433	0.3492
Q7CQD4	P60763	0.8659
Q7CQD4	P10599	0.3396
Q7CQD4	O15083	0.1176
Q7CQD4	Q7Z444	0.8436
Q7CQD4	Q01484	0.3837
Q7CQD4	P25963	0.7435
Q7CQD4	Q14141	0.1211
Q7CQD4	Q9UKX3	0.3672
Q7CQD4	Q9BQE3	0.1366
Q7CQD4	P61158	0.4115
Q7CQD4	Q04206	0.5567
Q7CQD4	Q96IF1	0.3229
Q7CQD4	P06241	0.2755
Q7CQD4	Q86X27	0.2190
Q7CQD4	Q9Y2K3	0.3672
Q7CQD4	Q8IXI2	0.8559
Q7CQD4	P23443	0.5094
Q7CQD4	P50461	0.1881
Q7CQD4	P57729	0.2828
Q7CQD4	P36406	0.3532
Q7CQD4	O43374	0.5681
Q7CQD4	Q13158	0.3700
Q7CQD4	O75582	0.5094
Q7CQD4	Q13474	0.3048
Q7CQD4	Q13501	0.1797
Q7CQD4	P42772	0.2445
Q7CQD4	P01116	0.5613
Q7CQD4	P15498	0.3361
Q7CQD4	P23528	0.4046
Q7CQD4	P11802	0.3501
Q7CQD4	Q9UNF0	0.3705
Q7CQD4	Q15438	0.2605
Q7CQD4	Q86UR1	0.1608
Q7CQD4	P98170	0.1924
Q7CQD4	P30047	0.2812
Q7CQD4	P15311	0.4075
Q7CQD4	Q7LDG7	0.5992
Q7CQD4	P27361	0.7394
Q7CQD4	Q6T311	0.3180
Q7CQD4	P27986	0.4002
Q7CQD4	P28074	0.3355
Q7CQD4	P55072	0.3318
Q7CQD4	P62136	0.0986
Q7CQD4	P05787	0.2971
Q7CQD4	P00519	0.5237
Q7CQD4	Q99490	0.2673
Q7CQD4	Q5JS13	0.2419
Q7CQD4	P13535	0.3672
Q7CQD4	Q9Y572	0.2772
Q7CQD4	P42575	0.2668
Q7CQD4	P02533	0.2971
Q7CQD4	O15068	0.3859
Q7CQD4	P11532	0.3053
Q7CQD4	P63104	0.2588
Q7CQD4	P61019	0.3641
Q7CQD4	P40616	0.3650
Q7CQD4	P55211	0.0720
Q7CQD4	O75962	0.4187
Q7CQD4	Q96KC2	0.3650
Q7CQD4	P13385	0.2771
Q7CQD4	P62258	0.3721
Q7CQD4	Q9Y6D6	0.2743
Q7CQD4	Q9Y3M8	0.4187
Q7CQD4	P46821	0.3614
Q7CQD4	P14923	0.4360
Q7CQD4	Q9H7C4	0.0924
Q7CQD4	Q96ED9	0.2453
Q7CQD4	Q16513	0.5094
Q7CQD4	Q9NRY4	0.1069
Q7CQD4	P07332	0.2851
Q7CQD4	P62158	0.3353
Q7CQD4	Q9UJU6	0.5592
Q7CQD4	P05412	0.1226
Q7CQD4	P61981	0.3333
Q7CQD4	Q7L7X3	0.0924
Q7CQD4	P29466	0.2790
Q7CQD4	Q96HU8	0.5016
Q7CQD4	O15131	0.2445
Q7CQD4	A1A4S6	0.4514
Q7CQD4	P42771	0.1144
Q7CQD4	Q9UKX2	0.3672
Q7CQD4	Q8WZA2	0.4514
Q7CQD4	P01112	0.7294
Q7CQD4	Q14289	0.4099
Q7CQD4	Q96SB4	0.2848
Q7CQD4	Q9Y281	0.0301
Q7CQD4	O14807	0.4789
Q7CQD4	P51148	0.4421
Q7CQD4	P84077	0.4514
Q7CQD4	Q9HC29	0.6113
Q7CQD4	P36404	0.4416
Q7CQD4	Q5VST9	0.2651
Q7CQD4	Q86VS8	0.2114
Q7CQD4	Q13177	0.4546
Q7CQD4	P11233	0.3966
Q7CQD4	Q8TDF6	0.6253
Q7CQD4	P52292	0.3355
Q7CQD4	P51955	0.2370
Q7CQD4	P51813	0.2277
Q7CQD4	P62328	0.4626
Q7CQD4	O43187	0.2622
Q7CQD4	Q16539	0.5327
Q7CQD4	P12814	0.3614
Q7CQD4	P20340	0.1805
Q7CQD4	P06753	0.2383
Q7CQD4	O43586	0.2234
Q7CQD4	P49674	0.2445
Q7CQD4	Q12802	0.3698
Q7CQD4	Q9Y490	0.5839
Q7CQD4	Q9Y297	0.2884
Q7CQD4	P40818	0.2772
Q7CQD4	Q13509	0.1366
Q7CQD4	P21333	0.5708
Q7CQD4	Q8IZ41	0.1524
Q7CQD4	O15020	0.4623
Q7CQD4	Q02750	0.8317
Q7CQD4	O43683	0.0912
Q7CQD4	Q92963	0.7168
Q7CQD4	Q9UL25	0.4219
Q7CQD4	O43739	0.2605
Q7CQD4	O00291	0.2625
Q7CQD4	P12931	0.4670
Q7CQD4	O60784	0.3886
Q7CQD4	P09619	0.5047
Q7CQD4	P61204	0.3703
Q7CQD4	Q05329	0.2772
Q7CQD4	Q8N8L6	0.3650
Q7CQD4	Q03001	0.2575
Q7CQD4	P20591	0.2445
Q7CQD4	P20073	0.1416
Q7CQD4	P42685	0.2755
Q7CQD4	O14818	0.3355
Q7CQD4	P35221	0.4518
Q7CQD4	Q8IXI1	0.8507
Q7CQD4	P08727	0.2971
Q7CQD4	P46940	0.3296
Q7CQD4	O60890	0.4182
Q7CQD4	P62834	0.4679
Q7CQD4	Q13188	0.1033
Q7CQD4	O14757	0.3287
Q7CQD4	P05783	0.2971
Q7CQD4	Q8WUM4	0.4341
Q7CQD4	Q96A58	0.4789
Q7CQD4	P63279	0.3814
Q7CQD4	Q7L0Q8	0.8607
Q7CQD4	Q8WXH0	0.4972
Q7CQD4	P51636	0.2293
Q7CQD4	Q15654	0.3229
Q7CQD4	P63167	0.4735
Q7CQD4	Q13283	0.0360
Q7CQD4	P42684	0.4557
Q7CQD4	O60437	0.3635
Q7CQD4	Q96PU5	0.3355
Q7CQD4	P18085	0.3703
Q7CQD4	Q9H0B6	0.3287
Q7CQD4	P62330	0.3753
Q7CQD4	O43353	0.5083
Q7CQD4	P61106	0.2072
Q7CQD4	Q8NFW9	0.3729
Q7CQD4	Q14247	0.0915
Q7CQD4	Q7Z628	0.3698
Q7CQD4	Q7Z6J4	0.3164
Q7CQD4	O14640	0.5822
Q7CQD4	P42574	0.4096
Q7CQD4	P29353	0.4111
Q7CQD4	Q9Y272	0.7397
Q7CQD4	Q17R89	0.4187
Q7CQD4	Q969Q5	0.4187
Q7CQD4	P61006	0.3641
Q7CQD4	Q99698	0.2445
Q7CQD4	Q9BPX5	0.2352
Q7CQD4	O00429	0.3309
Q7CQD4	Q13588	0.3020
Q7CQD4	P48730	0.3614
Q7CQD4	Q7Z7A1	0.3287
Q7CQD4	Q6P5Z2	0.5094
Q7CQD4	P84085	0.3703
Q7CQD4	P52907	0.5185
Q7CQD4	P62745	0.8559
Q7CQD4	P63267	0.4115
Q7CQD4	Q16512	0.5094
Q7CQD4	P10911	0.4416
Q7CQD4	P04406	0.3353
Q7CQD4	P21359	0.2657
Q7CQD4	P51692	0.1317
Q7CQD4	O60763	0.0924
Q7CQD4	Q00535	0.3144
Q7CQD4	Q5SYB0	0.2094
Q7CQD4	P00533	0.5047
Q7CQD4	P10809	0.3907
Q7CQD4	Q12840	0.3287
Q7CQD4	Q96HA8	0.2445
Q7CQD4	P10301	0.5217
Q7CQD4	O15078	0.3287
Q7CQD4	P52198	0.8559
Q7CQD4	P08670	0.7468
Q7CQD4	P62993	0.4002
Q7CQD4	Q07960	0.4514
Q7CQD4	Q9NXU5	0.3650
Q7CQD4	O75044	0.4035
Q7CQD4	Q02224	0.3287
Q7CQD4	P11142	0.2773
Q7CQD4	Q9UKB1	0.1974
Q7CQD4	P61587	0.8507
Q7CQD4	Q99578	0.6346
Q7CQD4	P67936	0.2310
Q7CQD4	P17081	0.8659
Q7CQD4	Q9UL26	0.1753
Q7CQD4	Q9UPQ3	0.3420
Q7CQD4	Q14204	0.3287
Q7CQD4	P68366	0.2016
Q7CQD4	P15153	0.8659
Q7CQD4	P11234	0.5149
Q7CQD4	O95267	0.6253
Q7CQD4	Q92985	0.4999
Q7CQD4	Q13642	0.3229
Q7CQD4	Q0P5N6	0.3619
Q7CQD4	P07951	0.1767
Q7CQD4	P36405	0.3703
Q7CQD4	Q15418	0.5094
Q7CQD4	P07900	0.2685
Q7CQD4	P43034	0.4445
Q7CQD4	P62987	0.5889
Q7CQD4	P19174	0.3682
Q7CQD4	O00212	0.8659
Q7CQD4	P61289	0.2445
Q7CQD4	P61224	0.4514
Q7CQD4	Q9HBH0	0.8659
Q7CQD4	Q8WVK7	0.3287
Q7CQD4	Q8IVI9	0.2069
Q7CQD4	Q8TCU6	0.4738
Q7CQD4	O14980	0.3206
Q7CQD4	Q9UJC3	0.2453
Q7CQD4	O14908	0.1966
Q7CQD4	P31946	0.4084
Q7CQD4	Q14344	0.4944
Q7CQD4	P62877	0.1819
Q7CQD4	P20336	0.3641
Q7CQD4	Q15669	0.8659
Q7CQD4	B2RTY4	0.3672
Q7CQD4	P28062	0.1834
Q7CQD4	P35222	0.5399
Q7CQD4	Q14019	0.3418
Q7CQD4	Q07866	0.3287
Q7CQD4	Q5VT25	0.3856
Q8ZMM8	P51149	0.4795
Q8ZMM8	P02549	0.5301
Q8ZMM8	P60981	0.3006
Q8ZMM8	P46934	0.3682
Q8ZMM8	O60229	0.1360
Q8ZMM8	Q9HAU4	0.4125
Q8ZMM8	P68363	0.2379
Q8ZMM8	O95295	0.3653
Q8ZMM8	P07948	0.4130
Q8ZMM8	P28482	0.6266
Q8ZMM8	P68106	0.2694
Q8ZMM8	Q9H0H5	0.1159
Q8ZMM8	P68133	0.6446
Q8ZMM8	P11137	0.0301
Q8ZMM8	Q9ULZ3	0.1966
Q8ZMM8	Q14C86	0.2723
Q8ZMM8	Q13075	0.5748
Q8ZMM8	P57737	0.4347
Q8ZMM8	Q13813	0.5228
Q8ZMM8	P04637	0.2735
Q8ZMM8	Q8IUC4	0.2332
Q8ZMM8	Q13748	0.2379
Q8ZMM8	Q8IWJ2	0.5324
Q8ZMM8	Q15121	0.3688
Q8ZMM8	Q9Y216	0.0924
Q8ZMM8	Q86V81	0.1499
Q8ZMM8	P62753	0.2743
Q8ZMM8	Q9H444	0.2445
Q8ZMM8	P07355	0.1339
Q8ZMM8	Q9NRD0	0.3273
Q8ZMM8	Q15052	0.5625
Q8ZMM8	Q96L92	0.6284
Q8ZMM8	P08631	0.4670
Q8ZMM8	Q96Q42	0.1379
Q8ZMM8	P17612	0.7725
Q8ZMM8	Q9BZF9	0.3831
Q8ZMM8	Q14155	0.5589
Q8ZMM8	P10636	0.4702
Q8ZMM8	Q6ZNL6	0.5983
Q8ZMM8	Q9Y3P9	0.3287
Q8ZMM8	P20339	0.5892
Q8ZMM8	P28065	0.3355
Q8ZMM8	Q5JSH3	0.4079
Q8ZMM8	P40763	0.4931
Q8ZMM8	Q9NR80	0.6194
Q8ZMM8	Q9Y6D5	0.3287
Q8ZMM8	P11277	0.6172
Q8ZMM8	Q92730	0.9391
Q8ZMM8	Q71U36	0.2379
Q8ZMM8	P63000	0.9553
Q8ZMM8	P52735	0.5728
Q8ZMM8	P17661	0.7596
Q8ZMM8	Q03135	0.3905
Q8ZMM8	Q14651	0.5659
Q8ZMM8	P13797	0.6161
Q8ZMM8	P60953	0.9553
Q8ZMM8	Q5VV41	0.6319
Q8ZMM8	P12882	0.5533
Q8ZMM8	Q9H0M0	0.3211
Q8ZMM8	O43307	0.6194
Q8ZMM8	P84095	0.9553
Q8ZMM8	P62979	0.3295
Q8ZMM8	O94875	0.2453
Q8ZMM8	Q05086	0.3355
Q8ZMM8	Q9H089	0.0924
Q8ZMM8	O95294	0.5609
Q8ZMM8	P61586	0.8350
Q8ZMM8	P08134	0.9453
Q8ZMM8	Q13464	0.6466
Q8ZMM8	Q5JSP0	0.6883
Q8ZMM8	Q9UPN3	0.5766
Q8ZMM8	P61225	0.8237
Q8ZMM8	Q00987	0.2196
Q8ZMM8	Q9Y623	0.5533
Q8ZMM8	P40306	0.1834
Q8ZMM8	Q8IWE5	0.1699
Q8ZMM8	P10114	0.5682
Q8ZMM8	P40617	0.6526
Q8ZMM8	A7KAX9	0.4514
Q8ZMM8	P50502	0.3492
Q8ZMM8	P35749	0.5533
Q8ZMM8	P62826	0.5590
Q8ZMM8	Q15075	0.6196
Q8ZMM8	P15924	0.5121
Q8ZMM8	P08238	0.2837
Q8ZMM8	P46939	0.5089
Q8ZMM8	O43597	0.3614
Q8ZMM8	Q96M96	0.6036
Q8ZMM8	Q9GZM8	0.2097
Q8ZMM8	Q9UKW4	0.6739
Q8ZMM8	Q96PK2	0.5445
Q8ZMM8	P62070	0.6560
Q8ZMM8	P20338	0.4921
Q8ZMM8	P61020	0.5664
Q8ZMM8	Q9H0F7	0.4544
Q8ZMM8	Q9UK22	0.3353
Q8ZMM8	Q6IBS0	0.2529
Q8ZMM8	Q9Y2U5	0.1405
Q8ZMM8	Q6DN90	0.3600
Q8ZMM8	P61970	0.2445
Q8ZMM8	Q9Y3L5	0.5692
Q8ZMM8	Q92974	0.4925
Q8ZMM8	O94844	0.8973
Q8ZMM8	O60447	0.0301
Q8ZMM8	P20936	0.5091
Q8ZMM8	Q9UPT5	0.4585
Q8ZMM8	Q7Z5H3	0.3059
Q8ZMM8	A1IGU5	0.5263
Q8ZMM8	Q86VP1	0.2470
Q8ZMM8	Q13490	0.3091
Q8ZMM8	P41208	0.1915
Q8ZMM8	P08133	0.3787
Q8ZMM8	Q14974	0.4219
Q8ZMM8	Q99689	0.1662
Q8ZMM8	P60763	0.9553
Q8ZMM8	P30307	0.3355
Q8ZMM8	O15083	0.3577
Q8ZMM8	Q7Z444	0.9330
Q8ZMM8	P25963	0.7435
Q8ZMM8	Q9UKX3	0.4639
Q8ZMM8	O60610	0.3120
Q8ZMM8	Q9BQE3	0.2379
Q8ZMM8	Q04206	0.5567
Q8ZMM8	Q96IF1	0.6111
Q8ZMM8	Q86X27	0.4034
Q8ZMM8	Q8WZ64	0.1131
Q8ZMM8	P57729	0.5620
Q8ZMM8	P36406	0.6398
Q8ZMM8	O43374	0.6575
Q8ZMM8	Q13158	0.3700
Q8ZMM8	Q13474	0.5117
Q8ZMM8	P05109	0.1583
Q8ZMM8	O95678	0.5351
Q8ZMM8	P23528	0.4046
Q8ZMM8	Q9UNF0	0.3705
Q8ZMM8	P98170	0.3348
Q8ZMM8	P15311	0.4710
Q8ZMM8	Q7LDG7	0.5886
Q8ZMM8	Q14258	0.0989
Q8ZMM8	P27361	0.7394
Q8ZMM8	Q96QF0	0.3287
Q8ZMM8	Q6T311	0.4074
Q8ZMM8	P27986	0.4002
Q8ZMM8	P05787	0.5351
Q8ZMM8	O94972	0.2396
Q8ZMM8	Q99490	0.4865
Q8ZMM8	Q5JS13	0.4263
Q8ZMM8	P13535	0.5533
Q8ZMM8	P42575	0.2668
Q8ZMM8	P02533	0.5351
Q8ZMM8	Q5EBL4	0.1549
Q8ZMM8	O15068	0.5837
Q8ZMM8	P11532	0.5100
Q8ZMM8	P63104	0.2588
Q8ZMM8	P61019	0.6922
Q8ZMM8	P40616	0.6526
Q8ZMM8	P55211	0.2092
Q8ZMM8	O75962	0.4187
Q8ZMM8	P49798	0.1251
Q8ZMM8	P62258	0.3721
Q8ZMM8	Q9Y6D6	0.2743
Q8ZMM8	Q9Y3M8	0.4187
Q8ZMM8	P14923	0.6302
Q8ZMM8	Q9H7C4	0.1595
Q8ZMM8	Q96ED9	0.3530
Q8ZMM8	Q16513	0.7725
Q8ZMM8	Q9Y2I6	0.1767
Q8ZMM8	Q9NRY4	0.1069
Q8ZMM8	Q9UJU6	0.5592
Q8ZMM8	P63313	0.0126
Q8ZMM8	P61981	0.3333
Q8ZMM8	Q7L7X3	0.2722
Q8ZMM8	P29466	0.2913
Q8ZMM8	Q96HU8	0.6138
Q8ZMM8	A1A4S6	0.4514
Q8ZMM8	Q8WZA2	0.4514
Q8ZMM8	P01112	0.7294
Q8ZMM8	Q14289	0.5952
Q8ZMM8	Q9Y281	0.1371
Q8ZMM8	O43166	0.6415
Q8ZMM8	P51148	0.5715
Q8ZMM8	P19388	0.3943
Q8ZMM8	P84077	0.6578
Q8ZMM8	P36404	0.6526
Q8ZMM8	Q5VST9	0.2651
Q8ZMM8	Q86VS8	0.2114
Q8ZMM8	P11233	0.5553
Q8ZMM8	Q8TDF6	0.7878
Q8ZMM8	P62328	0.4626
Q8ZMM8	P12814	0.3774
Q8ZMM8	P06753	0.2383
Q8ZMM8	Q9Y490	0.5839
Q8ZMM8	Q9Y297	0.2884
Q8ZMM8	P40818	0.2772
Q8ZMM8	Q13509	0.2379
Q8ZMM8	P20337	0.4940
Q8ZMM8	O15020	0.6674
Q8ZMM8	Q7L5N1	0.0666
Q8ZMM8	Q9Y5S1	0.4728
Q8ZMM8	O43739	0.4950
Q8ZMM8	O60784	0.3886
Q8ZMM8	P61204	0.6578
Q8ZMM8	Q05329	0.2772
Q8ZMM8	Q8N8L6	0.4544
Q8ZMM8	Q03001	0.5567
Q8ZMM8	O14818	0.3355
Q8ZMM8	P46940	0.4263
Q8ZMM8	O60890	0.4182
Q8ZMM8	P62834	0.6451
Q8ZMM8	Q9UNA1	0.5756
Q8ZMM8	Q8N1W1	0.5101
Q8ZMM8	P05783	0.5846
Q8ZMM8	P19835	0.2693
Q8ZMM8	Q8WUM4	0.4341
Q8ZMM8	Q96A58	0.6624
Q8ZMM8	Q86XP0	0.2589
Q8ZMM8	P63279	0.5363
Q8ZMM8	P51636	0.2293
Q8ZMM8	Q13283	0.1337
Q8ZMM8	Q9NQC7	0.2078
Q8ZMM8	O60437	0.3153
Q8ZMM8	Q96PU5	0.4896
Q8ZMM8	P18085	0.6578
Q8ZMM8	Q9H0B6	0.3287
Q8ZMM8	P62330	0.5116
Q8ZMM8	O43353	0.5083
Q8ZMM8	Q8IVF4	0.4856
Q8ZMM8	P61106	0.4921
Q8ZMM8	Q8NFW9	0.5393
Q8ZMM8	Q14247	0.1759
Q8ZMM8	Q7Z628	0.6319
Q8ZMM8	Q7Z6J4	0.6036
Q8ZMM8	P42574	0.4096
Q8ZMM8	Q9Y272	0.7960
Q8ZMM8	O75531	0.3355
Q8ZMM8	O14604	0.0126
Q8ZMM8	O00628	0.2215
Q8ZMM8	Q969Q5	0.5392
Q8ZMM8	Q9BPX5	0.1808
Q8ZMM8	Q7Z7A1	0.3287
Q8ZMM8	Q9ULE6	0.2445
Q8ZMM8	Q6P5Z2	0.7725
Q8ZMM8	P84085	0.6578
Q8ZMM8	P19525	0.2195
Q8ZMM8	P62745	0.9453
Q8ZMM8	P63267	0.6446
Q8ZMM8	Q16512	0.7725
Q8ZMM8	P10911	0.4416
Q8ZMM8	P21359	0.3771
Q8ZMM8	O60763	0.0924
Q8ZMM8	Q5SYB0	0.5195
Q8ZMM8	Q12840	0.3287
Q8ZMM8	Q96HA8	0.2445
Q8ZMM8	Q8IVU3	0.0924
Q8ZMM8	P08670	0.7468
Q8ZMM8	P62993	0.6377
Q8ZMM8	Q07960	0.4514
Q8ZMM8	O15392	0.1190
Q8ZMM8	Q9NXU5	0.6526
Q8ZMM8	Q9NS87	0.1767
Q8ZMM8	Q02224	0.3287
Q8ZMM8	P11142	0.2773
Q8ZMM8	Q9UKB1	0.2795
Q8ZMM8	P61587	0.9391
Q8ZMM8	P67936	0.2310
Q8ZMM8	P17081	0.9553
Q8ZMM8	Q96CF2	0.0924
Q8ZMM8	Q9UPQ3	0.5467
Q8ZMM8	P68366	0.2379
Q8ZMM8	P15153	0.9553
Q8ZMM8	O95267	0.7878
Q8ZMM8	Q9NZZ3	0.2445
Q8ZMM8	Q0P5N6	0.4548
Q8ZMM8	P07951	0.1767
Q8ZMM8	P36405	0.4596
Q8ZMM8	P07900	0.2685
Q8ZMM8	Q5GLZ8	0.0924
Q8ZMM8	P62987	0.5889
Q8ZMM8	Q9H939	0.1767
Q8ZMM8	O00212	0.9470
Q8ZMM8	P61224	0.6096
Q8ZMM8	Q9HBH0	0.9480
Q8ZMM8	Q8TCU6	0.4738
Q8ZMM8	Q9UJC3	0.3530
Q8ZMM8	Q15751	0.0924
Q8ZMM8	P31946	0.4084
Q8ZMM8	P62877	0.1819
Q8ZMM8	P28062	0.1834
Q8ZMM8	Q14019	0.4269
Q8ZNG2	Q6S8J7	0.5644
Q8ZNG2	P57075	0.5351
Q8ZNG2	O95755	0.4253
Q8ZNG2	P20929	0.4828
Q8ZNG2	Q9UBN7	0.1163
Q8ZNG2	Q08378	0.1896
Q8ZNG2	P49802	0.2563
Q8ZNG2	Q9H8V3	0.6285
Q8ZNG2	Q9NX02	0.4950
Q8ZNG2	Q9UBW5	0.1569
Q8ZNG2	Q15131	0.4771
Q8ZNG2	O00329	0.6122
Q8ZNG2	Q8WX94	0.4963
Q8ZNG2	P51149	0.4641
Q8ZNG2	P53041	0.2839
Q8ZNG2	Q969T4	0.6290
Q8ZNG2	P49796	0.6622
Q8ZNG2	P02549	0.6243
Q8ZNG2	P31323	0.1251
Q8ZNG2	P48594	0.2141
Q8ZNG2	P31151	0.1071
Q8ZNG2	O75116	0.7886
Q8ZNG2	P11021	0.2260
Q8ZNG2	P01130	0.4092
Q8ZNG2	Q92598	0.2818
Q8ZNG2	Q9UPZ9	0.4802
Q8ZNG2	P60981	0.2852
Q8ZNG2	P46934	0.3682
Q8ZNG2	Q8IYD1	0.2445
Q8ZNG2	O60229	0.3703
Q8ZNG2	Q9P1U1	0.6291
Q8ZNG2	Q9NR09	0.5004
Q8ZNG2	P51812	0.9639
Q8ZNG2	Q70J99	0.3172
Q8ZNG2	O14559	0.1509
Q8ZNG2	Q8TDY2	0.1317
Q8ZNG2	Q8WYP3	0.1122
Q8ZNG2	Q9UNN5	0.2445
Q8ZNG2	Q00978	0.4419
Q8ZNG2	P45983	0.5217
Q8ZNG2	P49023	0.7145
Q8ZNG2	Q9BW27	0.3026
Q8ZNG2	Q9NQW6	0.1944
Q8ZNG2	P13647	0.5755
Q8ZNG2	Q6P3R8	0.6519
Q8ZNG2	Q53LP3	0.5396
Q8ZNG2	Q7Z614	0.1623
Q8ZNG2	O15021	0.7886
Q8ZNG2	Q96CA5	0.3170
Q8ZNG2	P15882	0.4317
Q8ZNG2	Q04695	0.5755
Q8ZNG2	P49137	0.5217
Q8ZNG2	Q9HAU4	0.5241
Q8ZNG2	Q9HBI1	0.3625
Q8ZNG2	P68400	0.5299
Q8ZNG2	O14578	0.7886
Q8ZNG2	A6NEL2	0.4717
Q8ZNG2	Q8IV63	0.6692
Q8ZNG2	Q9UN19	0.4496
Q8ZNG2	P68363	0.3735
Q8ZNG2	Q9H792	0.3219
Q8ZNG2	Q14005	0.6801
Q8ZNG2	Q8N7F7	0.4670
Q8ZNG2	Q8N5C8	0.2742
Q8ZNG2	Q86WG5	0.3683
Q8ZNG2	O95684	0.2808
Q8ZNG2	Q9HD43	0.2466
Q8ZNG2	Q13523	0.4339
Q8ZNG2	Q5TG30	0.2539
Q8ZNG2	Q9NZN5	0.7915
Q8ZNG2	P12883	0.5872
Q8ZNG2	O60504	0.6958
Q8ZNG2	O95295	0.3653
Q8ZNG2	P51153	0.4620
Q8ZNG2	Q8N9B8	0.6225
Q8ZNG2	P09429	0.2473
Q8ZNG2	Q8NB16	0.6655
Q8ZNG2	P07948	0.5752
Q8ZNG2	Q13164	0.5919
Q8ZNG2	P41597	0.1462
Q8ZNG2	Q8IYJ3	0.5946
Q8ZNG2	O14512	0.6957
Q8ZNG2	P28482	0.6266
Q8ZNG2	Q9Y6J8	0.6021
Q8ZNG2	Q96PV0	0.4378
Q8ZNG2	Q9BX70	0.5235
Q8ZNG2	Q5JWF8	0.6291
Q8ZNG2	Q13239	0.6989
Q8ZNG2	Q9HC77	0.3287
Q8ZNG2	O95208	0.1092
Q8ZNG2	P68106	0.3278
Q8ZNG2	Q9H0H5	0.1159
Q8ZNG2	P68133	0.6291
Q8ZNG2	P25786	0.1242
Q8ZNG2	Q86UT6	0.3226
Q8ZNG2	Q9Y6Y0	0.0849
Q8ZNG2	Q9Y4K3	0.4181
Q8ZNG2	Q9Y6W5	0.5501
Q8ZNG2	Q8NHV4	0.2403
Q8ZNG2	P11137	0.1980
Q8ZNG2	P14317	0.5313
Q8ZNG2	Q9UQ16	0.4080
Q8ZNG2	O95613	0.3287
Q8ZNG2	P52565	0.6495
Q8ZNG2	Q9ULJ8	0.6782
Q8ZNG2	Q05655	0.8381
Q8ZNG2	O14641	0.6801
Q8ZNG2	Q92888	0.5441
Q8ZNG2	Q9ULZ3	0.1966
Q8ZNG2	Q14964	0.6767
Q8ZNG2	Q96J02	0.3682
Q8ZNG2	Q9HCH5	0.4893
Q8ZNG2	Q12979	0.3272
Q8ZNG2	P78406	0.1940
Q8ZNG2	Q9BXL7	0.3117
Q8ZNG2	P25791	0.7145
Q8ZNG2	Q9BU20	0.6879
Q8ZNG2	P30260	0.3064
Q8ZNG2	O75436	0.2445
Q8ZNG2	Q9H8T0	0.0889
Q8ZNG2	Q15025	0.4459
Q8ZNG2	P21860	0.6461
Q8ZNG2	Q14C86	0.3717
Q8ZNG2	Q9HC98	0.4698
Q8ZNG2	Q969Q4	0.4948
Q8ZNG2	Q9P1W9	0.5806
Q8ZNG2	P42773	0.4039
Q8ZNG2	Q6P2M8	0.3392
Q8ZNG2	Q32MK0	0.5733
Q8ZNG2	P08729	0.5755
Q8ZNG2	Q02156	0.8381
Q8ZNG2	Q15311	0.1745
Q8ZNG2	O60566	0.3468
Q8ZNG2	Q15653	0.7170
Q8ZNG2	Q13075	0.4995
Q8ZNG2	Q9NYL9	0.2968
Q8ZNG2	P57737	0.5908
Q8ZNG2	Q15147	0.2523
Q8ZNG2	O95271	0.3784
Q8ZNG2	A6NI47	0.4800
Q8ZNG2	O00141	0.8381
Q8ZNG2	Q13451	0.3279
Q8ZNG2	Q9UJT1	0.3735
Q8ZNG2	Q13489	0.3387
Q8ZNG2	P28072	0.1834
Q8ZNG2	Q96JY6	0.3815
Q8ZNG2	O60674	0.5693
Q8ZNG2	O43516	0.6163
Q8ZNG2	Q13813	0.6170
Q8ZNG2	Q9NXR1	0.3287
Q8ZNG2	Q16543	0.2445
Q8ZNG2	P04637	0.2735
Q8ZNG2	Q8IUC4	0.4326
Q8ZNG2	Q13748	0.3735
Q8ZNG2	Q8IWJ2	0.4643
Q8ZNG2	P08138	0.1122
Q8ZNG2	Q15121	0.4487
Q8ZNG2	P17980	0.3355
Q8ZNG2	Q86Z02	0.5117
Q8ZNG2	Q8TEQ6	0.4086
Q8ZNG2	P49789	0.2772
Q8ZNG2	P48729	0.4089
Q8ZNG2	P68104	0.1317
Q8ZNG2	O95487	0.2445
Q8ZNG2	Q86V81	0.1499
Q8ZNG2	Q9P258	0.2065
Q8ZNG2	P52294	0.4219
Q8ZNG2	Q15080	0.6021
Q8ZNG2	Q676U5	0.3252
Q8ZNG2	Q5HYK7	0.6948
Q8ZNG2	Q8IZW8	0.5249
Q8ZNG2	Q9Y6I3	0.1092
Q8ZNG2	Q9H4B6	0.2774
Q8ZNG2	P11171	0.5497
Q8ZNG2	P62753	0.2743
Q8ZNG2	Q9H0N0	0.6767
Q8ZNG2	P41743	0.8381
Q8ZNG2	Q86V97	0.3589
Q8ZNG2	Q9H444	0.2445
Q8ZNG2	Q86UE8	0.4014
Q8ZNG2	Q9NPP4	0.4019
Q8ZNG2	P06702	0.1881
Q8ZNG2	P07355	0.1305
Q8ZNG2	Q9NRD0	0.3247
Q8ZNG2	P38936	0.0909
Q8ZNG2	Q02241	0.3287
Q8ZNG2	P47756	0.5185
Q8ZNG2	Q562R1	0.6291
Q8ZNG2	Q8NDI1	0.6477
Q8ZNG2	Q86YV6	0.4656
Q8ZNG2	Q9UJW3	0.0662
Q8ZNG2	Q8NE63	0.3544
Q8ZNG2	P13489	0.3210
Q8ZNG2	Q15052	0.7621
Q8ZNG2	O00750	0.6735
Q8ZNG2	P05976	0.1504
Q8ZNG2	Q15349	0.9639
Q8ZNG2	P49703	0.6981
Q8ZNG2	Q13972	0.5248
Q8ZNG2	Q86WN1	0.5538
Q8ZNG2	P54840	0.1026
Q8ZNG2	Q8IUQ4	0.3829
Q8ZNG2	A8MYZ6	0.1599
Q8ZNG2	Q86YS7	0.5510
Q8ZNG2	O96013	0.1905
Q8ZNG2	Q96L92	0.6749
Q8ZNG2	P17252	0.9639
Q8ZNG2	Q9BUR4	0.3239
Q8ZNG2	Q1MX18	0.3336
Q8ZNG2	P30622	0.0900
Q8ZNG2	P08631	0.5752
Q8ZNG2	Q6WCQ1	0.1513
Q8ZNG2	Q02763	0.6200
Q8ZNG2	Q6QNY0	0.0982
Q8ZNG2	Q96Q42	0.0872
Q8ZNG2	P04216	0.0553
Q8ZNG2	O43295	0.2193
Q8ZNG2	P32298	0.8381
Q8ZNG2	Q8IW93	0.6353
Q8ZNG2	O75635	0.2141
Q8ZNG2	Q15286	0.4766
Q8ZNG2	O15111	0.5861
Q8ZNG2	Q8IYU2	0.4022
Q8ZNG2	Q9UK41	0.2772
Q8ZNG2	O60296	0.5222
Q8ZNG2	P17612	0.9639
Q8ZNG2	Q15833	0.2772
Q8ZNG2	Q5DID0	0.3362
Q8ZNG2	Q8IV53	0.0924
Q8ZNG2	P09471	0.8395
Q8ZNG2	Q9BZF9	0.3278
Q8ZNG2	O75914	0.4630
Q8ZNG2	O75674	0.2445
Q8ZNG2	Q14155	0.7585
Q8ZNG2	P10827	0.1237
Q8ZNG2	P10636	0.4702
Q8ZNG2	O15211	0.4808
Q8ZNG2	A7E2Y1	0.5872
Q8ZNG2	P06213	0.6702
Q8ZNG2	Q9Y4G6	0.4301
Q8ZNG2	Q6ZNL6	0.6982
Q8ZNG2	P49761	0.5058
Q8ZNG2	Q9C000	0.3705
Q8ZNG2	Q09161	0.1377
Q8ZNG2	O60291	0.3584
Q8ZNG2	Q9BQA1	0.3266
Q8ZNG2	P46109	0.3526
Q8ZNG2	Q93009	0.2348
Q8ZNG2	Q2PPJ7	0.1457
Q8ZNG2	P50395	0.4187
Q8ZNG2	Q13882	0.6247
Q8ZNG2	Q9H7P9	0.7734
Q8ZNG2	Q8N0X2	0.3252
Q8ZNG2	Q15392	0.0798
Q8ZNG2	O76041	0.4977
Q8ZNG2	Q9Y3P9	0.3287
Q8ZNG2	Q13796	0.1745
Q8ZNG2	O14966	0.4253
Q8ZNG2	Q69YQ0	0.5165
Q8ZNG2	Q96B36	0.2445
Q8ZNG2	P85298	0.2277
Q8ZNG2	Q96S53	0.6396
Q8ZNG2	Q8WYR1	0.0924
Q8ZNG2	Q99961	0.4977
Q8ZNG2	O00192	0.4252
Q8ZNG2	O00303	0.2445
Q8ZNG2	P57059	0.3677
Q8ZNG2	Q7Z6J0	0.5446
Q8ZNG2	O75815	0.4311
Q8ZNG2	P20339	0.4210
Q8ZNG2	Q8N9B4	0.5555
Q8ZNG2	Q5KSL6	0.7746
Q8ZNG2	O00499	0.7081
Q8ZNG2	Q8IU85	0.2666
Q8ZNG2	Q9NRA8	0.2445
Q8ZNG2	P63096	0.8395
Q8ZNG2	P28065	0.3355
Q8ZNG2	Q8TF21	0.4800
Q8ZNG2	P55042	0.7364
Q8ZNG2	Q12846	0.0790
Q8ZNG2	Q5JSH3	0.3737
Q8ZNG2	Q8N4Z0	0.6639
Q8ZNG2	P35658	0.0605
Q8ZNG2	O15498	0.0871
Q8ZNG2	O94989	0.5595
Q8ZNG2	P61026	0.5265
Q8ZNG2	P11831	0.3440
Q8ZNG2	P11441	0.5455
Q8ZNG2	P19838	0.6836
Q8ZNG2	P40763	0.4931
Q8ZNG2	Q9C0H5	0.1280
Q8ZNG2	P12277	0.2445
Q8ZNG2	Q7Z3V4	0.2945
Q8ZNG2	P54725	0.4503
Q8ZNG2	A6NC57	0.4542
Q8ZNG2	Q6A1A2	0.9639
Q8ZNG2	Q9NR80	0.7661
Q8ZNG2	Q0VAK6	0.3446
Q8ZNG2	Q8WWN8	0.1687
Q8ZNG2	P01111	0.8567
Q8ZNG2	P29692	0.0348
Q8ZNG2	O75143	0.2445
Q8ZNG2	Q9Y6D5	0.3287
Q8ZNG2	P02795	0.0909
Q8ZNG2	Q9BVC4	0.2445
Q8ZNG2	P11277	0.7171
Q8ZNG2	P26038	0.5803
Q8ZNG2	Q53QZ3	0.2667
Q8ZNG2	Q92730	0.9310
Q8ZNG2	Q9NR12	0.7145
Q8ZNG2	Q96M53	0.0924
Q8ZNG2	P04899	0.8395
Q8ZNG2	O14556	0.2183
Q8ZNG2	Q7Z406	0.5872
Q8ZNG2	Q2M2I5	0.5755
Q8ZNG2	Q71U36	0.3735
Q8ZNG2	P63000	0.9372
Q8ZNG2	O00410	0.0666
Q8ZNG2	O00423	0.0301
Q8ZNG2	P52735	0.6875
Q8ZNG2	O14617	0.3360
Q8ZNG2	P58107	0.1559
Q8ZNG2	P17661	0.6945
Q8ZNG2	Q9HBI0	0.0933
Q8ZNG2	Q03135	0.3905
Q8ZNG2	P16333	0.4531
Q8ZNG2	Q13257	0.2808
Q8ZNG2	Q9H2Y7	0.1604
Q8ZNG2	Q7Z3Y9	0.5755
Q8ZNG2	Q96D21	0.7276
Q8ZNG2	Q99836	0.4474
Q8ZNG2	A8MTJ3	0.8146
Q8ZNG2	Q14651	0.6072
Q8ZNG2	Q96HC4	0.7145
Q8ZNG2	Q5JU85	0.2576
Q8ZNG2	P42566	0.5050
Q8ZNG2	P13797	0.6575
Q8ZNG2	Q8IX03	0.1644
Q8ZNG2	Q8IW19	0.1163
Q8ZNG2	Q96GD4	0.8077
Q8ZNG2	P60953	0.9372
Q8ZNG2	P59047	0.3705
Q8ZNG2	P54792	0.6801
Q8ZNG2	P32019	0.1155
Q8ZNG2	Q5VV41	0.6285
Q8ZNG2	Q10589	0.1721
Q8ZNG2	Q14674	0.0598
Q8ZNG2	O43684	0.1506
Q8ZNG2	Q9BRK5	0.1281
Q8ZNG2	Q15058	0.0848
Q8ZNG2	P12882	0.5872
Q8ZNG2	Q96FJ2	0.2094
Q8ZNG2	P33176	0.2618
Q8ZNG2	Q04759	0.9144
Q8ZNG2	P35579	0.5872
Q8ZNG2	Q5JXB2	0.6290
Q8ZNG2	Q8NDN9	0.3088
Q8ZNG2	P42224	0.2739
Q8ZNG2	Q96EV8	0.2772
Q8ZNG2	Q9NZU5	0.7125
Q8ZNG2	Q9H0M0	0.3211
Q8ZNG2	P98171	0.4367
Q8ZNG2	O43264	0.3287
Q8ZNG2	Q6IA86	0.3933
Q8ZNG2	Q15759	0.5483
Q8ZNG2	P0C263	0.7165
Q8ZNG2	Q9P225	0.1826
Q8ZNG2	Q8N5S9	0.4683
Q8ZNG2	O43307	0.6160
Q8ZNG2	Q14203	0.3287
Q8ZNG2	P13533	0.5872
Q8ZNG2	P32121	0.2772
Q8ZNG2	P84095	0.9372
Q8ZNG2	P62979	0.3295
Q8ZNG2	Q5TZA2	0.0628
Q8ZNG2	O94875	0.4977
Q8ZNG2	Q05086	0.3355
Q8ZNG2	P13646	0.6250
Q8ZNG2	O96017	0.5559
Q8ZNG2	O95294	0.7899
Q8ZNG2	Q9Y5P4	0.3141
Q8ZNG2	Q13526	0.1120
Q8ZNG2	Q9BTT0	0.2109
Q8ZNG2	Q9ULT8	0.3596
Q8ZNG2	P15531	0.5578
Q8ZNG2	P61586	0.8269
Q8ZNG2	Q12974	0.3329
Q8ZNG2	Q9HAZ1	0.4691
Q8ZNG2	P35900	0.5755
Q8ZNG2	Q9Y2L1	0.1242
Q8ZNG2	O00506	0.6095
Q8ZNG2	P47712	0.4912
Q8ZNG2	P00966	0.2445
Q8ZNG2	Q14CB8	0.1500
Q8ZNG2	Q9HAP6	0.6801
Q8ZNG2	Q13347	0.2445
Q8ZNG2	Q9BQI6	0.6627
Q8ZNG2	P07737	0.2636
Q8ZNG2	Q12852	0.8106
Q8ZNG2	P24864	0.2743
Q8ZNG2	P08134	0.9372
Q8ZNG2	Q9Y4F1	0.5584
Q8ZNG2	Q7Z5U6	0.4490
Q8ZNG2	Q9H0Z9	0.0598
Q8ZNG2	Q96CW1	0.1055
Q8ZNG2	Q9P2R3	0.6836
Q8ZNG2	Q92882	0.3957
Q8ZNG2	Q13464	0.8381
Q8ZNG2	Q9HBY8	0.9639
Q8ZNG2	P35228	0.1188
Q8ZNG2	Q68DD2	0.3263
Q8ZNG2	Q14847	0.6958
Q8ZNG2	Q8WWW0	0.2642
Q8ZNG2	P09496	0.0803
Q8ZNG2	Q5MNZ9	0.0924
Q8ZNG2	A1L390	0.7786
Q8ZNG2	Q4L180	0.3844
Q8ZNG2	P05062	0.4324
Q8ZNG2	P52824	0.6995
Q8ZNG2	P07942	0.4720
Q8ZNG2	Q9HCM4	0.5497
Q8ZNG2	Q9UJP4	0.3589
Q8ZNG2	O43791	0.5971
Q8ZNG2	Q05513	0.9639
Q8ZNG2	Q9NUQ3	0.0446
Q8ZNG2	Q14192	0.7274
Q8ZNG2	Q5JSP0	0.6849
Q8ZNG2	O43172	0.3615
Q8ZNG2	Q8IV45	0.3812
Q8ZNG2	O15117	0.2445
Q8ZNG2	Q8NAA4	0.3252
Q8ZNG2	Q8N3D4	0.5625
Q8ZNG2	Q9UBF8	0.4985
Q8ZNG2	O00560	0.3097
Q8ZNG2	Q9H0U4	0.4766
Q8ZNG2	Q14232	0.2772
Q8ZNG2	P23526	0.1068
Q8ZNG2	Q9UI47	0.1981
Q8ZNG2	Q7Z5R6	0.3049
Q8ZNG2	Q96DZ5	0.4992
Q8ZNG2	Q6A162	0.5755
Q8ZNG2	Q5TCZ1	0.7648
Q8ZNG2	P43405	0.6520
Q8ZNG2	O14492	0.5063
Q8ZNG2	Q8IZQ1	0.4664
Q8ZNG2	P25789	0.3355
Q8ZNG2	Q00534	0.3690
Q8ZNG2	Q9UPN3	0.6765
Q8ZNG2	Q14644	0.4411
Q8ZNG2	Q07889	0.7107
Q8ZNG2	Q9UI08	0.3287
Q8ZNG2	Q15154	0.5101
Q8ZNG2	P61086	0.6290
Q8ZNG2	Q13976	0.9639
Q8ZNG2	O60711	0.7145
Q8ZNG2	P49459	0.4953
Q8ZNG2	Q13425	0.6798
Q8ZNG2	Q9C0G6	0.3369
Q8ZNG2	P61225	0.8686
Q8ZNG2	Q15283	0.6681
Q8ZNG2	Q15185	0.2743
Q8ZNG2	Q15327	0.5820
Q8ZNG2	Q76G19	0.6247
Q8ZNG2	P68371	0.4422
Q8ZNG2	Q00987	0.2196
Q8ZNG2	Q92519	0.3298
Q8ZNG2	Q5TCQ9	0.4776
Q8ZNG2	Q9UQF2	0.5320
Q8ZNG2	Q8N392	0.1441
Q8ZNG2	P29074	0.6065
Q8ZNG2	Q9NQS7	0.3287
Q8ZNG2	P10415	0.1134
Q8ZNG2	Q01995	0.5468
Q8ZNG2	P06493	0.6590
Q8ZNG2	Q5T0N5	0.5538
Q8ZNG2	P55735	0.0175
Q8ZNG2	Q8TDG2	0.6291
Q8ZNG2	O94887	0.4383
Q8ZNG2	P06239	0.5752
Q8ZNG2	Q9H2X6	0.4802
Q8ZNG2	P31749	0.9639
Q8ZNG2	Q01968	0.1745
Q8ZNG2	P52564	0.6095
Q8ZNG2	Q9Y463	0.4812
Q8ZNG2	Q9Y623	0.5872
Q8ZNG2	P40306	0.1834
Q8ZNG2	P19013	0.5755
Q8ZNG2	Q495M9	0.3135
Q8ZNG2	Q9H094	0.2540
Q8ZNG2	Q9GZN1	0.6291
Q8ZNG2	Q9BX66	0.4977
Q8ZNG2	Q7LBR1	0.2445
Q8ZNG2	Q14653	0.4865
Q8ZNG2	Q05084	0.0510
Q8ZNG2	O43182	0.2667
Q8ZNG2	Q99759	0.4219
Q8ZNG2	Q9BVJ7	0.2511
Q8ZNG2	A5PLL1	0.3778
Q8ZNG2	Q5MAI5	0.4688
Q8ZNG2	Q5XKE5	0.5755
Q8ZNG2	Q8IWE5	0.1545
Q8ZNG2	Q9H254	0.7171
Q8ZNG2	O00743	0.2042
Q8ZNG2	P46783	0.2743
Q8ZNG2	P10114	0.7185
Q8ZNG2	Q6ZSZ5	0.6220
Q8ZNG2	Q9BXL6	0.4975
Q8ZNG2	Q6GPH4	0.1257
Q8ZNG2	Q9NTX7	0.0909
Q8ZNG2	Q8NI77	0.3287
Q8ZNG2	Q06547	0.5558
Q8ZNG2	Q9Y689	0.6929
Q8ZNG2	P61088	0.3884
Q8ZNG2	Q712K3	0.6290
Q8ZNG2	Q15599	0.6798
Q8ZNG2	Q5BJF6	0.3287
Q8ZNG2	P40617	0.6929
Q8ZNG2	Q9ULL1	0.6285
Q8ZNG2	Q68DA7	0.4939
Q8ZNG2	P40227	0.1694
Q8ZNG2	A7KAX9	0.4514
Q8ZNG2	Q6S545	0.4800
Q8ZNG2	Q9NPJ1	0.3536
Q8ZNG2	Q5EBL8	0.7047
Q8ZNG2	O75832	0.6107
Q8ZNG2	P50502	0.3492
Q8ZNG2	P28066	0.2743
Q8ZNG2	O43293	0.4162
Q8ZNG2	Q9Y2N7	0.1061
Q8ZNG2	Q86UX6	0.9639
Q8ZNG2	P47755	0.4343
Q8ZNG2	Q9NSA3	0.2445
Q8ZNG2	O43707	0.5300
Q8ZNG2	Q7Z6I6	0.1509
Q8ZNG2	P50750	0.3690
Q8ZNG2	P35749	0.5872
Q8ZNG2	Q9H853	0.1656
Q8ZNG2	P57735	0.4714
Q8ZNG2	O15075	0.4648
Q8ZNG2	P62826	0.4955
Q8ZNG2	Q15075	0.5482
Q8ZNG2	O43283	0.8106
Q8ZNG2	Q96LI5	0.0909
Q8ZNG2	Q8IZJ4	0.5502
Q8ZNG2	O00505	0.4092
Q8ZNG2	Q6DT37	0.7143
Q8ZNG2	P30304	0.2445
Q8ZNG2	P57796	0.0924
Q8ZNG2	P53778	0.6041
Q8ZNG2	Q92934	0.2766
Q8ZNG2	P49770	0.2445
Q8ZNG2	Q7Z3Z0	0.5755
Q8ZNG2	P15924	0.4144
Q8ZNG2	P49795	0.1528
Q8ZNG2	Q9H1K0	0.3402
Q8ZNG2	Q99584	0.2128
Q8ZNG2	Q5UE93	0.2445
Q8ZNG2	Q9UNE7	0.2189
Q8ZNG2	Q14680	0.3237
Q8ZNG2	Q86YR5	0.1549
Q8ZNG2	P31944	0.3682
Q8ZNG2	Q9NYS0	0.6518
Q8ZNG2	P08238	0.2837
Q8ZNG2	P20618	0.3355
Q8ZNG2	O15372	0.2445
Q8ZNG2	Q15907	0.4714
Q8ZNG2	P63165	0.3915
Q8ZNG2	P62937	0.3604
Q8ZNG2	O76013	0.5755
Q8ZNG2	Q8N264	0.4743
Q8ZNG2	P46939	0.5810
Q8ZNG2	P54727	0.4255
Q8ZNG2	Q96QV1	0.6500
Q8ZNG2	B1AK53	0.3784
Q8ZNG2	O94973	0.2324
Q8ZNG2	Q13643	0.7145
Q8ZNG2	Q96L33	0.9372
Q8ZNG2	P11388	0.0709
Q8ZNG2	O43597	0.3614
Q8ZNG2	P48643	0.2314
Q8ZNG2	Q92614	0.6121
Q8ZNG2	Q16644	0.5217
Q8ZNG2	O75553	0.4366
Q8ZNG2	P46734	0.5572
Q8ZNG2	Q5JT25	0.4630
Q8ZNG2	Q96M96	0.7034
Q8ZNG2	Q99816	0.2854
Q8ZNG2	P78560	0.0908
Q8ZNG2	Q01082	0.7171
Q8ZNG2	O43491	0.5746
Q8ZNG2	Q14678	0.4007
Q8ZNG2	Q15382	0.7558
Q8ZNG2	Q13045	0.1091
Q8ZNG2	Q684P5	0.1196
Q8ZNG2	Q9Y2L6	0.5803
Q8ZNG2	O60494	0.3137
Q8ZNG2	P42226	0.5868
Q8ZNG2	Q9Y283	0.5555
Q8ZNG2	Q15334	0.0301
Q8ZNG2	O00151	0.6119
Q8ZNG2	O15511	0.3719
Q8ZNG2	P05937	0.2445
Q8ZNG2	P50542	0.2668
Q8ZNG2	P34925	0.6702
Q8ZNG2	Q9GZM8	0.2097
Q8ZNG2	Q15678	0.5570
Q8ZNG2	Q8N108	0.0797
Q8ZNG2	Q16584	0.7608
Q8ZNG2	Q6UXS9	0.2423
Q8ZNG2	Q96P47	0.6593
Q8ZNG2	Q92890	0.2445
Q8ZNG2	O14910	0.6105
Q8ZNG2	Q9UKW4	0.8360
Q8ZNG2	O75695	0.2475
Q8ZNG2	P62942	0.2790
Q8ZNG2	Q52WX2	0.6181
Q8ZNG2	Q9H2K8	0.6305
Q8ZNG2	P60510	0.1394
Q8ZNG2	P08107	0.2445
Q8ZNG2	Q96PK2	0.5858
Q8ZNG2	Q99683	0.4966
Q8ZNG2	P31152	0.6222
Q8ZNG2	Q9Y2T1	0.2151
Q8ZNG2	Q8NBT0	0.2278
Q8ZNG2	Q8IZP0	0.5366
Q8ZNG2	P62070	0.8063
Q8ZNG2	P20338	0.4766
Q8ZNG2	A6NJG2	0.5960
Q8ZNG2	P61020	0.3981
Q8ZNG2	Q8N4G2	0.6981
Q8ZNG2	Q9H0F7	0.4948
Q8ZNG2	P23219	0.3361
Q8ZNG2	Q8NFI4	0.2082
Q8ZNG2	O95198	0.3589
Q8ZNG2	P34947	0.9639
Q8ZNG2	Q9UK22	0.2249
Q8ZNG2	Q96KX2	0.1510
Q8ZNG2	P49450	0.0912
Q8ZNG2	Q9BSK4	0.3229
Q8ZNG2	Q9BZV1	0.0554
Q8ZNG2	Q3YEC7	0.4409
Q8ZNG2	P49418	0.3413
Q8ZNG2	O14639	0.7644
Q8ZNG2	P46060	0.3287
Q8ZNG2	Q6IBS0	0.1894
Q8ZNG2	O95835	0.7886
Q8ZNG2	P38919	0.0532
Q8ZNG2	Q9Y2U5	0.4219
Q8ZNG2	Q9UER7	0.2269
Q8ZNG2	P55957	0.3203
Q8ZNG2	Q6PGP7	0.1690
Q8ZNG2	Q96N96	0.6218
Q8ZNG2	Q13459	0.4738
Q8ZNG2	Q9NYT0	0.2620
Q8ZNG2	A2A2Z9	0.5555
Q8ZNG2	Q6Q6R5	0.7080
Q8ZNG2	Q6PHR2	0.1877
Q8ZNG2	Q969G2	0.5931
Q8ZNG2	Q6DN90	0.2576
Q8ZNG2	O95398	0.5709
Q8ZNG2	P61970	0.2445
Q8ZNG2	P59998	0.3689
Q8ZNG2	Q12778	0.1604
Q8ZNG2	Q3ZCM7	0.3735
Q8ZNG2	Q53G59	0.3589
Q8ZNG2	P11309	0.6768
Q8ZNG2	Q12968	0.1008
Q8ZNG2	Q9P289	0.5035
Q8ZNG2	Q6ZRI8	0.1137
Q8ZNG2	Q9BWF2	0.2364
Q8ZNG2	Q99418	0.4442
Q8ZNG2	Q7Z3S9	0.3905
Q8ZNG2	P19784	0.5278
Q8ZNG2	Q9Y3L5	0.7194
Q8ZNG2	Q9UIV8	0.2141
Q8ZNG2	Q15464	0.8545
Q8ZNG2	Q92974	0.5477
Q8ZNG2	P12035	0.5755
Q8ZNG2	Q9UPW8	0.7756
Q8ZNG2	Q16566	0.2303
Q8ZNG2	Q6PK57	0.6061
Q8ZNG2	P25054	0.4624
Q8ZNG2	O75112	0.7145
Q8ZNG2	P53350	0.8077
Q8ZNG2	O15013	0.6473
Q8ZNG2	Q14525	0.5755
Q8ZNG2	Q9P209	0.3287
Q8ZNG2	P48556	0.1222
Q8ZNG2	O14936	0.3070
Q8ZNG2	P98174	0.6588
Q8ZNG2	Q8IWB6	0.5421
Q8ZNG2	Q8N5V2	0.4596
Q8ZNG2	P08567	0.4889
Q8ZNG2	Q96T51	0.3284
Q8ZNG2	O94844	0.8893
Q8ZNG2	P61160	0.6291
Q8ZNG2	O60447	0.1028
Q8ZNG2	P20936	0.5739
Q8ZNG2	P57768	0.3281
Q8ZNG2	O43790	0.5755
Q8ZNG2	P21673	0.3203
Q8ZNG2	Q13561	0.3287
Q8ZNG2	Q99962	0.4705
Q8ZNG2	P49720	0.1834
Q8ZNG2	Q13596	0.3886
Q8ZNG2	P08779	0.5755
Q8ZNG2	O14733	0.6095
Q8ZNG2	Q14185	0.6502
Q8ZNG2	Q92851	0.0675
Q8ZNG2	Q9NP31	0.7578
Q8ZNG2	Q3MIN7	0.5303
Q8ZNG2	P63092	0.7837
Q8ZNG2	O75791	0.6478
Q8ZNG2	Q9UPT5	0.4585
Q8ZNG2	O15084	0.3761
Q8ZNG2	P51857	0.0924
Q8ZNG2	P05230	0.2248
Q8ZNG2	Q3SXY8	0.6929
Q8ZNG2	Q9ULH1	0.2954
Q8ZNG2	Q9UPT6	0.3208
Q8ZNG2	P61018	0.4766
Q8ZNG2	P35241	0.5803
Q8ZNG2	Q7Z5H3	0.3059
Q8ZNG2	A1IGU5	0.6344
Q8ZNG2	O60237	0.2715
Q8ZNG2	O15519	0.3661
Q8ZNG2	Q13541	0.2743
Q8ZNG2	Q8N568	0.3415
Q8ZNG2	Q86VP1	0.2450
Q8ZNG2	Q9UM11	0.4690
Q8ZNG2	O43255	0.3747
Q8ZNG2	P04271	0.2128
Q8ZNG2	Q9NYL2	0.7154
Q8ZNG2	P63208	0.2356
Q8ZNG2	A6NC98	0.2047
Q8ZNG2	Q13490	0.3387
Q8ZNG2	Q6S8J3	0.6291
Q8ZNG2	Q8TF42	0.4914
Q8ZNG2	P04626	0.6200
Q8ZNG2	Q76N89	0.2464
Q8ZNG2	P55212	0.3685
Q8ZNG2	P18206	0.5839
Q8ZNG2	P41208	0.1915
Q8ZNG2	P08133	0.3072
Q8ZNG2	P13796	0.6072
Q8ZNG2	Q155Q3	0.6752
Q8ZNG2	Q92608	0.4679
Q8ZNG2	Q14974	0.4219
Q8ZNG2	Q99689	0.1662
Q8ZNG2	O00257	0.3887
Q8ZNG2	P35609	0.5300
Q8ZNG2	P16949	0.1767
Q8ZNG2	O14879	0.0982
Q8ZNG2	P52630	0.4109
Q8ZNG2	Q9BT23	0.7132
Q8ZNG2	Q7Z6G8	0.4542
Q8ZNG2	Q6ZMN7	0.8552
Q8ZNG2	Q9NYC9	0.0860
Q8ZNG2	P48059	0.7145
Q8ZNG2	P63261	0.6291
Q8ZNG2	P51159	0.2950
Q8ZNG2	Q02790	0.3834
Q8ZNG2	Q63ZY3	0.3987
Q8ZNG2	Q9BYZ6	0.8893
Q8ZNG2	P29474	0.2376
Q8ZNG2	Q9P2F8	0.7398
Q8ZNG2	Q8NFZ5	0.3836
Q8ZNG2	Q9BZG1	0.5520
Q8ZNG2	O60841	0.2445
Q8ZNG2	P11055	0.5872
Q8ZNG2	Q9NZQ9	0.3646
Q8ZNG2	P59190	0.7499
Q8ZNG2	Q14511	0.4699
Q8ZNG2	Q14CS0	0.0924
Q8ZNG2	Q12955	0.4323
Q8ZNG2	Q03252	0.6783
Q8ZNG2	O95433	0.3492
Q8ZNG2	P60763	0.9372
Q8ZNG2	Q93096	0.3859
Q8ZNG2	Q6NXT1	0.3434
Q8ZNG2	Q8IZE3	0.2114
Q8ZNG2	O15145	0.2380
Q8ZNG2	O60285	0.4061
Q8ZNG2	P10599	0.4556
Q8ZNG2	Q68J44	0.4040
Q8ZNG2	P30307	0.3355
Q8ZNG2	P60484	0.2995
Q8ZNG2	Q9NRR5	0.4378
Q8ZNG2	Q8IZT6	0.3919
Q8ZNG2	O43930	0.9639
Q8ZNG2	O15083	0.4345
Q8ZNG2	P51452	0.3489
Q8ZNG2	P36507	0.6095
Q8ZNG2	P62879	0.3797
Q8ZNG2	P62333	0.3070
Q8ZNG2	Q7Z444	0.8679
Q8ZNG2	O43566	0.3392
Q8ZNG2	Q01484	0.3837
Q8ZNG2	Q14141	0.1211
Q8ZNG2	O76009	0.5755
Q8ZNG2	P51681	0.2125
Q8ZNG2	Q9NZN1	0.3181
Q8ZNG2	P98155	0.5431
Q8ZNG2	O15357	0.5201
Q8ZNG2	Q9UKX3	0.5506
Q8ZNG2	O60610	0.3072
Q8ZNG2	Q14195	0.0429
Q8ZNG2	Q8WZ42	0.2503
Q8ZNG2	Q9BQE3	0.3735
Q8ZNG2	Q9UHV5	0.4808
Q8ZNG2	Q92817	0.2640
Q8ZNG2	P57105	0.6798
Q8ZNG2	Q9P2H3	0.2198
Q8ZNG2	P61158	0.6291
Q8ZNG2	Q04206	0.5567
Q8ZNG2	Q9P2S5	0.2324
Q8ZNG2	A5A3E0	0.6291
Q8ZNG2	Q9NSC5	0.3508
Q8ZNG2	Q7RTS7	0.6945
Q8ZNG2	Q96IF1	0.7145
Q8ZNG2	P58753	0.1266
Q8ZNG2	P06241	0.6247
Q8ZNG2	Q86X27	0.4000
Q8ZNG2	P55345	0.7170
Q8ZNG2	P46527	0.2295
Q8ZNG2	O75161	0.4626
Q8ZNG2	Q99550	0.2438
Q8ZNG2	Q9Y2K3	0.5872
Q8ZNG2	Q96DT6	0.0924
Q8ZNG2	Q9NSB8	0.2841
Q8ZNG2	P02545	0.6783
Q8ZNG2	P61371	0.5045
Q8ZNG2	Q6P9H4	0.2164
Q8ZNG2	Q9Y566	0.4436
Q8ZNG2	P52943	0.6876
Q8ZNG2	Q8TE67	0.7597
Q8ZNG2	Q13751	0.3197
Q8ZNG2	O95243	0.1061
Q8ZNG2	Q86VI3	0.4613
Q8ZNG2	Q9NR81	0.6285
Q8ZNG2	Q13009	0.5033
Q8ZNG2	P23258	0.3735
Q8ZNG2	A6NGB9	0.4084
Q8ZNG2	Q5TF58	0.4874
Q8ZNG2	Q8IXI2	0.8925
Q8ZNG2	P23443	0.9639
Q8ZNG2	Q8TAP4	0.7274
Q8ZNG2	P28070	0.1834
Q8ZNG2	Q9Y5X1	0.6496
Q8ZNG2	P50461	0.6074
Q8ZNG2	P52298	0.2087
Q8ZNG2	Q92973	0.3355
Q8ZNG2	O15116	0.0944
Q8ZNG2	Q9P2A4	0.5584
Q8ZNG2	P59046	0.3705
Q8ZNG2	O94929	0.7644
Q8ZNG2	Q8NB66	0.7361
Q8ZNG2	Q2M1Z3	0.1509
Q8ZNG2	Q13114	0.3935
Q8ZNG2	Q8WZ64	0.1500
Q8ZNG2	P57729	0.5467
Q8ZNG2	Q8IXQ6	0.2445
Q8ZNG2	Q13636	0.8029
Q8ZNG2	Q8TC84	0.3784
Q8ZNG2	Q9HCE6	0.6476
Q8ZNG2	O75676	0.9639
Q8ZNG2	Q2Q1W2	0.5260
Q8ZNG2	Q14999	0.3653
Q8ZNG2	Q13042	0.3287
Q8ZNG2	Q12834	0.4690
Q8ZNG2	Q6A163	0.5755
Q8ZNG2	O43815	0.2873
Q8ZNG2	Q12965	0.5436
Q8ZNG2	Q9UPS8	0.4479
Q8ZNG2	Q13404	0.5532
Q8ZNG2	Q13574	0.5289
Q8ZNG2	P28289	0.2312
Q8ZNG2	Q8IVF5	0.4227
Q8ZNG2	Q96P09	0.4972
Q8ZNG2	O14508	0.3626
Q8ZNG2	Q9BZL4	0.5121
Q8ZNG2	Q9P219	0.2854
Q8ZNG2	Q13685	0.2805
Q8ZNG2	Q8TBB1	0.7464
Q8ZNG2	Q9H0F6	0.1397
Q8ZNG2	O00471	0.0924
Q8ZNG2	Q5SW96	0.3886
Q8ZNG2	O75912	0.3887
Q8ZNG2	P00558	0.0663
Q8ZNG2	P36406	0.6919
Q8ZNG2	Q8NEJ0	0.2936
Q8ZNG2	O43374	0.7888
Q8ZNG2	O14939	0.3292
Q8ZNG2	Q04917	0.1631
Q8ZNG2	P02538	0.6945
Q8ZNG2	Q96PX9	0.5655
Q8ZNG2	P50452	0.2445
Q8ZNG2	Q15149	0.6072
Q8ZNG2	Q13158	0.3700
Q8ZNG2	Q9Y573	0.3589
Q8ZNG2	Q8TDN4	0.0924
Q8ZNG2	O75582	0.9639
Q8ZNG2	Q6IQ22	0.4766
Q8ZNG2	Q13474	0.4405
Q8ZNG2	P31948	0.0257
Q8ZNG2	Q9NWX5	0.6069
Q8ZNG2	Q13501	0.2948
Q8ZNG2	Q96JJ3	0.3287
Q8ZNG2	P37840	0.2078
Q8ZNG2	P05109	0.1583
Q8ZNG2	Q32P44	0.3810
Q8ZNG2	Q9BV47	0.3087
Q8ZNG2	P14635	0.3287
Q8ZNG2	Q92832	0.3905
Q8ZNG2	A9QM74	0.5605
Q8ZNG2	Q9UFH2	0.2318
Q8ZNG2	Q92772	0.4261
Q8ZNG2	P04083	0.1938
Q8ZNG2	P42772	0.3028
Q8ZNG2	P01116	0.8961
Q8ZNG2	P15498	0.6606
Q8ZNG2	Q7Z794	0.5755
Q8ZNG2	P56537	0.0720
Q8ZNG2	Q9Y230	0.0948
Q8ZNG2	Q9NY65	0.3606
Q8ZNG2	O95678	0.5755
Q8ZNG2	P23528	0.4046
Q8ZNG2	P35606	0.2757
Q8ZNG2	Q05BV3	0.2351
Q8ZNG2	P34932	0.2411
Q8ZNG2	P11802	0.4642
Q8ZNG2	Q15819	0.3907
Q8ZNG2	Q9UNF0	0.5534
Q8ZNG2	Q15438	0.4442
Q8ZNG2	Q96KG9	0.3360
Q8ZNG2	O75665	0.3287
Q8ZNG2	O60260	0.2509
Q8ZNG2	Q86UR1	0.4977
Q8ZNG2	Q68DK2	0.2586
Q8ZNG2	P98170	0.3150
Q8ZNG2	P30047	0.2812
Q8ZNG2	P15311	0.5803
Q8ZNG2	O60861	0.5409
Q8ZNG2	P25788	0.3355
Q8ZNG2	Q7LDG7	0.6827
Q8ZNG2	Q9C098	0.3735
Q8ZNG2	Q8NEN9	0.8359
Q8ZNG2	Q99653	0.4743
Q8ZNG2	O43900	0.7222
Q8ZNG2	Q12851	0.5035
Q8ZNG2	O95644	0.4658
Q8ZNG2	Q96A47	0.7971
Q8ZNG2	P27361	0.7394
Q8ZNG2	P51965	0.6290
Q8ZNG2	P48431	0.1317
Q8ZNG2	O75179	0.4180
Q8ZNG2	Q86WH2	0.0628
Q8ZNG2	Q96QF0	0.3287
Q8ZNG2	O43237	0.1767
Q8ZNG2	P52757	0.4317
Q8ZNG2	Q9H4E7	0.2601
Q8ZNG2	Q93034	0.3355
Q8ZNG2	Q8TDX7	0.3511
Q8ZNG2	Q7M4L6	0.8545
Q8ZNG2	Q12774	0.6340
Q8ZNG2	Q99436	0.3355
Q8ZNG2	Q6T311	0.5006
Q8ZNG2	P27986	0.4002
Q8ZNG2	P04150	0.0679
Q8ZNG2	Q99933	0.3243
Q8ZNG2	P53779	0.5544
Q8ZNG2	O95278	0.5278
Q8ZNG2	Q9Y6R0	0.3512
Q8ZNG2	O43852	0.4104
Q8ZNG2	Q9BRC7	0.3743
Q8ZNG2	Q96MT8	0.3287
Q8ZNG2	Q13546	0.8106
Q8ZNG2	Q8IUC6	0.3120
Q8ZNG2	P28074	0.3355
Q8ZNG2	Q9UIA0	0.4442
Q8ZNG2	Q99956	0.3087
Q8ZNG2	Q96DT5	0.1387
Q8ZNG2	P55072	0.3318
Q8ZNG2	P51864	0.4203
Q8ZNG2	P62136	0.1579
Q8ZNG2	Q08881	0.5752
Q8ZNG2	Q3V6T2	0.2047
Q8ZNG2	P51817	0.9639
Q8ZNG2	Q9HCC9	0.2694
Q8ZNG2	P31995	0.3848
Q8ZNG2	Q13228	0.2743
Q8ZNG2	P98164	0.4341
Q8ZNG2	Q6PEY2	0.3735
Q8ZNG2	P05787	0.5755
Q8ZNG2	Q92928	0.4766
Q8ZNG2	Q13432	0.3287
Q8ZNG2	P00519	0.6500
Q8ZNG2	Q99490	0.5690
Q8ZNG2	Q8WXX0	0.2564
Q8ZNG2	Q13393	0.1829
Q8ZNG2	Q5JS13	0.5730
Q8ZNG2	Q16643	0.6928
Q8ZNG2	Q8TAT6	0.0909
Q8ZNG2	P41220	0.3070
Q8ZNG2	P13535	0.5872
Q8ZNG2	P30279	0.2014
Q8ZNG2	P49721	0.2132
Q8ZNG2	P50613	0.3690
Q8ZNG2	Q8TEC5	0.5534
Q8ZNG2	Q8N8S7	0.3433
Q8ZNG2	P47736	0.2266
Q8ZNG2	Q9Y371	0.5304
Q8ZNG2	Q9BZR8	0.2445
Q8ZNG2	O76003	0.2940
Q8ZNG2	O14544	0.5662
Q8ZNG2	Q9Y572	0.3467
Q8ZNG2	P54762	0.5752
Q8ZNG2	Q9UKT8	0.2301
Q8ZNG2	P16885	0.6070
Q8ZNG2	P26651	0.0922
Q8ZNG2	P30153	0.1317
Q8ZNG2	Q9H4E5	0.9372
Q8ZNG2	Q7Z698	0.3186
Q8ZNG2	O00206	0.1645
Q8ZNG2	P13645	0.5593
Q8ZNG2	P53384	0.1235
Q8ZNG2	Q9UJ41	0.1402
Q8ZNG2	P07437	0.4173
Q8ZNG2	P29508	0.2141
Q8ZNG2	P42575	0.2992
Q8ZNG2	P02533	0.5755
Q8ZNG2	Q5EBL4	0.1549
Q8ZNG2	O95999	0.3341
Q8ZNG2	Q9HCE7	0.4142
Q8ZNG2	O00401	0.5905
Q8ZNG2	P61962	0.1057
Q8ZNG2	O43765	0.1328
Q8ZNG2	Q9UPV9	0.2506
Q8ZNG2	O15068	0.6917
Q8ZNG2	Q7Z460	0.3287
Q8ZNG2	P11532	0.6367
Q8ZNG2	P04049	0.5358
Q8ZNG2	Q5M775	0.4518
Q8ZNG2	P63104	0.2588
Q8ZNG2	Q8N103	0.1509
Q8ZNG2	Q16589	0.2509
Q8ZNG2	Q13905	0.6629
Q8ZNG2	Q9UK73	0.2961
Q8ZNG2	P61019	0.6767
Q8ZNG2	Q96RU3	0.6568
Q8ZNG2	P40616	0.6929
Q8ZNG2	P55211	0.2748
Q8ZNG2	Q99986	0.4419
Q8ZNG2	P42345	0.5437
Q8ZNG2	Q6IQ23	0.3846
Q8ZNG2	O43396	0.2564
Q8ZNG2	O75962	0.5536
Q8ZNG2	Q9BSW2	0.3515
Q8ZNG2	P05067	0.2377
Q8ZNG2	P54105	0.3614
Q8ZNG2	Q9BYG4	0.2984
Q8ZNG2	Q14012	0.2346
Q8ZNG2	Q13576	0.4352
Q8ZNG2	Q86WV1	0.6754
Q8ZNG2	Q9NUP1	0.2445
Q8ZNG2	Q96KC2	0.6929
Q8ZNG2	P13385	0.4498
Q8ZNG2	Q9BRG2	0.5926
Q8ZNG2	Q15942	0.7136
Q8ZNG2	Q15831	0.5377
Q8ZNG2	Q8WUN7	0.2179
Q8ZNG2	P49798	0.1251
Q8ZNG2	O75146	0.3481
Q8ZNG2	P15407	0.2382
Q8ZNG2	O75916	0.1939
Q8ZNG2	P62258	0.3721
Q8ZNG2	Q12967	0.4808
Q8ZNG2	Q8NFH8	0.2221
Q8ZNG2	Q6UVJ0	0.1703
Q8ZNG2	Q9Y6D6	0.2743
Q8ZNG2	Q92997	0.6801
Q8ZNG2	P27816	0.0628
Q8ZNG2	Q15746	0.4606
Q8ZNG2	Q96BM9	0.5900
Q8ZNG2	Q2TAY7	0.3239
Q8ZNG2	Q9UII4	0.2445
Q8ZNG2	Q9Y3M8	0.4187
Q8ZNG2	Q86WG3	0.0627
Q8ZNG2	P46821	0.3614
Q8ZNG2	P35080	0.3380
Q8ZNG2	A4FU49	0.6000
Q8ZNG2	Q7Z6B7	0.4272
Q8ZNG2	Q9H0K1	0.3677
Q8ZNG2	P14923	0.6142
Q8ZNG2	Q8N5U6	0.3133
Q8ZNG2	P49841	0.3450
Q8ZNG2	Q9Y376	0.2445
Q8ZNG2	Q14103	0.2570
Q8ZNG2	Q07817	0.1632
Q8ZNG2	P50991	0.2457
Q8ZNG2	Q6ZR08	0.1391
Q8ZNG2	P46379	0.3692
Q8ZNG2	Q9Y3E7	0.2445
Q8ZNG2	P01100	0.0318
Q8ZNG2	Q9H7C4	0.0924
Q8ZNG2	Q96ED9	0.2815
Q8ZNG2	O43524	0.2075
Q8ZNG2	O14576	0.3287
Q8ZNG2	Q9UH03	0.0304
Q8ZNG2	Q6ZW31	0.1500
Q8ZNG2	Q99963	0.4705
Q8ZNG2	Q8N4C8	0.6305
Q8ZNG2	Q16513	0.9639
Q8ZNG2	Q68EM7	0.4187
Q8ZNG2	Q8IYB4	0.3189
Q8ZNG2	Q5VZ18	0.7044
Q8ZNG2	O00221	0.6313
Q8ZNG2	Q9Y2I6	0.1767
Q8ZNG2	Q9UH65	0.2925
Q8ZNG2	Q13535	0.7463
Q8ZNG2	Q09013	0.7143
Q8ZNG2	Q9HB21	0.5190
Q8ZNG2	P98082	0.3585
Q8ZNG2	P52945	0.0666
Q8ZNG2	O15085	0.7606
Q8ZNG2	O14745	0.6105
Q8ZNG2	Q8N488	0.3120
Q8ZNG2	Q9P2Q2	0.5497
Q8ZNG2	Q9NRY4	0.4671
Q8ZNG2	P04350	0.3863
Q8ZNG2	Q13627	0.4497
Q8ZNG2	Q8ND23	0.2254
Q8ZNG2	Q7Z3Y7	0.5755
Q8ZNG2	Q5VYY1	0.5558
Q8ZNG2	P23458	0.5752
Q8ZNG2	Q9H0T7	0.4693
Q8ZNG2	Q9BPW5	0.7443
Q8ZNG2	P07332	0.5732
Q8ZNG2	P11274	0.3411
Q8ZNG2	Q9Y6X6	0.7205
Q8ZNG2	Q5JTW2	0.4516
Q8ZNG2	Q15109	0.3528
Q8ZNG2	P16234	0.6357
Q8ZNG2	P61081	0.3814
Q8ZNG2	P35240	0.5803
Q8ZNG2	Q8N3F8	0.6072
Q8ZNG2	P19012	0.5755
Q8ZNG2	Q8NFP9	0.1251
Q8ZNG2	Q7RTR0	0.2979
Q8ZNG2	Q9NPA3	0.1767
Q8ZNG2	Q9NZJ0	0.2148
Q8ZNG2	P53618	0.3682
Q8ZNG2	P35442	0.3329
Q8ZNG2	Q5H913	0.3080
Q8ZNG2	P62158	0.3353
Q8ZNG2	P02511	0.1005
Q8ZNG2	O43150	0.3970
Q8ZNG2	Q15642	0.6003
Q8ZNG2	Q5VT97	0.0316
Q8ZNG2	Q8NEV4	0.5958
Q8ZNG2	Q9UJU6	0.6007
Q8ZNG2	Q9NRL3	0.2744
Q8ZNG2	P05412	0.1226
Q8ZNG2	P63313	0.1435
Q8ZNG2	O96033	0.0924
Q8ZNG2	P61981	0.3333
Q8ZNG2	Q7L7X3	0.5537
Q8ZNG2	P42331	0.2052
Q8ZNG2	Q96P48	0.2978
Q8ZNG2	Q9NXV2	0.3355
Q8ZNG2	P29466	0.5254
Q8ZNG2	P62820	0.4766
Q8ZNG2	Q38SD2	0.4118
Q8ZNG2	Q96HU8	0.7640
Q8ZNG2	P56539	0.1642
Q8ZNG2	Q9P2F6	0.1500
Q8ZNG2	O15131	0.2445
Q8ZNG2	A1A4S6	0.4514
Q8ZNG2	P26447	0.5393
Q8ZNG2	P80511	0.2424
Q8ZNG2	Q9BQS8	0.5060
Q8ZNG2	O15492	0.1496
Q8ZNG2	Q8IV61	0.8281
Q8ZNG2	Q13873	0.4274
Q8ZNG2	P42771	0.3531
Q8ZNG2	Q14790	0.5705
Q8ZNG2	P07196	0.5755
Q8ZNG2	P49759	0.5644
Q8ZNG2	Q9UKX2	0.5872
Q8ZNG2	O94810	0.2260
Q8ZNG2	O14924	0.7262
Q8ZNG2	Q53GG5	0.5831
Q8ZNG2	Q8WZA2	0.5019
Q8ZNG2	O15350	0.4073
Q8ZNG2	P01112	0.8567
Q8ZNG2	P53675	0.2976
Q8ZNG2	O15259	0.5538
Q8ZNG2	Q05823	0.3926
Q8ZNG2	Q9NNX6	0.1466
Q8ZNG2	P49757	0.2629
Q8ZNG2	Q86V86	0.4128
Q8ZNG2	Q08043	0.5300
Q8ZNG2	P09525	0.2823
Q8ZNG2	P35555	0.3905
Q8ZNG2	Q9Y2Z0	0.2714
Q8ZNG2	Q14289	0.6520
Q8ZNG2	Q04724	0.2503
Q8ZNG2	P08865	0.2918
Q8ZNG2	Q96SB4	0.4882
Q8ZNG2	Q96HL8	0.6010
Q8ZNG2	Q9Y281	0.0984
Q8ZNG2	P35813	0.0840
Q8ZNG2	O15061	0.4759
Q8ZNG2	Q6P4F7	0.1509
Q8ZNG2	O94868	0.4287
Q8ZNG2	O14807	0.8127
Q8ZNG2	O43166	0.7389
Q8ZNG2	Q07812	0.1221
Q8ZNG2	Q8IW41	0.3386
Q8ZNG2	P63146	0.4953
Q8ZNG2	P51148	0.4033
Q8ZNG2	Q9Y614	0.6291
Q8ZNG2	Q92558	0.2977
Q8ZNG2	P42679	0.5732
Q8ZNG2	Q8WYK0	0.0924
Q8ZNG2	P19388	0.5312
Q8ZNG2	P11801	0.2666
Q8ZNG2	P84077	0.6981
Q8ZNG2	Q9HC29	0.6113
Q8ZNG2	P37802	0.5549
Q8ZNG2	O75190	0.1152
Q8ZNG2	Q96BS2	0.1085
Q8ZNG2	P42680	0.5752
Q8ZNG2	Q15542	0.3252
Q8ZNG2	Q8TEW0	0.6798
Q8ZNG2	O95466	0.2648
Q8ZNG2	P22392	0.5432
Q8ZNG2	P36404	0.6929
Q8ZNG2	Q5VST9	0.3585
Q8ZNG2	Q5SQS7	0.7445
Q8ZNG2	O14558	0.1657
Q8ZNG2	Q86VS8	0.2193
Q8ZNG2	Q13177	0.4630
Q8ZNG2	Q13136	0.0639
Q8ZNG2	Q9BXW6	0.5052
Q8ZNG2	Q9GZS0	0.3806
Q8ZNG2	Q9HD26	0.6801
Q8ZNG2	P19438	0.3055
Q8ZNG2	P11233	0.7056
Q8ZNG2	Q8TAM6	0.1283
Q8ZNG2	Q8TDF6	0.8291
Q8ZNG2	Q9NPI6	0.2445
Q8ZNG2	P49336	0.4642
Q8ZNG2	P52292	0.4791
Q8ZNG2	Q8NHR9	0.4516
Q8ZNG2	P51955	0.3710
Q8ZNG2	P49815	0.3407
Q8ZNG2	O00459	0.7152
Q8ZNG2	Q99558	0.6737
Q8ZNG2	P51813	0.6247
Q8ZNG2	P11047	0.5276
Q8ZNG2	Q8NI35	0.6798
Q8ZNG2	P25800	0.7274
Q8ZNG2	Q05209	0.2772
Q8ZNG2	P0C869	0.3320
Q8ZNG2	P62328	0.4626
Q8ZNG2	Q13617	0.0912
Q8ZNG2	A6NH57	0.7697
Q8ZNG2	P49368	0.3863
Q8ZNG2	O43318	0.4932
Q8ZNG2	P98161	0.2606
Q8ZNG2	O95714	0.3989
Q8ZNG2	Q99996	0.3287
Q8ZNG2	Q86YT6	0.6333
Q8ZNG2	Q9Y266	0.1767
Q8ZNG2	Q96JZ2	0.7631
Q8ZNG2	P35754	0.0924
Q8ZNG2	O15169	0.2516
Q8ZNG2	Q0VAM2	0.5979
Q8ZNG2	Q13637	0.5467
Q8ZNG2	Q9NRW4	0.3227
Q8ZNG2	Q96I15	0.0924
Q8ZNG2	Q13043	0.5592
Q8ZNG2	O43187	0.2622
Q8ZNG2	Q16539	0.5327
Q8ZNG2	Q9NZL6	0.4808
Q8ZNG2	Q8N8A2	0.3463
Q8ZNG2	P49354	0.3309
Q8ZNG2	Q9P2N2	0.2167
Q8ZNG2	P55273	0.3926
Q8ZNG2	P14598	0.7453
Q8ZNG2	P35998	0.3653
Q8ZNG2	Q6SA08	0.4062
Q8ZNG2	P12814	0.5300
Q8ZNG2	P20340	0.4995
Q8ZNG2	Q15208	0.6648
Q8ZNG2	P24385	0.2668
Q8ZNG2	O75935	0.3287
Q8ZNG2	O15205	0.1936
Q8ZNG2	P35580	0.5872
Q8ZNG2	P06753	0.2383
Q8ZNG2	Q8NF91	0.6765
Q8ZNG2	O96018	0.3951
Q8ZNG2	O43586	0.4705
Q8ZNG2	P49674	0.3788
Q8ZNG2	Q02078	0.3440
Q8ZNG2	Q12802	0.6285
Q8ZNG2	O00629	0.4004
Q8ZNG2	Q8TCX5	0.6006
Q8ZNG2	Q9Y297	0.2884
Q8ZNG2	O95757	0.2411
Q8ZNG2	Q15306	0.3487
Q8ZNG2	P51668	0.6290
Q8ZNG2	Q9UM54	0.5872
Q8ZNG2	P36897	0.6836
Q8ZNG2	P40818	0.2772
Q8ZNG2	O14796	0.4531
Q8ZNG2	P58546	0.2715
Q8ZNG2	O14907	0.6296
Q8ZNG2	O95219	0.0899
Q8ZNG2	Q13509	0.3735
Q8ZNG2	Q9NVA2	0.2839
Q8ZNG2	Q70Z35	0.6022
Q8ZNG2	P30281	0.1386
Q8ZNG2	Q2TBC4	0.7145
Q8ZNG2	P21333	0.5708
Q8ZNG2	Q96HU1	0.4416
Q8ZNG2	Q00536	0.3818
Q8ZNG2	Q8IZ41	0.4714
Q8ZNG2	Q9NYA4	0.2700
Q8ZNG2	Q86VQ3	0.3968
Q8ZNG2	A8MU46	0.6072
Q8ZNG2	Q06187	0.4215
Q8ZNG2	P10916	0.3287
Q8ZNG2	P18054	0.2988
Q8ZNG2	Q8WVM8	0.2693
Q8ZNG2	Q9P286	0.4198
Q8ZNG2	Q07954	0.3289
Q8ZNG2	O00305	0.3709
Q8ZNG2	Q96HA7	0.4366
Q8ZNG2	Q8N5H7	0.5063
Q8ZNG2	P20337	0.4786
Q8ZNG2	O15020	0.7226
Q8ZNG2	O60749	0.1597
Q8ZNG2	Q13163	0.6095
Q8ZNG2	P21127	0.4771
Q8ZNG2	Q8IVL1	0.6072
Q8ZNG2	Q9Y259	0.0924
Q8ZNG2	Q02750	0.8317
Q8ZNG2	Q9UEE5	0.5591
Q8ZNG2	Q9BZ19	0.4783
Q8ZNG2	Q9Y5S1	0.4761
Q8ZNG2	O43683	0.2522
Q8ZNG2	Q92963	0.8262
Q8ZNG2	Q9H6S3	0.6568
Q8ZNG2	Q9UL25	0.4886
Q8ZNG2	O43739	0.4442
Q8ZNG2	Q9BQL6	0.4139
Q8ZNG2	P35611	0.2023
Q8ZNG2	P45985	0.5620
Q8ZNG2	Q15646	0.1222
Q8ZNG2	Q9BSJ2	0.3585
Q8ZNG2	O00291	0.5708
Q8ZNG2	P12931	0.5752
Q8ZNG2	O60784	0.3886
Q8ZNG2	P09619	0.6461
Q8ZNG2	Q12792	0.2852
Q8ZNG2	P61204	0.6981
Q8ZNG2	Q9UIK4	0.3790
Q8ZNG2	Q99661	0.3287
Q8ZNG2	Q99719	0.0808
Q8ZNG2	P62253	0.6290
Q8ZNG2	Q05329	0.2772
Q8ZNG2	Q02556	0.4419
Q8ZNG2	Q15811	0.4690
Q8ZNG2	Q13885	0.3735
Q8ZNG2	Q5VZK9	0.3900
Q8ZNG2	O60271	0.1428
Q8ZNG2	Q9UJT0	0.3735
Q8ZNG2	Q9Y5S2	0.7143
Q8ZNG2	Q8N8L6	0.4948
Q8ZNG2	Q9NR20	0.5058
Q8ZNG2	Q03001	0.6072
Q8ZNG2	P60660	0.1504
Q8ZNG2	P49747	0.3905
Q8ZNG2	O75821	0.1303
Q8ZNG2	Q9H4M7	0.2373
Q8ZNG2	P20591	0.3962
Q8ZNG2	P20073	0.0841
Q8ZNG2	Q7Z7A4	0.6007
Q8ZNG2	O43663	0.0926
Q8ZNG2	P42685	0.5752
Q8ZNG2	O75602	0.4523
Q8ZNG2	O14818	0.3355
Q8ZNG2	Q07352	0.2006
Q8ZNG2	Q14532	0.5755
Q8ZNG2	P35221	0.4518
Q8ZNG2	O14933	0.6290
Q8ZNG2	Q9H4A6	0.2772
Q8ZNG2	Q8N2Y8	0.5095
Q8ZNG2	O14896	0.4419
Q8ZNG2	Q495B1	0.6836
Q8ZNG2	O14920	0.5562
Q8ZNG2	Q9H0E2	0.2445
Q8ZNG2	Q7Z6G3	0.1203
Q8ZNG2	O15294	0.3070
Q8ZNG2	Q9UBS3	0.0907
Q8ZNG2	P51693	0.0721
Q8ZNG2	Q7Z6J2	0.5337
Q8ZNG2	Q8IXI1	0.9310
Q8ZNG2	Q8TEU7	0.6733
Q8ZNG2	Q9UH77	0.3287
Q8ZNG2	P35968	0.6540
Q8ZNG2	Q8N4T4	0.5373
Q8ZNG2	Q9BUB5	0.2445
Q8ZNG2	Q15173	0.2445
Q8ZNG2	Q9NRS6	0.1222
Q8ZNG2	Q13094	0.5854
Q8ZNG2	Q02410	0.3951
Q8ZNG2	P50995	0.2376
Q8ZNG2	Q12934	0.4022
Q8ZNG2	Q9NYJ8	0.4353
Q8ZNG2	P78368	0.5978
Q8ZNG2	P08727	0.5755
Q8ZNG2	Q13131	0.3931
Q8ZNG2	Q13237	0.9639
Q8ZNG2	Q6P3W7	0.7163
Q8ZNG2	Q53HC9	0.7019
Q8ZNG2	Q96NE9	0.5002
Q8ZNG2	A1X283	0.7648
Q8ZNG2	P46940	0.4710
Q8ZNG2	Q9ULD2	0.0892
Q8ZNG2	Q5VWQ8	0.5048
Q8ZNG2	O14827	0.5248
Q8ZNG2	Q99814	0.1317
Q8ZNG2	Q8TDM6	0.5812
Q8ZNG2	Q99819	0.3245
Q8ZNG2	O60890	0.4182
Q8ZNG2	P51151	0.2952
Q8ZNG2	P48444	0.1601
Q8ZNG2	P62834	0.6826
Q8ZNG2	Q6P0Q8	0.6648
Q8ZNG2	P31947	0.3646
Q8ZNG2	Q13188	0.5592
Q8ZNG2	Q9NRF2	0.7044
Q8ZNG2	Q5S007	0.5081
Q8ZNG2	Q9NRC6	0.7171
Q8ZNG2	Q9H4P4	0.0997
Q8ZNG2	P50749	0.0779
Q8ZNG2	Q9UNA1	0.5756
Q8ZNG2	P23743	0.7380
Q8ZNG2	P00441	0.2114
Q8ZNG2	O14757	0.3287
Q8ZNG2	Q13753	0.5542
Q8ZNG2	Q76I76	0.6021
Q8ZNG2	Q13424	0.6801
Q8ZNG2	P14316	0.4419
Q8ZNG2	Q13017	0.2813
Q8ZNG2	Q9UMX0	0.4704
Q8ZNG2	Q8N1W1	0.5594
Q8ZNG2	P11217	0.0663
Q8ZNG2	Q0VDD8	0.2813
Q8ZNG2	Q86YS6	0.6198
Q8ZNG2	P48595	0.2141
Q8ZNG2	P10721	0.5772
Q8ZNG2	P05783	0.6250
Q8ZNG2	Q9Y285	0.2445
Q8ZNG2	P61764	0.2000
Q8ZNG2	P19835	0.3556
Q8ZNG2	Q8WUM4	0.4341
Q8ZNG2	Q13480	0.2445
Q8ZNG2	Q96A58	0.8127
Q8ZNG2	O76011	0.5755
Q8ZNG2	P04792	0.6039
Q8ZNG2	Q86XP0	0.3705
Q8ZNG2	P25787	0.2445
Q8ZNG2	Q9H492	0.3287
Q8ZNG2	P35237	0.2141
Q8ZNG2	Q7L523	0.3644
Q8ZNG2	Q16082	0.2445
Q8ZNG2	O75563	0.4772
Q8ZNG2	Q14152	0.2743
Q8ZNG2	Q00653	0.6836
Q8ZNG2	P63279	0.4953
Q8ZNG2	P55210	0.3309
Q8ZNG2	P50238	0.7222
Q8ZNG2	Q7L0Q8	0.9320
Q8ZNG2	Q07890	0.7990
Q8ZNG2	Q8WXH0	0.7060
Q8ZNG2	Q16555	0.2445
Q8ZNG2	A6NHL2	0.3735
Q8ZNG2	Q86XR7	0.1845
Q8ZNG2	Q9BRX9	0.3810
Q8ZNG2	Q969H4	0.1414
Q8ZNG2	Q2M3V2	0.5879
Q8ZNG2	P51636	0.2293
Q8ZNG2	Q15654	0.7637
Q8ZNG2	P38606	0.2682
Q8ZNG2	Q8WUD1	0.4766
Q8ZNG2	Q02297	0.5769
Q8ZNG2	P59044	0.2289
Q8ZNG2	P22694	0.9639
Q8ZNG2	P13861	0.0772
Q8ZNG2	Q8TF74	0.3757
Q8ZNG2	Q9Y5X3	0.1837
Q8ZNG2	Q9P212	0.5784
Q8ZNG2	P63167	0.4735
Q8ZNG2	Q9HB75	0.2808
Q8ZNG2	Q13557	0.2666
Q8ZNG2	Q8TAF3	0.3252
Q8ZNG2	Q13283	0.1337
Q8ZNG2	Q9NS23	0.7756
Q8ZNG2	O60493	0.1220
Q8ZNG2	Q76N32	0.2240
Q8ZNG2	P42684	0.6500
Q8ZNG2	Q8IZD9	0.3113
Q8ZNG2	Q9NQC7	0.2078
Q8ZNG2	Q71F23	0.0706
Q8ZNG2	Q16527	0.7142
Q8ZNG2	O60437	0.2640
Q8ZNG2	P02766	0.1745
Q8ZNG2	Q96SI9	0.2526
Q8ZNG2	Q96PU5	0.6012
Q8ZNG2	P18085	0.6981
Q8ZNG2	P53355	0.3842
Q8ZNG2	Q9BUF5	0.3735
Q8ZNG2	P46459	0.1235
Q8ZNG2	Q6ZR37	0.6285
Q8ZNG2	Q16576	0.4564
Q8ZNG2	P53814	0.5132
Q8ZNG2	Q9H0B6	0.3287
Q8ZNG2	Q9BUH8	0.3681
Q8ZNG2	P62330	0.5045
Q8ZNG2	O43353	0.5083
Q8ZNG2	Q8IVF4	0.3903
Q8ZNG2	P61106	0.4766
Q8ZNG2	O95067	0.1753
Q8ZNG2	P60709	0.6291
Q8ZNG2	Q9Y496	0.3287
Q8ZNG2	P22612	0.9639
Q8ZNG2	Q13112	0.1615
Q8ZNG2	Q6KB66	0.6361
Q8ZNG2	Q16825	0.6065
Q8ZNG2	Q68DC2	0.3282
Q8ZNG2	Q00532	0.3704
Q8ZNG2	Q8IYK8	0.7581
Q8ZNG2	Q12982	0.2445
Q8ZNG2	P98077	0.7044
Q8ZNG2	P78527	0.6705
Q8ZNG2	Q8NFW9	0.6191
Q8ZNG2	Q14247	0.4283
Q8ZNG2	Q96I34	0.3784
Q8ZNG2	O43889	0.1342
Q8ZNG2	O00444	0.3585
Q8ZNG2	Q3KP44	0.6313
Q8ZNG2	P20592	0.1934
Q8ZNG2	Q86W28	0.4207
Q8ZNG2	Q8N283	0.6313
Q8ZNG2	Q92529	0.7044
Q8ZNG2	P31994	0.3848
Q8ZNG2	Q0JRZ9	0.3339
Q8ZNG2	Q9H1R2	0.3196
Q8ZNG2	Q96AX9	0.6333
Q8ZNG2	Q92905	0.2410
Q8ZNG2	O96020	0.2014
Q8ZNG2	Q9Y678	0.1094
Q8ZNG2	Q7Z628	0.6285
Q8ZNG2	O14965	0.6872
Q8ZNG2	Q96RK4	0.2441
Q8ZNG2	P62714	0.1751
Q8ZNG2	Q96QB1	0.5526
Q8ZNG2	Q6ZWJ1	0.6615
Q8ZNG2	Q12948	0.2589
Q8ZNG2	P09493	0.3846
Q8ZNG2	Q8N431	0.5152
Q8ZNG2	Q7Z6J4	0.6588
Q8ZNG2	Q96E17	0.4786
Q8ZNG2	Q92747	0.8244
Q8ZNG2	Q9NQP4	0.3492
Q8ZNG2	Q52LW3	0.5351
Q8ZNG2	Q9NT22	0.2517
Q8ZNG2	P78396	0.2014
Q8ZNG2	P04259	0.6945
Q8ZNG2	O14974	0.3489
Q8ZNG2	O60716	0.4892
Q8ZNG2	Q9HB20	0.4889
Q8ZNG2	Q13492	0.2422
Q8ZNG2	Q3KR16	0.6285
Q8ZNG2	Q14194	0.3287
Q8ZNG2	O14640	0.6801
Q8ZNG2	Q9HCS5	0.5018
Q8ZNG2	Q86WD7	0.2141
Q8ZNG2	Q13233	0.2573
Q8ZNG2	P42574	0.4096
Q8ZNG2	P29353	0.7044
Q8ZNG2	Q9Y272	0.8408
Q8ZNG2	O00308	0.0834
Q8ZNG2	O43294	0.7145
Q8ZNG2	Q5XUX1	0.3492
Q8ZNG2	Q92783	0.4277
Q8ZNG2	P49840	0.3704
Q8ZNG2	Q13613	0.1251
Q8ZNG2	P09769	0.6750
Q8ZNG2	Q9Y6Q9	0.1388
Q8ZNG2	Q8TD19	0.4539
Q8ZNG2	P68032	0.6291
Q8ZNG2	Q17R89	0.4187
Q8ZNG2	Q13415	0.3070
Q8ZNG2	P35527	0.5755
Q8ZNG2	Q7Z713	0.4563
Q8ZNG2	Q04864	0.3845
Q8ZNG2	Q92619	0.5351
Q8ZNG2	Q9H9E1	0.4298
Q8ZNG2	P62081	0.2084
Q8ZNG2	P49758	0.2366
Q8ZNG2	Q7Z6J6	0.5497
Q8ZNG2	O00139	0.3287
Q8ZNG2	O14604	0.1435
Q8ZNG2	Q14596	0.3527
Q8ZNG2	O00628	0.2235
Q8ZNG2	P10912	0.2977
Q8ZNG2	Q969H0	0.0383
Q8ZNG2	Q969Q5	0.5237
Q8ZNG2	P61006	0.6767
Q8ZNG2	Q8IVW4	0.5245
Q8ZNG2	Q99698	0.2445
Q8ZNG2	Q86XR8	0.3106
Q8ZNG2	Q9NRW1	0.4776
Q8ZNG2	Q9BYX7	0.6291
Q8ZNG2	Q9BPX5	0.1173
Q8ZNG2	O00429	0.3309
Q8ZNG2	O75083	0.2981
Q8ZNG2	P06396	0.2120
Q8ZNG2	Q01201	0.4095
Q8ZNG2	Q13588	0.7998
Q8ZNG2	A4D1S5	0.4766
Q8ZNG2	Q15139	0.5851
Q8ZNG2	P48730	0.4193
Q8ZNG2	Q92502	0.1500
Q8ZNG2	Q86WC6	0.4486
Q8ZNG2	Q15056	0.0482
Q8ZNG2	Q9ULC3	0.7149
Q8ZNG2	Q9NVJ2	0.5827
Q8ZNG2	Q68DX3	0.6778
Q8ZNG2	P21291	0.7142
Q8ZNG2	P31150	0.4187
Q8ZNG2	Q7Z7A1	0.3287
Q8ZNG2	Q14004	0.3194
Q8ZNG2	Q16236	0.0751
Q8ZNG2	P23497	0.1880
Q8ZNG2	P51157	0.4822
Q8ZNG2	Q15771	0.4766
Q8ZNG2	O15143	0.8535
Q8ZNG2	Q3KRB8	0.1509
Q8ZNG2	Q6P5Z2	0.9639
Q8ZNG2	P84085	0.6981
Q8ZNG2	P52907	0.5185
Q8ZNG2	P19525	0.2896
Q8ZNG2	P12270	0.1842
Q8ZNG2	Q8N556	0.4897
Q8ZNG2	P07197	0.6250
Q8ZNG2	O95817	0.4993
Q8ZNG2	O43281	0.5257
Q8ZNG2	Q9UKS6	0.5534
Q8ZNG2	Q96Q15	0.6014
Q8ZNG2	P10398	0.7154
Q8ZNG2	Q96PF2	0.2510
Q8ZNG2	O94827	0.5741
Q8ZNG2	P42025	0.6291
Q8ZNG2	P62745	0.9372
Q8ZNG2	Q96NX5	0.2666
Q8ZNG2	O43781	0.5058
Q8ZNG2	P63267	0.6291
Q8ZNG2	Q8N7Z5	0.5555
Q8ZNG2	Q16512	0.9639
Q8ZNG2	Q6NSI1	0.4510
Q8ZNG2	O14921	0.1251
Q8ZNG2	P46937	0.2237
Q8ZNG2	P67775	0.1579
Q8ZNG2	Q9UPV0	0.3585
Q8ZNG2	P11940	0.2093
Q8ZNG2	Q13884	0.6782
Q8ZNG2	P35568	0.3660
Q8ZNG2	P10911	0.4416
Q8ZNG2	P04406	0.3353
Q8ZNG2	P50570	0.4620
Q8ZNG2	Q13322	0.6626
Q8ZNG2	O14531	0.0924
Q8ZNG2	O95239	0.2388
Q8ZNG2	P05161	0.1339
Q8ZNG2	P35354	0.1824
Q8ZNG2	Q9NZM3	0.6551
Q8ZNG2	P21359	0.3616
Q8ZNG2	Q9Y2X7	0.3754
Q8ZNG2	P13501	0.1390
Q8ZNG2	P49760	0.4782
Q8ZNG2	O60880	0.5007
Q8ZNG2	A6NGH8	0.5121
Q8ZNG2	P51692	0.2934
Q8ZNG2	O60763	0.2082
Q8ZNG2	P17516	0.0924
Q8ZNG2	Q00535	0.3818
Q8ZNG2	Q5SYB0	0.5571
Q8ZNG2	P00533	0.6461
Q8ZNG2	Q9NR31	0.4948
Q8ZNG2	Q9UN86	0.1295
Q8ZNG2	Q2V2M9	0.1962
Q8ZNG2	Q86SG2	0.5263
Q8ZNG2	Q92565	0.5997
Q8ZNG2	O14727	0.3239
Q8ZNG2	Q8IWB7	0.5981
Q8ZNG2	P10809	0.3907
Q8ZNG2	O75334	0.1001
Q8ZNG2	Q12840	0.3287
Q8ZNG2	Q9UPP2	0.3587
Q8ZNG2	Q96JA3	0.3546
Q8ZNG2	O94967	0.3810
Q8ZNG2	Q96HA8	0.2445
Q8ZNG2	Q12959	0.4524
Q8ZNG2	Q9H672	0.5234
Q8ZNG2	Q9HB19	0.3618
Q8ZNG2	P10301	0.7365
Q8ZNG2	O15078	0.3287
Q8ZNG2	P21579	0.5914
Q8ZNG2	P52198	0.9363
Q8ZNG2	P22681	0.2252
Q8ZNG2	P51956	0.5156
Q8ZNG2	P00540	0.4471
Q8ZNG2	O43426	0.0993
Q8ZNG2	Q13795	0.6929
Q8ZNG2	Q9H3D4	0.4448
Q8ZNG2	Q8IVU3	0.0924
Q8ZNG2	Q15323	0.5755
Q8ZNG2	P08670	0.7468
Q8ZNG2	P23381	0.2445
Q8ZNG2	P62993	0.7998
Q8ZNG2	P50458	0.6990
Q8ZNG2	Q8N752	0.5555
Q8ZNG2	P62166	0.2772
Q8ZNG2	O15273	0.2445
Q8ZNG2	P24941	0.3818
Q8ZNG2	Q07960	0.4514
Q8ZNG2	O15392	0.0879
Q8ZNG2	P61966	0.1294
Q8ZNG2	Q02363	0.2272
Q8ZNG2	Q9NXU5	0.6929
Q8ZNG2	Q6TFL4	0.3589
Q8ZNG2	O75044	0.4272
Q8ZNG2	Q9NS87	0.1767
Q8ZNG2	Q13409	0.2677
Q8ZNG2	Q9BRR9	0.2745
Q8ZNG2	Q9NZR1	0.2668
Q8ZNG2	Q96DI7	0.2288
Q8ZNG2	Q02224	0.3287
Q8ZNG2	Q6A555	0.3968
Q8ZNG2	P11142	0.2773
Q8ZNG2	Q9UKB1	0.2301
Q8ZNG2	Q9UQ03	0.5633
Q8ZNG2	P61587	0.9310
Q8ZNG2	Q8WUP2	0.7145
Q8ZNG2	P35869	0.1615
Q8ZNG2	P16591	0.5732
Q8ZNG2	O00762	0.5532
Q8ZNG2	Q6ZV73	0.4903
Q8ZNG2	Q99704	0.2445
Q8ZNG2	P20700	0.6945
Q8ZNG2	Q99578	0.8318
Q8ZNG2	P67936	0.2310
Q8ZNG2	Q9NS28	0.2053
Q8ZNG2	P17081	0.9372
Q8ZNG2	Q9UL26	0.4943
Q8ZNG2	Q13402	0.5925
Q8ZNG2	Q9UBE8	0.5664
Q8ZNG2	P26232	0.3760
Q8ZNG2	Q8TB45	0.3333
Q8ZNG2	Q8TAI7	0.7194
Q8ZNG2	Q9Y239	0.5410
Q8ZNG2	Q9Y6T7	0.7801
Q8ZNG2	Q9UMY4	0.3462
Q8ZNG2	Q13315	0.4985
Q8ZNG2	Q9UPQ3	0.5962
Q8ZNG2	Q8IWX7	0.3286
Q8ZNG2	Q14204	0.3287
Q8ZNG2	O43903	0.2631
Q8ZNG2	P68366	0.3735
Q8ZNG2	Q9NQL2	0.5281
Q8ZNG2	A6NK59	0.6402
Q8ZNG2	Q0VDF9	0.2445
Q8ZNG2	Q9Y6B6	0.6929
Q8ZNG2	P04264	0.6945
Q8ZNG2	P15153	0.9372
Q8ZNG2	Q8IZL9	0.3766
Q8ZNG2	P11234	0.6591
Q8ZNG2	O95267	0.8291
Q8ZNG2	P17987	0.2641
Q8ZNG2	P35908	0.6523
Q8ZNG2	Q3MJ16	0.3941
Q8ZNG2	Q16829	0.5217
Q8ZNG2	Q9UJM3	0.3686
Q8ZNG2	Q92985	0.4999
Q8ZNG2	P45984	0.5668
Q8ZNG2	Q7Z2Y5	0.5537
Q8ZNG2	Q9NZZ3	0.2445
Q8ZNG2	Q7Z3T8	0.2827
Q8ZNG2	P37231	0.1237
Q8ZNG2	O15524	0.5104
Q8ZNG2	O14682	0.3589
Q8ZNG2	Q6XZF7	0.5796
Q8ZNG2	Q9NRN7	0.0909
Q8ZNG2	Q13642	0.7274
Q8ZNG2	Q05682	0.4173
Q8ZNG2	Q8IWW6	0.1509
Q8ZNG2	Q0P5N6	0.5641
Q8ZNG2	Q9NYG5	0.0930
Q8ZNG2	P56559	0.6929
Q8ZNG2	P07951	0.1767
Q8ZNG2	Q5T5U3	0.1509
Q8ZNG2	P36405	0.5000
Q8ZNG2	Q15418	0.9639
Q8ZNG2	A2A2Y4	0.5497
Q8ZNG2	Q6ZS11	0.3065
Q8ZNG2	Q6JEL2	0.4357
Q8ZNG2	P07900	0.2685
Q8ZNG2	O60879	0.2562
Q8ZNG2	O00443	0.5611
Q8ZNG2	Q8TDR2	0.2265
Q8ZNG2	Q9UHY1	0.2641
Q8ZNG2	Q7Z3Y8	0.5755
Q8ZNG2	P18848	0.1478
Q8ZNG2	P16157	0.3837
Q8ZNG2	P49619	0.7801
Q8ZNG2	Q9NS61	0.0732
Q8ZNG2	P50479	0.6326
Q8ZNG2	Q9NYR9	0.4537
Q8ZNG2	O15066	0.3287
Q8ZNG2	Q16658	0.4626
Q8ZNG2	O14713	0.2445
Q8ZNG2	Q5GLZ8	0.0924
Q8ZNG2	P46108	0.4567
Q8ZNG2	Q8NA23	0.4490
Q8ZNG2	Q9HBL0	0.5970
Q8ZNG2	P43034	0.4445
Q8ZNG2	P62987	0.5889
Q8ZNG2	Q6XUX3	0.6999
Q8ZNG2	Q9NPB6	0.3660
Q8ZNG2	P19174	0.8067
Q8ZNG2	Q9H939	0.1767
Q8ZNG2	Q6B8I1	0.4101
Q8ZNG2	O00212	0.9290
Q8ZNG2	P46531	0.6087
Q8ZNG2	P61289	0.2445
Q8ZNG2	P05129	0.9639
Q8ZNG2	O43379	0.3239
Q8ZNG2	O60663	0.7967
Q8ZNG2	Q86WI3	0.4613
Q8ZNG2	Q14677	0.3886
Q8ZNG2	O95057	0.7640
Q8ZNG2	O75995	0.3271
Q8ZNG2	P52566	0.6314
Q8ZNG2	Q15596	0.1388
Q8ZNG2	P68036	0.4953
Q8ZNG2	P23921	0.2445
Q8ZNG2	Q96E66	0.2569
Q8ZNG2	Q13515	0.5755
Q8ZNG2	Q99501	0.1437
Q8ZNG2	Q13033	0.2744
Q8ZNG2	P61224	0.7599
Q8ZNG2	Q6ZN54	0.6902
Q8ZNG2	Q9Y6K9	0.3808
Q8ZNG2	Q9HBH0	0.9299
Q8ZNG2	P27448	0.4410
Q8ZNG2	O00159	0.5882
Q8ZNG2	Q13547	0.2748
Q8ZNG2	P05771	0.9639
Q8ZNG2	P00338	0.0663
Q8ZNG2	Q8WVK7	0.3287
Q8ZNG2	P41279	0.4966
Q8ZNG2	Q8IVI9	0.4283
Q8ZNG2	Q8IVL0	0.4854
Q8ZNG2	Q86VW2	0.7473
Q8ZNG2	Q96RF0	0.5321
Q8ZNG2	P0C264	0.7209
Q8ZNG2	Q7Z4I7	0.7125
Q8ZNG2	Q8TCU6	0.4738
Q8ZNG2	P51617	0.5410
Q8ZNG2	P61073	0.1462
Q8ZNG2	Q5JWF2	0.8395
Q8ZNG2	O14980	0.3206
Q8ZNG2	Q8WYR4	0.0924
Q8ZNG2	Q8TC17	0.6957
Q8ZNG2	P51178	0.3561
Q8ZNG2	Q09028	0.4564
Q8ZNG2	P27348	0.2648
Q8ZNG2	Q9UJC3	0.2815
Q8ZNG2	Q9BT40	0.3640
Q8ZNG2	P33402	0.0924
Q8ZNG2	Q8NBT2	0.1105
Q8ZNG2	P19878	0.4977
Q8ZNG2	P10147	0.1950
Q8ZNG2	Q15751	0.0924
Q8ZNG2	P14649	0.1504
Q8ZNG2	O14908	0.3221
Q8ZNG2	P31946	0.4084
Q8ZNG2	Q9Y615	0.6291
Q8ZNG2	Q14344	0.8395
Q8ZNG2	P62877	0.1819
Q8ZNG2	Q59H18	0.5649
Q8ZNG2	P30305	0.1767
Q8ZNG2	Q6UXN9	0.3797
Q8ZNG2	P20336	0.4786
Q8ZNG2	Q96IY1	0.3070
Q8ZNG2	P26583	0.1631
Q8ZNG2	Q15669	0.9363
Q8ZNG2	Q9Y5J5	0.3241
Q8ZNG2	Q8TDY3	0.6291
Q8ZNG2	O43660	0.3252
Q8ZNG2	Q13616	0.1484
Q8ZNG2	B2RTY4	0.5872
Q8ZNG2	Q9UHD2	0.5101
Q8ZNG2	P09211	0.2445
Q8ZNG2	Q8NCM8	0.2094
Q8ZNG2	P48742	0.7947
Q8ZNG2	P25445	0.1548
Q8ZNG2	P42768	0.7116
Q8ZNG2	P09972	0.3026
Q8ZNG2	P19429	0.2445
Q8ZNG2	Q9GZS3	0.3797
Q8ZNG2	P28062	0.1834
Q8ZNG2	Q15036	0.2445
Q8ZNG2	Q8WWN9	0.2915
Q8ZNG2	O95045	0.0924
Q8ZNG2	P35222	0.6122
Q8ZNG2	Q14019	0.5040
Q8ZNG2	Q86YV0	0.4423
Q8ZNG2	Q8N1V2	0.3179
Q8ZNG2	Q9Y2G4	0.6313
Q8ZNG2	Q05193	0.3140
Q8ZNG2	Q96FS4	0.2445
Q8ZNG2	P57078	0.7608
Q8ZNG2	Q9Y4H2	0.2772
Q8ZNG2	Q07866	0.3287
Q8ZNG2	Q14CM0	0.5002
Q8ZNG2	Q5VT25	0.7143
Q8ZNR3	P57075	0.5351
Q8ZNR3	P20929	0.4828
Q8ZNR3	Q9UBN7	0.2035
Q8ZNR3	Q08378	0.3024
Q8ZNR3	P49802	0.3091
Q8ZNR3	Q7Z569	0.2096
Q8ZNR3	P50453	0.2769
Q8ZNR3	Q63HN8	0.2127
Q8ZNR3	P49427	0.6631
Q8ZNR3	Q6ULP2	0.1222
Q8ZNR3	Q15131	0.5299
Q8ZNR3	O00329	0.6780
Q8ZNR3	P51149	0.6297
Q8ZNR3	P53041	0.4261
Q8ZNR3	Q969T4	0.7968
Q8ZNR3	P02549	0.6241
Q8ZNR3	P31323	0.1251
Q8ZNR3	P48594	0.2769
Q8ZNR3	P31151	0.1071
Q8ZNR3	O75116	0.7884
Q8ZNR3	P62256	0.6631
Q8ZNR3	P11021	0.4229
Q8ZNR3	P01130	0.4091
Q8ZNR3	Q9UPZ9	0.5329
Q8ZNR3	P60981	0.4508
Q8ZNR3	P46934	0.4699
Q8ZNR3	P78362	0.3709
Q8ZNR3	O43504	0.2445
Q8ZNR3	Q8IYD1	0.2711
Q8ZNR3	O60229	0.4139
Q8ZNR3	Q9NR09	0.6405
Q8ZNR3	P51812	0.9637
Q8ZNR3	Q70J99	0.4098
Q8ZNR3	O14559	0.0980
Q8ZNR3	Q8TDY2	0.1317
Q8ZNR3	Q15276	0.0548
Q8ZNR3	P63241	0.0944
Q8ZNR3	Q9UNN5	0.2558
Q8ZNR3	Q00978	0.5954
Q8ZNR3	P45983	0.5217
Q8ZNR3	P49023	0.7673
Q8ZNR3	Q9BW27	0.3026
Q8ZNR3	P61077	0.6631
Q8ZNR3	P13647	0.8389
Q8ZNR3	Q53LP3	0.5740
Q8ZNR3	Q7Z614	0.3279
Q8ZNR3	P50120	0.0924
Q8ZNR3	Q96CA5	0.3569
Q8ZNR3	Q5JTN6	0.5263
Q8ZNR3	Q04695	0.8389
Q8ZNR3	P49137	0.5217
Q8ZNR3	Q9HAU4	0.6167
Q8ZNR3	Q12799	0.2420
Q8ZNR3	Q9HBI1	0.5281
Q8ZNR3	P68400	0.5297
Q8ZNR3	A6NEL2	0.5590
Q8ZNR3	Q96KP6	0.4767
Q8ZNR3	Q8IV63	0.6164
Q8ZNR3	Q9UN19	0.4968
Q8ZNR3	P68363	0.6369
Q8ZNR3	Q14005	0.7329
Q8ZNR3	Q8N7F7	0.5687
Q8ZNR3	P49662	0.6407
Q8ZNR3	Q8N5C8	0.2742
Q8ZNR3	Q86WG5	0.4211
Q8ZNR3	O95684	0.2808
Q8ZNR3	Q9HD43	0.2466
Q8ZNR3	Q13137	0.1288
Q8ZNR3	Q13523	0.4866
Q8ZNR3	Q99496	0.1948
Q8ZNR3	Q9Y2I8	0.5717
Q8ZNR3	P12883	0.7528
Q8ZNR3	O60504	0.6429
Q8ZNR3	O95295	0.3653
Q8ZNR3	Q8N9B8	0.7411
Q8ZNR3	P09429	0.3001
Q8ZNR3	Q8NB16	0.6126
Q8ZNR3	P07948	0.5750
Q8ZNR3	Q13164	0.6447
Q8ZNR3	P41597	0.4654
Q8ZNR3	Q86Y01	0.2067
Q8ZNR3	P53004	0.2078
Q8ZNR3	Q2M3C7	0.1791
Q8ZNR3	Q8IYJ3	0.6873
Q8ZNR3	O14512	0.7429
Q8ZNR3	P28482	0.6749
Q8ZNR3	P46778	0.1977
Q8ZNR3	Q96PV0	0.4378
Q8ZNR3	Q9BX70	0.4707
Q8ZNR3	O75822	0.2445
Q8ZNR3	Q13239	0.6459
Q8ZNR3	Q9HC77	0.3287
Q8ZNR3	P68106	0.4463
Q8ZNR3	A6NIH7	0.3287
Q8ZNR3	Q9H0H5	0.1159
Q8ZNR3	P68133	0.7947
Q8ZNR3	P25786	0.2668
Q8ZNR3	Q66GS9	0.1767
Q8ZNR3	Q9Y6Y0	0.0320
Q8ZNR3	Q86TL0	0.2183
Q8ZNR3	Q9Y4K3	0.5685
Q8ZNR3	P11137	0.4702
Q8ZNR3	P14317	0.4784
Q8ZNR3	O95613	0.3469
Q8ZNR3	P52565	0.8162
Q8ZNR3	Q4G0W2	0.5083
Q8ZNR3	Q05655	0.8379
Q8ZNR3	O14641	0.7329
Q8ZNR3	Q8N4C6	0.1824
Q8ZNR3	Q92888	0.5441
Q8ZNR3	Q9ULZ3	0.1966
Q8ZNR3	Q969V5	0.6401
Q8ZNR3	Q14964	0.8423
Q8ZNR3	Q96J02	0.4699
Q8ZNR3	Q9HCH5	0.5421
Q8ZNR3	Q12979	0.2743
Q8ZNR3	P78406	0.2812
Q8ZNR3	P25791	0.7673
Q8ZNR3	O75616	0.4615
Q8ZNR3	Q9BU20	0.7977
Q8ZNR3	P30260	0.4222
Q8ZNR3	O75436	0.2445
Q8ZNR3	Q9H8T0	0.2776
Q8ZNR3	Q5VVX9	0.5873
Q8ZNR3	Q15025	0.4986
Q8ZNR3	Q04726	0.5256
Q8ZNR3	P57740	0.0350
Q8ZNR3	P21860	0.6989
Q8ZNR3	Q14C86	0.4718
Q8ZNR3	Q969Q4	0.6045
Q8ZNR3	P42773	0.4383
Q8ZNR3	Q32MK0	0.5733
Q8ZNR3	Q7Z465	0.0301
Q8ZNR3	P08729	0.8389
Q8ZNR3	Q02156	0.8379
Q8ZNR3	Q12933	0.2636
Q8ZNR3	Q15311	0.1745
Q8ZNR3	O60566	0.3996
Q8ZNR3	Q15653	0.7644
Q8ZNR3	Q13075	0.6395
Q8ZNR3	P57737	0.5908
Q8ZNR3	Q15147	0.2522
Q8ZNR3	O95271	0.4128
Q8ZNR3	Q8WXC3	0.2445
Q8ZNR3	O00141	0.8379
Q8ZNR3	Q13451	0.4572
Q8ZNR3	Q06945	0.2504
Q8ZNR3	Q13489	0.3786
Q8ZNR3	P28072	0.1834
Q8ZNR3	O60674	0.6220
Q8ZNR3	O43516	0.7819
Q8ZNR3	Q13813	0.6168
Q8ZNR3	Q9NXR1	0.3287
Q8ZNR3	Q14457	0.0656
Q8ZNR3	P60033	0.4833
Q8ZNR3	Q16543	0.2445
Q8ZNR3	P04637	0.2735
Q8ZNR3	P61201	0.1961
Q8ZNR3	P48147	0.0924
Q8ZNR3	Q9UQE7	0.0569
Q8ZNR3	Q8IUC4	0.5862
Q8ZNR3	Q13748	0.6369
Q8ZNR3	Q5XLA6	0.4100
Q8ZNR3	Q8IWJ2	0.5771
Q8ZNR3	P08138	0.1122
Q8ZNR3	Q15121	0.6142
Q8ZNR3	P17980	0.3355
Q8ZNR3	Q7Z6Z7	0.1261
Q8ZNR3	Q5T447	0.0963
Q8ZNR3	Q86Z02	0.5644
Q8ZNR3	O94986	0.3585
Q8ZNR3	P56192	0.0924
Q8ZNR3	P49789	0.2772
Q8ZNR3	P48729	0.4617
Q8ZNR3	Q9Y4P1	0.2445
Q8ZNR3	P68104	0.3839
Q8ZNR3	Q9Y216	0.0924
Q8ZNR3	O95487	0.2445
Q8ZNR3	Q86V81	0.1499
Q8ZNR3	Q9P258	0.2065
Q8ZNR3	P52294	0.4219
Q8ZNR3	P11586	0.0924
Q8ZNR3	Q14BN4	0.3021
Q8ZNR3	Q15080	0.5491
Q8ZNR3	Q676U5	0.5263
Q8ZNR3	Q5HYK7	0.6420
Q8ZNR3	P11171	0.6302
Q8ZNR3	P40855	0.0790
Q8ZNR3	P62753	0.2743
Q8ZNR3	P41743	0.8379
Q8ZNR3	P61964	0.4733
Q8ZNR3	Q13439	0.2592
Q8ZNR3	Q9H444	0.2445
Q8ZNR3	Q86UE8	0.4251
Q8ZNR3	Q9NPP4	0.5419
Q8ZNR3	P06702	0.1881
Q8ZNR3	P07355	0.1833
Q8ZNR3	Q9NRD0	0.3720
Q8ZNR3	P38936	0.1815
Q8ZNR3	Q02241	0.3287
Q8ZNR3	P47756	0.5185
Q8ZNR3	Q5T1C6	0.1251
Q8ZNR3	Q8NDI1	0.7005
Q8ZNR3	Q9UJW3	0.0662
Q8ZNR3	P13489	0.3880
Q8ZNR3	Q14117	0.0739
Q8ZNR3	Q9UJZ1	0.2272
Q8ZNR3	Q15052	0.7620
Q8ZNR3	O00750	0.7263
Q8ZNR3	P49703	0.8079
Q8ZNR3	Q14980	0.3585
Q8ZNR3	Q13972	0.5775
Q8ZNR3	Q86WN1	0.5536
Q8ZNR3	P54840	0.3026
Q8ZNR3	Q8IUQ4	0.4702
Q8ZNR3	A8MYZ6	0.1070
Q8ZNR3	Q86YS7	0.6037
Q8ZNR3	O96013	0.2379
Q8ZNR3	Q96L92	0.6850
Q8ZNR3	P17252	0.9637
Q8ZNR3	Q8WU20	0.1309
Q8ZNR3	P30622	0.0900
Q8ZNR3	P08631	0.5750
Q8ZNR3	Q6WCQ1	0.2040
Q8ZNR3	Q02763	0.6727
Q8ZNR3	Q6QNY0	0.2445
Q8ZNR3	Q96Q42	0.1873
Q8ZNR3	P04216	0.2221
Q8ZNR3	O43295	0.1664
Q8ZNR3	P32298	0.8379
Q8ZNR3	Q15286	0.6896
Q8ZNR3	O15111	0.5861
Q8ZNR3	Q8IYU2	0.4895
Q8ZNR3	Q9UK41	0.2772
Q8ZNR3	Q9BTM9	0.2445
Q8ZNR3	O60296	0.6407
Q8ZNR3	P17612	0.9637
Q8ZNR3	Q9UBF6	0.1216
Q8ZNR3	Q15833	0.2772
Q8ZNR3	Q8IV53	0.0924
Q8ZNR3	P09471	0.9493
Q8ZNR3	Q9BZF9	0.4151
Q8ZNR3	O75674	0.2445
Q8ZNR3	Q14155	0.7584
Q8ZNR3	P10827	0.1765
Q8ZNR3	Q14990	0.4825
Q8ZNR3	P10636	0.4702
Q8ZNR3	P30043	0.1549
Q8ZNR3	P06213	0.7230
Q8ZNR3	Q9Y4G6	0.4828
Q8ZNR3	Q6ZNL6	0.7510
Q8ZNR3	P62913	0.1242
Q8ZNR3	Q9C000	0.4904
Q8ZNR3	Q09161	0.2785
Q8ZNR3	P56524	0.0813
Q8ZNR3	O60291	0.3983
Q8ZNR3	Q8TAP6	0.3287
Q8ZNR3	P46109	0.3998
Q8ZNR3	Q93009	0.2348
Q8ZNR3	Q00005	0.2695
Q8ZNR3	Q2PPJ7	0.1985
Q8ZNR3	P49419	0.2445
Q8ZNR3	P50395	0.4187
Q8ZNR3	Q8N0X2	0.5263
Q8ZNR3	Q15392	0.2391
Q8ZNR3	Q9Y3P9	0.3287
Q8ZNR3	P49591	0.0924
Q8ZNR3	Q13796	0.2746
Q8ZNR3	O14966	0.5908
Q8ZNR3	P85298	0.1748
Q8ZNR3	P25106	0.4654
Q8ZNR3	Q00610	0.0473
Q8ZNR3	Q99961	0.4447
Q8ZNR3	O00192	0.7202
Q8ZNR3	O00303	0.2445
Q8ZNR3	O95190	0.2445
Q8ZNR3	Q9Y5L0	0.1344
Q8ZNR3	P57059	0.3677
Q8ZNR3	Q7Z6J0	0.5446
Q8ZNR3	O75815	0.4838
Q8ZNR3	P20339	0.6340
Q8ZNR3	Q8N9B4	0.6428
Q8ZNR3	O00499	0.6552
Q8ZNR3	Q8IU85	0.2137
Q8ZNR3	Q9NRA8	0.2445
Q8ZNR3	P63096	0.9493
Q8ZNR3	P28065	0.3355
Q8ZNR3	Q02388	0.3776
Q8ZNR3	O75140	0.4603
Q8ZNR3	P55042	0.7892
Q8ZNR3	Q12846	0.0979
Q8ZNR3	Q5JSH3	0.4211
Q8ZNR3	P35658	0.3142
Q8ZNR3	O15498	0.1968
Q8ZNR3	P61026	0.6920
Q8ZNR3	P11831	0.4974
Q8ZNR3	P11441	0.6235
Q8ZNR3	P19838	0.7310
Q8ZNR3	P40763	0.4931
Q8ZNR3	Q99728	0.3143
Q8ZNR3	Q7Z3V4	0.4110
Q8ZNR3	Q9Y2M5	0.1261
Q8ZNR3	P54725	0.4937
Q8ZNR3	A6NC57	0.4886
Q8ZNR3	Q9NR80	0.8189
Q8ZNR3	Q8WWN8	0.1687
Q8ZNR3	P01111	0.8565
Q8ZNR3	P12036	0.6812
Q8ZNR3	O75143	0.2445
Q8ZNR3	Q9Y6D5	0.3287
Q8ZNR3	P02795	0.0909
Q8ZNR3	O95704	0.3149
Q8ZNR3	Q05932	0.0924
Q8ZNR3	Q9BVC4	0.3844
Q8ZNR3	P20941	0.0924
Q8ZNR3	P11277	0.7698
Q8ZNR3	Q96EA4	0.3287
Q8ZNR3	Q9Y2X8	0.6631
Q8ZNR3	P62854	0.2445
Q8ZNR3	Q53QZ3	0.2667
Q8ZNR3	Q92730	0.9838
Q8ZNR3	Q9NR12	0.7673
Q8ZNR3	Q96M53	0.2743
Q8ZNR3	P04899	0.9493
Q8ZNR3	O14556	0.2977
Q8ZNR3	P49918	0.1517
Q8ZNR3	Q2M2I5	0.8389
Q8ZNR3	Q71U36	0.6369
Q8ZNR3	P63000	1.0000
Q8ZNR3	O00410	0.0856
Q8ZNR3	O00423	0.1099
Q8ZNR3	P52735	0.7347
Q8ZNR3	P58107	0.3215
Q8ZNR3	P17661	0.9579
Q8ZNR3	P57081	0.3006
Q8ZNR3	P62191	0.2743
Q8ZNR3	O14929	0.1236
Q8ZNR3	Q00994	0.0909
Q8ZNR3	Q03135	0.3905
Q8ZNR3	P16333	0.4530
Q8ZNR3	Q13257	0.2808
Q8ZNR3	Q9H2Y7	0.1549
Q8ZNR3	Q96D21	0.7274
Q8ZNR3	Q99836	0.4474
Q8ZNR3	A8MTJ3	0.9244
Q8ZNR3	Q14651	0.6599
Q8ZNR3	Q96HC4	0.7673
Q8ZNR3	P42566	0.4521
Q8ZNR3	P13797	0.7102
Q8ZNR3	Q8IX03	0.2726
Q8ZNR3	Q9ULV0	0.7588
Q8ZNR3	O60921	0.1423
Q8ZNR3	Q8IW19	0.1163
Q8ZNR3	Q96GD4	0.8551
Q8ZNR3	P60953	1.0000
Q8ZNR3	P59047	0.4232
Q8ZNR3	Q9NR22	0.0614
Q8ZNR3	P32019	0.0996
Q8ZNR3	Q5VV41	0.6813
Q8ZNR3	Q14674	0.1126
Q8ZNR3	O43684	0.4443
Q8ZNR3	Q9BRK5	0.2467
Q8ZNR3	Q15058	0.1946
Q8ZNR3	P53396	0.4213
Q8ZNR3	P12882	0.7528
Q8ZNR3	Q96FJ2	0.2094
Q8ZNR3	P33176	0.4095
Q8ZNR3	Q04759	0.9142
Q8ZNR3	P35579	0.7528
Q8ZNR3	P50607	0.1339
Q8ZNR3	Q8NDN9	0.3562
Q8ZNR3	P42224	0.2739
Q8ZNR3	P17302	0.1859
Q8ZNR3	Q96EV8	0.2772
Q8ZNR3	Q9H0M0	0.4229
Q8ZNR3	P98171	0.4367
Q8ZNR3	O43264	0.3287
Q8ZNR3	Q6IA86	0.3877
Q8ZNR3	Q15759	0.6011
Q8ZNR3	Q8N5S9	0.4683
Q8ZNR3	O43307	0.6687
Q8ZNR3	P32121	0.3930
Q8ZNR3	P84095	1.0000
Q8ZNR3	P53804	0.1966
Q8ZNR3	P62979	0.3295
Q8ZNR3	Q5T2W1	0.7047
Q8ZNR3	Q5TZA2	0.2486
Q8ZNR3	O94875	0.4447
Q8ZNR3	Q05086	0.4372
Q8ZNR3	Q13615	0.5270
Q8ZNR3	Q9H089	0.0924
Q8ZNR3	Q14683	0.2285
Q8ZNR3	O96017	0.5559
Q8ZNR3	O95294	0.7897
Q8ZNR3	Q9Y5P4	0.3668
Q8ZNR3	O60282	0.0457
Q8ZNR3	Q13526	0.1755
Q8ZNR3	Q9BTT0	0.2583
Q8ZNR3	Q9ULT8	0.4469
Q8ZNR3	P15531	0.6105
Q8ZNR3	Q5EG05	0.5701
Q8ZNR3	P36543	0.1914
Q8ZNR3	Q15750	0.2774
Q8ZNR3	P61586	0.8797
Q8ZNR3	P35900	0.8389
Q8ZNR3	Q9Y2L1	0.1242
Q8ZNR3	Q9H7Z7	0.1308
Q8ZNR3	O00506	0.6622
Q8ZNR3	P47712	0.6313
Q8ZNR3	P00966	0.2445
Q8ZNR3	Q14CB8	0.0971
Q8ZNR3	Q9HAP6	0.7329
Q8ZNR3	Q13347	0.3942
Q8ZNR3	Q9BQI6	0.6971
Q8ZNR3	P17480	0.3555
Q8ZNR3	P07737	0.4292
Q8ZNR3	Q12852	0.8105
Q8ZNR3	P24864	0.3636
Q8ZNR3	P08134	0.9899
Q8ZNR3	Q9Y4F1	0.6112
Q8ZNR3	Q9H0Z9	0.0598
Q8ZNR3	Q05639	0.2711
Q8ZNR3	Q9P2R3	0.7310
Q8ZNR3	Q92882	0.3902
Q8ZNR3	Q13464	0.8379
Q8ZNR3	Q68DD2	0.4808
Q8ZNR3	Q99873	0.2445
Q8ZNR3	Q14847	0.6958
Q8ZNR3	Q4L180	0.4371
Q8ZNR3	P05062	0.4324
Q8ZNR3	P52824	0.6995
Q8ZNR3	P07942	0.4943
Q8ZNR3	P57771	0.2023
Q8ZNR3	O43791	0.5442
Q8ZNR3	Q05513	0.9637
Q8ZNR3	Q9NUQ3	0.2509
Q8ZNR3	Q14192	0.7274
Q8ZNR3	Q5JSP0	0.7377
Q8ZNR3	O43172	0.5625
Q8ZNR3	O15117	0.2445
Q8ZNR3	Q5TC82	0.3562
Q8ZNR3	Q8NAA4	0.5263
Q8ZNR3	Q8N3D4	0.6152
Q8ZNR3	O00560	0.3097
Q8ZNR3	Q9H0U4	0.6422
Q8ZNR3	Q14232	0.2772
Q8ZNR3	Q2VIQ3	0.2065
Q8ZNR3	P23526	0.2548
Q8ZNR3	Q9UI47	0.3079
Q8ZNR3	Q5TCZ1	0.7648
Q8ZNR3	P43405	0.6518
Q8ZNR3	Q8IZQ1	0.5137
Q8ZNR3	P25789	0.3355
Q8ZNR3	P14625	0.2434
Q8ZNR3	P09629	0.1721
Q8ZNR3	Q00534	0.4217
Q8ZNR3	Q5U5R9	0.0661
Q8ZNR3	Q9UPN3	0.7293
Q8ZNR3	Q14644	0.5413
Q8ZNR3	Q07889	0.7634
Q8ZNR3	Q9UMX3	0.0980
Q8ZNR3	P22059	0.4931
Q8ZNR3	Q15154	0.5101
Q8ZNR3	P61086	0.7968
Q8ZNR3	P49459	0.6631
Q8ZNR3	P08397	0.0924
Q8ZNR3	Q13425	0.6798
Q8ZNR3	P04908	0.4914
Q8ZNR3	P61225	0.8685
Q8ZNR3	Q15283	0.7682
Q8ZNR3	P30793	0.0728
Q8ZNR3	Q15185	0.2743
Q8ZNR3	Q15327	0.6693
Q8ZNR3	Q76G19	0.6774
Q8ZNR3	P68371	0.4422
Q8ZNR3	P41143	0.2246
Q8ZNR3	Q00987	0.3214
Q8ZNR3	Q14315	0.7435
Q8ZNR3	Q5TCQ9	0.5250
Q8ZNR3	Q9UQF2	0.6598
Q8ZNR3	Q8N392	0.1441
Q8ZNR3	P29074	0.6063
Q8ZNR3	Q9NQS7	0.3287
Q8ZNR3	P10415	0.1134
Q8ZNR3	Q01995	0.6469
Q8ZNR3	P06493	0.6590
Q8ZNR3	Q8N3L3	0.0696
Q8ZNR3	P55735	0.1663
Q8ZNR3	Q7RTS3	0.3178
Q8ZNR3	P06239	0.5750
Q8ZNR3	P31749	0.9637
Q8ZNR3	Q01968	0.1745
Q8ZNR3	P52564	0.6622
Q8ZNR3	Q9H4D5	0.3021
Q8ZNR3	Q9Y623	0.7528
Q8ZNR3	Q13216	0.2535
Q8ZNR3	P40306	0.2986
Q8ZNR3	P31949	0.0937
Q8ZNR3	P26441	0.2455
Q8ZNR3	Q495M9	0.3135
Q8ZNR3	Q9BX66	0.4447
Q8ZNR3	Q7LBR1	0.2445
Q8ZNR3	Q14653	0.5022
Q8ZNR3	Q05084	0.1110
Q8ZNR3	A8MW06	0.4626
Q8ZNR3	Q99759	0.4747
Q8ZNR3	Q9BVJ7	0.2281
Q8ZNR3	A5PLL1	0.4121
Q8ZNR3	Q5MAI5	0.5215
Q8ZNR3	Q8IWE5	0.3201
Q8ZNR3	Q6P3S1	0.0924
Q8ZNR3	Q13085	0.0909
Q8ZNR3	O00743	0.2569
Q8ZNR3	P46783	0.4281
Q8ZNR3	P10114	0.7183
Q8ZNR3	Q6ZSZ5	0.6747
Q8ZNR3	Q9BXL6	0.6630
Q8ZNR3	Q6GPH4	0.2616
Q8ZNR3	Q9NTX7	0.2413
Q8ZNR3	Q06547	0.5902
Q8ZNR3	P61088	0.5562
Q8ZNR3	Q712K3	0.7968
Q8ZNR3	Q15599	0.6798
Q8ZNR3	Q5BJF6	0.3311
Q8ZNR3	P05121	0.2769
Q8ZNR3	P40617	0.8027
Q8ZNR3	Q68DA7	0.6595
Q8ZNR3	A7KAX9	0.4514
Q8ZNR3	Q7Z6K4	0.4938
Q8ZNR3	Q9NPJ1	0.3536
Q8ZNR3	Q5EBL8	0.7047
Q8ZNR3	O75832	0.6858
Q8ZNR3	P50502	0.3903
Q8ZNR3	P28066	0.2743
Q8ZNR3	O43293	0.4162
Q8ZNR3	Q03014	0.1557
Q8ZNR3	P47755	0.4343
Q8ZNR3	Q9NSA3	0.2445
Q8ZNR3	O43707	0.5300
Q8ZNR3	Q7Z6I6	0.0980
Q8ZNR3	P50750	0.4217
Q8ZNR3	Q8TDB6	0.2511
Q8ZNR3	P35749	0.7528
Q8ZNR3	P57735	0.6370
Q8ZNR3	P62826	0.6037
Q8ZNR3	Q15075	0.7137
Q8ZNR3	Q92599	0.1409
Q8ZNR3	Q4J6C6	0.0924
Q8ZNR3	Q9BR09	0.1974
Q8ZNR3	O43283	0.8105
Q8ZNR3	Q96LI5	0.0909
Q8ZNR3	Q8IZJ4	0.6029
Q8ZNR3	O00505	0.6555
Q8ZNR3	Q6DT37	0.7615
Q8ZNR3	P30304	0.2445
Q8ZNR3	P57796	0.0924
Q8ZNR3	P53778	0.6568
Q8ZNR3	Q92934	0.2766
Q8ZNR3	P49770	0.2445
Q8ZNR3	Q9Y3B2	0.1242
Q8ZNR3	Q7Z3Z0	0.8389
Q8ZNR3	P15924	0.5800
Q8ZNR3	P49795	0.1528
Q8ZNR3	Q9H1K0	0.5532
Q8ZNR3	Q99584	0.3784
Q8ZNR3	Q9UNE7	0.3693
Q8ZNR3	Q14680	0.3237
Q8ZNR3	Q86YR5	0.1549
Q8ZNR3	P31944	0.5876
Q8ZNR3	P08238	0.2837
Q8ZNR3	P20618	0.3355
Q8ZNR3	O15372	0.2445
Q8ZNR3	P63165	0.4946
Q8ZNR3	P62937	0.3604
Q8ZNR3	O76013	0.8389
Q8ZNR3	Q8N264	0.4743
Q8ZNR3	P46939	0.6616
Q8ZNR3	P62837	0.6631
Q8ZNR3	P29034	0.5863
Q8ZNR3	Q13643	0.7673
Q8ZNR3	P11388	0.2730
Q8ZNR3	O43597	0.3614
Q8ZNR3	Q92614	0.6648
Q8ZNR3	Q16644	0.5217
Q8ZNR3	P00390	0.0445
Q8ZNR3	O75553	0.4365
Q8ZNR3	P46734	0.6100
Q8ZNR3	Q02543	0.1930
Q8ZNR3	Q5JT25	0.6759
Q8ZNR3	Q96M96	0.7562
Q8ZNR3	Q99816	0.2960
Q8ZNR3	P78560	0.3630
Q8ZNR3	Q01082	0.7698
Q8ZNR3	O43491	0.6551
Q8ZNR3	Q15382	0.7556
Q8ZNR3	Q13045	0.1563
Q8ZNR3	Q684P5	0.1723
Q8ZNR3	O60494	0.3135
Q8ZNR3	P35544	0.5586
Q8ZNR3	P42226	0.7403
Q8ZNR3	Q9Y283	0.5898
Q8ZNR3	Q9NT62	0.3827
Q8ZNR3	Q15334	0.2067
Q8ZNR3	O15511	0.3719
Q8ZNR3	Q9GZY0	0.2673
Q8ZNR3	P63151	0.1903
Q8ZNR3	P05937	0.2445
Q8ZNR3	P50542	0.2668
Q8ZNR3	P34925	0.7230
Q8ZNR3	Q9GZM8	0.2467
Q8ZNR3	Q16584	0.7079
Q8ZNR3	Q6UXS9	0.3959
Q8ZNR3	Q96P47	0.6593
Q8ZNR3	Q92890	0.2445
Q8ZNR3	O14910	0.6105
Q8ZNR3	Q9UKW4	0.8359
Q8ZNR3	O75695	0.3002
Q8ZNR3	P62942	0.3643
Q8ZNR3	P30874	0.2725
Q8ZNR3	P60510	0.2579
Q8ZNR3	P08107	0.4229
Q8ZNR3	Q96PK2	0.6386
Q8ZNR3	Q9UP83	0.1790
Q8ZNR3	Q99683	0.4966
Q8ZNR3	Q8NBT0	0.4816
Q8ZNR3	Q8IZP0	0.5366
Q8ZNR3	P62070	0.8062
Q8ZNR3	P20338	0.6422
Q8ZNR3	P61020	0.6110
Q8ZNR3	Q8N4G2	0.8079
Q8ZNR3	Q9H0F7	0.6045
Q8ZNR3	Q7L2H7	0.0768
Q8ZNR3	O95198	0.3060
Q8ZNR3	P34947	0.9637
Q8ZNR3	Q00597	0.2445
Q8ZNR3	Q9UK22	0.5055
Q8ZNR3	P49450	0.0912
Q8ZNR3	Q9P1T7	0.1144
Q8ZNR3	Q9BZV1	0.3569
Q8ZNR3	Q3YEC7	0.6539
Q8ZNR3	P49418	0.2884
Q8ZNR3	Q8N6T3	0.0321
Q8ZNR3	O14639	0.8171
Q8ZNR3	P46060	0.5144
Q8ZNR3	Q6IBS0	0.3023
Q8ZNR3	O95835	0.7884
Q8ZNR3	P38919	0.2068
Q8ZNR3	Q9Y2U5	0.4747
Q8ZNR3	Q9UER7	0.2269
Q8ZNR3	P01583	0.2080
Q8ZNR3	P55957	0.3203
Q8ZNR3	Q9UFN0	0.2445
Q8ZNR3	Q96N96	0.6217
Q8ZNR3	Q13459	0.4209
Q8ZNR3	Q99426	0.0619
Q8ZNR3	P09486	0.1677
Q8ZNR3	Q969G2	0.5931
Q8ZNR3	P09601	0.0488
Q8ZNR3	Q6DN90	0.4232
Q8ZNR3	O95398	0.5709
Q8ZNR3	P61970	0.2445
Q8ZNR3	P59998	0.5344
Q8ZNR3	Q12778	0.1604
Q8ZNR3	Q53G59	0.3060
Q8ZNR3	P11309	0.6477
Q8ZNR3	Q9P289	0.5562
Q8ZNR3	Q5RKV6	0.1222
Q8ZNR3	Q6ZRI8	0.0608
Q8ZNR3	Q9BWF2	0.3278
Q8ZNR3	Q99418	0.5443
Q8ZNR3	P47928	0.2537
Q8ZNR3	P19784	0.5806
Q8ZNR3	Q9Y3L5	0.7193
Q8ZNR3	Q01105	0.1974
Q8ZNR3	Q15464	0.8544
Q8ZNR3	Q92974	0.6005
Q8ZNR3	P12035	0.8389
Q8ZNR3	Q16566	0.2303
Q8ZNR3	Q6PK57	0.6589
Q8ZNR3	Q7L5D6	0.0982
Q8ZNR3	P25054	0.4624
Q8ZNR3	O75112	0.7673
Q8ZNR3	P53350	0.8551
Q8ZNR3	Q9NXJ5	0.0924
Q8ZNR3	O15013	0.6473
Q8ZNR3	Q14525	0.8389
Q8ZNR3	Q9P209	0.3517
Q8ZNR3	P48556	0.2959
Q8ZNR3	O14936	0.3070
Q8ZNR3	P98174	0.7115
Q8ZNR3	Q8IWB6	0.5419
Q8ZNR3	Q8N5V2	0.4067
Q8ZNR3	P08567	0.5890
Q8ZNR3	Q96T51	0.5414
Q8ZNR3	O94844	0.9421
Q8ZNR3	P61160	0.7947
Q8ZNR3	O60447	0.2156
Q8ZNR3	P20936	0.5210
Q8ZNR3	P57768	0.3279
Q8ZNR3	O43790	0.8389
Q8ZNR3	P21673	0.3203
Q8ZNR3	Q13561	0.3287
Q8ZNR3	P51878	0.6407
Q8ZNR3	Q99962	0.4213
Q8ZNR3	P49720	0.3795
Q8ZNR3	O00294	0.1339
Q8ZNR3	Q13596	0.3886
Q8ZNR3	P08779	0.8389
Q8ZNR3	O14733	0.6622
Q8ZNR3	Q92851	0.1213
Q8ZNR3	Q8IVF6	0.5115
Q8ZNR3	P53992	0.1790
Q8ZNR3	P63092	0.9493
Q8ZNR3	O75791	0.6476
Q8ZNR3	Q9UPT5	0.4585
Q8ZNR3	O15084	0.4104
Q8ZNR3	P21917	0.3968
Q8ZNR3	P05230	0.2248
Q8ZNR3	Q9ULH1	0.3426
Q8ZNR3	P61018	0.6422
Q8ZNR3	P35241	0.6330
Q8ZNR3	Q7Z5H3	0.3059
Q8ZNR3	A1IGU5	0.6342
Q8ZNR3	O60237	0.3059
Q8ZNR3	O15519	0.5725
Q8ZNR3	Q13541	0.2743
Q8ZNR3	Q16667	0.1249
Q8ZNR3	Q86VP1	0.2977
Q8ZNR3	Q07020	0.0924
Q8ZNR3	Q9UM11	0.5164
Q8ZNR3	Q9BWU0	0.2046
Q8ZNR3	O43255	0.4806
Q8ZNR3	P04271	0.3784
Q8ZNR3	Q8TDR0	0.0628
Q8ZNR3	P63208	0.4884
Q8ZNR3	A6NC98	0.3703
Q8ZNR3	Q13490	0.3786
Q8ZNR3	P07315	0.0830
Q8ZNR3	P04626	0.6727
Q8ZNR3	Q9BUP3	0.1103
Q8ZNR3	Q76N89	0.3627
Q8ZNR3	P55212	0.6407
Q8ZNR3	P18206	0.5839
Q8ZNR3	P41208	0.1915
Q8ZNR3	P08133	0.4727
Q8ZNR3	P13796	0.6599
Q8ZNR3	Q155Q3	0.7280
Q8ZNR3	Q92608	0.5206
Q8ZNR3	Q13620	0.1328
Q8ZNR3	Q14974	0.4219
Q8ZNR3	Q99689	0.1662
Q8ZNR3	O00257	0.3559
Q8ZNR3	P35609	0.5300
Q8ZNR3	P16949	0.2000
Q8ZNR3	O14879	0.0982
Q8ZNR3	P52630	0.4107
Q8ZNR3	Q7Z6G8	0.4886
Q8ZNR3	P48059	0.7673
Q8ZNR3	O43665	0.1522
Q8ZNR3	P63261	0.7947
Q8ZNR3	Q14240	0.2911
Q8ZNR3	Q5VU43	0.1675
Q8ZNR3	P51159	0.5079
Q8ZNR3	Q02790	0.4572
Q8ZNR3	P46777	0.1242
Q8ZNR3	Q96EB6	0.1350
Q8ZNR3	P29474	0.2376
Q8ZNR3	Q8NFZ5	0.3836
Q8ZNR3	Q9BZG1	0.7650
Q8ZNR3	O60841	0.2667
Q8ZNR3	P11055	0.7528
Q8ZNR3	Q14511	0.4698
Q8ZNR3	Q14CS0	0.3400
Q8ZNR3	Q12955	0.5474
Q8ZNR3	O95433	0.3492
Q8ZNR3	P60763	1.0000
Q8ZNR3	Q93096	0.3430
Q8ZNR3	Q6NXT1	0.4264
Q8ZNR3	O15145	0.2380
Q8ZNR3	O60285	0.4299
Q8ZNR3	P10599	0.5083
Q8ZNR3	P30307	0.3355
Q8ZNR3	Q9NRR5	0.5673
Q8ZNR3	Q01813	0.0974
Q8ZNR3	Q5FBB7	0.3287
Q8ZNR3	Q13618	0.2521
Q8ZNR3	O15083	0.6232
Q8ZNR3	P36507	0.6622
Q8ZNR3	P62879	0.5807
Q8ZNR3	P62333	0.3070
Q8ZNR3	Q7Z444	0.9777
Q8ZNR3	Q01484	0.4128
Q8ZNR3	P25963	0.7435
Q8ZNR3	P08294	0.0415
Q8ZNR3	Q14141	0.2849
Q8ZNR3	Q14568	0.2434
Q8ZNR3	O76009	0.8389
Q8ZNR3	P51681	0.5316
Q8ZNR3	P98155	0.5430
Q8ZNR3	P37198	0.0385
Q8ZNR3	O15357	0.5201
Q8ZNR3	Q9UKX3	0.6634
Q8ZNR3	O60610	0.4200
Q8ZNR3	Q14195	0.1218
Q8ZNR3	Q8WZ42	0.2503
Q8ZNR3	Q9BQE3	0.6369
Q8ZNR3	P57105	0.6798
Q8ZNR3	P61158	0.7947
Q8ZNR3	Q04206	0.5576
Q8ZNR3	P62195	0.2502
Q8ZNR3	A5A3E0	0.7947
Q8ZNR3	P62917	0.1073
Q8ZNR3	P49915	0.1148
Q8ZNR3	Q9NSC5	0.5571
Q8ZNR3	Q96IF1	0.7673
Q8ZNR3	P58753	0.1945
Q8ZNR3	P06241	0.6245
Q8ZNR3	Q86X27	0.4528
Q8ZNR3	P49792	0.0627
Q8ZNR3	P55345	0.7170
Q8ZNR3	P39019	0.1242
Q8ZNR3	P46527	0.2295
Q8ZNR3	Q9Y2K3	0.7528
Q8ZNR3	Q96DT6	0.2445
Q8ZNR3	Q9NSB8	0.2941
Q8ZNR3	Q5XPI4	0.2521
Q8ZNR3	P02545	0.9417
Q8ZNR3	O95243	0.1059
Q8ZNR3	P01040	0.3579
Q8ZNR3	Q6RSH7	0.3514
Q8ZNR3	Q86VI3	0.5140
Q8ZNR3	Q9NR81	0.6813
Q8ZNR3	Q13009	0.5033
Q8ZNR3	P23258	0.6369
Q8ZNR3	Q8IXI2	0.9453
Q8ZNR3	P23443	0.9637
Q8ZNR3	P28070	0.2259
Q8ZNR3	P50461	0.6074
Q8ZNR3	P52298	0.2087
Q8ZNR3	Q92973	0.3355
Q8ZNR3	O15116	0.0944
Q8ZNR3	P59046	0.4904
Q8ZNR3	Q8NB66	0.7888
Q8ZNR3	Q2M1Z3	0.0980
Q8ZNR3	Q13114	0.5185
Q8ZNR3	Q8WZ64	0.1131
Q8ZNR3	P57729	0.7122
Q8ZNR3	Q8IXQ6	0.2445
Q8ZNR3	Q13636	0.9684
Q8ZNR3	O75676	0.9637
Q8ZNR3	Q2Q1W2	0.5734
Q8ZNR3	Q14999	0.4325
Q8ZNR3	Q12834	0.6700
Q8ZNR3	O43815	0.3347
Q8ZNR3	Q13574	0.5633
Q8ZNR3	P28289	0.3847
Q8ZNR3	Q8IVF5	0.4754
Q8ZNR3	Q96P09	0.5371
Q8ZNR3	O14508	0.4098
Q8ZNR3	Q9UBQ5	0.2743
Q8ZNR3	Q13685	0.4815
Q8ZNR3	Q8TBB1	0.7464
Q8ZNR3	Q9H0F6	0.3398
Q8ZNR3	O00471	0.1825
Q8ZNR3	O75400	0.2999
Q8ZNR3	Q5SW96	0.3886
Q8ZNR3	O75912	0.4760
Q8ZNR3	Q06587	0.1948
Q8ZNR3	P36406	0.8018
Q8ZNR3	O43374	0.8416
Q8ZNR3	Q04917	0.1730
Q8ZNR3	P02538	0.9579
Q8ZNR3	P50452	0.2769
Q8ZNR3	Q15149	0.6599
Q8ZNR3	Q15034	0.0722
Q8ZNR3	Q13158	0.4111
Q8ZNR3	Q96B67	0.0560
Q8ZNR3	Q8TDN4	0.2445
Q8ZNR3	O75582	0.9637
Q8ZNR3	Q13474	0.5331
Q8ZNR3	P17706	0.1244
Q8ZNR3	P31948	0.0257
Q8ZNR3	Q13501	0.4348
Q8ZNR3	Q96JJ3	0.4567
Q8ZNR3	P37840	0.2078
Q8ZNR3	Q15386	0.0963
Q8ZNR3	O60518	0.3520
Q8ZNR3	P05109	0.2638
Q8ZNR3	Q32P44	0.4284
Q8ZNR3	Q9BV47	0.4130
Q8ZNR3	A9QM74	0.6531
Q8ZNR3	Q70YC5	0.0304
Q8ZNR3	P04083	0.2543
Q8ZNR3	P42772	0.2973
Q8ZNR3	P49458	0.1222
Q8ZNR3	P01116	0.8959
Q8ZNR3	Q56P42	0.2435
Q8ZNR3	P15498	0.6605
Q8ZNR3	Q7Z794	0.8389
Q8ZNR3	P56537	0.3912
Q8ZNR3	Q9Y230	0.1633
Q8ZNR3	O95678	0.8389
Q8ZNR3	P23528	0.4508
Q8ZNR3	P57730	0.5602
Q8ZNR3	P35606	0.3759
Q8ZNR3	Q05BV3	0.2825
Q8ZNR3	P11802	0.5170
Q8ZNR3	Q15819	0.5585
Q8ZNR3	Q9UNF0	0.5005
Q8ZNR3	Q15438	0.5443
Q8ZNR3	O75665	0.3287
Q8ZNR3	O60260	0.3382
Q8ZNR3	Q86UR1	0.4447
Q8ZNR3	Q68DK2	0.4188
Q8ZNR3	P61244	0.1626
Q8ZNR3	Q9P2M7	0.4079
Q8ZNR3	P98170	0.3549
Q8ZNR3	P30047	0.3125
Q8ZNR3	P15311	0.6330
Q8ZNR3	P25788	0.3355
Q8ZNR3	Q7LDG7	0.6827
Q8ZNR3	Q5QJ74	0.1473
Q8ZNR3	P55039	0.4763
Q8ZNR3	Q14258	0.2006
Q8ZNR3	Q99653	0.4743
Q8ZNR3	O43900	0.7222
Q8ZNR3	Q12851	0.5562
Q8ZNR3	O95644	0.5185
Q8ZNR3	P27361	0.7394
Q8ZNR3	P51965	0.7968
Q8ZNR3	P48431	0.2504
Q8ZNR3	O75179	0.4523
Q8ZNR3	Q86WH2	0.1383
Q8ZNR3	Q96QF0	0.3287
Q8ZNR3	Q9H4E7	0.3129
Q8ZNR3	P26640	0.0924
Q8ZNR3	Q93034	0.4172
Q8ZNR3	P27635	0.1568
Q8ZNR3	Q8TDX7	0.3511
Q8ZNR3	Q12774	0.5811
Q8ZNR3	Q99436	0.3355
Q8ZNR3	Q6T311	0.5575
Q8ZNR3	P27986	0.4002
Q8ZNR3	O76081	0.3559
Q8ZNR3	P05388	0.1854
Q8ZNR3	P04150	0.1207
Q8ZNR3	Q99933	0.4073
Q8ZNR3	P53779	0.5544
Q8ZNR3	O95278	0.5847
Q8ZNR3	P49327	0.2915
Q8ZNR3	Q16181	0.0926
Q8ZNR3	Q9Y6R0	0.2983
Q8ZNR3	P78352	0.4998
Q8ZNR3	P62312	0.0944
Q8ZNR3	O43852	0.4762
Q8ZNR3	P05198	0.0944
Q8ZNR3	Q9BRC7	0.4141
Q8ZNR3	Q96MT8	0.3287
Q8ZNR3	Q13546	0.8634
Q8ZNR3	Q8IUC6	0.3120
Q8ZNR3	P28074	0.3682
Q8ZNR3	Q08209	0.2764
Q8ZNR3	Q9Y2S2	0.1202
Q8ZNR3	Q9UIA0	0.5443
Q8ZNR3	P55072	0.4240
Q8ZNR3	P51864	0.4202
Q8ZNR3	P62136	0.2764
Q8ZNR3	Q08881	0.5750
Q8ZNR3	Q3V6T2	0.3703
Q8ZNR3	P51817	0.9637
Q8ZNR3	O95396	0.0909
Q8ZNR3	P51959	0.5231
Q8ZNR3	Q9HCC9	0.4823
Q8ZNR3	P31995	0.4850
Q8ZNR3	Q13023	0.0252
Q8ZNR3	Q86VZ2	0.5263
Q8ZNR3	Q13228	0.2743
Q8ZNR3	P51677	0.4654
Q8ZNR3	Q6PEY2	0.6369
Q8ZNR3	Q15102	0.2445
Q8ZNR3	P05787	0.8389
Q8ZNR3	Q92928	0.6422
Q8ZNR3	Q8WVN8	0.0784
Q8ZNR3	P00519	0.6498
Q8ZNR3	O94972	0.2597
Q8ZNR3	Q99490	0.5560
Q8ZNR3	Q5JS13	0.6258
Q8ZNR3	Q8TAT6	0.0909
Q8ZNR3	P41227	0.1069
Q8ZNR3	P41220	0.3070
Q8ZNR3	P13535	0.7528
Q8ZNR3	P51911	0.4390
Q8ZNR3	P30279	0.2978
Q8ZNR3	Q6UWE0	0.1386
Q8ZNR3	P49721	0.2132
Q8ZNR3	P50613	0.4217
Q8ZNR3	P43364	0.1295
Q8ZNR3	Q8TEC5	0.5005
Q8ZNR3	P47736	0.2793
Q8ZNR3	Q9BZR8	0.2857
Q8ZNR3	O76003	0.3468
Q8ZNR3	O14544	0.6663
Q8ZNR3	Q9Y572	0.3412
Q8ZNR3	P06703	0.0756
Q8ZNR3	Q8IWN7	0.1475
Q8ZNR3	P54762	0.5750
Q8ZNR3	P40337	0.3514
Q8ZNR3	Q9UKT8	0.3302
Q8ZNR3	P16885	0.6069
Q8ZNR3	Q5VTR2	0.3320
Q8ZNR3	P26651	0.1265
Q8ZNR3	P30153	0.1933
Q8ZNR3	P16452	0.0628
Q8ZNR3	Q7Z698	0.6378
Q8ZNR3	O00206	0.1645
Q8ZNR3	P13645	0.8227
Q8ZNR3	P53384	0.1508
Q8ZNR3	Q9UJ41	0.2274
Q8ZNR3	P29508	0.2769
Q8ZNR3	P42575	0.4647
Q8ZNR3	Q5H9R7	0.2111
Q8ZNR3	P02533	0.8389
Q8ZNR3	Q5TB80	0.0869
Q8ZNR3	Q9UKK6	0.1192
Q8ZNR3	P25815	0.2065
Q8ZNR3	Q5EBL4	0.2151
Q8ZNR3	O95999	0.3341
Q8ZNR3	Q9HCE7	0.4777
Q8ZNR3	O00401	0.5905
Q8ZNR3	P61962	0.1488
Q8ZNR3	O43765	0.1433
Q8ZNR3	O15068	0.6917
Q8ZNR3	Q7Z460	0.3287
Q8ZNR3	P11532	0.6895
Q8ZNR3	P04049	0.5831
Q8ZNR3	Q5M775	0.4518
Q8ZNR3	P63104	0.2588
Q8ZNR3	Q13905	0.6627
Q8ZNR3	P61019	0.8423
Q8ZNR3	Q96RU3	0.6566
Q8ZNR3	P40616	0.8027
Q8ZNR3	P55211	0.5469
Q8ZNR3	P42345	0.5437
Q8ZNR3	Q6IQ23	0.4609
Q8ZNR3	Q12769	0.0909
Q8ZNR3	O75962	0.5245
Q8ZNR3	O75154	0.0532
Q8ZNR3	Q7L9L4	0.0909
Q8ZNR3	Q9BSW2	0.3515
Q8ZNR3	P05067	0.2377
Q8ZNR3	P54105	0.3614
Q8ZNR3	Q14012	0.2346
Q8ZNR3	Q13576	0.6007
Q8ZNR3	Q86WV1	0.6752
Q8ZNR3	Q15041	0.0790
Q8ZNR3	Q96KC2	0.8027
Q8ZNR3	P13385	0.4497
Q8ZNR3	Q15942	0.7663
Q8ZNR3	Q8TBY8	0.2632
Q8ZNR3	Q15831	0.5377
Q8ZNR3	P62244	0.1178
Q8ZNR3	P49798	0.1251
Q8ZNR3	O75146	0.4008
Q8ZNR3	P15407	0.1747
Q8ZNR3	O75916	0.2466
Q8ZNR3	P62258	0.3721
Q8ZNR3	Q12967	0.6464
Q8ZNR3	Q96CS7	0.5122
Q8ZNR3	Q8NFH8	0.3349
Q8ZNR3	Q8IVM0	0.4446
Q8ZNR3	Q9Y6D6	0.2743
Q8ZNR3	O14830	0.2788
Q8ZNR3	Q92997	0.7329
Q8ZNR3	P27816	0.1615
Q8ZNR3	Q15746	0.5053
Q8ZNR3	Q2TAY7	0.5777
Q8ZNR3	Q9UII4	0.2791
Q8ZNR3	Q9Y3M8	0.4187
Q8ZNR3	Q86WG3	0.2283
Q8ZNR3	P46821	0.3614
Q8ZNR3	P35080	0.4916
Q8ZNR3	O14618	0.1132
Q8ZNR3	Q7Z6B7	0.3743
Q8ZNR3	P55060	0.0722
Q8ZNR3	P14923	0.8605
Q8ZNR3	Q8N5U6	0.3915
Q8ZNR3	P49841	0.3977
Q8ZNR3	Q9Y376	0.2610
Q8ZNR3	Q9BV73	0.3287
Q8ZNR3	Q14103	0.2570
Q8ZNR3	Q07817	0.1632
Q8ZNR3	P46379	0.4709
Q8ZNR3	Q8TEX9	0.2392
Q8ZNR3	Q13562	0.1196
Q8ZNR3	Q9Y3E7	0.2445
Q8ZNR3	P01100	0.1476
Q8ZNR3	Q9H7C4	0.3131
Q8ZNR3	Q96ED9	0.4470
Q8ZNR3	O43524	0.2075
Q8ZNR3	O43303	0.3287
Q8ZNR3	O14576	0.3287
Q8ZNR3	Q99963	0.4176
Q8ZNR3	Q8N4C8	0.6833
Q8ZNR3	Q16513	0.9637
Q8ZNR3	Q9H8S9	0.1162
Q8ZNR3	Q8IYB4	0.3424
Q8ZNR3	Q15369	0.0887
Q8ZNR3	O00221	0.7186
Q8ZNR3	Q6ZNA4	0.1302
Q8ZNR3	Q9Y2I6	0.1767
Q8ZNR3	P63220	0.1740
Q8ZNR3	P98082	0.4712
Q8ZNR3	O15085	0.7606
Q8ZNR3	Q92547	0.0301
Q8ZNR3	Q8N488	0.4137
Q8ZNR3	Q9NRY4	0.4142
Q8ZNR3	P04350	0.6369
Q8ZNR3	Q13627	0.5024
Q8ZNR3	Q7Z3Y7	0.8389
Q8ZNR3	Q5VYY1	0.5902
Q8ZNR3	P23458	0.5750
Q8ZNR3	P49773	0.0078
Q8ZNR3	P07332	0.5730
Q8ZNR3	P52209	0.0663
Q8ZNR3	Q15109	0.4401
Q8ZNR3	P16234	0.6356
Q8ZNR3	P61081	0.4687
Q8ZNR3	Q86TI2	0.0924
Q8ZNR3	P35240	0.6330
Q8ZNR3	Q8N3F8	0.6599
Q8ZNR3	P15880	0.1568
Q8ZNR3	P19012	0.8389
Q8ZNR3	Q8NFP9	0.1645
Q8ZNR3	Q7RTR0	0.3507
Q8ZNR3	Q9NPA3	0.1767
Q8ZNR3	Q6NY19	0.5182
Q8ZNR3	P53618	0.3682
Q8ZNR3	P35442	0.3327
Q8ZNR3	P62158	0.3353
Q8ZNR3	P02511	0.1005
Q8ZNR3	O43150	0.3441
Q8ZNR3	Q15642	0.6003
Q8ZNR3	Q9UJU6	0.5592
Q8ZNR3	Q9NRL3	0.4754
Q8ZNR3	P05412	0.1226
Q8ZNR3	P63313	0.4626
Q8ZNR3	O96033	0.0924
Q8ZNR3	P61981	0.3333
Q8ZNR3	Q7L7X3	0.6065
Q8ZNR3	P42331	0.1523
Q8ZNR3	Q96P48	0.2978
Q8ZNR3	O95822	0.1767
Q8ZNR3	Q9NXV2	0.3355
Q8ZNR3	P29466	0.6255
Q8ZNR3	Q38SD2	0.4116
Q8ZNR3	Q96HU8	0.7639
Q8ZNR3	O75426	0.3930
Q8ZNR3	P56539	0.2270
Q8ZNR3	O15131	0.3340
Q8ZNR3	A1A4S6	0.4514
Q8ZNR3	P26447	0.7049
Q8ZNR3	P80511	0.2424
Q8ZNR3	Q9BQS8	0.6062
Q8ZNR3	O15492	0.3559
Q8ZNR3	P42771	0.3475
Q8ZNR3	Q96B02	0.7968
Q8ZNR3	Q9UJF2	0.2399
Q8ZNR3	Q14790	0.5705
Q8ZNR3	P07196	0.8389
Q8ZNR3	Q9UKX2	0.7528
Q8ZNR3	Q8WZA2	0.5019
Q8ZNR3	O15350	0.4072
Q8ZNR3	P60228	0.2445
Q8ZNR3	P06730	0.1854
Q8ZNR3	P01112	0.8565
Q8ZNR3	P53675	0.2976
Q8ZNR3	P15104	0.0924
Q8ZNR3	O15259	0.6065
Q8ZNR3	P49757	0.2628
Q8ZNR3	Q86V86	0.4073
Q8ZNR3	Q08043	0.5300
Q8ZNR3	P09525	0.4478
Q8ZNR3	P35555	0.3903
Q8ZNR3	O76070	0.1409
Q8ZNR3	Q14289	0.6518
Q8ZNR3	Q9NWZ5	0.0982
Q8ZNR3	Q04724	0.5439
Q8ZNR3	P08865	0.2918
Q8ZNR3	Q96SB4	0.5409
Q8ZNR3	O95373	0.0790
Q8ZNR3	O15164	0.1343
Q8ZNR3	Q9Y281	0.2113
Q8ZNR3	P35813	0.1469
Q8ZNR3	O15061	0.5286
Q8ZNR3	Q9Y237	0.1530
Q8ZNR3	Q6P4F7	0.0980
Q8ZNR3	P41252	0.2743
Q8ZNR3	O94868	0.4285
Q8ZNR3	O14807	0.8125
Q8ZNR3	O43166	0.7916
Q8ZNR3	Q07812	0.1221
Q8ZNR3	Q8IW41	0.3914
Q8ZNR3	P63146	0.6631
Q8ZNR3	P51148	0.6163
Q8ZNR3	Q9Y614	0.7947
Q8ZNR3	Q9Y4L5	0.2413
Q8ZNR3	O15056	0.0881
Q8ZNR3	P19388	0.6968
Q8ZNR3	P11801	0.2137
Q8ZNR3	P84077	0.8079
Q8ZNR3	Q9HC29	0.6113
Q8ZNR3	P50222	0.1721
Q8ZNR3	P37802	0.6022
Q8ZNR3	O75190	0.1751
Q8ZNR3	Q96BS2	0.0556
Q8ZNR3	P42680	0.5750
Q8ZNR3	Q15542	0.5263
Q8ZNR3	Q8TEW0	0.6798
Q8ZNR3	O95466	0.2648
Q8ZNR3	P36404	0.8027
Q8ZNR3	Q7Z7L7	0.4953
Q8ZNR3	Q96C74	0.0830
Q8ZNR3	Q5VST9	0.3728
Q8ZNR3	Q5SQS7	0.7444
Q8ZNR3	Q9H3U1	0.2718
Q8ZNR3	Q8NDX1	0.5527
Q8ZNR3	P41002	0.3981
Q8ZNR3	Q86VS8	0.2720
Q8ZNR3	Q13177	0.5157
Q8ZNR3	Q13136	0.0639
Q8ZNR3	Q9GZS0	0.3806
Q8ZNR3	Q9HD26	0.7329
Q8ZNR3	Q96JN8	0.1974
Q8ZNR3	P19438	0.3184
Q8ZNR3	P11233	0.7055
Q8ZNR3	Q9Y3A3	0.2333
Q8ZNR3	Q8TDF6	0.8818
Q8ZNR3	Q9Y295	0.2143
Q8ZNR3	O75689	0.1942
Q8ZNR3	P62140	0.2764
Q8ZNR3	P49336	0.5170
Q8ZNR3	P52292	0.5190
Q8ZNR3	Q96CN4	0.3456
Q8ZNR3	P51955	0.4237
Q8ZNR3	P49815	0.3407
Q8ZNR3	O00459	0.7624
Q8ZNR3	P51813	0.6245
Q8ZNR3	Q53GL0	0.2152
Q8ZNR3	Q05209	0.2772
Q8ZNR3	P29966	0.1516
Q8ZNR3	P0C869	0.4321
Q8ZNR3	P62328	0.4626
Q8ZNR3	Q13617	0.1584
Q8ZNR3	A6NH57	0.8795
Q8ZNR3	P49368	0.3863
Q8ZNR3	O43318	0.4403
Q8ZNR3	P98161	0.3734
Q8ZNR3	O95714	0.5389
Q8ZNR3	Q99996	0.3287
Q8ZNR3	Q86YT6	0.6677
Q8ZNR3	P35754	0.0924
Q8ZNR3	O15169	0.4214
Q8ZNR3	Q0VAM2	0.7165
Q8ZNR3	Q13637	0.7122
Q8ZNR3	Q13043	0.6120
Q8ZNR3	O43187	0.5712
Q8ZNR3	Q16539	0.5327
Q8ZNR3	Q9NZL6	0.6464
Q8ZNR3	Q8N8A2	0.3807
Q8ZNR3	P49354	0.3309
Q8ZNR3	Q9GZV4	0.1242
Q8ZNR3	Q13470	0.7021
Q8ZNR3	P14598	0.6924
Q8ZNR3	P35998	0.3653
Q8ZNR3	Q6SA08	0.4300
Q8ZNR3	P12814	0.5300
Q8ZNR3	P20340	0.6651
Q8ZNR3	Q15208	0.7120
Q8ZNR3	P24385	0.4514
Q8ZNR3	P07814	0.0944
Q8ZNR3	O75935	0.3287
Q8ZNR3	O15205	0.2954
Q8ZNR3	P35580	0.7528
Q8ZNR3	P06753	0.2383
Q8ZNR3	Q8NF91	0.7293
Q8ZNR3	O75581	0.2453
Q8ZNR3	O96018	0.4610
Q8ZNR3	O43586	0.4176
Q8ZNR3	P49674	0.4315
Q8ZNR3	Q02078	0.4974
Q8ZNR3	Q12802	0.6813
Q8ZNR3	Q9Y490	0.6330
Q8ZNR3	O00629	0.6941
Q8ZNR3	Q9Y297	0.3902
Q8ZNR3	O95757	0.4380
Q8ZNR3	P51668	0.7968
Q8ZNR3	Q9UM54	0.7528
Q8ZNR3	P36897	0.6307
Q8ZNR3	P40818	0.2772
Q8ZNR3	O14796	0.4530
Q8ZNR3	P58546	0.3059
Q8ZNR3	O14907	0.6296
Q8ZNR3	O95219	0.2415
Q8ZNR3	Q13509	0.6369
Q8ZNR3	Q9NVA2	0.4495
Q8ZNR3	Q70Z35	0.6020
Q8ZNR3	P30281	0.1822
Q8ZNR3	P21333	0.6430
Q8ZNR3	Q96HU1	0.3886
Q8ZNR3	Q13794	0.0867
Q8ZNR3	Q00536	0.4346
Q8ZNR3	Q8IZ41	0.6370
Q8ZNR3	Q86VQ3	0.4495
Q8ZNR3	A8MU46	0.6599
Q8ZNR3	Q06187	0.4213
Q8ZNR3	P10916	0.3287
Q8ZNR3	Q96NB1	0.1787
Q8ZNR3	P18054	0.2988
Q8ZNR3	Q07954	0.3287
Q8ZNR3	O00305	0.4280
Q8ZNR3	Q96HA7	0.4710
Q8ZNR3	Q8N5H7	0.5061
Q8ZNR3	Q58FG0	0.2434
Q8ZNR3	P20337	0.6441
Q8ZNR3	O15020	0.7754
Q8ZNR3	Q9Y4B6	0.1040
Q8ZNR3	Q7L5N1	0.0666
Q8ZNR3	O60749	0.2724
Q8ZNR3	Q13163	0.6095
Q8ZNR3	P21127	0.5299
Q8ZNR3	O43933	0.2743
Q8ZNR3	Q02750	0.8317
Q8ZNR3	A5LHX3	0.1151
Q8ZNR3	Q9UEE5	0.5591
Q8ZNR3	Q9Y5S1	0.5633
Q8ZNR3	O43683	0.3205
Q8ZNR3	Q92963	0.8260
Q8ZNR3	Q9H6S3	0.6566
Q8ZNR3	Q9UL25	0.6541
Q8ZNR3	O43739	0.5443
Q8ZNR3	Q99259	0.3036
Q8ZNR3	Q9BQL6	0.7331
Q8ZNR3	P45985	0.6147
Q8ZNR3	Q9Y5X0	0.2124
Q8ZNR3	Q15843	0.5557
Q8ZNR3	Q9BSJ2	0.3585
Q8ZNR3	O00291	0.6236
Q8ZNR3	P12931	0.5750
Q8ZNR3	P41134	0.2537
Q8ZNR3	P56693	0.2504
Q8ZNR3	O60784	0.3886
Q8ZNR3	P09619	0.6989
Q8ZNR3	Q12792	0.4508
Q8ZNR3	P61204	0.8079
Q8ZNR3	Q99661	0.3287
Q8ZNR3	P62253	0.7968
Q8ZNR3	Q05329	0.2772
Q8ZNR3	P12004	0.2805
Q8ZNR3	P23396	0.1169
Q8ZNR3	Q15811	0.5319
Q8ZNR3	Q13885	0.6369
Q8ZNR3	Q5VZK9	0.6622
Q8ZNR3	O60271	0.3083
Q8ZNR3	Q8N8L6	0.6045
Q8ZNR3	P30048	0.1535
Q8ZNR3	Q03001	0.6599
Q8ZNR3	P49747	0.3903
Q8ZNR3	O75821	0.2839
Q8ZNR3	P20591	0.3962
Q8ZNR3	P20073	0.2497
Q8ZNR3	Q9BRT3	0.1251
Q8ZNR3	O43663	0.2734
Q8ZNR3	Q16854	0.0924
Q8ZNR3	P42685	0.5750
Q8ZNR3	O75602	0.5158
Q8ZNR3	O14818	0.3476
Q8ZNR3	Q07352	0.2350
Q8ZNR3	Q14532	0.8389
Q8ZNR3	P35221	0.6027
Q8ZNR3	O14933	0.7968
Q8ZNR3	O14896	0.5954
Q8ZNR3	Q58FF7	0.2305
Q8ZNR3	Q6ZS02	0.4620
Q8ZNR3	O43236	0.0599
Q8ZNR3	Q495B1	0.7310
Q8ZNR3	O14920	0.5562
Q8ZNR3	Q7Z6G3	0.2859
Q8ZNR3	O15294	0.3070
Q8ZNR3	Q9UBS3	0.2035
Q8ZNR3	Q14493	0.1377
Q8ZNR3	Q5T160	0.2743
Q8ZNR3	P51693	0.2377
Q8ZNR3	Q7Z6J2	0.5907
Q8ZNR3	Q8IXI1	0.9838
Q8ZNR3	Q8TEU7	0.7260
Q8ZNR3	P35968	0.7068
Q8ZNR3	Q8N4T4	0.5900
Q8ZNR3	Q8TAM2	0.0628
Q8ZNR3	Q15173	0.2445
Q8ZNR3	Q13094	0.6327
Q8ZNR3	Q02410	0.3951
Q8ZNR3	P50995	0.4031
Q8ZNR3	Q12934	0.4022
Q8ZNR3	Q9NYJ8	0.4353
Q8ZNR3	P78368	0.5977
Q8ZNR3	P14678	0.1377
Q8ZNR3	P08727	0.8389
Q8ZNR3	Q13131	0.3931
Q8ZNR3	O15151	0.2934
Q8ZNR3	Q6P3W7	0.7108
Q8ZNR3	Q53HC9	0.6767
Q8ZNR3	O00763	0.0909
Q8ZNR3	P46940	0.4710
Q8ZNR3	O14827	0.5775
Q8ZNR3	Q06609	0.0875
Q8ZNR3	O60890	0.4182
Q8ZNR3	P51151	0.4607
Q8ZNR3	P62834	0.7952
Q8ZNR3	Q6P0Q8	0.7120
Q8ZNR3	Q9BV36	0.3741
Q8ZNR3	P31947	0.3745
Q8ZNR3	Q8WY64	0.7209
Q8ZNR3	Q13188	0.6120
Q8ZNR3	Q14139	0.2192
Q8ZNR3	Q5S007	0.5080
Q8ZNR3	Q9NRC6	0.7698
Q8ZNR3	Q9H4P4	0.1634
Q8ZNR3	Q9UNA1	0.5756
Q8ZNR3	P23743	0.7380
Q8ZNR3	P09917	0.0909
Q8ZNR3	P00441	0.2114
Q8ZNR3	Q12962	0.1317
Q8ZNR3	O14757	0.3475
Q8ZNR3	O00463	0.0639
Q8ZNR3	Q13424	0.7329
Q8ZNR3	O60299	0.1248
Q8ZNR3	P14316	0.4417
Q8ZNR3	Q13017	0.2813
Q8ZNR3	Q9UMX0	0.5761
Q8ZNR3	Q8N1W1	0.5594
Q8ZNR3	P11217	0.0663
Q8ZNR3	Q9HBK9	0.0924
Q8ZNR3	P51610	0.0585
Q8ZNR3	P52732	0.1767
Q8ZNR3	P10721	0.6300
Q8ZNR3	P05783	0.8884
Q8ZNR3	Q9Y285	0.2445
Q8ZNR3	P61764	0.3655
Q8ZNR3	Q6P597	0.2297
Q8ZNR3	P19835	0.4083
Q8ZNR3	Q8WUM4	0.4341
Q8ZNR3	Q13480	0.2445
Q8ZNR3	Q96A58	0.8125
Q8ZNR3	O76011	0.8389
Q8ZNR3	P04792	0.6039
Q8ZNR3	Q86XP0	0.4631
Q8ZNR3	P25787	0.2445
Q8ZNR3	Q9H492	0.3287
Q8ZNR3	Q04323	0.0603
Q8ZNR3	Q7L523	0.4742
Q8ZNR3	Q16082	0.2445
Q8ZNR3	O75563	0.4771
Q8ZNR3	Q14152	0.3912
Q8ZNR3	Q00653	0.7310
Q8ZNR3	P63279	0.6631
Q8ZNR3	P55210	0.4490
Q8ZNR3	P50238	0.7222
Q8ZNR3	P16104	0.3068
Q8ZNR3	Q7L0Q8	0.9948
Q8ZNR3	Q14444	0.0924
Q8ZNR3	P55854	0.1203
Q8ZNR3	Q07890	0.8518
Q8ZNR3	Q8WXH0	0.7588
Q8ZNR3	Q16555	0.2445
Q8ZNR3	A6NHL2	0.6369
Q8ZNR3	Q92843	0.1018
Q8ZNR3	Q86XR7	0.4152
Q8ZNR3	Q969M7	0.6631
Q8ZNR3	Q9BYX4	0.1325
Q8ZNR3	Q969H4	0.2415
Q8ZNR3	P51636	0.2293
Q8ZNR3	Q00013	0.3919
Q8ZNR3	Q15654	0.7637
Q8ZNR3	P38606	0.3810
Q8ZNR3	Q8WUD1	0.6422
Q8ZNR3	Q02297	0.5639
Q8ZNR3	P22694	0.9637
Q8ZNR3	O00231	0.1600
Q8ZNR3	P63167	0.4735
Q8ZNR3	O60684	0.3059
Q8ZNR3	Q86SQ7	0.3287
Q8ZNR3	Q8TAF3	0.4733
Q8ZNR3	Q13283	0.1337
Q8ZNR3	P62851	0.1222
Q8ZNR3	O60493	0.1476
Q8ZNR3	P42684	0.6498
Q8ZNR3	Q9NQC7	0.2078
Q8ZNR3	O60437	0.4295
Q8ZNR3	P02766	0.3400
Q8ZNR3	Q96PU5	0.6938
Q8ZNR3	O75170	0.0575
Q8ZNR3	P18085	0.8079
Q8ZNR3	P53355	0.3842
Q8ZNR3	P46459	0.1235
Q8ZNR3	Q9Y4X5	0.2413
Q8ZNR3	Q9H0B6	0.3287
Q8ZNR3	P62330	0.6617
Q8ZNR3	O43353	0.5083
Q8ZNR3	P84098	0.1549
Q8ZNR3	P35270	0.1222
Q8ZNR3	Q8IVF4	0.6045
Q8ZNR3	P61106	0.6422
Q8ZNR3	P60709	0.7947
Q8ZNR3	Q9Y496	0.3287
Q8ZNR3	Q13112	0.2379
Q8ZNR3	Q6KB66	0.8995
Q8ZNR3	Q68DC2	0.3625
Q8ZNR3	Q00532	0.4231
Q8ZNR3	Q8IYK8	0.8109
Q8ZNR3	O75955	0.2341
Q8ZNR3	Q12982	0.2445
Q8ZNR3	P78527	0.7233
Q8ZNR3	Q8NFW9	0.7847
Q8ZNR3	Q14247	0.3754
Q8ZNR3	O75410	0.0420
Q8ZNR3	O43889	0.1342
Q8ZNR3	O00444	0.3803
Q8ZNR3	P07550	0.3409
Q8ZNR3	Q92529	0.7043
Q8ZNR3	P31994	0.4850
Q8ZNR3	P48681	0.6057
Q8ZNR3	Q0JRZ9	0.3866
Q8ZNR3	Q96AX9	0.7205
Q8ZNR3	Q92905	0.2926
Q8ZNR3	O75330	0.2094
Q8ZNR3	O96020	0.4514
Q8ZNR3	Q9Y678	0.2749
Q8ZNR3	Q7Z628	0.6813
Q8ZNR3	Q9NSK0	0.1223
Q8ZNR3	P04080	0.2736
Q8ZNR3	O14965	0.6817
Q8ZNR3	Q96RK4	0.2441
Q8ZNR3	P62714	0.2579
Q8ZNR3	Q96QB1	0.5526
Q8ZNR3	Q12948	0.2060
Q8ZNR3	P09493	0.3846
Q8ZNR3	Q7Z6J4	0.7115
Q8ZNR3	Q92747	0.8242
Q8ZNR3	P13639	0.0924
Q8ZNR3	P78396	0.5172
Q8ZNR3	O14974	0.4111
Q8ZNR3	Q8IUD2	0.2011
Q8ZNR3	O60716	0.7829
Q8ZNR3	Q13492	0.3550
Q8ZNR3	Q3KR16	0.6813
Q8ZNR3	Q14194	0.3287
Q8ZNR3	O14640	0.7329
Q8ZNR3	Q13233	0.3100
Q8ZNR3	P29353	0.7043
Q8ZNR3	Q9Y272	0.8406
Q8ZNR3	P32519	0.1081
Q8ZNR3	O95166	0.2151
Q8ZNR3	O00308	0.1232
Q8ZNR3	O43294	0.7673
Q8ZNR3	Q5XUX1	0.4494
Q8ZNR3	P49840	0.4231
Q8ZNR3	Q15172	0.1207
Q8ZNR3	Q9Y6Q9	0.1915
Q8ZNR3	P68032	0.7947
Q8ZNR3	Q5U651	0.3103
Q8ZNR3	O75531	0.3355
Q8ZNR3	Q17R89	0.4187
Q8ZNR3	Q13415	0.3070
Q8ZNR3	P35527	0.8389
Q8ZNR3	Q7Z713	0.4907
Q8ZNR3	Q04864	0.3845
Q8ZNR3	Q13155	0.2445
Q8ZNR3	P62081	0.2392
Q8ZNR3	P16118	0.2510
Q8ZNR3	O00139	0.3287
Q8ZNR3	O14604	0.4626
Q8ZNR3	Q6ZU15	0.2134
Q8ZNR3	Q14596	0.4927
Q8ZNR3	O00628	0.2709
Q8ZNR3	P10912	0.2977
Q8ZNR3	Q969H0	0.0678
Q8ZNR3	Q969Q5	0.6893
Q8ZNR3	P61006	0.8423
Q8ZNR3	Q12816	0.0239
Q8ZNR3	Q99698	0.2445
Q8ZNR3	Q86XR8	0.3113
Q8ZNR3	Q99608	0.0385
Q8ZNR3	Q9NRW1	0.6432
Q8ZNR3	Q9BPX5	0.2302
Q8ZNR3	O00429	0.3309
Q8ZNR3	O75083	0.3455
Q8ZNR3	P06396	0.2120
Q8ZNR3	Q01201	0.6159
Q8ZNR3	Q13588	0.7996
Q8ZNR3	Q15139	0.6088
Q8ZNR3	P48730	0.4721
Q8ZNR3	O94805	0.7097
Q8ZNR3	Q86WC6	0.4830
Q8ZNR3	Q15056	0.0482
Q8ZNR3	P21291	0.7142
Q8ZNR3	P31150	0.4187
Q8ZNR3	Q7Z7A1	0.3287
Q8ZNR3	Q16236	0.2814
Q8ZNR3	P23497	0.2407
Q8ZNR3	P60842	0.2911
Q8ZNR3	Q9ULE6	0.2445
Q8ZNR3	O15143	0.9063
Q8ZNR3	Q3KRB8	0.0980
Q8ZNR3	O95171	0.3222
Q8ZNR3	Q6P5Z2	0.9637
Q8ZNR3	P84085	0.8079
Q8ZNR3	P52907	0.5185
Q8ZNR3	P19525	0.3661
Q8ZNR3	P12270	0.3319
Q8ZNR3	P07197	0.8884
Q8ZNR3	Q9UKS6	0.5005
Q8ZNR3	Q86Y07	0.7995
Q8ZNR3	Q96Q15	0.6541
Q8ZNR3	P10398	0.7152
Q8ZNR3	Q7Z7A3	0.0944
Q8ZNR3	O94827	0.6268
Q8ZNR3	P42025	0.7947
Q8ZNR3	P62745	0.9899
Q8ZNR3	Q9P2P5	0.2566
Q8ZNR3	O43781	0.5585
Q8ZNR3	P63267	0.7947
Q8ZNR3	Q8N7Z5	0.5898
Q8ZNR3	Q16512	0.9637
Q8ZNR3	O14921	0.1578
Q8ZNR3	P46937	0.2746
Q8ZNR3	P62857	0.1549
Q8ZNR3	P67775	0.2764
Q8ZNR3	O14810	0.0924
Q8ZNR3	P11940	0.2093
Q8ZNR3	Q9H8W4	0.4162
Q8ZNR3	Q13884	0.7309
Q8ZNR3	Q5JTC6	0.2772
Q8ZNR3	Q5I0X7	0.5160
Q8ZNR3	P35568	0.3660
Q8ZNR3	Q08AE8	0.1306
Q8ZNR3	P10911	0.4416
Q8ZNR3	P04406	0.3353
Q8ZNR3	P50570	0.5711
Q8ZNR3	Q13322	0.6097
Q8ZNR3	Q99942	0.5447
Q8ZNR3	O95239	0.3486
Q8ZNR3	P05161	0.3101
Q8ZNR3	Q9UQN3	0.0982
Q8ZNR3	Q9NZM3	0.6022
Q8ZNR3	P21359	0.5272
Q8ZNR3	Q14807	0.1767
Q8ZNR3	Q7Z4S6	0.1469
Q8ZNR3	Q9Y2X7	0.4098
Q8ZNR3	P13501	0.4052
Q8ZNR3	O60880	0.4478
Q8ZNR3	A6NGH8	0.5465
Q8ZNR3	P51692	0.4469
Q8ZNR3	O60763	0.2609
Q8ZNR3	Q9H1Y0	0.0982
Q8ZNR3	Q00535	0.4346
Q8ZNR3	Q5SYB0	0.6757
Q8ZNR3	P00533	0.6989
Q8ZNR3	Q86SG2	0.6414
Q8ZNR3	O14727	0.5249
Q8ZNR3	P78386	0.8389
Q8ZNR3	Q6ZMY6	0.5263
Q8ZNR3	P10809	0.3907
Q8ZNR3	O75334	0.3666
Q8ZNR3	P62491	0.6677
Q8ZNR3	Q12840	0.3287
Q8ZNR3	Q9BZE9	0.2632
Q8ZNR3	Q96HA8	0.2445
Q8ZNR3	Q12959	0.4998
Q8ZNR3	P09913	0.2445
Q8ZNR3	P10301	0.7363
Q8ZNR3	O15078	0.3370
Q8ZNR3	P21579	0.6840
Q8ZNR3	P52198	0.9890
Q8ZNR3	P22681	0.2651
Q8ZNR3	P51956	0.5683
Q8ZNR3	P31146	0.3811
Q8ZNR3	P00540	0.4943
Q8ZNR3	P29317	0.5750
Q8ZNR3	P62847	0.1222
Q8ZNR3	Q13795	0.8027
Q8ZNR3	Q9Y5K5	0.0789
Q8ZNR3	Q8IVU3	0.2429
Q8ZNR3	Q15323	0.8389
Q8ZNR3	P08670	0.7468
Q8ZNR3	P23381	0.2445
Q8ZNR3	P62993	0.7996
Q8ZNR3	P50458	0.7267
Q8ZNR3	P62166	0.2772
Q8ZNR3	O15273	0.2445
Q8ZNR3	P24941	0.4346
Q8ZNR3	Q07960	0.4514
Q8ZNR3	O15392	0.1885
Q8ZNR3	P61966	0.2949
Q8ZNR3	Q02363	0.2272
Q8ZNR3	Q9NXU5	0.8027
Q8ZNR3	Q6TFL4	0.3060
Q8ZNR3	O75044	0.4035
Q8ZNR3	Q96QK1	0.2445
Q8ZNR3	Q13409	0.2677
Q8ZNR3	Q9BRR9	0.2745
Q8ZNR3	Q02224	0.3287
Q8ZNR3	P11142	0.3806
Q8ZNR3	P61923	0.0924
Q8ZNR3	Q9UKB1	0.3479
Q8ZNR3	P61587	0.9838
Q8ZNR3	P35869	0.3419
Q8ZNR3	O00762	0.7210
Q8ZNR3	Q6ZV73	0.5905
Q8ZNR3	P20700	0.9579
Q8ZNR3	Q99578	0.8317
Q8ZNR3	P67936	0.2310
Q8ZNR3	Q9NS28	0.4117
Q8ZNR3	P17081	1.0000
Q8ZNR3	Q9UL26	0.6598
Q8ZNR3	Q13402	0.7580
Q8ZNR3	Q9UBE8	0.5663
Q8ZNR3	Q96CF2	0.2151
Q8ZNR3	P26232	0.5765
Q8ZNR3	Q8TAI7	0.7193
Q8ZNR3	Q9Y239	0.5410
Q8ZNR3	Q9Y6T7	0.7273
Q8ZNR3	O15055	0.3451
Q8ZNR3	P17542	0.3178
Q8ZNR3	P04075	0.2480
Q8ZNR3	Q13315	0.5512
Q8ZNR3	Q07283	0.2065
Q8ZNR3	Q9UPQ3	0.5961
Q8ZNR3	Q14204	0.3561
Q8ZNR3	O43903	0.4124
Q8ZNR3	Q58FG1	0.2434
Q8ZNR3	P68366	0.6369
Q8ZNR3	Q0VDF9	0.3822
Q8ZNR3	Q9UNH7	0.1462
Q8ZNR3	P04264	0.9579
Q8ZNR3	P15153	1.0000
Q8ZNR3	P11234	0.8247
Q8ZNR3	O95267	0.8818
Q8ZNR3	P35908	0.9157
Q8ZNR3	Q3MJ16	0.5341
Q8ZNR3	Q16829	0.5217
Q8ZNR3	Q13287	0.0780
Q8ZNR3	Q6PUV4	0.0924
Q8ZNR3	P15121	0.0466
Q8ZNR3	Q92985	0.4999
Q8ZNR3	P45984	0.6195
Q8ZNR3	Q9NZZ3	0.2445
Q8ZNR3	Q7Z3T8	0.4956
Q8ZNR3	P37231	0.1765
Q8ZNR3	Q8IZD4	0.2445
Q8ZNR3	P62314	0.1010
Q8ZNR3	O15524	0.6106
Q8ZNR3	Q9H6Z9	0.1667
Q8ZNR3	Q6XZF7	0.5795
Q8ZNR3	Q9NRN7	0.0909
Q8ZNR3	Q13642	0.7274
Q8ZNR3	Q05682	0.4173
Q8ZNR3	Q9NZ52	0.3240
Q8ZNR3	Q8IWW6	0.0980
Q8ZNR3	Q0P5N6	0.6168
Q8ZNR3	Q9NYG5	0.1329
Q8ZNR3	P56559	0.8027
Q8ZNR3	P07951	0.1767
Q8ZNR3	Q15466	0.1794
Q8ZNR3	Q5T5U3	0.0980
Q8ZNR3	P36405	0.6098
Q8ZNR3	Q15418	0.9637
Q8ZNR3	Q14088	0.7753
Q8ZNR3	P07900	0.2685
Q8ZNR3	P61457	0.1615
Q8ZNR3	Q8NEM0	0.1888
Q8ZNR3	Q7Z3Y8	0.8389
Q8ZNR3	P18848	0.3542
Q8ZNR3	P16157	0.4128
Q8ZNR3	Q14160	0.0695
Q8ZNR3	P51580	0.0924
Q8ZNR3	Q9BTW9	0.1435
Q8ZNR3	Q58FF8	0.2434
Q8ZNR3	P50479	0.6326
Q8ZNR3	Q96S95	0.1251
Q8ZNR3	O15066	0.3287
Q8ZNR3	Q16658	0.4626
Q8ZNR3	O14713	0.2445
Q8ZNR3	Q5GLZ8	0.2429
Q8ZNR3	P46108	0.4566
Q8ZNR3	Q8NHY2	0.3204
Q8ZNR3	Q8NA23	0.6500
Q8ZNR3	P43034	0.4733
Q8ZNR3	P62987	0.5889
Q8ZNR3	Q6XUX3	0.6999
Q8ZNR3	Q9NPB6	0.3660
Q8ZNR3	P13500	0.4052
Q8ZNR3	P19174	0.8065
Q8ZNR3	Q9H939	0.1767
Q8ZNR3	O00212	0.9918
Q8ZNR3	P46531	0.6085
Q8ZNR3	P10145	0.2863
Q8ZNR3	P61289	0.2445
Q8ZNR3	Q9ULI4	0.1767
Q8ZNR3	P05129	0.9637
Q8ZNR3	P24534	0.1327
Q8ZNR3	O43379	0.5249
Q8ZNR3	O60663	0.7967
Q8ZNR3	Q86WI3	0.5377
Q8ZNR3	P01034	0.1784
Q8ZNR3	Q14677	0.3886
Q8ZNR3	Q9NSI8	0.0924
Q8ZNR3	O95057	0.7639
Q8ZNR3	O75995	0.3269
Q8ZNR3	O14775	0.5942
Q8ZNR3	Q15596	0.3451
Q8ZNR3	Q13515	0.8389
Q8ZNR3	O76027	0.2733
Q8ZNR3	Q13033	0.3218
Q8ZNR3	P61224	0.7597
Q8ZNR3	Q6ZN54	0.6902
Q8ZNR3	Q9Y6K9	0.3808
Q8ZNR3	Q9HBH0	0.9927
Q8ZNR3	P27448	0.4648
Q8ZNR3	P60866	0.1242
Q8ZNR3	O00159	0.7537
Q8ZNR3	Q13547	0.2748
Q8ZNR3	P05771	0.9637
Q8ZNR3	Q8N6D5	0.4869
Q8ZNR3	P00338	0.2510
Q8ZNR3	Q05048	0.4013
Q8ZNR3	Q8WVK7	0.3287
Q8ZNR3	P41279	0.4966
Q8ZNR3	Q8IVI9	0.3754
Q8ZNR3	Q8IVL0	0.4854
Q8ZNR3	P46781	0.1242
Q8ZNR3	Q86VW2	0.8000
Q8ZNR3	O75843	0.3070
Q8ZNR3	Q8TCU6	0.4738
Q8ZNR3	P35268	0.0924
Q8ZNR3	Q13867	0.2445
Q8ZNR3	P51617	0.6914
Q8ZNR3	P61073	0.4654
Q8ZNR3	O14980	0.3206
Q8ZNR3	P51178	0.3959
Q8ZNR3	Q09028	0.5091
Q8ZNR3	P27348	0.2220
Q8ZNR3	Q9UJC3	0.4470
Q8ZNR3	P33402	0.0924
Q8ZNR3	Q8NBT2	0.2233
Q8ZNR3	P19878	0.4447
Q8ZNR3	Q15751	0.2083
Q8ZNR3	P14649	0.4168
Q8ZNR3	O14908	0.4323
Q8ZNR3	P31946	0.4084
Q8ZNR3	Q14344	0.9493
Q8ZNR3	P62877	0.2836
Q8ZNR3	Q59H18	0.5120
Q8ZNR3	P30305	0.2072
Q8ZNR3	Q6UXN9	0.5807
Q8ZNR3	P20336	0.6441
Q8ZNR3	Q96IY1	0.3070
Q8ZNR3	P26583	0.3694
Q8ZNR3	Q15669	0.9991
Q8ZNR3	Q9Y5J5	0.4897
Q8ZNR3	O43660	0.5263
Q8ZNR3	Q13616	0.4420
Q8ZNR3	B2RTY4	0.7528
Q8ZNR3	O14579	0.1309
Q8ZNR3	Q9UHD2	0.5101
Q8ZNR3	P38646	0.2589
Q8ZNR3	P09211	0.2445
Q8ZNR3	Q96CN5	0.4832
Q8ZNR3	O43747	0.3886
Q8ZNR3	P48742	0.7947
Q8ZNR3	P25445	0.1548
Q8ZNR3	P42768	0.7643
Q8ZNR3	P09972	0.3174
Q8ZNR3	P19429	0.2445
Q8ZNR3	Q9GZS3	0.5807
Q8ZNR3	Q8IWV7	0.1056
Q8ZNR3	P28062	0.3682
Q8ZNR3	Q15036	0.2445
Q8ZNR3	P35222	0.6521
Q8ZNR3	O95786	0.0372
Q8ZNR3	Q86YV9	0.0982
Q8ZNR3	Q14019	0.6225
Q8ZNR3	Q86YV0	0.6553
Q8ZNR3	P61254	0.1568
Q8ZNR3	Q6ZMW3	0.2819
Q8ZNR3	Q05193	0.3667
Q8ZNR3	Q96FS4	0.2471
Q8ZNR3	P55327	0.2473
Q8ZNR3	Q9Y4H2	0.2772
Q8ZNR3	Q07866	0.3287
Q8ZNR3	Q5VT25	0.7615
Q8ZQ79	P20929	0.3341
Q8ZQ79	Q9UBN7	0.1999
Q8ZQ79	Q7Z569	0.2562
Q8ZQ79	Q9H8V3	0.5828
Q8ZQ79	Q9UBW5	0.1835
Q8ZQ79	P49427	0.6631
Q8ZQ79	O00329	0.4450
Q8ZQ79	P51149	0.4907
Q8ZQ79	P53041	0.2255
Q8ZQ79	Q969T4	0.7968
Q8ZQ79	P02549	0.5518
Q8ZQ79	P31323	0.1251
Q8ZQ79	P31151	0.1071
Q8ZQ79	O75116	0.6537
Q8ZQ79	P11021	0.2693
Q8ZQ79	P01130	0.3832
Q8ZQ79	P60981	0.3118
Q8ZQ79	P46934	0.3682
Q8ZQ79	Q8IYD1	0.2445
Q8ZQ79	O60229	0.3294
Q8ZQ79	Q9P1U1	0.6558
Q8ZQ79	Q9NR09	0.6907
Q8ZQ79	Q70J99	0.4340
Q8ZQ79	O14559	0.1447
Q8ZQ79	Q9UNN5	0.2445
Q8ZQ79	P49023	0.6447
Q8ZQ79	Q9BW27	0.3026
Q8ZQ79	P61077	0.6631
Q8ZQ79	P13647	0.6021
Q8ZQ79	Q53LP3	0.5017
Q8ZQ79	Q7Z614	0.2392
Q8ZQ79	Q96CA5	0.2846
Q8ZQ79	P15882	0.3752
Q8ZQ79	Q04695	0.6021
Q8ZQ79	Q9HAU4	0.4096
Q8ZQ79	Q9HBI1	0.4209
Q8ZQ79	P68400	0.4344
Q8ZQ79	Q9UN19	0.4245
Q8ZQ79	P68363	0.3048
Q8ZQ79	Q14005	0.7068
Q8ZQ79	Q8N7F7	0.4200
Q8ZQ79	Q8N5C8	0.2742
Q8ZQ79	Q86WG5	0.2902
Q8ZQ79	O95684	0.2808
Q8ZQ79	Q13137	0.0663
Q8ZQ79	Q13523	0.3640
Q8ZQ79	Q9NZN5	0.7654
Q8ZQ79	P12883	0.5415
Q8ZQ79	O60504	0.5706
Q8ZQ79	Q8N9B8	0.5266
Q8ZQ79	P09429	0.0822
Q8ZQ79	Q8NB16	0.5403
Q8ZQ79	P07948	0.5027
Q8ZQ79	Q8IYJ3	0.5766
Q8ZQ79	O14512	0.6203
Q8ZQ79	P28482	0.6266
Q8ZQ79	Q9Y6J8	0.5541
Q8ZQ79	Q96PV0	0.2046
Q8ZQ79	Q9BX70	0.3983
Q8ZQ79	Q9HC77	0.3287
Q8ZQ79	P68106	0.2694
Q8ZQ79	Q9H0H5	0.1159
Q8ZQ79	P68133	0.6558
Q8ZQ79	P25786	0.1242
Q8ZQ79	Q9Y4K3	0.4181
Q8ZQ79	Q9Y6W5	0.5767
Q8ZQ79	P11137	0.0783
Q8ZQ79	P14317	0.4061
Q8ZQ79	O95613	0.3287
Q8ZQ79	P52565	0.6495
Q8ZQ79	Q05655	0.7032
Q8ZQ79	O14641	0.7068
Q8ZQ79	Q9BRA2	0.2445
Q8ZQ79	Q92888	0.5682
Q8ZQ79	Q9ULZ3	0.1966
Q8ZQ79	Q969V5	0.4331
Q8ZQ79	Q96J02	0.3682
Q8ZQ79	Q9HCH5	0.5076
Q8ZQ79	Q12979	0.3209
Q8ZQ79	P78406	0.1587
Q8ZQ79	Q9BXL7	0.3117
Q8ZQ79	P25791	0.5099
Q8ZQ79	P30260	0.3064
Q8ZQ79	Q9H8T0	0.2776
Q8ZQ79	Q5VVX9	0.5873
Q8ZQ79	Q15025	0.4986
Q8ZQ79	Q14C86	0.3733
Q8ZQ79	Q9HC98	0.1863
Q8ZQ79	Q969Q4	0.5213
Q8ZQ79	P42773	0.3660
Q8ZQ79	P08729	0.6021
Q8ZQ79	Q02156	0.7032
Q8ZQ79	Q12933	0.1132
Q8ZQ79	Q15311	0.1745
Q8ZQ79	Q15653	0.5217
Q8ZQ79	Q13075	0.6898
Q8ZQ79	P57737	0.5185
Q8ZQ79	Q15147	0.3024
Q8ZQ79	O95271	0.2902
Q8ZQ79	Q13451	0.2427
Q8ZQ79	Q13489	0.3063
Q8ZQ79	P28072	0.1834
Q8ZQ79	O60674	0.5366
Q8ZQ79	O43516	0.6429
Q8ZQ79	Q13813	0.5446
Q8ZQ79	Q9NXR1	0.3287
Q8ZQ79	P04637	0.2735
Q8ZQ79	Q8IUC4	0.4065
Q8ZQ79	Q13748	0.3048
Q8ZQ79	Q5XLA6	0.2220
Q8ZQ79	Q8IWJ2	0.4884
Q8ZQ79	P08138	0.1122
Q8ZQ79	Q15121	0.2574
Q8ZQ79	O94986	0.3585
Q8ZQ79	P48729	0.4935
Q8ZQ79	P68104	0.1317
Q8ZQ79	Q9Y216	0.0924
Q8ZQ79	O95487	0.2445
Q8ZQ79	Q86V81	0.1213
Q8ZQ79	Q9P258	0.2065
Q8ZQ79	P52294	0.4219
Q8ZQ79	Q15080	0.4266
Q8ZQ79	Q676U5	0.3003
Q8ZQ79	Q5HYK7	0.5696
Q8ZQ79	Q9H4B6	0.3092
Q8ZQ79	P11171	0.5455
Q8ZQ79	P62753	0.2743
Q8ZQ79	P41743	0.7032
Q8ZQ79	Q9H444	0.2445
Q8ZQ79	Q9NPP4	0.4313
Q8ZQ79	P07355	0.0346
Q8ZQ79	Q9NRD0	0.3720
Q8ZQ79	P38936	0.0909
Q8ZQ79	Q02241	0.3287
Q8ZQ79	P47756	0.5185
Q8ZQ79	P13489	0.4383
Q8ZQ79	Q15052	0.6394
Q8ZQ79	O00750	0.5775
Q8ZQ79	P49703	0.7247
Q8ZQ79	Q14980	0.3585
Q8ZQ79	Q13972	0.4466
Q8ZQ79	Q8IUQ4	0.3476
Q8ZQ79	Q86YS7	0.5693
Q8ZQ79	Q96L92	0.6488
Q8ZQ79	P17252	0.8290
Q8ZQ79	P08631	0.5027
Q8ZQ79	Q96Q42	0.1150
Q8ZQ79	O43295	0.2131
Q8ZQ79	Q15286	0.5506
Q8ZQ79	O15111	0.5861
Q8ZQ79	Q8IYU2	0.3669
Q8ZQ79	Q9UK41	0.2772
Q8ZQ79	Q9BTM9	0.2445
Q8ZQ79	O60296	0.4025
Q8ZQ79	P17612	0.8290
Q8ZQ79	Q15833	0.2772
Q8ZQ79	Q9BZF9	0.2925
Q8ZQ79	Q14155	0.6861
Q8ZQ79	P10636	0.4702
Q8ZQ79	P06213	0.6004
Q8ZQ79	Q9Y4G6	0.4567
Q8ZQ79	Q6ZNL6	0.6201
Q8ZQ79	Q9C000	0.4181
Q8ZQ79	P56524	0.0777
Q8ZQ79	O60291	0.3260
Q8ZQ79	Q9BQA1	0.4031
Q8ZQ79	P46109	0.2772
Q8ZQ79	Q93009	0.2348
Q8ZQ79	Q00005	0.0301
Q8ZQ79	Q2PPJ7	0.2226
Q8ZQ79	P50395	0.4187
Q8ZQ79	Q8N0X2	0.3003
Q8ZQ79	Q9Y3P9	0.3287
Q8ZQ79	Q13796	0.2987
Q8ZQ79	O14966	0.4519
Q8ZQ79	Q96B36	0.2445
Q8ZQ79	P85298	0.2215
Q8ZQ79	Q99961	0.3724
Q8ZQ79	O00192	0.4942
Q8ZQ79	O00303	0.2445
Q8ZQ79	P57059	0.1879
Q8ZQ79	Q7Z6J0	0.4219
Q8ZQ79	O75815	0.3351
Q8ZQ79	P20339	0.4950
Q8ZQ79	O00499	0.5829
Q8ZQ79	P63096	0.7435
Q8ZQ79	P28065	0.3355
Q8ZQ79	Q5JSH3	0.3488
Q8ZQ79	P35658	0.1345
Q8ZQ79	P61026	0.5531
Q8ZQ79	P11831	0.2530
Q8ZQ79	P11441	0.3648
Q8ZQ79	P19838	0.4736
Q8ZQ79	P40763	0.4931
Q8ZQ79	P54725	0.4676
Q8ZQ79	Q9NR80	0.7204
Q8ZQ79	Q8WWN8	0.1687
Q8ZQ79	P01111	0.7612
Q8ZQ79	O75143	0.2445
Q8ZQ79	Q9Y6D5	0.3287
Q8ZQ79	P35613	0.4278
Q8ZQ79	Q9BVC4	0.2445
Q8ZQ79	P11277	0.6128
Q8ZQ79	P26038	0.6068
Q8ZQ79	Q9Y2X8	0.6631
Q8ZQ79	Q53QZ3	0.2667
Q8ZQ79	Q92730	0.9577
Q8ZQ79	Q9NR12	0.6447
Q8ZQ79	P04899	0.7435
Q8ZQ79	O14556	0.2183
Q8ZQ79	Q71U36	0.3048
Q8ZQ79	P63000	0.9638
Q8ZQ79	Q8IY33	0.1614
Q8ZQ79	P52735	0.6625
Q8ZQ79	P58107	0.1633
Q8ZQ79	P17661	0.7211
Q8ZQ79	P57081	0.0884
Q8ZQ79	Q9Y6H5	0.2693
Q8ZQ79	Q03135	0.3905
Q8ZQ79	Q99836	0.4474
Q8ZQ79	Q14651	0.6841
Q8ZQ79	Q96HC4	0.6447
Q8ZQ79	Q5JU85	0.3160
Q8ZQ79	P42566	0.4213
Q8ZQ79	P13797	0.6841
Q8ZQ79	Q8IX03	0.1644
Q8ZQ79	Q96GD4	0.7204
Q8ZQ79	P60953	0.9638
Q8ZQ79	P32019	0.0996
Q8ZQ79	Q5VV41	0.5828
Q8ZQ79	Q9BRK5	0.1547
Q8ZQ79	Q15058	0.0301
Q8ZQ79	P12882	0.5415
Q8ZQ79	Q96FJ2	0.2094
Q8ZQ79	Q8IWZ3	0.2299
Q8ZQ79	P33176	0.2524
Q8ZQ79	Q04759	0.7795
Q8ZQ79	P35579	0.5415
Q8ZQ79	P50607	0.1251
Q8ZQ79	P42224	0.2739
Q8ZQ79	Q96EV8	0.2772
Q8ZQ79	Q9NZU5	0.6427
Q8ZQ79	Q9H0M0	0.3211
Q8ZQ79	P98171	0.4367
Q8ZQ79	O43264	0.3287
Q8ZQ79	Q6IA86	0.3154
Q8ZQ79	O43307	0.5703
Q8ZQ79	P32121	0.2772
Q8ZQ79	P84095	0.9638
Q8ZQ79	P62979	0.3295
Q8ZQ79	P49407	0.1644
Q8ZQ79	O94875	0.3724
Q8ZQ79	Q05086	0.3355
Q8ZQ79	Q13615	0.4059
Q8ZQ79	O95294	0.7053
Q8ZQ79	Q9Y5P4	0.2743
Q8ZQ79	Q13526	0.0465
Q8ZQ79	Q9ULT8	0.3745
Q8ZQ79	Q5EG05	0.4479
Q8ZQ79	P61586	0.8535
Q8ZQ79	P35900	0.6021
Q8ZQ79	O00506	0.3788
Q8ZQ79	P00966	0.2445
Q8ZQ79	Q14CB8	0.0851
Q8ZQ79	Q13347	0.2445
Q8ZQ79	Q9BQI6	0.5745
Q8ZQ79	Q12852	0.6429
Q8ZQ79	P24864	0.2743
Q8ZQ79	P08134	0.9638
Q8ZQ79	Q9Y4F1	0.6353
Q8ZQ79	Q96G01	0.1755
Q8ZQ79	Q9P2R3	0.4736
Q8ZQ79	Q92882	0.3178
Q8ZQ79	Q13464	0.7032
Q8ZQ79	Q99873	0.2445
Q8ZQ79	Q14847	0.4887
Q8ZQ79	Q8WWW0	0.2847
Q8ZQ79	Q4L180	0.4612
Q8ZQ79	P05062	0.4324
Q8ZQ79	P57771	0.1762
Q8ZQ79	Q05513	0.8290
Q8ZQ79	Q9NUQ3	0.0712
Q8ZQ79	Q14192	0.6048
Q8ZQ79	Q5JSP0	0.6392
Q8ZQ79	O43172	0.3366
Q8ZQ79	O15117	0.2445
Q8ZQ79	Q8NAA4	0.3003
Q8ZQ79	Q8N3D4	0.5808
Q8ZQ79	Q9H0U4	0.5032
Q8ZQ79	Q14232	0.2772
Q8ZQ79	Q9UI47	0.0784
Q8ZQ79	Q5TCZ1	0.6925
Q8ZQ79	P43405	0.5795
Q8ZQ79	Q8IZQ1	0.3067
Q8ZQ79	P25789	0.3355
Q8ZQ79	Q9UPN3	0.6948
Q8ZQ79	Q14644	0.4568
Q8ZQ79	Q07889	0.6147
Q8ZQ79	Q9UI08	0.3476
Q8ZQ79	Q15154	0.5101
Q8ZQ79	P61086	0.7968
Q8ZQ79	O60711	0.6447
Q8ZQ79	P49459	0.6631
Q8ZQ79	Q13425	0.6537
Q8ZQ79	P61225	0.8685
Q8ZQ79	Q15283	0.6837
Q8ZQ79	Q15185	0.2743
Q8ZQ79	Q15327	0.3858
Q8ZQ79	Q76G19	0.5790
Q8ZQ79	Q00987	0.2196
Q8ZQ79	Q14315	0.7090
Q8ZQ79	Q5TCQ9	0.5250
Q8ZQ79	Q9UQF2	0.6337
Q8ZQ79	Q8N392	0.1682
Q8ZQ79	P29074	0.5340
Q8ZQ79	Q01995	0.6208
Q8ZQ79	P55735	0.0940
Q8ZQ79	P31749	0.8290
Q8ZQ79	Q9Y623	0.5415
Q8ZQ79	P40306	0.1834
Q8ZQ79	P31949	0.0676
Q8ZQ79	P26441	0.0567
Q8ZQ79	Q495M9	0.3135
Q8ZQ79	Q9BX66	0.3912
Q8ZQ79	Q7LBR1	0.2445
Q8ZQ79	Q14653	0.4865
Q8ZQ79	Q9BVJ7	0.1222
Q8ZQ79	Q8IWE5	0.1811
Q8ZQ79	Q8NHQ1	0.3585
Q8ZQ79	Q9H254	0.7354
Q8ZQ79	O00743	0.1037
Q8ZQ79	P46783	0.2743
Q8ZQ79	P10114	0.7183
Q8ZQ79	Q6ZSZ5	0.6486
Q8ZQ79	Q9BXL6	0.4280
Q8ZQ79	Q6GPH4	0.1390
Q8ZQ79	Q06547	0.4676
Q8ZQ79	P61088	0.5562
Q8ZQ79	Q15599	0.3963
Q8ZQ79	Q5BJF6	0.3287
Q8ZQ79	P40617	0.7195
Q8ZQ79	A7KAX9	0.4514
Q8ZQ79	Q5EBL8	0.6786
Q8ZQ79	O75832	0.5046
Q8ZQ79	P50502	0.3492
Q8ZQ79	P28066	0.2743
Q8ZQ79	O43293	0.2364
Q8ZQ79	O43707	0.4956
Q8ZQ79	Q7Z6I6	0.1447
Q8ZQ79	P35749	0.5415
Q8ZQ79	P57735	0.4980
Q8ZQ79	P62826	0.4955
Q8ZQ79	Q15075	0.6250
Q8ZQ79	Q8IZJ4	0.4542
Q8ZQ79	O00505	0.4757
Q8ZQ79	Q6DT37	0.6268
Q8ZQ79	P30304	0.2445
Q8ZQ79	P57796	0.0924
Q8ZQ79	P53778	0.4390
Q8ZQ79	Q92934	0.2766
Q8ZQ79	P49770	0.2445
Q8ZQ79	P15924	0.3502
Q8ZQ79	P49795	0.1528
Q8ZQ79	Q9H1K0	0.4645
Q8ZQ79	O00170	0.3319
Q8ZQ79	Q99584	0.1808
Q8ZQ79	Q9UNE7	0.2189
Q8ZQ79	Q14680	0.1440
Q8ZQ79	Q86YR5	0.1549
Q8ZQ79	P31944	0.3420
Q8ZQ79	P08238	0.2837
Q8ZQ79	Q9BR76	0.5667
Q8ZQ79	P20618	0.3355
Q8ZQ79	P63165	0.4684
Q8ZQ79	P62937	0.3604
Q8ZQ79	O76013	0.6021
Q8ZQ79	Q8N264	0.4743
Q8ZQ79	P46939	0.6532
Q8ZQ79	P62837	0.6631
Q8ZQ79	Q96QV1	0.5653
Q8ZQ79	Q96L33	0.9638
Q8ZQ79	P11388	0.0709
Q8ZQ79	O43597	0.3614
Q8ZQ79	Q92614	0.6890
Q8ZQ79	O75553	0.4365
Q8ZQ79	Q96M96	0.6253
Q8ZQ79	Q99816	0.2236
Q8ZQ79	P78560	0.1174
Q8ZQ79	Q01082	0.7354
Q8ZQ79	O43491	0.6290
Q8ZQ79	Q15382	0.7556
Q8ZQ79	Q13045	0.0718
Q8ZQ79	Q684P5	0.1978
Q8ZQ79	P42226	0.3688
Q8ZQ79	Q9Y283	0.3325
Q8ZQ79	Q9NT62	0.2668
Q8ZQ79	Q15334	0.0301
Q8ZQ79	O15511	0.3719
Q8ZQ79	P63151	0.0105
Q8ZQ79	P05937	0.2445
Q8ZQ79	P50542	0.2668
Q8ZQ79	Q9GZM8	0.2097
Q8ZQ79	Q96P47	0.5106
Q8ZQ79	O14910	0.5843
Q8ZQ79	Q9UKW4	0.7635
Q8ZQ79	O75695	0.1515
Q8ZQ79	P62942	0.2790
Q8ZQ79	P60510	0.1335
Q8ZQ79	P08107	0.2693
Q8ZQ79	Q96PK2	0.6627
Q8ZQ79	Q99683	0.2634
Q8ZQ79	Q8NBT0	0.2556
Q8ZQ79	Q8IZP0	0.5366
Q8ZQ79	Q86SG6	0.3583
Q8ZQ79	P62070	0.8062
Q8ZQ79	P20338	0.5032
Q8ZQ79	P61020	0.4721
Q8ZQ79	Q9H0F7	0.5213
Q8ZQ79	P34947	0.8290
Q8ZQ79	Q00597	0.2445
Q8ZQ79	Q9UK22	0.3666
Q8ZQ79	Q9BZV1	0.1594
Q8ZQ79	Q3YEC7	0.4964
Q8ZQ79	P49418	0.1742
Q8ZQ79	O14639	0.6946
Q8ZQ79	P46060	0.3287
Q8ZQ79	Q6IBS0	0.0407
Q8ZQ79	Q9Y2U5	0.2676
Q8ZQ79	Q9UER7	0.2269
Q8ZQ79	P55957	0.3203
Q8ZQ79	Q96N96	0.5494
Q8ZQ79	Q13459	0.4675
Q8ZQ79	Q99426	0.0301
Q8ZQ79	Q6DN90	0.3160
Q8ZQ79	O95398	0.4387
Q8ZQ79	P59998	0.3955
Q8ZQ79	Q9P289	0.3230
Q8ZQ79	Q6ZRI8	0.1075
Q8ZQ79	Q9BWF2	0.2293
Q8ZQ79	Q99418	0.4217
Q8ZQ79	P19784	0.4853
Q8ZQ79	Q9Y3L5	0.7193
Q8ZQ79	Q96MT3	0.5916
Q8ZQ79	Q15464	0.7318
Q8ZQ79	Q92974	0.5157
Q8ZQ79	O75112	0.6447
Q8ZQ79	P53350	0.7204
Q8ZQ79	Q14525	0.6021
Q8ZQ79	Q9P209	0.3287
Q8ZQ79	P98174	0.5806
Q8ZQ79	Q8N5V2	0.3344
Q8ZQ79	P08567	0.3317
Q8ZQ79	Q96T51	0.4202
Q8ZQ79	O94844	0.9662
Q8ZQ79	P61160	0.6558
Q8ZQ79	O60447	0.1269
Q8ZQ79	P20936	0.4487
Q8ZQ79	Q13561	0.3287
Q8ZQ79	Q99962	0.4213
Q8ZQ79	P49720	0.1834
Q8ZQ79	Q13596	0.3886
Q8ZQ79	P08779	0.6021
Q8ZQ79	Q9NP31	0.6351
Q8ZQ79	P53992	0.1790
Q8ZQ79	P63092	0.6877
Q8ZQ79	O75791	0.5753
Q8ZQ79	Q9UPT5	0.4585
Q8ZQ79	Q9ULH1	0.2703
Q8ZQ79	P35241	0.4257
Q8ZQ79	Q7Z5H3	0.3059
Q8ZQ79	A1IGU5	0.5033
Q8ZQ79	Q969U6	0.2474
Q8ZQ79	O15519	0.2702
Q8ZQ79	Q13541	0.2743
Q8ZQ79	Q86VP1	0.2254
Q8ZQ79	Q9UM11	0.4441
Q8ZQ79	O43255	0.3580
Q8ZQ79	P04271	0.2394
Q8ZQ79	P63208	0.1316
Q8ZQ79	Q13490	0.3063
Q8ZQ79	P04626	0.6004
Q8ZQ79	P55212	0.3951
Q8ZQ79	P18206	0.5839
Q8ZQ79	P08133	0.2112
Q8ZQ79	P13796	0.6841
Q8ZQ79	Q155Q3	0.6295
Q8ZQ79	Q92608	0.4221
Q8ZQ79	Q14974	0.4219
Q8ZQ79	Q99689	0.1662
Q8ZQ79	P35609	0.4956
Q8ZQ79	P16949	0.1767
Q8ZQ79	O14879	0.0982
Q8ZQ79	P52630	0.2553
Q8ZQ79	Q7Z6G8	0.2313
Q8ZQ79	P48059	0.6447
Q8ZQ79	P63261	0.6558
Q8ZQ79	P51159	0.3690
Q8ZQ79	Q02790	0.3834
Q8ZQ79	P29474	0.2376
Q8ZQ79	Q8NFZ5	0.3836
Q8ZQ79	Q9BZG1	0.6261
Q8ZQ79	O60841	0.2445
Q8ZQ79	P11055	0.5415
Q8ZQ79	Q14511	0.3974
Q8ZQ79	Q14CS0	0.0924
Q8ZQ79	Q12955	0.4165
Q8ZQ79	O95433	0.3492
Q8ZQ79	P60763	0.9638
Q8ZQ79	Q93096	0.1259
Q8ZQ79	Q6NXT1	0.2452
Q8ZQ79	O15145	0.2380
Q8ZQ79	P10599	0.4637
Q8ZQ79	Q9NRR5	0.5411
Q8ZQ79	O15083	0.5017
Q8ZQ79	P36507	0.5014
Q8ZQ79	P62879	0.3548
Q8ZQ79	P62333	0.3070
Q8ZQ79	Q7Z444	0.8945
Q8ZQ79	Q01484	0.3837
Q8ZQ79	P25963	0.7435
Q8ZQ79	Q14141	0.1211
Q8ZQ79	O76009	0.6021
Q8ZQ79	P51681	0.2893
Q8ZQ79	P98155	0.5933
Q8ZQ79	O15357	0.5201
Q8ZQ79	Q9UKX3	0.4521
Q8ZQ79	O60610	0.1967
Q8ZQ79	Q9BQE3	0.3048
Q8ZQ79	P57105	0.6537
Q8ZQ79	Q7RTP6	0.5263
Q8ZQ79	P61158	0.6558
Q8ZQ79	Q04206	0.5567
Q8ZQ79	Q9NSC5	0.2813
Q8ZQ79	Q96IF1	0.6447
Q8ZQ79	P58753	0.1266
Q8ZQ79	P06241	0.5522
Q8ZQ79	Q86X27	0.3040
Q8ZQ79	P55345	0.6447
Q8ZQ79	P46527	0.2295
Q8ZQ79	O75161	0.4626
Q8ZQ79	Q9Y2K3	0.5415
Q8ZQ79	P02545	0.7049
Q8ZQ79	Q8TE67	0.6370
Q8ZQ79	Q86VI3	0.3570
Q8ZQ79	Q9NR81	0.6468
Q8ZQ79	Q9P107	0.1447
Q8ZQ79	P23258	0.3816
Q8ZQ79	Q8IXI2	0.9191
Q8ZQ79	P23443	0.8290
Q8ZQ79	P28070	0.1834
Q8ZQ79	Q9Y5X1	0.5269
Q8ZQ79	P50461	0.3501
Q8ZQ79	Q92973	0.3355
Q8ZQ79	P59046	0.2834
Q8ZQ79	Q13114	0.3681
Q8ZQ79	Q8WZ64	0.1437
Q8ZQ79	P57729	0.5732
Q8ZQ79	Q2Q1W2	0.3663
Q8ZQ79	Q14999	0.3653
Q8ZQ79	Q12834	0.4441
Q8ZQ79	O43815	0.2624
Q8ZQ79	Q8IVF5	0.3770
Q8ZQ79	O14508	0.2872
Q8ZQ79	Q9BZL4	0.2891
Q8ZQ79	Q13685	0.2556
Q8ZQ79	Q8TBB1	0.5132
Q8ZQ79	O00471	0.0924
Q8ZQ79	Q5SW96	0.3886
Q8ZQ79	O75912	0.3151
Q8ZQ79	P36406	0.7186
Q8ZQ79	O43374	0.7310
Q8ZQ79	O14939	0.1828
Q8ZQ79	Q04917	0.1371
Q8ZQ79	P02538	0.7211
Q8ZQ79	P50452	0.2445
Q8ZQ79	Q13158	0.3700
Q8ZQ79	O75582	0.8290
Q8ZQ79	Q13474	0.4608
Q8ZQ79	P31948	0.0257
Q8ZQ79	Q13501	0.3364
Q8ZQ79	Q96JJ3	0.3287
Q8ZQ79	P37840	0.2078
Q8ZQ79	O60518	0.0594
Q8ZQ79	P05109	0.1583
Q8ZQ79	Q32P44	0.2213
Q8ZQ79	Q9BV47	0.3559
Q8ZQ79	P14635	0.3287
Q8ZQ79	P42772	0.2445
Q8ZQ79	P01116	0.8006
Q8ZQ79	P15498	0.5882
Q8ZQ79	O95678	0.6021
Q8ZQ79	P23528	0.4046
Q8ZQ79	P35606	0.3035
Q8ZQ79	P11802	0.3501
Q8ZQ79	Q15819	0.5585
Q8ZQ79	Q9UNF0	0.4282
Q8ZQ79	Q15438	0.4217
Q8ZQ79	O75665	0.3287
Q8ZQ79	O60260	0.2156
Q8ZQ79	Q86UR1	0.3724
Q8ZQ79	Q68DK2	0.2215
Q8ZQ79	P98170	0.2826
Q8ZQ79	P30047	0.2812
Q8ZQ79	P15311	0.6068
Q8ZQ79	P25788	0.3355
Q8ZQ79	Q7LDG7	0.6791
Q8ZQ79	O43900	0.4649
Q8ZQ79	Q12851	0.3230
Q8ZQ79	O95644	0.3006
Q8ZQ79	P27361	0.7394
Q8ZQ79	P51965	0.7968
Q8ZQ79	P48431	0.1317
Q8ZQ79	Q86WH2	0.0628
Q8ZQ79	P52757	0.3752
Q8ZQ79	Q9H4E7	0.1819
Q8ZQ79	Q93034	0.3355
Q8ZQ79	Q12774	0.5088
Q8ZQ79	Q6T311	0.5005
Q8ZQ79	P27986	0.4002
Q8ZQ79	O76081	0.1762
Q8ZQ79	Q99933	0.3243
Q8ZQ79	O95278	0.2976
Q8ZQ79	Q9Y6R0	0.1758
Q8ZQ79	P78352	0.4737
Q8ZQ79	O43852	0.3759
Q8ZQ79	Q9BRC7	0.4141
Q8ZQ79	Q96MT8	0.3287
Q8ZQ79	Q8IUC6	0.3120
Q8ZQ79	P28074	0.3355
Q8ZQ79	P55072	0.3318
Q8ZQ79	P51864	0.4456
Q8ZQ79	P62136	0.1335
Q8ZQ79	Q3V6T2	0.2816
Q8ZQ79	Q9HCC9	0.3612
Q8ZQ79	P31995	0.4695
Q8ZQ79	Q13023	0.0111
Q8ZQ79	Q13228	0.2743
Q8ZQ79	P98164	0.4842
Q8ZQ79	P05787	0.6021
Q8ZQ79	Q92928	0.5032
Q8ZQ79	P00519	0.5775
Q8ZQ79	Q99490	0.4334
Q8ZQ79	Q5JS13	0.4771
Q8ZQ79	Q8TAT6	0.0909
Q8ZQ79	P41220	0.3070
Q8ZQ79	P13535	0.5415
Q8ZQ79	P30279	0.2716
Q8ZQ79	Q8TEC5	0.4282
Q8ZQ79	P47736	0.2448
Q8ZQ79	Q9BZR8	0.2445
Q8ZQ79	O76003	0.3207
Q8ZQ79	Q9Y572	0.2772
Q8ZQ79	P54762	0.5027
Q8ZQ79	Q9UKT8	0.2579
Q8ZQ79	P30153	0.1317
Q8ZQ79	Q9H4E5	0.9638
Q8ZQ79	Q7Z698	0.3452
Q8ZQ79	O00206	0.1645
Q8ZQ79	P13645	0.5859
Q8ZQ79	P53384	0.1235
Q8ZQ79	Q9UJ41	0.0965
Q8ZQ79	P42575	0.2668
Q8ZQ79	P02533	0.6021
Q8ZQ79	P25815	0.0676
Q8ZQ79	Q5EBL4	0.1549
Q8ZQ79	O95999	0.3341
Q8ZQ79	Q9HCE7	0.2772
Q8ZQ79	P61962	0.0765
Q8ZQ79	O43765	0.0368
Q8ZQ79	Q9UPV9	0.1196
Q8ZQ79	O15068	0.5346
Q8ZQ79	Q7Z460	0.3287
Q8ZQ79	P11532	0.4562
Q8ZQ79	P63104	0.2588
Q8ZQ79	Q13905	0.5402
Q8ZQ79	Q9UK73	0.2581
Q8ZQ79	P61019	0.7033
Q8ZQ79	Q96RU3	0.4495
Q8ZQ79	P40616	0.7195
Q8ZQ79	P55211	0.1666
Q8ZQ79	P42345	0.3765
Q8ZQ79	Q6IQ23	0.2539
Q8ZQ79	Q9BSW2	0.4017
Q8ZQ79	P05067	0.2377
Q8ZQ79	P54105	0.3614
Q8ZQ79	Q9BYG4	0.3457
Q8ZQ79	Q13576	0.4796
Q8ZQ79	Q86WV1	0.5443
Q8ZQ79	P13385	0.3989
Q8ZQ79	Q15942	0.6437
Q8ZQ79	Q15831	0.3579
Q8ZQ79	O00186	0.3070
Q8ZQ79	P49798	0.1251
Q8ZQ79	O75146	0.1742
Q8ZQ79	P62258	0.3721
Q8ZQ79	Q9P0K7	0.4652
Q8ZQ79	Q8NFH8	0.1960
Q8ZQ79	Q9Y6D6	0.2743
Q8ZQ79	Q92997	0.7068
Q8ZQ79	Q2TAY7	0.3517
Q8ZQ79	Q9UII4	0.2445
Q8ZQ79	Q9Y3M8	0.4187
Q8ZQ79	Q86WG3	0.0893
Q8ZQ79	P46821	0.3614
Q8ZQ79	P35080	0.1640
Q8ZQ79	Q7Z6B7	0.4210
Q8ZQ79	P14923	0.6346
Q8ZQ79	Q9Y376	0.2445
Q8ZQ79	Q14103	0.1344
Q8ZQ79	P46379	0.3222
Q8ZQ79	Q9Y3E7	0.2445
Q8ZQ79	Q9H7C4	0.0924
Q8ZQ79	Q96ED9	0.3584
Q8ZQ79	O43524	0.2075
Q8ZQ79	O14576	0.3287
Q8ZQ79	Q99963	0.3453
Q8ZQ79	Q16513	0.8290
Q8ZQ79	Q8IYB4	0.3388
Q8ZQ79	O00221	0.4612
Q8ZQ79	Q9Y2I6	0.1767
Q8ZQ79	P98082	0.3584
Q8ZQ79	O14964	0.4059
Q8ZQ79	O15085	0.7606
Q8ZQ79	Q9NRY4	0.3261
Q8ZQ79	P04350	0.3863
Q8ZQ79	P07332	0.5007
Q8ZQ79	Q15109	0.3556
Q8ZQ79	P61081	0.3340
Q8ZQ79	Q8N3F8	0.6254
Q8ZQ79	P19012	0.6021
Q8ZQ79	Q8NFP9	0.1251
Q8ZQ79	Q9NZJ0	0.2385
Q8ZQ79	P53618	0.3682
Q8ZQ79	P35442	0.3830
Q8ZQ79	P62158	0.3353
Q8ZQ79	P02511	0.1005
Q8ZQ79	O43150	0.2718
Q8ZQ79	Q9UJU6	0.5592
Q8ZQ79	Q9NRL3	0.2495
Q8ZQ79	P05412	0.1226
Q8ZQ79	P63313	0.0238
Q8ZQ79	P61981	0.3333
Q8ZQ79	Q7L7X3	0.3230
Q8ZQ79	P42331	0.1989
Q8ZQ79	Q96P48	0.2978
Q8ZQ79	Q9NXV2	0.3355
Q8ZQ79	P29466	0.4907
Q8ZQ79	Q38SD2	0.4619
Q8ZQ79	Q96HU8	0.7639
Q8ZQ79	P56539	0.1642
Q8ZQ79	O15131	0.3079
Q8ZQ79	A1A4S6	0.4514
Q8ZQ79	P26447	0.5073
Q8ZQ79	P80511	0.2424
Q8ZQ79	Q9BQS8	0.5339
Q8ZQ79	P42771	0.2250
Q8ZQ79	Q14790	0.5705
Q8ZQ79	P07196	0.6021
Q8ZQ79	Q9UKX2	0.5415
Q8ZQ79	Q8WZA2	0.4514
Q8ZQ79	O15350	0.1893
Q8ZQ79	P01112	0.7612
Q8ZQ79	O15259	0.5342
Q8ZQ79	P49757	0.2628
Q8ZQ79	Q86V86	0.1773
Q8ZQ79	Q08043	0.4956
Q8ZQ79	P09525	0.3089
Q8ZQ79	P35555	0.3644
Q8ZQ79	Q14289	0.5795
Q8ZQ79	Q9Y281	0.0475
Q8ZQ79	P35813	0.1132
Q8ZQ79	O15061	0.3799
Q8ZQ79	Q6P4F7	0.0225
Q8ZQ79	P41252	0.2743
Q8ZQ79	O94868	0.3562
Q8ZQ79	O43166	0.6932
Q8ZQ79	Q07812	0.1221
Q8ZQ79	Q6GYQ0	0.0244
Q8ZQ79	P63146	0.6631
Q8ZQ79	P51148	0.4773
Q8ZQ79	P19388	0.2889
Q8ZQ79	P84077	0.7247
Q8ZQ79	Q9HC29	0.6113
Q8ZQ79	P37802	0.5175
Q8ZQ79	O75190	0.0804
Q8ZQ79	Q15542	0.3003
Q8ZQ79	Q8TEW0	0.6537
Q8ZQ79	P36404	0.7195
Q8ZQ79	Q5VST9	0.2883
Q8ZQ79	Q8NDX1	0.4640
Q8ZQ79	Q86VS8	0.2962
Q8ZQ79	Q13177	0.4546
Q8ZQ79	Q9GZS0	0.3083
Q8ZQ79	Q9HD26	0.7068
Q8ZQ79	P11233	0.7055
Q8ZQ79	Q9NQY0	0.3128
Q8ZQ79	Q8TDF6	0.7331
Q8ZQ79	Q9Y295	0.0738
Q8ZQ79	Q9NPI6	0.2445
Q8ZQ79	P52292	0.3355
Q8ZQ79	P51955	0.2370
Q8ZQ79	P49815	0.3407
Q8ZQ79	O00459	0.6399
Q8ZQ79	Q99558	0.5917
Q8ZQ79	P51813	0.5522
Q8ZQ79	Q8NI35	0.6537
Q8ZQ79	Q05209	0.2772
Q8ZQ79	P62328	0.4626
Q8ZQ79	Q13617	0.0912
Q8ZQ79	A6NH57	0.7963
Q8ZQ79	P49368	0.3863
Q8ZQ79	O95714	0.4666
Q8ZQ79	Q99996	0.3287
Q8ZQ79	Q86YT6	0.4103
Q8ZQ79	O15169	0.2516
Q8ZQ79	O43187	0.3551
Q8ZQ79	Q16539	0.5327
Q8ZQ79	Q9NZL6	0.3848
Q8ZQ79	P14598	0.6201
Q8ZQ79	P35998	0.3653
Q8ZQ79	O00548	0.5450
Q8ZQ79	P12814	0.4956
Q8ZQ79	P20340	0.5261
Q8ZQ79	Q15208	0.5773
Q8ZQ79	P24385	0.2716
Q8ZQ79	O75935	0.3287
Q8ZQ79	O15205	0.0367
Q8ZQ79	P35580	0.5415
Q8ZQ79	P06753	0.2383
Q8ZQ79	Q8NF91	0.6948
Q8ZQ79	O96018	0.3690
Q8ZQ79	O43586	0.3453
Q8ZQ79	P49674	0.2905
Q8ZQ79	Q12802	0.7054
Q8ZQ79	Q9Y490	0.6068
Q8ZQ79	O00629	0.4179
Q8ZQ79	Q9Y297	0.2884
Q8ZQ79	O95757	0.2844
Q8ZQ79	P51668	0.7968
Q8ZQ79	Q9UM54	0.5415
Q8ZQ79	P36897	0.5584
Q8ZQ79	P40818	0.2772
Q8ZQ79	P58546	0.1833
Q8ZQ79	O14907	0.5189
Q8ZQ79	O95219	0.1528
Q8ZQ79	Q13509	0.3048
Q8ZQ79	Q9NVA2	0.3608
Q8ZQ79	Q70Z35	0.4795
Q8ZQ79	Q96HU1	0.3163
Q8ZQ79	Q06187	0.3490
Q8ZQ79	P10916	0.3287
Q8ZQ79	P18054	0.2988
Q8ZQ79	Q07954	0.3028
Q8ZQ79	Q96HA7	0.3484
Q8ZQ79	Q8N5H7	0.3835
Q8ZQ79	O15020	0.6906
Q8ZQ79	Q9Y5S1	0.5011
Q8ZQ79	Q92963	0.8260
Q8ZQ79	Q9UL25	0.5152
Q8ZQ79	O43739	0.4217
Q8ZQ79	Q9BQL6	0.3452
Q8ZQ79	Q9BSJ2	0.3585
Q8ZQ79	O00291	0.4749
Q8ZQ79	O60784	0.3886
Q8ZQ79	P09619	0.6004
Q8ZQ79	P61204	0.7247
Q8ZQ79	Q99661	0.3287
Q8ZQ79	Q05329	0.2772
Q8ZQ79	Q15811	0.4690
Q8ZQ79	Q13885	0.3048
Q8ZQ79	O60271	0.1694
Q8ZQ79	Q8N8L6	0.5213
Q8ZQ79	Q03001	0.5029
Q8ZQ79	P49747	0.3644
Q8ZQ79	Q9UGP4	0.6447
Q8ZQ79	P20591	0.2445
Q8ZQ79	Q13671	0.2978
Q8ZQ79	P20073	0.1107
Q8ZQ79	O43663	0.0926
Q8ZQ79	P42685	0.5027
Q8ZQ79	O14818	0.3355
Q8ZQ79	Q14532	0.6021
Q8ZQ79	P35221	0.4518
Q8ZQ79	O14933	0.7968
Q8ZQ79	O14896	0.2239
Q8ZQ79	O14920	0.5562
Q8ZQ79	Q9H0E2	0.2445
Q8ZQ79	Q7Z6G3	0.1201
Q8ZQ79	O15294	0.3070
Q8ZQ79	Q8IXI1	0.9577
Q8ZQ79	Q8TEU7	0.6276
Q8ZQ79	P35968	0.5842
Q8ZQ79	Q15173	0.2445
Q8ZQ79	Q13094	0.5101
Q8ZQ79	P50995	0.2642
Q8ZQ79	Q9NYJ8	0.4353
Q8ZQ79	P08727	0.6021
Q8ZQ79	Q13131	0.2133
Q8ZQ79	Q6P3W7	0.4535
Q8ZQ79	Q53HC9	0.6044
Q8ZQ79	Q9NYI0	0.4713
Q8ZQ79	O14827	0.4466
Q8ZQ79	Q9UGK3	0.3150
Q8ZQ79	Q8TDM6	0.5593
Q8ZQ79	O60890	0.4182
Q8ZQ79	P51151	0.2265
Q8ZQ79	P62834	0.6824
Q8ZQ79	P31947	0.3138
Q8ZQ79	Q8WY64	0.5984
Q8ZQ79	Q13188	0.3788
Q8ZQ79	Q14139	0.1830
Q8ZQ79	Q5S007	0.3009
Q8ZQ79	Q9UNA1	0.5756
Q8ZQ79	P00441	0.2114
Q8ZQ79	O14757	0.3287
Q8ZQ79	Q13424	0.7068
Q8ZQ79	Q13017	0.2813
Q8ZQ79	Q9UMX0	0.5424
Q8ZQ79	Q8N1W1	0.5297
Q8ZQ79	Q06124	0.3229
Q8ZQ79	P51610	0.0006
Q8ZQ79	P05783	0.6516
Q8ZQ79	P61764	0.2266
Q8ZQ79	P19835	0.2155
Q8ZQ79	Q8WUM4	0.4341
Q8ZQ79	Q13480	0.2445
Q8ZQ79	Q96A58	0.8125
Q8ZQ79	O76011	0.6021
Q8ZQ79	P04792	0.6039
Q8ZQ79	Q86XP0	0.3022
Q8ZQ79	P25787	0.2445
Q8ZQ79	Q9H492	0.3287
Q8ZQ79	Q7L523	0.3910
Q8ZQ79	Q16082	0.2445
Q8ZQ79	O75563	0.3462
Q8ZQ79	Q14152	0.2743
Q8ZQ79	P63279	0.6631
Q8ZQ79	P55210	0.3309
Q8ZQ79	P50238	0.4649
Q8ZQ79	Q7L0Q8	0.9586
Q8ZQ79	Q07890	0.7533
Q8ZQ79	Q8WXH0	0.6481
Q8ZQ79	Q86XR7	0.1845
Q8ZQ79	Q969M7	0.6045
Q8ZQ79	Q969H4	0.1106
Q8ZQ79	P51636	0.2293
Q8ZQ79	Q99569	0.6134
Q8ZQ79	Q8WUD1	0.5032
Q8ZQ79	O00231	0.0924
Q8ZQ79	Q9P212	0.4738
Q8ZQ79	P63167	0.4735
Q8ZQ79	Q8TAF3	0.2474
Q8ZQ79	Q13283	0.0111
Q8ZQ79	Q9NS23	0.8022
Q8ZQ79	O60493	0.1220
Q8ZQ79	Q9NQC7	0.2078
Q8ZQ79	O60437	0.2713
Q8ZQ79	Q96SI9	0.0771
Q8ZQ79	Q96PU5	0.4868
Q8ZQ79	P18085	0.7247
Q8ZQ79	P46459	0.1235
Q8ZQ79	P53814	0.5314
Q8ZQ79	Q9H0B6	0.3287
Q8ZQ79	Q9BUH8	0.2697
Q8ZQ79	P62330	0.5785
Q8ZQ79	Q9BRP4	0.4075
Q8ZQ79	O43353	0.5083
Q8ZQ79	Q8IVF4	0.3182
Q8ZQ79	P61106	0.5032
Q8ZQ79	P60709	0.6558
Q8ZQ79	Q9Y496	0.3287
Q8ZQ79	Q13112	0.1615
Q8ZQ79	Q68DC2	0.2902
Q8ZQ79	Q8IYK8	0.7848
Q8ZQ79	Q12982	0.2445
Q8ZQ79	Q8NFW9	0.5504
Q8ZQ79	Q14247	0.3031
Q8ZQ79	O75410	0.0301
Q8ZQ79	O43889	0.0851
Q8ZQ79	Q92529	0.5817
Q8ZQ79	P31994	0.4695
Q8ZQ79	Q96AX9	0.4632
Q8ZQ79	O96020	0.1490
Q8ZQ79	Q9Y678	0.1360
Q8ZQ79	Q7Z628	0.7054
Q8ZQ79	O14965	0.6817
Q8ZQ79	Q96RK4	0.2441
Q8ZQ79	P62714	0.1751
Q8ZQ79	Q96QB1	0.5526
Q8ZQ79	P09493	0.3846
Q8ZQ79	Q7Z6J4	0.5806
Q8ZQ79	Q92747	0.7519
Q8ZQ79	Q9NT22	0.2758
Q8ZQ79	O14974	0.2299
Q8ZQ79	Q13492	0.1727
Q8ZQ79	Q3KR16	0.6468
Q8ZQ79	Q14194	0.3287
Q8ZQ79	O14640	0.5842
Q8ZQ79	Q13233	0.1751
Q8ZQ79	P42574	0.4096
Q8ZQ79	P29353	0.5817
Q8ZQ79	Q9Y272	0.8406
Q8ZQ79	P32519	0.1081
Q8ZQ79	O43294	0.6447
Q8ZQ79	Q5XUX1	0.3268
Q8ZQ79	Q92783	0.3552
Q8ZQ79	P49840	0.3005
Q8ZQ79	Q8TD19	0.4065
Q8ZQ79	Q17R89	0.4187
Q8ZQ79	Q13415	0.3070
Q8ZQ79	P35527	0.6021
Q8ZQ79	Q7Z713	0.3681
Q8ZQ79	P62081	0.2084
Q8ZQ79	O14604	0.0238
Q8ZQ79	Q14596	0.3942
Q8ZQ79	O00628	0.1986
Q8ZQ79	Q969Q5	0.5504
Q8ZQ79	P61006	0.7033
Q8ZQ79	Q99698	0.2445
Q8ZQ79	Q86XR8	0.3106
Q8ZQ79	O00429	0.3309
Q8ZQ79	O75083	0.3957
Q8ZQ79	P06396	0.2120
Q8ZQ79	Q01201	0.2947
Q8ZQ79	Q13588	0.6771
Q8ZQ79	O94805	0.6835
Q8ZQ79	Q9NVJ2	0.5140
Q8ZQ79	Q68DX3	0.6517
Q8ZQ79	P31150	0.4187
Q8ZQ79	Q7Z7A1	0.3287
Q8ZQ79	P23497	0.1182
Q8ZQ79	Q9ULE6	0.2445
Q8ZQ79	O15143	0.7837
Q8ZQ79	Q3KRB8	0.1447
Q8ZQ79	O95171	0.1584
Q8ZQ79	Q6P5Z2	0.8290
Q8ZQ79	P84085	0.7247
Q8ZQ79	P52907	0.5185
Q8ZQ79	P19525	0.1088
Q8ZQ79	P12270	0.1832
Q8ZQ79	P07197	0.6516
Q8ZQ79	Q9UKS6	0.4282
Q8ZQ79	P10398	0.6429
Q8ZQ79	Q96PF2	0.1636
Q8ZQ79	O94827	0.6509
Q8ZQ79	P42025	0.6558
Q8ZQ79	P62745	0.9638
Q8ZQ79	P63267	0.6558
Q8ZQ79	Q8N7Z5	0.4673
Q8ZQ79	Q16512	0.8290
Q8ZQ79	O14921	0.1251
Q8ZQ79	P46937	0.2237
Q8ZQ79	P67775	0.1335
Q8ZQ79	Q13884	0.7048
Q8ZQ79	P35568	0.3660
Q8ZQ79	P10911	0.4455
Q8ZQ79	P04406	0.3353
Q8ZQ79	Q13322	0.4871
Q8ZQ79	O95239	0.2065
Q8ZQ79	P05161	0.1339
Q8ZQ79	Q9NZM3	0.5299
Q8ZQ79	P21359	0.4385
Q8ZQ79	Q9Y2X7	0.3375
Q8ZQ79	O60880	0.3252
Q8ZQ79	P51692	0.1707
Q8ZQ79	O60763	0.2609
Q8ZQ79	Q00535	0.3144
Q8ZQ79	Q5SYB0	0.5837
Q8ZQ79	P00533	0.6004
Q8ZQ79	Q9UN86	0.1295
Q8ZQ79	Q86SG2	0.5188
Q8ZQ79	O14727	0.2990
Q8ZQ79	P10809	0.3907
Q8ZQ79	Q12840	0.3287
Q8ZQ79	Q96HA8	0.2445
Q8ZQ79	P10301	0.7363
Q8ZQ79	O15078	0.3287
Q8ZQ79	P21579	0.5734
Q8ZQ79	P52198	0.9628
Q8ZQ79	P22681	0.0580
Q8ZQ79	P31146	0.3695
Q8ZQ79	Q9H3D4	0.2268
Q8ZQ79	Q8IVU3	0.0924
Q8ZQ79	Q15323	0.6021
Q8ZQ79	P08670	0.7468
Q8ZQ79	P62993	0.6771
Q8ZQ79	P50458	0.6544
Q8ZQ79	P62166	0.2772
Q8ZQ79	Q07960	0.4514
Q8ZQ79	O15392	0.2388
Q8ZQ79	P61966	0.1560
Q8ZQ79	Q02363	0.2272
Q8ZQ79	Q9NXU5	0.7195
Q8ZQ79	O75044	0.4210
Q8ZQ79	Q9NS87	0.1767
Q8ZQ79	Q9BRR9	0.3212
Q8ZQ79	Q9NZR1	0.1683
Q8ZQ79	Q02224	0.3287
Q8ZQ79	P11142	0.2773
Q8ZQ79	Q9NYY3	0.4718
Q8ZQ79	Q9UKB1	0.2579
Q8ZQ79	P61587	0.9577
Q8ZQ79	P35869	0.1615
Q8ZQ79	O00762	0.7210
Q8ZQ79	Q6ZV73	0.5821
Q8ZQ79	P20700	0.7211
Q8ZQ79	Q99578	0.8317
Q8ZQ79	P67936	0.2310
Q8ZQ79	Q9NS28	0.2319
Q8ZQ79	P17081	0.9638
Q8ZQ79	Q13402	0.5467
Q8ZQ79	Q9UBE8	0.3484
Q8ZQ79	Q96CF2	0.0924
Q8ZQ79	P26232	0.3760
Q8ZQ79	Q8TAI7	0.7193
Q8ZQ79	Q9Y239	0.5410
Q8ZQ79	Q9UMY4	0.3963
Q8ZQ79	Q13315	0.3503
Q8ZQ79	Q9UPQ3	0.4735
Q8ZQ79	Q14204	0.3287
Q8ZQ79	P68366	0.3048
Q8ZQ79	Q9NQL2	0.6050
Q8ZQ79	Q9Y6B6	0.7195
Q8ZQ79	P04264	0.7211
Q8ZQ79	P15153	0.9638
Q8ZQ79	P11234	0.6857
Q8ZQ79	O95267	0.7331
Q8ZQ79	P35908	0.6789
Q8ZQ79	Q3MJ16	0.2844
Q8ZQ79	Q16829	0.5217
Q8ZQ79	Q9UJM3	0.2276
Q8ZQ79	Q92985	0.4999
Q8ZQ79	Q9NZZ3	0.2445
Q8ZQ79	Q7Z3T8	0.2519
Q8ZQ79	P37231	0.0089
Q8ZQ79	O15524	0.5844
Q8ZQ79	Q6XZF7	0.5072
Q8ZQ79	Q13642	0.6048
Q8ZQ79	Q8IWW6	0.1447
Q8ZQ79	Q0P5N6	0.5871
Q8ZQ79	P56559	0.7195
Q8ZQ79	P07951	0.1767
Q8ZQ79	Q5T5U3	0.1447
Q8ZQ79	P36405	0.5266
Q8ZQ79	Q15418	0.8290
Q8ZQ79	P07900	0.2685
Q8ZQ79	P16157	0.3837
[truncated: 86,353 more chars]
