# Supplementary material for: AdaBoost Based Multi-Instance Transfer Learning for Predicting Proteome-Wide Interactions between Salmonella and Human Proteins
Source: PLoS One. 2014 Oct 17;9(10):e110488. doi: 10.1371/journal.pone.0110488 (PMC4212833; doi:10.1371/journal.pone.0110488)
Supplement: File S3 — XML file contains the clusters of interacting human partners that participate in specific biological processes. All the 25 Salmonella proteins are involved in the predicted PPI sub-networks. (XML) [file pone.0110488.s003.xml]

[Cluster 1]GO:0060632+P	biological_process	[name] regulation of microtubule-based movement	[def] "Any process that modulates the rate, frequency, or extent of microtubule-based movement, the movement of organelles, other microtubules and other particles along microtubules, mediated by motor proteins." [GOC
	Pathogen[sseG O84952] interacts with 3 human partners:{Q9UBN7;P10636;P78318}
	Pathogen[spvB P74846] interacts with 1 human partners:{P10636}
	Pathogen[spvC P0A2M9] interacts with 2 human partners:{Q9UBN7;P10636}
	Pathogen[sspH2 P0CE12] interacts with 1 human partners:{P10636}
	Pathogen[sopE O52623] interacts with 1 human partners:{P10636}
	Pathogen[sopE2 Q7CQD4] interacts with 1 human partners:{P10636}
	Pathogen[sopB O30916] interacts with 1 human partners:{P10636}
	Pathogen[sopA E1WGZ9] interacts with 3 human partners:{Q9UBN7;P10636;P78318}
	Pathogen[avrA E1WAB0] interacts with 1 human partners:{P10636}
	Pathogen[slrP Q8ZQQ2] interacts with 3 human partners:{Q9UBN7;P10636;P78318}
	Pathogen[sptP P74873] interacts with 1 human partners:{P10636}
	Pathogen[sipA E1WAC6] interacts with 3 human partners:{Q9UBN7;P10636;P78318}
	Pathogen[sseF O84951] interacts with 3 human partners:{Q9UBN7;P10636;P78318}
	Pathogen[spiC P0CZ04] interacts with 2 human partners:{P10636;P78318}
	Pathogen[pipB2 Q8ZMM8] interacts with 1 human partners:{P10636}
	Pathogen[sspH1 A4D0H6] interacts with 2 human partners:{Q9UBN7;P10636}
	Pathogen[sipC E1WAC8] interacts with 1 human partners:{P10636}
	Pathogen[sifA Q56061] interacts with 2 human partners:{Q9UBN7;P10636}
	Pathogen[sipC P0CL47] interacts with 1 human partners:{P10636}
	Pathogen[sseL Q8ZNG2] interacts with 2 human partners:{Q9UBN7;P10636}
	Pathogen[sipB Q56134] interacts with 1 human partners:{P10636}
	Pathogen[sopA Q8ZNR3] interacts with 3 human partners:{Q9UBN7;P10636;P78318}
	Pathogen[sseJ Q9FD10] interacts with 2 human partners:{Q9UBN7;P10636}
	Pathogen[sseI Q8ZQ79] interacts with 2 human partners:{Q9UBN7;P10636}
	Pathogen[sipA P0CL52] interacts with 3 human partners:{Q9UBN7;P10636;P78318}
[Cluster 2]GO:0030073+P	biological_process	[name] insulin secretion	[def] "The regulated release of proinsulin from secretory granules (B granules) in the B cells of the pancreas_ accompanied by cleavage of proinsulin to form mature insulin." [GOC
	Pathogen[sseG O84952] interacts with 9 human partners:{P68106;Q13555;Q9Y4I1;P04083;P52945;Q8WZA2;O14810;Q9Y6V0;Q9NZJ5}
	Pathogen[spvB P74846] interacts with 10 human partners:{P68106;Q13555;Q9Y4I1;P04083;P52945;Q8WZA2;Q8WVH0;O14810;Q9Y6V0;Q9NZJ5}
	Pathogen[spvC P0A2M9] interacts with 9 human partners:{P68106;Q13555;Q9Y4I1;P04083;P52945;Q8WZA2;O14810;Q9Y6V0;Q9NZJ5}
	Pathogen[sspH2 P0CE12] interacts with 6 human partners:{P68106;Q9Y4I1;P04083;Q8WZA2;Q9Y6V0;Q9NZJ5}
	Pathogen[sopE O52623] interacts with 8 human partners:{P68106;Q13555;Q9Y4I1;P04083;P52945;Q8WZA2;Q9Y6V0;Q9NZJ5}
	Pathogen[sopE2 Q7CQD4] interacts with 5 human partners:{P68106;Q9Y4I1;P04083;Q8WZA2;Q9NZJ5}
	Pathogen[sopB O30916] interacts with 8 human partners:{P68106;Q9Y4I1;P04083;P52945;Q8WZA2;O14810;Q9Y6V0;Q9NZJ5}
	Pathogen[sopA E1WGZ9] interacts with 10 human partners:{P68106;Q13555;Q9Y4I1;P04083;Q13562;P52945;Q8WZA2;O14810;Q9Y6V0;Q9NZJ5}
	Pathogen[avrA E1WAB0] interacts with 8 human partners:{P68106;Q13555;Q9Y4I1;P04083;P52945;Q8WZA2;Q9Y6V0;Q9NZJ5}
	Pathogen[slrP Q8ZQQ2] interacts with 12 human partners:{P68106;Q13555;Q9Y4I1;P42858;P04083;Q13562;P52945;Q15796;Q8WZA2;O14810;Q9Y6V0;Q9NZJ5}
	Pathogen[sptP P74873] interacts with 5 human partners:{P68106;Q9Y4I1;P04083;Q8WZA2;Q9NZJ5}
	Pathogen[sipA E1WAC6] interacts with 9 human partners:{P68106;Q13555;Q9Y4I1;P04083;P52945;Q8WZA2;O14810;Q9Y6V0;Q9NZJ5}
	Pathogen[sseF O84951] interacts with 9 human partners:{P68106;Q13555;Q9Y4I1;P04083;P52945;Q8WZA2;O14810;Q9Y6V0;Q9NZJ5}
	Pathogen[spiC P0CZ04] interacts with 10 human partners:{P68106;Q13555;Q9Y4I1;P04083;P52945;Q8WZA2;Q8WVH0;O14810;Q9Y6V0;Q9NZJ5}
	Pathogen[pipB2 Q8ZMM8] interacts with 7 human partners:{P68106;Q9Y4I1;P04083;P52945;Q8WZA2;Q9Y6V0;Q9NZJ5}
	Pathogen[sspH1 A4D0H6] interacts with 8 human partners:{P68106;Q13555;Q9Y4I1;P04083;Q8WZA2;O14810;Q9Y6V0;Q9NZJ5}
	Pathogen[sipC E1WAC8] interacts with 7 human partners:{P68106;Q13555;Q9Y4I1;P04083;Q8WZA2;Q9Y6V0;Q9NZJ5}
	Pathogen[sifA Q56061] interacts with 10 human partners:{P68106;Q13555;Q9Y4I1;P04083;P52945;Q8WZA2;Q8WVH0;O14810;Q9Y6V0;Q9NZJ5}
	Pathogen[sipC P0CL47] interacts with 7 human partners:{P68106;Q13555;Q9Y4I1;P04083;Q8WZA2;Q9Y6V0;Q9NZJ5}
	Pathogen[sseL Q8ZNG2] interacts with 8 human partners:{P68106;Q13555;Q9Y4I1;P04083;P52945;Q8WZA2;Q9Y6V0;Q9NZJ5}
	Pathogen[sipB Q56134] interacts with 5 human partners:{P68106;Q9Y4I1;Q8WZA2;Q9Y6V0;Q9NZJ5}
	Pathogen[sopA Q8ZNR3] interacts with 10 human partners:{P68106;Q13555;Q9Y4I1;P04083;Q13562;P52945;Q8WZA2;O14810;Q9Y6V0;Q9NZJ5}
	Pathogen[sseJ Q9FD10] interacts with 9 human partners:{P68106;Q13555;Q9Y4I1;P04083;P52945;Q8WZA2;O14810;Q9Y6V0;Q9NZJ5}
	Pathogen[sseI Q8ZQ79] interacts with 7 human partners:{P68106;Q9Y4I1;P04083;P52945;Q8WZA2;Q9Y6V0;Q9NZJ5}
	Pathogen[sipA P0CL52] interacts with 9 human partners:{P68106;Q13555;Q9Y4I1;P04083;P52945;Q8WZA2;O14810;Q9Y6V0;Q9NZJ5}
[Cluster 3]GO:0034141+P	biological_process	[name] positive regulation of toll-like receptor 3 signaling pathway	[def] "Any process that activates or increases the frequency, rate, or extent of toll-like receptor 3 signaling pathway." [GOC
	Pathogen[sseG O84952] interacts with 3 human partners:{P55085;P58753;Q96FA3}
	Pathogen[spvB P74846] interacts with 2 human partners:{P58753;Q96FA3}
	Pathogen[spvC P0A2M9] interacts with 2 human partners:{P55085;P58753}
	Pathogen[sspH2 P0CE12] interacts with 2 human partners:{P58753;Q96FA3}
	Pathogen[sopE O52623] interacts with 1 human partners:{P58753}
	Pathogen[sopE2 Q7CQD4] interacts with 1 human partners:{P58753}
	Pathogen[sopB O30916] interacts with 1 human partners:{P58753}
	Pathogen[sopA E1WGZ9] interacts with 3 human partners:{P55085;P58753;Q96FA3}
	Pathogen[avrA E1WAB0] interacts with 1 human partners:{P58753}
	Pathogen[slrP Q8ZQQ2] interacts with 2 human partners:{P58753;Q96FA3}
	Pathogen[sptP P74873] interacts with 2 human partners:{P55085;P58753}
	Pathogen[sipA E1WAC6] interacts with 3 human partners:{P55085;P58753;Q96FA3}
	Pathogen[sseF O84951] interacts with 3 human partners:{P55085;P58753;Q96FA3}
	Pathogen[spiC P0CZ04] interacts with 3 human partners:{P55085;P58753;Q96FA3}
	Pathogen[pipB2 Q8ZMM8] interacts with 1 human partners:{P58753}
	Pathogen[sspH1 A4D0H6] interacts with 3 human partners:{P55085;P58753;Q96FA3}
	Pathogen[sipC E1WAC8] interacts with 1 human partners:{P58753}
	Pathogen[sifA Q56061] interacts with 2 human partners:{P58753;Q96FA3}
	Pathogen[sipC P0CL47] interacts with 1 human partners:{P58753}
	Pathogen[sseL Q8ZNG2] interacts with 1 human partners:{P58753}
	Pathogen[sipB Q56134] interacts with 1 human partners:{P58753}
	Pathogen[sopA Q8ZNR3] interacts with 3 human partners:{P55085;P58753;Q96FA3}
	Pathogen[sseJ Q9FD10] interacts with 2 human partners:{P58753;Q96FA3}
	Pathogen[sseI Q8ZQ79] interacts with 2 human partners:{P58753;Q96FA3}
	Pathogen[sipA P0CL52] interacts with 3 human partners:{P55085;P58753;Q96FA3}
[Cluster 4]GO:0034329+P	biological_process	[name] cell junction assembly	[def] "A cellular process that results in the aggregation, arrangement and bonding together of a set of components to form a cell junction." [GOC
	Pathogen[sseG O84952] interacts with 33 human partners:{P49023;P13647;Q9HBI1;P55196;P50552;P41743;Q15052;Q16787;Q8N3R9;Q14315;Q96AC1;Q9BYG5;Q9NVD7;Q15569;P48509;P48059;P63261;Q15149;P02533;Q9BYG4;P14923;Q8TEW0;Q8NI35;P12814;P21333;P35221;Q13753;P60709;O60716;Q8WUP2;Q9NPB6;Q13418;Q7Z4I7}
	Pathogen[spvB P74846] interacts with 38 human partners:{P49023;P13647;Q9HBI1;P55196;P50552;P41743;Q15052;Q9Y624;Q16787;Q14315;Q96AC1;Q9BYG5;Q9NVD7;Q15569;P16144;P48059;P63261;Q8N3J6;Q13751;Q15149;Q9BY67;P05556;P02533;Q9BYG4;P14923;Q8TEW0;Q8NI35;P12814;P21333;P35221;Q13753;P60709;Q92692;O60716;Q8WUP2;Q9NPB6;Q13418;Q7Z4I7}
	Pathogen[spvC P0A2M9] interacts with 33 human partners:{P49023;P13647;Q9HBI1;P55196;P50552;P41743;Q15052;Q16787;Q8N3R9;Q14315;Q96AC1;Q9BYG5;Q9NVD7;Q15569;P48509;P48059;P63261;Q15149;P02533;Q9BYG4;P14923;Q8TEW0;Q8NI35;P12814;P21333;P35221;Q13753;P60709;O60716;Q8WUP2;Q9NPB6;Q13418;Q7Z4I7}
	Pathogen[sspH2 P0CE12] interacts with 30 human partners:{P49023;P13647;Q9HBI1;P55196;P50552;P41743;Q15052;Q14315;Q96AC1;Q9BYG5;Q9NVD7;Q15569;P48509;P48059;P63261;Q15149;Q9BY67;P02533;Q9BYG4;P14923;Q8TEW0;Q8NI35;P12814;P35221;P60709;O60716;Q8WUP2;Q9NPB6;Q13418;Q7Z4I7}
	Pathogen[sopE O52623] interacts with 32 human partners:{P49023;P13647;Q9HBI1;P55196;P50552;P41743;Q15052;Q16787;Q8N3R9;Q14315;Q96AC1;Q9BYG5;Q9NVD7;Q15569;P48059;P63261;Q15149;P02533;Q9BYG4;P14923;Q8TEW0;Q8NI35;P12814;P21333;P35221;Q13753;P60709;O60716;Q8WUP2;Q9NPB6;Q13418;Q7Z4I7}
	Pathogen[sopE2 Q7CQD4] interacts with 29 human partners:{P49023;P13647;Q9HBI1;P55196;P50552;P41743;Q15052;Q14315;Q96AC1;Q9BYG5;Q9NVD7;Q15569;P48059;P63261;Q15149;P02533;Q9BYG4;P14923;Q8TEW0;Q8NI35;P12814;P21333;P35221;P60709;O60716;Q8WUP2;Q9NPB6;Q13418;Q7Z4I7}
	Pathogen[sopB O30916] interacts with 31 human partners:{P49023;P13647;Q9HBI1;P55196;P50552;P41743;Q15052;Q8N3R9;Q14315;Q96AC1;Q9BYG5;Q9NVD7;Q15569;P48059;P63261;Q15149;P02533;Q9BYG4;P14923;Q8TEW0;Q8NI35;P12814;P21333;P35221;Q13753;P60709;O60716;Q8WUP2;Q9NPB6;Q13418;Q7Z4I7}
	Pathogen[sopA E1WGZ9] interacts with 34 human partners:{P49023;P13647;Q9HBI1;P55196;P50552;P41743;Q15052;Q9Y624;Q16787;Q8N3R9;Q14315;Q96AC1;Q9BYG5;Q9NVD7;Q15569;P48509;P48059;P63261;Q15149;P02533;Q9BYG4;P14923;Q8TEW0;Q8NI35;P12814;P21333;P35221;Q13753;P60709;O60716;Q8WUP2;Q9NPB6;Q13418;Q7Z4I7}
	Pathogen[avrA E1WAB0] interacts with 31 human partners:{P49023;P13647;Q9HBI1;P55196;P50552;P41743;Q15052;Q8N3R9;Q14315;Q96AC1;Q9BYG5;Q9NVD7;Q15569;P48509;P48059;P63261;Q15149;P02533;Q9BYG4;P14923;Q8TEW0;Q8NI35;P12814;P21333;P35221;P60709;O60716;Q8WUP2;Q9NPB6;Q13418;Q7Z4I7}
	Pathogen[slrP Q8ZQQ2] interacts with 42 human partners:{P49023;P13647;Q9HBI1;P55196;P50552;Q9NQS3;P41743;Q15052;Q9Y624;Q16787;Q8N3R9;Q14315;Q96AC1;Q9BYG5;Q9NVD7;Q15569;P48509;P48059;P63261;Q8N3J6;P12830;Q13751;Q15149;Q9BY67;P55290;P02533;Q9BYG4;P14923;Q8N126;Q8TEW0;Q8NI35;P12814;P21333;P35221;Q13753;P60709;Q92692;O60716;Q8WUP2;Q9NPB6;Q13418;Q7Z4I7}
	Pathogen[sptP P74873] interacts with 31 human partners:{P49023;P13647;Q9HBI1;P55196;P50552;P41743;Q15052;Q8N3R9;Q14315;Q96AC1;Q9BYG5;Q9NVD7;Q15569;P48509;P48059;P63261;Q15149;P02533;Q9BYG4;P14923;Q8TEW0;Q8NI35;P12814;P21333;P35221;P60709;O60716;Q8WUP2;Q9NPB6;Q13418;Q7Z4I7}
	Pathogen[sipA E1WAC6] interacts with 33 human partners:{P49023;P13647;Q9HBI1;P55196;P50552;P41743;Q15052;Q16787;Q8N3R9;Q14315;Q96AC1;Q9BYG5;Q9NVD7;Q15569;P48509;P48059;P63261;Q15149;P02533;Q9BYG4;P14923;Q8TEW0;Q8NI35;P12814;P21333;P35221;Q13753;P60709;O60716;Q8WUP2;Q9NPB6;Q13418;Q7Z4I7}
	Pathogen[sseF O84951] interacts with 32 human partners:{P49023;P13647;Q9HBI1;P55196;P50552;P41743;Q15052;Q16787;Q8N3R9;Q14315;Q96AC1;Q9BYG5;Q9NVD7;Q15569;P48509;P48059;P63261;Q15149;P02533;Q9BYG4;Q8TEW0;Q8NI35;P12814;P21333;P35221;Q13753;P60709;O60716;Q8WUP2;Q9NPB6;Q13418;Q7Z4I7}
	Pathogen[spiC P0CZ04] interacts with 39 human partners:{P49023;P13647;Q9HBI1;P55196;P50552;P41743;Q15052;Q9Y624;Q16787;Q8N3R9;Q14315;Q96AC1;Q9BYG5;Q9NVD7;Q15569;P48509;P16144;P48059;P63261;Q8N3J6;Q13751;Q15149;Q9BY67;P02533;Q9BYG4;P14923;Q8TEW0;Q8NI35;P12814;P21333;P35221;Q13753;P60709;Q92692;O60716;Q8WUP2;Q9NPB6;Q13418;Q7Z4I7}
	Pathogen[pipB2 Q8ZMM8] interacts with 30 human partners:{P49023;P13647;Q9HBI1;P55196;P50552;P41743;Q15052;Q16787;Q14315;Q96AC1;Q9BYG5;Q9NVD7;Q15569;P48059;P63261;Q15149;P02533;Q9BYG4;P14923;Q8TEW0;Q8NI35;P12814;P21333;P35221;P60709;O60716;Q8WUP2;Q9NPB6;Q13418;Q7Z4I7}
	Pathogen[sspH1 A4D0H6] interacts with 31 human partners:{P49023;P13647;Q9HBI1;P55196;P50552;P41743;Q15052;Q8N3R9;Q14315;Q96AC1;Q9BYG5;Q9NVD7;Q15569;P48509;P48059;P63261;Q15149;P02533;Q9BYG4;P14923;Q8TEW0;Q8NI35;P12814;P21333;P35221;P60709;O60716;Q8WUP2;Q9NPB6;Q13418;Q7Z4I7}
	Pathogen[sipC E1WAC8] interacts with 31 human partners:{P49023;P13647;Q9HBI1;P55196;P50552;P41743;Q15052;Q8N3R9;Q14315;Q96AC1;Q9BYG5;Q9NVD7;Q15569;P48059;P63261;Q15149;P02533;Q9BYG4;P14923;Q8TEW0;Q8NI35;P12814;P21333;P35221;Q13753;P60709;O60716;Q8WUP2;Q9NPB6;Q13418;Q7Z4I7}
	Pathogen[sifA Q56061] interacts with 33 human partners:{P49023;P13647;Q9HBI1;P55196;P50552;P41743;Q15052;Q9Y624;Q16787;Q8N3R9;Q14315;Q96AC1;Q9BYG5;Q9NVD7;Q15569;P48059;P63261;Q15149;P02533;Q9BYG4;P14923;Q8TEW0;Q8NI35;P12814;P21333;P35221;Q13753;P60709;O60716;Q8WUP2;Q9NPB6;Q13418;Q7Z4I7}
	Pathogen[sipC P0CL47] interacts with 31 human partners:{P49023;P13647;Q9HBI1;P55196;P50552;P41743;Q15052;Q8N3R9;Q14315;Q96AC1;Q9BYG5;Q9NVD7;Q15569;P48059;P63261;Q15149;P02533;Q9BYG4;P14923;Q8TEW0;Q8NI35;P12814;P21333;P35221;Q13753;P60709;O60716;Q8WUP2;Q9NPB6;Q13418;Q7Z4I7}
	Pathogen[sseL Q8ZNG2] interacts with 33 human partners:{P49023;P13647;Q9HBI1;P55196;P50552;P41743;Q15052;Q16787;Q8N3R9;Q14315;Q96AC1;Q9BYG5;Q9NVD7;Q15569;P48059;P63261;Q13751;Q15149;P02533;Q9BYG4;P14923;Q8TEW0;Q8NI35;P12814;P21333;P35221;Q13753;P60709;O60716;Q8WUP2;Q9NPB6;Q13418;Q7Z4I7}
	Pathogen[sipB Q56134] interacts with 32 human partners:{P49023;P13647;Q9HBI1;P55196;P50552;P41743;Q15052;Q9Y624;Q14315;Q96AC1;Q9BYG5;Q9NVD7;Q15569;P48509;P48059;P63261;Q15149;P02533;Q9BYG4;P14923;Q8TEW0;Q8NI35;P12814;P21333;P35221;Q13753;P60709;O60716;Q8WUP2;Q9NPB6;Q13418;Q7Z4I7}
	Pathogen[sopA Q8ZNR3] interacts with 34 human partners:{P49023;P13647;Q9HBI1;P55196;P50552;P41743;Q15052;Q9Y624;Q16787;Q8N3R9;Q14315;Q96AC1;Q9BYG5;Q9NVD7;Q15569;P48509;P48059;P63261;Q15149;P02533;Q9BYG4;P14923;Q8TEW0;Q8NI35;P12814;P21333;P35221;Q13753;P60709;O60716;Q8WUP2;Q9NPB6;Q13418;Q7Z4I7}
	Pathogen[sseJ Q9FD10] interacts with 30 human partners:{P49023;P13647;Q9HBI1;P55196;P50552;P41743;Q15052;Q8N3R9;Q14315;Q96AC1;Q9BYG5;Q9NVD7;Q15569;P48059;P63261;Q15149;P02533;Q9BYG4;P14923;Q8TEW0;Q8NI35;P12814;P21333;P35221;P60709;O60716;Q8WUP2;Q9NPB6;Q13418;Q7Z4I7}
	Pathogen[sseI Q8ZQ79] interacts with 32 human partners:{P49023;P13647;Q9HBI1;P55196;P50552;P41743;Q15052;Q9Y624;Q16787;Q8N3R9;Q14315;Q96AC1;Q9BYG5;Q9NVD7;Q15569;P48059;P63261;Q15149;Q9BY67;P02533;Q9BYG4;P14923;Q8TEW0;Q8NI35;P12814;P35221;P60709;O60716;Q8WUP2;Q9NPB6;Q13418;Q7Z4I7}
	Pathogen[sipA P0CL52] interacts with 33 human partners:{P49023;P13647;Q9HBI1;P55196;P50552;P41743;Q15052;Q16787;Q8N3R9;Q14315;Q96AC1;Q9BYG5;Q9NVD7;Q15569;P48509;P48059;P63261;Q15149;P02533;Q9BYG4;P14923;Q8TEW0;Q8NI35;P12814;P21333;P35221;Q13753;P60709;O60716;Q8WUP2;Q9NPB6;Q13418;Q7Z4I7}
[Cluster 5]GO:0006614+P	biological_process	[name] SRP-dependent cotranslational protein targeting to membrane	[def] "The targeting of proteins to a membrane that occurs during translation and is dependent upon two key components, the signal-recognition particle (SRP) and the SRP receptor. SRP is a cytosolic particle that transiently binds to the endoplasmic reticulum (ER) signal sequence in a nascent protein, to the large ribosomal unit, and to the SRP receptor in the ER membrane." [ISBN
	Pathogen[sseG O84952] interacts with 35 human partners:{Q9UHB9;P62753;P62913;P62854;P62979;P32969;P46783;Q02543;Q07020;P46777;P62917;P39019;P49458;P27635;P05388;O76094;P62244;P09132;P63220;Q9UNX3;P15880;P08865;P23396;P36578;Q9Y5M8;P62851;P84098;P62081;P62857;P62847;P62987;P60866;P46781;P35268;P61254}
	Pathogen[spvB P74846] interacts with 13 human partners:{P62753;P62854;P62979;P42677;P46783;P63220;P08865;Q9Y5M8;P62081;P62857;P49207;P62847;P62987}
	Pathogen[spvC P0A2M9] interacts with 22 human partners:{P62753;P62854;P62979;P32969;P46783;Q02543;P62917;P49458;P05388;O76094;P62244;P63220;P08865;P23396;Q9Y5M8;P62851;P62081;P62847;P62987;P60866;P46781;P35268}
	Pathogen[sspH2 P0CE12] interacts with 10 human partners:{P62753;P62979;P32969;P46783;P05388;O76094;P08865;P62701;Q9Y5M8;P62987}
	Pathogen[sopE O52623] interacts with 7 human partners:{P62753;P62979;P46783;P63220;P08865;Q9Y5M8;P62987}
	Pathogen[sopE2 Q7CQD4] interacts with 5 human partners:{P62979;P46783;P08865;Q9Y5M8;P62987}
	Pathogen[sopB O30916] interacts with 17 human partners:{P62753;P62979;P32969;P46783;P49458;P05388;P62244;P08865;P23396;Q9Y5M8;P62851;P62081;P62847;P62987;P60866;P46781;P35268}
	Pathogen[sopA E1WGZ9] interacts with 36 human partners:{P46778;Q9UHB9;P62753;P62913;P62854;P62979;P32969;P46783;Q02543;Q07020;P46777;P62917;P39019;P49458;P27635;P05388;O76094;P62244;P09132;P63220;Q9UNX3;P15880;P08865;P23396;P36578;Q9Y5M8;P62851;P84098;P62081;P62857;P62847;P62987;P60866;P46781;P35268;P61254}
	Pathogen[avrA E1WAB0] interacts with 7 human partners:{P62753;P62979;P46783;P63220;Q9Y5M8;P62081;P62987}
	Pathogen[slrP Q8ZQQ2] interacts with 50 human partners:{Q9UHB9;P05386;P83881;P62753;P62854;P62979;P42677;P61513;P32969;P25398;P46783;P62273;P37108;Q07020;P46777;P50914;P62917;P42766;P49458;P27635;P62241;P05388;P61247;P40429;O76094;P62244;P09132;P63220;P62829;Q9UNX3;P08865;P62888;P18621;P23396;P61011;Q9Y3U8;P36578;P62701;Q9Y5M8;P62851;P62081;P62857;P62847;P39023;P62987;P62910;P60866;P46781;P46779;P35268}
	Pathogen[sptP P74873] interacts with 9 human partners:{P05386;P62753;P62979;P46783;P63220;P08865;Q9Y5M8;P62081;P62987}
	Pathogen[sipA E1WAC6] interacts with 35 human partners:{Q9UHB9;P62753;P62913;P62854;P62979;P32969;P46783;Q02543;Q07020;P46777;P62917;P39019;P49458;P27635;P05388;O76094;P62244;P09132;P63220;Q9UNX3;P15880;P08865;P23396;P36578;Q9Y5M8;P62851;P84098;P62081;P62857;P62847;P62987;P60866;P46781;P35268;P61254}
	Pathogen[sseF O84951] interacts with 35 human partners:{Q9UHB9;P62753;P62913;P62854;P62979;P32969;P46783;Q02543;Q07020;P46777;P62917;P39019;P49458;P27635;P05388;O76094;P62244;P09132;P63220;Q9UNX3;P15880;P08865;P23396;P36578;Q9Y5M8;P62851;P84098;P62081;P62857;P62847;P62987;P60866;P46781;P35268;P61254}
	Pathogen[spiC P0CZ04] interacts with 58 human partners:{P46778;Q9UHB9;P62841;P62753;P22090;P62913;P26373;P62854;P62861;P62979;P42677;P62750;P32969;P46783;P61313;Q02543;P62899;Q07020;P46777;P62277;P62917;P39019;P18124;P83731;P49458;P27635;P05388;P40429;P62249;P62244;P63220;Q9UNX3;P15880;Q02878;P08865;P18621;P62906;P23396;P46782;P36578;Q9Y5M8;P62851;P84098;P62081;P62263;P62857;P62280;P49207;P62847;P62987;P60866;P46781;P05387;P47914;P46779;P35268;P63173;P61254}
	Pathogen[pipB2 Q8ZMM8] interacts with 11 human partners:{P62753;P62979;P32969;P46783;P46777;P05388;Q9Y5M8;P62081;P62987;P46781;P35268}
	Pathogen[sspH1 A4D0H6] interacts with 19 human partners:{P62753;P62854;P62979;P32969;P46783;P49458;P05388;O76094;P62244;P63220;P08865;P23396;Q9Y5M8;P62851;P62081;P62847;P62987;P60866;P46781}
	Pathogen[sipC E1WAC8] interacts with 6 human partners:{P62979;P46783;P08865;Q9Y5M8;P62081;P62987}
	Pathogen[sifA Q56061] interacts with 28 human partners:{P46778;P62753;P62854;P62979;P42677;P32969;P46783;P46777;P62917;P49458;P05388;O76094;P62244;P09132;P63220;Q9UNX3;P08865;P23396;Q9Y5M8;P62851;P62081;P62857;P62847;P62987;P60866;P46781;P46779;P35268}
	Pathogen[sipC P0CL47] interacts with 6 human partners:{P62979;P46783;P08865;Q9Y5M8;P62081;P62987}
	Pathogen[sseL Q8ZNG2] interacts with 7 human partners:{P62753;P62979;P46783;P08865;Q9Y5M8;P62081;P62987}
	Pathogen[sipB Q56134] interacts with 6 human partners:{P62979;P46783;P08865;Q9Y5M8;P62847;P62987}
	Pathogen[sopA Q8ZNR3] interacts with 36 human partners:{P46778;Q9UHB9;P62753;P62913;P62854;P62979;P32969;P46783;Q02543;Q07020;P46777;P62917;P39019;P49458;P27635;P05388;O76094;P62244;P09132;P63220;Q9UNX3;P15880;P08865;P23396;P36578;Q9Y5M8;P62851;P84098;P62081;P62857;P62847;P62987;P60866;P46781;P35268;P61254}
	Pathogen[sseJ Q9FD10] interacts with 11 human partners:{P62753;P62979;P32969;P46783;P05388;P63220;P08865;Q9Y5M8;P62081;P62847;P62987}
	Pathogen[sseI Q8ZQ79] interacts with 6 human partners:{P62753;P62979;P46783;Q9Y5M8;P62081;P62987}
	Pathogen[sipA P0CL52] interacts with 35 human partners:{Q9UHB9;P62753;P62913;P62854;P62979;P32969;P46783;Q02543;Q07020;P46777;P62917;P39019;P49458;P27635;P05388;O76094;P62244;P09132;P63220;Q9UNX3;P15880;P08865;P23396;P36578;Q9Y5M8;P62851;P84098;P62081;P62857;P62847;P62987;P60866;P46781;P35268;P61254}
[Cluster 6]GO:0061098+P	biological_process	[name] positive regulation of protein tyrosine kinase activity	[def] "Any process that increases the rate, frequency, or extent of protein tyrosine kinase activity." [GOC
	Pathogen[sseG O84952] interacts with 8 human partners:{Q8N4X5;O14641;P21860;Q8IZP0;Q14393;Q14114;Q13177;Q02297}
	Pathogen[spvB P74846] interacts with 8 human partners:{O14641;P21860;Q8IZP0;Q14393;Q14114;Q13177;Q02297;P07333}
	Pathogen[spvC P0A2M9] interacts with 7 human partners:{O14641;P21860;Q8IZP0;Q14393;Q14114;Q13177;Q02297}
	Pathogen[sspH2 P0CE12] interacts with 7 human partners:{O14641;P21860;Q8IZP0;Q14393;Q14114;Q13177;Q02297}
	Pathogen[sopE O52623] interacts with 8 human partners:{O14641;P21860;Q8IZP0;Q14393;Q14114;Q13177;Q02297;P07333}
	Pathogen[sopE2 Q7CQD4] interacts with 6 human partners:{O14641;P21860;Q8IZP0;Q14114;Q13177;Q02297}
	Pathogen[sopB O30916] interacts with 7 human partners:{O14641;P21860;Q8IZP0;Q14393;Q14114;Q13177;Q02297}
	Pathogen[sopA E1WGZ9] interacts with 8 human partners:{Q8N4X5;O14641;P21860;Q8IZP0;Q14393;Q14114;Q13177;Q02297}
	Pathogen[avrA E1WAB0] interacts with 7 human partners:{O14641;P21860;Q8IZP0;Q14393;Q14114;Q13177;Q02297}
	Pathogen[slrP Q8ZQQ2] interacts with 14 human partners:{Q8N4X5;O14641;P21860;P01019;Q8IZP0;Q14393;P01127;Q14114;Q9C0H9;P56704;Q13177;Q9UBU3;Q02297;P07333}
	Pathogen[sptP P74873] interacts with 8 human partners:{O14641;P21860;Q8IZP0;Q14393;P01127;Q14114;Q13177;Q02297}
	Pathogen[sipA E1WAC6] interacts with 8 human partners:{Q8N4X5;O14641;P21860;Q8IZP0;Q14393;Q14114;Q13177;Q02297}
	Pathogen[sseF O84951] interacts with 8 human partners:{Q8N4X5;O14641;P21860;Q8IZP0;Q14393;Q14114;Q13177;Q02297}
	Pathogen[spiC P0CZ04] interacts with 10 human partners:{Q8N4X5;O14641;P21860;P01019;Q8IZP0;Q14393;Q14114;Q13177;Q02297;P07333}
	Pathogen[pipB2 Q8ZMM8] interacts with 6 human partners:{O14641;P21860;Q8IZP0;Q14114;Q13177;Q02297}
	Pathogen[sspH1 A4D0H6] interacts with 7 human partners:{O14641;P21860;Q8IZP0;Q14393;Q14114;Q13177;Q02297}
	Pathogen[sipC E1WAC8] interacts with 7 human partners:{O14641;P21860;Q8IZP0;Q14393;Q14114;Q13177;Q02297}
	Pathogen[sifA Q56061] interacts with 10 human partners:{Q8N4X5;O14641;P21860;P01019;Q8IZP0;Q14393;Q14114;Q13177;Q02297;P07333}
	Pathogen[sipC P0CL47] interacts with 7 human partners:{O14641;P21860;Q8IZP0;Q14393;Q14114;Q13177;Q02297}
	Pathogen[sseL Q8ZNG2] interacts with 7 human partners:{O14641;P21860;Q8IZP0;Q14393;Q14114;Q13177;Q02297}
	Pathogen[sipB Q56134] interacts with 6 human partners:{O14641;P21860;Q8IZP0;Q14114;Q13177;Q02297}
	Pathogen[sopA Q8ZNR3] interacts with 8 human partners:{Q8N4X5;O14641;P21860;Q8IZP0;Q14393;Q14114;Q13177;Q02297}
	Pathogen[sseJ Q9FD10] interacts with 7 human partners:{O14641;P21860;Q8IZP0;Q14393;Q14114;Q13177;Q02297}
	Pathogen[sseI Q8ZQ79] interacts with 7 human partners:{O14641;P21860;Q8IZP0;Q14393;Q14114;Q13177;Q02297}
	Pathogen[sipA P0CL52] interacts with 8 human partners:{Q8N4X5;O14641;P21860;Q8IZP0;Q14393;Q14114;Q13177;Q02297}
[Cluster 7]GO:0006366+P	biological_process	[name] transcription from RNA polymerase II promoter	[def] "The synthesis of RNA from a DNA template by RNA polymerase II, originating at an RNA polymerase II promoter. Includes transcription of messenger RNA (mRNA) and certain small nuclear RNAs (snRNAs)." [GOC
	Pathogen[sseG O84952] interacts with 59 human partners:{O94916;Q00978;O14641;P42229;Q86V81;P10827;Q09161;P11831;P19838;P40763;P32121;P49407;Q99697;P10914;Q14653;Q9Y2N7;P50750;Q06413;Q12968;Q14934;Q8WVJ9;P62195;P52298;P98177;O95644;P04150;O60508;P50613;O95997;P15407;P01100;P52945;P05412;Q13873;Q08050;P19388;Q15542;Q02078;Q9BZI7;P56693;Q14493;P14678;Q99814;Q12962;P36894;Q14814;Q08945;Q92905;O14640;O43294;Q16236;P46937;P51692;P35869;Q13287;Q92985;P18848;P61968;P48742}
	Pathogen[spvB P74846] interacts with 44 human partners:{Q00978;O14641;P42229;Q86V81;Q09161;P11831;P19838;P40763;P32121;P49407;P10914;Q14653;Q9Y2N7;P50750;Q06413;Q12968;Q14934;P62195;P52298;P98177;O95644;O60508;P50613;P15407;P01100;P52945;P05412;Q13873;Q08050;P19388;Q15542;Q02078;P16220;P36894;Q14814;O14640;O43294;P46937;P51692;P35869;Q92985;P61968;O15353;P48742}
	Pathogen[spvC P0A2M9] interacts with 49 human partners:{O94916;Q00978;O14641;P42229;Q86V81;P10827;Q09161;P11831;P19838;P40763;P32121;P49407;P10914;Q14653;Q9Y2N7;P50750;Q06413;Q12968;Q14934;P62195;P52298;P98177;O95644;P04150;P50613;P15407;P52945;P05412;Q13873;P19388;Q15542;Q02078;Q9BZI7;P14678;Q99814;P36894;Q14814;Q08945;Q92905;O14640;O43294;Q16236;P46937;P51692;P35869;Q92985;P18848;P61968;P48742}
	Pathogen[sspH2 P0CE12] interacts with 39 human partners:{Q00978;O14641;P42229;Q09161;P11831;P19838;P40763;P32121;P49407;P10914;Q14653;P50750;Q06413;Q12968;Q14934;P62195;P52298;P98177;P61244;O95644;P50613;O95997;P05412;O15164;Q02078;Q9BZI7;P78545;Q14493;P14678;P26367;Q08945;Q92905;O14640;O43294;Q16236;P46937;P51692;P35869;Q92985}
	Pathogen[sopE O52623] interacts with 41 human partners:{Q00978;O14641;P42229;Q86V81;P10827;P11831;P19838;P40763;P32121;P49407;P10914;Q14653;Q9Y2N7;P50750;Q06413;Q12968;Q14934;P62195;P52298;P98177;O95644;P04150;P50613;P52945;P05412;Q13873;P19388;Q02078;Q99814;P36894;Q08945;Q92905;O14640;O43294;Q16236;P46937;P51692;P35869;Q92985;P61968;P48742}
	Pathogen[sopE2 Q7CQD4] interacts with 21 human partners:{Q00978;O14641;P42229;P11831;P19838;P40763;P32121;P10914;Q14653;Q06413;Q12968;P62195;P52298;P98177;O95644;P50613;P05412;O14640;O43294;P51692;Q92985}
	Pathogen[sopB O30916] interacts with 44 human partners:{Q00978;O14641;P42229;Q86V81;P10827;Q09161;P11831;P19838;P40763;P32121;P49407;P10914;Q14653;Q9Y2N7;P50750;Q06413;Q12968;Q14934;P62195;P52298;P98177;O95644;P04150;P50613;P15407;P52945;P05412;P19388;Q15542;Q02078;Q9BZI7;P14678;Q99814;P36894;Q14814;Q08945;Q92905;O14640;O43294;Q16236;P46937;P51692;P35869;Q92985}
	Pathogen[sopA E1WGZ9] interacts with 69 human partners:{O94916;Q00978;Q86Y01;O14641;P61201;P42229;Q86V81;P10827;Q09161;P11831;P19838;P40763;P32121;P49407;Q99697;P10914;Q14653;Q9Y2N7;P50750;Q06413;Q12968;Q14934;Q8WVJ9;P62195;P52298;P98177;P61244;O95644;P04150;O60508;P50613;O95997;P15407;P01100;Q15369;P52945;P05412;Q13873;O15164;Q08050;P19388;Q15542;O75529;Q02078;Q9BZI7;P56693;Q14493;P14678;P26367;Q99814;Q12962;P51610;P36894;Q14814;Q08945;Q92905;O14640;O43294;Q16236;P46937;P51692;P35869;P17542;Q13287;Q92985;P18848;P61968;Q05048;P48742}
	Pathogen[avrA E1WAB0] interacts with 33 human partners:{Q00978;O14641;P42229;Q86V81;P11831;P19838;P40763;P32121;P49407;P10914;Q14653;P50750;Q06413;P62195;P52298;P98177;O95644;P50613;P52945;Q13873;P19388;Q02078;P78545;P14678;P36894;O14640;O43294;P46937;P51692;P35869;Q92985;P61968;P48742}
	Pathogen[slrP Q8ZQQ2] interacts with 107 human partners:{O94916;Q00978;Q86Y01;O14641;Q86U42;P42229;Q86V81;P15336;O14503;P17275;P10827;Q09161;P11831;Q99583;P19838;P40763;P61326;P14921;P50549;P32121;P49407;Q99697;P10914;Q14653;Q15545;P22415;Q9Y2N7;P50750;P20226;O96004;Q06413;Q12968;Q14934;Q15645;Q9Y5B0;Q8WVJ9;P62195;Q9Y5S9;P52298;P98177;P61244;O95644;P04150;O60508;P50613;Q15287;O95997;Q06546;P15407;Q01860;P01100;Q15369;P52945;P05412;Q13873;O15164;Q08050;P19388;Q15542;P55347;O75529;O00268;Q02078;Q9BZI7;P16220;P56693;P17676;Q9Y603;P28069;P09086;P78545;Q14493;P14678;Q02962;P26367;Q99814;Q12962;P36894;Q14814;Q9UKW6;Q08945;P62318;Q92905;O14640;O43294;P51948;Q9UKD1;Q16236;P46937;Q03111;Q15643;Q99581;P51692;Q14469;O15178;P35869;P17542;P52434;Q92985;P18848;P61968;O15353;O75031;Q92750;Q05048;P19387;P48742}
	Pathogen[sptP P74873] interacts with 25 human partners:{Q00978;O14641;P42229;P11831;P19838;P40763;P32121;P49407;P10914;Q14653;P50750;Q06413;Q14934;P62195;P98177;O95644;P50613;Q13873;Q15542;O14640;O43294;Q16236;P46937;P51692;Q92985}
	Pathogen[sipA E1WAC6] interacts with 59 human partners:{O94916;Q00978;O14641;P42229;Q86V81;P10827;Q09161;P11831;P19838;P40763;P32121;P49407;Q99697;P10914;Q14653;Q9Y2N7;P50750;Q06413;Q12968;Q14934;Q8WVJ9;P62195;P52298;P98177;O95644;P04150;O60508;P50613;O95997;P15407;P01100;P52945;P05412;Q13873;Q08050;P19388;Q15542;Q02078;Q9BZI7;P56693;Q14493;P14678;Q99814;Q12962;P36894;Q14814;Q08945;Q92905;O14640;O43294;Q16236;P46937;P51692;P35869;Q13287;Q92985;P18848;P61968;P48742}
	Pathogen[sseF O84951] interacts with 59 human partners:{O94916;Q00978;O14641;P42229;Q86V81;P10827;Q09161;P11831;P19838;P40763;P32121;P49407;Q99697;P10914;Q14653;Q9Y2N7;P50750;Q06413;Q12968;Q14934;Q8WVJ9;P62195;P52298;P98177;O95644;P04150;O60508;P50613;O95997;P15407;P01100;P52945;P05412;Q13873;Q08050;P19388;Q15542;Q02078;Q9BZI7;P56693;Q14493;P14678;Q99814;Q12962;P36894;Q14814;Q08945;Q92905;O14640;O43294;Q16236;P46937;P51692;P35869;Q13287;Q92985;P18848;P61968;P48742}
	Pathogen[spiC P0CZ04] interacts with 76 human partners:{O94916;Q00978;O14641;P42229;Q86V81;O14503;P17275;P10827;Q09161;P11831;P19838;P40763;P32121;P49407;Q99697;P10914;Q14653;Q9Y2N7;P50750;Q06413;Q12968;Q14934;Q15645;Q8WVJ9;P62195;O75909;P52298;P98177;P62304;O95644;P04150;P35711;O60508;P50613;O95997;P15407;P01100;Q15369;P52945;P05412;Q13873;Q08050;P19388;Q15542;O75529;Q15672;Q02078;Q9BZI7;P16220;P56693;Q14493;P14678;Q02962;Q99814;Q12962;P36894;Q14814;Q08945;Q92905;O14640;P52655;O43294;Q16236;P46937;O60563;P51692;P35869;P62306;P17542;Q13287;Q92985;P18848;P61968;O15353;Q05048;P48742}
	Pathogen[pipB2 Q8ZMM8] interacts with 41 human partners:{Q00978;O14641;P42229;Q86V81;Q09161;P11831;P19838;P40763;P32121;P49407;P10914;Q14653;P50750;Q06413;Q12968;P62195;P52298;P98177;P61244;O95644;P50613;O95997;P01100;P52945;P05412;P19388;Q15542;Q02078;Q9BZI7;P14678;P36894;Q14814;Q08945;Q92905;O14640;O43294;P46937;P51692;P35869;Q92985;P48742}
	Pathogen[sspH1 A4D0H6] interacts with 35 human partners:{Q00978;O14641;P42229;Q09161;P11831;P19838;P40763;P32121;P49407;P10914;Q14653;P50750;Q06413;Q14934;P62195;O95644;P04150;P50613;O95997;P05412;Q13873;P19388;Q15542;Q02078;Q9BZI7;P14678;Q99814;P36894;O14640;O43294;Q16236;P46937;P51692;P35869;Q92985}
	Pathogen[sipC E1WAC8] interacts with 36 human partners:{Q00978;O14641;P42229;Q86V81;P11831;P19838;P40763;P32121;P10914;Q14653;P50750;Q06413;Q12968;Q14934;P62195;P52298;P98177;O95644;P04150;P50613;P05412;Q13873;P19388;Q02078;Q99814;P36894;Q92905;O14640;O43294;Q16236;P46937;P51692;P35869;Q92985;P61968;P48742}
	Pathogen[sifA Q56061] interacts with 60 human partners:{O94916;Q00978;Q86Y01;O14641;P42229;Q86V81;P10827;Q09161;P11831;P19838;P40763;P32121;P49407;Q99697;P10914;Q14653;Q9Y2N7;P50750;Q06413;Q12968;Q14934;Q8WVJ9;P62195;P52298;P98177;P61244;O95644;P04150;O60508;P50613;O95997;P15407;P01100;P52945;P05412;Q13873;Q08050;P19388;Q15542;Q02078;Q9BZI7;P14678;Q99814;P51610;P36894;Q14814;Q08945;Q92905;O14640;O43294;Q16236;P46937;P51692;P35869;P52434;Q92985;P18848;P61968;O15353;P48742}
	Pathogen[sipC P0CL47] interacts with 36 human partners:{Q00978;O14641;P42229;Q86V81;P11831;P19838;P40763;P32121;P10914;Q14653;P50750;Q06413;Q12968;Q14934;P62195;P52298;P98177;O95644;P04150;P50613;P05412;Q13873;P19388;Q02078;Q99814;P36894;Q92905;O14640;O43294;Q16236;P46937;P51692;P35869;Q92985;P61968;P48742}
	Pathogen[sseL Q8ZNG2] interacts with 48 human partners:{Q00978;O14641;P42229;Q86V81;P10827;Q09161;P11831;P19838;P40763;P32121;P49407;P10914;Q14653;Q9Y2N7;P50750;Q06413;Q12968;Q14934;P62195;P52298;P98177;O95644;P04150;P50613;P15407;P01100;P52945;P05412;Q13873;Q08050;P19388;Q15542;Q02078;Q99814;P36894;Q14814;Q92905;O14640;O43294;Q16236;P46937;P51692;P35869;Q92985;P18848;P61968;O15353;P48742}
	Pathogen[sipB Q56134] interacts with 24 human partners:{Q00978;O14641;P42229;P11831;P19838;P40763;P10914;Q14653;Q9Y2N7;Q06413;Q12968;Q14934;P62195;O95644;P50613;P05412;Q15542;Q02078;Q08945;O14640;O43294;Q16236;P51692;Q92985}
	Pathogen[sopA Q8ZNR3] interacts with 69 human partners:{O94916;Q00978;Q86Y01;O14641;P61201;P42229;Q86V81;P10827;Q09161;P11831;P19838;P40763;P32121;P49407;Q99697;P10914;Q14653;Q9Y2N7;P50750;Q06413;Q12968;Q14934;Q8WVJ9;P62195;P52298;P98177;P61244;O95644;P04150;O60508;P50613;O95997;P15407;P01100;Q15369;P52945;P05412;Q13873;O15164;Q08050;P19388;Q15542;O75529;Q02078;Q9BZI7;P56693;Q14493;P14678;P26367;Q99814;Q12962;P51610;P36894;Q14814;Q08945;Q92905;O14640;O43294;Q16236;P46937;P51692;P35869;P17542;Q13287;Q92985;P18848;P61968;Q05048;P48742}
	Pathogen[sseJ Q9FD10] interacts with 41 human partners:{Q00978;O14641;P42229;Q86V81;Q09161;P11831;P19838;P40763;P32121;P49407;P10914;Q14653;P50750;Q06413;P62195;P52298;P98177;O95644;P50613;O95997;P52945;P05412;Q13873;Q08050;P19388;Q02078;Q9BZI7;P14678;P26367;Q99814;P51610;P36894;Q92905;O14640;O43294;P46937;P51692;P35869;Q92985;P61968;P48742}
	Pathogen[sseI Q8ZQ79] interacts with 35 human partners:{Q00978;O14641;P42229;Q86V81;P11831;P19838;P40763;P32121;P49407;P10914;Q14653;P50750;Q06413;P62195;P52298;P98177;O95644;P50613;P52945;P05412;Q13873;P19388;Q15542;Q02078;Q9BZI7;Q99814;P51610;P36894;O14640;O43294;P46937;P51692;P35869;Q92985;P48742}
	Pathogen[sipA P0CL52] interacts with 59 human partners:{O94916;Q00978;O14641;P42229;Q86V81;P10827;Q09161;P11831;P19838;P40763;P32121;P49407;Q99697;P10914;Q14653;Q9Y2N7;P50750;Q06413;Q12968;Q14934;Q8WVJ9;P62195;P52298;P98177;O95644;P04150;O60508;P50613;O95997;P15407;P01100;P52945;P05412;Q13873;Q08050;P19388;Q15542;Q02078;Q9BZI7;P56693;Q14493;P14678;Q99814;Q12962;P36894;Q14814;Q08945;Q92905;O14640;O43294;Q16236;P46937;P51692;P35869;Q13287;Q92985;P18848;P61968;P48742}
[Cluster 8]GO:0021631+P	biological_process	[name] optic nerve morphogenesis	[def] "The process in which the anatomical structure of the optic nerve is generated and organized. The sensory optic nerve originates from the bipolar cells of the retina and conducts visual information to the brainstem. The optic nerve exits the back of the eye in the orbit, enters the optic canal, and enters the central nervous system at the optic chiasm (crossing) where the nerve fibers become the optic tract just prior to entering the hindbrain." [GO_REF
	Pathogen[sseG O84952] interacts with 2 human partners:{P54762;P29323}
	Pathogen[spvB P74846] interacts with 2 human partners:{P54762;P29323}
	Pathogen[spvC P0A2M9] interacts with 2 human partners:{P54762;P29323}
	Pathogen[sspH2 P0CE12] interacts with 1 human partners:{P54762}
	Pathogen[sopE O52623] interacts with 2 human partners:{P54762;P29323}
	Pathogen[sopE2 Q7CQD4] interacts with 1 human partners:{P54762}
	Pathogen[sopB O30916] interacts with 1 human partners:{P54762}
	Pathogen[sopA E1WGZ9] interacts with 2 human partners:{P54762;P29323}
	Pathogen[avrA E1WAB0] interacts with 1 human partners:{P54762}
	Pathogen[slrP Q8ZQQ2] interacts with 4 human partners:{P54762;P10071;Q02962;P29323}
	Pathogen[sptP P74873] interacts with 1 human partners:{P54762}
	Pathogen[sipA E1WAC6] interacts with 2 human partners:{P54762;P29323}
	Pathogen[sseF O84951] interacts with 2 human partners:{P54762;P29323}
	Pathogen[spiC P0CZ04] interacts with 3 human partners:{P54762;Q02962;P29323}
	Pathogen[pipB2 Q8ZMM8] interacts with 1 human partners:{P54762}
	Pathogen[sspH1 A4D0H6] interacts with 1 human partners:{P54762}
	Pathogen[sipC E1WAC8] interacts with 1 human partners:{P54762}
	Pathogen[sifA Q56061] interacts with 2 human partners:{P54762;P29323}
	Pathogen[sipC P0CL47] interacts with 1 human partners:{P54762}
	Pathogen[sseL Q8ZNG2] interacts with 2 human partners:{P54762;P29323}
	Pathogen[sipB Q56134] interacts with 1 human partners:{P54762}
	Pathogen[sopA Q8ZNR3] interacts with 2 human partners:{P54762;P29323}
	Pathogen[sseJ Q9FD10] interacts with 1 human partners:{P54762}
	Pathogen[sseI Q8ZQ79] interacts with 1 human partners:{P54762}
	Pathogen[sipA P0CL52] interacts with 2 human partners:{P54762;P29323}
[Cluster 9]GO:0071354+P	biological_process	[name] cellular response to interleukin-6	[def] "Any process that results in a change in state or activity of a cell (in terms of movement, secretion, enzyme production, gene expression, etc.) as a result of an interleukin-6 stimulus." [GOC
	Pathogen[sseG O84952] interacts with 3 human partners:{P13385;Q7Z2X4;P08581}
	Pathogen[spvB P74846] interacts with 2 human partners:{P13385;P08581}
	Pathogen[spvC P0A2M9] interacts with 2 human partners:{P13385;P08581}
	Pathogen[sspH2 P0CE12] interacts with 2 human partners:{P13385;P08581}
	Pathogen[sopE O52623] interacts with 2 human partners:{P13385;P08581}
	Pathogen[sopE2 Q7CQD4] interacts with 2 human partners:{P13385;P08581}
	Pathogen[sopB O30916] interacts with 2 human partners:{P13385;P08581}
	Pathogen[sopA E1WGZ9] interacts with 3 human partners:{P13385;Q7Z2X4;P08581}
	Pathogen[avrA E1WAB0] interacts with 2 human partners:{P13385;P08581}
	Pathogen[slrP Q8ZQQ2] interacts with 3 human partners:{P13385;Q7Z2X4;P08581}
	Pathogen[sptP P74873] interacts with 2 human partners:{P13385;P08581}
	Pathogen[sipA E1WAC6] interacts with 3 human partners:{P13385;Q7Z2X4;P08581}
	Pathogen[sseF O84951] interacts with 3 human partners:{P13385;Q7Z2X4;P08581}
	Pathogen[spiC P0CZ04] interacts with 3 human partners:{P13385;Q7Z2X4;P08581}
	Pathogen[pipB2 Q8ZMM8] interacts with 2 human partners:{P13385;P08581}
	Pathogen[sspH1 A4D0H6] interacts with 2 human partners:{P13385;P08581}
	Pathogen[sipC E1WAC8] interacts with 2 human partners:{P13385;P08581}
	Pathogen[sifA Q56061] interacts with 3 human partners:{P13385;Q7Z2X4;P08581}
	Pathogen[sipC P0CL47] interacts with 2 human partners:{P13385;P08581}
	Pathogen[sseL Q8ZNG2] interacts with 2 human partners:{P13385;P08581}
	Pathogen[sipB Q56134] interacts with 2 human partners:{P13385;P08581}
	Pathogen[sopA Q8ZNR3] interacts with 3 human partners:{P13385;Q7Z2X4;P08581}
	Pathogen[sseJ Q9FD10] interacts with 2 human partners:{P13385;P08581}
	Pathogen[sseI Q8ZQ79] interacts with 2 human partners:{P13385;P08581}
	Pathogen[sipA P0CL52] interacts with 3 human partners:{P13385;Q7Z2X4;P08581}
[Cluster 10]GO:0048208+P	biological_process	[name] COPII vesicle coating	[def] "The addition of COPII proteins and adaptor proteins to ER membranes during the formation of transport vesicles, forming a vesicle coat." [GOC
	Pathogen[sseG O84952] interacts with 6 human partners:{O94979;O95487;P55735;Q53G59;P53992;Q9Y6B6}
	Pathogen[spvB P74846] interacts with 5 human partners:{O94979;O95487;P55735;Q53G59;Q9Y6B6}
	Pathogen[spvC P0A2M9] interacts with 5 human partners:{O94979;O95487;P55735;P53992;Q9Y6B6}
	Pathogen[sspH2 P0CE12] interacts with 5 human partners:{O94979;O95487;P55735;P53992;Q9Y6B6}
	Pathogen[sopE O52623] interacts with 5 human partners:{O94979;O95487;P55735;P53992;Q9Y6B6}
	Pathogen[sopE2 Q7CQD4] interacts with 3 human partners:{O94979;O95487;Q9Y6B6}
	Pathogen[sopB O30916] interacts with 4 human partners:{O94979;O95487;P55735;Q9Y6B6}
	Pathogen[sopA E1WGZ9] interacts with 7 human partners:{O94979;O95487;P55735;Q53G59;P53992;Q13618;Q9Y6B6}
	Pathogen[avrA E1WAB0] interacts with 3 human partners:{O94979;O95487;Q9Y6B6}
	Pathogen[slrP Q8ZQQ2] interacts with 10 human partners:{O94979;O95487;Q15436;P55735;O94855;Q53G59;O95486;P53992;Q13618;Q9Y6B6}
	Pathogen[sptP P74873] interacts with 3 human partners:{O94979;O95487;Q9Y6B6}
	Pathogen[sipA E1WAC6] interacts with 6 human partners:{O94979;O95487;P55735;Q53G59;P53992;Q9Y6B6}
	Pathogen[sseF O84951] interacts with 6 human partners:{O94979;O95487;P55735;Q53G59;P53992;Q9Y6B6}
	Pathogen[spiC P0CZ04] interacts with 6 human partners:{O94979;O95487;P55735;Q53G59;P53992;Q9Y6B6}
	Pathogen[pipB2 Q8ZMM8] interacts with 4 human partners:{O94979;O95487;P55735;Q9Y6B6}
	Pathogen[sspH1 A4D0H6] interacts with 4 human partners:{O94979;O95487;P53992;Q9Y6B6}
	Pathogen[sipC E1WAC8] interacts with 3 human partners:{O94979;O95487;Q9Y6B6}
	Pathogen[sifA Q56061] interacts with 7 human partners:{O94979;O95487;P55735;O94855;Q53G59;P53992;Q9Y6B6}
	Pathogen[sipC P0CL47] interacts with 3 human partners:{O94979;O95487;Q9Y6B6}
	Pathogen[sseL Q8ZNG2] interacts with 5 human partners:{O94979;O95487;P55735;Q53G59;Q9Y6B6}
	Pathogen[sipB Q56134] interacts with 2 human partners:{O94979;Q9Y6B6}
	Pathogen[sopA Q8ZNR3] interacts with 7 human partners:{O94979;O95487;P55735;Q53G59;P53992;Q13618;Q9Y6B6}
	Pathogen[sseJ Q9FD10] interacts with 4 human partners:{O94979;O95487;P53992;Q9Y6B6}
	Pathogen[sseI Q8ZQ79] interacts with 5 human partners:{O94979;O95487;P55735;P53992;Q9Y6B6}
	Pathogen[sipA P0CL52] interacts with 6 human partners:{O94979;O95487;P55735;Q53G59;P53992;Q9Y6B6}
[Cluster 11]GO:0009987+P	biological_process	[name] cellular process	[def] "Any process that is carried out at the cellular level, but not necessarily restricted to a single cell. For example, cell communication occurs among more than one cell, but occurs at the cellular level." [GOC
	Pathogen[sseG O84952] interacts with 10 human partners:{P09471;Q8IZP0;P62070;Q8N5V2;Q6PGN9;P07437;P46821;P05412;O95466;P35222}
	Pathogen[spvB P74846] interacts with 10 human partners:{P09471;Q8IZP0;P62070;Q8N5V2;Q6PGN9;P07437;P46821;P05412;O95466;P35222}
	Pathogen[spvC P0A2M9] interacts with 10 human partners:{P09471;Q8IZP0;P62070;Q8N5V2;Q6PGN9;P07437;P46821;P05412;O95466;P35222}
	Pathogen[sspH2 P0CE12] interacts with 9 human partners:{Q8IZP0;P62070;Q8N5V2;Q6PGN9;P07437;P46821;P05412;O95466;P35222}
	Pathogen[sopE O52623] interacts with 9 human partners:{P09471;Q8IZP0;P62070;Q8N5V2;Q6PGN9;P07437;P05412;O95466;P35222}
	Pathogen[sopE2 Q7CQD4] interacts with 10 human partners:{P09471;Q8IZP0;P62070;Q8N5V2;Q6PGN9;P07437;P46821;P05412;O95466;P35222}
	Pathogen[sopB O30916] interacts with 10 human partners:{P09471;Q8IZP0;P62070;Q8N5V2;Q6PGN9;P07437;P46821;P05412;O95466;P35222}
	Pathogen[sopA E1WGZ9] interacts with 10 human partners:{P09471;Q8IZP0;P62070;Q8N5V2;Q6PGN9;P07437;P46821;P05412;O95466;P35222}
	Pathogen[avrA E1WAB0] interacts with 8 human partners:{P09471;Q8IZP0;P62070;Q8N5V2;Q6PGN9;P07437;P46821;O95466}
	Pathogen[slrP Q8ZQQ2] interacts with 12 human partners:{P10275;P17275;P09471;Q8IZP0;P62070;Q8N5V2;Q6PGN9;P07437;P46821;P05412;O95466;P35222}
	Pathogen[sptP P74873] interacts with 9 human partners:{P09471;Q8IZP0;P62070;Q8N5V2;Q6PGN9;P07437;P46821;O95466;P35222}
	Pathogen[sipA E1WAC6] interacts with 10 human partners:{P09471;Q8IZP0;P62070;Q8N5V2;Q6PGN9;P07437;P46821;P05412;O95466;P35222}
	Pathogen[sseF O84951] interacts with 10 human partners:{P09471;Q8IZP0;P62070;Q8N5V2;Q6PGN9;P07437;P46821;P05412;O95466;P35222}
	Pathogen[spiC P0CZ04] interacts with 11 human partners:{P17275;P09471;Q8IZP0;P62070;Q8N5V2;Q6PGN9;P07437;P46821;P05412;O95466;P35222}
	Pathogen[pipB2 Q8ZMM8] interacts with 10 human partners:{P09471;Q8IZP0;P62070;Q8N5V2;Q6PGN9;P07437;P46821;P05412;O95466;P35222}
	Pathogen[sspH1 A4D0H6] interacts with 10 human partners:{P09471;Q8IZP0;P62070;Q8N5V2;Q6PGN9;P07437;P46821;P05412;O95466;P35222}
	Pathogen[sipC E1WAC8] interacts with 10 human partners:{P09471;Q8IZP0;P62070;Q8N5V2;Q6PGN9;P07437;P46821;P05412;O95466;P35222}
	Pathogen[sifA Q56061] interacts with 10 human partners:{P09471;Q8IZP0;P62070;Q8N5V2;Q6PGN9;P07437;P46821;P05412;O95466;P35222}
	Pathogen[sipC P0CL47] interacts with 10 human partners:{P09471;Q8IZP0;P62070;Q8N5V2;Q6PGN9;P07437;P46821;P05412;O95466;P35222}
	Pathogen[sseL Q8ZNG2] interacts with 10 human partners:{P09471;Q8IZP0;P62070;Q8N5V2;Q6PGN9;P07437;P46821;P05412;O95466;P35222}
	Pathogen[sipB Q56134] interacts with 9 human partners:{P09471;Q8IZP0;P62070;Q8N5V2;Q6PGN9;P07437;P05412;O95466;P35222}
	Pathogen[sopA Q8ZNR3] interacts with 10 human partners:{P09471;Q8IZP0;P62070;Q8N5V2;Q6PGN9;P07437;P46821;P05412;O95466;P35222}
	Pathogen[sseJ Q9FD10] interacts with 10 human partners:{P09471;Q8IZP0;P62070;Q8N5V2;Q6PGN9;P07437;P46821;P05412;O95466;P35222}
	Pathogen[sseI Q8ZQ79] interacts with 10 human partners:{P09471;Q8IZP0;P62070;Q8N5V2;Q6PGN9;P07437;P46821;P05412;O95466;P35222}
	Pathogen[sipA P0CL52] interacts with 10 human partners:{P09471;Q8IZP0;P62070;Q8N5V2;Q6PGN9;P07437;P46821;P05412;O95466;P35222}
[Cluster 12]GO:0050996+P	biological_process	[name] positive regulation of lipid catabolic process	[def] "Any process that activates or increases the frequency, rate or extent of the chemical reactions and pathways resulting in the breakdown of lipids." [GOC
	Pathogen[sseG O84952] interacts with 2 human partners:{Q02156;P01584}
	Pathogen[spvB P74846] interacts with 2 human partners:{Q02156;P01584}
	Pathogen[spvC P0A2M9] interacts with 1 human partners:{Q02156}
	Pathogen[sspH2 P0CE12] interacts with 1 human partners:{Q02156}
	Pathogen[sopE O52623] interacts with 1 human partners:{Q02156}
	Pathogen[sopE2 Q7CQD4] interacts with 1 human partners:{Q02156}
	Pathogen[sopB O30916] interacts with 1 human partners:{Q02156}
	Pathogen[sopA E1WGZ9] interacts with 2 human partners:{Q02156;P01584}
	Pathogen[avrA E1WAB0] interacts with 1 human partners:{Q02156}
	Pathogen[slrP Q8ZQQ2] interacts with 2 human partners:{Q02156;P01584}
	Pathogen[sptP P74873] interacts with 1 human partners:{Q02156}
	Pathogen[sipA E1WAC6] interacts with 2 human partners:{Q02156;P01584}
	Pathogen[sseF O84951] interacts with 2 human partners:{Q02156;P01584}
	Pathogen[spiC P0CZ04] interacts with 2 human partners:{Q02156;P01584}
	Pathogen[pipB2 Q8ZMM8] interacts with 1 human partners:{Q02156}
	Pathogen[sspH1 A4D0H6] interacts with 1 human partners:{Q02156}
	Pathogen[sipC E1WAC8] interacts with 1 human partners:{Q02156}
	Pathogen[sifA Q56061] interacts with 1 human partners:{Q02156}
	Pathogen[sipC P0CL47] interacts with 1 human partners:{Q02156}
	Pathogen[sseL Q8ZNG2] interacts with 1 human partners:{Q02156}
	Pathogen[sipB Q56134] interacts with 1 human partners:{Q02156}
	Pathogen[sopA Q8ZNR3] interacts with 2 human partners:{Q02156;P01584}
	Pathogen[sseJ Q9FD10] interacts with 1 human partners:{Q02156}
	Pathogen[sseI Q8ZQ79] interacts with 1 human partners:{Q02156}
	Pathogen[sipA P0CL52] interacts with 2 human partners:{Q02156;P01584}
[Cluster 13]GO:2000145+P	biological_process	[name] regulation of cell motility	[def] "Any process that modulates the frequency, rate or extent of cell motility." [GOC
	Pathogen[sseG O84952] interacts with 10 human partners:{O75116;Q13464;Q00534;O43293;P00519;P04049;Q16513;P07332;P42684;Q16512}
	Pathogen[spvB P74846] interacts with 10 human partners:{O75116;Q13464;Q00534;O43293;P00519;P04049;Q16513;P07332;P42684;Q16512}
	Pathogen[spvC P0A2M9] interacts with 10 human partners:{O75116;Q13464;Q00534;O43293;P00519;P04049;Q16513;P07332;P42684;Q16512}
	Pathogen[sspH2 P0CE12] interacts with 9 human partners:{O75116;Q13464;Q00534;P00519;P04049;Q16513;P07332;P42684;Q16512}
	Pathogen[sopE O52623] interacts with 10 human partners:{O75116;Q13464;Q00534;O43293;P00519;P04049;Q16513;P07332;P42684;Q16512}
	Pathogen[sopE2 Q7CQD4] interacts with 9 human partners:{O75116;Q13464;Q00534;P00519;P04049;Q16513;P07332;P42684;Q16512}
	Pathogen[sopB O30916] interacts with 10 human partners:{O75116;Q13464;Q00534;O43293;P00519;P04049;Q16513;P07332;P42684;Q16512}
	Pathogen[sopA E1WGZ9] interacts with 10 human partners:{O75116;Q13464;Q00534;O43293;P00519;P04049;Q16513;P07332;P42684;Q16512}
	Pathogen[avrA E1WAB0] interacts with 10 human partners:{O75116;Q13464;Q00534;O43293;P00519;P04049;Q16513;P07332;P42684;Q16512}
	Pathogen[slrP Q8ZQQ2] interacts with 10 human partners:{O75116;Q13464;Q00534;O43293;P00519;P04049;Q16513;P07332;P42684;Q16512}
	Pathogen[sptP P74873] interacts with 10 human partners:{O75116;Q13464;Q00534;O43293;P00519;P04049;Q16513;P07332;P42684;Q16512}
	Pathogen[sipA E1WAC6] interacts with 10 human partners:{O75116;Q13464;Q00534;O43293;P00519;P04049;Q16513;P07332;P42684;Q16512}
	Pathogen[sseF O84951] interacts with 10 human partners:{O75116;Q13464;Q00534;O43293;P00519;P04049;Q16513;P07332;P42684;Q16512}
	Pathogen[spiC P0CZ04] interacts with 10 human partners:{O75116;Q13464;Q00534;O43293;P00519;P04049;Q16513;P07332;P42684;Q16512}
	Pathogen[pipB2 Q8ZMM8] interacts with 9 human partners:{O75116;Q13464;Q00534;P00519;P04049;Q16513;P07332;P42684;Q16512}
	Pathogen[sspH1 A4D0H6] interacts with 9 human partners:{O75116;Q13464;Q00534;O43293;P00519;P04049;Q16513;P07332;P42684}
	Pathogen[sipC E1WAC8] interacts with 10 human partners:{O75116;Q13464;Q00534;O43293;P00519;P04049;Q16513;P07332;P42684;Q16512}
	Pathogen[sifA Q56061] interacts with 10 human partners:{O75116;Q13464;Q00534;O43293;P00519;P04049;Q16513;P07332;P42684;Q16512}
	Pathogen[sipC P0CL47] interacts with 10 human partners:{O75116;Q13464;Q00534;O43293;P00519;P04049;Q16513;P07332;P42684;Q16512}
	Pathogen[sseL Q8ZNG2] interacts with 10 human partners:{O75116;Q13464;Q00534;O43293;P00519;P04049;Q16513;P07332;P42684;Q16512}
	Pathogen[sipB Q56134] interacts with 10 human partners:{O75116;Q13464;Q00534;O43293;P00519;P04049;Q16513;P07332;P42684;Q16512}
	Pathogen[sopA Q8ZNR3] interacts with 10 human partners:{O75116;Q13464;Q00534;O43293;P00519;P04049;Q16513;P07332;P42684;Q16512}
	Pathogen[sseJ Q9FD10] interacts with 10 human partners:{O75116;Q13464;Q00534;O43293;P00519;P04049;Q16513;P07332;P42684;Q16512}
	Pathogen[sseI Q8ZQ79] interacts with 10 human partners:{O75116;Q13464;Q00534;O43293;P00519;P04049;Q16513;P07332;P42684;Q16512}
	Pathogen[sipA P0CL52] interacts with 10 human partners:{O75116;Q13464;Q00534;O43293;P00519;P04049;Q16513;P07332;P42684;Q16512}
[Cluster 14]GO:0000115+P	biological_process	[name] regulation of transcription involved in S phase of mitotic cell cycle	[def] "A cell cycle process that regulates transcription such that the target genes are transcribed as part of the S phase of the mitotic cell cycle." [GOC
	Pathogen[sseG O84952] interacts with 1 human partners:{P00519}
	Pathogen[spvB P74846] interacts with 1 human partners:{P00519}
	Pathogen[spvC P0A2M9] interacts with 1 human partners:{P00519}
	Pathogen[sspH2 P0CE12] interacts with 1 human partners:{P00519}
	Pathogen[sopE O52623] interacts with 1 human partners:{P00519}
	Pathogen[sopE2 Q7CQD4] interacts with 1 human partners:{P00519}
	Pathogen[sopB O30916] interacts with 1 human partners:{P00519}
	Pathogen[sopA E1WGZ9] interacts with 1 human partners:{P00519}
	Pathogen[avrA E1WAB0] interacts with 1 human partners:{P00519}
	Pathogen[slrP Q8ZQQ2] interacts with 1 human partners:{P00519}
	Pathogen[sptP P74873] interacts with 1 human partners:{P00519}
	Pathogen[sipA E1WAC6] interacts with 1 human partners:{P00519}
	Pathogen[sseF O84951] interacts with 1 human partners:{P00519}
	Pathogen[spiC P0CZ04] interacts with 1 human partners:{P00519}
	Pathogen[pipB2 Q8ZMM8] interacts with 1 human partners:{P00519}
	Pathogen[sspH1 A4D0H6] interacts with 1 human partners:{P00519}
	Pathogen[sipC E1WAC8] interacts with 1 human partners:{P00519}
	Pathogen[sifA Q56061] interacts with 1 human partners:{P00519}
	Pathogen[sipC P0CL47] interacts with 1 human partners:{P00519}
	Pathogen[sseL Q8ZNG2] interacts with 1 human partners:{P00519}
	Pathogen[sipB Q56134] interacts with 1 human partners:{P00519}
	Pathogen[sopA Q8ZNR3] interacts with 1 human partners:{P00519}
	Pathogen[sseJ Q9FD10] interacts with 1 human partners:{P00519}
	Pathogen[sseI Q8ZQ79] interacts with 1 human partners:{P00519}
	Pathogen[sipA P0CL52] interacts with 1 human partners:{P00519}
[Cluster 15]GO:0007212+P	biological_process	[name] dopamine receptor signaling pathway	[def] "The series of molecular signals generated as a consequence of a dopamine receptor binding to one of its physiological ligands." [GOC
	Pathogen[sseG O84952] interacts with 3 human partners:{P09471;P21917;O75916}
	Pathogen[spvB P74846] interacts with 2 human partners:{P09471;P21728}
	Pathogen[spvC P0A2M9] interacts with 3 human partners:{P09471;P21917;O75916}
	Pathogen[sspH2 P0CE12] interacts with 1 human partners:{O75916}
	Pathogen[sopE O52623] interacts with 3 human partners:{P09471;P21917;O75916}
	Pathogen[sopE2 Q7CQD4] interacts with 1 human partners:{P09471}
	Pathogen[sopB O30916] interacts with 2 human partners:{P09471;P21917}
	Pathogen[sopA E1WGZ9] interacts with 3 human partners:{P09471;P21917;O75916}
	Pathogen[avrA E1WAB0] interacts with 2 human partners:{P09471;O75916}
	Pathogen[slrP Q8ZQQ2] interacts with 6 human partners:{P09471;P42857;P21917;P42858;O75916;Q9NYX4}
	Pathogen[sptP P74873] interacts with 2 human partners:{P09471;P21917}
	Pathogen[sipA E1WAC6] interacts with 3 human partners:{P09471;P21917;O75916}
	Pathogen[sseF O84951] interacts with 3 human partners:{P09471;P21917;O75916}
	Pathogen[spiC P0CZ04] interacts with 7 human partners:{P09471;P14416;P35462;P21917;O75916;P21918;P21728}
	Pathogen[pipB2 Q8ZMM8] interacts with 1 human partners:{P09471}
	Pathogen[sspH1 A4D0H6] interacts with 2 human partners:{P09471;P21917}
	Pathogen[sipC E1WAC8] interacts with 1 human partners:{P09471}
	Pathogen[sifA Q56061] interacts with 3 human partners:{P09471;P21917;O75916}
	Pathogen[sipC P0CL47] interacts with 1 human partners:{P09471}
	Pathogen[sseL Q8ZNG2] interacts with 2 human partners:{P09471;O75916}
	Pathogen[sipB Q56134] interacts with 1 human partners:{P09471}
	Pathogen[sopA Q8ZNR3] interacts with 3 human partners:{P09471;P21917;O75916}
	Pathogen[sseJ Q9FD10] interacts with 3 human partners:{P09471;P21917;O75916}
	Pathogen[sseI Q8ZQ79] interacts with 2 human partners:{P09471;O75916}
	Pathogen[sipA P0CL52] interacts with 3 human partners:{P09471;P21917;O75916}
[Cluster 16]GO:0000187+P	biological_process	[name] activation of MAPK activity	[def] "The initiation of the activity of the inactive enzyme MAP kinase by phosphorylation by a MAPKK." [PMID
	Pathogen[sseG O84952] interacts with 57 human partners:{P21462;P49023;P49137;Q8N5C8;P28482;Q9Y4K3;P60033;Q8WU20;O75914;P06213;Q15759;P62979;P07996;P43405;P06493;P52564;Q16644;P46734;Q16584;Q99683;Q9Y2U5;P21917;P36507;Q86VI3;P27361;P53779;O00206;P13385;O15350;Q8IW41;Q9HC29;O43318;O43187;Q16539;P01584;Q13163;Q02750;O60271;Q9NYJ8;Q13131;Q5S007;P00441;Q06124;P10721;Q13480;Q9P212;O43353;P29353;P10912;P08581;P42338;Q9Y239;P62987;Q9Y6K9;P51617;P61073;Q9UM73}
	Pathogen[spvB P74846] interacts with 57 human partners:{P21462;P49023;P49137;Q8N5C8;P28482;Q9Y4K3;P60033;O75914;P06213;Q15759;P62979;Q15750;P07996;Q6UW88;P43405;P06493;P52564;Q16644;P46734;Q16584;Q99683;Q9Y2U5;P36507;Q86VI3;P27361;P53779;O00206;P13385;O15350;Q8IW41;Q9HC29;O43318;O43187;Q16539;P01584;Q13163;Q02750;O60271;Q9NYJ8;Q13131;Q5S007;P00441;Q06124;P10721;Q13480;Q9P212;O43353;P29353;P10912;P08581;P42338;Q9Y239;P62987;Q9Y6K9;P51617;P61073;Q9UM73}
	Pathogen[spvC P0A2M9] interacts with 54 human partners:{P21462;P49023;P49137;Q8N5C8;Q9Y4K3;P60033;O75914;P06213;Q15759;P62979;P07996;P43405;P06493;P52564;Q16644;P46734;Q16584;Q99683;Q9Y2U5;P21917;P36507;Q86VI3;P27361;P53779;O00206;P13385;O15350;Q8IW41;Q9HC29;O43318;O43187;Q16539;Q13163;Q02750;O60271;Q9NYJ8;Q13131;Q5S007;P00441;Q06124;P10721;Q13480;Q9P212;O43353;P29353;P10912;P08581;P42338;Q9Y239;P62987;Q9Y6K9;P51617;P61073;Q9UM73}
	Pathogen[sspH2 P0CE12] interacts with 42 human partners:{P49023;P49137;Q8N5C8;P28482;Q9Y4K3;P06213;Q15759;P62979;P07996;P43405;P06493;P52564;Q16644;P46734;Q16584;P36507;Q86VI3;P27361;P53779;O00206;P13385;Q8IW41;Q9HC29;O43318;O43187;Q16539;Q13163;Q02750;Q9NYJ8;Q5S007;P00441;Q06124;Q9P212;O43353;P29353;P08581;P42338;Q9Y239;P62987;Q9Y6K9;P51617;P61073}
	Pathogen[sopE O52623] interacts with 55 human partners:{P21462;P49023;P49137;Q8N5C8;P28482;Q9Y4K3;O75914;P06213;Q15759;P62979;P07996;Q6UW88;P43405;P06493;P52564;Q16644;P46734;Q16584;Q99683;Q9Y2U5;P21917;P36507;Q86VI3;P27361;P53779;O00206;P13385;O15350;Q8IW41;Q9HC29;O43318;O43187;Q16539;Q13163;Q02750;O60271;Q9NYJ8;Q13131;Q5S007;P00441;Q06124;P10721;Q13480;Q9P212;O43353;P29353;P10912;P08581;P42338;Q9Y239;P62987;Q9Y6K9;P51617;P61073;Q9UM73}
	Pathogen[sopE2 Q7CQD4] interacts with 40 human partners:{P49023;P49137;Q8N5C8;P28482;Q9Y4K3;P06213;Q15759;P62979;P43405;P06493;P52564;Q16644;P46734;Q16584;P36507;Q86VI3;P27361;P53779;O00206;P13385;Q8IW41;Q9HC29;O43318;O43187;Q16539;Q13163;Q02750;Q9NYJ8;Q5S007;P00441;Q06124;Q9P212;O43353;P29353;P08581;P42338;Q9Y239;P62987;Q9Y6K9;P51617}
	Pathogen[sopB O30916] interacts with 50 human partners:{P21462;P49023;P49137;Q8N5C8;P28482;Q9Y4K3;P60033;O75914;P06213;Q15759;P62979;P43405;P06493;P52564;Q16644;P46734;Q16584;Q99683;Q9Y2U5;P21917;P36507;Q86VI3;P27361;P53779;O00206;P13385;O15350;Q8IW41;Q9HC29;O43318;O43187;Q16539;Q13163;Q02750;Q9NYJ8;Q5S007;P00441;Q06124;P10721;Q9P212;O43353;P29353;P08581;P42338;Q9Y239;P62987;Q9Y6K9;P51617;P61073;Q9UM73}
	Pathogen[sopA E1WGZ9] interacts with 58 human partners:{P21462;P49023;P49137;Q8N5C8;P28482;Q9Y4K3;P60033;Q8WU20;O75914;P06213;Q15759;P62979;Q15750;P07996;P43405;P06493;P52564;Q16644;P46734;Q16584;Q99683;Q9Y2U5;P21917;P36507;Q86VI3;P27361;P53779;O00206;P13385;O15350;Q8IW41;Q9HC29;O43318;O43187;Q16539;P01584;Q13163;Q02750;O60271;Q9NYJ8;Q13131;Q5S007;P00441;Q06124;P10721;Q13480;Q9P212;O43353;P29353;P10912;P08581;P42338;Q9Y239;P62987;Q9Y6K9;P51617;P61073;Q9UM73}
	Pathogen[avrA E1WAB0] interacts with 48 human partners:{P49023;P49137;Q8N5C8;Q9Y4K3;O75914;P06213;Q15759;P62979;P07996;P43405;P06493;P52564;Q16644;P46734;Q16584;Q99683;Q9Y2U5;P36507;Q86VI3;P27361;P53779;P13385;O15350;Q8IW41;Q9HC29;O43318;O43187;Q16539;Q13163;Q02750;O60271;Q9NYJ8;Q13131;Q5S007;Q06124;P10721;Q13480;Q9P212;O43353;P29353;P08581;P42338;Q9Y239;P62987;Q9Y6K9;P51617;P61073;Q9UM73}
	Pathogen[slrP Q8ZQQ2] interacts with 62 human partners:{P21462;P49023;P49137;Q8N5C8;P28482;Q9Y4K3;P60033;P10600;Q8WU20;P06213;Q15759;P62979;Q15750;P07996;Q6UW88;Q92633;P43405;P06493;P52564;Q16644;P46734;Q16584;Q99683;Q9Y2U5;P21917;P36507;Q86VI3;P41221;P27361;P53779;O00206;Q8WXG6;P13385;O15350;Q8IW41;Q9HC29;O43318;O43187;Q16539;Q9UBU3;P01584;Q13163;Q02750;O60271;Q9NYJ8;Q5S007;P00441;Q06124;P10721;Q13480;Q9P212;O43353;P29353;P10912;P08581;P42338;Q9Y239;P62987;Q9Y6K9;P51617;P61073;Q9UM73}
	Pathogen[sptP P74873] interacts with 50 human partners:{P21462;P49023;P49137;Q8N5C8;P28482;Q9Y4K3;P60033;P06213;Q15759;P62979;P07996;P43405;P06493;P52564;Q16644;P46734;Q16584;Q99683;Q9Y2U5;P21917;P36507;Q86VI3;P41221;P27361;P53779;O00206;P13385;Q8IW41;Q9HC29;O43318;O43187;Q16539;Q13163;Q02750;Q9NYJ8;Q5S007;P00441;Q06124;P10721;Q13480;Q9P212;O43353;P29353;P08581;P42338;Q9Y239;P62987;Q9Y6K9;P51617;P61073}
	Pathogen[sipA E1WAC6] interacts with 57 human partners:{P21462;P49023;P49137;Q8N5C8;P28482;Q9Y4K3;P60033;Q8WU20;O75914;P06213;Q15759;P62979;P07996;P43405;P06493;P52564;Q16644;P46734;Q16584;Q99683;Q9Y2U5;P21917;P36507;Q86VI3;P27361;P53779;O00206;P13385;O15350;Q8IW41;Q9HC29;O43318;O43187;Q16539;P01584;Q13163;Q02750;O60271;Q9NYJ8;Q13131;Q5S007;P00441;Q06124;P10721;Q13480;Q9P212;O43353;P29353;P10912;P08581;P42338;Q9Y239;P62987;Q9Y6K9;P51617;P61073;Q9UM73}
	Pathogen[sseF O84951] interacts with 57 human partners:{P21462;P49023;P49137;Q8N5C8;P28482;Q9Y4K3;P60033;Q8WU20;O75914;P06213;Q15759;P62979;P07996;P43405;P06493;P52564;Q16644;P46734;Q16584;Q99683;Q9Y2U5;P21917;P36507;Q86VI3;P27361;P53779;O00206;P13385;O15350;Q8IW41;Q9HC29;O43318;O43187;Q16539;P01584;Q13163;Q02750;O60271;Q9NYJ8;Q13131;Q5S007;P00441;Q06124;P10721;Q13480;Q9P212;O43353;P29353;P10912;P08581;P42338;Q9Y239;P62987;Q9Y6K9;P51617;P61073;Q9UM73}
	Pathogen[spiC P0CZ04] interacts with 61 human partners:{P21462;P49023;P49137;Q8N5C8;P28482;Q9Y4K3;P60033;Q8N307;Q8WU20;O75914;P06213;Q15759;P62979;Q15750;P07996;P18089;P43405;P06493;P21730;P52564;Q16644;P46734;Q16584;Q99683;Q9Y2U5;P21917;P36507;Q86VI3;P27361;P53779;O00206;P13385;O15350;Q8IW41;Q9HC29;O43318;O43187;Q16539;P01584;Q13163;Q02750;O60271;Q9NYJ8;Q13131;Q5S007;P00441;Q06124;P10721;Q13480;Q9P212;O43353;P29353;P10912;P08581;P42338;Q9Y239;P62987;Q9Y6K9;P51617;P61073;Q9UM73}
	Pathogen[pipB2 Q8ZMM8] interacts with 46 human partners:{P49023;P49137;Q8N5C8;P28482;Q9Y4K3;P06213;Q15759;P62979;P43405;P06493;P52564;Q16644;P46734;Q16584;Q99683;Q9Y2U5;P36507;Q86VI3;P27361;P53779;O00206;P13385;O15350;Q8IW41;Q9HC29;O43318;O43187;Q16539;Q13163;Q02750;O60271;Q9NYJ8;Q5S007;Q06124;P10721;Q9P212;O43353;P29353;P08581;P42338;Q9Y239;P62987;Q9Y6K9;P51617;P61073;Q9UM73}
	Pathogen[sspH1 A4D0H6] interacts with 53 human partners:{P21462;P49023;P49137;Q8N5C8;P28482;Q9Y4K3;P60033;O75914;P06213;Q15759;P62979;P43405;P06493;P52564;Q16644;P46734;Q16584;Q99683;Q9Y2U5;P21917;P36507;Q86VI3;P27361;P53779;O00206;P13385;O15350;Q8IW41;Q9HC29;O43318;O43187;Q16539;Q13163;Q02750;O60271;Q9NYJ8;Q13131;Q5S007;P00441;Q06124;P10721;Q13480;Q9P212;O43353;P29353;P08581;P42338;Q9Y239;P62987;Q9Y6K9;P51617;P61073;Q9UM73}
	Pathogen[sipC E1WAC8] interacts with 51 human partners:{P21462;P49023;P49137;Q8N5C8;P28482;Q9Y4K3;O75914;P06213;Q15759;P62979;P43405;P06493;P52564;Q16644;P46734;Q16584;Q99683;Q9Y2U5;P36507;Q86VI3;P27361;P53779;O00206;P13385;O15350;Q8IW41;Q9HC29;O43318;O43187;Q16539;Q13163;Q02750;Q9NYJ8;Q13131;Q5S007;P00441;Q06124;P10721;Q13480;Q9P212;O43353;P29353;P10912;P08581;P42338;Q9Y239;P62987;Q9Y6K9;P51617;P61073;Q9UM73}
	Pathogen[sifA Q56061] interacts with 55 human partners:{P21462;P49023;P49137;Q8N5C8;P28482;Q9Y4K3;P60033;O75914;P06213;Q15759;P62979;P07996;P43405;P06493;P52564;Q16644;P46734;Q16584;Q99683;Q9Y2U5;P21917;P36507;Q86VI3;P27361;P53779;O00206;P13385;O15350;Q8IW41;Q9HC29;O43318;O43187;Q16539;Q13163;Q02750;O60271;Q9NYJ8;Q13131;Q5S007;P00441;Q06124;P10721;Q13480;Q9P212;O43353;P29353;P10912;P08581;P42338;Q9Y239;P62987;Q9Y6K9;P51617;P61073;Q9UM73}
	Pathogen[sipC P0CL47] interacts with 51 human partners:{P21462;P49023;P49137;Q8N5C8;P28482;Q9Y4K3;O75914;P06213;Q15759;P62979;P43405;P06493;P52564;Q16644;P46734;Q16584;Q99683;Q9Y2U5;P36507;Q86VI3;P27361;P53779;O00206;P13385;O15350;Q8IW41;Q9HC29;O43318;O43187;Q16539;Q13163;Q02750;Q9NYJ8;Q13131;Q5S007;P00441;Q06124;P10721;Q13480;Q9P212;O43353;P29353;P10912;P08581;P42338;Q9Y239;P62987;Q9Y6K9;P51617;P61073;Q9UM73}
	Pathogen[sseL Q8ZNG2] interacts with 51 human partners:{P49023;P49137;Q8N5C8;P28482;Q9Y4K3;O75914;P06213;Q15759;P62979;P43405;P06493;P52564;Q16644;P46734;Q16584;Q99683;Q9Y2U5;P36507;Q86VI3;P27361;P53779;O00206;P13385;O15350;Q8IW41;Q9HC29;O43318;O43187;Q16539;Q13163;Q02750;O60271;Q9NYJ8;Q13131;Q5S007;P00441;Q06124;P10721;Q13480;Q9P212;O43353;P29353;P10912;P08581;P42338;Q9Y239;P62987;Q9Y6K9;P51617;P61073;Q9UM73}
	Pathogen[sipB Q56134] interacts with 46 human partners:{P21462;P49023;P49137;Q8N5C8;P28482;Q9Y4K3;P60033;P06213;Q15759;P62979;P43405;P06493;P52564;Q16644;P46734;Q16584;Q99683;Q9Y2U5;P36507;Q86VI3;P27361;P53779;O00206;P13385;Q9HC29;O43318;O43187;Q16539;Q13163;Q02750;Q9NYJ8;Q5S007;Q06124;P10721;Q9P212;O43353;P29353;P10912;P08581;P42338;Q9Y239;P62987;Q9Y6K9;P51617;P61073;Q9UM73}
	Pathogen[sopA Q8ZNR3] interacts with 58 human partners:{P21462;P49023;P49137;Q8N5C8;P28482;Q9Y4K3;P60033;Q8WU20;O75914;P06213;Q15759;P62979;Q15750;P07996;P43405;P06493;P52564;Q16644;P46734;Q16584;Q99683;Q9Y2U5;P21917;P36507;Q86VI3;P27361;P53779;O00206;P13385;O15350;Q8IW41;Q9HC29;O43318;O43187;Q16539;P01584;Q13163;Q02750;O60271;Q9NYJ8;Q13131;Q5S007;P00441;Q06124;P10721;Q13480;Q9P212;O43353;P29353;P10912;P08581;P42338;Q9Y239;P62987;Q9Y6K9;P51617;P61073;Q9UM73}
	Pathogen[sseJ Q9FD10] interacts with 53 human partners:{P21462;P49023;P49137;Q8N5C8;P28482;Q9Y4K3;P60033;O75914;P06213;Q15759;P62979;P07996;P43405;P06493;P52564;Q16644;P46734;Q16584;Q99683;Q9Y2U5;P21917;P36507;Q86VI3;P27361;P53779;P13385;O15350;Q8IW41;Q9HC29;O43318;O43187;Q16539;Q13163;Q02750;O60271;Q9NYJ8;Q13131;Q5S007;P00441;Q06124;P10721;Q13480;Q9P212;O43353;P29353;P08581;P42338;Q9Y239;P62987;Q9Y6K9;P51617;P61073;Q9UM73}
	Pathogen[sseI Q8ZQ79] interacts with 52 human partners:{P21462;P49023;P49137;Q8N5C8;P28482;Q9Y4K3;O75914;P06213;Q15759;P62979;P07996;P43405;P06493;P52564;Q16644;P46734;Q16584;Q99683;Q9Y2U5;P36507;Q86VI3;P27361;P53779;O00206;P13385;O15350;Q8IW41;Q9HC29;O43318;O43187;Q16539;Q13163;Q02750;O60271;Q9NYJ8;Q13131;Q5S007;P00441;Q06124;P10721;Q13480;Q9P212;O43353;P29353;P08581;P42338;Q9Y239;P62987;Q9Y6K9;P51617;P61073;Q9UM73}
	Pathogen[sipA P0CL52] interacts with 57 human partners:{P21462;P49023;P49137;Q8N5C8;P28482;Q9Y4K3;P60033;Q8WU20;O75914;P06213;Q15759;P62979;P07996;P43405;P06493;P52564;Q16644;P46734;Q16584;Q99683;Q9Y2U5;P21917;P36507;Q86VI3;P27361;P53779;O00206;P13385;O15350;Q8IW41;Q9HC29;O43318;O43187;Q16539;P01584;Q13163;Q02750;O60271;Q9NYJ8;Q13131;Q5S007;P00441;Q06124;P10721;Q13480;Q9P212;O43353;P29353;P10912;P08581;P42338;Q9Y239;P62987;Q9Y6K9;P51617;P61073;Q9UM73}
[Cluster 17]GO:0046680+P	biological_process	[name] response to DDT	[def] "Any process that results in a change in state or activity of a cell or an organism (in terms of movement, secretion, enzyme production, gene expression, etc.) as a result of a DDT stimulus. DDT, dichlorodiphenyltrichloroethane, is a chlorinated hydrocarbon pesticide moderately toxic to humans and other animals." [ISBN
	Pathogen[sseG O84952] interacts with 1 human partners:{P14635}
	Pathogen[spvB P74846] interacts with 1 human partners:{P14635}
	Pathogen[spvC P0A2M9] interacts with 1 human partners:{P14635}
	Pathogen[sspH2 P0CE12] interacts with 1 human partners:{P14635}
	Pathogen[sopE O52623] interacts with 1 human partners:{P14635}
	Pathogen[sopE2 Q7CQD4] interacts with 1 human partners:{P14635}
	Pathogen[sopB O30916] interacts with 1 human partners:{P14635}
	Pathogen[sopA E1WGZ9] interacts with 1 human partners:{P14635}
	Pathogen[avrA E1WAB0] interacts with 1 human partners:{P14635}
	Pathogen[slrP Q8ZQQ2] interacts with 1 human partners:{P14635}
	Pathogen[sptP P74873] interacts with 1 human partners:{P14635}
	Pathogen[sipA E1WAC6] interacts with 1 human partners:{P14635}
	Pathogen[sseF O84951] interacts with 1 human partners:{P14635}
	Pathogen[spiC P0CZ04] interacts with 1 human partners:{P14635}
	Pathogen[pipB2 Q8ZMM8] interacts with 1 human partners:{P14635}
	Pathogen[sspH1 A4D0H6] interacts with 1 human partners:{P14635}
	Pathogen[sipC E1WAC8] interacts with 1 human partners:{P14635}
	Pathogen[sifA Q56061] interacts with 1 human partners:{P14635}
	Pathogen[sipC P0CL47] interacts with 1 human partners:{P14635}
	Pathogen[sseL Q8ZNG2] interacts with 1 human partners:{P14635}
	Pathogen[sipB Q56134] interacts with 1 human partners:{P14635}
	Pathogen[sopA Q8ZNR3] interacts with 1 human partners:{P14635}
	Pathogen[sseJ Q9FD10] interacts with 1 human partners:{P14635}
	Pathogen[sseI Q8ZQ79] interacts with 1 human partners:{P14635}
	Pathogen[sipA P0CL52] interacts with 1 human partners:{P14635}
[Cluster 18]GO:0070889+P	biological_process	[name] platelet alpha granule organization	[def] "A process that is carried out at the cellular level which results in the assembly, arrangement of constituent parts, or disassembly of a platelet alpha granule. A platelet alpha granule is a secretory organelle found in blood platelets." [GOC
	Pathogen[sseG O84952] interacts with 1 human partners:{Q9H267}
	Pathogen[spvB P74846] interacts with 1 human partners:{Q9H267}
	Pathogen[spvC P0A2M9] interacts with 1 human partners:{Q9H267}
	Pathogen[sspH2 P0CE12] interacts with 1 human partners:{Q9H267}
	Pathogen[sopE O52623] interacts with 1 human partners:{Q9H267}
	Pathogen[sopE2 Q7CQD4] interacts with 1 human partners:{Q9H267}
	Pathogen[sopB O30916] interacts with 1 human partners:{Q9H267}
	Pathogen[sopA E1WGZ9] interacts with 1 human partners:{Q9H267}
	Pathogen[avrA E1WAB0] interacts with 1 human partners:{Q9H267}
	Pathogen[slrP Q8ZQQ2] interacts with 1 human partners:{Q9H267}
	Pathogen[sptP P74873] interacts with 1 human partners:{Q9H267}
	Pathogen[sipA E1WAC6] interacts with 1 human partners:{Q9H267}
	Pathogen[sseF O84951] interacts with 1 human partners:{Q9H267}
	Pathogen[spiC P0CZ04] interacts with 1 human partners:{Q9H267}
	Pathogen[pipB2 Q8ZMM8] interacts with 1 human partners:{Q9H267}
	Pathogen[sspH1 A4D0H6] interacts with 1 human partners:{Q9H267}
	Pathogen[sipC E1WAC8] interacts with 1 human partners:{Q9H267}
	Pathogen[sifA Q56061] interacts with 1 human partners:{Q9H267}
	Pathogen[sipC P0CL47] interacts with 1 human partners:{Q9H267}
	Pathogen[sseL Q8ZNG2] interacts with 1 human partners:{Q9H267}
	Pathogen[sipB Q56134] interacts with 1 human partners:{Q9H267}
	Pathogen[sopA Q8ZNR3] interacts with 1 human partners:{Q9H267}
	Pathogen[sseJ Q9FD10] interacts with 1 human partners:{Q9H267}
	Pathogen[sseI Q8ZQ79] interacts with 1 human partners:{Q9H267}
	Pathogen[sipA P0CL52] interacts with 1 human partners:{Q9H267}
[Cluster 19]GO:0045862+P	biological_process	[name] positive regulation of proteolysis	[def] "Any process that activates or increases the frequency, rate or extent of the hydrolysis of a peptide bond or bonds within a protein." [GOC
	Pathogen[sseG O84952] interacts with 5 human partners:{P22455;P53350;Q9Y297;O15294;Q9UKB1}
	Pathogen[spvB P74846] interacts with 5 human partners:{P22455;P53350;Q9Y297;O15294;Q9UKB1}
	Pathogen[spvC P0A2M9] interacts with 5 human partners:{P22455;P53350;Q9Y297;O15294;Q9UKB1}
	Pathogen[sspH2 P0CE12] interacts with 5 human partners:{P22455;P53350;Q9Y297;O15294;Q9UKB1}
	Pathogen[sopE O52623] interacts with 5 human partners:{P22455;P53350;Q9Y297;O15294;Q9UKB1}
	Pathogen[sopE2 Q7CQD4] interacts with 5 human partners:{P22455;P53350;Q9Y297;O15294;Q9UKB1}
	Pathogen[sopB O30916] interacts with 5 human partners:{P22455;P53350;Q9Y297;O15294;Q9UKB1}
	Pathogen[sopA E1WGZ9] interacts with 5 human partners:{P22455;P53350;Q9Y297;O15294;Q9UKB1}
	Pathogen[avrA E1WAB0] interacts with 5 human partners:{P22455;P53350;Q9Y297;O15294;Q9UKB1}
	Pathogen[slrP Q8ZQQ2] interacts with 7 human partners:{P22455;P53350;P20807;Q9Y297;O15294;Q13099;Q9UKB1}
	Pathogen[sptP P74873] interacts with 5 human partners:{P22455;P53350;Q9Y297;O15294;Q9UKB1}
	Pathogen[sipA E1WAC6] interacts with 5 human partners:{P22455;P53350;Q9Y297;O15294;Q9UKB1}
	Pathogen[sseF O84951] interacts with 5 human partners:{P22455;P53350;Q9Y297;O15294;Q9UKB1}
	Pathogen[spiC P0CZ04] interacts with 5 human partners:{P22455;P53350;Q9Y297;O15294;Q9UKB1}
	Pathogen[pipB2 Q8ZMM8] interacts with 5 human partners:{P22455;P53350;Q9Y297;O15294;Q9UKB1}
	Pathogen[sspH1 A4D0H6] interacts with 5 human partners:{P22455;P53350;Q9Y297;O15294;Q9UKB1}
	Pathogen[sipC E1WAC8] interacts with 5 human partners:{P22455;P53350;Q9Y297;O15294;Q9UKB1}
	Pathogen[sifA Q56061] interacts with 5 human partners:{P22455;P53350;Q9Y297;O15294;Q9UKB1}
	Pathogen[sipC P0CL47] interacts with 5 human partners:{P22455;P53350;Q9Y297;O15294;Q9UKB1}
	Pathogen[sseL Q8ZNG2] interacts with 5 human partners:{P22455;P53350;Q9Y297;O15294;Q9UKB1}
	Pathogen[sipB Q56134] interacts with 5 human partners:{P22455;P53350;Q9Y297;O15294;Q9UKB1}
	Pathogen[sopA Q8ZNR3] interacts with 5 human partners:{P22455;P53350;Q9Y297;O15294;Q9UKB1}
	Pathogen[sseJ Q9FD10] interacts with 6 human partners:{Q92769;P22455;P53350;Q9Y297;O15294;Q9UKB1}
	Pathogen[sseI Q8ZQ79] interacts with 5 human partners:{P22455;P53350;Q9Y297;O15294;Q9UKB1}
	Pathogen[sipA P0CL52] interacts with 5 human partners:{P22455;P53350;Q9Y297;O15294;Q9UKB1}
[Cluster 20]GO:0001657+P	biological_process	[name] ureteric bud development	[def] "The process whose specific outcome is the progression of the ureteric bud over time, from its formation to the mature structure." [GOC
	Pathogen[sseG O84952] interacts with 10 human partners:{P10415;O43609;O75462;O94813;P11362;P07949;Q12948;Q12959;P21802;P48742}
	Pathogen[spvB P74846] interacts with 10 human partners:{Q8N474;O75462;O94813;P11362;P07949;Q6UXI9;Q12948;Q12959;P21802;P48742}
	Pathogen[spvC P0A2M9] interacts with 10 human partners:{P10415;O43609;O75462;O94813;P11362;P07949;Q12948;Q12959;P21802;P48742}
	Pathogen[sspH2 P0CE12] interacts with 9 human partners:{O75462;P01137;O94813;P11362;P07949;Q6UXI9;Q12948;Q12959;P21802}
	Pathogen[sopE O52623] interacts with 11 human partners:{Q8N474;O43609;O75462;O94813;P11362;P07949;Q6UXI9;Q12948;Q12959;P21802;P48742}
	Pathogen[sopE2 Q7CQD4] interacts with 5 human partners:{O94813;P11362;P07949;Q12959;P21802}
	Pathogen[sopB O30916] interacts with 7 human partners:{O75462;O94813;P11362;P07949;Q12948;Q12959;P21802}
	Pathogen[sopA E1WGZ9] interacts with 10 human partners:{P10415;O43609;O75462;O94813;P11362;P07949;Q12948;Q12959;P21802;P48742}
	Pathogen[avrA E1WAB0] interacts with 6 human partners:{O94813;P11362;P07949;Q12959;P21802;P48742}
	Pathogen[slrP Q8ZQQ2] interacts with 26 human partners:{Q99958;O15198;Q8N474;Q99717;O15105;P10415;O43609;P84022;P10276;Q15797;O75462;P01137;Q8N8U9;P12644;Q15796;O43541;P10826;O94813;P11362;Q02962;P07949;Q6UXI9;Q12948;Q12959;P21802;P48742}
	Pathogen[sptP P74873] interacts with 9 human partners:{P10415;O75462;O94813;P11362;P07949;Q6UXI9;Q12948;Q12959;P21802}
	Pathogen[sipA E1WAC6] interacts with 10 human partners:{P10415;O43609;O75462;O94813;P11362;P07949;Q12948;Q12959;P21802;P48742}
	Pathogen[sseF O84951] interacts with 10 human partners:{P10415;O43609;O75462;O94813;P11362;P07949;Q12948;Q12959;P21802;P48742}
	Pathogen[spiC P0CZ04] interacts with 11 human partners:{Q8N474;O75462;O94813;P11362;Q02962;P07949;Q6UXI9;Q12948;Q12959;P21802;P48742}
	Pathogen[pipB2 Q8ZMM8] interacts with 8 human partners:{O75462;O94813;P11362;P07949;Q12948;Q12959;P21802;P48742}
	Pathogen[sspH1 A4D0H6] interacts with 7 human partners:{P10415;O75462;O94813;P11362;P07949;Q12959;P21802}
	Pathogen[sipC E1WAC8] interacts with 9 human partners:{P10415;O75462;O94813;P11362;P07949;Q12948;Q12959;P21802;P48742}
	Pathogen[sifA Q56061] interacts with 11 human partners:{P10415;O43609;O75462;O94813;P11362;P07949;Q6UXI9;Q12948;Q12959;P21802;P48742}
	Pathogen[sipC P0CL47] interacts with 9 human partners:{P10415;O75462;O94813;P11362;P07949;Q12948;Q12959;P21802;P48742}
	Pathogen[sseL Q8ZNG2] interacts with 9 human partners:{P10415;O75462;O94813;P11362;P07949;Q12948;Q12959;P21802;P48742}
	Pathogen[sipB Q56134] interacts with 5 human partners:{P11362;P07949;Q6UXI9;Q12959;P21802}
	Pathogen[sopA Q8ZNR3] interacts with 10 human partners:{P10415;O43609;O75462;O94813;P11362;P07949;Q12948;Q12959;P21802;P48742}
	Pathogen[sseJ Q9FD10] interacts with 9 human partners:{O75462;O94813;P11362;P07949;Q6UXI9;Q12948;Q12959;P21802;P48742}
	Pathogen[sseI Q8ZQ79] interacts with 8 human partners:{O75462;O94813;P11362;P07949;Q6UXI9;Q12959;P21802;P48742}
	Pathogen[sipA P0CL52] interacts with 10 human partners:{P10415;O43609;O75462;O94813;P11362;P07949;Q12948;Q12959;P21802;P48742}
[Cluster 21]GO:0007605+P	biological_process	[name] sensory perception of sound	[def] "The series of events required for an organism to receive an auditory stimulus, convert it to a molecular signal, and recognize and characterize the signal. Sonic stimuli are detected in the form of vibrations and are processed to form a sound." [GOC
	Pathogen[sseG O84952] interacts with 25 human partners:{Q9UBC5;P15313;P49419;P50607;Q495M9;Q9H254;B1AK53;O43597;Q9P202;O60610;P46527;Q9UKN7;P48431;Q9Y6N9;Q8NEV4;O15169;P55273;Q9UM54;P11362;Q8IVL1;P00441;P42574;O75083;Q9HC10;Q13402}
	Pathogen[spvB P74846] interacts with 23 human partners:{Q9UBC5;P50607;Q495M9;Q9H254;O43597;Q9P202;O60610;P46527;Q9UKN7;P48431;Q9Y6N9;Q8NEV4;O15169;P55273;Q9UM54;P11362;Q8IVL1;P00441;P47870;P42574;O75083;Q9HC10;Q13402}
	Pathogen[spvC P0A2M9] interacts with 24 human partners:{Q9UBC5;P15313;P49419;Q495M9;Q9H254;B1AK53;O43597;Q9P202;O60610;P46527;Q9UKN7;P48431;Q9Y6N9;Q8NEV4;O15169;P55273;Q9UM54;P11362;Q8IVL1;P00441;P42574;O75083;Q9HC10;Q13402}
	Pathogen[sspH2 P0CE12] interacts with 25 human partners:{Q9UBC5;P78559;P50607;Q495M9;Q9H254;B1AK53;O43597;Q9P202;O60610;P46527;Q9UKN7;P48431;P02452;Q9Y6N9;Q8NEV4;O15169;P55273;Q9UM54;P11362;Q8IVL1;P00441;P42574;O75083;Q9HC10;Q13402}
	Pathogen[sopE O52623] interacts with 24 human partners:{Q9UBC5;P50607;Q495M9;Q9H254;B1AK53;O43597;Q9P202;O60610;Q9UKN7;P48431;Q9Y6N9;Q8NEV4;O15169;P55273;Q9UM54;P11362;Q8IVL1;P00441;P42574;O75083;P07203;Q9HC10;O94779;Q13402}
	Pathogen[sopE2 Q7CQD4] interacts with 19 human partners:{Q9UBC5;Q495M9;Q9H254;O43597;Q9P202;O60610;P46527;Q9UKN7;Q9Y6N9;Q8NEV4;O15169;P55273;Q9UM54;P11362;P00441;P42574;O75083;Q9HC10;Q13402}
	Pathogen[sopB O30916] interacts with 23 human partners:{Q9UBC5;P49419;Q495M9;Q9H254;B1AK53;O43597;Q9P202;O60610;P46527;Q9UKN7;P48431;Q9Y6N9;Q8NEV4;O15169;P55273;Q9UM54;P11362;Q8IVL1;P00441;P42574;O75083;Q9HC10;Q13402}
	Pathogen[sopA E1WGZ9] interacts with 25 human partners:{Q9UBC5;P15313;P49419;P50607;Q495M9;Q9H254;B1AK53;O43597;Q9P202;O60610;P46527;Q9UKN7;P48431;Q9Y6N9;Q8NEV4;O15169;P55273;Q9UM54;P11362;Q8IVL1;P00441;P42574;O75083;Q9HC10;Q13402}
	Pathogen[avrA E1WAB0] interacts with 21 human partners:{Q9UBC5;Q495M9;Q9H254;B1AK53;O43597;Q9P202;O60610;P46527;Q9UKN7;P48431;Q9Y6N9;Q8NEV4;O15169;P55273;Q9UM54;P11362;Q8IVL1;P42574;O75083;Q9HC10;Q13402}
	Pathogen[slrP Q8ZQQ2] interacts with 45 human partners:{Q9UBC5;P07101;P15313;P78559;Q8TCU4;P02458;P49419;P50607;O75443;Q495M9;Q9H254;B1AK53;O43597;Q9P202;P12830;O60610;P12107;P46527;Q01955;Q9UKN7;Q86XK2;Q9Y664;P48431;P02452;Q9Y6N9;Q2WEN9;Q9ULV1;Q8NEV4;O15169;P55273;O95834;Q9UM54;P11362;Q8IVL1;P00441;Q8TBZ2;P13942;P47870;P42574;O75083;P07203;Q9HC10;O94779;Q13402;Q6ZRI0}
	Pathogen[sptP P74873] interacts with 22 human partners:{Q9UBC5;P49419;Q495M9;Q9H254;B1AK53;O43597;Q9P202;O60610;Q9UKN7;P02452;Q9Y6N9;Q8NEV4;O15169;P55273;Q9UM54;P11362;Q8IVL1;P00441;P42574;O75083;Q9HC10;Q13402}
	Pathogen[sipA E1WAC6] interacts with 25 human partners:{Q9UBC5;P15313;P49419;P50607;Q495M9;Q9H254;B1AK53;O43597;Q9P202;O60610;P46527;Q9UKN7;P48431;Q9Y6N9;Q8NEV4;O15169;P55273;Q9UM54;P11362;Q8IVL1;P00441;P42574;O75083;Q9HC10;Q13402}
	Pathogen[sseF O84951] interacts with 25 human partners:{Q9UBC5;P15313;P49419;P50607;Q495M9;Q9H254;B1AK53;O43597;Q9P202;O60610;P46527;Q9UKN7;P48431;Q9Y6N9;Q8NEV4;O15169;P55273;Q9UM54;P11362;Q8IVL1;P00441;P42574;O75083;Q9HC10;Q13402}
	Pathogen[spiC P0CZ04] interacts with 28 human partners:{Q9UBC5;O60907;P15313;P49419;P50607;Q495M9;Q9H254;B1AK53;O43597;Q9P202;O60610;P46527;Q9UKN7;P48431;Q9Y6N9;Q8NEV4;O15169;P55273;Q9UM54;P11362;Q8IVL1;P00441;P47870;P42574;O75083;Q9HC10;Q13402;P63173}
	Pathogen[pipB2 Q8ZMM8] interacts with 22 human partners:{Q9UBC5;P49419;Q495M9;Q9H254;B1AK53;O43597;Q9P202;O60610;P46527;Q9UKN7;P48431;Q9Y6N9;Q8NEV4;O15169;P55273;Q9UM54;P11362;Q8IVL1;P42574;O75083;Q9HC10;Q13402}
	Pathogen[sspH1 A4D0H6] interacts with 23 human partners:{Q9UBC5;P50607;Q495M9;Q9H254;B1AK53;O43597;Q9P202;O60610;P46527;Q9UKN7;P48431;Q9Y6N9;Q8NEV4;O15169;P55273;Q9UM54;P11362;Q8IVL1;P00441;P42574;O75083;Q9HC10;Q13402}
	Pathogen[sipC E1WAC8] interacts with 20 human partners:{Q9UBC5;Q495M9;Q9H254;B1AK53;O43597;Q9P202;O60610;Q9UKN7;Q9Y6N9;Q8NEV4;O15169;P55273;Q9UM54;P11362;Q8IVL1;P00441;P42574;O75083;Q9HC10;Q13402}
	Pathogen[sifA Q56061] interacts with 27 human partners:{Q9UBC5;P15313;P49419;P50607;Q495M9;Q9H254;B1AK53;O43597;Q9P202;O60610;P46527;Q9UKN7;P48431;Q9Y6N9;Q8NEV4;O15169;P55273;O95834;Q9UM54;P11362;Q8IVL1;P00441;P42574;O75083;Q9HC10;O94779;Q13402}
	Pathogen[sipC P0CL47] interacts with 20 human partners:{Q9UBC5;Q495M9;Q9H254;B1AK53;O43597;Q9P202;O60610;Q9UKN7;Q9Y6N9;Q8NEV4;O15169;P55273;Q9UM54;P11362;Q8IVL1;P00441;P42574;O75083;Q9HC10;Q13402}
	Pathogen[sseL Q8ZNG2] interacts with 22 human partners:{Q9UBC5;Q495M9;Q9H254;B1AK53;O43597;Q9P202;O60610;P46527;Q9UKN7;P48431;Q9Y6N9;Q8NEV4;O15169;P55273;Q9UM54;P11362;Q8IVL1;P00441;P42574;O75083;Q9HC10;Q13402}
	Pathogen[sipB Q56134] interacts with 19 human partners:{Q9UBC5;Q495M9;Q9H254;B1AK53;Q9P202;O60610;Q9UKN7;Q9Y6N9;Q8NEV4;O15169;P55273;Q9UM54;P11362;Q8IVL1;P47870;P42574;O75083;Q9HC10;Q13402}
	Pathogen[sopA Q8ZNR3] interacts with 24 human partners:{Q9UBC5;P15313;P49419;P50607;Q495M9;Q9H254;B1AK53;O43597;Q9P202;O60610;P46527;Q9UKN7;P48431;Q9Y6N9;Q8NEV4;O15169;P55273;Q9UM54;P11362;Q8IVL1;P00441;O75083;Q9HC10;Q13402}
	Pathogen[sseJ Q9FD10] interacts with 23 human partners:{Q9UBC5;P50607;Q495M9;Q9H254;B1AK53;O43597;Q9P202;O60610;P46527;Q9UKN7;P48431;Q9Y6N9;Q8NEV4;O15169;P55273;Q9UM54;P11362;Q8IVL1;P00441;P42574;O75083;Q9HC10;Q13402}
	Pathogen[sseI Q8ZQ79] interacts with 24 human partners:{Q9UBC5;P50607;Q495M9;Q9H254;B1AK53;O43597;Q9P202;O60610;P46527;Q9UKN7;P48431;Q9Y6N9;Q8NEV4;O15169;P55273;Q9UM54;P11362;Q8IVL1;P00441;P42574;O75083;Q9HC10;O94779;Q13402}
	Pathogen[sipA P0CL52] interacts with 24 human partners:{Q9UBC5;P15313;P49419;P50607;Q495M9;Q9H254;B1AK53;O43597;Q9P202;O60610;P46527;Q9UKN7;P48431;Q9Y6N9;Q8NEV4;O15169;P55273;Q9UM54;P11362;Q8IVL1;P00441;O75083;Q9HC10;Q13402}
[Cluster 22]GO:0010508+P	biological_process	[name] positive regulation of autophagy	[def] "Any process that activates, maintains or increases the rate of autophagy. Autophagy is the process in which cells digest parts of their own cytoplasm." [GOC
	Pathogen[sseG O84952] interacts with 10 human partners:{Q9P1W9;P54646;Q92934;O75385;Q96A56;Q9P2Y5;Q13131;Q5S007;P42338;Q8IXH6}
	Pathogen[spvB P74846] interacts with 9 human partners:{Q9P1W9;P54646;Q92934;O75385;Q96A56;Q13131;Q5S007;P42338;Q8IXH6}
	Pathogen[spvC P0A2M9] interacts with 8 human partners:{Q9P1W9;P54646;Q92934;O75385;Q96A56;Q13131;Q5S007;P42338}
	Pathogen[sspH2 P0CE12] interacts with 4 human partners:{Q92934;O75385;Q5S007;P42338}
	Pathogen[sopE O52623] interacts with 7 human partners:{P54646;Q92934;O75385;Q13131;Q5S007;Q96S99;P42338}
	Pathogen[sopE2 Q7CQD4] interacts with 4 human partners:{Q92934;O75385;Q5S007;P42338}
	Pathogen[sopB O30916] interacts with 4 human partners:{Q92934;O75385;Q5S007;P42338}
	Pathogen[sopA E1WGZ9] interacts with 11 human partners:{Q9P1W9;P54646;Q92934;O75385;Q96A56;Q9P2Y5;Q13131;Q5S007;Q96S99;P42338;Q8IXH6}
	Pathogen[avrA E1WAB0] interacts with 9 human partners:{Q9P1W9;P54646;Q92934;O75385;Q96A56;Q13131;Q5S007;P42338;Q8IXH6}
	Pathogen[slrP Q8ZQQ2] interacts with 8 human partners:{Q86UE4;Q92934;O75385;Q96A56;Q5S007;Q96S99;P42338;Q8IXH6}
	Pathogen[sptP P74873] interacts with 3 human partners:{O75385;Q5S007;P42338}
	Pathogen[sipA E1WAC6] interacts with 10 human partners:{Q9P1W9;P54646;Q92934;O75385;Q96A56;Q9P2Y5;Q13131;Q5S007;P42338;Q8IXH6}
	Pathogen[sseF O84951] interacts with 10 human partners:{Q9P1W9;P54646;Q92934;O75385;Q96A56;Q9P2Y5;Q13131;Q5S007;P42338;Q8IXH6}
	Pathogen[spiC P0CZ04] interacts with 10 human partners:{Q9P1W9;P54646;Q92934;O75385;Q96A56;Q9P2Y5;Q13131;Q5S007;P42338;Q8IXH6}
	Pathogen[pipB2 Q8ZMM8] interacts with 4 human partners:{Q92934;O75385;Q5S007;P42338}
	Pathogen[sspH1 A4D0H6] interacts with 8 human partners:{Q9P1W9;P54646;Q92934;O75385;Q96A56;Q13131;Q5S007;P42338}
	Pathogen[sipC E1WAC8] interacts with 6 human partners:{P54646;Q92934;O75385;Q13131;Q5S007;P42338}
	Pathogen[sifA Q56061] interacts with 11 human partners:{Q9P1W9;P54646;Q92934;O75385;Q96A56;Q9P2Y5;Q13131;Q5S007;Q96S99;P42338;Q8IXH6}
	Pathogen[sipC P0CL47] interacts with 6 human partners:{P54646;Q92934;O75385;Q13131;Q5S007;P42338}
	Pathogen[sseL Q8ZNG2] interacts with 8 human partners:{Q9P1W9;P54646;Q92934;O75385;Q13131;Q5S007;P42338;Q8IXH6}
	Pathogen[sipB Q56134] interacts with 3 human partners:{O75385;Q5S007;P42338}
	Pathogen[sopA Q8ZNR3] interacts with 11 human partners:{Q9P1W9;P54646;Q92934;O75385;Q96A56;Q9P2Y5;Q13131;Q5S007;Q96S99;P42338;Q8IXH6}
	Pathogen[sseJ Q9FD10] interacts with 9 human partners:{Q9P1W9;P54646;Q92934;O75385;Q96A56;Q13131;Q5S007;P42338;Q8IXH6}
	Pathogen[sseI Q8ZQ79] interacts with 10 human partners:{Q9P1W9;P54646;Q92934;O75385;Q96A56;Q13131;Q5S007;Q96S99;P42338;Q8IXH6}
	Pathogen[sipA P0CL52] interacts with 10 human partners:{Q9P1W9;P54646;Q92934;O75385;Q96A56;Q9P2Y5;Q13131;Q5S007;P42338;Q8IXH6}
[Cluster 23]GO:0048663+P	biological_process	[name] neuron fate commitment	[def] "The process in which the developmental fate of a cell becomes restricted such that it will develop into a neuron." [GOC
	Pathogen[sseG O84952] interacts with 9 human partners:{Q9UM47;P61371;Q96A47;P48431;P04628;P36897;P32243;Q02297;Q02363}
	Pathogen[spvB P74846] interacts with 7 human partners:{Q9UM47;P61371;Q96A47;P48431;P04628;Q02297;Q02363}
	Pathogen[spvC P0A2M9] interacts with 6 human partners:{Q9UM47;Q96A47;P48431;P36897;Q02297;Q02363}
	Pathogen[sspH2 P0CE12] interacts with 6 human partners:{Q9UM47;P48431;P04628;P26367;Q02297;Q02363}
	Pathogen[sopE O52623] interacts with 8 human partners:{Q9UM47;P61371;Q96A47;P48431;P04628;P36897;Q02297;Q02363}
	Pathogen[sopE2 Q7CQD4] interacts with 2 human partners:{Q9UM47;Q02297}
	Pathogen[sopB O30916] interacts with 4 human partners:{Q9UM47;P48431;Q02297;Q02363}
	Pathogen[sopA E1WGZ9] interacts with 12 human partners:{Q9UM47;Q7RTS3;P61371;Q96A47;P48431;P04628;Q13516;P36897;P32243;P26367;Q02297;Q02363}
	Pathogen[avrA E1WAB0] interacts with 6 human partners:{Q9UM47;Q96A47;P48431;P04628;Q02297;Q02363}
	Pathogen[slrP Q8ZQQ2] interacts with 18 human partners:{Q9UM47;Q7RTS3;Q99835;P61371;P61812;Q96A47;P48431;P12644;Q15465;P04628;Q13516;P10071;P36897;P32243;P26367;Q13485;Q02297;Q02363}
	Pathogen[sptP P74873] interacts with 3 human partners:{Q9UM47;P04628;Q02297}
	Pathogen[sipA E1WAC6] interacts with 9 human partners:{Q9UM47;P61371;Q96A47;P48431;P04628;P36897;P32243;Q02297;Q02363}
	Pathogen[sseF O84951] interacts with 9 human partners:{Q9UM47;P61371;Q96A47;P48431;P04628;P36897;P32243;Q02297;Q02363}
	Pathogen[spiC P0CZ04] interacts with 10 human partners:{Q9UM47;P61371;Q96A47;P48431;P04628;P36897;P32243;Q02297;P43699;Q02363}
	Pathogen[pipB2 Q8ZMM8] interacts with 5 human partners:{Q9UM47;Q96A47;P48431;Q02297;Q02363}
	Pathogen[sspH1 A4D0H6] interacts with 4 human partners:{Q9UM47;P48431;Q02297;Q02363}
	Pathogen[sipC E1WAC8] interacts with 5 human partners:{Q9UM47;Q96A47;P36897;Q02297;Q02363}
	Pathogen[sifA Q56061] interacts with 10 human partners:{Q9UM47;Q7RTS3;P61371;Q96A47;P48431;P04628;Q13516;P36897;Q02297;Q02363}
	Pathogen[sipC P0CL47] interacts with 5 human partners:{Q9UM47;Q96A47;P36897;Q02297;Q02363}
	Pathogen[sseL Q8ZNG2] interacts with 8 human partners:{Q9UM47;P61371;Q96A47;P48431;P04628;P36897;Q02297;Q02363}
	Pathogen[sipB Q56134] interacts with 3 human partners:{Q9UM47;Q96A47;Q02297}
	Pathogen[sopA Q8ZNR3] interacts with 12 human partners:{Q9UM47;Q7RTS3;P61371;Q96A47;P48431;P04628;Q13516;P36897;P32243;P26367;Q02297;Q02363}
	Pathogen[sseJ Q9FD10] interacts with 7 human partners:{Q9UM47;Q96A47;P48431;P04628;P26367;Q02297;Q02363}
	Pathogen[sseI Q8ZQ79] interacts with 8 human partners:{Q9UM47;P61371;Q96A47;P48431;P04628;P36897;Q02297;Q02363}
	Pathogen[sipA P0CL52] interacts with 9 human partners:{Q9UM47;P61371;Q96A47;P48431;P04628;P36897;P32243;Q02297;Q02363}
[Cluster 24]GO:0000084+P	biological_process	[name] S phase of mitotic cell cycle	[def] "S phase occurring as part of the mitotic cell cycle. S phase is the part of the cell cycle during which DNA synthesis takes place. A mitotic cell cycle is one which canonically comprises four successive phases called G1, S, G2, and M and includes replication of the genome and the subsequent segregation of chromosomes into daughter cells." [GOC
	Pathogen[sseG O84952] interacts with 51 human partners:{P25786;P28072;P17980;Q13200;P38936;Q92530;P28065;P62191;P62979;P25789;P43686;P40306;O75832;P28066;P30304;P20618;P48556;P49720;Q9UM11;P63208;P60900;P62333;Q06323;P62195;P46527;P28070;Q8TAA3;Q14181;P11802;P25788;Q99436;P28074;P49721;P50613;Q16401;Q9H4B4;P35998;P24385;Q9H211;Q99741;A5LHX3;P12004;O14818;P25787;O00231;Q13415;P24941;P62987;P61289;Q13616;P28062}
	Pathogen[spvB P74846] interacts with 43 human partners:{P25786;P28072;P17980;Q13200;P38936;P28065;P62191;P62979;P25789;P43686;P40306;O75832;P28066;P30304;P20618;P48556;P49720;Q9UM11;P63208;P62333;Q06323;P62195;P46527;P28070;P11802;P25788;Q99436;P28074;P50613;Q16401;Q9H4B4;P51665;P35998;P24385;Q9H211;O14818;P25787;Q13415;P24941;P62987;P61289;Q13616;P28062}
	Pathogen[spvC P0A2M9] interacts with 47 human partners:{P25786;P28072;P17980;Q13200;P38936;P28065;P62191;P62979;P25789;P43686;P40306;O75832;P28066;P30304;P20618;P48556;P49720;Q9UM11;P63208;P60900;P62333;Q06323;P62195;P46527;P28070;Q8TAA3;P11802;P25788;Q99436;P28074;P49721;P50613;Q16401;Q9H4B4;P35998;P24385;Q99741;A5LHX3;P12004;O14818;P25787;Q13415;P24941;P62987;P61289;Q13616;P28062}
	Pathogen[sspH2 P0CE12] interacts with 40 human partners:{P55036;P25786;P28072;P17980;Q92530;P28065;P62191;P62979;P25789;P43686;P40306;O75832;P28066;P30304;P20618;P48556;P49720;Q9UM11;P60900;P62333;P62195;P46527;P28070;P11802;P25788;Q99436;P28074;P49721;P50613;Q9H4B4;P35998;P24385;Q99741;A5LHX3;O14818;P25787;P24941;P62987;P61289;P28062}
	Pathogen[sopE O52623] interacts with 39 human partners:{P25786;P28072;P17980;P28065;P62191;P62979;P25789;P43686;P40306;O75832;P28066;P30304;P20618;P48556;P49720;Q9UM11;P62333;P62195;P28070;Q8TAA3;P11802;P25788;Q99436;P28074;O00487;P49721;P50613;Q9H4B4;P35998;P24385;A5LHX3;O14818;P25787;Q13415;P24941;P62987;P61289;Q13616;P28062}
	Pathogen[sopE2 Q7CQD4] interacts with 28 human partners:{P17980;P28065;P62191;P62979;P25789;P43686;P40306;O75832;P28066;P20618;P49720;Q9UM11;P62333;P62195;P46527;P11802;P25788;Q99436;P28074;P50613;Q9H4B4;P35998;P24385;O14818;P24941;P62987;P61289;P28062}
	Pathogen[sopB O30916] interacts with 44 human partners:{P25786;P28072;P17980;Q13200;P28065;P62191;P62979;P25789;P43686;P40306;O75832;P28066;P30304;P20618;P48556;P49720;Q9UM11;P63208;P60900;P62333;Q06323;P62195;P46527;P28070;Q8TAA3;P11802;P25788;Q99436;P28074;P49721;P50613;Q16401;Q9H4B4;P35998;P24385;Q99741;A5LHX3;O14818;P25787;P24941;P62987;P61289;Q13616;P28062}
	Pathogen[sopA E1WGZ9] interacts with 53 human partners:{P25786;P28072;P17980;Q13200;P38936;Q92530;P28065;O43242;P62191;P62979;P25789;P43686;P40306;O75832;P28066;P30304;P20618;P48556;P49720;Q9UM11;P63208;P60900;P62333;Q06323;P62195;P46527;P28070;Q8TAA3;Q14181;P11802;P25788;Q99436;P28074;P49721;P50613;Q16401;Q9H4B4;P35998;P24385;Q9H211;Q99741;A5LHX3;P12004;O14818;Q9BTE3;P25787;O00231;Q13415;P24941;P62987;P61289;Q13616;P28062}
	Pathogen[avrA E1WAB0] interacts with 42 human partners:{P25786;P28072;P17980;P38936;Q92530;P28065;P62191;P62979;P25789;P43686;P40306;O75832;P28066;P30304;P20618;P48556;P49720;Q9UM11;P63208;P60900;P62333;P62195;P46527;P28070;Q8TAA3;P11802;P25788;Q99436;P28074;P50613;Q9H4B4;P35998;P24385;Q99741;O14818;P25787;Q13415;P24941;P62987;P61289;Q13616;P28062}
	Pathogen[slrP Q8ZQQ2] interacts with 61 human partners:{P55036;P25786;P28072;P17980;Q13200;P38936;Q92530;P28065;P62191;P62979;Q15008;Q14997;P25789;P43686;P40306;O75832;P28066;P30304;P20618;P48556;P49720;Q9UM11;P63208;O00232;P60900;P62333;Q06323;P62195;P46527;P28070;Q8TAA3;Q14181;P11802;P25788;Q99436;P28074;O00487;P49721;P50613;Q16401;Q9H4B4;P51665;P35244;O00233;P35998;P24385;Q9H211;Q99741;A5LHX3;O14818;Q9BTE3;P25787;O00231;Q13309;Q13415;P51948;P24941;P62987;P61289;Q13616;P28062}
	Pathogen[sptP P74873] interacts with 36 human partners:{P25786;P28072;P17980;Q92530;P28065;P62191;P62979;P25789;P43686;P40306;O75832;P28066;P30304;P20618;P48556;P49720;Q9UM11;P62333;P62195;P28070;P11802;P25788;Q99436;P28074;P49721;P50613;Q9H4B4;P35998;P24385;A5LHX3;O14818;P25787;P24941;P62987;Q13616;P28062}
	Pathogen[sipA E1WAC6] interacts with 51 human partners:{P25786;P28072;P17980;Q13200;P38936;Q92530;P28065;P62191;P62979;P25789;P43686;P40306;O75832;P28066;P30304;P20618;P48556;P49720;Q9UM11;P63208;P60900;P62333;Q06323;P62195;P46527;P28070;Q8TAA3;Q14181;P11802;P25788;Q99436;P28074;P49721;P50613;Q16401;Q9H4B4;P35998;P24385;Q9H211;Q99741;A5LHX3;P12004;O14818;P25787;O00231;Q13415;P24941;P62987;P61289;Q13616;P28062}
	Pathogen[sseF O84951] interacts with 51 human partners:{P25786;P28072;P17980;Q13200;P38936;Q92530;P28065;P62191;P62979;P25789;P43686;P40306;O75832;P28066;P30304;P20618;P48556;P49720;Q9UM11;P63208;P60900;P62333;Q06323;P62195;P46527;P28070;Q8TAA3;Q14181;P11802;P25788;Q99436;P28074;P49721;P50613;Q16401;Q9H4B4;P35998;P24385;Q9H211;Q99741;A5LHX3;P12004;O14818;P25787;O00231;Q13415;P24941;P62987;P61289;Q13616;P28062}
	Pathogen[spiC P0CZ04] interacts with 57 human partners:{P25786;P28072;P17980;Q13200;P33991;P38936;Q92530;P28065;O43242;P62191;P62979;Q15008;P25789;P43686;P40306;O75832;P28066;P30304;P20618;P48556;P49720;Q9UM11;P63208;O00232;P60900;P62333;Q06323;P62195;P46527;P28070;Q8TAA3;P11802;P25788;Q99436;Q99460;P28074;P49721;P50613;Q16401;Q9H4B4;P51665;P35998;P24385;Q9H211;Q99741;P61024;A5LHX3;P12004;O14818;P25787;O00231;Q13415;P24941;P62987;P61289;Q13616;P28062}
	Pathogen[pipB2 Q8ZMM8] interacts with 43 human partners:{P25786;P28072;P17980;Q13200;P28065;P62191;P62979;P25789;P43686;P40306;O75832;P28066;P20618;P48556;P49720;Q9UM11;P63208;P60900;P62333;P62195;P46527;P28070;Q8TAA3;P11802;P25788;Q99436;P28074;P49721;P50613;Q16401;Q9H4B4;P35998;P24385;Q99741;A5LHX3;O14818;P25787;Q13415;P24941;P62987;P61289;Q13616;P28062}
	Pathogen[sspH1 A4D0H6] interacts with 45 human partners:{P25786;P28072;P17980;Q13200;P38936;P28065;P62191;P62979;P25789;P43686;P40306;O75832;P28066;P30304;P20618;P48556;P49720;Q9UM11;P63208;P60900;P62333;Q06323;P62195;P46527;P28070;Q8TAA3;P11802;P25788;Q99436;P28074;P49721;P50613;Q16401;Q9H4B4;P35998;P24385;A5LHX3;O14818;P25787;O00231;P24941;P62987;P61289;Q13616;P28062}
	Pathogen[sipC E1WAC8] interacts with 33 human partners:{P28072;P17980;P28065;P62191;P62979;P25789;P43686;P40306;O75832;P28066;P30304;P20618;P49720;Q9UM11;P63208;P62333;P62195;P28070;P11802;P25788;Q99436;P28074;P49721;P50613;Q9H4B4;P35998;P24385;O14818;P24941;P62987;P61289;Q13616;P28062}
	Pathogen[sifA Q56061] interacts with 52 human partners:{P25786;P28072;P17980;Q13200;P38936;P28065;P62191;P62979;P25789;P43686;P40306;O75832;P28066;P30304;P20618;P48556;P49720;Q9UM11;P63208;O00232;P60900;P62333;Q06323;P62195;P46527;P28070;Q8TAA3;P11802;P25788;Q99436;P28074;O00487;P49721;P50613;Q16401;Q9H4B4;P51665;P35998;P24385;Q99741;A5LHX3;P12004;O14818;Q9BTE3;P25787;O00231;Q13415;P24941;P62987;P61289;Q13616;P28062}
	Pathogen[sipC P0CL47] interacts with 33 human partners:{P28072;P17980;P28065;P62191;P62979;P25789;P43686;P40306;O75832;P28066;P30304;P20618;P49720;Q9UM11;P63208;P62333;P62195;P28070;P11802;P25788;Q99436;P28074;P49721;P50613;Q9H4B4;P35998;P24385;O14818;P24941;P62987;P61289;Q13616;P28062}
	Pathogen[sseL Q8ZNG2] interacts with 44 human partners:{P25786;P28072;P17980;Q13200;P38936;P28065;P62191;P62979;P25789;P43686;P40306;O75832;P28066;P30304;P20618;P48556;P49720;Q9UM11;P63208;P60900;P62333;Q06323;P62195;P46527;P28070;P11802;P25788;Q99436;P28074;P49721;P50613;Q16401;Q9H4B4;P35998;P24385;Q99741;O14818;P25787;Q13415;P24941;P62987;P61289;Q13616;P28062}
	Pathogen[sipB Q56134] interacts with 32 human partners:{P25786;P28072;P28065;P62191;P62979;P25789;P43686;P40306;O75832;P28066;P20618;P49720;Q9UM11;P62333;P62195;P28070;Q8TAA3;P11802;P25788;Q99436;P28074;P49721;P50613;Q9H4B4;P35998;P24385;A5LHX3;O14818;P25787;P24941;P62987;P28062}
	Pathogen[sopA Q8ZNR3] interacts with 53 human partners:{P25786;P28072;P17980;Q13200;P38936;Q92530;P28065;O43242;P62191;P62979;P25789;P43686;P40306;O75832;P28066;P30304;P20618;P48556;P49720;Q9UM11;P63208;P60900;P62333;Q06323;P62195;P46527;P28070;Q8TAA3;Q14181;P11802;P25788;Q99436;P28074;P49721;P50613;Q16401;Q9H4B4;P35998;P24385;Q9H211;Q99741;A5LHX3;P12004;O14818;Q9BTE3;P25787;O00231;Q13415;P24941;P62987;P61289;Q13616;P28062}
	Pathogen[sseJ Q9FD10] interacts with 48 human partners:{P25786;P28072;P17980;Q13200;P38936;P28065;P62191;P62979;P25789;P43686;P40306;O75832;P28066;P30304;P20618;P48556;P49720;Q9UM11;P63208;P60900;P62333;Q06323;P62195;P46527;P28070;Q8TAA3;P11802;P25788;Q99436;P28074;P49721;P50613;Q16401;Q9H4B4;P51665;P35998;P24385;Q99741;A5LHX3;O14818;P25787;O00231;Q13415;P24941;P62987;P61289;Q13616;P28062}
	Pathogen[sseI Q8ZQ79] interacts with 43 human partners:{P25786;P28072;P17980;Q13200;P38936;P28065;P62191;P62979;P25789;P43686;P40306;O75832;P28066;P30304;P20618;P48556;P49720;Q9UM11;P63208;P60900;P62333;P62195;P46527;P28070;Q8TAA3;P11802;P25788;Q99436;P28074;P50613;Q9H4B4;P35998;P24385;Q99741;O14818;P25787;O00231;Q13415;P24941;P62987;P61289;Q13616;P28062}
	Pathogen[sipA P0CL52] interacts with 51 human partners:{P25786;P28072;P17980;Q13200;P38936;Q92530;P28065;P62191;P62979;P25789;P43686;P40306;O75832;P28066;P30304;P20618;P48556;P49720;Q9UM11;P63208;P60900;P62333;Q06323;P62195;P46527;P28070;Q8TAA3;Q14181;P11802;P25788;Q99436;P28074;P49721;P50613;Q16401;Q9H4B4;P35998;P24385;Q9H211;Q99741;A5LHX3;P12004;O14818;P25787;O00231;Q13415;P24941;P62987;P61289;Q13616;P28062}
[Cluster 25]GO:0030260+P	biological_process	[name] entry into host cell	[def] "The invasion by an organism of a cell of its host organism. The host is defined as the larger of the organisms involved in a symbiotic interaction." [GOC
	Pathogen[sseG O84952] interacts with 4 human partners:{P62937;P51681;P01730;P61073}
	Pathogen[spvB P74846] interacts with 4 human partners:{P62937;P51681;P01730;P61073}
	Pathogen[spvC P0A2M9] interacts with 4 human partners:{P62937;P51681;P01730;P61073}
	Pathogen[sspH2 P0CE12] interacts with 4 human partners:{P62937;P51681;P01730;P61073}
	Pathogen[sopE O52623] interacts with 3 human partners:{P62937;P51681;P61073}
	Pathogen[sopE2 Q7CQD4] interacts with 2 human partners:{P62937;P51681}
	Pathogen[sopB O30916] interacts with 3 human partners:{P62937;P51681;P61073}
	Pathogen[sopA E1WGZ9] interacts with 4 human partners:{P62937;P51681;P01730;P61073}
	Pathogen[avrA E1WAB0] interacts with 3 human partners:{P62937;P51681;P61073}
	Pathogen[slrP Q8ZQQ2] interacts with 4 human partners:{P62937;P51681;P01730;P61073}
	Pathogen[sptP P74873] interacts with 2 human partners:{P51681;P61073}
	Pathogen[sipA E1WAC6] interacts with 4 human partners:{P62937;P51681;P01730;P61073}
	Pathogen[sseF O84951] interacts with 4 human partners:{P62937;P51681;P01730;P61073}
	Pathogen[spiC P0CZ04] interacts with 4 human partners:{P62937;P51681;P01730;P61073}
	Pathogen[pipB2 Q8ZMM8] interacts with 3 human partners:{P62937;P51681;P61073}
	Pathogen[sspH1 A4D0H6] interacts with 3 human partners:{P62937;P51681;P61073}
	Pathogen[sipC E1WAC8] interacts with 3 human partners:{P62937;P51681;P61073}
	Pathogen[sifA Q56061] interacts with 3 human partners:{P62937;P51681;P61073}
	Pathogen[sipC P0CL47] interacts with 3 human partners:{P62937;P51681;P61073}
	Pathogen[sseL Q8ZNG2] interacts with 3 human partners:{P62937;P51681;P61073}
	Pathogen[sipB Q56134] interacts with 2 human partners:{P51681;P61073}
	Pathogen[sopA Q8ZNR3] interacts with 4 human partners:{P62937;P51681;P01730;P61073}
	Pathogen[sseJ Q9FD10] interacts with 3 human partners:{P62937;P51681;P61073}
	Pathogen[sseI Q8ZQ79] interacts with 3 human partners:{P62937;P51681;P61073}
	Pathogen[sipA P0CL52] interacts with 4 human partners:{P62937;P51681;P01730;P61073}
[Cluster 26]GO:0002829+P	biological_process	[name] negative regulation of type 2 immune response	[def] "Any process that stops, prevents, or reduces the frequency, rate, or extent of a type 2 immune response." [GOC
	Pathogen[sseG O84952] interacts with 2 human partners:{P41597;P42226}
	Pathogen[spvB P74846] interacts with 2 human partners:{P41597;P42226}
	Pathogen[spvC P0A2M9] interacts with 2 human partners:{P41597;P42226}
	Pathogen[sspH2 P0CE12] interacts with 2 human partners:{P41597;P42226}
	Pathogen[sopE O52623] interacts with 2 human partners:{P41597;P42226}
	Pathogen[sopE2 Q7CQD4] interacts with 2 human partners:{P41597;P42226}
	Pathogen[sopB O30916] interacts with 2 human partners:{P41597;P42226}
	Pathogen[sopA E1WGZ9] interacts with 2 human partners:{P41597;P42226}
	Pathogen[avrA E1WAB0] interacts with 2 human partners:{P41597;P42226}
	Pathogen[slrP Q8ZQQ2] interacts with 2 human partners:{P41597;P42226}
	Pathogen[sptP P74873] interacts with 2 human partners:{P41597;P42226}
	Pathogen[sipA E1WAC6] interacts with 2 human partners:{P41597;P42226}
	Pathogen[sseF O84951] interacts with 2 human partners:{P41597;P42226}
	Pathogen[spiC P0CZ04] interacts with 2 human partners:{P41597;P42226}
	Pathogen[pipB2 Q8ZMM8] interacts with 2 human partners:{P41597;P42226}
	Pathogen[sspH1 A4D0H6] interacts with 2 human partners:{P41597;P42226}
	Pathogen[sipC E1WAC8] interacts with 2 human partners:{P41597;P42226}
	Pathogen[sifA Q56061] interacts with 2 human partners:{P41597;P42226}
	Pathogen[sipC P0CL47] interacts with 2 human partners:{P41597;P42226}
	Pathogen[sseL Q8ZNG2] interacts with 2 human partners:{P41597;P42226}
	Pathogen[sipB Q56134] interacts with 2 human partners:{P41597;P42226}
	Pathogen[sopA Q8ZNR3] interacts with 2 human partners:{P41597;P42226}
	Pathogen[sseJ Q9FD10] interacts with 2 human partners:{P41597;P42226}
	Pathogen[sseI Q8ZQ79] interacts with 2 human partners:{P41597;P42226}
	Pathogen[sipA P0CL52] interacts with 2 human partners:{P41597;P42226}
[Cluster 27]GO:0050803+P	biological_process	[name] regulation of synapse structure and activity	[def] "Any process that modulates the physical form or the activity of a synapse, the junction between a neuron and a target (neuron, muscle, or secretory cell)." [GOC
	Pathogen[sseG O84952] interacts with 2 human partners:{Q96PV0;P05067}
	Pathogen[spvB P74846] interacts with 3 human partners:{Q96PV0;P50897;P05067}
	Pathogen[spvC P0A2M9] interacts with 2 human partners:{Q96PV0;P05067}
	Pathogen[sspH2 P0CE12] interacts with 1 human partners:{P05067}
	Pathogen[sopE O52623] interacts with 2 human partners:{Q96PV0;P05067}
	Pathogen[sopE2 Q7CQD4] interacts with 1 human partners:{P05067}
	Pathogen[sopB O30916] interacts with 2 human partners:{Q96PV0;P05067}
	Pathogen[sopA E1WGZ9] interacts with 2 human partners:{Q96PV0;P05067}
	Pathogen[avrA E1WAB0] interacts with 2 human partners:{Q96PV0;P05067}
	Pathogen[slrP Q8ZQQ2] interacts with 4 human partners:{Q96PV0;P50897;P05067;P11511}
	Pathogen[sptP P74873] interacts with 2 human partners:{Q96PV0;P05067}
	Pathogen[sipA E1WAC6] interacts with 2 human partners:{Q96PV0;P05067}
	Pathogen[sseF O84951] interacts with 2 human partners:{Q96PV0;P05067}
	Pathogen[spiC P0CZ04] interacts with 3 human partners:{Q96PV0;P50897;P05067}
	Pathogen[pipB2 Q8ZMM8] interacts with 2 human partners:{Q96PV0;P05067}
	Pathogen[sspH1 A4D0H6] interacts with 3 human partners:{Q96PV0;P50897;P05067}
	Pathogen[sipC E1WAC8] interacts with 2 human partners:{Q96PV0;P05067}
	Pathogen[sifA Q56061] interacts with 3 human partners:{Q96PV0;P50897;P05067}
	Pathogen[sipC P0CL47] interacts with 2 human partners:{Q96PV0;P05067}
	Pathogen[sseL Q8ZNG2] interacts with 2 human partners:{Q96PV0;P05067}
	Pathogen[sipB Q56134] interacts with 2 human partners:{Q96PV0;P05067}
	Pathogen[sopA Q8ZNR3] interacts with 2 human partners:{Q96PV0;P05067}
	Pathogen[sseJ Q9FD10] interacts with 2 human partners:{Q96PV0;P05067}
	Pathogen[sseI Q8ZQ79] interacts with 2 human partners:{Q96PV0;P05067}
	Pathogen[sipA P0CL52] interacts with 2 human partners:{Q96PV0;P05067}
[Cluster 28]GO:2000096+P	biological_process	[name] positive regulation of Wnt receptor signaling pathway, planar cell polarity pathway	[def] "Any process that activates or increases the frequency, rate or extent of Wnt receptor signaling pathway, planar cell polarity pathway." [GOC
	Pathogen[sseG O84952] interacts with 2 human partners:{P98082;Q9Y2G4}
	Pathogen[spvB P74846] interacts with 2 human partners:{P98082;Q9Y2G4}
	Pathogen[spvC P0A2M9] interacts with 2 human partners:{P98082;Q9Y2G4}
	Pathogen[sspH2 P0CE12] interacts with 2 human partners:{P98082;Q9Y2G4}
	Pathogen[sopE O52623] interacts with 2 human partners:{P98082;Q9Y2G4}
	Pathogen[sopE2 Q7CQD4] interacts with 2 human partners:{P98082;Q9Y2G4}
	Pathogen[sopB O30916] interacts with 2 human partners:{P98082;Q9Y2G4}
	Pathogen[sopA E1WGZ9] interacts with 2 human partners:{P98082;Q9Y2G4}
	Pathogen[avrA E1WAB0] interacts with 2 human partners:{P98082;Q9Y2G4}
	Pathogen[slrP Q8ZQQ2] interacts with 2 human partners:{P98082;Q9Y2G4}
	Pathogen[sptP P74873] interacts with 2 human partners:{P98082;Q9Y2G4}
	Pathogen[sipA E1WAC6] interacts with 2 human partners:{P98082;Q9Y2G4}
	Pathogen[sseF O84951] interacts with 2 human partners:{P98082;Q9Y2G4}
	Pathogen[spiC P0CZ04] interacts with 2 human partners:{P98082;Q9Y2G4}
	Pathogen[pipB2 Q8ZMM8] interacts with 2 human partners:{P98082;Q9Y2G4}
	Pathogen[sspH1 A4D0H6] interacts with 2 human partners:{P98082;Q9Y2G4}
	Pathogen[sipC E1WAC8] interacts with 2 human partners:{P98082;Q9Y2G4}
	Pathogen[sifA Q56061] interacts with 2 human partners:{P98082;Q9Y2G4}
	Pathogen[sipC P0CL47] interacts with 2 human partners:{P98082;Q9Y2G4}
	Pathogen[sseL Q8ZNG2] interacts with 2 human partners:{P98082;Q9Y2G4}
	Pathogen[sipB Q56134] interacts with 1 human partners:{Q9Y2G4}
	Pathogen[sopA Q8ZNR3] interacts with 2 human partners:{P98082;Q9Y2G4}
	Pathogen[sseJ Q9FD10] interacts with 2 human partners:{P98082;Q9Y2G4}
	Pathogen[sseI Q8ZQ79] interacts with 2 human partners:{P98082;Q9Y2G4}
	Pathogen[sipA P0CL52] interacts with 2 human partners:{P98082;Q9Y2G4}
[Cluster 29]GO:0045779+P	biological_process	[name] negative regulation of bone resorption	[def] "Any process that stops, prevents, or reduces the frequency, rate or extent of bone resorption." [GOC
	Pathogen[sseG O84952] interacts with 1 human partners:{Q92835}
	Pathogen[spvB P74846] interacts with 1 human partners:{Q92835}
	Pathogen[spvC P0A2M9] interacts with 1 human partners:{Q92835}
	Pathogen[sspH2 P0CE12] interacts with 1 human partners:{Q92835}
	Pathogen[sopE O52623] interacts with 1 human partners:{Q92835}
	Pathogen[sopE2 Q7CQD4] interacts with 1 human partners:{Q92835}
	Pathogen[sopB O30916] interacts with 1 human partners:{Q92835}
	Pathogen[sopA E1WGZ9] interacts with 1 human partners:{Q92835}
	Pathogen[avrA E1WAB0] interacts with 1 human partners:{Q92835}
	Pathogen[slrP Q8ZQQ2] interacts with 1 human partners:{Q92835}
	Pathogen[sptP P74873] interacts with 1 human partners:{Q92835}
	Pathogen[sipA E1WAC6] interacts with 1 human partners:{Q92835}
	Pathogen[sseF O84951] interacts with 1 human partners:{Q92835}
	Pathogen[spiC P0CZ04] interacts with 1 human partners:{Q92835}
	Pathogen[pipB2 Q8ZMM8] interacts with 1 human partners:{Q92835}
	Pathogen[sspH1 A4D0H6] interacts with 1 human partners:{Q92835}
	Pathogen[sipC E1WAC8] interacts with 1 human partners:{Q92835}
	Pathogen[sifA Q56061] interacts with 1 human partners:{Q92835}
	Pathogen[sipC P0CL47] interacts with 1 human partners:{Q92835}
	Pathogen[sseL Q8ZNG2] interacts with 1 human partners:{Q92835}
	Pathogen[sipB Q56134] interacts with 1 human partners:{Q92835}
	Pathogen[sopA Q8ZNR3] interacts with 1 human partners:{Q92835}
	Pathogen[sseJ Q9FD10] interacts with 1 human partners:{Q92835}
	Pathogen[sseI Q8ZQ79] interacts with 1 human partners:{Q92835}
	Pathogen[sipA P0CL52] interacts with 1 human partners:{Q92835}
[Cluster 30]GO:0018125+P	biological_process	[name] peptidyl-cysteine methylation	[def] "The methylation of peptidyl-cysteine to form peptidyl-S-methyl-L-cysteine." [RESID
	Pathogen[sseG O84952] interacts with 3 human partners:{O95716;P20340;P20337}
	Pathogen[spvB P74846] interacts with 3 human partners:{O95716;P20340;P20337}
	Pathogen[spvC P0A2M9] interacts with 3 human partners:{O95716;P20340;P20337}
	Pathogen[sspH2 P0CE12] interacts with 3 human partners:{O95716;P20340;P20337}
	Pathogen[sopE O52623] interacts with 3 human partners:{O95716;P20340;P20337}
	Pathogen[sopE2 Q7CQD4] interacts with 3 human partners:{O95716;P20340;P20337}
	Pathogen[sopB O30916] interacts with 3 human partners:{O95716;P20340;P20337}
	Pathogen[sopA E1WGZ9] interacts with 3 human partners:{O95716;P20340;P20337}
	Pathogen[avrA E1WAB0] interacts with 3 human partners:{O95716;P20340;P20337}
	Pathogen[slrP Q8ZQQ2] interacts with 3 human partners:{O95716;P20340;P20337}
	Pathogen[sptP P74873] interacts with 3 human partners:{O95716;P20340;P20337}
	Pathogen[sipA E1WAC6] interacts with 3 human partners:{O95716;P20340;P20337}
	Pathogen[sseF O84951] interacts with 3 human partners:{O95716;P20340;P20337}
	Pathogen[spiC P0CZ04] interacts with 3 human partners:{O95716;P20340;P20337}
	Pathogen[pipB2 Q8ZMM8] interacts with 3 human partners:{O95716;P20340;P20337}
	Pathogen[sspH1 A4D0H6] interacts with 3 human partners:{O95716;P20340;P20337}
	Pathogen[sipC E1WAC8] interacts with 3 human partners:{O95716;P20340;P20337}
	Pathogen[sifA Q56061] interacts with 3 human partners:{O95716;P20340;P20337}
	Pathogen[sipC P0CL47] interacts with 3 human partners:{O95716;P20340;P20337}
	Pathogen[sseL Q8ZNG2] interacts with 3 human partners:{O95716;P20340;P20337}
	Pathogen[sipB Q56134] interacts with 3 human partners:{O95716;P20340;P20337}
	Pathogen[sopA Q8ZNR3] interacts with 3 human partners:{O95716;P20340;P20337}
	Pathogen[sseJ Q9FD10] interacts with 3 human partners:{O95716;P20340;P20337}
	Pathogen[sseI Q8ZQ79] interacts with 3 human partners:{O95716;P20340;P20337}
	Pathogen[sipA P0CL52] interacts with 3 human partners:{O95716;P20340;P20337}
[Cluster 31]GO:0070266+P	biological_process	[name] necroptosis	[def] "A necrotic cell death process that results from the activation of endogenous cellular processes, such as signaling involving death domain receptors and Toll-like receptors." [GOC
	Pathogen[sseG O84952] interacts with 2 human partners:{Q13489;Q13490}
	Pathogen[spvB P74846] interacts with 1 human partners:{Q13490}
	Pathogen[spvC P0A2M9] interacts with 2 human partners:{Q13489;Q13490}
	Pathogen[sspH2 P0CE12] interacts with 2 human partners:{Q13489;Q13490}
	Pathogen[sopE O52623] interacts with 2 human partners:{Q13489;Q13490}
	Pathogen[sopE2 Q7CQD4] interacts with 1 human partners:{Q13490}
	Pathogen[sopB O30916] interacts with 2 human partners:{Q13489;Q13490}
	Pathogen[sopA E1WGZ9] interacts with 2 human partners:{Q13489;Q13490}
	Pathogen[avrA E1WAB0] interacts with 1 human partners:{Q13490}
	Pathogen[slrP Q8ZQQ2] interacts with 2 human partners:{Q13489;Q13490}
	Pathogen[sptP P74873] interacts with 1 human partners:{Q13490}
	Pathogen[sipA E1WAC6] interacts with 2 human partners:{Q13489;Q13490}
	Pathogen[sseF O84951] interacts with 2 human partners:{Q13489;Q13490}
	Pathogen[spiC P0CZ04] interacts with 2 human partners:{Q13489;Q13490}
	Pathogen[pipB2 Q8ZMM8] interacts with 2 human partners:{Q13489;Q13490}
	Pathogen[sspH1 A4D0H6] interacts with 2 human partners:{Q13489;Q13490}
	Pathogen[sipC E1WAC8] interacts with 2 human partners:{Q13489;Q13490}
	Pathogen[sifA Q56061] interacts with 2 human partners:{Q13489;Q13490}
	Pathogen[sipC P0CL47] interacts with 2 human partners:{Q13489;Q13490}
	Pathogen[sseL Q8ZNG2] interacts with 2 human partners:{Q13489;Q13490}
	Pathogen[sipB Q56134] interacts with 2 human partners:{Q13489;Q13490}
	Pathogen[sopA Q8ZNR3] interacts with 2 human partners:{Q13489;Q13490}
	Pathogen[sseJ Q9FD10] interacts with 2 human partners:{Q13489;Q13490}
	Pathogen[sseI Q8ZQ79] interacts with 2 human partners:{Q13489;Q13490}
	Pathogen[sipA P0CL52] interacts with 2 human partners:{Q13489;Q13490}
[Cluster 32]GO:0035845+P	biological_process	[name] photoreceptor cell outer segment organization	[def] "A process that is carried out at the cellular level and results in the assembly, arrangement of constituent parts, or disassembly of the outer segment of a photoreceptor cell, a sensory cell that reacts to the presence of light. The outer segment of the photoreceptor cell contains the light-absorbing materials." [ISBN
	Pathogen[sseG O84952] interacts with 2 human partners:{Q8N157;O15259}
	Pathogen[spvB P74846] interacts with 2 human partners:{Q8N157;O15259}
	Pathogen[spvC P0A2M9] interacts with 2 human partners:{Q8N157;O15259}
	Pathogen[sspH2 P0CE12] interacts with 2 human partners:{Q8N157;O15259}
	Pathogen[sopE O52623] interacts with 2 human partners:{Q8N157;O15259}
	Pathogen[sopE2 Q7CQD4] interacts with 2 human partners:{Q8N157;O15259}
	Pathogen[sopB O30916] interacts with 2 human partners:{Q8N157;O15259}
	Pathogen[sopA E1WGZ9] interacts with 2 human partners:{Q8N157;O15259}
	Pathogen[avrA E1WAB0] interacts with 2 human partners:{Q8N157;O15259}
	Pathogen[slrP Q8ZQQ2] interacts with 3 human partners:{P56715;Q8N157;O15259}
	Pathogen[sptP P74873] interacts with 2 human partners:{Q8N157;O15259}
	Pathogen[sipA E1WAC6] interacts with 2 human partners:{Q8N157;O15259}
	Pathogen[sseF O84951] interacts with 2 human partners:{Q8N157;O15259}
	Pathogen[spiC P0CZ04] interacts with 2 human partners:{Q8N157;O15259}
	Pathogen[pipB2 Q8ZMM8] interacts with 2 human partners:{Q8N157;O15259}
	Pathogen[sspH1 A4D0H6] interacts with 2 human partners:{Q8N157;O15259}
	Pathogen[sipC E1WAC8] interacts with 2 human partners:{Q8N157;O15259}
	Pathogen[sifA Q56061] interacts with 2 human partners:{Q8N157;O15259}
	Pathogen[sipC P0CL47] interacts with 2 human partners:{Q8N157;O15259}
	Pathogen[sseL Q8ZNG2] interacts with 2 human partners:{Q8N157;O15259}
	Pathogen[sipB Q56134] interacts with 2 human partners:{Q8N157;O15259}
	Pathogen[sopA Q8ZNR3] interacts with 2 human partners:{Q8N157;O15259}
	Pathogen[sseJ Q9FD10] interacts with 2 human partners:{Q8N157;O15259}
	Pathogen[sseI Q8ZQ79] interacts with 2 human partners:{Q8N157;O15259}
	Pathogen[sipA P0CL52] interacts with 2 human partners:{Q8N157;O15259}
[Cluster 33]GO:0042026+P	biological_process	[name] protein refolding	[def] "The process carried out by a cell that restores the biological activity of an unfolded or misfolded protein, using helper proteins such as chaperones." [GOC
	Pathogen[sseG O84952] interacts with 5 human partners:{P68106;P62942;P08107;P10809;P07900}
	Pathogen[spvB P74846] interacts with 5 human partners:{P68106;P62942;P08107;P10809;P07900}
	Pathogen[spvC P0A2M9] interacts with 5 human partners:{P68106;P62942;P08107;P10809;P07900}
	Pathogen[sspH2 P0CE12] interacts with 5 human partners:{P68106;P62942;P08107;P10809;P07900}
	Pathogen[sopE O52623] interacts with 5 human partners:{P68106;P62942;P08107;P10809;P07900}
	Pathogen[sopE2 Q7CQD4] interacts with 5 human partners:{P68106;P62942;P08107;P10809;P07900}
	Pathogen[sopB O30916] interacts with 5 human partners:{P68106;P62942;P08107;P10809;P07900}
	Pathogen[sopA E1WGZ9] interacts with 5 human partners:{P68106;P62942;P08107;P10809;P07900}
	Pathogen[avrA E1WAB0] interacts with 5 human partners:{P68106;P62942;P08107;P10809;P07900}
	Pathogen[slrP Q8ZQQ2] interacts with 6 human partners:{P68106;P62942;P08107;P02489;P10809;P07900}
	Pathogen[sptP P74873] interacts with 5 human partners:{P68106;P62942;P08107;P10809;P07900}
	Pathogen[sipA E1WAC6] interacts with 5 human partners:{P68106;P62942;P08107;P10809;P07900}
	Pathogen[sseF O84951] interacts with 5 human partners:{P68106;P62942;P08107;P10809;P07900}
	Pathogen[spiC P0CZ04] interacts with 5 human partners:{P68106;P62942;P08107;P10809;P07900}
	Pathogen[pipB2 Q8ZMM8] interacts with 5 human partners:{P68106;P62942;P08107;P10809;P07900}
	Pathogen[sspH1 A4D0H6] interacts with 5 human partners:{P68106;P62942;P08107;P10809;P07900}
	Pathogen[sipC E1WAC8] interacts with 5 human partners:{P68106;P62942;P08107;P10809;P07900}
	Pathogen[sifA Q56061] interacts with 5 human partners:{P68106;P62942;P08107;P10809;P07900}
	Pathogen[sipC P0CL47] interacts with 5 human partners:{P68106;P62942;P08107;P10809;P07900}
	Pathogen[sseL Q8ZNG2] interacts with 5 human partners:{P68106;P62942;P08107;P10809;P07900}
	Pathogen[sipB Q56134] interacts with 5 human partners:{P68106;P62942;P08107;P10809;P07900}
	Pathogen[sopA Q8ZNR3] interacts with 5 human partners:{P68106;P62942;P08107;P10809;P07900}
	Pathogen[sseJ Q9FD10] interacts with 5 human partners:{P68106;P62942;P08107;P10809;P07900}
	Pathogen[sseI Q8ZQ79] interacts with 5 human partners:{P68106;P62942;P08107;P10809;P07900}
	Pathogen[sipA P0CL52] interacts with 5 human partners:{P68106;P62942;P08107;P10809;P07900}
[Cluster 34]GO:0002903+P	biological_process	[name] negative regulation of B cell apoptosis	[def] "Any process that stops, prevents, or reduces the frequency, rate, or extent of B cell apoptosis." [GOC
	Pathogen[sseG O84952] interacts with 3 human partners:{Q96GD4;Q96JZ2;Q9Y4H2}
	Pathogen[spvB P74846] interacts with 3 human partners:{Q96GD4;Q96JZ2;Q9Y4H2}
	Pathogen[spvC P0A2M9] interacts with 3 human partners:{Q96GD4;Q96JZ2;Q9Y4H2}
	Pathogen[sspH2 P0CE12] interacts with 3 human partners:{Q96GD4;Q96JZ2;Q9Y4H2}
	Pathogen[sopE O52623] interacts with 3 human partners:{Q96GD4;Q96JZ2;Q9Y4H2}
	Pathogen[sopE2 Q7CQD4] interacts with 2 human partners:{Q96GD4;Q96JZ2}
	Pathogen[sopB O30916] interacts with 3 human partners:{Q96GD4;Q96JZ2;Q9Y4H2}
	Pathogen[sopA E1WGZ9] interacts with 3 human partners:{Q96GD4;Q96JZ2;Q9Y4H2}
	Pathogen[avrA E1WAB0] interacts with 3 human partners:{Q96GD4;Q96JZ2;Q9Y4H2}
	Pathogen[slrP Q8ZQQ2] interacts with 3 human partners:{Q96GD4;Q96JZ2;Q9Y4H2}
	Pathogen[sptP P74873] interacts with 3 human partners:{Q96GD4;Q96JZ2;Q9Y4H2}
	Pathogen[sipA E1WAC6] interacts with 3 human partners:{Q96GD4;Q96JZ2;Q9Y4H2}
	Pathogen[sseF O84951] interacts with 3 human partners:{Q96GD4;Q96JZ2;Q9Y4H2}
	Pathogen[spiC P0CZ04] interacts with 3 human partners:{Q96GD4;Q96JZ2;Q9Y4H2}
	Pathogen[pipB2 Q8ZMM8] interacts with 3 human partners:{Q96GD4;Q96JZ2;Q9Y4H2}
	Pathogen[sspH1 A4D0H6] interacts with 3 human partners:{Q96GD4;Q96JZ2;Q9Y4H2}
	Pathogen[sipC E1WAC8] interacts with 3 human partners:{Q96GD4;Q96JZ2;Q9Y4H2}
	Pathogen[sifA Q56061] interacts with 3 human partners:{Q96GD4;Q96JZ2;Q9Y4H2}
	Pathogen[sipC P0CL47] interacts with 3 human partners:{Q96GD4;Q96JZ2;Q9Y4H2}
	Pathogen[sseL Q8ZNG2] interacts with 3 human partners:{Q96GD4;Q96JZ2;Q9Y4H2}
	Pathogen[sipB Q56134] interacts with 2 human partners:{Q96GD4;Q96JZ2}
	Pathogen[sopA Q8ZNR3] interacts with 3 human partners:{Q96GD4;Q96JZ2;Q9Y4H2}
	Pathogen[sseJ Q9FD10] interacts with 3 human partners:{Q96GD4;Q96JZ2;Q9Y4H2}
	Pathogen[sseI Q8ZQ79] interacts with 3 human partners:{Q96GD4;Q96JZ2;Q9Y4H2}
	Pathogen[sipA P0CL52] interacts with 3 human partners:{Q96GD4;Q96JZ2;Q9Y4H2}
[Cluster 35]GO:0007632+P	biological_process	[name] visual behavior	[def] "The actions or reactions of an organism in response to a visual stimulus." [GOC
	Pathogen[sseG O84952] interacts with 2 human partners:{O75161;O15259}
	Pathogen[spvB P74846] interacts with 2 human partners:{O75161;O15259}
	Pathogen[spvC P0A2M9] interacts with 2 human partners:{O75161;O15259}
	Pathogen[sspH2 P0CE12] interacts with 2 human partners:{O75161;O15259}
	Pathogen[sopE O52623] interacts with 1 human partners:{O15259}
	Pathogen[sopE2 Q7CQD4] interacts with 2 human partners:{O75161;O15259}
	Pathogen[sopB O30916] interacts with 2 human partners:{O75161;O15259}
	Pathogen[sopA E1WGZ9] interacts with 2 human partners:{O75161;O15259}
	Pathogen[avrA E1WAB0] interacts with 2 human partners:{O75161;O15259}
	Pathogen[slrP Q8ZQQ2] interacts with 3 human partners:{O75161;Q9NP97;O15259}
	Pathogen[sptP P74873] interacts with 2 human partners:{O75161;O15259}
	Pathogen[sipA E1WAC6] interacts with 2 human partners:{O75161;O15259}
	Pathogen[sseF O84951] interacts with 2 human partners:{O75161;O15259}
	Pathogen[spiC P0CZ04] interacts with 2 human partners:{O75161;O15259}
	Pathogen[pipB2 Q8ZMM8] interacts with 2 human partners:{O75161;O15259}
	Pathogen[sspH1 A4D0H6] interacts with 2 human partners:{O75161;O15259}
	Pathogen[sipC E1WAC8] interacts with 2 human partners:{O75161;O15259}
	Pathogen[sifA Q56061] interacts with 2 human partners:{O75161;O15259}
	Pathogen[sipC P0CL47] interacts with 2 human partners:{O75161;O15259}
	Pathogen[sseL Q8ZNG2] interacts with 2 human partners:{O75161;O15259}
	Pathogen[sipB Q56134] interacts with 2 human partners:{O75161;O15259}
	Pathogen[sopA Q8ZNR3] interacts with 2 human partners:{O75161;O15259}
	Pathogen[sseJ Q9FD10] interacts with 2 human partners:{O75161;O15259}
	Pathogen[sseI Q8ZQ79] interacts with 2 human partners:{O75161;O15259}
	Pathogen[sipA P0CL52] interacts with 2 human partners:{O75161;O15259}
[Cluster 36]GO:0010453+P	biological_process	[name] regulation of cell fate commitment	[def] "Any process that modulates the frequency, rate or extent of cell fate commitment. Cell fate commitment is the commitment of cells to specific cell fates and their capacity to differentiate into particular kinds of cells. Positional information is established through protein signals that emanate from a localized source within a cell (the initial one-cell zygote) or within a developmental field." [GOC
	Pathogen[sseG O84952] interacts with 1 human partners:{P21802}
	Pathogen[spvB P74846] interacts with 1 human partners:{P21802}
	Pathogen[spvC P0A2M9] interacts with 1 human partners:{P21802}
	Pathogen[sspH2 P0CE12] interacts with 1 human partners:{P21802}
	Pathogen[sopE O52623] interacts with 1 human partners:{P21802}
	Pathogen[sopE2 Q7CQD4] interacts with 1 human partners:{P21802}
	Pathogen[sopB O30916] interacts with 1 human partners:{P21802}
	Pathogen[sopA E1WGZ9] interacts with 1 human partners:{P21802}
	Pathogen[avrA E1WAB0] interacts with 1 human partners:{P21802}
	Pathogen[slrP Q8ZQQ2] interacts with 1 human partners:{P21802}
	Pathogen[sptP P74873] interacts with 1 human partners:{P21802}
	Pathogen[sipA E1WAC6] interacts with 1 human partners:{P21802}
	Pathogen[sseF O84951] interacts with 1 human partners:{P21802}
	Pathogen[spiC P0CZ04] interacts with 1 human partners:{P21802}
	Pathogen[pipB2 Q8ZMM8] interacts with 1 human partners:{P21802}
	Pathogen[sspH1 A4D0H6] interacts with 1 human partners:{P21802}
	Pathogen[sipC E1WAC8] interacts with 1 human partners:{P21802}
	Pathogen[sifA Q56061] interacts with 1 human partners:{P21802}
	Pathogen[sipC P0CL47] interacts with 1 human partners:{P21802}
	Pathogen[sseL Q8ZNG2] interacts with 1 human partners:{P21802}
	Pathogen[sipB Q56134] interacts with 1 human partners:{P21802}
	Pathogen[sopA Q8ZNR3] interacts with 1 human partners:{P21802}
	Pathogen[sseJ Q9FD10] interacts with 1 human partners:{P21802}
	Pathogen[sseI Q8ZQ79] interacts with 1 human partners:{P21802}
	Pathogen[sipA P0CL52] interacts with 1 human partners:{P21802}
[Cluster 37]GO:0045416+P	biological_process	[name] positive regulation of interleukin-8 biosynthetic process	[def] "Any process that activates or increases the frequency, rate or extent of the chemical reactions and pathways resulting in the formation of interleukin-8." [GOC
	Pathogen[sseG O84952] interacts with 2 human partners:{O00206;O95999}
	Pathogen[spvB P74846] interacts with 2 human partners:{O00206;O95999}
	Pathogen[spvC P0A2M9] interacts with 2 human partners:{O00206;O95999}
	Pathogen[sspH2 P0CE12] interacts with 2 human partners:{O00206;O95999}
	Pathogen[sopE O52623] interacts with 2 human partners:{O00206;O95999}
	Pathogen[sopE2 Q7CQD4] interacts with 2 human partners:{O00206;O95999}
	Pathogen[sopB O30916] interacts with 2 human partners:{O00206;O95999}
	Pathogen[sopA E1WGZ9] interacts with 2 human partners:{O00206;O95999}
	Pathogen[avrA E1WAB0] interacts with 1 human partners:{O95999}
	Pathogen[slrP Q8ZQQ2] interacts with 3 human partners:{Q9Y2Y8;O00206;O95999}
	Pathogen[sptP P74873] interacts with 2 human partners:{O00206;O95999}
	Pathogen[sipA E1WAC6] interacts with 2 human partners:{O00206;O95999}
	Pathogen[sseF O84951] interacts with 2 human partners:{O00206;O95999}
	Pathogen[spiC P0CZ04] interacts with 3 human partners:{Q9Y2Y8;O00206;O95999}
	Pathogen[pipB2 Q8ZMM8] interacts with 2 human partners:{O00206;O95999}
	Pathogen[sspH1 A4D0H6] interacts with 2 human partners:{O00206;O95999}
	Pathogen[sipC E1WAC8] interacts with 2 human partners:{O00206;O95999}
	Pathogen[sifA Q56061] interacts with 3 human partners:{Q9Y2Y8;O00206;O95999}
	Pathogen[sipC P0CL47] interacts with 2 human partners:{O00206;O95999}
	Pathogen[sseL Q8ZNG2] interacts with 2 human partners:{O00206;O95999}
	Pathogen[sipB Q56134] interacts with 2 human partners:{O00206;O95999}
	Pathogen[sopA Q8ZNR3] interacts with 2 human partners:{O00206;O95999}
	Pathogen[sseJ Q9FD10] interacts with 1 human partners:{O95999}
	Pathogen[sseI Q8ZQ79] interacts with 2 human partners:{O00206;O95999}
	Pathogen[sipA P0CL52] interacts with 2 human partners:{O00206;O95999}
[Cluster 38]GO:0002262+P	biological_process	[name] myeloid cell homeostasis	[def] "The process of regulating the proliferation and elimination of myeloid cells such that the total number of myeloid cells within a whole or part of an organism is stable over time in the absence of an outside stimulus." [CL
	Pathogen[sseG O84952] interacts with 3 human partners:{Q00597;Q07812;P00441}
	Pathogen[spvB P74846] interacts with 3 human partners:{Q00597;Q07812;P00441}
	Pathogen[spvC P0A2M9] interacts with 3 human partners:{Q00597;Q07812;P00441}
	Pathogen[sspH2 P0CE12] interacts with 3 human partners:{Q00597;Q07812;P00441}
	Pathogen[sopE O52623] interacts with 2 human partners:{Q07812;P00441}
	Pathogen[sopE2 Q7CQD4] interacts with 1 human partners:{P00441}
	Pathogen[sopB O30916] interacts with 3 human partners:{Q00597;Q07812;P00441}
	Pathogen[sopA E1WGZ9] interacts with 3 human partners:{Q00597;Q07812;P00441}
	Pathogen[avrA E1WAB0] interacts with 2 human partners:{Q00597;Q07812}
	Pathogen[slrP Q8ZQQ2] interacts with 5 human partners:{O43521;Q00597;P55160;Q07812;P00441}
	Pathogen[sptP P74873] interacts with 4 human partners:{Q00597;P55160;Q07812;P00441}
	Pathogen[sipA E1WAC6] interacts with 3 human partners:{Q00597;Q07812;P00441}
	Pathogen[sseF O84951] interacts with 3 human partners:{Q00597;Q07812;P00441}
	Pathogen[spiC P0CZ04] interacts with 4 human partners:{Q00597;P55160;Q07812;P00441}
	Pathogen[pipB2 Q8ZMM8] interacts with 2 human partners:{Q00597;Q07812}
	Pathogen[sspH1 A4D0H6] interacts with 3 human partners:{Q00597;Q07812;P00441}
	Pathogen[sipC E1WAC8] interacts with 2 human partners:{Q07812;P00441}
	Pathogen[sifA Q56061] interacts with 3 human partners:{Q00597;Q07812;P00441}
	Pathogen[sipC P0CL47] interacts with 2 human partners:{Q07812;P00441}
	Pathogen[sseL Q8ZNG2] interacts with 2 human partners:{Q07812;P00441}
	Pathogen[sipB Q56134] interacts with 2 human partners:{P55160;Q07812}
	Pathogen[sopA Q8ZNR3] interacts with 3 human partners:{Q00597;Q07812;P00441}
	Pathogen[sseJ Q9FD10] interacts with 3 human partners:{Q00597;Q07812;P00441}
	Pathogen[sseI Q8ZQ79] interacts with 3 human partners:{Q00597;Q07812;P00441}
	Pathogen[sipA P0CL52] interacts with 3 human partners:{Q00597;Q07812;P00441}
[Cluster 39]GO:0000186+P	biological_process	[name] activation of MAPKK activity	[def] "The initiation of the activity of the inactive enzyme MAP kinase kinase by phosphorylation by a MAPKKK." [PMID
	Pathogen[sseG O84952] interacts with 42 human partners:{P28482;O60674;P80192;Q8WU20;P01111;P15056;Q5TCX8;P04899;Q12852;P30542;P06493;Q99759;O43283;P04629;Q99683;Q9Y2U5;Q9NYL2;Q9UL54;P36507;Q9Y6R4;P25116;P01116;P27361;P04049;Q13905;P01112;Q99558;O43318;Q9ULH0;P36897;Q02750;P62834;Q5S007;Q969F8;Q13233;P17948;P00533;P46108;P19174;P41279;P31946;Q02779}
	Pathogen[spvB P74846] interacts with 40 human partners:{P28482;O60674;P80192;P01111;P15056;Q5TCX8;P04899;Q12852;P30542;P06493;Q99759;O43283;P04629;Q99683;Q9Y2U5;Q9NYL2;Q9UL54;P36507;P01133;Q9Y6R4;P01116;P27361;P04049;Q13905;P01112;Q99558;O43318;Q9ULH0;Q02750;P62834;Q5S007;Q969F8;Q13233;P17948;P00533;P46108;P19174;P41279;P31946;Q02779}
	Pathogen[spvC P0A2M9] interacts with 40 human partners:{O60674;P80192;P01111;P15056;Q5TCX8;P04899;Q12852;P30542;P06493;Q99759;O43283;P04629;Q99683;Q9Y2U5;Q9NYL2;Q9UL54;P36507;Q9Y6R4;P25116;P01116;P27361;P04049;Q13905;P01112;Q99558;O43318;Q9ULH0;P36897;Q02750;P62834;Q5S007;Q969F8;Q13233;P17948;P00533;P46108;P19174;P41279;P31946;Q02779}
	Pathogen[sspH2 P0CE12] interacts with 31 human partners:{P28482;O60674;P01111;P15056;P04899;Q12852;P06493;O43283;P04629;Q9NYL2;P36507;P01133;P01116;P27361;P04049;Q13905;P01112;Q99558;O43318;Q9ULH0;Q02750;P62834;Q5S007;Q13233;P17948;P00533;P46108;P19174;P41279;P31946;Q02779}
	Pathogen[sopE O52623] interacts with 40 human partners:{P28482;O60674;P80192;P01111;P15056;Q5TCX8;P04899;Q12852;P06493;Q99759;O43283;P04629;Q99683;Q9Y2U5;Q9NYL2;Q9UL54;P36507;Q9Y6R4;P01116;P27361;Q6ZN16;P04049;Q13905;P01112;Q99558;O43318;Q9ULH0;P36897;Q02750;P62834;Q5S007;Q13233;P17948;P00533;P46108;P19174;P41279;P31946;O95382;Q02779}
	Pathogen[sopE2 Q7CQD4] interacts with 29 human partners:{P28482;O60674;P01111;P15056;P04899;Q12852;P06493;O43283;P04629;Q9NYL2;P36507;P01116;P27361;P04049;Q13905;P01112;Q99558;O43318;Q02750;P62834;Q5S007;Q13233;P17948;P00533;P46108;P19174;P41279;P31946;Q02779}
	Pathogen[sopB O30916] interacts with 37 human partners:{P28482;O60674;P80192;P01111;P15056;Q5TCX8;P04899;Q12852;P06493;Q99759;O43283;P04629;Q99683;Q9Y2U5;Q9NYL2;Q9UL54;P36507;Q9Y6R4;P01116;P27361;P04049;Q13905;P01112;Q99558;O43318;Q9ULH0;Q02750;P62834;Q5S007;Q13233;P17948;P00533;P46108;P19174;P41279;P31946;Q02779}
	Pathogen[sopA E1WGZ9] interacts with 42 human partners:{P28482;O60674;P80192;Q8WU20;P01111;P15056;Q5TCX8;P04899;Q12852;P30542;P06493;Q99759;O43283;P04629;Q99683;Q9Y2U5;Q9NYL2;Q9UL54;P36507;Q9Y6R4;P25116;P01116;P27361;P04049;Q13905;P01112;Q99558;O43318;Q9ULH0;P36897;Q02750;P62834;Q5S007;Q969F8;Q13233;P17948;P00533;P46108;P19174;P41279;P31946;Q02779}
	Pathogen[avrA E1WAB0] interacts with 34 human partners:{O60674;P01111;P15056;Q5TCX8;P04899;Q12852;P06493;Q99759;O43283;P04629;Q99683;Q9Y2U5;Q9NYL2;Q9UL54;P36507;Q9Y6R4;P01116;P27361;P04049;Q13905;P01112;Q99558;O43318;Q02750;P62834;Q5S007;Q13233;P17948;P00533;P46108;P19174;P41279;P31946;Q02779}
	Pathogen[slrP Q8ZQQ2] interacts with 41 human partners:{P28482;O60674;P80192;Q8WU20;P01111;P15056;Q5TCX8;P04899;Q12852;P06493;Q99759;O43283;P04629;Q99683;Q9Y2U5;Q9NYL2;Q9UL54;P36507;P01133;Q9Y6R4;P01116;P27361;P04049;Q13905;P12644;P01112;Q99558;O43318;Q9ULH0;P36897;Q02750;P62834;Q5S007;Q13233;P17948;P00533;P46108;P19174;P41279;P31946;Q02779}
	Pathogen[sptP P74873] interacts with 37 human partners:{P28482;O60674;P01111;P15056;P04899;Q12852;P06493;Q99759;O43283;P04629;Q99683;Q9Y2U5;Q9NYL2;Q9UL54;P36507;P01133;Q9Y6R4;P25116;P01116;P27361;P04049;Q13905;P01112;Q99558;O43318;Q02750;P62834;Q5S007;Q969F8;Q13233;P17948;P00533;P46108;P19174;P41279;P31946;Q02779}
	Pathogen[sipA E1WAC6] interacts with 42 human partners:{P28482;O60674;P80192;Q8WU20;P01111;P15056;Q5TCX8;P04899;Q12852;P30542;P06493;Q99759;O43283;P04629;Q99683;Q9Y2U5;Q9NYL2;Q9UL54;P36507;Q9Y6R4;P25116;P01116;P27361;P04049;Q13905;P01112;Q99558;O43318;Q9ULH0;P36897;Q02750;P62834;Q5S007;Q969F8;Q13233;P17948;P00533;P46108;P19174;P41279;P31946;Q02779}
	Pathogen[sseF O84951] interacts with 42 human partners:{P28482;O60674;P80192;Q8WU20;P01111;P15056;Q5TCX8;P04899;Q12852;P30542;P06493;Q99759;O43283;P04629;Q99683;Q9Y2U5;Q9NYL2;Q9UL54;P36507;Q9Y6R4;P25116;P01116;P27361;P04049;Q13905;P01112;Q99558;O43318;Q9ULH0;P36897;Q02750;P62834;Q5S007;Q969F8;Q13233;P17948;P00533;P46108;P19174;P41279;P31946;Q02779}
	Pathogen[spiC P0CZ04] interacts with 44 human partners:{P28482;O60674;P80192;Q8WU20;P01111;P15056;Q5TCX8;P04899;Q9Y2Q5;Q12852;P30542;P06493;Q99759;O43283;P04629;Q99683;Q9Y2U5;Q9NYL2;Q9UL54;P36507;P01133;Q9Y6R4;P25116;P01116;P27361;P04049;Q13905;P01112;Q99558;O43318;Q9ULH0;P36897;Q02750;P62834;Q5S007;Q969F8;Q13233;P17948;P00533;P46108;P19174;P41279;P31946;Q02779}
	Pathogen[pipB2 Q8ZMM8] interacts with 36 human partners:{P28482;O60674;P01111;P15056;Q5TCX8;P04899;Q12852;P06493;Q99759;O43283;P04629;Q99683;Q9Y2U5;Q9NYL2;Q9UL54;P36507;Q9Y6R4;P01116;P27361;P04049;Q13905;P01112;Q99558;O43318;Q9ULH0;Q02750;P62834;Q5S007;Q13233;P17948;P00533;P46108;P19174;P41279;P31946;Q02779}
	Pathogen[sspH1 A4D0H6] interacts with 40 human partners:{P28482;O60674;P80192;P01111;P15056;Q5TCX8;P04899;Q12852;P30542;P06493;Q99759;O43283;P04629;Q99683;Q9Y2U5;Q9NYL2;Q9UL54;P36507;Q9Y6R4;P25116;P01116;P27361;P04049;Q13905;P01112;Q99558;O43318;Q9ULH0;Q02750;P62834;Q5S007;Q969F8;Q13233;P17948;P00533;P46108;P19174;P41279;P31946;Q02779}
	Pathogen[sipC E1WAC8] interacts with 37 human partners:{P28482;O60674;P80192;P01111;P15056;Q5TCX8;P04899;Q12852;P06493;Q99759;O43283;P04629;Q99683;Q9Y2U5;Q9NYL2;Q9UL54;P36507;Q9Y6R4;P01116;P27361;P04049;Q13905;P01112;Q99558;O43318;P36897;Q02750;P62834;Q5S007;Q13233;P17948;P00533;P46108;P19174;P41279;P31946;Q02779}
	Pathogen[sifA Q56061] interacts with 40 human partners:{P28482;O60674;P80192;P01111;P15056;Q5TCX8;P04899;Q12852;P06493;Q99759;O43283;P04629;Q99683;Q9Y2U5;Q9NYL2;Q9UL54;P36507;Q9Y6R4;P01116;P27361;Q6ZN16;P04049;Q13905;P01112;Q99558;O43318;Q9ULH0;P36897;Q02750;P62834;Q5S007;Q13233;P17948;P00533;P46108;P19174;P41279;P31946;O95382;Q02779}
	Pathogen[sipC P0CL47] interacts with 37 human partners:{P28482;O60674;P80192;P01111;P15056;Q5TCX8;P04899;Q12852;P06493;Q99759;O43283;P04629;Q99683;Q9Y2U5;Q9NYL2;Q9UL54;P36507;Q9Y6R4;P01116;P27361;P04049;Q13905;P01112;Q99558;O43318;P36897;Q02750;P62834;Q5S007;Q13233;P17948;P00533;P46108;P19174;P41279;P31946;Q02779}
	Pathogen[sseL Q8ZNG2] interacts with 38 human partners:{P28482;O60674;P80192;P01111;P15056;Q5TCX8;P04899;Q12852;P06493;Q99759;O43283;P04629;Q99683;Q9Y2U5;Q9NYL2;Q9UL54;P36507;Q9Y6R4;P01116;P27361;P04049;Q13905;P01112;Q99558;O43318;Q9ULH0;P36897;Q02750;P62834;Q5S007;Q13233;P17948;P00533;P46108;P19174;P41279;P31946;Q02779}
	Pathogen[sipB Q56134] interacts with 36 human partners:{P28482;O60674;P01111;P15056;Q5TCX8;P04899;Q12852;P06493;Q99759;O43283;P04629;Q99683;Q9Y2U5;Q9NYL2;Q9UL54;P36507;Q9Y6R4;P01116;P27361;P04049;Q13905;P01112;Q99558;O43318;Q9ULH0;Q02750;P62834;Q5S007;Q13233;P17948;P00533;P46108;P19174;P41279;P31946;Q02779}
	Pathogen[sopA Q8ZNR3] interacts with 42 human partners:{P28482;O60674;P80192;Q8WU20;P01111;P15056;Q5TCX8;P04899;Q12852;P30542;P06493;Q99759;O43283;P04629;Q99683;Q9Y2U5;Q9NYL2;Q9UL54;P36507;Q9Y6R4;P25116;P01116;P27361;P04049;Q13905;P01112;Q99558;O43318;Q9ULH0;P36897;Q02750;P62834;Q5S007;Q969F8;Q13233;P17948;P00533;P46108;P19174;P41279;P31946;Q02779}
	Pathogen[sseJ Q9FD10] interacts with 36 human partners:{P28482;O60674;P01111;P15056;Q5TCX8;P04899;Q12852;P06493;Q99759;O43283;P04629;Q99683;Q9Y2U5;Q9NYL2;Q9UL54;P36507;Q9Y6R4;P01116;P27361;P04049;Q13905;P01112;Q99558;O43318;Q9ULH0;Q02750;P62834;Q5S007;Q13233;P17948;P00533;P46108;P19174;P41279;P31946;Q02779}
	Pathogen[sseI Q8ZQ79] interacts with 37 human partners:{P28482;O60674;P80192;P01111;P15056;Q5TCX8;P04899;Q12852;P06493;Q99759;O43283;P04629;Q99683;Q9Y2U5;Q9NYL2;Q9UL54;P36507;Q9Y6R4;P01116;P27361;P04049;Q13905;P01112;Q99558;O43318;P36897;Q02750;P62834;Q5S007;Q13233;P17948;P00533;P46108;P19174;P41279;P31946;Q02779}
	Pathogen[sipA P0CL52] interacts with 42 human partners:{P28482;O60674;P80192;Q8WU20;P01111;P15056;Q5TCX8;P04899;Q12852;P30542;P06493;Q99759;O43283;P04629;Q99683;Q9Y2U5;Q9NYL2;Q9UL54;P36507;Q9Y6R4;P25116;P01116;P27361;P04049;Q13905;P01112;Q99558;O43318;Q9ULH0;P36897;Q02750;P62834;Q5S007;Q969F8;Q13233;P17948;P00533;P46108;P19174;P41279;P31946;Q02779}
[Cluster 40]GO:0021952+P	biological_process	[name] central nervous system projection neuron axonogenesis	[def] "Generation of a long process of a CNS neuron, that carries efferent (outgoing) action potentials from the cell body towards target cells in a different central nervous system region." [GO_REF
	Pathogen[sseG O84952] interacts with 5 human partners:{P54753;Q9H254;O15075;P54762;P29323}
	Pathogen[spvB P74846] interacts with 5 human partners:{P54753;Q9H254;O15075;P54762;P29323}
	Pathogen[spvC P0A2M9] interacts with 4 human partners:{P54753;Q9H254;P54762;P29323}
	Pathogen[sspH2 P0CE12] interacts with 2 human partners:{Q9H254;P54762}
	Pathogen[sopE O52623] interacts with 4 human partners:{P54753;Q9H254;P54762;P29323}
	Pathogen[sopE2 Q7CQD4] interacts with 2 human partners:{Q9H254;P54762}
	Pathogen[sopB O30916] interacts with 2 human partners:{Q9H254;P54762}
	Pathogen[sopA E1WGZ9] interacts with 5 human partners:{P54753;Q9H254;O15075;P54762;P29323}
	Pathogen[avrA E1WAB0] interacts with 2 human partners:{Q9H254;P54762}
	Pathogen[slrP Q8ZQQ2] interacts with 6 human partners:{O43602;P54753;Q9H254;P54762;P43354;P29323}
	Pathogen[sptP P74873] interacts with 2 human partners:{Q9H254;P54762}
	Pathogen[sipA E1WAC6] interacts with 5 human partners:{P54753;Q9H254;O15075;P54762;P29323}
	Pathogen[sseF O84951] interacts with 5 human partners:{P54753;Q9H254;O15075;P54762;P29323}
	Pathogen[spiC P0CZ04] interacts with 5 human partners:{P54753;Q9H254;O15075;P54762;P29323}
	Pathogen[pipB2 Q8ZMM8] interacts with 2 human partners:{Q9H254;P54762}
	Pathogen[sspH1 A4D0H6] interacts with 2 human partners:{Q9H254;P54762}
	Pathogen[sipC E1WAC8] interacts with 2 human partners:{Q9H254;P54762}
	Pathogen[sifA Q56061] interacts with 6 human partners:{O43602;P54753;Q9H254;O15075;P54762;P29323}
	Pathogen[sipC P0CL47] interacts with 2 human partners:{Q9H254;P54762}
	Pathogen[sseL Q8ZNG2] interacts with 5 human partners:{P54753;Q9H254;O15075;P54762;P29323}
	Pathogen[sipB Q56134] interacts with 2 human partners:{Q9H254;P54762}
	Pathogen[sopA Q8ZNR3] interacts with 5 human partners:{P54753;Q9H254;O15075;P54762;P29323}
	Pathogen[sseJ Q9FD10] interacts with 2 human partners:{Q9H254;P54762}
	Pathogen[sseI Q8ZQ79] interacts with 2 human partners:{Q9H254;P54762}
	Pathogen[sipA P0CL52] interacts with 5 human partners:{P54753;Q9H254;O15075;P54762;P29323}
[Cluster 41]GO:0042448+P	biological_process	[name] progesterone metabolic process	[def] "The chemical reactions and pathways involving progesterone, a steroid hormone produced in the ovary which prepares and maintains the uterus for pregnancy. Also found in plants." [GOC
	Pathogen[sseG O84952] interacts with 1 human partners:{P51692}
	Pathogen[spvB P74846] interacts with 1 human partners:{P51692}
	Pathogen[spvC P0A2M9] interacts with 1 human partners:{P51692}
	Pathogen[sspH2 P0CE12] interacts with 1 human partners:{P51692}
	Pathogen[sopE O52623] interacts with 2 human partners:{Q04828;P51692}
	Pathogen[sopE2 Q7CQD4] interacts with 1 human partners:{P51692}
	Pathogen[sopB O30916] interacts with 1 human partners:{P51692}
	Pathogen[sopA E1WGZ9] interacts with 1 human partners:{P51692}
	Pathogen[avrA E1WAB0] interacts with 1 human partners:{P51692}
	Pathogen[slrP Q8ZQQ2] interacts with 5 human partners:{P42330;P52895;Q04828;P51692;P11511}
	Pathogen[sptP P74873] interacts with 1 human partners:{P51692}
	Pathogen[sipA E1WAC6] interacts with 1 human partners:{P51692}
	Pathogen[sseF O84951] interacts with 1 human partners:{P51692}
	Pathogen[spiC P0CZ04] interacts with 1 human partners:{P51692}
	Pathogen[pipB2 Q8ZMM8] interacts with 1 human partners:{P51692}
	Pathogen[sspH1 A4D0H6] interacts with 1 human partners:{P51692}
	Pathogen[sipC E1WAC8] interacts with 1 human partners:{P51692}
	Pathogen[sifA Q56061] interacts with 2 human partners:{Q04828;P51692}
	Pathogen[sipC P0CL47] interacts with 1 human partners:{P51692}
	Pathogen[sseL Q8ZNG2] interacts with 1 human partners:{P51692}
	Pathogen[sipB Q56134] interacts with 1 human partners:{P51692}
	Pathogen[sopA Q8ZNR3] interacts with 1 human partners:{P51692}
	Pathogen[sseJ Q9FD10] interacts with 1 human partners:{P51692}
	Pathogen[sseI Q8ZQ79] interacts with 1 human partners:{P51692}
	Pathogen[sipA P0CL52] interacts with 1 human partners:{P51692}
[Cluster 42]GO:0006944+P	biological_process	[name] cellular membrane fusion	[def] "The cellular process that joins two lipid bilayers to form a single membrane." [GOC
	Pathogen[sseG O84952] interacts with 8 human partners:{Q15276;Q86UR5;Q8IYU2;Q9H267;Q12846;Q9ULZ2;Q8TAT6;Q9HC10}
	Pathogen[spvB P74846] interacts with 7 human partners:{Q86UR5;Q9H267;Q12846;Q9ULZ2;Q8TAT6;P54920;Q9HC10}
	Pathogen[spvC P0A2M9] interacts with 7 human partners:{Q86UR5;Q8IYU2;Q9H267;Q12846;Q9ULZ2;Q8TAT6;Q9HC10}
	Pathogen[sspH2 P0CE12] interacts with 7 human partners:{Q15276;Q86UR5;Q8IYU2;Q9H267;Q12846;P28676;Q9HC10}
	Pathogen[sopE O52623] interacts with 7 human partners:{Q86UR5;Q8IYU2;Q9H267;Q12846;Q9ULZ2;Q8TAT6;Q9HC10}
	Pathogen[sopE2 Q7CQD4] interacts with 3 human partners:{Q86UR5;Q9H267;Q9HC10}
	Pathogen[sopB O30916] interacts with 6 human partners:{Q86UR5;Q8IYU2;Q9H267;Q12846;Q9ULZ2;Q9HC10}
	Pathogen[sopA E1WGZ9] interacts with 8 human partners:{Q15276;Q86UR5;Q8IYU2;Q9H267;Q12846;Q9ULZ2;Q8TAT6;Q9HC10}
	Pathogen[avrA E1WAB0] interacts with 7 human partners:{Q15276;Q86UR5;Q8IYU2;Q9H267;Q12846;Q9ULZ2;Q9HC10}
	Pathogen[slrP Q8ZQQ2] interacts with 11 human partners:{Q15276;Q86UR5;Q8IYU2;Q9H267;Q12846;Q9ULZ2;Q9UL45;Q8TAT6;P54920;P28676;Q9HC10}
	Pathogen[sptP P74873] interacts with 3 human partners:{Q86UR5;Q9H267;Q9HC10}
	Pathogen[sipA E1WAC6] interacts with 8 human partners:{Q15276;Q86UR5;Q8IYU2;Q9H267;Q12846;Q9ULZ2;Q8TAT6;Q9HC10}
	Pathogen[sseF O84951] interacts with 8 human partners:{Q15276;Q86UR5;Q8IYU2;Q9H267;Q12846;Q9ULZ2;Q8TAT6;Q9HC10}
	Pathogen[spiC P0CZ04] interacts with 10 human partners:{Q15276;Q86UR5;Q8IYU2;Q9H267;Q12846;Q9ULZ2;Q8TAT6;P54920;Q9HC10;Q9BV40}
	Pathogen[pipB2 Q8ZMM8] interacts with 6 human partners:{Q86UR5;Q8IYU2;Q9H267;Q12846;Q9ULZ2;Q9HC10}
	Pathogen[sspH1 A4D0H6] interacts with 7 human partners:{Q86UR5;Q8IYU2;Q9H267;Q12846;Q9ULZ2;Q8TAT6;Q9HC10}
	Pathogen[sipC E1WAC8] interacts with 7 human partners:{Q86UR5;Q8IYU2;Q9H267;Q12846;Q9ULZ2;Q8TAT6;Q9HC10}
	Pathogen[sifA Q56061] interacts with 9 human partners:{Q15276;Q86UR5;Q8IYU2;Q9H267;Q12846;Q9ULZ2;P47224;Q8TAT6;Q9HC10}
	Pathogen[sipC P0CL47] interacts with 7 human partners:{Q86UR5;Q8IYU2;Q9H267;Q12846;Q9ULZ2;Q8TAT6;Q9HC10}
	Pathogen[sseL Q8ZNG2] interacts with 7 human partners:{Q86UR5;Q8IYU2;Q9H267;Q12846;Q9ULZ2;Q8TAT6;Q9HC10}
	Pathogen[sipB Q56134] interacts with 5 human partners:{Q86UR5;Q8IYU2;Q9H267;Q12846;Q9HC10}
	Pathogen[sopA Q8ZNR3] interacts with 8 human partners:{Q15276;Q86UR5;Q8IYU2;Q9H267;Q12846;Q9ULZ2;Q8TAT6;Q9HC10}
	Pathogen[sseJ Q9FD10] interacts with 7 human partners:{Q86UR5;Q8IYU2;Q9H267;Q12846;Q9ULZ2;Q8TAT6;Q9HC10}
	Pathogen[sseI Q8ZQ79] interacts with 6 human partners:{Q86UR5;Q8IYU2;Q9H267;Q9ULZ2;Q8TAT6;Q9HC10}
	Pathogen[sipA P0CL52] interacts with 8 human partners:{Q15276;Q86UR5;Q8IYU2;Q9H267;Q12846;Q9ULZ2;Q8TAT6;Q9HC10}
[Cluster 43]GO:0001553+P	biological_process	[name] luteinization	[def] "The set of processes resulting in differentiation of theca and granulosa cells into luteal cells and in the formation of a corpus luteum after ovulation." [http
	Pathogen[sseG O84952] interacts with 4 human partners:{P42229;Q9HB21;P16234;P51692}
	Pathogen[spvB P74846] interacts with 4 human partners:{P42229;Q9HB21;P16234;P51692}
	Pathogen[spvC P0A2M9] interacts with 4 human partners:{P42229;Q9HB21;P16234;P51692}
	Pathogen[sspH2 P0CE12] interacts with 4 human partners:{P42229;Q9HB21;P16234;P51692}
	Pathogen[sopE O52623] interacts with 4 human partners:{P42229;Q9HB21;P16234;P51692}
	Pathogen[sopE2 Q7CQD4] interacts with 3 human partners:{P42229;P16234;P51692}
	Pathogen[sopB O30916] interacts with 4 human partners:{P42229;Q9HB21;P16234;P51692}
	Pathogen[sopA E1WGZ9] interacts with 4 human partners:{P42229;Q9HB21;P16234;P51692}
	Pathogen[avrA E1WAB0] interacts with 4 human partners:{P42229;Q9HB21;P16234;P51692}
	Pathogen[slrP Q8ZQQ2] interacts with 5 human partners:{P42229;Q9ULV1;Q9HB21;P16234;P51692}
	Pathogen[sptP P74873] interacts with 4 human partners:{P42229;Q9HB21;P16234;P51692}
	Pathogen[sipA E1WAC6] interacts with 4 human partners:{P42229;Q9HB21;P16234;P51692}
	Pathogen[sseF O84951] interacts with 4 human partners:{P42229;Q9HB21;P16234;P51692}
	Pathogen[spiC P0CZ04] interacts with 4 human partners:{P42229;Q9HB21;P16234;P51692}
	Pathogen[pipB2 Q8ZMM8] interacts with 4 human partners:{P42229;Q9HB21;P16234;P51692}
	Pathogen[sspH1 A4D0H6] interacts with 4 human partners:{P42229;Q9HB21;P16234;P51692}
	Pathogen[sipC E1WAC8] interacts with 4 human partners:{P42229;Q9HB21;P16234;P51692}
	Pathogen[sifA Q56061] interacts with 4 human partners:{P42229;Q9HB21;P16234;P51692}
	Pathogen[sipC P0CL47] interacts with 4 human partners:{P42229;Q9HB21;P16234;P51692}
	Pathogen[sseL Q8ZNG2] interacts with 4 human partners:{P42229;Q9HB21;P16234;P51692}
	Pathogen[sipB Q56134] interacts with 4 human partners:{P42229;Q9HB21;P16234;P51692}
	Pathogen[sopA Q8ZNR3] interacts with 4 human partners:{P42229;Q9HB21;P16234;P51692}
	Pathogen[sseJ Q9FD10] interacts with 4 human partners:{P42229;Q9HB21;P16234;P51692}
	Pathogen[sseI Q8ZQ79] interacts with 4 human partners:{P42229;Q9HB21;P16234;P51692}
	Pathogen[sipA P0CL52] interacts with 4 human partners:{P42229;Q9HB21;P16234;P51692}
[Cluster 44]GO:0008380+P	biological_process	[name] RNA splicing	[def] "The process of removing sections of the primary RNA transcript to remove sequences not present in the mature form of the RNA and joining the remaining sections to form the mature form of the RNA." [GOC
	Pathogen[sseG O84952] interacts with 38 human partners:{P78362;Q13523;Q9Y6Y0;Q9Y3F4;Q8TEQ6;Q86V81;Q09161;Q96J01;Q9HB90;Q14683;Q9H0Z9;O43172;Q96SB3;P38919;Q9H840;P52298;O15116;Q9UHI6;Q9Y4Z0;P62312;O60508;P30153;Q96FV9;Q14103;Q96SB4;P19388;Q9UMS4;Q9BZI7;P14678;Q9NYV4;Q9BRX9;Q14004;P67775;P11940;Q96DI7;P11142;P62314;O43660}
	Pathogen[spvB P74846] interacts with 30 human partners:{P78362;Q13523;Q9Y3F4;Q8TEQ6;Q86V81;Q09161;Q96J01;Q9HB90;O43172;Q96SB3;P38919;P52298;Q9UHI6;O75400;Q9Y4Z0;O60508;P30153;Q14103;P62316;Q96SB4;P19388;Q9UMS4;Q9NYV4;Q9BRX9;Q14004;P67775;P11940;Q96DI7;P11142;O43660}
	Pathogen[spvC P0A2M9] interacts with 29 human partners:{P78362;Q13523;Q9Y6Y0;Q9Y3F4;Q8TEQ6;Q86V81;Q09161;Q96J01;Q9HB90;O43172;Q96SB3;P52298;O15116;P62312;P30153;Q96FV9;Q96SB4;P19388;Q9UMS4;Q9BZI7;P14678;Q9NYV4;Q9BRX9;Q14004;P67775;Q96DI7;P11142;P62314;O43660}
	Pathogen[sspH2 P0CE12] interacts with 19 human partners:{Q13523;O15234;Q9Y3F4;Q8TEQ6;Q09161;Q9HB90;O43172;Q96SB3;P57678;P52298;P30153;Q96SB4;Q9UMS4;Q9BZI7;P14678;Q9BRX9;P67775;Q96DI7;P11142}
	Pathogen[sopE O52623] interacts with 21 human partners:{P78362;Q13523;Q9Y6Y0;Q9Y3F4;Q8TEQ6;Q86V81;Q9HB90;O43172;Q96SB3;P52298;O15116;P30153;Q96SB4;P19388;Q9UMS4;Q9NYV4;Q9BRX9;Q14004;P67775;Q96DI7;P11142}
	Pathogen[sopE2 Q7CQD4] interacts with 11 human partners:{Q9Y3F4;Q8TEQ6;Q9HB90;Q96SB3;P52298;P30153;Q96SB4;Q9UMS4;P67775;Q96DI7;P11142}
	Pathogen[sopB O30916] interacts with 23 human partners:{P78362;Q9Y3F4;Q8TEQ6;Q86V81;Q09161;Q96J01;Q9HB90;O43172;Q96SB3;P52298;P62312;P30153;Q96SB4;P19388;Q9UMS4;Q9BZI7;P14678;Q9BRX9;P67775;Q96DI7;P11142;P62314;O43660}
	Pathogen[sopA E1WGZ9] interacts with 40 human partners:{P78362;Q13523;Q9Y6Y0;Q9Y3F4;Q8TEQ6;Q86V81;Q09161;Q96J01;Q9HB90;Q14683;Q9H0Z9;O43172;Q96SB3;P38919;Q9H840;P52298;O15116;Q9UHI6;O75400;Q9Y4Z0;P62312;O60508;P30153;Q96FV9;Q14103;Q96SB4;P19388;Q9UMS4;Q9BZI7;P14678;Q9NYV4;Q9BRX9;Q14004;P67775;P11940;Q96DI7;P11142;P62314;Q05048;O43660}
	Pathogen[avrA E1WAB0] interacts with 22 human partners:{P78362;Q13523;Q9Y3F4;Q8TEQ6;Q86V81;O60936;Q9HB90;Q96SB3;P52298;P30153;Q14103;Q96SB4;P19388;Q9UMS4;P14678;Q9NYV4;Q9BRX9;Q14004;P67775;P11940;Q96DI7;P11142}
	Pathogen[slrP Q8ZQQ2] interacts with 64 human partners:{P09651;P78362;Q13523;Q9Y6Y0;O15234;Q86U42;Q9Y3F4;Q8TEQ6;Q86V81;Q09161;Q96J01;O75937;P61326;O60936;Q9HB90;Q14683;Q9H0Z9;O43172;Q9NQ55;Q96SB3;P57678;Q15366;Q8WXD5;P38919;Q9H840;Q9Y5S9;P52298;O15116;Q9UHI6;P62312;O60508;Q15287;P30153;O43290;Q14103;P62316;Q96SB4;P19388;Q9NY27;Q9UMS4;Q13427;Q9BZI7;O14893;P14678;Q9NYV4;O43395;Q9BRX9;P62318;Q8N163;Q14004;Q8WXA9;P67775;P11940;Q15029;Q86W42;Q96DI7;P11142;P52434;P62314;Q05048;P19387;O43660;Q99459;Q16637}
	Pathogen[sptP P74873] interacts with 12 human partners:{Q9Y3F4;Q8TEQ6;O60936;Q9HB90;Q96SB3;P38919;Q96SB4;Q9UMS4;Q9BRX9;P67775;Q96DI7;P11142}
	Pathogen[sipA E1WAC6] interacts with 38 human partners:{P78362;Q13523;Q9Y6Y0;Q9Y3F4;Q8TEQ6;Q86V81;Q09161;Q96J01;Q9HB90;Q14683;Q9H0Z9;O43172;Q96SB3;P38919;Q9H840;P52298;O15116;Q9UHI6;Q9Y4Z0;P62312;O60508;P30153;Q96FV9;Q14103;Q96SB4;P19388;Q9UMS4;Q9BZI7;P14678;Q9NYV4;Q9BRX9;Q14004;P67775;P11940;Q96DI7;P11142;P62314;O43660}
	Pathogen[sseF O84951] interacts with 38 human partners:{P78362;Q13523;Q9Y6Y0;Q9Y3F4;Q8TEQ6;Q86V81;Q09161;Q96J01;Q9HB90;Q14683;Q9H0Z9;O43172;Q96SB3;P38919;Q9H840;P52298;O15116;Q9UHI6;Q9Y4Z0;P62312;O60508;P30153;Q96FV9;Q14103;Q96SB4;P19388;Q9UMS4;Q9BZI7;P14678;Q9NYV4;Q9BRX9;Q14004;P67775;P11940;Q96DI7;P11142;P62314;O43660}
	Pathogen[spiC P0CZ04] interacts with 47 human partners:{P78362;Q13523;Q9Y6Y0;Q9Y3F4;P62310;Q8TEQ6;Q86V81;Q09161;Q96J01;O75937;O60936;Q9Y4Y9;Q9HB90;Q14683;Q9H0Z9;O43172;Q14331;Q96SB3;P38919;Q9H840;P52298;Q9UHI6;O75400;Q9Y4Z0;P62304;P62312;O60508;P30153;Q96FV9;Q14103;P62316;Q96SB4;P19388;Q9UMS4;Q9BZI7;P14678;Q9NYV4;Q9BRX9;Q14004;P67775;P11940;Q86W42;Q96DI7;P11142;P62306;Q05048;O43660}
	Pathogen[pipB2 Q8ZMM8] interacts with 29 human partners:{Q13523;Q9Y3F4;Q8TEQ6;Q86V81;Q09161;Q96J01;Q9HB90;Q14683;Q9H0Z9;O43172;Q96SB3;P52298;Q9UHI6;P62312;P30153;Q14103;Q96SB4;P19388;Q9UMS4;Q9BZI7;P14678;Q9NYV4;Q9BRX9;Q14004;P67775;P11940;Q96DI7;P11142;O43660}
	Pathogen[sspH1 A4D0H6] interacts with 18 human partners:{P78362;Q9Y3F4;Q8TEQ6;Q09161;Q9HB90;O43172;Q96SB3;P30153;Q96SB4;P19388;Q9UMS4;Q9BZI7;P14678;Q9BRX9;P67775;Q96DI7;P11142;P62314}
	Pathogen[sipC E1WAC8] interacts with 19 human partners:{P78362;Q13523;Q9Y6Y0;Q9Y3F4;Q8TEQ6;Q86V81;Q9HB90;Q96SB3;P52298;P30153;Q96SB4;P19388;Q9UMS4;Q9NYV4;Q9BRX9;Q14004;P67775;Q96DI7;P11142}
	Pathogen[sifA Q56061] interacts with 36 human partners:{P78362;Q13523;Q9Y6Y0;Q9Y3F4;Q8TEQ6;Q86V81;Q09161;Q96J01;Q9HB90;Q14683;Q9H0Z9;O43172;Q96SB3;Q6NWY9;P38919;P52298;Q9UHI6;O75400;P62312;O60508;P30153;Q14103;Q96SB4;P19388;Q9UMS4;Q9BZI7;P14678;Q9NYV4;Q9BRX9;Q14004;P67775;P11940;Q96DI7;P11142;P52434;O43660}
	Pathogen[sipC P0CL47] interacts with 19 human partners:{P78362;Q13523;Q9Y6Y0;Q9Y3F4;Q8TEQ6;Q86V81;Q9HB90;Q96SB3;P52298;P30153;Q96SB4;P19388;Q9UMS4;Q9NYV4;Q9BRX9;Q14004;P67775;Q96DI7;P11142}
	Pathogen[sseL Q8ZNG2] interacts with 29 human partners:{P78362;Q13523;Q9Y6Y0;Q9Y3F4;Q8TEQ6;Q86V81;Q09161;Q96J01;Q9HB90;Q9H0Z9;O43172;Q96SB3;P38919;P52298;O15116;Q9UHI6;P30153;Q14103;Q96SB4;P19388;Q9UMS4;Q9NYV4;Q9BRX9;Q14004;P67775;P11940;Q96DI7;P11142;O43660}
	Pathogen[sipB Q56134] interacts with 11 human partners:{P78362;Q9Y3F4;Q8TEQ6;Q9HB90;O43172;Q96SB3;Q96SB4;Q9UMS4;Q9BRX9;P67775;Q96DI7}
	Pathogen[sopA Q8ZNR3] interacts with 40 human partners:{P78362;Q13523;Q9Y6Y0;Q9Y3F4;Q8TEQ6;Q86V81;Q09161;Q96J01;Q9HB90;Q14683;Q9H0Z9;O43172;Q96SB3;P38919;Q9H840;P52298;O15116;Q9UHI6;O75400;Q9Y4Z0;P62312;O60508;P30153;Q96FV9;Q14103;Q96SB4;P19388;Q9UMS4;Q9BZI7;P14678;Q9NYV4;Q9BRX9;Q14004;P67775;P11940;Q96DI7;P11142;P62314;Q05048;O43660}
	Pathogen[sseJ Q9FD10] interacts with 26 human partners:{P78362;Q13523;Q9Y3F4;Q8TEQ6;Q86V81;Q09161;Q9HB90;O43172;Q96SB3;P38919;P52298;Q9UHI6;P30153;Q14103;Q96SB4;P19388;Q9UMS4;Q9BZI7;P14678;Q9NYV4;Q9BRX9;Q14004;P67775;P11940;Q96DI7;P11142}
	Pathogen[sseI Q8ZQ79] interacts with 22 human partners:{Q13523;Q9Y3F4;Q8TEQ6;Q86V81;Q9HB90;O43172;Q96SB3;P52298;P30153;Q14103;Q96SB4;P19388;Q9UMS4;Q9BZI7;Q9NYV4;Q9BRX9;Q14004;P67775;P11940;Q96DI7;P11142;O43660}
	Pathogen[sipA P0CL52] interacts with 38 human partners:{P78362;Q13523;Q9Y6Y0;Q9Y3F4;Q8TEQ6;Q86V81;Q09161;Q96J01;Q9HB90;Q14683;Q9H0Z9;O43172;Q96SB3;P38919;Q9H840;P52298;O15116;Q9UHI6;Q9Y4Z0;P62312;O60508;P30153;Q96FV9;Q14103;Q96SB4;P19388;Q9UMS4;Q9BZI7;P14678;Q9NYV4;Q9BRX9;Q14004;P67775;P11940;Q96DI7;P11142;P62314;O43660}
[Cluster 45]GO:0009953+P	biological_process	[name] dorsal/ventral pattern formation	[def] "The regionalization process in which the areas along the dorsal/ventral axis are established that will lead to differences in cell differentiation. The dorsal/ventral axis is defined by a line that runs orthogonal to both the anterior/posterior and left/right axes. The dorsal end is defined by the upper or back side of an organism. The ventral end is defined by the lower or front side of an organism." [GOC
	Pathogen[sseG O84952] interacts with 14 human partners:{Q96QV1;P25054;Q3SXY8;P32243;Q16828;Q9UG01;P36894;Q9Y496;O00238;P50458;O60663;Q8NCM8;P48742;P35222}
	Pathogen[spvB P74846] interacts with 14 human partners:{Q96QV1;P25054;Q3SXY8;Q16828;Q9UG01;P36894;Q9Y496;O00238;P50458;O00755;O60663;Q8NCM8;P48742;P35222}
	Pathogen[spvC P0A2M9] interacts with 11 human partners:{Q96QV1;P25054;Q3SXY8;Q16828;P36894;Q9Y496;O00238;O60663;Q8NCM8;P48742;P35222}
	Pathogen[sspH2 P0CE12] interacts with 10 human partners:{Q96QV1;P25054;Q3SXY8;O75096;P26367;Q16828;Q9Y496;O00755;Q8NCM8;P35222}
	Pathogen[sopE O52623] interacts with 14 human partners:{Q96QV1;P25054;Q3SXY8;Q9Y261;Q16828;Q9UG01;P36894;Q9Y496;O00238;P50458;O60663;Q8NCM8;P48742;P35222}
	Pathogen[sopE2 Q7CQD4] interacts with 6 human partners:{Q96QV1;P25054;Q3SXY8;Q16828;Q8NCM8;P35222}
	Pathogen[sopB O30916] interacts with 10 human partners:{Q96QV1;P25054;Q3SXY8;Q16828;P36894;Q9Y496;O00238;O60663;Q8NCM8;P35222}
	Pathogen[sopA E1WGZ9] interacts with 15 human partners:{Q96QV1;P25054;Q3SXY8;P32243;P26367;Q16828;Q9UG01;P36894;Q9Y496;O00238;P50458;O60663;Q8NCM8;P48742;P35222}
	Pathogen[avrA E1WAB0] interacts with 12 human partners:{Q96QV1;P25054;Q3SXY8;O75096;Q16828;P36894;Q9Y496;O00238;O00755;O60663;Q8NCM8;P48742}
	Pathogen[slrP Q8ZQQ2] interacts with 28 human partners:{Q9H1J5;Q13635;Q96QV1;P25054;Q3SXY8;Q9UMR3;Q99835;Q9Y261;Q96F81;Q15465;P10071;O75096;P32243;P26367;Q16828;Q9UG01;P36894;Q9Y496;O00238;Q13099;P50458;O00755;P31270;O60663;Q9UBR4;Q8NCM8;P48742;P35222}
	Pathogen[sptP P74873] interacts with 9 human partners:{Q96QV1;P25054;Q3SXY8;O75096;Q16828;O00755;O60663;Q8NCM8;P35222}
	Pathogen[sipA E1WAC6] interacts with 14 human partners:{Q96QV1;P25054;Q3SXY8;P32243;Q16828;Q9UG01;P36894;Q9Y496;O00238;P50458;O60663;Q8NCM8;P48742;P35222}
	Pathogen[sseF O84951] interacts with 14 human partners:{Q96QV1;P25054;Q3SXY8;P32243;Q16828;Q9UG01;P36894;Q9Y496;O00238;P50458;O60663;Q8NCM8;P48742;P35222}
	Pathogen[spiC P0CZ04] interacts with 16 human partners:{Q96QV1;P25054;Q3SXY8;P32243;Q16828;Q9UG01;P36894;Q9Y496;O00238;P50458;O00755;O60663;Q9UBR4;Q8NCM8;P48742;P35222}
	Pathogen[pipB2 Q8ZMM8] interacts with 12 human partners:{Q96QV1;P25054;Q3SXY8;Q16828;P36894;Q9Y496;O00238;P50458;O60663;Q8NCM8;P48742;P35222}
	Pathogen[sspH1 A4D0H6] interacts with 10 human partners:{Q96QV1;P25054;Q3SXY8;Q16828;P36894;Q9Y496;O00238;O60663;Q8NCM8;P35222}
	Pathogen[sipC E1WAC8] interacts with 11 human partners:{Q96QV1;P25054;Q3SXY8;Q16828;P36894;Q9Y496;O00238;O60663;Q8NCM8;P48742;P35222}
	Pathogen[sifA Q56061] interacts with 15 human partners:{Q96QV1;P25054;Q3SXY8;Q9Y261;Q16828;Q9UG01;P36894;Q9Y496;O00238;P50458;O60663;Q9UBR4;Q8NCM8;P48742;P35222}
	Pathogen[sipC P0CL47] interacts with 11 human partners:{Q96QV1;P25054;Q3SXY8;Q16828;P36894;Q9Y496;O00238;O60663;Q8NCM8;P48742;P35222}
	Pathogen[sseL Q8ZNG2] interacts with 13 human partners:{Q96QV1;P25054;Q3SXY8;Q16828;Q9UG01;P36894;Q9Y496;O00238;P50458;O60663;Q8NCM8;P48742;P35222}
	Pathogen[sipB Q56134] interacts with 9 human partners:{Q96QV1;P25054;Q3SXY8;O75096;Q16828;O00238;O60663;Q8NCM8;P35222}
	Pathogen[sopA Q8ZNR3] interacts with 15 human partners:{Q96QV1;P25054;Q3SXY8;P32243;P26367;Q16828;Q9UG01;P36894;Q9Y496;O00238;P50458;O60663;Q8NCM8;P48742;P35222}
	Pathogen[sseJ Q9FD10] interacts with 13 human partners:{Q96QV1;P25054;Q3SXY8;P26367;Q16828;P36894;Q9Y496;O00238;P50458;O60663;Q8NCM8;P48742;P35222}
	Pathogen[sseI Q8ZQ79] interacts with 12 human partners:{Q96QV1;P25054;Q3SXY8;Q16828;P36894;Q9Y496;O00238;P50458;O60663;Q8NCM8;P48742;P35222}
	Pathogen[sipA P0CL52] interacts with 14 human partners:{Q96QV1;P25054;Q3SXY8;P32243;Q16828;Q9UG01;P36894;Q9Y496;O00238;P50458;O60663;Q8NCM8;P48742;P35222}
[Cluster 46]GO:0060688+P	biological_process	[name] regulation of morphogenesis of a branching structure	[def] "Any process that modulates the rate, frequency, or extent of branching morphogenesis, the process in which the anatomical structures of branches are generated and organized." [GOC
	Pathogen[sseG O84952] interacts with 1 human partners:{P21802}
	Pathogen[spvB P74846] interacts with 1 human partners:{P21802}
	Pathogen[spvC P0A2M9] interacts with 1 human partners:{P21802}
	Pathogen[sspH2 P0CE12] interacts with 1 human partners:{P21802}
	Pathogen[sopE O52623] interacts with 1 human partners:{P21802}
	Pathogen[sopE2 Q7CQD4] interacts with 1 human partners:{P21802}
	Pathogen[sopB O30916] interacts with 1 human partners:{P21802}
	Pathogen[sopA E1WGZ9] interacts with 1 human partners:{P21802}
	Pathogen[avrA E1WAB0] interacts with 1 human partners:{P21802}
	Pathogen[slrP Q8ZQQ2] interacts with 2 human partners:{P12644;P21802}
	Pathogen[sptP P74873] interacts with 1 human partners:{P21802}
	Pathogen[sipA E1WAC6] interacts with 1 human partners:{P21802}
	Pathogen[sseF O84951] interacts with 1 human partners:{P21802}
	Pathogen[spiC P0CZ04] interacts with 1 human partners:{P21802}
	Pathogen[pipB2 Q8ZMM8] interacts with 1 human partners:{P21802}
	Pathogen[sspH1 A4D0H6] interacts with 1 human partners:{P21802}
	Pathogen[sipC E1WAC8] interacts with 1 human partners:{P21802}
	Pathogen[sifA Q56061] interacts with 1 human partners:{P21802}
	Pathogen[sipC P0CL47] interacts with 1 human partners:{P21802}
	Pathogen[sseL Q8ZNG2] interacts with 1 human partners:{P21802}
	Pathogen[sipB Q56134] interacts with 1 human partners:{P21802}
	Pathogen[sopA Q8ZNR3] interacts with 1 human partners:{P21802}
	Pathogen[sseJ Q9FD10] interacts with 1 human partners:{P21802}
	Pathogen[sseI Q8ZQ79] interacts with 1 human partners:{P21802}
	Pathogen[sipA P0CL52] interacts with 1 human partners:{P21802}
[Cluster 47]GO:0090045+P	biological_process	[name] positive regulation of deacetylase activity	[def] "Any process that activates or increases the frequency, rate or extent of deacetylase activity, the catalysis of the hydrolysis of an acetyl group or groups from a substrate molecule." [GOC
	Pathogen[sseG O84952] interacts with 3 human partners:{P45983;P49354;O43889}
	Pathogen[spvB P74846] interacts with 3 human partners:{P45983;P49354;O43889}
	Pathogen[spvC P0A2M9] interacts with 3 human partners:{P45983;P49354;O43889}
	Pathogen[sspH2 P0CE12] interacts with 3 human partners:{P45983;P49354;O43889}
	Pathogen[sopE O52623] interacts with 3 human partners:{P45983;P49354;O43889}
	Pathogen[sopE2 Q7CQD4] interacts with 3 human partners:{P45983;P49354;O43889}
	Pathogen[sopB O30916] interacts with 3 human partners:{P45983;P49354;O43889}
	Pathogen[sopA E1WGZ9] interacts with 3 human partners:{P45983;P49354;O43889}
	Pathogen[avrA E1WAB0] interacts with 2 human partners:{P45983;O43889}
	Pathogen[slrP Q8ZQQ2] interacts with 3 human partners:{P45983;P49354;O43889}
	Pathogen[sptP P74873] interacts with 3 human partners:{P45983;P49354;O43889}
	Pathogen[sipA E1WAC6] interacts with 3 human partners:{P45983;P49354;O43889}
	Pathogen[sseF O84951] interacts with 3 human partners:{P45983;P49354;O43889}
	Pathogen[spiC P0CZ04] interacts with 3 human partners:{P45983;P49354;O43889}
	Pathogen[pipB2 Q8ZMM8] interacts with 3 human partners:{P45983;P49354;O43889}
	Pathogen[sspH1 A4D0H6] interacts with 3 human partners:{P45983;P49354;O43889}
	Pathogen[sipC E1WAC8] interacts with 3 human partners:{P45983;P49354;O43889}
	Pathogen[sifA Q56061] interacts with 3 human partners:{P45983;P49354;O43889}
	Pathogen[sipC P0CL47] interacts with 3 human partners:{P45983;P49354;O43889}
	Pathogen[sseL Q8ZNG2] interacts with 3 human partners:{P45983;P49354;O43889}
	Pathogen[sipB Q56134] interacts with 2 human partners:{P45983;O43889}
	Pathogen[sopA Q8ZNR3] interacts with 3 human partners:{P45983;P49354;O43889}
	Pathogen[sseJ Q9FD10] interacts with 3 human partners:{P45983;P49354;O43889}
	Pathogen[sseI Q8ZQ79] interacts with 3 human partners:{P45983;P49354;O43889}
	Pathogen[sipA P0CL52] interacts with 3 human partners:{P45983;P49354;O43889}
[Cluster 48]GO:0070373+P	biological_process	[name] negative regulation of ERK1 and ERK2 cascade	[def] "Any process that stops, prevents, or reduces the frequency, rate or extent of signal transduction mediated by the ERK1 and ERK2 cascade." [GOC
	Pathogen[sseG O84952] interacts with 16 human partners:{Q8IV63;P07948;Q15025;Q9UK32;Q13526;O43609;O43597;Q9Y3S1;P51452;O43566;Q9UN36;Q6P9H4;O00206;O14745;Q16828;P09211}
	Pathogen[spvB P74846] interacts with 13 human partners:{Q8IV63;P07948;Q15025;Q9UK32;P05019;O43597;P51452;O43566;Q9UN36;O00206;O14745;Q16828;P09211}
	Pathogen[spvC P0A2M9] interacts with 16 human partners:{Q8IV63;P07948;Q15025;Q9UK32;Q13526;O43609;O43597;Q9Y3S1;P51452;O43566;Q9UN36;Q6P9H4;O00206;O14745;Q16828;P09211}
	Pathogen[sspH2 P0CE12] interacts with 10 human partners:{P07948;Q15025;Q9UK32;Q13526;O43597;P51452;Q9UN36;O00206;O14745;Q16828}
	Pathogen[sopE O52623] interacts with 14 human partners:{Q8IV63;P07948;Q15025;Q9UK32;Q13526;O43609;O43597;Q9Y3S1;P51452;O43566;Q6P9H4;O00206;O14745;Q16828}
	Pathogen[sopE2 Q7CQD4] interacts with 8 human partners:{P07948;Q15025;Q9UK32;O43597;P51452;O00206;O14745;Q16828}
	Pathogen[sopB O30916] interacts with 13 human partners:{Q8IV63;P07948;Q15025;Q9UK32;Q13526;O43597;Q9Y3S1;P51452;Q9UN36;Q6P9H4;O00206;O14745;Q16828}
	Pathogen[sopA E1WGZ9] interacts with 16 human partners:{Q8IV63;P07948;Q15025;Q9UK32;Q13526;O43609;O43597;Q9Y3S1;P51452;O43566;Q9UN36;Q6P9H4;O00206;O14745;Q16828;P09211}
	Pathogen[avrA E1WAB0] interacts with 11 human partners:{Q8IV63;P07948;Q15025;Q9UK32;O43597;P51452;O43566;Q9UN36;O14745;Q16828;P09211}
	Pathogen[slrP Q8ZQQ2] interacts with 16 human partners:{Q8IV63;P07948;Q15025;Q9UK32;Q13526;O43609;O43597;Q9Y3S1;P51452;O43566;Q9UN36;Q6P9H4;O00206;O14745;Q16828;P09211}
	Pathogen[sptP P74873] interacts with 9 human partners:{P07948;Q15025;Q9UK32;O43597;P51452;Q9UN36;O00206;O14745;Q16828}
	Pathogen[sipA E1WAC6] interacts with 16 human partners:{Q8IV63;P07948;Q15025;Q9UK32;Q13526;O43609;O43597;Q9Y3S1;P51452;O43566;Q9UN36;Q6P9H4;O00206;O14745;Q16828;P09211}
	Pathogen[sseF O84951] interacts with 16 human partners:{Q8IV63;P07948;Q15025;Q9UK32;Q13526;O43609;O43597;Q9Y3S1;P51452;O43566;Q9UN36;Q6P9H4;O00206;O14745;Q16828;P09211}
	Pathogen[spiC P0CZ04] interacts with 13 human partners:{Q8IV63;P07948;Q15025;Q9UK32;P05019;O43597;P51452;O43566;Q9UN36;O00206;O14745;Q16828;P09211}
	Pathogen[pipB2 Q8ZMM8] interacts with 13 human partners:{Q8IV63;P07948;Q15025;Q9UK32;Q13526;O43597;P51452;O43566;Q9UN36;O00206;O14745;Q16828;P09211}
	Pathogen[sspH1 A4D0H6] interacts with 12 human partners:{Q8IV63;P07948;Q15025;Q9UK32;Q13526;O43597;P51452;O43566;Q9UN36;O00206;O14745;Q16828}
	Pathogen[sipC E1WAC8] interacts with 12 human partners:{Q8IV63;P07948;Q15025;Q9UK32;Q13526;O43597;Q9Y3S1;P51452;O43566;O00206;O14745;Q16828}
	Pathogen[sifA Q56061] interacts with 16 human partners:{Q8IV63;P07948;Q15025;Q9UK32;Q13526;O43609;O43597;Q9Y3S1;P51452;O43566;Q9UN36;Q6P9H4;O00206;O14745;Q16828;P09211}
	Pathogen[sipC P0CL47] interacts with 12 human partners:{Q8IV63;P07948;Q15025;Q9UK32;Q13526;O43597;Q9Y3S1;P51452;O43566;O00206;O14745;Q16828}
	Pathogen[sseL Q8ZNG2] interacts with 15 human partners:{Q8IV63;P07948;Q15025;Q9UK32;Q13526;O43597;Q9Y3S1;P51452;O43566;Q9UN36;Q6P9H4;O00206;O14745;Q16828;P09211}
	Pathogen[sipB Q56134] interacts with 9 human partners:{Q8IV63;P07948;Q15025;Q9UK32;Q9Y3S1;P51452;O00206;O14745;Q16828}
	Pathogen[sopA Q8ZNR3] interacts with 16 human partners:{Q8IV63;P07948;Q15025;Q9UK32;Q13526;O43609;O43597;Q9Y3S1;P51452;O43566;Q9UN36;Q6P9H4;O00206;O14745;Q16828;P09211}
	Pathogen[sseJ Q9FD10] interacts with 12 human partners:{Q8IV63;P07948;Q15025;Q9UK32;Q13526;O43597;P51452;O43566;Q9UN36;O14745;Q16828;P09211}
	Pathogen[sseI Q8ZQ79] interacts with 12 human partners:{P07948;Q15025;Q9UK32;Q13526;O43597;P51452;O43566;Q9UN36;O00206;O14745;Q16828;P09211}
	Pathogen[sipA P0CL52] interacts with 16 human partners:{Q8IV63;P07948;Q15025;Q9UK32;Q13526;O43609;O43597;Q9Y3S1;P51452;O43566;Q9UN36;Q6P9H4;O00206;O14745;Q16828;P09211}
[Cluster 49]GO:0046339+P	biological_process	[name] diacylglycerol metabolic process	[def] "The chemical reactions and pathways involving diacylglycerol, a glycerol molecule substituted on the 1 and 2 hydroxyl groups with long chain fatty acyl residues. DAG is a normal intermediate in the biosynthesis of phosphatidyl phospholipids and is released from them by phospholipase C activity. DAG from phosphatidyl inositol polyphosphates is important in signal transduction." [CHEBI
	Pathogen[sseG O84952] interacts with 2 human partners:{Q5KSL6;Q16760}
	Pathogen[spvB P74846] interacts with 2 human partners:{Q5KSL6;Q16760}
	Pathogen[spvC P0A2M9] interacts with 2 human partners:{Q5KSL6;Q16760}
	Pathogen[sspH2 P0CE12] interacts with 2 human partners:{Q5KSL6;Q16760}
	Pathogen[sopE O52623] interacts with 2 human partners:{Q5KSL6;Q16760}
	Pathogen[sopE2 Q7CQD4] interacts with 2 human partners:{Q5KSL6;Q16760}
	Pathogen[sopB O30916] interacts with 2 human partners:{Q5KSL6;Q16760}
	Pathogen[sopA E1WGZ9] interacts with 2 human partners:{Q5KSL6;Q16760}
	Pathogen[avrA E1WAB0] interacts with 2 human partners:{Q5KSL6;Q16760}
	Pathogen[slrP Q8ZQQ2] interacts with 2 human partners:{Q5KSL6;Q16760}
	Pathogen[sptP P74873] interacts with 2 human partners:{Q5KSL6;Q16760}
	Pathogen[sipA E1WAC6] interacts with 2 human partners:{Q5KSL6;Q16760}
	Pathogen[sseF O84951] interacts with 2 human partners:{Q5KSL6;Q16760}
	Pathogen[spiC P0CZ04] interacts with 2 human partners:{Q5KSL6;Q16760}
	Pathogen[pipB2 Q8ZMM8] interacts with 2 human partners:{Q5KSL6;Q16760}
	Pathogen[sspH1 A4D0H6] interacts with 2 human partners:{Q5KSL6;Q16760}
	Pathogen[sipC E1WAC8] interacts with 2 human partners:{Q5KSL6;Q16760}
	Pathogen[sifA Q56061] interacts with 2 human partners:{Q5KSL6;Q16760}
	Pathogen[sipC P0CL47] interacts with 2 human partners:{Q5KSL6;Q16760}
	Pathogen[sseL Q8ZNG2] interacts with 2 human partners:{Q5KSL6;Q16760}
	Pathogen[sipB Q56134] interacts with 2 human partners:{Q5KSL6;Q16760}
	Pathogen[sopA Q8ZNR3] interacts with 2 human partners:{Q5KSL6;Q16760}
	Pathogen[sseJ Q9FD10] interacts with 2 human partners:{Q5KSL6;Q16760}
	Pathogen[sseI Q8ZQ79] interacts with 2 human partners:{Q5KSL6;Q16760}
	Pathogen[sipA P0CL52] interacts with 2 human partners:{Q5KSL6;Q16760}
[Cluster 50]GO:0071679+P	biological_process	[name] commissural neuron axon guidance	[def] "The process in which the migration of an axon growth cone of a commissural neuron is directed to its target in the brain in response to a combination of attractive and repulsive cues." [GOC
	Pathogen[sseG O84952] interacts with 2 human partners:{P34925;P29323}
	Pathogen[spvB P74846] interacts with 2 human partners:{P34925;P29323}
	Pathogen[spvC P0A2M9] interacts with 2 human partners:{P34925;P29323}
	Pathogen[sspH2 P0CE12] interacts with 1 human partners:{P34925}
	Pathogen[sopE O52623] interacts with 2 human partners:{P34925;P29323}
	Pathogen[sopE2 Q7CQD4] interacts with 1 human partners:{P34925}
	Pathogen[sopB O30916] interacts with 1 human partners:{P34925}
	Pathogen[sopA E1WGZ9] interacts with 2 human partners:{P34925;P29323}
	Pathogen[avrA E1WAB0] interacts with 1 human partners:{P34925}
	Pathogen[slrP Q8ZQQ2] interacts with 3 human partners:{Q9NPG1;P34925;P29323}
	Pathogen[sptP P74873] interacts with 1 human partners:{P34925}
	Pathogen[sipA E1WAC6] interacts with 2 human partners:{P34925;P29323}
	Pathogen[sseF O84951] interacts with 2 human partners:{P34925;P29323}
	Pathogen[spiC P0CZ04] interacts with 2 human partners:{P34925;P29323}
	Pathogen[pipB2 Q8ZMM8] interacts with 1 human partners:{P34925}
	Pathogen[sspH1 A4D0H6] interacts with 1 human partners:{P34925}
	Pathogen[sipC E1WAC8] interacts with 1 human partners:{P34925}
	Pathogen[sifA Q56061] interacts with 2 human partners:{P34925;P29323}
	Pathogen[sipC P0CL47] interacts with 1 human partners:{P34925}
	Pathogen[sseL Q8ZNG2] interacts with 2 human partners:{P34925;P29323}
	Pathogen[sipB Q56134] interacts with 1 human partners:{P34925}
	Pathogen[sopA Q8ZNR3] interacts with 2 human partners:{P34925;P29323}
	Pathogen[sseJ Q9FD10] interacts with 1 human partners:{P34925}
	Pathogen[sseI Q8ZQ79] interacts with 1 human partners:{P34925}
	Pathogen[sipA P0CL52] interacts with 2 human partners:{P34925;P29323}
[Cluster 51]GO:0050869+P	biological_process	[name] negative regulation of B cell activation	[def] "Any process that stops, prevents, or reduces the frequency, rate or extent of B cell activation." [GOC
	Pathogen[sseG O84952] interacts with 4 human partners:{Q92835;Q9H6Q3;Q9NSI8;P25445}
	Pathogen[spvB P74846] interacts with 3 human partners:{Q92835;Q9H6Q3;P25445}
	Pathogen[spvC P0A2M9] interacts with 4 human partners:{Q92835;Q9H6Q3;Q9NSI8;P25445}
	Pathogen[sspH2 P0CE12] interacts with 3 human partners:{Q92835;Q9H6Q3;P25445}
	Pathogen[sopE O52623] interacts with 4 human partners:{Q92835;Q9H6Q3;Q9NSI8;P25445}
	Pathogen[sopE2 Q7CQD4] interacts with 3 human partners:{Q92835;Q9H6Q3;P25445}
	Pathogen[sopB O30916] interacts with 3 human partners:{Q92835;Q9H6Q3;P25445}
	Pathogen[sopA E1WGZ9] interacts with 4 human partners:{Q92835;Q9H6Q3;Q9NSI8;P25445}
	Pathogen[avrA E1WAB0] interacts with 3 human partners:{Q92835;Q9H6Q3;P25445}
	Pathogen[slrP Q8ZQQ2] interacts with 4 human partners:{Q92835;Q9H6Q3;Q9NSI8;P25445}
	Pathogen[sptP P74873] interacts with 3 human partners:{Q92835;Q9H6Q3;P25445}
	Pathogen[sipA E1WAC6] interacts with 4 human partners:{Q92835;Q9H6Q3;Q9NSI8;P25445}
	Pathogen[sseF O84951] interacts with 4 human partners:{Q92835;Q9H6Q3;Q9NSI8;P25445}
	Pathogen[spiC P0CZ04] interacts with 4 human partners:{Q92835;Q9H6Q3;Q9NSI8;P25445}
	Pathogen[pipB2 Q8ZMM8] interacts with 3 human partners:{Q92835;Q9H6Q3;P25445}
	Pathogen[sspH1 A4D0H6] interacts with 4 human partners:{Q92835;Q9H6Q3;Q9NSI8;P25445}
	Pathogen[sipC E1WAC8] interacts with 3 human partners:{Q92835;Q9H6Q3;P25445}
	Pathogen[sifA Q56061] interacts with 4 human partners:{Q92835;Q9H6Q3;Q9NSI8;P25445}
	Pathogen[sipC P0CL47] interacts with 3 human partners:{Q92835;Q9H6Q3;P25445}
	Pathogen[sseL Q8ZNG2] interacts with 3 human partners:{Q92835;Q9H6Q3;P25445}
	Pathogen[sipB Q56134] interacts with 3 human partners:{Q92835;Q9H6Q3;P25445}
	Pathogen[sopA Q8ZNR3] interacts with 4 human partners:{Q92835;Q9H6Q3;Q9NSI8;P25445}
	Pathogen[sseJ Q9FD10] interacts with 3 human partners:{Q92835;Q9H6Q3;P25445}
	Pathogen[sseI Q8ZQ79] interacts with 4 human partners:{Q92835;Q9H6Q3;Q9NSI8;P25445}
	Pathogen[sipA P0CL52] interacts with 4 human partners:{Q92835;Q9H6Q3;Q9NSI8;P25445}
[Cluster 52]GO:0019722+P	biological_process	[name] calcium-mediated signaling	[def] "A series of molecular signals in which a cell uses calcium ions to convert a signal into a response." [GOC
	Pathogen[sseG O84952] interacts with 16 human partners:{Q6DN12;P51681;P49682;Q08209;Q6DN14;P16885;Q96RR4;P0C869;Q06187;Q9P212;Q969F8;Q9NYA1;P10145;Q9NZJ5;P61073;P10147}
	Pathogen[spvB P74846] interacts with 15 human partners:{Q6DN12;P51681;P49682;Q08209;Q6DN14;P16885;P0C869;Q06187;Q9P212;Q969F8;P10145;P21728;Q9NZJ5;P61073;P10147}
	Pathogen[spvC P0A2M9] interacts with 15 human partners:{Q6DN12;P51681;P49682;Q08209;Q6DN14;P16885;P0C869;Q06187;Q9P212;Q969F8;Q9NYA1;P10145;Q9NZJ5;P61073;P10147}
	Pathogen[sspH2 P0CE12] interacts with 10 human partners:{P51681;P49682;Q08209;P16885;P0C869;Q06187;Q9P212;Q9NZJ5;P61073;P10147}
	Pathogen[sopE O52623] interacts with 14 human partners:{Q6DN12;P51681;P49682;Q08209;Q6DN14;P16885;P0C869;Q06187;Q9P212;Q9NYA1;P10145;Q9NZJ5;P61073;P10147}
	Pathogen[sopE2 Q7CQD4] interacts with 7 human partners:{P51681;Q08209;P16885;P0C869;Q06187;Q9P212;Q9NZJ5}
	Pathogen[sopB O30916] interacts with 14 human partners:{Q6DN12;P51681;P49682;Q08209;Q6DN14;P16885;P0C869;Q06187;Q9P212;Q9NYA1;P10145;Q9NZJ5;P61073;P10147}
	Pathogen[sopA E1WGZ9] interacts with 16 human partners:{Q6DN12;P51681;P49682;Q08209;Q6DN14;P16885;Q96RR4;P0C869;Q06187;Q9P212;Q969F8;Q9NYA1;P10145;Q9NZJ5;P61073;P10147}
	Pathogen[avrA E1WAB0] interacts with 12 human partners:{P51681;P49682;Q08209;Q6DN14;P16885;P0C869;Q06187;Q9P212;P10145;Q9NZJ5;P61073;P10147}
	Pathogen[slrP Q8ZQQ2] interacts with 15 human partners:{Q8TCU4;Q6DN12;P51681;P49682;Q08209;Q6DN14;P16885;P0C869;Q06187;Q9P212;Q9NYA1;P10145;Q9NZJ5;P61073;P10147}
	Pathogen[sptP P74873] interacts with 12 human partners:{P51681;P49682;Q08209;P16885;P0C869;Q06187;Q9P212;Q969F8;P10145;Q9NZJ5;P61073;P10147}
	Pathogen[sipA E1WAC6] interacts with 16 human partners:{Q6DN12;P51681;P49682;Q08209;Q6DN14;P16885;Q96RR4;P0C869;Q06187;Q9P212;Q969F8;Q9NYA1;P10145;Q9NZJ5;P61073;P10147}
	Pathogen[sseF O84951] interacts with 16 human partners:{Q6DN12;P51681;P49682;Q08209;Q6DN14;P16885;Q96RR4;P0C869;Q06187;Q9P212;Q969F8;Q9NYA1;P10145;Q9NZJ5;P61073;P10147}
	Pathogen[spiC P0CZ04] interacts with 19 human partners:{P30556;Q6DN12;P51681;P49682;Q08209;Q6DN14;P16885;P37288;P0C869;Q06187;Q9P212;Q969F8;Q9Y5Y4;Q9NYA1;P10145;P21728;Q9NZJ5;P61073;P10147}
	Pathogen[pipB2 Q8ZMM8] interacts with 10 human partners:{P51681;P49682;Q08209;P16885;P0C869;Q06187;Q9P212;Q9NZJ5;P61073;P10147}
	Pathogen[sspH1 A4D0H6] interacts with 15 human partners:{Q6DN12;P51681;P49682;Q08209;Q6DN14;P16885;P0C869;Q06187;Q9P212;Q969F8;Q9NYA1;P10145;Q9NZJ5;P61073;P10147}
	Pathogen[sipC E1WAC8] interacts with 14 human partners:{Q6DN12;P51681;P49682;Q08209;Q6DN14;P16885;P0C869;Q06187;Q9P212;Q9NYA1;P10145;Q9NZJ5;P61073;P10147}
	Pathogen[sifA Q56061] interacts with 15 human partners:{Q6DN12;P51681;P49682;Q08209;Q6DN14;P16885;Q96RR4;P0C869;Q06187;Q9P212;Q9NYA1;P10145;Q9NZJ5;P61073;P10147}
	Pathogen[sipC P0CL47] interacts with 14 human partners:{Q6DN12;P51681;P49682;Q08209;Q6DN14;P16885;P0C869;Q06187;Q9P212;Q9NYA1;P10145;Q9NZJ5;P61073;P10147}
	Pathogen[sseL Q8ZNG2] interacts with 14 human partners:{Q6DN12;P51681;P49682;Q08209;Q6DN14;P16885;Q96RR4;P0C869;Q06187;Q9P212;Q9NYA1;Q9NZJ5;P61073;P10147}
	Pathogen[sipB Q56134] interacts with 12 human partners:{Q6DN12;P51681;P49682;Q08209;Q6DN14;P16885;P0C869;Q06187;Q9P212;Q9NZJ5;P61073;P10147}
	Pathogen[sopA Q8ZNR3] interacts with 16 human partners:{Q6DN12;P51681;P49682;Q08209;Q6DN14;P16885;Q96RR4;P0C869;Q06187;Q9P212;Q969F8;Q9NYA1;P10145;Q9NZJ5;P61073;P10147}
	Pathogen[sseJ Q9FD10] interacts with 13 human partners:{Q6DN12;P51681;P49682;Q08209;Q6DN14;P16885;P0C869;Q06187;Q9P212;P10145;Q9NZJ5;P61073;P10147}
	Pathogen[sseI Q8ZQ79] interacts with 11 human partners:{P51681;P49682;Q08209;Q6DN14;P16885;P0C869;Q06187;Q9P212;Q9NZJ5;P61073;P10147}
	Pathogen[sipA P0CL52] interacts with 16 human partners:{Q6DN12;P51681;P49682;Q08209;Q6DN14;P16885;Q96RR4;P0C869;Q06187;Q9P212;Q969F8;Q9NYA1;P10145;Q9NZJ5;P61073;P10147}
[Cluster 53]GO:0038026+P	biological_process	[name] reelin-mediated signaling pathway	[def] "The series of molecular signals generated as a consequence of a cell surface receptor binding to reelin, a secreted glycoprotein, to initiate a change in cell activity." [GOC
	Pathogen[sseG O84952] interacts with 2 human partners:{P98155;Q14114}
	Pathogen[spvB P74846] interacts with 2 human partners:{P98155;Q14114}
	Pathogen[spvC P0A2M9] interacts with 2 human partners:{P98155;Q14114}
	Pathogen[sspH2 P0CE12] interacts with 2 human partners:{P98155;Q14114}
	Pathogen[sopE O52623] interacts with 2 human partners:{P98155;Q14114}
	Pathogen[sopE2 Q7CQD4] interacts with 2 human partners:{P98155;Q14114}
	Pathogen[sopB O30916] interacts with 2 human partners:{P98155;Q14114}
	Pathogen[sopA E1WGZ9] interacts with 2 human partners:{P98155;Q14114}
	Pathogen[avrA E1WAB0] interacts with 2 human partners:{P98155;Q14114}
	Pathogen[slrP Q8ZQQ2] interacts with 2 human partners:{P98155;Q14114}
	Pathogen[sptP P74873] interacts with 2 human partners:{P98155;Q14114}
	Pathogen[sipA E1WAC6] interacts with 2 human partners:{P98155;Q14114}
	Pathogen[sseF O84951] interacts with 2 human partners:{P98155;Q14114}
	Pathogen[spiC P0CZ04] interacts with 2 human partners:{P98155;Q14114}
	Pathogen[pipB2 Q8ZMM8] interacts with 2 human partners:{P98155;Q14114}
	Pathogen[sspH1 A4D0H6] interacts with 2 human partners:{P98155;Q14114}
	Pathogen[sipC E1WAC8] interacts with 2 human partners:{P98155;Q14114}
	Pathogen[sifA Q56061] interacts with 2 human partners:{P98155;Q14114}
	Pathogen[sipC P0CL47] interacts with 2 human partners:{P98155;Q14114}
	Pathogen[sseL Q8ZNG2] interacts with 2 human partners:{P98155;Q14114}
	Pathogen[sipB Q56134] interacts with 2 human partners:{P98155;Q14114}
	Pathogen[sopA Q8ZNR3] interacts with 2 human partners:{P98155;Q14114}
	Pathogen[sseJ Q9FD10] interacts with 2 human partners:{P98155;Q14114}
	Pathogen[sseI Q8ZQ79] interacts with 2 human partners:{P98155;Q14114}
	Pathogen[sipA P0CL52] interacts with 2 human partners:{P98155;Q14114}
[Cluster 54]GO:0050702+P	biological_process	[name] interleukin-1 beta secretion	[def] "The regulated release of interleukin 1 beta from a cell or group of cells." [GOC
	Pathogen[sseG O84952] interacts with 2 human partners:{Q9NPP4;P55085}
	Pathogen[spvB P74846] interacts with 1 human partners:{Q9NPP4}
	Pathogen[spvC P0A2M9] interacts with 2 human partners:{Q9NPP4;P55085}
	Pathogen[sspH2 P0CE12] interacts with 1 human partners:{Q9NPP4}
	Pathogen[sopE O52623] interacts with 1 human partners:{Q9NPP4}
	Pathogen[sopE2 Q7CQD4] interacts with 1 human partners:{Q9NPP4}
	Pathogen[sopB O30916] interacts with 1 human partners:{Q9NPP4}
	Pathogen[sopA E1WGZ9] interacts with 2 human partners:{Q9NPP4;P55085}
	Pathogen[avrA E1WAB0] interacts with 1 human partners:{Q9NPP4}
	Pathogen[slrP Q8ZQQ2] interacts with 2 human partners:{Q9NPP4;O14862}
	Pathogen[sptP P74873] interacts with 2 human partners:{Q9NPP4;P55085}
	Pathogen[sipA E1WAC6] interacts with 2 human partners:{Q9NPP4;P55085}
	Pathogen[sseF O84951] interacts with 2 human partners:{Q9NPP4;P55085}
	Pathogen[spiC P0CZ04] interacts with 2 human partners:{Q9NPP4;P55085}
	Pathogen[pipB2 Q8ZMM8] interacts with 1 human partners:{Q9NPP4}
	Pathogen[sspH1 A4D0H6] interacts with 2 human partners:{Q9NPP4;P55085}
	Pathogen[sipC E1WAC8] interacts with 1 human partners:{Q9NPP4}
	Pathogen[sifA Q56061] interacts with 1 human partners:{Q9NPP4}
	Pathogen[sipC P0CL47] interacts with 1 human partners:{Q9NPP4}
	Pathogen[sseL Q8ZNG2] interacts with 1 human partners:{Q9NPP4}
	Pathogen[sipB Q56134] interacts with 1 human partners:{Q9NPP4}
	Pathogen[sopA Q8ZNR3] interacts with 2 human partners:{Q9NPP4;P55085}
	Pathogen[sseJ Q9FD10] interacts with 1 human partners:{Q9NPP4}
	Pathogen[sseI Q8ZQ79] interacts with 1 human partners:{Q9NPP4}
	Pathogen[sipA P0CL52] interacts with 2 human partners:{Q9NPP4;P55085}
[Cluster 55]GO:0001667+P	biological_process	[name] ameboidal cell migration	[def] "Cell migration that is accomplished by extension and retraction of a pseudopodium." [GOC
	Pathogen[sseG O84952] interacts with 4 human partners:{Q9Y6W5;Q01518;P48061;P61073}
	Pathogen[spvB P74846] interacts with 2 human partners:{Q9Y6W5;P61073}
	Pathogen[spvC P0A2M9] interacts with 4 human partners:{Q9Y6W5;Q01518;P48061;P61073}
	Pathogen[sspH2 P0CE12] interacts with 2 human partners:{Q9Y6W5;P61073}
	Pathogen[sopE O52623] interacts with 2 human partners:{Q9Y6W5;P61073}
	Pathogen[sopE2 Q7CQD4] interacts with 1 human partners:{Q9Y6W5}
	Pathogen[sopB O30916] interacts with 2 human partners:{Q9Y6W5;P61073}
	Pathogen[sopA E1WGZ9] interacts with 4 human partners:{Q9Y6W5;Q01518;P48061;P61073}
	Pathogen[avrA E1WAB0] interacts with 2 human partners:{Q9Y6W5;P61073}
	Pathogen[slrP Q8ZQQ2] interacts with 4 human partners:{Q9Y6W5;P41221;P48061;P61073}
	Pathogen[sptP P74873] interacts with 3 human partners:{Q9Y6W5;P41221;P61073}
	Pathogen[sipA E1WAC6] interacts with 4 human partners:{Q9Y6W5;Q01518;P48061;P61073}
	Pathogen[sseF O84951] interacts with 4 human partners:{Q9Y6W5;Q01518;P48061;P61073}
	Pathogen[spiC P0CZ04] interacts with 3 human partners:{Q9Y6W5;P48061;P61073}
	Pathogen[pipB2 Q8ZMM8] interacts with 2 human partners:{Q9Y6W5;P61073}
	Pathogen[sspH1 A4D0H6] interacts with 4 human partners:{Q9Y6W5;Q01518;P48061;P61073}
	Pathogen[sipC E1WAC8] interacts with 2 human partners:{Q9Y6W5;P61073}
	Pathogen[sifA Q56061] interacts with 4 human partners:{Q9Y6W5;Q01518;P48061;P61073}
	Pathogen[sipC P0CL47] interacts with 2 human partners:{Q9Y6W5;P61073}
	Pathogen[sseL Q8ZNG2] interacts with 2 human partners:{Q9Y6W5;P61073}
	Pathogen[sipB Q56134] interacts with 2 human partners:{Q9Y6W5;P61073}
	Pathogen[sopA Q8ZNR3] interacts with 4 human partners:{Q9Y6W5;Q01518;P48061;P61073}
	Pathogen[sseJ Q9FD10] interacts with 2 human partners:{Q9Y6W5;P61073}
	Pathogen[sseI Q8ZQ79] interacts with 2 human partners:{Q9Y6W5;P61073}
	Pathogen[sipA P0CL52] interacts with 4 human partners:{Q9Y6W5;Q01518;P48061;P61073}
[Cluster 56]GO:0035137+P	biological_process	[name] hindlimb morphogenesis	[def] "The process in which the anatomical structures of the hindlimb are generated and organized." [GOC
	Pathogen[sseG O84952] interacts with 2 human partners:{Q68DA7;P36894}
	Pathogen[spvB P74846] interacts with 2 human partners:{Q68DA7;P36894}
	Pathogen[spvC P0A2M9] interacts with 2 human partners:{Q68DA7;P36894}
	Pathogen[sspH2 P0CE12] interacts with 1 human partners:{Q68DA7}
	Pathogen[sopE O52623] interacts with 2 human partners:{Q68DA7;P36894}
	Pathogen[sopE2 Q7CQD4] interacts with 1 human partners:{Q68DA7}
	Pathogen[sopB O30916] interacts with 2 human partners:{Q68DA7;P36894}
	Pathogen[sopA E1WGZ9] interacts with 2 human partners:{Q68DA7;P36894}
	Pathogen[avrA E1WAB0] interacts with 2 human partners:{Q68DA7;P36894}
	Pathogen[slrP Q8ZQQ2] interacts with 4 human partners:{P78337;Q13635;Q68DA7;P36894}
	Pathogen[sptP P74873] interacts with 1 human partners:{Q68DA7}
	Pathogen[sipA E1WAC6] interacts with 2 human partners:{Q68DA7;P36894}
	Pathogen[sseF O84951] interacts with 2 human partners:{Q68DA7;P36894}
	Pathogen[spiC P0CZ04] interacts with 3 human partners:{Q68DA7;Q15672;P36894}
	Pathogen[pipB2 Q8ZMM8] interacts with 2 human partners:{Q68DA7;P36894}
	Pathogen[sspH1 A4D0H6] interacts with 2 human partners:{Q68DA7;P36894}
	Pathogen[sipC E1WAC8] interacts with 2 human partners:{Q68DA7;P36894}
	Pathogen[sifA Q56061] interacts with 2 human partners:{Q68DA7;P36894}
	Pathogen[sipC P0CL47] interacts with 2 human partners:{Q68DA7;P36894}
	Pathogen[sseL Q8ZNG2] interacts with 2 human partners:{Q68DA7;P36894}
	Pathogen[sipB Q56134] interacts with 1 human partners:{Q68DA7}
	Pathogen[sopA Q8ZNR3] interacts with 2 human partners:{Q68DA7;P36894}
	Pathogen[sseJ Q9FD10] interacts with 2 human partners:{Q68DA7;P36894}
	Pathogen[sseI Q8ZQ79] interacts with 2 human partners:{Q68DA7;P36894}
	Pathogen[sipA P0CL52] interacts with 2 human partners:{Q68DA7;P36894}
[Cluster 57]GO:0051260+P	biological_process	[name] protein homooligomerization	[def] "The process of creating protein oligomers, compounds composed of a small number, usually between three and ten, of identical component monomers. Oligomers may be formed by the polymerization of a number of monomers or the depolymerization of a large protein polymer." [GOC
	Pathogen[sseG O84952] interacts with 40 human partners:{Q9H8V3;Q8IX30;Q676U5;Q9NPP4;Q14117;Q96MP8;Q13829;Q03135;P30793;P50502;Q9H4M9;P04275;P55957;P09601;Q14195;Q9P219;Q8TBB1;Q9H0F6;Q8N448;Q13546;P55072;Q9Y572;O95999;Q9NZN3;P02511;Q9NXV2;Q07812;Q9HD26;P49815;O15169;Q16760;O60271;P08758;Q06609;Q12962;O60299;Q86XR8;P21579;Q9NZJ5;P25445}
	Pathogen[spvB P74846] interacts with 35 human partners:{Q9H8V3;Q8IX30;Q676U5;Q9NPP4;Q96MP8;Q13829;Q03135;P50502;Q9H4M9;P04275;P55957;Q14195;Q9P219;Q8TBB1;Q9H0F6;Q8N448;Q13546;P55072;Q9Y572;O95999;P02511;Q9NXV2;Q07812;Q9HD26;P49815;O15169;Q8IWY4;Q16760;O60271;P08758;P35443;Q86XR8;P21579;Q9NZJ5;P25445}
	Pathogen[spvC P0A2M9] interacts with 34 human partners:{Q9H8V3;Q8IX30;Q676U5;Q9NPP4;Q96MP8;Q13829;Q03135;P50502;Q9H4M9;P04275;P55957;P09601;Q14195;Q9P219;Q8TBB1;Q9H0F6;Q8N448;Q13546;P55072;Q9Y572;O95999;Q9NZN3;Q9NXV2;Q07812;Q9HD26;P49815;O15169;Q16760;O60271;P08758;Q86XR8;P21579;Q9NZJ5;P25445}
	Pathogen[sspH2 P0CE12] interacts with 26 human partners:{Q9H8V3;Q8IX30;Q676U5;Q9NPP4;Q03135;P50502;P55957;Q9P219;Q8TBB1;Q8N448;Q13546;P55072;Q9Y572;O95999;P02511;Q07812;Q9HD26;O15169;Q8IWY4;Q16760;P08758;P35443;Q86XR8;P21579;Q9NZJ5;P25445}
	Pathogen[sopE O52623] interacts with 35 human partners:{Q9H8V3;Q8IX30;Q676U5;Q9NPP4;Q96MP8;Q13829;Q03135;P50502;Q9H4M9;P55957;P09601;Q9P219;Q8TBB1;Q9H0F6;Q8N448;Q13546;P55072;Q9Y572;O95999;Q9NXV2;Q07812;Q9HD26;P49815;O15169;Q8IWY4;Q16760;O60271;P08758;P35443;Q04828;Q86XR8;Q693B1;P21579;Q9NZJ5;P25445}
	Pathogen[sopE2 Q7CQD4] interacts with 18 human partners:{Q9H8V3;Q9NPP4;Q03135;P50502;P55957;Q8TBB1;Q8N448;Q13546;P55072;Q9Y572;O95999;Q9HD26;O15169;Q16760;P08758;Q86XR8;Q9NZJ5;P25445}
	Pathogen[sopB O30916] interacts with 29 human partners:{Q9H8V3;Q8IX30;Q676U5;Q9NPP4;Q96MP8;Q13829;Q03135;P50502;Q9H4M9;P55957;P09601;Q9P219;Q8TBB1;Q9H0F6;Q8N448;Q13546;P55072;Q9Y572;O95999;Q9NZN3;Q07812;Q9HD26;O15169;Q16760;P08758;Q86XR8;P21579;Q9NZJ5;P25445}
	Pathogen[sopA E1WGZ9] interacts with 42 human partners:{Q9H8V3;Q9H3F6;Q8IX30;Q676U5;Q9NPP4;Q14117;Q96MP8;Q13829;Q03135;P30793;P50502;Q9H4M9;P04275;P55957;P09601;Q14195;Q9P219;Q8TBB1;Q9H0F6;Q8N448;Q13546;P55072;Q9Y572;O95999;Q9NZN3;P02511;Q9NXV2;Q07812;Q9HD26;P49815;O15169;Q16760;O60271;P08758;Q06609;Q12962;O60299;Q86XR8;Q693B1;P21579;Q9NZJ5;P25445}
	Pathogen[avrA E1WAB0] interacts with 30 human partners:{Q9H8V3;Q8IX30;Q676U5;Q9NPP4;Q96MP8;Q13829;Q03135;P50502;P55957;Q9P219;Q8TBB1;Q9H0F6;Q8N448;Q13546;P55072;Q9Y572;O95999;P02511;Q9NXV2;Q07812;Q9HD26;P49815;O15169;Q16760;O60271;P08758;Q86XR8;P21579;Q9NZJ5;P25445}
	Pathogen[slrP Q8ZQQ2] interacts with 52 human partners:{Q9H8V3;Q9H3F6;Q8IX30;Q676U5;Q9NPP4;Q14117;Q96MP8;Q13829;Q03135;O14656;P27105;P50502;Q9H4M9;P14735;P55957;P09601;P12830;Q14195;Q9P219;Q8TBB1;Q9H0F6;Q8N448;Q13546;P55072;Q9Y572;O95999;P36776;Q9NZN3;P02511;Q9NXV2;Q07812;P04156;Q9HD26;P49815;O15169;Q8IWY4;Q16760;O60271;P08758;Q06609;Q12962;O60299;P35443;P02489;Q04828;Q86XR8;Q693B1;Q9UBP0;P21579;Q9NZJ5;P25445;O14657}
	Pathogen[sptP P74873] interacts with 28 human partners:{Q9H8V3;Q8IX30;Q676U5;Q9NPP4;Q96MP8;Q13829;Q03135;P50502;P55957;Q9P219;Q8TBB1;Q9H0F6;Q8N448;Q13546;Q9Y572;O95999;Q9NXV2;Q07812;Q9HD26;O15169;Q8IWY4;Q16760;P08758;P35443;Q86XR8;P21579;Q9NZJ5;P25445}
	Pathogen[sipA E1WAC6] interacts with 40 human partners:{Q9H8V3;Q8IX30;Q676U5;Q9NPP4;Q14117;Q96MP8;Q13829;Q03135;P30793;P50502;Q9H4M9;P04275;P55957;P09601;Q14195;Q9P219;Q8TBB1;Q9H0F6;Q8N448;Q13546;P55072;Q9Y572;O95999;Q9NZN3;P02511;Q9NXV2;Q07812;Q9HD26;P49815;O15169;Q16760;O60271;P08758;Q06609;Q12962;O60299;Q86XR8;P21579;Q9NZJ5;P25445}
	Pathogen[sseF O84951] interacts with 40 human partners:{Q9H8V3;Q8IX30;Q676U5;Q9NPP4;Q14117;Q96MP8;Q13829;Q03135;P30793;P50502;Q9H4M9;P04275;P55957;P09601;Q14195;Q9P219;Q8TBB1;Q9H0F6;Q8N448;Q13546;P55072;Q9Y572;O95999;Q9NZN3;P02511;Q9NXV2;Q07812;Q9HD26;P49815;O15169;Q16760;O60271;P08758;Q06609;Q12962;O60299;Q86XR8;P21579;Q9NZJ5;P25445}
	Pathogen[spiC P0CZ04] interacts with 43 human partners:{Q9H8V3;Q96CX2;Q8IX30;Q676U5;Q8N307;Q9NPP4;Q96MP8;Q13829;Q03135;P30793;P50502;Q9H4M9;P04275;P55957;P09601;Q14195;Q9P219;Q8TBB1;Q9H0F6;Q8N448;Q13546;P55072;Q9Y572;O95999;Q9NZN3;P02511;Q9NXV2;Q07812;Q9HD26;P49815;O15169;Q9H223;Q8IWY4;Q16760;O60271;P08758;Q06609;Q12962;P35443;Q86XR8;P21579;Q9NZJ5;P25445}
	Pathogen[pipB2 Q8ZMM8] interacts with 30 human partners:{Q9H8V3;Q676U5;Q9NPP4;Q96MP8;Q13829;Q03135;P50502;P55957;Q9P219;Q8TBB1;Q9H0F6;Q8N448;Q13546;P55072;Q9Y572;O95999;Q9NZN3;P02511;Q9NXV2;Q07812;Q9HD26;P49815;O15169;Q16760;O60271;P08758;Q86XR8;P21579;Q9NZJ5;P25445}
	Pathogen[sspH1 A4D0H6] interacts with 28 human partners:{Q9H8V3;Q8IX30;Q676U5;Q9NPP4;Q96MP8;Q13829;Q03135;P50502;P55957;Q9P219;Q8TBB1;Q9H0F6;Q8N448;Q13546;P55072;Q9Y572;O95999;Q9NXV2;Q07812;Q9HD26;O15169;Q16760;O60271;P08758;Q86XR8;P21579;Q9NZJ5;P25445}
	Pathogen[sipC E1WAC8] interacts with 29 human partners:{Q9H8V3;Q8IX30;Q676U5;Q9NPP4;Q96MP8;Q03135;P50502;Q9H4M9;P04275;P55957;Q9P219;Q8TBB1;Q9H0F6;Q8N448;Q13546;P55072;Q9Y572;O95999;Q9NZN3;Q9NXV2;Q07812;Q9HD26;P49815;O15169;Q16760;Q86XR8;P21579;Q9NZJ5;P25445}
	Pathogen[sifA Q56061] interacts with 44 human partners:{Q9H8V3;Q9H3F6;Q8IX30;Q676U5;Q9NPP4;Q14117;Q96MP8;Q13829;Q03135;P30793;P50502;Q9H4M9;P04275;P55957;P09601;Q96RE7;Q14195;Q9P219;Q8TBB1;Q9H0F6;Q8N448;Q13546;P55072;Q9Y572;O95999;Q9NZN3;P02511;Q9NXV2;Q07812;Q9HD26;P49815;O15169;Q8IWY4;Q16760;O60271;P08758;O60299;P35443;Q04828;Q86XR8;Q693B1;P21579;Q9NZJ5;P25445}
	Pathogen[sipC P0CL47] interacts with 29 human partners:{Q9H8V3;Q8IX30;Q676U5;Q9NPP4;Q96MP8;Q03135;P50502;Q9H4M9;P04275;P55957;Q9P219;Q8TBB1;Q9H0F6;Q8N448;Q13546;P55072;Q9Y572;O95999;Q9NZN3;Q9NXV2;Q07812;Q9HD26;P49815;O15169;Q16760;Q86XR8;P21579;Q9NZJ5;P25445}
	Pathogen[sseL Q8ZNG2] interacts with 34 human partners:{Q9H8V3;Q9H3F6;Q8IX30;Q676U5;Q9NPP4;Q96MP8;Q13829;Q03135;P50502;Q9H4M9;P55957;Q14195;Q9P219;Q8TBB1;Q9H0F6;Q8N448;Q13546;P55072;Q9Y572;O95999;P02511;Q9NXV2;Q07812;Q9HD26;P49815;O15169;Q16760;O60271;P08758;Q86XR8;Q693B1;P21579;Q9NZJ5;P25445}
	Pathogen[sipB Q56134] interacts with 23 human partners:{Q9H8V3;Q8IX30;Q676U5;Q9NPP4;Q96MP8;Q03135;P50502;P09601;Q8TBB1;Q9H0F6;Q8N448;Q13546;P55072;Q9Y572;O95999;Q07812;Q9HD26;O15169;Q16760;Q86XR8;P21579;Q9NZJ5;P25445}
	Pathogen[sopA Q8ZNR3] interacts with 42 human partners:{Q9H8V3;Q9H3F6;Q8IX30;Q676U5;Q9NPP4;Q14117;Q96MP8;Q13829;Q03135;P30793;P50502;Q9H4M9;P04275;P55957;P09601;Q14195;Q9P219;Q8TBB1;Q9H0F6;Q8N448;Q13546;P55072;Q9Y572;O95999;Q9NZN3;P02511;Q9NXV2;Q07812;Q9HD26;P49815;O15169;Q16760;O60271;P08758;Q06609;Q12962;O60299;Q86XR8;Q693B1;P21579;Q9NZJ5;P25445}
	Pathogen[sseJ Q9FD10] interacts with 31 human partners:{Q9H8V3;Q8IX30;Q676U5;Q9NPP4;Q96MP8;Q13829;Q03135;P50502;P55957;Q9P219;Q8TBB1;Q9H0F6;Q8N448;Q13546;P55072;Q9Y572;O95999;P02511;Q9NXV2;Q07812;Q9HD26;P49815;O15169;Q8IWY4;Q16760;O60271;P08758;Q86XR8;P21579;Q9NZJ5;P25445}
	Pathogen[sseI Q8ZQ79] interacts with 29 human partners:{Q9H8V3;Q8IX30;Q676U5;Q9NPP4;Q96MP8;Q13829;Q03135;P50502;P55957;Q9P219;Q8TBB1;Q8N448;Q13546;P55072;Q9Y572;O95999;P02511;Q9NXV2;Q07812;Q9HD26;P49815;O15169;Q16760;O60271;P08758;Q86XR8;P21579;Q9NZJ5;P25445}
	Pathogen[sipA P0CL52] interacts with 40 human partners:{Q9H8V3;Q8IX30;Q676U5;Q9NPP4;Q14117;Q96MP8;Q13829;Q03135;P30793;P50502;Q9H4M9;P04275;P55957;P09601;Q14195;Q9P219;Q8TBB1;Q9H0F6;Q8N448;Q13546;P55072;Q9Y572;O95999;Q9NZN3;P02511;Q9NXV2;Q07812;Q9HD26;P49815;O15169;Q16760;O60271;P08758;Q06609;Q12962;O60299;Q86XR8;P21579;Q9NZJ5;P25445}
[Cluster 58]GO:0006612+P	biological_process	[name] protein targeting to membrane	[def] "The process of directing proteins towards a membrane, usually using signals contained within the protein." [GOC
	Pathogen[sseG O84952] interacts with 10 human partners:{P41743;P30542;O00560;Q9NT62;Q9H0F7;Q9UL54;Q96DT6;Q96A65;Q8TEW0;P14598}
	Pathogen[spvB P74846] interacts with 10 human partners:{P41743;P30542;O00560;Q9NT62;Q9H0F7;Q9UL54;Q96DT6;Q96A65;Q8TEW0;P14598}
	Pathogen[spvC P0A2M9] interacts with 10 human partners:{P41743;P30542;O00560;Q9NT62;Q9H0F7;Q9UL54;Q96DT6;Q96A65;Q8TEW0;P14598}
	Pathogen[sspH2 P0CE12] interacts with 7 human partners:{P41743;O00560;Q9NT62;Q9H0F7;Q96A65;Q8TEW0;P14598}
	Pathogen[sopE O52623] interacts with 8 human partners:{P41743;O00560;Q9NT62;Q9H0F7;Q9UL54;Q96A65;Q8TEW0;P14598}
	Pathogen[sopE2 Q7CQD4] interacts with 6 human partners:{P41743;O00560;Q9H0F7;Q96A65;Q8TEW0;P14598}
	Pathogen[sopB O30916] interacts with 7 human partners:{P41743;O00560;Q9H0F7;Q9UL54;Q96A65;Q8TEW0;P14598}
	Pathogen[sopA E1WGZ9] interacts with 10 human partners:{P41743;P30542;O00560;Q9NT62;Q9H0F7;Q9UL54;Q96DT6;Q96A65;Q8TEW0;P14598}
	Pathogen[avrA E1WAB0] interacts with 7 human partners:{P41743;O00560;Q9H0F7;Q9UL54;Q96A65;Q8TEW0;P14598}
	Pathogen[slrP Q8ZQQ2] interacts with 9 human partners:{P41743;O00560;Q9NT62;Q9H0F7;Q9UL54;Q96DT6;Q96A65;Q8TEW0;P14598}
	Pathogen[sptP P74873] interacts with 7 human partners:{P41743;O00560;Q9H0F7;Q9UL54;Q96A65;Q8TEW0;P14598}
	Pathogen[sipA E1WAC6] interacts with 10 human partners:{P41743;P30542;O00560;Q9NT62;Q9H0F7;Q9UL54;Q96DT6;Q96A65;Q8TEW0;P14598}
	Pathogen[sseF O84951] interacts with 10 human partners:{P41743;P30542;O00560;Q9NT62;Q9H0F7;Q9UL54;Q96DT6;Q96A65;Q8TEW0;P14598}
	Pathogen[spiC P0CZ04] interacts with 10 human partners:{P41743;P30542;O00560;Q9NT62;Q9H0F7;Q9UL54;Q96DT6;Q96A65;Q8TEW0;P14598}
	Pathogen[pipB2 Q8ZMM8] interacts with 8 human partners:{P41743;O00560;Q9NT62;Q9H0F7;Q9UL54;Q96A65;Q8TEW0;P14598}
	Pathogen[sspH1 A4D0H6] interacts with 10 human partners:{P41743;P30542;O00560;Q9NT62;Q9H0F7;Q9UL54;Q96DT6;Q96A65;Q8TEW0;P14598}
	Pathogen[sipC E1WAC8] interacts with 7 human partners:{P41743;O00560;Q9H0F7;Q9UL54;Q96A65;Q8TEW0;P14598}
	Pathogen[sifA Q56061] interacts with 9 human partners:{P41743;O00560;Q9NT62;Q9H0F7;Q9UL54;Q96DT6;Q96A65;Q8TEW0;P14598}
	Pathogen[sipC P0CL47] interacts with 7 human partners:{P41743;O00560;Q9H0F7;Q9UL54;Q96A65;Q8TEW0;P14598}
	Pathogen[sseL Q8ZNG2] interacts with 8 human partners:{P41743;O00560;Q9H0F7;Q9UL54;Q96DT6;Q96A65;Q8TEW0;P14598}
	Pathogen[sipB Q56134] interacts with 6 human partners:{P41743;O00560;Q9H0F7;Q9UL54;Q8TEW0;P14598}
	Pathogen[sopA Q8ZNR3] interacts with 10 human partners:{P41743;P30542;O00560;Q9NT62;Q9H0F7;Q9UL54;Q96DT6;Q96A65;Q8TEW0;P14598}
	Pathogen[sseJ Q9FD10] interacts with 8 human partners:{P41743;O00560;Q9NT62;Q9H0F7;Q9UL54;Q96A65;Q8TEW0;P14598}
	Pathogen[sseI Q8ZQ79] interacts with 8 human partners:{P41743;O00560;Q9NT62;Q9H0F7;Q9UL54;Q96A65;Q8TEW0;P14598}
	Pathogen[sipA P0CL52] interacts with 10 human partners:{P41743;P30542;O00560;Q9NT62;Q9H0F7;Q9UL54;Q96DT6;Q96A65;Q8TEW0;P14598}
[Cluster 59]GO:0042640+P	biological_process	[name] anagen	[def] "The growth phase of the hair cycle. Lasts, for example, about 3 to 6 years for human scalp hair." [PMID
	Pathogen[sseG O84952] interacts with 3 human partners:{P31749;Q9Y4I1;P35354}
	Pathogen[spvB P74846] interacts with 3 human partners:{P31749;Q9Y4I1;P35354}
	Pathogen[spvC P0A2M9] interacts with 3 human partners:{P31749;Q9Y4I1;P35354}
	Pathogen[sspH2 P0CE12] interacts with 3 human partners:{P31749;Q9Y4I1;P35354}
	Pathogen[sopE O52623] interacts with 3 human partners:{P31749;Q9Y4I1;P35354}
	Pathogen[sopE2 Q7CQD4] interacts with 3 human partners:{P31749;Q9Y4I1;P35354}
	Pathogen[sopB O30916] interacts with 3 human partners:{P31749;Q9Y4I1;P35354}
	Pathogen[sopA E1WGZ9] interacts with 3 human partners:{P31749;Q9Y4I1;P35354}
	Pathogen[avrA E1WAB0] interacts with 3 human partners:{P31749;Q9Y4I1;P35354}
	Pathogen[slrP Q8ZQQ2] interacts with 4 human partners:{P31749;Q9NQ38;Q9Y4I1;P35354}
	Pathogen[sptP P74873] interacts with 4 human partners:{P31749;Q9NQ38;Q9Y4I1;P35354}
	Pathogen[sipA E1WAC6] interacts with 3 human partners:{P31749;Q9Y4I1;P35354}
	Pathogen[sseF O84951] interacts with 3 human partners:{P31749;Q9Y4I1;P35354}
	Pathogen[spiC P0CZ04] interacts with 3 human partners:{P31749;Q9Y4I1;P35354}
	Pathogen[pipB2 Q8ZMM8] interacts with 3 human partners:{P31749;Q9Y4I1;P35354}
	Pathogen[sspH1 A4D0H6] interacts with 3 human partners:{P31749;Q9Y4I1;P35354}
	Pathogen[sipC E1WAC8] interacts with 3 human partners:{P31749;Q9Y4I1;P35354}
	Pathogen[sifA Q56061] interacts with 3 human partners:{P31749;Q9Y4I1;P35354}
	Pathogen[sipC P0CL47] interacts with 3 human partners:{P31749;Q9Y4I1;P35354}
	Pathogen[sseL Q8ZNG2] interacts with 3 human partners:{P31749;Q9Y4I1;P35354}
	Pathogen[sipB Q56134] interacts with 3 human partners:{P31749;Q9Y4I1;P35354}
	Pathogen[sopA Q8ZNR3] interacts with 3 human partners:{P31749;Q9Y4I1;P35354}
	Pathogen[sseJ Q9FD10] interacts with 3 human partners:{P31749;Q9Y4I1;P35354}
	Pathogen[sseI Q8ZQ79] interacts with 3 human partners:{P31749;Q9Y4I1;P35354}
	Pathogen[sipA P0CL52] interacts with 3 human partners:{P31749;Q9Y4I1;P35354}
[Cluster 60]GO:2000651+P	biological_process	[name] positive regulation of sodium ion transmembrane transporter activity	[def] "Any process that activates or increases the frequency, rate or extent of sodium ion transmembrane transporter activity." [GOC
	Pathogen[sseG O84952] interacts with 3 human partners:{Q9Y3S1;Q12955;Q9BYP7}
	Pathogen[spvB P74846] interacts with 1 human partners:{Q12955}
	Pathogen[spvC P0A2M9] interacts with 3 human partners:{Q9Y3S1;Q12955;Q9BYP7}
	Pathogen[sspH2 P0CE12] interacts with 1 human partners:{Q12955}
	Pathogen[sopE O52623] interacts with 2 human partners:{Q9Y3S1;Q12955}
	Pathogen[sopE2 Q7CQD4] interacts with 1 human partners:{Q12955}
	Pathogen[sopB O30916] interacts with 2 human partners:{Q9Y3S1;Q12955}
	Pathogen[sopA E1WGZ9] interacts with 3 human partners:{Q9Y3S1;Q12955;Q9BYP7}
	Pathogen[avrA E1WAB0] interacts with 1 human partners:{Q12955}
	Pathogen[slrP Q8ZQQ2] interacts with 2 human partners:{Q9Y3S1;Q12955}
	Pathogen[sptP P74873] interacts with 1 human partners:{Q12955}
	Pathogen[sipA E1WAC6] interacts with 3 human partners:{Q9Y3S1;Q12955;Q9BYP7}
	Pathogen[sseF O84951] interacts with 3 human partners:{Q9Y3S1;Q12955;Q9BYP7}
	Pathogen[spiC P0CZ04] interacts with 1 human partners:{Q12955}
	Pathogen[pipB2 Q8ZMM8] interacts with 1 human partners:{Q12955}
	Pathogen[sspH1 A4D0H6] interacts with 1 human partners:{Q12955}
	Pathogen[sipC E1WAC8] interacts with 2 human partners:{Q9Y3S1;Q12955}
	Pathogen[sifA Q56061] interacts with 3 human partners:{Q9Y3S1;Q12955;Q9BYP7}
	Pathogen[sipC P0CL47] interacts with 2 human partners:{Q9Y3S1;Q12955}
	Pathogen[sseL Q8ZNG2] interacts with 3 human partners:{Q9Y3S1;Q12955;Q9BYP7}
	Pathogen[sipB Q56134] interacts with 2 human partners:{Q9Y3S1;Q12955}
	Pathogen[sopA Q8ZNR3] interacts with 3 human partners:{Q9Y3S1;Q12955;Q9BYP7}
	Pathogen[sseJ Q9FD10] interacts with 1 human partners:{Q12955}
	Pathogen[sseI Q8ZQ79] interacts with 1 human partners:{Q12955}
	Pathogen[sipA P0CL52] interacts with 3 human partners:{Q9Y3S1;Q12955;Q9BYP7}
[Cluster 61]GO:0034641+P	biological_process	[name] cellular nitrogen compound metabolic process	[def] "The chemical reactions and pathways involving various organic and inorganic nitrogenous compounds, as carried out by individual cells." [GOC
	Pathogen[sseG O84952] interacts with 61 human partners:{P25786;P06732;P28072;Q16613;P17980;Q13200;Q92530;O94925;P49419;P32929;O95190;P28065;P12277;P62191;Q16773;Q13126;P00966;P54687;P23526;P25789;P43686;P40306;O75832;P28066;P20618;P48556;P21673;P49720;P60900;P62333;Q06323;P62195;P49189;P28070;Q8TAA3;P34896;P25788;Q99436;P28074;P49721;Q16401;P24298;P04424;P00367;P15104;P48507;P35998;A5LHX3;Q16719;P09417;O14818;P15559;P11086;P25787;O00231;Q9UHY7;P52788;P61457;P61289;Q9UMX2;P28062}
	Pathogen[spvB P74846] interacts with 46 human partners:{P25786;P06732;P28072;P17980;Q13200;O94925;O95190;P28065;P12277;P62191;Q13126;P00966;P23526;P25789;P43686;P40306;O75832;P28066;P20618;Q9Y617;P48556;P21673;P49720;Q14353;P62333;Q06323;P62195;P28070;P25788;Q99436;P28074;Q9UI32;Q16401;P04424;P51665;P11926;P48507;P35998;O14818;P11086;P25787;Q96A70;P61457;P61289;P28062;P17707}
	Pathogen[spvC P0A2M9] interacts with 46 human partners:{P25786;P06732;P28072;P17980;Q13200;O94925;P49419;P32929;P28065;P12277;P62191;Q13126;P00966;P54687;P23526;P25789;P43686;P40306;O75832;P28066;P20618;P48556;P21673;P49720;P60900;P62333;Q06323;P62195;P28070;Q8TAA3;P34896;P25788;Q99436;P28074;P49721;Q16401;P24298;P04424;P15104;P35998;A5LHX3;O14818;P15559;P25787;P61289;P28062}
	Pathogen[sspH2 P0CE12] interacts with 33 human partners:{P55036;P25786;P28072;P17980;Q92530;P28065;P12277;P62191;P00966;P25789;P43686;P40306;O75832;P28066;P20618;P48556;P49720;P60900;P62333;P62195;P28070;P25788;Q99436;P28074;P49721;P20711;P35998;A5LHX3;O14818;P25787;P61457;P61289;P28062}
	Pathogen[sopE O52623] interacts with 30 human partners:{P25786;P28072;P17980;O94925;P28065;P62191;P25789;P43686;P40306;O75832;P28066;P20618;P48556;P49720;P62333;P62195;P28070;Q8TAA3;P25788;Q99436;P28074;O00487;P49721;P07202;P35998;A5LHX3;O14818;P25787;P61289;P28062}
	Pathogen[sopE2 Q7CQD4] interacts with 21 human partners:{P17980;P28065;P12277;P62191;P00966;P25789;P43686;P40306;O75832;P28066;P20618;P49720;P62333;P62195;P25788;Q99436;P28074;P35998;O14818;P61289;P28062}
	Pathogen[sopB O30916] interacts with 37 human partners:{P25786;P28072;P17980;Q13200;P49419;P32929;P28065;P12277;P62191;P00966;P23526;P25789;P43686;P40306;O75832;P28066;P20618;P48556;P49720;P60900;P62333;Q06323;P62195;P28070;Q8TAA3;P25788;Q99436;P28074;P49721;Q16401;P04424;P35998;A5LHX3;O14818;P25787;P61289;P28062}
	Pathogen[sopA E1WGZ9] interacts with 63 human partners:{P25786;P06732;P28072;Q16613;P17980;Q13200;Q92530;O94925;P49419;P32929;O95190;P28065;P12277;O43242;P62191;Q16773;Q13126;P00966;P54687;P23526;P25789;P43686;P40306;O75832;P28066;P20618;P48556;P21673;P49720;P60900;P62333;Q06323;P62195;P49189;P28070;Q8TAA3;P34896;P25788;Q99436;P28074;Q9UI32;P49721;Q16401;P24298;P04424;P00367;P15104;P48507;P35998;A5LHX3;Q16719;P09417;O14818;P15559;P11086;P25787;O00231;Q9UHY7;P52788;P61457;P61289;Q9UMX2;P28062}
	Pathogen[avrA E1WAB0] interacts with 30 human partners:{P25786;P28072;P17980;Q92530;P28065;P12277;P62191;P00966;P25789;P43686;P40306;O75832;P28066;P20618;P48556;P49720;P60900;P62333;P62195;P28070;Q8TAA3;P25788;Q99436;P28074;P35998;O14818;P25787;P61457;P61289;P28062}
	Pathogen[slrP Q8ZQQ2] interacts with 92 human partners:{P55036;O95954;P25786;P42357;P06732;P28072;Q16613;P17980;P07101;Q13200;Q92530;Q9BV57;O94925;P49419;P51687;P32929;O95190;P28065;P12277;P62191;Q16773;Q13126;Q15008;P00966;Q00266;P54687;P23526;Q14997;P25789;Q9BV20;P43686;P40306;O75832;P28066;P48506;Q63HM1;P20618;Q96KP4;P48556;P21673;P49720;P17174;O00232;P60900;Q14353;P62333;Q06323;P62195;P49189;P28070;Q8TAA3;P34896;P25788;Q99436;P28074;O43175;Q9UI32;O00487;P49721;Q16401;P14902;P20711;P24298;P07202;Q93088;P04424;Q9NWM0;P51665;P15104;O43708;P48507;Q99707;O00233;P35998;Q9Y6N5;A5LHX3;Q16719;P31153;P09417;Q6QHF9;O14818;P15559;Q96N76;P11086;Q6ZQW0;P25787;O00231;Q9UHY7;P61457;P61289;Q9UMX2;P28062}
	Pathogen[sptP P74873] interacts with 31 human partners:{O95954;P25786;P28072;P17980;Q92530;P49419;P28065;P62191;P00966;P23526;P25789;P43686;P40306;O75832;P28066;P20618;P48556;P49720;P62333;P62195;P28070;P25788;Q99436;P28074;P49721;P35998;A5LHX3;O14818;P25787;P61457;P28062}
	Pathogen[sipA E1WAC6] interacts with 61 human partners:{P25786;P06732;P28072;Q16613;P17980;Q13200;Q92530;O94925;P49419;P32929;O95190;P28065;P12277;P62191;Q16773;Q13126;P00966;P54687;P23526;P25789;P43686;P40306;O75832;P28066;P20618;P48556;P21673;P49720;P60900;P62333;Q06323;P62195;P49189;P28070;Q8TAA3;P34896;P25788;Q99436;P28074;P49721;Q16401;P24298;P04424;P00367;P15104;P48507;P35998;A5LHX3;Q16719;P09417;O14818;P15559;P11086;P25787;O00231;Q9UHY7;P52788;P61457;P61289;Q9UMX2;P28062}
	Pathogen[sseF O84951] interacts with 61 human partners:{P25786;P06732;P28072;Q16613;P17980;Q13200;Q92530;O94925;P49419;P32929;O95190;P28065;P12277;P62191;Q16773;Q13126;P00966;P54687;P23526;P25789;P43686;P40306;O75832;P28066;P20618;P48556;P21673;P49720;P60900;P62333;Q06323;P62195;P49189;P28070;Q8TAA3;P34896;P25788;Q99436;P28074;P49721;Q16401;P24298;P04424;P00367;P15104;P48507;P35998;A5LHX3;Q16719;P09417;O14818;P15559;P11086;P25787;O00231;Q9UHY7;P52788;P61457;P61289;Q9UMX2;P28062}
	Pathogen[spiC P0CZ04] interacts with 75 human partners:{P25786;Q9Y600;P06732;P28072;Q16613;P17980;Q13200;Q92530;O94925;P49419;P32929;O95190;P28065;P12277;O43242;P62191;Q16773;Q13126;Q15008;P00966;Q00266;P54687;P23526;P25789;P43686;P40306;O75832;P28066;P20618;Q9Y617;P48556;P21673;P49720;O00232;P60900;Q14353;P62333;Q06323;P62195;P49189;P28070;Q8TAA3;P34896;P25788;Q99436;Q99460;P28074;O43175;Q9UI32;P49721;Q16401;P24298;P04424;P51665;P11926;P48507;P54368;P35998;A5LHX3;Q16719;P31153;P09417;O14818;P11086;P25787;O00231;Q96A70;P52788;P61457;P14920;P61289;Q9UMX2;Q92947;P28062;P17707}
	Pathogen[pipB2 Q8ZMM8] interacts with 35 human partners:{P25786;P28072;P17980;Q13200;P49419;P28065;P12277;P62191;P00966;P25789;P43686;P40306;O75832;P28066;P20618;P48556;P21673;P49720;P60900;P62333;P62195;P28070;Q8TAA3;P25788;Q99436;P28074;Q9UI32;P49721;Q16401;P35998;A5LHX3;O14818;P25787;P61289;P28062}
	Pathogen[sspH1 A4D0H6] interacts with 44 human partners:{O95954;P25786;P28072;P17980;Q13200;O94925;P28065;P12277;P62191;Q13126;P00966;P54687;P23526;P25789;P43686;P40306;O75832;P28066;P20618;P48556;P21673;P49720;P60900;P62333;Q06323;P62195;P28070;Q8TAA3;P34896;P25788;Q99436;P28074;P49721;Q16401;P04424;P35998;A5LHX3;P09417;O14818;P15559;P25787;O00231;P61289;P28062}
	Pathogen[sipC E1WAC8] interacts with 25 human partners:{P28072;P17980;P32929;P28065;P12277;P62191;P00966;P25789;P43686;P40306;O75832;P28066;P20618;P49720;P62333;P62195;P28070;P25788;Q99436;P28074;P49721;P35998;O14818;P61289;P28062}
	Pathogen[sifA Q56061] interacts with 79 human partners:{O95954;P25786;P42357;P06732;P28072;Q16613;P17980;Q13200;Q9BV57;O94925;P49419;P51687;P32929;O95190;P28065;P12277;P62191;Q16773;Q13126;P00966;Q00266;P54687;P23526;P25789;Q9BV20;P43686;P40306;O75832;P28066;P48506;P20618;Q9Y617;Q96KP4;P48556;P21673;P49720;P48775;O00232;P60900;Q14353;P62333;Q06323;P62195;P49189;P28070;Q8TAA3;P34896;P25788;Q99436;P28074;Q9UI32;O00487;P49721;Q16401;P14902;P24298;P04424;P51665;P15104;P11926;P48507;Q99707;P35998;A5LHX3;Q16719;P31153;P09417;O14818;P15559;P11086;Q6ZQW0;P25787;O00231;Q9UHY7;Q96A70;P61289;Q9UMX2;P28062;P17707}
	Pathogen[sipC P0CL47] interacts with 25 human partners:{P28072;P17980;P32929;P28065;P12277;P62191;P00966;P25789;P43686;P40306;O75832;P28066;P20618;P49720;P62333;P62195;P28070;P25788;Q99436;P28074;P49721;P35998;O14818;P61289;P28062}
	Pathogen[sseL Q8ZNG2] interacts with 38 human partners:{P25786;P06732;P28072;P17980;Q13200;O94925;P32929;P28065;P12277;P62191;P00966;P23526;P25789;P43686;P40306;O75832;P28066;P20618;P48556;P21673;P49720;P60900;P62333;Q06323;P62195;P28070;P25788;Q99436;P28074;Q9UI32;P49721;Q16401;P24298;P35998;O14818;P25787;P61289;P28062}
	Pathogen[sipB Q56134] interacts with 27 human partners:{O95954;P25786;P28072;P32929;P28065;P62191;P23526;P25789;P43686;P40306;O75832;P28066;P20618;P49720;P62333;P62195;P28070;Q8TAA3;P25788;Q99436;P28074;P49721;P35998;A5LHX3;O14818;P25787;P28062}
	Pathogen[sopA Q8ZNR3] interacts with 63 human partners:{P25786;P06732;P28072;Q16613;P17980;Q13200;Q92530;O94925;P49419;P32929;O95190;P28065;P12277;O43242;P62191;Q16773;Q13126;P00966;P54687;P23526;P25789;P43686;P40306;O75832;P28066;P20618;P48556;P21673;P49720;P60900;P62333;Q06323;P62195;P49189;P28070;Q8TAA3;P34896;P25788;Q99436;P28074;Q9UI32;P49721;Q16401;P24298;P04424;P00367;P15104;P48507;P35998;A5LHX3;Q16719;P09417;O14818;P15559;P11086;P25787;O00231;Q9UHY7;P52788;P61457;P61289;Q9UMX2;P28062}
	Pathogen[sseJ Q9FD10] interacts with 41 human partners:{P25786;P28072;P17980;Q13200;O94925;P28065;P12277;P62191;P00966;P23526;P25789;Q9BV20;P43686;P40306;O75832;P28066;P20618;P48556;P21673;P49720;P60900;P62333;Q06323;P62195;P28070;Q8TAA3;P25788;Q99436;P28074;P49721;Q16401;P51665;P35998;A5LHX3;O14818;P15559;P25787;O00231;P61457;P61289;P28062}
	Pathogen[sseI Q8ZQ79] interacts with 31 human partners:{P25786;P28072;P17980;Q13200;P28065;P12277;P62191;P00966;P25789;P43686;P40306;O75832;P28066;P20618;P48556;P21673;P49720;P60900;P62333;P62195;P28070;Q8TAA3;P25788;Q99436;P28074;P35998;O14818;P25787;O00231;P61289;P28062}
	Pathogen[sipA P0CL52] interacts with 61 human partners:{P25786;P06732;P28072;Q16613;P17980;Q13200;Q92530;O94925;P49419;P32929;O95190;P28065;P12277;P62191;Q16773;Q13126;P00966;P54687;P23526;P25789;P43686;P40306;O75832;P28066;P20618;P48556;P21673;P49720;P60900;P62333;Q06323;P62195;P49189;P28070;Q8TAA3;P34896;P25788;Q99436;P28074;P49721;Q16401;P24298;P04424;P00367;P15104;P48507;P35998;A5LHX3;Q16719;P09417;O14818;P15559;P11086;P25787;O00231;Q9UHY7;P52788;P61457;P61289;Q9UMX2;P28062}
[Cluster 62]GO:0023052+P	biological_process	[name] signaling	[def] "The entirety of a process in which information is transmitted. This process begins with an active signal and ends when a cellular response has been triggered." [GOC
	Pathogen[sseG O84952] interacts with 2 human partners:{P51681;P10147}
	Pathogen[spvB P74846] interacts with 2 human partners:{P51681;P10147}
	Pathogen[spvC P0A2M9] interacts with 2 human partners:{P51681;P10147}
	Pathogen[sspH2 P0CE12] interacts with 2 human partners:{P51681;P10147}
	Pathogen[sopE O52623] interacts with 2 human partners:{P51681;P10147}
	Pathogen[sopE2 Q7CQD4] interacts with 1 human partners:{P51681}
	Pathogen[sopB O30916] interacts with 2 human partners:{P51681;P10147}
	Pathogen[sopA E1WGZ9] interacts with 2 human partners:{P51681;P10147}
	Pathogen[avrA E1WAB0] interacts with 2 human partners:{P51681;P10147}
	Pathogen[slrP Q8ZQQ2] interacts with 2 human partners:{P51681;P10147}
	Pathogen[sptP P74873] interacts with 2 human partners:{P51681;P10147}
	Pathogen[sipA E1WAC6] interacts with 2 human partners:{P51681;P10147}
	Pathogen[sseF O84951] interacts with 2 human partners:{P51681;P10147}
	Pathogen[spiC P0CZ04] interacts with 2 human partners:{P51681;P10147}
	Pathogen[pipB2 Q8ZMM8] interacts with 2 human partners:{P51681;P10147}
	Pathogen[sspH1 A4D0H6] interacts with 2 human partners:{P51681;P10147}
	Pathogen[sipC E1WAC8] interacts with 2 human partners:{P51681;P10147}
	Pathogen[sifA Q56061] interacts with 2 human partners:{P51681;P10147}
	Pathogen[sipC P0CL47] interacts with 2 human partners:{P51681;P10147}
	Pathogen[sseL Q8ZNG2] interacts with 2 human partners:{P51681;P10147}
	Pathogen[sipB Q56134] interacts with 2 human partners:{P51681;P10147}
	Pathogen[sopA Q8ZNR3] interacts with 2 human partners:{P51681;P10147}
	Pathogen[sseJ Q9FD10] interacts with 2 human partners:{P51681;P10147}
	Pathogen[sseI Q8ZQ79] interacts with 2 human partners:{P51681;P10147}
	Pathogen[sipA P0CL52] interacts with 2 human partners:{P51681;P10147}
[Cluster 63]GO:0051928+P	biological_process	[name] positive regulation of calcium ion transport	[def] "Any process that activates or increases the frequency, rate or extent of the directed movement of calcium ions into, out of or within a cell, or between cells, by means of some agent such as a transporter or pore." [GOC
	Pathogen[sseG O84952] interacts with 10 human partners:{P52333;Q01484;Q9BYP7;P25116;Q9BSW2;Q15746;O43889;P13501;P32246;P10147}
	Pathogen[spvB P74846] interacts with 8 human partners:{P52333;Q08289;Q01484;Q9BSW2;Q15746;P13236;O43889;P10147}
	Pathogen[spvC P0A2M9] interacts with 10 human partners:{P52333;Q01484;Q9BYP7;P25116;Q9BSW2;Q15746;O43889;P13501;P32246;P10147}
	Pathogen[sspH2 P0CE12] interacts with 7 human partners:{P52333;Q01484;Q9BSW2;Q15746;O43889;P13501;P10147}
	Pathogen[sopE O52623] interacts with 6 human partners:{P52333;Q01484;Q9BSW2;Q15746;O43889;P10147}
	Pathogen[sopE2 Q7CQD4] interacts with 5 human partners:{P52333;Q01484;Q9BSW2;Q15746;O43889}
	Pathogen[sopB O30916] interacts with 7 human partners:{P52333;Q01484;Q9BSW2;Q15746;O43889;P13501;P10147}
	Pathogen[sopA E1WGZ9] interacts with 10 human partners:{P52333;Q01484;Q9BYP7;P25116;Q9BSW2;Q15746;O43889;P13501;P32246;P10147}
	Pathogen[avrA E1WAB0] interacts with 6 human partners:{P52333;Q01484;Q9BSW2;Q15746;O43889;P10147}
	Pathogen[slrP Q8ZQQ2] interacts with 9 human partners:{P52333;Q01484;Q9BSW2;Q15746;P13236;O43889;Q9Y210;P13501;P10147}
	Pathogen[sptP P74873] interacts with 9 human partners:{P52333;Q01484;P25116;Q9BSW2;Q15746;O43889;P13501;P32246;P10147}
	Pathogen[sipA E1WAC6] interacts with 10 human partners:{P52333;Q01484;Q9BYP7;P25116;Q9BSW2;Q15746;O43889;P13501;P32246;P10147}
	Pathogen[sseF O84951] interacts with 10 human partners:{P52333;Q01484;Q9BYP7;P25116;Q9BSW2;Q15746;O43889;P13501;P32246;P10147}
	Pathogen[spiC P0CZ04] interacts with 12 human partners:{P52333;Q99705;Q08289;Q01484;P25116;Q9BSW2;Q15746;P13236;O43889;P13501;P32246;P10147}
	Pathogen[pipB2 Q8ZMM8] interacts with 6 human partners:{P52333;Q01484;Q9BSW2;Q15746;O43889;P10147}
	Pathogen[sspH1 A4D0H6] interacts with 9 human partners:{P52333;Q01484;P25116;Q9BSW2;Q15746;O43889;P13501;P32246;P10147}
	Pathogen[sipC E1WAC8] interacts with 7 human partners:{P52333;Q01484;Q9BSW2;Q15746;O43889;P13501;P10147}
	Pathogen[sifA Q56061] interacts with 9 human partners:{P52333;Q01484;Q9BYP7;Q9BSW2;Q15746;P13236;O43889;P13501;P10147}
	Pathogen[sipC P0CL47] interacts with 7 human partners:{P52333;Q01484;Q9BSW2;Q15746;O43889;P13501;P10147}
	Pathogen[sseL Q8ZNG2] interacts with 8 human partners:{P52333;Q01484;Q9BYP7;Q9BSW2;Q15746;O43889;P13501;P10147}
	Pathogen[sipB Q56134] interacts with 6 human partners:{P52333;Q01484;Q9BSW2;Q15746;O43889;P10147}
	Pathogen[sopA Q8ZNR3] interacts with 10 human partners:{P52333;Q01484;Q9BYP7;P25116;Q9BSW2;Q15746;O43889;P13501;P32246;P10147}
	Pathogen[sseJ Q9FD10] interacts with 6 human partners:{P52333;Q01484;Q9BSW2;Q15746;O43889;P10147}
	Pathogen[sseI Q8ZQ79] interacts with 6 human partners:{P52333;Q01484;Q9BSW2;Q15746;O43889;P10147}
	Pathogen[sipA P0CL52] interacts with 10 human partners:{P52333;Q01484;Q9BYP7;P25116;Q9BSW2;Q15746;O43889;P13501;P32246;P10147}
[Cluster 64]GO:0051726+P	biological_process	[name] regulation of cell cycle	[def] "Any process that modulates the rate or extent of progression through the cell cycle." [GOC
	Pathogen[sseG O84952] interacts with 46 human partners:{Q08999;Q16543;P04637;P38936;P35658;P24864;Q9NUQ3;P10415;Q9H2X6;P10914;Q99640;P19784;P25054;P53350;Q13490;P30307;P60484;P63244;Q8TDN4;P14635;P11802;P00519;P30279;Q16589;Q9H1R3;P11274;Q9NZJ0;P05412;Q07812;P49815;P24385;Q9Y297;P30281;P20248;P31947;Q96GX5;O95067;P20592;Q92905;O96020;P78396;P35354;P11142;Q13315;Q99501;Q96FS4}
	Pathogen[spvB P74846] interacts with 42 human partners:{P04637;P38936;P35658;P24864;Q9NUQ3;Q9H2X6;P10914;Q99640;P19784;P25054;P53350;Q13490;P30307;P60484;P63244;Q8TDN4;P14635;P11802;P00519;P30279;P05556;Q9H1R3;P11274;Q9NZJ0;P05412;Q07812;P49815;P24385;Q9Y297;P30281;P20248;P31947;Q96GX5;O95067;P20592;O96020;P78396;P35354;P11142;Q13315;Q99501;Q96FS4}
	Pathogen[spvC P0A2M9] interacts with 45 human partners:{Q16543;P04637;P38936;P35658;P24864;Q9NUQ3;P10415;Q9H2X6;P10914;Q99640;P19784;P25054;P53350;Q13490;P30307;P60484;P63244;Q8TDN4;P14635;P11802;P00519;P30279;Q16589;Q9H1R3;P11274;Q9NZJ0;P05412;Q07812;P49815;P24385;Q9Y297;P30281;P20248;P31947;Q96GX5;O95067;P20592;Q92905;O96020;P78396;P35354;P11142;Q13315;Q99501;Q96FS4}
	Pathogen[sspH2 P0CE12] interacts with 37 human partners:{Q16543;P04637;P35658;P24864;Q9H2X6;P10914;Q99640;P19784;P25054;P53350;Q13490;P60484;P63244;P14635;P11802;P00519;P30279;Q9H1R3;P11274;Q9NZJ0;P05412;Q07812;P24385;Q9Y297;P30281;P20248;P31947;Q96GX5;P20592;Q92905;O96020;P78396;P35354;P11142;Q13315;Q99501;Q96FS4}
	Pathogen[sopE O52623] interacts with 41 human partners:{Q16543;P04637;P35658;P24864;Q9NUQ3;Q9H2X6;P10914;Q99640;P19784;P25054;P53350;Q13490;P60484;P63244;P14635;P11802;P00519;P30279;Q16589;Q9H1R3;P11274;Q9NZJ0;P05412;Q07812;P49815;P24385;Q9Y297;P30281;P20248;P31947;Q96GX5;O95067;P20592;Q92905;O96020;P78396;P35354;P11142;Q13315;Q99501;Q96FS4}
	Pathogen[sopE2 Q7CQD4] interacts with 31 human partners:{P04637;P24864;Q9H2X6;P10914;Q99640;P19784;P25054;P53350;Q13490;P60484;P63244;P14635;P11802;P00519;P30279;Q9H1R3;P11274;Q9NZJ0;P05412;P24385;Q9Y297;P20248;P31947;Q96GX5;P20592;P78396;P35354;P11142;Q13315;Q99501;Q96FS4}
	Pathogen[sopB O30916] interacts with 40 human partners:{Q16543;P04637;P35658;P24864;Q9H2X6;P10914;Q99640;P19784;P25054;P53350;Q13490;P30307;P60484;P63244;Q8TDN4;P14635;P11802;P00519;P30279;Q16589;Q9H1R3;P11274;Q9NZJ0;P05412;Q07812;P24385;Q9Y297;P30281;P20248;P31947;Q96GX5;P20592;Q92905;O96020;P78396;P35354;P11142;Q13315;Q99501;Q96FS4}
	Pathogen[sopA E1WGZ9] interacts with 46 human partners:{Q08999;Q16543;P04637;P38936;P35658;P24864;Q9NUQ3;P10415;Q9H2X6;P10914;Q99640;P19784;P25054;P53350;Q13490;P30307;P60484;P63244;Q8TDN4;P14635;P11802;P00519;P30279;Q16589;Q9H1R3;P11274;Q9NZJ0;P05412;Q07812;P49815;P24385;Q9Y297;P30281;P20248;P31947;Q96GX5;O95067;P20592;Q92905;O96020;P78396;P35354;P11142;Q13315;Q99501;Q96FS4}
	Pathogen[avrA E1WAB0] interacts with 39 human partners:{P38936;P35658;P24864;Q9NUQ3;Q9H2X6;P10914;Q99640;P19784;P25054;P53350;Q13490;P30307;P60484;P63244;P14635;P11802;P00519;P30279;Q16589;Q9H1R3;P11274;Q9NZJ0;Q07812;P49815;P24385;Q9Y297;P30281;P20248;P31947;Q96GX5;O95067;P20592;O96020;P78396;P35354;P11142;Q13315;Q99501;Q96FS4}
	Pathogen[slrP Q8ZQQ2] interacts with 59 human partners:{Q08999;Q96PU4;Q16543;P04637;P38936;P17275;P35658;Q99583;P24864;Q9NUQ3;P10415;Q9H2X6;P10914;Q99640;P19784;P25054;P53350;Q13490;Q9Y6A5;P30307;P60484;Q8IZ21;P63244;Q8TDN4;P14635;P11802;P00519;P30279;P22674;Q16589;Q8WXG6;Q9H1R3;P11274;Q9NZJ0;Q01094;P05412;Q07812;P49815;P24385;Q9Y297;P30281;P20248;P31947;Q8N693;Q96GX5;O95067;P20592;Q13309;Q92905;O96020;P78396;P35354;P11142;Q13315;Q99501;Q6PIW4;Q9H8S5;Q02535;Q96FS4}
	Pathogen[sptP P74873] interacts with 33 human partners:{P04637;P35658;P24864;P10415;Q9H2X6;P10914;P19784;P25054;P53350;Q13490;P60484;P63244;P14635;P11802;P00519;P30279;Q9H1R3;P11274;Q9NZJ0;Q07812;P24385;Q9Y297;P20248;P31947;Q96GX5;P20592;O96020;P78396;P35354;P11142;Q13315;Q99501;Q96FS4}
	Pathogen[sipA E1WAC6] interacts with 46 human partners:{Q08999;Q16543;P04637;P38936;P35658;P24864;Q9NUQ3;P10415;Q9H2X6;P10914;Q99640;P19784;P25054;P53350;Q13490;P30307;P60484;P63244;Q8TDN4;P14635;P11802;P00519;P30279;Q16589;Q9H1R3;P11274;Q9NZJ0;P05412;Q07812;P49815;P24385;Q9Y297;P30281;P20248;P31947;Q96GX5;O95067;P20592;Q92905;O96020;P78396;P35354;P11142;Q13315;Q99501;Q96FS4}
	Pathogen[sseF O84951] interacts with 46 human partners:{Q08999;Q16543;P04637;P38936;P35658;P24864;Q9NUQ3;P10415;Q9H2X6;P10914;Q99640;P19784;P25054;P53350;Q13490;P30307;P60484;P63244;Q8TDN4;P14635;P11802;P00519;P30279;Q16589;Q9H1R3;P11274;Q9NZJ0;P05412;Q07812;P49815;P24385;Q9Y297;P30281;P20248;P31947;Q96GX5;O95067;P20592;Q92905;O96020;P78396;P35354;P11142;Q13315;Q99501;Q96FS4}
	Pathogen[spiC P0CZ04] interacts with 48 human partners:{Q08999;Q16543;P04637;P38936;P17275;P35658;P24864;Q9NUQ3;Q9H2X6;P10914;Q99640;P19784;P25054;P53350;Q13490;P30307;P60484;P63244;Q8TDN4;P14635;P11802;P00519;P30279;P22674;Q16589;Q9H1R3;P11274;Q9NZJ0;P05412;Q07812;P49815;P24385;Q9Y297;Q6ZMN8;P20248;P31947;Q96GX5;O95067;P20592;Q92905;O96020;P78396;P35354;P11142;Q13315;Q99501;Q9H8S5;Q96FS4}
	Pathogen[pipB2 Q8ZMM8] interacts with 39 human partners:{Q16543;P04637;P35658;P24864;Q9H2X6;P10914;Q99640;P19784;P25054;P53350;Q13490;P30307;P60484;P63244;P14635;P11802;P00519;P30279;Q16589;Q9H1R3;P11274;Q9NZJ0;P05412;Q07812;P49815;P24385;Q9Y297;P20248;P31947;Q96GX5;P20592;Q92905;O96020;P78396;P35354;P11142;Q13315;Q99501;Q96FS4}
	Pathogen[sspH1 A4D0H6] interacts with 42 human partners:{P04637;P38936;P35658;P24864;Q9NUQ3;P10415;Q9H2X6;P10914;Q99640;P19784;P25054;P53350;Q13490;P30307;P60484;P63244;Q8TDN4;P14635;P11802;P00519;P30279;Q16589;Q9H1R3;P11274;Q9NZJ0;P05412;Q07812;P24385;Q9Y297;P30281;P20248;P31947;Q96GX5;O95067;P20592;O96020;P78396;P35354;P11142;Q13315;Q99501;Q96FS4}
	Pathogen[sipC E1WAC8] interacts with 39 human partners:{Q16543;P04637;P24864;P10415;Q9H2X6;P10914;Q99640;P19784;P25054;P53350;Q13490;P30307;P60484;P63244;P14635;P11802;P00519;P30279;Q9H1R3;P11274;Q9NZJ0;P05412;Q07812;P49815;P24385;Q9Y297;P30281;P20248;P31947;Q96GX5;P20592;Q92905;O96020;P78396;P35354;P11142;Q13315;Q99501;Q96FS4}
	Pathogen[sifA Q56061] interacts with 46 human partners:{Q08999;Q16543;P04637;P38936;P35658;P24864;Q9NUQ3;P10415;Q9H2X6;P10914;Q99640;P19784;P25054;P53350;Q13490;P30307;P60484;P63244;Q8TDN4;P14635;P11802;P00519;P30279;Q16589;Q9H1R3;P11274;Q9NZJ0;P05412;Q07812;P49815;P24385;Q9Y297;P30281;P20248;P31947;Q96GX5;O95067;P20592;Q92905;O96020;P78396;P35354;P11142;Q13315;Q99501;Q96FS4}
	Pathogen[sipC P0CL47] interacts with 39 human partners:{Q16543;P04637;P24864;P10415;Q9H2X6;P10914;Q99640;P19784;P25054;P53350;Q13490;P30307;P60484;P63244;P14635;P11802;P00519;P30279;Q9H1R3;P11274;Q9NZJ0;P05412;Q07812;P49815;P24385;Q9Y297;P30281;P20248;P31947;Q96GX5;P20592;Q92905;O96020;P78396;P35354;P11142;Q13315;Q99501;Q96FS4}
	Pathogen[sseL Q8ZNG2] interacts with 46 human partners:{Q08999;Q16543;P04637;P38936;P35658;P24864;Q9NUQ3;P10415;Q9H2X6;P10914;Q99640;P19784;P25054;P53350;Q13490;P30307;P60484;P63244;Q8TDN4;P14635;P11802;P00519;P30279;Q16589;Q9H1R3;P11274;Q9NZJ0;P05412;Q07812;P49815;P24385;Q9Y297;P30281;P20248;P31947;Q96GX5;O95067;P20592;Q92905;O96020;P78396;P35354;P11142;Q13315;Q99501;Q96FS4}
	Pathogen[sipB Q56134] interacts with 31 human partners:{P24864;Q9H2X6;P10914;Q99640;P19784;P25054;P53350;Q13490;P60484;P63244;P14635;P11802;P00519;P30279;Q9H1R3;P11274;Q9NZJ0;P05412;Q07812;P24385;Q9Y297;P20248;P31947;Q96GX5;P20592;O96020;P78396;P35354;Q13315;Q99501;Q96FS4}
	Pathogen[sopA Q8ZNR3] interacts with 46 human partners:{Q08999;Q16543;P04637;P38936;P35658;P24864;Q9NUQ3;P10415;Q9H2X6;P10914;Q99640;P19784;P25054;P53350;Q13490;P30307;P60484;P63244;Q8TDN4;P14635;P11802;P00519;P30279;Q16589;Q9H1R3;P11274;Q9NZJ0;P05412;Q07812;P49815;P24385;Q9Y297;P30281;P20248;P31947;Q96GX5;O95067;P20592;Q92905;O96020;P78396;P35354;P11142;Q13315;Q99501;Q96FS4}
	Pathogen[sseJ Q9FD10] interacts with 43 human partners:{Q08999;P04637;P38936;P35658;P24864;Q9NUQ3;Q9H2X6;P10914;Q99640;P19784;P25054;P53350;Q13490;P60484;P63244;Q8TDN4;P14635;P11802;P00519;P30279;Q16589;Q9H1R3;P11274;Q9NZJ0;P05412;Q07812;P49815;P24385;Q9Y297;P30281;P20248;P31947;Q96GX5;O95067;P20592;Q92905;O96020;P78396;P35354;P11142;Q13315;Q99501;Q96FS4}
	Pathogen[sseI Q8ZQ79] interacts with 38 human partners:{P04637;P38936;P35658;P24864;Q9NUQ3;Q9H2X6;P10914;Q99640;P19784;P25054;P53350;Q13490;P60484;P63244;P14635;P11802;P00519;P30279;Q16589;Q9H1R3;P11274;Q9NZJ0;P05412;Q07812;P49815;P24385;Q9Y297;P20248;P31947;Q96GX5;P20592;O96020;P78396;P35354;P11142;Q13315;Q99501;Q96FS4}
	Pathogen[sipA P0CL52] interacts with 46 human partners:{Q08999;Q16543;P04637;P38936;P35658;P24864;Q9NUQ3;P10415;Q9H2X6;P10914;Q99640;P19784;P25054;P53350;Q13490;P30307;P60484;P63244;Q8TDN4;P14635;P11802;P00519;P30279;Q16589;Q9H1R3;P11274;Q9NZJ0;P05412;Q07812;P49815;P24385;Q9Y297;P30281;P20248;P31947;Q96GX5;O95067;P20592;Q92905;O96020;P78396;P35354;P11142;Q13315;Q99501;Q96FS4}
[Cluster 65]GO:0010633+P	biological_process	[name] negative regulation of epithelial cell migration	[def] "Any process that stops, prevents, or reduces the frequency, rate or extent of epithelial cell migration." [GOC
	Pathogen[sseG O84952] interacts with 2 human partners:{P08962;Q5VWQ8}
	Pathogen[spvB P74846] interacts with 1 human partners:{Q5VWQ8}
	Pathogen[spvC P0A2M9] interacts with 2 human partners:{P08962;Q5VWQ8}
	Pathogen[sspH2 P0CE12] interacts with 1 human partners:{P08962}
	Pathogen[sopE O52623] interacts with 2 human partners:{P08962;Q5VWQ8}
	Pathogen[sopE2 Q7CQD4] interacts with 1 human partners:{Q5VWQ8}
	Pathogen[sopB O30916] interacts with 1 human partners:{Q5VWQ8}
	Pathogen[sopA E1WGZ9] interacts with 2 human partners:{P08962;Q5VWQ8}
	Pathogen[avrA E1WAB0] interacts with 2 human partners:{P08962;Q5VWQ8}
	Pathogen[slrP Q8ZQQ2] interacts with 3 human partners:{P08962;Q03167;Q5VWQ8}
	Pathogen[sptP P74873] interacts with 2 human partners:{P08962;Q5VWQ8}
	Pathogen[sipA E1WAC6] interacts with 2 human partners:{P08962;Q5VWQ8}
	Pathogen[sseF O84951] interacts with 2 human partners:{P08962;Q5VWQ8}
	Pathogen[spiC P0CZ04] interacts with 2 human partners:{P08962;Q5VWQ8}
	Pathogen[pipB2 Q8ZMM8] interacts with 2 human partners:{P08962;Q5VWQ8}
	Pathogen[sspH1 A4D0H6] interacts with 2 human partners:{P08962;Q5VWQ8}
	Pathogen[sipC E1WAC8] interacts with 2 human partners:{P08962;Q5VWQ8}
	Pathogen[sifA Q56061] interacts with 2 human partners:{P08962;Q5VWQ8}
	Pathogen[sipC P0CL47] interacts with 2 human partners:{P08962;Q5VWQ8}
	Pathogen[sseL Q8ZNG2] interacts with 1 human partners:{Q5VWQ8}
	Pathogen[sipB Q56134] interacts with 2 human partners:{P08962;Q5VWQ8}
	Pathogen[sopA Q8ZNR3] interacts with 2 human partners:{P08962;Q5VWQ8}
	Pathogen[sseJ Q9FD10] interacts with 2 human partners:{P08962;Q5VWQ8}
	Pathogen[sseI Q8ZQ79] interacts with 2 human partners:{P08962;Q5VWQ8}
	Pathogen[sipA P0CL52] interacts with 2 human partners:{P08962;Q5VWQ8}
[Cluster 66]GO:0030042+P	biological_process	[name] actin filament depolymerization	[def] "Disassembly of actin filaments by the removal of actin monomers from a filament." [GOC
	Pathogen[sseG O84952] interacts with 4 human partners:{O94851;P09327;Q7RTP6;Q8TDZ2}
	Pathogen[spvB P74846] interacts with 4 human partners:{O94851;P09327;Q7RTP6;Q8TDZ2}
	Pathogen[spvC P0A2M9] interacts with 3 human partners:{O94851;Q7RTP6;Q8TDZ2}
	Pathogen[sspH2 P0CE12] interacts with 3 human partners:{O94851;Q7RTP6;Q8TDZ2}
	Pathogen[sopE O52623] interacts with 3 human partners:{O94851;Q7RTP6;Q8TDZ2}
	Pathogen[sopE2 Q7CQD4] interacts with 2 human partners:{Q7RTP6;Q8TDZ2}
	Pathogen[sopB O30916] interacts with 3 human partners:{O94851;Q7RTP6;Q8TDZ2}
	Pathogen[sopA E1WGZ9] interacts with 4 human partners:{O94851;P09327;Q7RTP6;Q8TDZ2}
	Pathogen[avrA E1WAB0] interacts with 4 human partners:{O94851;P09327;Q7RTP6;Q8TDZ2}
	Pathogen[slrP Q8ZQQ2] interacts with 3 human partners:{O94851;Q7RTP6;Q8TDZ2}
	Pathogen[sptP P74873] interacts with 3 human partners:{O94851;Q7RTP6;Q8TDZ2}
	Pathogen[sipA E1WAC6] interacts with 4 human partners:{O94851;P09327;Q7RTP6;Q8TDZ2}
	Pathogen[sseF O84951] interacts with 4 human partners:{O94851;P09327;Q7RTP6;Q8TDZ2}
	Pathogen[spiC P0CZ04] interacts with 4 human partners:{O94851;P09327;Q7RTP6;Q8TDZ2}
	Pathogen[pipB2 Q8ZMM8] interacts with 3 human partners:{O94851;Q7RTP6;Q8TDZ2}
	Pathogen[sspH1 A4D0H6] interacts with 3 human partners:{O94851;Q7RTP6;Q8TDZ2}
	Pathogen[sipC E1WAC8] interacts with 3 human partners:{O94851;Q7RTP6;Q8TDZ2}
	Pathogen[sifA Q56061] interacts with 4 human partners:{O94851;P09327;Q7RTP6;Q8TDZ2}
	Pathogen[sipC P0CL47] interacts with 3 human partners:{O94851;Q7RTP6;Q8TDZ2}
	Pathogen[sseL Q8ZNG2] interacts with 4 human partners:{O94851;P09327;Q7RTP6;Q8TDZ2}
	Pathogen[sipB Q56134] interacts with 3 human partners:{O94851;Q7RTP6;Q8TDZ2}
	Pathogen[sopA Q8ZNR3] interacts with 4 human partners:{O94851;P09327;Q7RTP6;Q8TDZ2}
	Pathogen[sseJ Q9FD10] interacts with 4 human partners:{O94851;P09327;Q7RTP6;Q8TDZ2}
	Pathogen[sseI Q8ZQ79] interacts with 4 human partners:{O94851;P09327;Q7RTP6;Q8TDZ2}
	Pathogen[sipA P0CL52] interacts with 4 human partners:{O94851;P09327;Q7RTP6;Q8TDZ2}
[Cluster 67]GO:0034660+P	biological_process	[name] ncRNA metabolic process	[def] "The chemical reactions and pathways involving non-coding RNA transcripts (ncRNAs)." [GOC
	Pathogen[sseG O84952] interacts with 9 human partners:{Q8TEQ6;Q09161;Q9BQA1;Q9H840;P52298;Q9UHI6;P54105;P14678;P62314}
	Pathogen[spvB P74846] interacts with 7 human partners:{Q8TEQ6;Q09161;Q9BQA1;P52298;Q9UHI6;P54105;P62316}
	Pathogen[spvC P0A2M9] interacts with 7 human partners:{Q8TEQ6;Q09161;Q9BQA1;P52298;P54105;P14678;P62314}
	Pathogen[sspH2 P0CE12] interacts with 7 human partners:{Q8TEQ6;Q09161;Q9BQA1;P57678;P52298;P54105;P14678}
	Pathogen[sopE O52623] interacts with 3 human partners:{Q8TEQ6;Q9BQA1;P52298}
	Pathogen[sopE2 Q7CQD4] interacts with 3 human partners:{Q8TEQ6;Q9BQA1;P52298}
	Pathogen[sopB O30916] interacts with 7 human partners:{Q8TEQ6;Q09161;Q9BQA1;P52298;P54105;P14678;P62314}
	Pathogen[sopA E1WGZ9] interacts with 9 human partners:{Q8TEQ6;Q09161;Q9BQA1;Q9H840;P52298;Q9UHI6;P54105;P14678;P62314}
	Pathogen[avrA E1WAB0] interacts with 5 human partners:{Q8TEQ6;Q9BQA1;P52298;P54105;P14678}
	Pathogen[slrP Q8ZQQ2] interacts with 19 human partners:{Q96RS0;Q8TEQ6;Q09161;Q9BQA1;O14744;P57678;Q8WXD5;O95149;Q9H840;P52298;Q9UHI6;P54105;P62316;O14893;P14678;P62318;P62314;Q9H814;Q16637}
	Pathogen[sptP P74873] interacts with 3 human partners:{Q8TEQ6;Q9BQA1;P54105}
	Pathogen[sipA E1WAC6] interacts with 9 human partners:{Q8TEQ6;Q09161;Q9BQA1;Q9H840;P52298;Q9UHI6;P54105;P14678;P62314}
	Pathogen[sseF O84951] interacts with 9 human partners:{Q8TEQ6;Q09161;Q9BQA1;Q9H840;P52298;Q9UHI6;P54105;P14678;P62314}
	Pathogen[spiC P0CZ04] interacts with 11 human partners:{Q8TEQ6;Q09161;Q9BQA1;Q9H840;P52298;Q9UHI6;P62304;P54105;P62316;P14678;P62306}
	Pathogen[pipB2 Q8ZMM8] interacts with 7 human partners:{Q8TEQ6;Q09161;Q9BQA1;P52298;Q9UHI6;P54105;P14678}
	Pathogen[sspH1 A4D0H6] interacts with 6 human partners:{Q8TEQ6;Q09161;Q9BQA1;P54105;P14678;P62314}
	Pathogen[sipC E1WAC8] interacts with 4 human partners:{Q8TEQ6;Q9BQA1;P52298;P54105}
	Pathogen[sifA Q56061] interacts with 7 human partners:{Q8TEQ6;Q09161;Q9BQA1;P52298;Q9UHI6;P54105;P14678}
	Pathogen[sipC P0CL47] interacts with 4 human partners:{Q8TEQ6;Q9BQA1;P52298;P54105}
	Pathogen[sseL Q8ZNG2] interacts with 6 human partners:{Q8TEQ6;Q09161;Q9BQA1;P52298;Q9UHI6;P54105}
	Pathogen[sipB Q56134] interacts with 3 human partners:{Q8TEQ6;Q9BQA1;P54105}
	Pathogen[sopA Q8ZNR3] interacts with 9 human partners:{Q8TEQ6;Q09161;Q9BQA1;Q9H840;P52298;Q9UHI6;P54105;P14678;P62314}
	Pathogen[sseJ Q9FD10] interacts with 7 human partners:{Q8TEQ6;Q09161;Q9BQA1;P52298;Q9UHI6;P54105;P14678}
	Pathogen[sseI Q8ZQ79] interacts with 4 human partners:{Q8TEQ6;Q9BQA1;P52298;P54105}
	Pathogen[sipA P0CL52] interacts with 9 human partners:{Q8TEQ6;Q09161;Q9BQA1;Q9H840;P52298;Q9UHI6;P54105;P14678;P62314}
[Cluster 68]GO:0097296+P	
	Pathogen[sseG O84952] interacts with 1 human partners:{O60674}
	Pathogen[spvB P74846] interacts with 1 human partners:{O60674}
	Pathogen[spvC P0A2M9] interacts with 1 human partners:{O60674}
	Pathogen[sspH2 P0CE12] interacts with 1 human partners:{O60674}
	Pathogen[sopE O52623] interacts with 1 human partners:{O60674}
	Pathogen[sopE2 Q7CQD4] interacts with 1 human partners:{O60674}
	Pathogen[sopB O30916] interacts with 1 human partners:{O60674}
	Pathogen[sopA E1WGZ9] interacts with 1 human partners:{O60674}
	Pathogen[avrA E1WAB0] interacts with 1 human partners:{O60674}
	Pathogen[slrP Q8ZQQ2] interacts with 1 human partners:{O60674}
	Pathogen[sptP P74873] interacts with 1 human partners:{O60674}
	Pathogen[sipA E1WAC6] interacts with 1 human partners:{O60674}
	Pathogen[sseF O84951] interacts with 1 human partners:{O60674}
	Pathogen[spiC P0CZ04] interacts with 1 human partners:{O60674}
	Pathogen[pipB2 Q8ZMM8] interacts with 1 human partners:{O60674}
	Pathogen[sspH1 A4D0H6] interacts with 1 human partners:{O60674}
	Pathogen[sipC E1WAC8] interacts with 1 human partners:{O60674}
	Pathogen[sifA Q56061] interacts with 1 human partners:{O60674}
	Pathogen[sipC P0CL47] interacts with 1 human partners:{O60674}
	Pathogen[sseL Q8ZNG2] interacts with 1 human partners:{O60674}
	Pathogen[sipB Q56134] interacts with 1 human partners:{O60674}
	Pathogen[sopA Q8ZNR3] interacts with 1 human partners:{O60674}
	Pathogen[sseJ Q9FD10] interacts with 1 human partners:{O60674}
	Pathogen[sseI Q8ZQ79] interacts with 1 human partners:{O60674}
	Pathogen[sipA P0CL52] interacts with 1 human partners:{O60674}
[Cluster 69]GO:0032000+P	biological_process	[name] positive regulation of fatty acid beta-oxidation	[def] "Any process that activates or increases the frequency, rate or extent of fatty acid beta-oxidation." [GOC
	Pathogen[sseG O84952] interacts with 3 human partners:{P31751;P35568;Q9Y4H2}
	Pathogen[spvB P74846] interacts with 3 human partners:{P31751;P35568;Q9Y4H2}
	Pathogen[spvC P0A2M9] interacts with 3 human partners:{P31751;P35568;Q9Y4H2}
	Pathogen[sspH2 P0CE12] interacts with 3 human partners:{P31751;P35568;Q9Y4H2}
	Pathogen[sopE O52623] interacts with 3 human partners:{P31751;P35568;Q9Y4H2}
	Pathogen[sopE2 Q7CQD4] interacts with 2 human partners:{P31751;P35568}
	Pathogen[sopB O30916] interacts with 3 human partners:{P31751;P35568;Q9Y4H2}
	Pathogen[sopA E1WGZ9] interacts with 3 human partners:{P31751;P35568;Q9Y4H2}
	Pathogen[avrA E1WAB0] interacts with 3 human partners:{P31751;P35568;Q9Y4H2}
	Pathogen[slrP Q8ZQQ2] interacts with 4 human partners:{P07148;P31751;P35568;Q9Y4H2}
	Pathogen[sptP P74873] interacts with 3 human partners:{P31751;P35568;Q9Y4H2}
	Pathogen[sipA E1WAC6] interacts with 3 human partners:{P31751;P35568;Q9Y4H2}
	Pathogen[sseF O84951] interacts with 3 human partners:{P31751;P35568;Q9Y4H2}
	Pathogen[spiC P0CZ04] interacts with 5 human partners:{Q9UBJ2;Q15672;P31751;P35568;Q9Y4H2}
	Pathogen[pipB2 Q8ZMM8] interacts with 3 human partners:{P31751;P35568;Q9Y4H2}
	Pathogen[sspH1 A4D0H6] interacts with 3 human partners:{P31751;P35568;Q9Y4H2}
	Pathogen[sipC E1WAC8] interacts with 3 human partners:{P31751;P35568;Q9Y4H2}
	Pathogen[sifA Q56061] interacts with 3 human partners:{P31751;P35568;Q9Y4H2}
	Pathogen[sipC P0CL47] interacts with 3 human partners:{P31751;P35568;Q9Y4H2}
	Pathogen[sseL Q8ZNG2] interacts with 3 human partners:{P31751;P35568;Q9Y4H2}
	Pathogen[sipB Q56134] interacts with 2 human partners:{P31751;P35568}
	Pathogen[sopA Q8ZNR3] interacts with 3 human partners:{P31751;P35568;Q9Y4H2}
	Pathogen[sseJ Q9FD10] interacts with 3 human partners:{P31751;P35568;Q9Y4H2}
	Pathogen[sseI Q8ZQ79] interacts with 3 human partners:{P31751;P35568;Q9Y4H2}
	Pathogen[sipA P0CL52] interacts with 3 human partners:{P31751;P35568;Q9Y4H2}
[Cluster 70]GO:0016071+P	biological_process	[name] mRNA metabolic process	[def] "The chemical reactions and pathways involving mRNA, messenger RNA, which is responsible for carrying the coded genetic 'message', transcribed from DNA, to sites of protein assembly at the ribosomes." [ISBN
	Pathogen[sseG O84952] interacts with 115 human partners:{Q8IYD1;Q9H1J1;P49137;P25786;Q05655;P28072;O75175;P17980;P62753;Q13200;Q92530;P17252;Q9NQT4;P62913;Q09161;P28065;P35658;P62854;P62191;Q15759;P62979;Q9Y2L1;P25789;P32969;P31749;P43686;P40306;P46783;O75832;P28066;Q96LI5;Q9Y3B2;P20618;Q02543;P63151;P08107;P38919;Q5RKV6;Q9C0C2;P48556;P49720;Q07020;Q9NQT5;Q9UPR3;Q14240;P46777;P60900;P26196;P62333;Q06323;P62195;P62917;P39019;P28070;P52298;Q92973;O15116;Q8TAA3;Q9Y4Z0;P25788;P27635;Q99436;P05388;P62312;P28074;P49721;Q16401;P30153;P63104;P62244;Q06265;Q9NPD3;Q14103;Q92540;Q6P2E9;P63220;Q9UNX3;P15880;Q96B26;P06730;P08865;Q9NPI6;Q16539;P35998;Q9BZI7;Q13868;A5LHX3;Q86US8;P23396;O14818;Q86TB9;P04792;P36578;P25787;O00231;P62851;P84098;P62081;P60842;Q96Q15;P62857;P67775;P11940;P62847;P11142;Q8IZD4;P62987;P61289;P60866;P46781;P35268;O14980;P31946;P28062;P61254}
	Pathogen[spvB P74846] interacts with 70 human partners:{Q8IYD1;P49137;P25786;Q05655;P28072;O75175;P17980;P62753;Q13200;P17252;Q09161;P28065;P35658;P62854;P62191;Q15759;P62979;P42677;P25789;P31749;P43686;P40306;P46783;O75832;P28066;P20618;P63151;P08107;P38919;Q9C0C2;P48556;P49720;Q14240;P62333;Q06323;P62195;P28070;P52298;Q9Y4Z0;P25788;Q99436;P28074;Q16401;P30153;P63104;Q14103;Q6P2E9;P63220;P51665;P08865;Q9NPI6;Q16539;P35998;O14818;P04792;P25787;P62081;P60842;Q96Q15;P62857;P67775;P11940;P49207;P62847;P11142;P62987;P61289;O14980;P31946;P28062}
	Pathogen[spvC P0A2M9] interacts with 82 human partners:{Q8IYD1;P49137;P25786;Q05655;P28072;O75175;P17980;P62753;Q13200;P17252;Q09161;P28065;P35658;P62854;P62191;Q15759;P62979;P25789;P32969;P31749;P43686;P40306;P46783;O75832;P28066;Q96LI5;P20618;Q02543;P63151;P08107;Q9C0C2;P48556;P49720;Q9UPR3;P60900;P62333;Q06323;P62195;P62917;P28070;P52298;Q92973;O15116;Q8TAA3;P25788;Q99436;P05388;P62312;P28074;P49721;Q16401;P30153;P63104;P62244;Q92540;Q6P2E9;P63220;P06730;P08865;Q9NPI6;Q16539;P35998;Q9BZI7;A5LHX3;P23396;O14818;P04792;P25787;P62851;P62081;Q96Q15;P67775;P62847;P11142;P62987;P61289;P60866;P46781;P35268;O14980;P31946;P28062}
	Pathogen[sspH2 P0CE12] interacts with 63 human partners:{P55036;P49137;P25786;O15234;Q05655;P28072;O75175;P17980;P62753;Q92530;P17252;Q09161;P28065;P35658;P62191;Q15759;P62979;P25789;P32969;P31749;P43686;P40306;P46783;O75832;P28066;P20618;P08107;P48556;P49720;P60900;P62333;Q96C86;P62195;P28070;P52298;Q92973;P25788;Q99436;P05388;P28074;P49721;P30153;P63104;Q6P2E9;P08865;Q9NPI6;Q16539;P35998;Q9BZI7;A5LHX3;O14818;P04792;P25787;P62701;Q96Q15;P67775;P11142;Q8IZD4;P62987;P61289;O14980;P31946;P28062}
	Pathogen[sopE O52623] interacts with 57 human partners:{Q8IYD1;P49137;P25786;Q05655;P28072;P17980;P62753;P17252;P28065;P35658;P62191;Q15759;P62979;P25789;P31749;P43686;P40306;P46783;O75832;P28066;Q96LI5;P20618;P08107;P48556;P49720;P62333;P62195;P28070;P52298;Q92973;O15116;Q8TAA3;P25788;Q99436;P28074;O00487;P49721;P30153;P63104;Q6P2E9;P63220;P08865;Q9NPI6;Q16539;P35998;A5LHX3;O14818;P04792;P25787;Q96Q15;P67775;P11142;P62987;P61289;O14980;P31946;P28062}
	Pathogen[sopE2 Q7CQD4] interacts with 42 human partners:{P49137;Q05655;P17980;P17252;P28065;P62191;Q15759;P62979;P25789;P31749;P43686;P40306;P46783;O75832;P28066;P20618;P08107;P49720;P62333;P62195;P52298;Q92973;P25788;Q99436;P28074;P30153;P63104;Q6P2E9;P08865;Q9NPI6;Q16539;P35998;O14818;P04792;Q96Q15;P67775;P11142;P62987;P61289;O14980;P31946;P28062}
	Pathogen[sopB O30916] interacts with 72 human partners:{Q8IYD1;P49137;P25786;Q05655;P28072;P17980;P62753;Q13200;P17252;Q09161;P28065;P35658;P62191;Q15759;P62979;P25789;P32969;P31749;P43686;P40306;P46783;O75832;P28066;Q96LI5;P20618;P08107;P48556;P49720;P60900;P62333;Q06323;P62195;P28070;P52298;Q92973;Q8TAA3;P25788;Q99436;P05388;P62312;P28074;P49721;Q16401;P30153;P63104;P62244;Q6P2E9;P06730;P08865;Q9NPI6;Q16539;P35998;Q9BZI7;A5LHX3;P23396;O14818;P04792;P25787;P62851;P62081;Q96Q15;P67775;P62847;P11142;P62987;P61289;P60866;P46781;P35268;O14980;P31946;P28062}
	Pathogen[sopA E1WGZ9] interacts with 120 human partners:{Q8IYD1;Q9H1J1;P49137;P46778;P25786;Q05655;P28072;O75175;P17980;P62753;Q13200;Q92530;P17252;Q9NQT4;P62913;Q09161;P28065;P35658;O43242;P62854;P62191;Q15759;P62979;Q9Y2L1;P25789;P32969;P31749;P43686;P40306;P46783;O75832;P28066;Q96LI5;Q9Y3B2;P20618;Q02543;P63151;P08107;P38919;Q5RKV6;Q01105;Q9C0C2;P48556;P49720;Q07020;Q9NQT5;Q9UPR3;Q14240;P46777;P60900;P26196;P62333;Q06323;P62195;P62917;P39019;P28070;P52298;Q92973;O15116;Q8TAA3;Q9Y4Z0;P25788;P27635;Q99436;P05388;P62312;P28074;P49721;Q16401;P26651;P30153;P63104;P62244;Q06265;Q9NPD3;Q14103;Q92540;Q6P2E9;P63220;Q9UNX3;P15880;Q96B26;P06730;P08865;Q9NPI6;Q16539;P35998;Q9BZI7;Q13868;A5LHX3;Q86US8;P23396;O14818;Q07352;Q86TB9;P04792;P36578;P25787;O00231;P62851;P84098;P62081;P60842;Q96Q15;P62857;P67775;P11940;P62847;P11142;Q8IZD4;P62987;P61289;P60866;P46781;P35268;O14980;P31946;P28062;P61254}
	Pathogen[avrA E1WAB0] interacts with 58 human partners:{Q8IYD1;P49137;P25786;Q05655;P28072;O75175;P17980;P62753;Q92530;P17252;P28065;P35658;P62191;Q15759;P62979;P25789;P31749;P43686;P40306;P46783;O75832;P28066;P20618;P08107;Q9C0C2;P48556;P49720;P60900;P62333;P62195;P28070;P52298;Q92973;Q8TAA3;P25788;Q99436;P28074;P30153;P63104;Q14103;Q6P2E9;P63220;Q9NPI6;Q16539;P35998;O14818;P04792;P25787;P62081;Q96Q15;P67775;P11940;P11142;P62987;P61289;O14980;P31946;P28062}
	Pathogen[slrP Q8ZQQ2] interacts with 155 human partners:{P55036;Q8IYD1;Q9H1J1;P49137;P25786;O15234;Q05655;P05386;P28072;P83881;O75175;P17980;P62753;Q13200;Q92530;P17252;Q9H074;Q9NQT4;Q09161;Q96F86;Q9HAU5;P28065;P35658;Q9H0W8;P62854;P61326;P62191;Q15759;P62979;P42677;Q15008;Q9Y2L1;P61513;Q14997;P25789;P32969;P25398;P31749;P43686;P40306;P46783;Q15366;O75832;P28066;Q96LI5;Q9Y3B2;P20618;P62273;P63151;P08107;P38919;Q5RKV6;Q01105;Q9C0C2;P48556;P49720;Q07020;Q9NQT5;O00232;Q9UPR3;Q14240;P46777;P60900;A5YKK6;P50914;P26196;P62333;Q06323;Q96C86;P62195;P62917;P42766;Q9Y5S9;P28070;P52298;Q92973;O15116;Q8TAA3;P25788;P27635;P62241;Q99436;P05388;P61247;P62312;P28074;O00487;P40429;P49721;Q15287;Q16401;P26651;P30153;P63104;P62244;Q06265;Q9NPD3;Q14103;Q92540;Q6P2E9;P63220;P62829;Q9UNX3;Q96B26;P51665;P06730;Q92600;P08865;Q9NPI6;O00233;Q16539;P35998;Q9BZI7;P62888;P18621;Q13868;A5LHX3;Q86US8;P23396;O14818;Q07352;O95628;Q15717;Q86TB9;Q9Y3U8;P04792;P36578;P25787;P62701;O00231;P62851;Q04637;Q9H9A5;P62081;Q8ND04;P60842;Q96Q15;P62857;P67775;P11940;Q504Q3;P62847;P11142;Q8IZD4;P39023;P62987;P61289;P62910;P60866;P46781;P46779;P35268;O14980;P31946;P28062}
	Pathogen[sptP P74873] interacts with 54 human partners:{Q8IYD1;P49137;P25786;Q05655;P05386;P28072;P17980;P62753;Q92530;P17252;P28065;P35658;P62191;Q15759;P62979;P25789;P31749;P43686;P40306;P46783;O75832;P28066;P20618;P08107;P38919;P48556;P49720;P62333;P62195;P28070;Q92973;P25788;Q99436;P28074;P49721;P63104;Q6P2E9;P63220;P08865;Q9NPI6;Q16539;P35998;A5LHX3;O14818;P04792;P25787;P62081;Q96Q15;P67775;P11142;P62987;O14980;P31946;P28062}
	Pathogen[sipA E1WAC6] interacts with 115 human partners:{Q8IYD1;Q9H1J1;P49137;P25786;Q05655;P28072;O75175;P17980;P62753;Q13200;Q92530;P17252;Q9NQT4;P62913;Q09161;P28065;P35658;P62854;P62191;Q15759;P62979;Q9Y2L1;P25789;P32969;P31749;P43686;P40306;P46783;O75832;P28066;Q96LI5;Q9Y3B2;P20618;Q02543;P63151;P08107;P38919;Q5RKV6;Q9C0C2;P48556;P49720;Q07020;Q9NQT5;Q9UPR3;Q14240;P46777;P60900;P26196;P62333;Q06323;P62195;P62917;P39019;P28070;P52298;Q92973;O15116;Q8TAA3;Q9Y4Z0;P25788;P27635;Q99436;P05388;P62312;P28074;P49721;Q16401;P30153;P63104;P62244;Q06265;Q9NPD3;Q14103;Q92540;Q6P2E9;P63220;Q9UNX3;P15880;Q96B26;P06730;P08865;Q9NPI6;Q16539;P35998;Q9BZI7;Q13868;A5LHX3;Q86US8;P23396;O14818;Q86TB9;P04792;P36578;P25787;O00231;P62851;P84098;P62081;P60842;Q96Q15;P62857;P67775;P11940;P62847;P11142;Q8IZD4;P62987;P61289;P60866;P46781;P35268;O14980;P31946;P28062;P61254}
	Pathogen[sseF O84951] interacts with 115 human partners:{Q8IYD1;Q9H1J1;P49137;P25786;Q05655;P28072;O75175;P17980;P62753;Q13200;Q92530;P17252;Q9NQT4;P62913;Q09161;P28065;P35658;P62854;P62191;Q15759;P62979;Q9Y2L1;P25789;P32969;P31749;P43686;P40306;P46783;O75832;P28066;Q96LI5;Q9Y3B2;P20618;Q02543;P63151;P08107;P38919;Q5RKV6;Q9C0C2;P48556;P49720;Q07020;Q9NQT5;Q9UPR3;Q14240;P46777;P60900;P26196;P62333;Q06323;P62195;P62917;P39019;P28070;P52298;Q92973;O15116;Q8TAA3;Q9Y4Z0;P25788;P27635;Q99436;P05388;P62312;P28074;P49721;Q16401;P30153;P63104;P62244;Q06265;Q9NPD3;Q14103;Q92540;Q6P2E9;P63220;Q9UNX3;P15880;Q96B26;P06730;P08865;Q9NPI6;Q16539;P35998;Q9BZI7;Q13868;A5LHX3;Q86US8;P23396;O14818;Q86TB9;P04792;P36578;P25787;O00231;P62851;P84098;P62081;P60842;Q96Q15;P62857;P67775;P11940;P62847;P11142;Q8IZD4;P62987;P61289;P60866;P46781;P35268;O14980;P31946;P28062;P61254}
	Pathogen[spiC P0CZ04] interacts with 143 human partners:{Q8IYD1;Q9H1J1;P49137;P46778;P25786;Q05655;P28072;O75175;P62310;P17980;P62841;P62753;P22090;Q13200;Q92530;P17252;P62913;Q09161;P26373;P28065;P35658;O43242;P62854;P62191;Q9Y4Y9;P62861;Q15759;P62979;P42677;Q15008;P53567;P62750;P25789;P32969;P31749;P43686;P40306;P46783;O75832;P28066;Q9Y3B2;P20618;P61313;Q02543;P63151;P08107;P38919;Q5RKV6;Q9C0C2;P48556;P62899;P49720;Q07020;O00232;Q9UPR3;Q14240;P46777;P60900;P26196;P62333;P62277;Q06323;P62195;P62917;P39019;P28070;P52298;Q92973;Q8TAA3;P18124;Q9Y4Z0;P83731;P25788;P27635;Q99436;P05388;Q99460;P62312;P28074;P23588;P40429;P49721;Q16401;P30153;P63104;P62249;P62244;Q06265;Q9NPD3;Q14103;Q6P2E9;P63220;Q9UNX3;P15880;Q96B26;P51665;P06730;Q02878;P08865;Q9NPI6;Q16539;P35998;Q9BZI7;P18621;P62906;Q13868;A5LHX3;Q86US8;P23396;O14818;P46782;Q86TB9;P04792;P36578;P25787;O00231;P62851;P84098;P62081;P62263;P60842;Q96Q15;P62857;P67775;P11940;P62280;P49207;P62847;P11142;Q8IZD4;P62987;P61289;P60866;P46781;P05387;P47914;P46779;P35268;O14980;P31946;P28062;P63173;P61254}
	Pathogen[pipB2 Q8ZMM8] interacts with 73 human partners:{Q8IYD1;P49137;P25786;Q05655;P28072;O75175;P17980;P62753;Q13200;P17252;Q09161;P28065;P35658;P62191;Q15759;P62979;P25789;P32969;P31749;P43686;P40306;P46783;O75832;P28066;P20618;P08107;P48556;P49720;Q9UPR3;P46777;P60900;P62333;P62195;P28070;P52298;Q92973;Q8TAA3;P25788;Q99436;P05388;P62312;P28074;P49721;Q16401;P30153;P63104;Q14103;Q92540;Q6P2E9;P06730;Q9NPI6;Q16539;P35998;Q9BZI7;Q13868;A5LHX3;Q86US8;O14818;P04792;P25787;P62081;Q96Q15;P67775;P11940;P11142;Q8IZD4;P62987;P61289;P46781;P35268;O14980;P31946;P28062}
	Pathogen[sspH1 A4D0H6] interacts with 73 human partners:{Q8IYD1;P49137;P25786;Q05655;P28072;O75175;P17980;P62753;Q13200;P17252;Q09161;P28065;P35658;P62854;P62191;Q15759;P62979;P25789;P32969;P31749;P43686;P40306;P46783;O75832;P28066;P20618;P63151;P08107;Q9C0C2;P48556;P49720;P60900;P62333;Q06323;P62195;P28070;Q92973;Q8TAA3;P25788;Q99436;P05388;P28074;P49721;Q16401;P30153;P63104;P62244;Q6P2E9;P63220;P08865;Q9NPI6;Q16539;P35998;Q9BZI7;A5LHX3;P23396;O14818;P04792;P25787;O00231;P62851;P62081;Q96Q15;P67775;P62847;P11142;P62987;P61289;P60866;P46781;O14980;P31946;P28062}
	Pathogen[sipC E1WAC8] interacts with 48 human partners:{Q8IYD1;P49137;Q05655;P28072;P17980;P17252;P28065;P62191;Q15759;P62979;P25789;P31749;P43686;P40306;P46783;O75832;P28066;Q96LI5;P20618;P08107;P49720;P62333;P62195;P28070;P52298;Q92973;P25788;Q99436;P28074;P49721;P30153;P63104;Q6P2E9;P08865;Q9NPI6;Q16539;P35998;O14818;P04792;P62081;Q96Q15;P67775;P11142;P62987;P61289;O14980;P31946;P28062}
	Pathogen[sifA Q56061] interacts with 99 human partners:{Q8IYD1;P49137;P46778;P25786;Q05655;P28072;O75175;P17980;P62753;Q13200;P17252;Q09161;P28065;P35658;P62854;P62191;Q15759;P62979;P42677;P25789;P32969;P31749;P43686;P40306;P46783;O75832;P28066;Q96LI5;P20618;P63151;P08107;P38919;Q01105;Q9C0C2;P48556;P49720;O00232;Q9UPR3;P46777;P60900;P62333;Q06323;P62195;P62917;P28070;P52298;Q92973;Q8TAA3;P25788;Q99436;P05388;P62312;P28074;O00487;P49721;Q16401;P26651;P30153;P63104;P62244;Q14103;Q92540;Q6P2E9;P63220;Q9UNX3;P51665;P06730;P08865;Q9NPI6;Q16539;P35998;Q9BZI7;Q13868;A5LHX3;Q86US8;P23396;O14818;Q07352;P04792;P25787;O00231;P62851;P62081;Q96Q15;P62857;P67775;P11940;P62847;P11142;Q8IZD4;P62987;P61289;P60866;P46781;P46779;P35268;O14980;P31946;P28062}
	Pathogen[sipC P0CL47] interacts with 48 human partners:{Q8IYD1;P49137;Q05655;P28072;P17980;P17252;P28065;P62191;Q15759;P62979;P25789;P31749;P43686;P40306;P46783;O75832;P28066;Q96LI5;P20618;P08107;P49720;P62333;P62195;P28070;P52298;Q92973;P25788;Q99436;P28074;P49721;P30153;P63104;Q6P2E9;P08865;Q9NPI6;Q16539;P35998;O14818;P04792;P62081;Q96Q15;P67775;P11142;P62987;P61289;O14980;P31946;P28062}
	Pathogen[sseL Q8ZNG2] interacts with 67 human partners:{Q8IYD1;Q9H1J1;P49137;P25786;Q05655;P28072;P17980;P62753;Q13200;P17252;Q09161;P28065;P35658;P62191;Q15759;P62979;Q9Y2L1;P25789;P31749;P43686;P40306;P46783;O75832;P28066;Q96LI5;P20618;P08107;P38919;P48556;P49720;Q9UPR3;P60900;P62333;Q06323;P62195;P28070;P52298;Q92973;O15116;P25788;Q99436;P28074;P49721;Q16401;P26651;P30153;P63104;Q14103;Q6P2E9;P08865;Q9NPI6;Q16539;P35998;O14818;Q07352;P04792;P25787;P62081;Q96Q15;P67775;P11940;P11142;P62987;P61289;O14980;P31946;P28062}
	Pathogen[sipB Q56134] interacts with 43 human partners:{P49137;P25786;Q05655;P28072;P17252;P28065;P62191;Q15759;P62979;P25789;P31749;P43686;P40306;P46783;O75832;P28066;P20618;P08107;P49720;P62333;P62195;P28070;Q8TAA3;P25788;Q99436;P28074;P49721;P63104;Q6P2E9;P08865;Q16539;P35998;A5LHX3;O14818;P04792;P25787;Q96Q15;P67775;P62847;P62987;O14980;P31946;P28062}
	Pathogen[sopA Q8ZNR3] interacts with 120 human partners:{Q8IYD1;Q9H1J1;P49137;P46778;P25786;Q05655;P28072;O75175;P17980;P62753;Q13200;Q92530;P17252;Q9NQT4;P62913;Q09161;P28065;P35658;O43242;P62854;P62191;Q15759;P62979;Q9Y2L1;P25789;P32969;P31749;P43686;P40306;P46783;O75832;P28066;Q96LI5;Q9Y3B2;P20618;Q02543;P63151;P08107;P38919;Q5RKV6;Q01105;Q9C0C2;P48556;P49720;Q07020;Q9NQT5;Q9UPR3;Q14240;P46777;P60900;P26196;P62333;Q06323;P62195;P62917;P39019;P28070;P52298;Q92973;O15116;Q8TAA3;Q9Y4Z0;P25788;P27635;Q99436;P05388;P62312;P28074;P49721;Q16401;P26651;P30153;P63104;P62244;Q06265;Q9NPD3;Q14103;Q92540;Q6P2E9;P63220;Q9UNX3;P15880;Q96B26;P06730;P08865;Q9NPI6;Q16539;P35998;Q9BZI7;Q13868;A5LHX3;Q86US8;P23396;O14818;Q07352;Q86TB9;P04792;P36578;P25787;O00231;P62851;P84098;P62081;P60842;Q96Q15;P62857;P67775;P11940;P62847;P11142;Q8IZD4;P62987;P61289;P60866;P46781;P35268;O14980;P31946;P28062;P61254}
	Pathogen[sseJ Q9FD10] interacts with 73 human partners:{Q8IYD1;P49137;P25786;Q05655;P28072;O75175;P17980;P62753;Q13200;P17252;Q09161;P28065;P35658;P62191;Q15759;P62979;P25789;P32969;P31749;P43686;P40306;P46783;O75832;P28066;P20618;P63151;P08107;P38919;P48556;P49720;Q9UPR3;P60900;P62333;Q06323;P62195;P28070;P52298;Q92973;Q8TAA3;P25788;Q99436;P05388;P28074;P49721;Q16401;P30153;P63104;Q14103;Q6P2E9;P63220;P51665;P06730;P08865;Q9NPI6;Q16539;P35998;Q9BZI7;A5LHX3;O14818;P04792;P25787;O00231;P62081;Q96Q15;P67775;P11940;P62847;P11142;P62987;P61289;O14980;P31946;P28062}
	Pathogen[sseI Q8ZQ79] interacts with 60 human partners:{Q8IYD1;P49137;P25786;Q05655;P28072;O75175;P17980;P62753;Q13200;P17252;P28065;P35658;P62191;Q15759;P62979;P25789;P31749;P43686;P40306;P46783;O75832;P28066;P20618;P63151;P08107;P48556;P49720;Q9UPR3;P60900;P62333;P62195;P28070;P52298;Q92973;Q8TAA3;P25788;Q99436;P28074;P30153;P63104;Q14103;Q6P2E9;Q9NPI6;Q16539;P35998;Q9BZI7;O14818;P04792;P25787;O00231;P62081;Q96Q15;P67775;P11940;P11142;P62987;P61289;O14980;P31946;P28062}
	Pathogen[sipA P0CL52] interacts with 115 human partners:{Q8IYD1;Q9H1J1;P49137;P25786;Q05655;P28072;O75175;P17980;P62753;Q13200;Q92530;P17252;Q9NQT4;P62913;Q09161;P28065;P35658;P62854;P62191;Q15759;P62979;Q9Y2L1;P25789;P32969;P31749;P43686;P40306;P46783;O75832;P28066;Q96LI5;Q9Y3B2;P20618;Q02543;P63151;P08107;P38919;Q5RKV6;Q9C0C2;P48556;P49720;Q07020;Q9NQT5;Q9UPR3;Q14240;P46777;P60900;P26196;P62333;Q06323;P62195;P62917;P39019;P28070;P52298;Q92973;O15116;Q8TAA3;Q9Y4Z0;P25788;P27635;Q99436;P05388;P62312;P28074;P49721;Q16401;P30153;P63104;P62244;Q06265;Q9NPD3;Q14103;Q92540;Q6P2E9;P63220;Q9UNX3;P15880;Q96B26;P06730;P08865;Q9NPI6;Q16539;P35998;Q9BZI7;Q13868;A5LHX3;Q86US8;P23396;O14818;Q86TB9;P04792;P36578;P25787;O00231;P62851;P84098;P62081;P60842;Q96Q15;P62857;P67775;P11940;P62847;P11142;Q8IZD4;P62987;P61289;P60866;P46781;P35268;O14980;P31946;P28062;P61254}
[Cluster 71]GO:0030212+P	biological_process	[name] hyaluronan metabolic process	[def] "The chemical reactions and pathways involving hyaluronan, the naturally occurring anionic form of hyaluronic acid, any member of a group of glycosaminoglycans, the repeat units of which consist of beta-1,4 linked D-glucuronyl-beta-(1,3)-N-acetyl-D-glucosamine." [GOC
	Pathogen[sseG O84952] interacts with 3 human partners:{Q8WWQ8;Q12891;O75330}
	Pathogen[spvB P74846] interacts with 2 human partners:{Q8WWQ8;Q12891}
	Pathogen[spvC P0A2M9] interacts with 2 human partners:{Q8WWQ8;Q12891}
	Pathogen[sspH2 P0CE12] interacts with 2 human partners:{Q8WWQ8;Q12891}
	Pathogen[sopE O52623] interacts with 2 human partners:{Q8WWQ8;Q12891}
	Pathogen[sopE2 Q7CQD4] interacts with 1 human partners:{Q8WWQ8}
	Pathogen[sopB O30916] interacts with 2 human partners:{Q8WWQ8;Q12891}
	Pathogen[sopA E1WGZ9] interacts with 3 human partners:{Q8WWQ8;Q12891;O75330}
	Pathogen[avrA E1WAB0] interacts with 2 human partners:{Q8WWQ8;Q12891}
	Pathogen[slrP Q8ZQQ2] interacts with 5 human partners:{Q8WWQ8;Q12891;P40933;O75330;Q9Y5Y7}
	Pathogen[sptP P74873] interacts with 2 human partners:{Q8WWQ8;Q12891}
	Pathogen[sipA E1WAC6] interacts with 3 human partners:{Q8WWQ8;Q12891;O75330}
	Pathogen[sseF O84951] interacts with 3 human partners:{Q8WWQ8;Q12891;O75330}
	Pathogen[spiC P0CZ04] interacts with 3 human partners:{Q8WWQ8;Q12891;O75330}
	Pathogen[pipB2 Q8ZMM8] interacts with 1 human partners:{Q8WWQ8}
	Pathogen[sspH1 A4D0H6] interacts with 2 human partners:{Q8WWQ8;Q12891}
	Pathogen[sipC E1WAC8] interacts with 2 human partners:{Q8WWQ8;Q12891}
	Pathogen[sifA Q56061] interacts with 3 human partners:{Q8WWQ8;Q12891;O75330}
	Pathogen[sipC P0CL47] interacts with 2 human partners:{Q8WWQ8;Q12891}
	Pathogen[sseL Q8ZNG2] interacts with 2 human partners:{Q8WWQ8;Q12891}
	Pathogen[sipB Q56134] interacts with 1 human partners:{Q8WWQ8}
	Pathogen[sopA Q8ZNR3] interacts with 3 human partners:{Q8WWQ8;Q12891;O75330}
	Pathogen[sseJ Q9FD10] interacts with 2 human partners:{Q8WWQ8;Q12891}
	Pathogen[sseI Q8ZQ79] interacts with 1 human partners:{Q8WWQ8}
	Pathogen[sipA P0CL52] interacts with 3 human partners:{Q8WWQ8;Q12891;O75330}
[Cluster 72]GO:0032819+P	biological_process	[name] positive regulation of natural killer cell proliferation	[def] "Any process that activates or increases the frequency, rate or extent of natural killer cell proliferation." [GOC
	Pathogen[sseG O84952] interacts with 2 human partners:{Q14116;P51692}
	Pathogen[spvB P74846] interacts with 1 human partners:{P51692}
	Pathogen[spvC P0A2M9] interacts with 1 human partners:{P51692}
	Pathogen[sspH2 P0CE12] interacts with 1 human partners:{P51692}
	Pathogen[sopE O52623] interacts with 1 human partners:{P51692}
	Pathogen[sopE2 Q7CQD4] interacts with 1 human partners:{P51692}
	Pathogen[sopB O30916] interacts with 1 human partners:{P51692}
	Pathogen[sopA E1WGZ9] interacts with 2 human partners:{Q14116;P51692}
	Pathogen[avrA E1WAB0] interacts with 1 human partners:{P51692}
	Pathogen[slrP Q8ZQQ2] interacts with 4 human partners:{Q14116;P40933;P29460;P51692}
	Pathogen[sptP P74873] interacts with 1 human partners:{P51692}
	Pathogen[sipA E1WAC6] interacts with 2 human partners:{Q14116;P51692}
	Pathogen[sseF O84951] interacts with 2 human partners:{Q14116;P51692}
	Pathogen[spiC P0CZ04] interacts with 2 human partners:{Q14116;P51692}
	Pathogen[pipB2 Q8ZMM8] interacts with 1 human partners:{P51692}
	Pathogen[sspH1 A4D0H6] interacts with 1 human partners:{P51692}
	Pathogen[sipC E1WAC8] interacts with 1 human partners:{P51692}
	Pathogen[sifA Q56061] interacts with 2 human partners:{Q14116;P51692}
	Pathogen[sipC P0CL47] interacts with 1 human partners:{P51692}
	Pathogen[sseL Q8ZNG2] interacts with 1 human partners:{P51692}
	Pathogen[sipB Q56134] interacts with 1 human partners:{P51692}
	Pathogen[sopA Q8ZNR3] interacts with 2 human partners:{Q14116;P51692}
	Pathogen[sseJ Q9FD10] interacts with 1 human partners:{P51692}
	Pathogen[sseI Q8ZQ79] interacts with 1 human partners:{P51692}
	Pathogen[sipA P0CL52] interacts with 2 human partners:{Q14116;P51692}
[Cluster 73]GO:0009790+P	biological_process	[name] embryo development	[def] "The process whose specific outcome is the progression of an embryo from its formation until the end of its embryonic life stage. The end of the embryonic stage is organism-specific. For example, for mammals, the process would begin with zygote formation and end with birth. For insects, the process would begin at zygote formation and end with larval hatching. For plant zygotic embryos, this would be from zygote formation to the end of seed dormancy. For plant vegetative embryos, this would be from the initial determination of the cell or group of cells to form an embryo until the point when the embryo becomes independent of the parent plant." [GOC
	Pathogen[sseG O84952] interacts with 28 human partners:{Q96EY1;Q04771;Q9H0H5;A8MYZ6;O00255;Q13829;O60921;Q99466;Q12778;P20936;P36896;P98177;P13385;P46821;P46379;O43524;Q08050;P36897;Q92574;Q02297;P61106;Q05397;P41231;Q9C0C7;O95171;Q00535;P46531;P51608}
	Pathogen[spvB P74846] interacts with 28 human partners:{Q96EY1;Q9H0H5;Q8N474;A8MYZ6;O15230;P07204;Q13829;Q99466;Q12778;P20936;P36896;P98177;P13385;P46821;P46379;O43524;Q6R327;Q08050;P80370;Q92574;Q02297;P61106;Q05397;Q9C0C7;Q00535;P46531;O15353;P51608}
	Pathogen[spvC P0A2M9] interacts with 23 human partners:{Q96EY1;Q04771;Q9H0H5;Q13829;Q99466;Q12778;P20936;P36896;P98177;P13385;P46821;P46379;O43524;P36897;Q92574;Q02297;P61106;Q05397;P41231;Q9C0C7;Q00535;P46531;P51608}
	Pathogen[sspH2 P0CE12] interacts with 21 human partners:{Q96EY1;Q9H0H5;P07204;Q99466;Q12778;P20936;P98177;P01137;P13385;P46821;P46379;O43524;Q15078;P78545;Q92574;Q02297;P61106;Q05397;Q9C0C7;Q00535;Q14669}
	Pathogen[sopE O52623] interacts with 26 human partners:{Q96EY1;Q04771;Q9H0H5;Q8N474;A8MYZ6;O15230;Q13829;Q99466;Q12778;P20936;P36896;P98177;P13385;P46379;O43524;P36897;P80370;Q92574;Q02297;P61106;Q5T4F7;Q05397;Q9C0C7;Q00535;P46531;P51608}
	Pathogen[sopE2 Q7CQD4] interacts with 15 human partners:{Q96EY1;Q9H0H5;Q99466;P20936;P98177;P13385;P46821;P46379;O43524;Q92574;Q02297;P61106;Q05397;Q9C0C7;Q00535}
	Pathogen[sopB O30916] interacts with 18 human partners:{Q96EY1;Q9H0H5;Q13829;Q99466;P20936;P36896;P98177;P13385;P46821;P46379;O43524;Q92574;Q02297;P61106;Q05397;Q9C0C7;Q00535;P46531}
	Pathogen[sopA E1WGZ9] interacts with 31 human partners:{Q96EY1;Q04771;Q9H0H5;A8MYZ6;O00255;Q13829;O60921;Q7RTS3;Q99466;Q12778;P20936;P36896;P98177;P13385;P46821;P46379;O43524;Q08050;P36897;Q9H9B1;Q92574;Q02297;P61106;Q05397;P41231;Q9C0C7;O95171;Q00535;P46531;P51608;Q14669}
	Pathogen[avrA E1WAB0] interacts with 20 human partners:{Q96EY1;Q9H0H5;Q13829;Q99466;P20936;P36896;P98177;P13385;P46821;P46379;O43524;P78545;Q92574;Q02297;P61106;Q05397;Q9C0C7;Q00535;P46531;P51608}
	Pathogen[slrP Q8ZQQ2] interacts with 51 human partners:{Q96EY1;Q9H461;Q06481;Q9H0H5;Q8N474;P10600;A8MYZ6;O15230;P07204;O00255;Q13829;Q96HF1;Q9ULW2;Q7RTS3;O00144;Q99466;Q12778;P20936;Q14332;P42858;P41221;P36896;P98177;P61812;P01137;P13385;P46821;Q9ULV1;Q15465;P46379;O43524;Q86YL7;Q08050;P36897;Q15078;P78545;Q9H9B1;P80370;Q92574;Q02297;P61106;Q5T4F7;O00482;Q05397;Q9C0C7;Q00535;P46531;O15353;P51608;Q14669;Q6FHJ7}
	Pathogen[sptP P74873] interacts with 21 human partners:{Q96EY1;Q9H0H5;P07204;Q13829;Q99466;Q12778;P20936;P41221;P98177;P13385;P46821;P46379;O43524;Q15078;Q92574;Q02297;P61106;Q05397;Q9C0C7;Q00535;P46531}
	Pathogen[sipA E1WAC6] interacts with 28 human partners:{Q96EY1;Q04771;Q9H0H5;A8MYZ6;O00255;Q13829;O60921;Q99466;Q12778;P20936;P36896;P98177;P13385;P46821;P46379;O43524;Q08050;P36897;Q92574;Q02297;P61106;Q05397;P41231;Q9C0C7;O95171;Q00535;P46531;P51608}
	Pathogen[sseF O84951] interacts with 28 human partners:{Q96EY1;Q04771;Q9H0H5;A8MYZ6;O00255;Q13829;O60921;Q99466;Q12778;P20936;P36896;P98177;P13385;P46821;P46379;O43524;Q08050;P36897;Q92574;Q02297;P61106;Q05397;P41231;Q9C0C7;O95171;Q00535;P46531;P51608}
	Pathogen[spiC P0CZ04] interacts with 34 human partners:{Q96EY1;Q04771;Q06481;Q9H0H5;Q8N474;A8MYZ6;O15230;P07204;O00255;Q13829;O60921;Q99466;Q12778;P20936;P36896;P98177;P13385;P46821;P46379;O43524;Q6R327;Q08050;P36897;Q92574;Q02297;P61106;Q05397;P41231;Q9C0C7;Q00535;P60174;P46531;O15353;P51608}
	Pathogen[pipB2 Q8ZMM8] interacts with 19 human partners:{Q96EY1;Q9H0H5;Q13829;Q99466;P20936;P36896;P98177;P13385;P46821;P46379;O43524;Q92574;Q02297;P61106;Q05397;Q9C0C7;Q00535;P46531;P51608}
	Pathogen[sspH1 A4D0H6] interacts with 16 human partners:{Q96EY1;Q9H0H5;Q13829;Q99466;P20936;P36896;P13385;P46821;P46379;Q92574;Q02297;P61106;Q05397;Q9C0C7;Q00535;P46531}
	Pathogen[sipC E1WAC8] interacts with 20 human partners:{Q96EY1;Q04771;Q9H0H5;Q99466;Q12778;P20936;P36896;P98177;P13385;P46821;P46379;O43524;P36897;Q92574;Q02297;P61106;Q05397;Q9C0C7;Q00535;P46531}
	Pathogen[sifA Q56061] interacts with 32 human partners:{Q96EY1;Q04771;Q9H0H5;A8MYZ6;O15230;Q13829;O60921;Q7RTS3;Q99466;Q12778;P20936;P36896;P98177;P13385;P46821;P46379;O43524;Q08050;P36897;Q9H9B1;P80370;Q92574;Q02297;P61106;P27708;Q05397;Q9C0C7;O95171;Q00535;P46531;O15353;P51608}
	Pathogen[sipC P0CL47] interacts with 20 human partners:{Q96EY1;Q04771;Q9H0H5;Q99466;Q12778;P20936;P36896;P98177;P13385;P46821;P46379;O43524;P36897;Q92574;Q02297;P61106;Q05397;Q9C0C7;Q00535;P46531}
	Pathogen[sseL Q8ZNG2] interacts with 25 human partners:{Q96EY1;Q04771;Q9H0H5;A8MYZ6;Q13829;Q99466;Q12778;P20936;P36896;P98177;P13385;P46821;P46379;O43524;Q08050;P36897;Q92574;Q02297;P61106;Q05397;Q9C0C7;Q00535;P46531;O15353;P51608}
	Pathogen[sipB Q56134] interacts with 13 human partners:{Q96EY1;Q99466;P20936;P13385;P46379;P80370;Q92574;Q02297;P61106;Q05397;Q9C0C7;Q00535;P46531}
	Pathogen[sopA Q8ZNR3] interacts with 31 human partners:{Q96EY1;Q04771;Q9H0H5;A8MYZ6;O00255;Q13829;O60921;Q7RTS3;Q99466;Q12778;P20936;P36896;P98177;P13385;P46821;P46379;O43524;Q08050;P36897;Q9H9B1;Q92574;Q02297;P61106;Q05397;P41231;Q9C0C7;O95171;Q00535;P46531;P51608;Q14669}
	Pathogen[sseJ Q9FD10] interacts with 23 human partners:{Q96EY1;Q9H0H5;A8MYZ6;Q13829;Q99466;Q12778;P20936;P36896;P98177;P13385;P46821;P46379;O43524;Q08050;Q92574;Q02297;P61106;Q05397;Q9C0C7;O95171;Q00535;P46531;P51608}
	Pathogen[sseI Q8ZQ79] interacts with 21 human partners:{Q96EY1;Q9H0H5;Q13829;Q99466;P20936;P36896;P98177;P13385;P46821;P46379;O43524;P36897;Q92574;Q02297;P61106;Q05397;Q9C0C7;O95171;Q00535;P46531;P51608}
	Pathogen[sipA P0CL52] interacts with 28 human partners:{Q96EY1;Q04771;Q9H0H5;A8MYZ6;O00255;Q13829;O60921;Q99466;Q12778;P20936;P36896;P98177;P13385;P46821;P46379;O43524;Q08050;P36897;Q92574;Q02297;P61106;Q05397;P41231;Q9C0C7;O95171;Q00535;P46531;P51608}
[Cluster 74]GO:0050890+P	biological_process	[name] cognition	[def] "The operation of the mind by which an organism becomes aware of objects of thought or perception_ it includes the mental activities associated with thinking, learning, and memory." [http
	Pathogen[sseG O84952] interacts with 3 human partners:{P30542;Q9ULL8;P21359}
	Pathogen[spvB P74846] interacts with 3 human partners:{P30542;Q9ULL8;P21359}
	Pathogen[spvC P0A2M9] interacts with 3 human partners:{P30542;Q9ULL8;P21359}
	Pathogen[sspH2 P0CE12] interacts with 2 human partners:{Q9ULL8;P21359}
	Pathogen[sopE O52623] interacts with 2 human partners:{Q9ULL8;P21359}
	Pathogen[sopE2 Q7CQD4] interacts with 2 human partners:{Q9ULL8;P21359}
	Pathogen[sopB O30916] interacts with 2 human partners:{Q9ULL8;P21359}
	Pathogen[sopA E1WGZ9] interacts with 3 human partners:{P30542;Q9ULL8;P21359}
	Pathogen[avrA E1WAB0] interacts with 2 human partners:{Q9ULL8;P21359}
	Pathogen[slrP Q8ZQQ2] interacts with 3 human partners:{P07101;Q9ULL8;P21359}
	Pathogen[sptP P74873] interacts with 2 human partners:{Q9ULL8;P21359}
	Pathogen[sipA E1WAC6] interacts with 3 human partners:{P30542;Q9ULL8;P21359}
	Pathogen[sseF O84951] interacts with 3 human partners:{P30542;Q9ULL8;P21359}
	Pathogen[spiC P0CZ04] interacts with 3 human partners:{P30542;Q9ULL8;P21359}
	Pathogen[pipB2 Q8ZMM8] interacts with 2 human partners:{Q9ULL8;P21359}
	Pathogen[sspH1 A4D0H6] interacts with 3 human partners:{P30542;Q9ULL8;P21359}
	Pathogen[sipC E1WAC8] interacts with 2 human partners:{Q9ULL8;P21359}
	Pathogen[sifA Q56061] interacts with 2 human partners:{Q9ULL8;P21359}
	Pathogen[sipC P0CL47] interacts with 2 human partners:{Q9ULL8;P21359}
	Pathogen[sseL Q8ZNG2] interacts with 2 human partners:{Q9ULL8;P21359}
	Pathogen[sipB Q56134] interacts with 2 human partners:{Q9ULL8;P21359}
	Pathogen[sopA Q8ZNR3] interacts with 3 human partners:{P30542;Q9ULL8;P21359}
	Pathogen[sseJ Q9FD10] interacts with 2 human partners:{Q9ULL8;P21359}
	Pathogen[sseI Q8ZQ79] interacts with 2 human partners:{Q9ULL8;P21359}
	Pathogen[sipA P0CL52] interacts with 3 human partners:{P30542;Q9ULL8;P21359}
[Cluster 75]GO:0043981+P	biological_process	[name] histone H4-K5 acetylation	[def] "The modification of histone H4 by the addition of an acetyl group to a lysine residue at position 5 of the histone." [GOC
	Pathogen[sseG O84952] interacts with 2 human partners:{P61964;O15294}
	Pathogen[spvB P74846] interacts with 1 human partners:{O15294}
	Pathogen[spvC P0A2M9] interacts with 1 human partners:{O15294}
	Pathogen[sspH2 P0CE12] interacts with 1 human partners:{O15294}
	Pathogen[sopE O52623] interacts with 1 human partners:{O15294}
	Pathogen[sopE2 Q7CQD4] interacts with 1 human partners:{O15294}
	Pathogen[sopB O30916] interacts with 1 human partners:{O15294}
	Pathogen[sopA E1WGZ9] interacts with 4 human partners:{P61964;Q9HAF1;O15294;P51610}
	Pathogen[avrA E1WAB0] interacts with 1 human partners:{O15294}
	Pathogen[slrP Q8ZQQ2] interacts with 3 human partners:{Q9HAF1;Q9H7Z6;O15294}
	Pathogen[sptP P74873] interacts with 1 human partners:{O15294}
	Pathogen[sipA E1WAC6] interacts with 2 human partners:{P61964;O15294}
	Pathogen[sseF O84951] interacts with 2 human partners:{P61964;O15294}
	Pathogen[spiC P0CZ04] interacts with 3 human partners:{P61964;Q9H7Z6;O15294}
	Pathogen[pipB2 Q8ZMM8] interacts with 1 human partners:{O15294}
	Pathogen[sspH1 A4D0H6] interacts with 1 human partners:{O15294}
	Pathogen[sipC E1WAC8] interacts with 1 human partners:{O15294}
	Pathogen[sifA Q56061] interacts with 3 human partners:{Q9HAF1;O15294;P51610}
	Pathogen[sipC P0CL47] interacts with 1 human partners:{O15294}
	Pathogen[sseL Q8ZNG2] interacts with 1 human partners:{O15294}
	Pathogen[sipB Q56134] interacts with 1 human partners:{O15294}
	Pathogen[sopA Q8ZNR3] interacts with 4 human partners:{P61964;Q9HAF1;O15294;P51610}
	Pathogen[sseJ Q9FD10] interacts with 3 human partners:{Q9HAF1;O15294;P51610}
	Pathogen[sseI Q8ZQ79] interacts with 2 human partners:{O15294;P51610}
	Pathogen[sipA P0CL52] interacts with 2 human partners:{P61964;O15294}
[Cluster 76]GO:0035019+P	biological_process	[name] somatic stem cell maintenance	[def] "The process in which an organism retains a population of somatic stem cells, undifferentiated cells in the embryo or adult which can undergo unlimited division and give rise to cell types of the body other than those of the germ-line." [GOC
	Pathogen[sseG O84952] interacts with 6 human partners:{Q06945;P25054;P48431;P42771;P22607;P46937}
	Pathogen[spvB P74846] interacts with 7 human partners:{Q8N474;P25054;P48431;P42771;P22607;P46937;O00755}
	Pathogen[spvC P0A2M9] interacts with 5 human partners:{P25054;P48431;P42771;P22607;P46937}
	Pathogen[sspH2 P0CE12] interacts with 6 human partners:{P25054;P48431;P42771;P22607;P46937;O00755}
	Pathogen[sopE O52623] interacts with 7 human partners:{Q8N474;P12755;P25054;P48431;P42771;P22607;P46937}
	Pathogen[sopE2 Q7CQD4] interacts with 3 human partners:{P25054;P42771;P22607}
	Pathogen[sopB O30916] interacts with 5 human partners:{P25054;P48431;P42771;P22607;P46937}
	Pathogen[sopA E1WGZ9] interacts with 6 human partners:{Q06945;P25054;P48431;P42771;P22607;P46937}
	Pathogen[avrA E1WAB0] interacts with 6 human partners:{P25054;P48431;P42771;P22607;P46937;O00755}
	Pathogen[slrP Q8ZQQ2] interacts with 13 human partners:{Q06945;Q8N474;P12755;P25054;P48431;Q01860;P42771;P22607;Q92794;P46937;Q14469;O00755;Q99929}
	Pathogen[sptP P74873] interacts with 5 human partners:{P25054;P42771;P22607;P46937;O00755}
	Pathogen[sipA E1WAC6] interacts with 6 human partners:{Q06945;P25054;P48431;P42771;P22607;P46937}
	Pathogen[sseF O84951] interacts with 6 human partners:{Q06945;P25054;P48431;P42771;P22607;P46937}
	Pathogen[spiC P0CZ04] interacts with 9 human partners:{Q06945;Q8N474;P25054;P48436;P48431;P42771;P22607;P46937;O00755}
	Pathogen[pipB2 Q8ZMM8] interacts with 6 human partners:{Q06945;P25054;P48431;P42771;P22607;P46937}
	Pathogen[sspH1 A4D0H6] interacts with 5 human partners:{P25054;P48431;P42771;P22607;P46937}
	Pathogen[sipC E1WAC8] interacts with 4 human partners:{P25054;P42771;P22607;P46937}
	Pathogen[sifA Q56061] interacts with 6 human partners:{Q06945;P25054;P48431;P42771;P22607;P46937}
	Pathogen[sipC P0CL47] interacts with 4 human partners:{P25054;P42771;P22607;P46937}
	Pathogen[sseL Q8ZNG2] interacts with 5 human partners:{P25054;P48431;P42771;P22607;P46937}
	Pathogen[sipB Q56134] interacts with 3 human partners:{P25054;P42771;P22607}
	Pathogen[sopA Q8ZNR3] interacts with 6 human partners:{Q06945;P25054;P48431;P42771;P22607;P46937}
	Pathogen[sseJ Q9FD10] interacts with 5 human partners:{P25054;P48431;P42771;P22607;P46937}
	Pathogen[sseI Q8ZQ79] interacts with 5 human partners:{P25054;P48431;P42771;P22607;P46937}
	Pathogen[sipA P0CL52] interacts with 6 human partners:{Q06945;P25054;P48431;P42771;P22607;P46937}
[Cluster 77]GO:0072033+P	biological_process	[name] renal vesicle formation	[def] "The developmental process pertaining to the initial formation of the renal vesicle from condensed mesenchymal cells. The renal vesicle is the primordial structure of the nephron epithelium, and is formed by the condensation of mesenchymal cells." [GOC
	Pathogen[sseG O84952] interacts with 2 human partners:{P56705;P35222}
	Pathogen[spvB P74846] interacts with 2 human partners:{P56705;P35222}
	Pathogen[spvC P0A2M9] interacts with 2 human partners:{P56705;P35222}
	Pathogen[sspH2 P0CE12] interacts with 2 human partners:{P56705;P35222}
	Pathogen[sopE O52623] interacts with 2 human partners:{P56705;P35222}
	Pathogen[sopE2 Q7CQD4] interacts with 1 human partners:{P35222}
	Pathogen[sopB O30916] interacts with 1 human partners:{P35222}
	Pathogen[sopA E1WGZ9] interacts with 2 human partners:{P56705;P35222}
	Pathogen[avrA E1WAB0] interacts with 1 human partners:{P56705}
	Pathogen[slrP Q8ZQQ2] interacts with 2 human partners:{P56705;P35222}
	Pathogen[sptP P74873] interacts with 2 human partners:{P56705;P35222}
	Pathogen[sipA E1WAC6] interacts with 2 human partners:{P56705;P35222}
	Pathogen[sseF O84951] interacts with 2 human partners:{P56705;P35222}
	Pathogen[spiC P0CZ04] interacts with 2 human partners:{P56705;P35222}
	Pathogen[pipB2 Q8ZMM8] interacts with 2 human partners:{P56705;P35222}
	Pathogen[sspH1 A4D0H6] interacts with 2 human partners:{P56705;P35222}
	Pathogen[sipC E1WAC8] interacts with 2 human partners:{P56705;P35222}
	Pathogen[sifA Q56061] interacts with 2 human partners:{P56705;P35222}
	Pathogen[sipC P0CL47] interacts with 2 human partners:{P56705;P35222}
	Pathogen[sseL Q8ZNG2] interacts with 2 human partners:{P56705;P35222}
	Pathogen[sipB Q56134] interacts with 1 human partners:{P35222}
	Pathogen[sopA Q8ZNR3] interacts with 2 human partners:{P56705;P35222}
	Pathogen[sseJ Q9FD10] interacts with 2 human partners:{P56705;P35222}
	Pathogen[sseI Q8ZQ79] interacts with 2 human partners:{P56705;P35222}
	Pathogen[sipA P0CL52] interacts with 2 human partners:{P56705;P35222}
[Cluster 78]GO:2000381+P	biological_process	[name] negative regulation of mesoderm development	[def] "Any process that stops, prevents or reduces the frequency, rate or extent of mesoderm development." [GOC
	Pathogen[sseG O84952] interacts with 1 human partners:{Q9UK32}
	Pathogen[spvB P74846] interacts with 1 human partners:{Q9UK32}
	Pathogen[spvC P0A2M9] interacts with 1 human partners:{Q9UK32}
	Pathogen[sspH2 P0CE12] interacts with 1 human partners:{Q9UK32}
	Pathogen[sopE O52623] interacts with 1 human partners:{Q9UK32}
	Pathogen[sopE2 Q7CQD4] interacts with 1 human partners:{Q9UK32}
	Pathogen[sopB O30916] interacts with 1 human partners:{Q9UK32}
	Pathogen[sopA E1WGZ9] interacts with 1 human partners:{Q9UK32}
	Pathogen[avrA E1WAB0] interacts with 1 human partners:{Q9UK32}
	Pathogen[slrP Q8ZQQ2] interacts with 1 human partners:{Q9UK32}
	Pathogen[sptP P74873] interacts with 1 human partners:{Q9UK32}
	Pathogen[sipA E1WAC6] interacts with 1 human partners:{Q9UK32}
	Pathogen[sseF O84951] interacts with 1 human partners:{Q9UK32}
	Pathogen[spiC P0CZ04] interacts with 1 human partners:{Q9UK32}
	Pathogen[pipB2 Q8ZMM8] interacts with 1 human partners:{Q9UK32}
	Pathogen[sspH1 A4D0H6] interacts with 1 human partners:{Q9UK32}
	Pathogen[sipC E1WAC8] interacts with 1 human partners:{Q9UK32}
	Pathogen[sifA Q56061] interacts with 1 human partners:{Q9UK32}
	Pathogen[sipC P0CL47] interacts with 1 human partners:{Q9UK32}
	Pathogen[sseL Q8ZNG2] interacts with 1 human partners:{Q9UK32}
	Pathogen[sipB Q56134] interacts with 1 human partners:{Q9UK32}
	Pathogen[sopA Q8ZNR3] interacts with 1 human partners:{Q9UK32}
	Pathogen[sseJ Q9FD10] interacts with 1 human partners:{Q9UK32}
	Pathogen[sseI Q8ZQ79] interacts with 1 human partners:{Q9UK32}
	Pathogen[sipA P0CL52] interacts with 1 human partners:{Q9UK32}
[Cluster 79]GO:0046929+P	biological_process	[name] negative regulation of neurotransmitter secretion	[def] "Any process that stops, prevents, or reduces the frequency, rate or extent of the regulated release of a neurotransmitter." [GOC
	Pathogen[sseG O84952] interacts with 1 human partners:{P21359}
	Pathogen[spvB P74846] interacts with 1 human partners:{P21359}
	Pathogen[spvC P0A2M9] interacts with 1 human partners:{P21359}
	Pathogen[sspH2 P0CE12] interacts with 1 human partners:{P21359}
	Pathogen[sopE O52623] interacts with 1 human partners:{P21359}
	Pathogen[sopE2 Q7CQD4] interacts with 1 human partners:{P21359}
	Pathogen[sopB O30916] interacts with 1 human partners:{P21359}
	Pathogen[sopA E1WGZ9] interacts with 1 human partners:{P21359}
	Pathogen[avrA E1WAB0] interacts with 1 human partners:{P21359}
	Pathogen[slrP Q8ZQQ2] interacts with 1 human partners:{P21359}
	Pathogen[sptP P74873] interacts with 1 human partners:{P21359}
	Pathogen[sipA E1WAC6] interacts with 1 human partners:{P21359}
	Pathogen[sseF O84951] interacts with 1 human partners:{P21359}
	Pathogen[spiC P0CZ04] interacts with 1 human partners:{P21359}
	Pathogen[pipB2 Q8ZMM8] interacts with 1 human partners:{P21359}
	Pathogen[sspH1 A4D0H6] interacts with 1 human partners:{P21359}
	Pathogen[sipC E1WAC8] interacts with 1 human partners:{P21359}
	Pathogen[sifA Q56061] interacts with 1 human partners:{P21359}
	Pathogen[sipC P0CL47] interacts with 1 human partners:{P21359}
	Pathogen[sseL Q8ZNG2] interacts with 1 human partners:{P21359}
	Pathogen[sipB Q56134] interacts with 1 human partners:{P21359}
	Pathogen[sopA Q8ZNR3] interacts with 1 human partners:{P21359}
	Pathogen[sseJ Q9FD10] interacts with 1 human partners:{P21359}
	Pathogen[sseI Q8ZQ79] interacts with 1 human partners:{P21359}
	Pathogen[sipA P0CL52] interacts with 1 human partners:{P21359}
[Cluster 80]GO:0045930+P	biological_process	[name] negative regulation of mitotic cell cycle	[def] "Any process that stops, prevents or reduces the rate or extent of progression through the mitotic cell cycle." [GOC
	Pathogen[sseG O84952] interacts with 6 human partners:{P26045;P10415;P46527;Q13574;Q12948;Q12959}
	Pathogen[spvB P74846] interacts with 5 human partners:{P26045;P46527;Q13574;Q12948;Q12959}
	Pathogen[spvC P0A2M9] interacts with 6 human partners:{P26045;P10415;P46527;Q13574;Q12948;Q12959}
	Pathogen[sspH2 P0CE12] interacts with 6 human partners:{P26045;P46527;Q13574;P01137;Q12948;Q12959}
	Pathogen[sopE O52623] interacts with 4 human partners:{P26045;Q13574;Q12948;Q12959}
	Pathogen[sopE2 Q7CQD4] interacts with 3 human partners:{P26045;P46527;Q12959}
	Pathogen[sopB O30916] interacts with 5 human partners:{P26045;P46527;Q13574;Q12948;Q12959}
	Pathogen[sopA E1WGZ9] interacts with 7 human partners:{P26045;P10415;P46527;Q13574;Q12948;Q12959;Q14160}
	Pathogen[avrA E1WAB0] interacts with 4 human partners:{P26045;P46527;Q13574;Q12959}
	Pathogen[slrP Q8ZQQ2] interacts with 11 human partners:{P26045;P29590;P10415;P84022;P46527;Q13574;P01137;Q14201;Q12948;Q12959;Q14160}
	Pathogen[sptP P74873] interacts with 5 human partners:{P26045;P10415;Q13574;Q12948;Q12959}
	Pathogen[sipA E1WAC6] interacts with 6 human partners:{P26045;P10415;P46527;Q13574;Q12948;Q12959}
	Pathogen[sseF O84951] interacts with 6 human partners:{P26045;P10415;P46527;Q13574;Q12948;Q12959}
	Pathogen[spiC P0CZ04] interacts with 5 human partners:{P26045;P46527;Q13574;Q12948;Q12959}
	Pathogen[pipB2 Q8ZMM8] interacts with 5 human partners:{P26045;P46527;Q13574;Q12948;Q12959}
	Pathogen[sspH1 A4D0H6] interacts with 5 human partners:{P26045;P10415;P46527;Q13574;Q12959}
	Pathogen[sipC E1WAC8] interacts with 5 human partners:{P26045;P10415;Q13574;Q12948;Q12959}
	Pathogen[sifA Q56061] interacts with 6 human partners:{P26045;P10415;P46527;Q13574;Q12948;Q12959}
	Pathogen[sipC P0CL47] interacts with 5 human partners:{P26045;P10415;Q13574;Q12948;Q12959}
	Pathogen[sseL Q8ZNG2] interacts with 6 human partners:{P26045;P10415;P46527;Q13574;Q12948;Q12959}
	Pathogen[sipB Q56134] interacts with 3 human partners:{P26045;Q13574;Q12959}
	Pathogen[sopA Q8ZNR3] interacts with 7 human partners:{P26045;P10415;P46527;Q13574;Q12948;Q12959;Q14160}
	Pathogen[sseJ Q9FD10] interacts with 5 human partners:{P26045;P46527;Q13574;Q12948;Q12959}
	Pathogen[sseI Q8ZQ79] interacts with 4 human partners:{P26045;P46527;Q13574;Q12959}
	Pathogen[sipA P0CL52] interacts with 6 human partners:{P26045;P10415;P46527;Q13574;Q12948;Q12959}
[Cluster 81]GO:0003351+P	biological_process	[name] epithelial cilium movement	[def] "The directed, self-propelled movement of a cilium of an epithelial cell. This movement is usually coordinated between many epithelial cells, and serves to move fluid." [GOC
	Pathogen[sseG O84952] interacts with 1 human partners:{Q9UI46}
	Pathogen[spvB P74846] interacts with 1 human partners:{Q9UI46}
	Pathogen[spvC P0A2M9] interacts with 1 human partners:{Q9UI46}
	Pathogen[sspH2 P0CE12] interacts with 1 human partners:{Q9UI46}
	Pathogen[sopE O52623] interacts with 1 human partners:{Q9UI46}
	Pathogen[sopE2 Q7CQD4] interacts with 1 human partners:{Q9UI46}
	Pathogen[sopB O30916] interacts with 1 human partners:{Q9UI46}
	Pathogen[sopA E1WGZ9] interacts with 1 human partners:{Q9UI46}
	Pathogen[avrA E1WAB0] interacts with 1 human partners:{Q9UI46}
	Pathogen[slrP Q8ZQQ2] interacts with 2 human partners:{Q9UI46;O95922}
	Pathogen[sptP P74873] interacts with 1 human partners:{Q9UI46}
	Pathogen[sipA E1WAC6] interacts with 1 human partners:{Q9UI46}
	Pathogen[sseF O84951] interacts with 1 human partners:{Q9UI46}
	Pathogen[spiC P0CZ04] interacts with 1 human partners:{Q9UI46}
	Pathogen[pipB2 Q8ZMM8] interacts with 1 human partners:{Q9UI46}
	Pathogen[sspH1 A4D0H6] interacts with 1 human partners:{Q9UI46}
	Pathogen[sipC E1WAC8] interacts with 1 human partners:{Q9UI46}
	Pathogen[sifA Q56061] interacts with 1 human partners:{Q9UI46}
	Pathogen[sipC P0CL47] interacts with 1 human partners:{Q9UI46}
	Pathogen[sseL Q8ZNG2] interacts with 1 human partners:{Q9UI46}
	Pathogen[sipB Q56134] interacts with 1 human partners:{Q9UI46}
	Pathogen[sopA Q8ZNR3] interacts with 1 human partners:{Q9UI46}
	Pathogen[sseJ Q9FD10] interacts with 1 human partners:{Q9UI46}
	Pathogen[sseI Q8ZQ79] interacts with 1 human partners:{Q9UI46}
	Pathogen[sipA P0CL52] interacts with 1 human partners:{Q9UI46}
[Cluster 82]GO:0060369+P	biological_process	[name] positive regulation of Fc receptor mediated stimulatory signaling pathway	[def] "Any process that increases the rate, frequency or extent of the Fc receptor mediated stimulatory signaling pathway. The Fc receptor mediated stimulatory signaling pathway is a series of molecular signals generated as a consequence of a the binding of the Fc portion of an immunoglobulin by an Fc receptor capable of activating or perpetuating an immune response. The Fc portion of an immunoglobulin is its C-terminal constant region." [GOC
	Pathogen[sseG O84952] interacts with 1 human partners:{P07948}
	Pathogen[spvB P74846] interacts with 1 human partners:{P07948}
	Pathogen[spvC P0A2M9] interacts with 1 human partners:{P07948}
	Pathogen[sspH2 P0CE12] interacts with 1 human partners:{P07948}
	Pathogen[sopE O52623] interacts with 1 human partners:{P07948}
	Pathogen[sopE2 Q7CQD4] interacts with 1 human partners:{P07948}
	Pathogen[sopB O30916] interacts with 1 human partners:{P07948}
	Pathogen[sopA E1WGZ9] interacts with 1 human partners:{P07948}
	Pathogen[avrA E1WAB0] interacts with 1 human partners:{P07948}
	Pathogen[slrP Q8ZQQ2] interacts with 1 human partners:{P07948}
	Pathogen[sptP P74873] interacts with 1 human partners:{P07948}
	Pathogen[sipA E1WAC6] interacts with 1 human partners:{P07948}
	Pathogen[sseF O84951] interacts with 1 human partners:{P07948}
	Pathogen[spiC P0CZ04] interacts with 1 human partners:{P07948}
	Pathogen[pipB2 Q8ZMM8] interacts with 1 human partners:{P07948}
	Pathogen[sspH1 A4D0H6] interacts with 1 human partners:{P07948}
	Pathogen[sipC E1WAC8] interacts with 1 human partners:{P07948}
	Pathogen[sifA Q56061] interacts with 1 human partners:{P07948}
	Pathogen[sipC P0CL47] interacts with 1 human partners:{P07948}
	Pathogen[sseL Q8ZNG2] interacts with 1 human partners:{P07948}
	Pathogen[sipB Q56134] interacts with 1 human partners:{P07948}
	Pathogen[sopA Q8ZNR3] interacts with 1 human partners:{P07948}
	Pathogen[sseJ Q9FD10] interacts with 1 human partners:{P07948}
	Pathogen[sseI Q8ZQ79] interacts with 1 human partners:{P07948}
	Pathogen[sipA P0CL52] interacts with 1 human partners:{P07948}
[Cluster 83]GO:0038109+P	
	Pathogen[sseG O84952] interacts with 2 human partners:{P10721;P16591}
	Pathogen[spvB P74846] interacts with 2 human partners:{P10721;P16591}
	Pathogen[spvC P0A2M9] interacts with 2 human partners:{P10721;P16591}
	Pathogen[sspH2 P0CE12] interacts with 1 human partners:{P16591}
	Pathogen[sopE O52623] interacts with 2 human partners:{P10721;P16591}
	Pathogen[sopE2 Q7CQD4] interacts with 1 human partners:{P16591}
	Pathogen[sopB O30916] interacts with 2 human partners:{P10721;P16591}
	Pathogen[sopA E1WGZ9] interacts with 2 human partners:{P10721;P16591}
	Pathogen[avrA E1WAB0] interacts with 2 human partners:{P10721;P16591}
	Pathogen[slrP Q8ZQQ2] interacts with 2 human partners:{P10721;P16591}
	Pathogen[sptP P74873] interacts with 2 human partners:{P10721;P16591}
	Pathogen[sipA E1WAC6] interacts with 2 human partners:{P10721;P16591}
	Pathogen[sseF O84951] interacts with 2 human partners:{P10721;P16591}
	Pathogen[spiC P0CZ04] interacts with 2 human partners:{P10721;P16591}
	Pathogen[pipB2 Q8ZMM8] interacts with 2 human partners:{P10721;P16591}
	Pathogen[sspH1 A4D0H6] interacts with 2 human partners:{P10721;P16591}
	Pathogen[sipC E1WAC8] interacts with 2 human partners:{P10721;P16591}
	Pathogen[sifA Q56061] interacts with 2 human partners:{P10721;P16591}
	Pathogen[sipC P0CL47] interacts with 2 human partners:{P10721;P16591}
	Pathogen[sseL Q8ZNG2] interacts with 2 human partners:{P10721;P16591}
	Pathogen[sipB Q56134] interacts with 2 human partners:{P10721;P16591}
	Pathogen[sopA Q8ZNR3] interacts with 2 human partners:{P10721;P16591}
	Pathogen[sseJ Q9FD10] interacts with 2 human partners:{P10721;P16591}
	Pathogen[sseI Q8ZQ79] interacts with 2 human partners:{P10721;P16591}
	Pathogen[sipA P0CL52] interacts with 2 human partners:{P10721;P16591}
[Cluster 84]GO:0060267+P	biological_process	[name] positive regulation of respiratory burst	[def] "Any process that increases the rate frequency or extent of a phase of elevated metabolic activity, during which oxygen consumption increases_ this leads to the production, by an NADH dependent system, of hydrogen peroxide (H2O2), superoxide anions and hydroxyl radicals." [GOC
	Pathogen[sseG O84952] interacts with 2 human partners:{P06213;Q8IU85}
	Pathogen[spvB P74846] interacts with 1 human partners:{P06213}
	Pathogen[spvC P0A2M9] interacts with 2 human partners:{P06213;Q8IU85}
	Pathogen[sspH2 P0CE12] interacts with 1 human partners:{P06213}
	Pathogen[sopE O52623] interacts with 2 human partners:{P06213;Q8IU85}
	Pathogen[sopE2 Q7CQD4] interacts with 1 human partners:{P06213}
	Pathogen[sopB O30916] interacts with 1 human partners:{P06213}
	Pathogen[sopA E1WGZ9] interacts with 2 human partners:{P06213;Q8IU85}
	Pathogen[avrA E1WAB0] interacts with 1 human partners:{P06213}
	Pathogen[slrP Q8ZQQ2] interacts with 2 human partners:{P06213;Q8IU85}
	Pathogen[sptP P74873] interacts with 1 human partners:{P06213}
	Pathogen[sipA E1WAC6] interacts with 2 human partners:{P06213;Q8IU85}
	Pathogen[sseF O84951] interacts with 2 human partners:{P06213;Q8IU85}
	Pathogen[spiC P0CZ04] interacts with 2 human partners:{P06213;P01308}
	Pathogen[pipB2 Q8ZMM8] interacts with 1 human partners:{P06213}
	Pathogen[sspH1 A4D0H6] interacts with 1 human partners:{P06213}
	Pathogen[sipC E1WAC8] interacts with 1 human partners:{P06213}
	Pathogen[sifA Q56061] interacts with 2 human partners:{P06213;Q8IU85}
	Pathogen[sipC P0CL47] interacts with 1 human partners:{P06213}
	Pathogen[sseL Q8ZNG2] interacts with 2 human partners:{P06213;Q8IU85}
	Pathogen[sipB Q56134] interacts with 1 human partners:{P06213}
	Pathogen[sopA Q8ZNR3] interacts with 2 human partners:{P06213;Q8IU85}
	Pathogen[sseJ Q9FD10] interacts with 1 human partners:{P06213}
	Pathogen[sseI Q8ZQ79] interacts with 1 human partners:{P06213}
	Pathogen[sipA P0CL52] interacts with 2 human partners:{P06213;Q8IU85}
[Cluster 85]GO:0071816+P	biological_process	[name] tail-anchored membrane protein insertion into ER membrane	[def] "A process of protein insertion into the endoplasmic reticulum (ER) membrane in which a tail-anchored (TA) transmembrane protein is incorporated into an endoplasmic reticulum (ER) membrane. TA transmembrane protein, also named type II transmembrane proteins, contain a single C- terminal transmembrane region." [GOC
	Pathogen[sseG O84952] interacts with 3 human partners:{P11441;Q7L5D6;P46379}
	Pathogen[spvB P74846] interacts with 2 human partners:{P11441;P46379}
	Pathogen[spvC P0A2M9] interacts with 3 human partners:{P11441;Q7L5D6;P46379}
	Pathogen[sspH2 P0CE12] interacts with 2 human partners:{P11441;P46379}
	Pathogen[sopE O52623] interacts with 2 human partners:{P11441;P46379}
	Pathogen[sopE2 Q7CQD4] interacts with 2 human partners:{P11441;P46379}
	Pathogen[sopB O30916] interacts with 2 human partners:{P11441;P46379}
	Pathogen[sopA E1WGZ9] interacts with 3 human partners:{P11441;Q7L5D6;P46379}
	Pathogen[avrA E1WAB0] interacts with 2 human partners:{P11441;P46379}
	Pathogen[slrP Q8ZQQ2] interacts with 3 human partners:{P11441;Q7L5D6;P46379}
	Pathogen[sptP P74873] interacts with 2 human partners:{P11441;P46379}
	Pathogen[sipA E1WAC6] interacts with 3 human partners:{P11441;Q7L5D6;P46379}
	Pathogen[sseF O84951] interacts with 3 human partners:{P11441;Q7L5D6;P46379}
	Pathogen[spiC P0CZ04] interacts with 3 human partners:{P11441;Q7L5D6;P46379}
	Pathogen[pipB2 Q8ZMM8] interacts with 2 human partners:{P11441;P46379}
	Pathogen[sspH1 A4D0H6] interacts with 2 human partners:{P11441;P46379}
	Pathogen[sipC E1WAC8] interacts with 2 human partners:{P11441;P46379}
	Pathogen[sifA Q56061] interacts with 3 human partners:{P11441;Q7L5D6;P46379}
	Pathogen[sipC P0CL47] interacts with 2 human partners:{P11441;P46379}
	Pathogen[sseL Q8ZNG2] interacts with 2 human partners:{P11441;P46379}
	Pathogen[sipB Q56134] interacts with 2 human partners:{P11441;P46379}
	Pathogen[sopA Q8ZNR3] interacts with 3 human partners:{P11441;Q7L5D6;P46379}
	Pathogen[sseJ Q9FD10] interacts with 2 human partners:{P11441;P46379}
	Pathogen[sseI Q8ZQ79] interacts with 2 human partners:{P11441;P46379}
	Pathogen[sipA P0CL52] interacts with 3 human partners:{P11441;Q7L5D6;P46379}
[Cluster 86]GO:0031122+P	biological_process	[name] cytoplasmic microtubule organization	[def] "A process that is carried out at the cellular level which results in the assembly, arrangement of constituent parts, or disassembly of structures formed of microtubules and associated proteins in the cytoplasm of a cell." [GOC
	Pathogen[sseG O84952] interacts with 5 human partners:{P25054;Q99653;Q86VS8;O15169;O14640}
	Pathogen[spvB P74846] interacts with 5 human partners:{P25054;Q99653;Q86VS8;O15169;O14640}
	Pathogen[spvC P0A2M9] interacts with 5 human partners:{P25054;Q99653;Q86VS8;O15169;O14640}
	Pathogen[sspH2 P0CE12] interacts with 5 human partners:{P25054;O75449;Q86VS8;O15169;O14640}
	Pathogen[sopE O52623] interacts with 5 human partners:{P25054;O75449;Q86VS8;O15169;O14640}
	Pathogen[sopE2 Q7CQD4] interacts with 4 human partners:{P25054;Q86VS8;O15169;O14640}
	Pathogen[sopB O30916] interacts with 4 human partners:{P25054;Q86VS8;O15169;O14640}
	Pathogen[sopA E1WGZ9] interacts with 5 human partners:{P25054;Q99653;Q86VS8;O15169;O14640}
	Pathogen[avrA E1WAB0] interacts with 4 human partners:{P25054;Q86VS8;O15169;O14640}
	Pathogen[slrP Q8ZQQ2] interacts with 7 human partners:{Q9P270;P25054;Q99653;O75449;Q86VS8;O15169;O14640}
	Pathogen[sptP P74873] interacts with 4 human partners:{P25054;Q86VS8;O15169;O14640}
	Pathogen[sipA E1WAC6] interacts with 5 human partners:{P25054;Q99653;Q86VS8;O15169;O14640}
	Pathogen[sseF O84951] interacts with 5 human partners:{P25054;Q99653;Q86VS8;O15169;O14640}
	Pathogen[spiC P0CZ04] interacts with 3 human partners:{P25054;O15169;O14640}
	Pathogen[pipB2 Q8ZMM8] interacts with 4 human partners:{P25054;Q86VS8;O15169;O14640}
	Pathogen[sspH1 A4D0H6] interacts with 4 human partners:{P25054;Q86VS8;O15169;O14640}
	Pathogen[sipC E1WAC8] interacts with 4 human partners:{P25054;Q86VS8;O15169;O14640}
	Pathogen[sifA Q56061] interacts with 5 human partners:{P25054;O75449;Q86VS8;O15169;O14640}
	Pathogen[sipC P0CL47] interacts with 4 human partners:{P25054;Q86VS8;O15169;O14640}
	Pathogen[sseL Q8ZNG2] interacts with 5 human partners:{P25054;Q99653;Q86VS8;O15169;O14640}
	Pathogen[sipB Q56134] interacts with 4 human partners:{P25054;Q86VS8;O15169;O14640}
	Pathogen[sopA Q8ZNR3] interacts with 5 human partners:{P25054;Q99653;Q86VS8;O15169;O14640}
	Pathogen[sseJ Q9FD10] interacts with 4 human partners:{P25054;Q86VS8;O15169;O14640}
	Pathogen[sseI Q8ZQ79] interacts with 4 human partners:{P25054;Q86VS8;O15169;O14640}
	Pathogen[sipA P0CL52] interacts with 5 human partners:{P25054;Q99653;Q86VS8;O15169;O14640}
[Cluster 87]GO:0050730+P	biological_process	[name] regulation of peptidyl-tyrosine phosphorylation	[def] "Any process that modulates the frequency, rate or extent of the phosphorylation of peptidyl-tyrosine." [GOC
	Pathogen[sseG O84952] interacts with 6 human partners:{Q02156;P17252;Q15375;P09619;Q15173;P00533}
	Pathogen[spvB P74846] interacts with 7 human partners:{Q02156;P17252;Q15375;P01133;P09619;Q15173;P00533}
	Pathogen[spvC P0A2M9] interacts with 6 human partners:{Q02156;P17252;Q15375;P09619;Q15173;P00533}
	Pathogen[sspH2 P0CE12] interacts with 6 human partners:{Q02156;P17252;P01133;P09619;Q15173;P00533}
	Pathogen[sopE O52623] interacts with 6 human partners:{Q02156;P17252;Q15375;P09619;Q15173;P00533}
	Pathogen[sopE2 Q7CQD4] interacts with 5 human partners:{Q02156;P17252;P09619;Q15173;P00533}
	Pathogen[sopB O30916] interacts with 5 human partners:{Q02156;P17252;P09619;Q15173;P00533}
	Pathogen[sopA E1WGZ9] interacts with 6 human partners:{Q02156;P17252;Q15375;P09619;Q15173;P00533}
	Pathogen[avrA E1WAB0] interacts with 6 human partners:{Q02156;P17252;Q15375;P09619;Q15173;P00533}
	Pathogen[slrP Q8ZQQ2] interacts with 8 human partners:{Q02156;P17252;Q15375;P01133;P01127;P09619;Q15173;P00533}
	Pathogen[sptP P74873] interacts with 6 human partners:{Q02156;P17252;P01133;P01127;P09619;P00533}
	Pathogen[sipA E1WAC6] interacts with 6 human partners:{Q02156;P17252;Q15375;P09619;Q15173;P00533}
	Pathogen[sseF O84951] interacts with 6 human partners:{Q02156;P17252;Q15375;P09619;Q15173;P00533}
	Pathogen[spiC P0CZ04] interacts with 7 human partners:{Q02156;P17252;Q15375;P01133;P09619;Q15173;P00533}
	Pathogen[pipB2 Q8ZMM8] interacts with 5 human partners:{Q02156;P17252;P09619;Q15173;P00533}
	Pathogen[sspH1 A4D0H6] interacts with 5 human partners:{Q02156;P17252;P09619;Q15173;P00533}
	Pathogen[sipC E1WAC8] interacts with 6 human partners:{Q02156;P17252;Q15375;P09619;Q15173;P00533}
	Pathogen[sifA Q56061] interacts with 7 human partners:{Q02156;P17252;Q15375;Q9NRA1;P09619;Q15173;P00533}
	Pathogen[sipC P0CL47] interacts with 6 human partners:{Q02156;P17252;Q15375;P09619;Q15173;P00533}
	Pathogen[sseL Q8ZNG2] interacts with 6 human partners:{Q02156;P17252;Q15375;P09619;Q15173;P00533}
	Pathogen[sipB Q56134] interacts with 4 human partners:{Q02156;P17252;P09619;P00533}
	Pathogen[sopA Q8ZNR3] interacts with 6 human partners:{Q02156;P17252;Q15375;P09619;Q15173;P00533}
	Pathogen[sseJ Q9FD10] interacts with 6 human partners:{Q02156;P17252;Q15375;P09619;Q15173;P00533}
	Pathogen[sseI Q8ZQ79] interacts with 6 human partners:{Q02156;P17252;Q15375;P09619;Q15173;P00533}
	Pathogen[sipA P0CL52] interacts with 6 human partners:{Q02156;P17252;Q15375;P09619;Q15173;P00533}
[Cluster 88]GO:0008217+P	biological_process	[name] regulation of blood pressure	[def] "Any process that modulates the force with which blood travels through the circulatory system. The process is controlled by a balance of processes that increase pressure and decrease pressure." [GOC
	Pathogen[sseG O84952] interacts with 16 human partners:{Q9Y2I1;O00141;P62736;P16066;P13533;O75197;P30793;P23219;P09601;P29474;P20594;P16520;P37023;P00441;P35354;P37231}
	Pathogen[spvB P74846] interacts with 13 human partners:{Q9Y2I1;O00141;P62736;P16066;P68871;P13533;O75197;P29474;P20594;P16520;P08123;P00441;P35354}
	Pathogen[spvC P0A2M9] interacts with 15 human partners:{Q9Y2I1;O00141;P62736;P16066;P13533;O75197;P23219;P09601;P29474;P20594;P16520;P37023;P00441;P35354;P37231}
	Pathogen[sspH2 P0CE12] interacts with 7 human partners:{O00141;P62736;P13533;O75197;P23219;P00441;P35354}
	Pathogen[sopE O52623] interacts with 15 human partners:{Q9Y2I1;O00141;P62736;P16066;P13533;O75197;P23219;P09601;P29474;P20594;P16520;P37023;P00441;P35354;P37231}
	Pathogen[sopE2 Q7CQD4] interacts with 5 human partners:{O00141;P62736;P13533;P00441;P35354}
	Pathogen[sopB O30916] interacts with 12 human partners:{Q9Y2I1;O00141;P62736;P16066;P13533;O75197;P09601;P20594;P16520;P00441;P35354;P37231}
	Pathogen[sopA E1WGZ9] interacts with 16 human partners:{Q9Y2I1;O00141;P62736;P16066;P13533;O75197;P30793;P23219;P09601;P29474;P20594;P16520;P37023;P00441;P35354;P37231}
	Pathogen[avrA E1WAB0] interacts with 6 human partners:{Q9Y2I1;O00141;P62736;P16066;P13533;P35354}
	Pathogen[slrP Q8ZQQ2] interacts with 22 human partners:{Q9Y2I1;O00141;P01019;P62736;P16066;P68871;P13533;O75197;P23219;P09601;P29474;P20594;P16520;Q9NZ08;Q02108;P37023;P08123;P00441;P35354;P37231;P01303;P34913}
	Pathogen[sptP P74873] interacts with 7 human partners:{O00141;P62736;P16066;P13533;O75197;P00441;P35354}
	Pathogen[sipA E1WAC6] interacts with 16 human partners:{Q9Y2I1;O00141;P62736;P16066;P13533;O75197;P30793;P23219;P09601;P29474;P20594;P16520;P37023;P00441;P35354;P37231}
	Pathogen[sseF O84951] interacts with 16 human partners:{Q9Y2I1;O00141;P62736;P16066;P13533;O75197;P30793;P23219;P09601;P29474;P20594;P16520;P37023;P00441;P35354;P37231}
	Pathogen[spiC P0CZ04] interacts with 20 human partners:{Q9Y2I1;O00141;P01019;P62736;P16066;P68871;P13533;O75197;P30793;P23219;P09601;P29474;P20594;P16520;P37023;P00441;P50052;Q16581;P35354;P37231}
	Pathogen[pipB2 Q8ZMM8] interacts with 8 human partners:{Q9Y2I1;O00141;P62736;P16066;P13533;P29474;P16520;P35354}
	Pathogen[sspH1 A4D0H6] interacts with 11 human partners:{Q9Y2I1;O00141;P62736;P16066;P13533;O75197;P29474;P20594;P00441;P35354;P37231}
	Pathogen[sipC E1WAC8] interacts with 12 human partners:{Q9Y2I1;O00141;P62736;P16066;P13533;O75197;P23219;P29474;P20594;P00441;P35354;P37231}
	Pathogen[sifA Q56061] interacts with 18 human partners:{Q9Y2I1;O00141;P01019;P62736;P16066;P68871;P13533;O75197;P30793;P23219;P09601;P29474;P20594;P16520;P37023;P00441;P35354;P37231}
	Pathogen[sipC P0CL47] interacts with 12 human partners:{Q9Y2I1;O00141;P62736;P16066;P13533;O75197;P23219;P29474;P20594;P00441;P35354;P37231}
	Pathogen[sseL Q8ZNG2] interacts with 13 human partners:{Q9Y2I1;O00141;P62736;P16066;P13533;O75197;P23219;P29474;P20594;P37023;P00441;P35354;P37231}
	Pathogen[sipB Q56134] interacts with 10 human partners:{Q9Y2I1;O00141;P62736;P16066;P13533;O75197;P23219;P09601;P20594;P35354}
	Pathogen[sopA Q8ZNR3] interacts with 16 human partners:{Q9Y2I1;O00141;P62736;P16066;P13533;O75197;P30793;P23219;P09601;P29474;P20594;P16520;P37023;P00441;P35354;P37231}
	Pathogen[sseJ Q9FD10] interacts with 10 human partners:{Q9Y2I1;O00141;P62736;P16066;P13533;O75197;P23219;P29474;P00441;P35354}
	Pathogen[sseI Q8ZQ79] interacts with 8 human partners:{O00141;P62736;P16066;P13533;P29474;P00441;P35354;P37231}
	Pathogen[sipA P0CL52] interacts with 16 human partners:{Q9Y2I1;O00141;P62736;P16066;P13533;O75197;P30793;P23219;P09601;P29474;P20594;P16520;P37023;P00441;P35354;P37231}
[Cluster 89]GO:0051026+P	biological_process	[name] chiasma assembly	[def] "The cell cycle process in which a connection between chromatids assembles, indicating where an exchange of homologous segments has taken place by the crossing-over of non-sister chromatids." [http
	Pathogen[sseG O84952] interacts with 1 human partners:{P63146}
	Pathogen[spvB P74846] interacts with 1 human partners:{P63146}
	Pathogen[spvC P0A2M9] interacts with 1 human partners:{P63146}
	Pathogen[sspH2 P0CE12] interacts with 1 human partners:{P63146}
	Pathogen[sopE O52623] interacts with 1 human partners:{P63146}
	Pathogen[sopE2 Q7CQD4] interacts with 1 human partners:{P63146}
	Pathogen[sopB O30916] interacts with 1 human partners:{P63146}
	Pathogen[sopA E1WGZ9] interacts with 1 human partners:{P63146}
	Pathogen[avrA E1WAB0] interacts with 1 human partners:{P63146}
	Pathogen[slrP Q8ZQQ2] interacts with 1 human partners:{P63146}
	Pathogen[sptP P74873] interacts with 1 human partners:{P63146}
	Pathogen[sipA E1WAC6] interacts with 1 human partners:{P63146}
	Pathogen[sseF O84951] interacts with 1 human partners:{P63146}
	Pathogen[spiC P0CZ04] interacts with 1 human partners:{P63146}
	Pathogen[pipB2 Q8ZMM8] interacts with 1 human partners:{P63146}
	Pathogen[sspH1 A4D0H6] interacts with 1 human partners:{P63146}
	Pathogen[sipC E1WAC8] interacts with 1 human partners:{P63146}
	Pathogen[sifA Q56061] interacts with 1 human partners:{P63146}
	Pathogen[sipC P0CL47] interacts with 1 human partners:{P63146}
	Pathogen[sseL Q8ZNG2] interacts with 1 human partners:{P63146}
	Pathogen[sipB Q56134] interacts with 1 human partners:{P63146}
	Pathogen[sopA Q8ZNR3] interacts with 1 human partners:{P63146}
	Pathogen[sseJ Q9FD10] interacts with 1 human partners:{P63146}
	Pathogen[sseI Q8ZQ79] interacts with 1 human partners:{P63146}
	Pathogen[sipA P0CL52] interacts with 1 human partners:{P63146}
[Cluster 90]GO:0071732+P	biological_process	[name] cellular response to nitric oxide	[def] "Any process that results in a change in state or activity of a cell (in terms of movement, secretion, enzyme production, gene expression, etc.) as a result of a nitric oxide stimulus." [GOC
	Pathogen[sseG O84952] interacts with 2 human partners:{Q12778;P24941}
	Pathogen[spvB P74846] interacts with 2 human partners:{Q12778;P24941}
	Pathogen[spvC P0A2M9] interacts with 2 human partners:{Q12778;P24941}
	Pathogen[sspH2 P0CE12] interacts with 2 human partners:{Q12778;P24941}
	Pathogen[sopE O52623] interacts with 2 human partners:{Q12778;P24941}
	Pathogen[sopE2 Q7CQD4] interacts with 1 human partners:{P24941}
	Pathogen[sopB O30916] interacts with 1 human partners:{P24941}
	Pathogen[sopA E1WGZ9] interacts with 2 human partners:{Q12778;P24941}
	Pathogen[avrA E1WAB0] interacts with 1 human partners:{P24941}
	Pathogen[slrP Q8ZQQ2] interacts with 2 human partners:{Q12778;P24941}
	Pathogen[sptP P74873] interacts with 2 human partners:{Q12778;P24941}
	Pathogen[sipA E1WAC6] interacts with 2 human partners:{Q12778;P24941}
	Pathogen[sseF O84951] interacts with 2 human partners:{Q12778;P24941}
	Pathogen[spiC P0CZ04] interacts with 2 human partners:{Q12778;P24941}
	Pathogen[pipB2 Q8ZMM8] interacts with 1 human partners:{P24941}
	Pathogen[sspH1 A4D0H6] interacts with 1 human partners:{P24941}
	Pathogen[sipC E1WAC8] interacts with 2 human partners:{Q12778;P24941}
	Pathogen[sifA Q56061] interacts with 2 human partners:{Q12778;P24941}
	Pathogen[sipC P0CL47] interacts with 2 human partners:{Q12778;P24941}
	Pathogen[sseL Q8ZNG2] interacts with 2 human partners:{Q12778;P24941}
	Pathogen[sipB Q56134] interacts with 1 human partners:{P24941}
	Pathogen[sopA Q8ZNR3] interacts with 2 human partners:{Q12778;P24941}
	Pathogen[sseJ Q9FD10] interacts with 2 human partners:{Q12778;P24941}
	Pathogen[sseI Q8ZQ79] interacts with 1 human partners:{P24941}
	Pathogen[sipA P0CL52] interacts with 2 human partners:{Q12778;P24941}
[Cluster 91]GO:0033235+P	biological_process	[name] positive regulation of protein sumoylation	[def] "Any process that activates or increases the frequency, rate or extent of the addition of SUMO groups to a protein." [GOC
	Pathogen[sseG O84952] interacts with 3 human partners:{Q969V5;P56524;Q96D21}
	Pathogen[spvB P74846] interacts with 2 human partners:{Q969V5;Q96D21}
	Pathogen[spvC P0A2M9] interacts with 2 human partners:{Q969V5;Q96D21}
	Pathogen[sspH2 P0CE12] interacts with 2 human partners:{Q969V5;Q96D21}
	Pathogen[sopE O52623] interacts with 2 human partners:{Q969V5;Q96D21}
	Pathogen[sopE2 Q7CQD4] interacts with 2 human partners:{Q969V5;Q96D21}
	Pathogen[sopB O30916] interacts with 2 human partners:{Q969V5;Q96D21}
	Pathogen[sopA E1WGZ9] interacts with 3 human partners:{Q969V5;P56524;Q96D21}
	Pathogen[avrA E1WAB0] interacts with 3 human partners:{Q969V5;P56524;Q96D21}
	Pathogen[slrP Q8ZQQ2] interacts with 5 human partners:{Q969V5;P56524;Q96D21;P27540;A9YTQ3}
	Pathogen[sptP P74873] interacts with 2 human partners:{Q969V5;Q96D21}
	Pathogen[sipA E1WAC6] interacts with 3 human partners:{Q969V5;P56524;Q96D21}
	Pathogen[sseF O84951] interacts with 3 human partners:{Q969V5;P56524;Q96D21}
	Pathogen[spiC P0CZ04] interacts with 3 human partners:{Q969V5;P56524;Q96D21}
	Pathogen[pipB2 Q8ZMM8] interacts with 2 human partners:{Q969V5;Q96D21}
	Pathogen[sspH1 A4D0H6] interacts with 2 human partners:{Q969V5;Q96D21}
	Pathogen[sipC E1WAC8] interacts with 2 human partners:{Q969V5;Q96D21}
	Pathogen[sifA Q56061] interacts with 3 human partners:{Q969V5;P56524;Q96D21}
	Pathogen[sipC P0CL47] interacts with 2 human partners:{Q969V5;Q96D21}
	Pathogen[sseL Q8ZNG2] interacts with 2 human partners:{Q969V5;Q96D21}
	Pathogen[sipB Q56134] interacts with 2 human partners:{Q969V5;Q96D21}
	Pathogen[sopA Q8ZNR3] interacts with 3 human partners:{Q969V5;P56524;Q96D21}
	Pathogen[sseJ Q9FD10] interacts with 3 human partners:{Q969V5;P56524;Q96D21}
	Pathogen[sseI Q8ZQ79] interacts with 3 human partners:{Q969V5;P56524;Q96D21}
	Pathogen[sipA P0CL52] interacts with 3 human partners:{Q969V5;P56524;Q96D21}
[Cluster 92]GO:0031017+P	biological_process	[name] exocrine pancreas development	[def] "The process whose specific outcome is the progression of the exocrine pancreas over time, from its formation to the mature structure. The exocrine pancreas produces and store zymogens of digestive enzymes, such as chymotrypsinogen and trypsinogen in the acinar cells." [GOC
	Pathogen[sseG O84952] interacts with 3 human partners:{P06213;P08069;P52945}
	Pathogen[spvB P74846] interacts with 4 human partners:{P06213;P05019;P08069;P52945}
	Pathogen[spvC P0A2M9] interacts with 3 human partners:{P06213;P08069;P52945}
	Pathogen[sspH2 P0CE12] interacts with 2 human partners:{P06213;P08069}
	Pathogen[sopE O52623] interacts with 3 human partners:{P06213;P08069;P52945}
	Pathogen[sopE2 Q7CQD4] interacts with 2 human partners:{P06213;P08069}
	Pathogen[sopB O30916] interacts with 3 human partners:{P06213;P08069;P52945}
	Pathogen[sopA E1WGZ9] interacts with 4 human partners:{P06213;Q7RTS3;P08069;P52945}
	Pathogen[avrA E1WAB0] interacts with 3 human partners:{P06213;P08069;P52945}
	Pathogen[slrP Q8ZQQ2] interacts with 5 human partners:{P06213;Q7RTS3;Q99835;P08069;P52945}
	Pathogen[sptP P74873] interacts with 2 human partners:{P06213;P08069}
	Pathogen[sipA E1WAC6] interacts with 3 human partners:{P06213;P08069;P52945}
	Pathogen[sseF O84951] interacts with 3 human partners:{P06213;P08069;P52945}
	Pathogen[spiC P0CZ04] interacts with 4 human partners:{P06213;P05019;P08069;P52945}
	Pathogen[pipB2 Q8ZMM8] interacts with 3 human partners:{P06213;P08069;P52945}
	Pathogen[sspH1 A4D0H6] interacts with 2 human partners:{P06213;P08069}
	Pathogen[sipC E1WAC8] interacts with 2 human partners:{P06213;P08069}
	Pathogen[sifA Q56061] interacts with 4 human partners:{P06213;Q7RTS3;P08069;P52945}
	Pathogen[sipC P0CL47] interacts with 2 human partners:{P06213;P08069}
	Pathogen[sseL Q8ZNG2] interacts with 3 human partners:{P06213;P08069;P52945}
	Pathogen[sipB Q56134] interacts with 2 human partners:{P06213;P08069}
	Pathogen[sopA Q8ZNR3] interacts with 4 human partners:{P06213;Q7RTS3;P08069;P52945}
	Pathogen[sseJ Q9FD10] interacts with 3 human partners:{P06213;P08069;P52945}
	Pathogen[sseI Q8ZQ79] interacts with 3 human partners:{P06213;P08069;P52945}
	Pathogen[sipA P0CL52] interacts with 3 human partners:{P06213;P08069;P52945}
[Cluster 93]GO:0001816+P	biological_process	[name] cytokine production	[def] "The appearance of a cytokine due to biosynthesis or secretion following a cellular stimulus, resulting in an increase in its intracellular or extracellular levels." [GOC
	Pathogen[sseG O84952] interacts with 11 human partners:{O00329;P11413;P06702;Q9NWZ3;P48736;P05109;Q08881;P42681;P01730;Q13469;Q04864}
	Pathogen[spvB P74846] interacts with 8 human partners:{O00329;Q9NWZ3;P48736;P05109;Q08881;P01730;Q13469;Q04864}
	Pathogen[spvC P0A2M9] interacts with 11 human partners:{O00329;P11413;P06702;Q9NWZ3;P48736;P05109;Q08881;P42681;P01730;Q13469;Q04864}
	Pathogen[sspH2 P0CE12] interacts with 9 human partners:{O00329;P06702;Q9NWZ3;P48736;P05109;Q08881;P01730;Q13469;Q04864}
	Pathogen[sopE O52623] interacts with 8 human partners:{O00329;Q9NWZ3;P48736;P05109;Q08881;P42681;Q13469;Q04864}
	Pathogen[sopE2 Q7CQD4] interacts with 7 human partners:{O00329;P06702;Q9NWZ3;P48736;P05109;Q08881;Q04864}
	Pathogen[sopB O30916] interacts with 9 human partners:{O00329;P06702;Q9NWZ3;P48736;P05109;Q08881;P42681;Q13469;Q04864}
	Pathogen[sopA E1WGZ9] interacts with 11 human partners:{O00329;P11413;P06702;Q9NWZ3;P48736;P05109;Q08881;P42681;P01730;Q13469;Q04864}
	Pathogen[avrA E1WAB0] interacts with 8 human partners:{O00329;Q9NWZ3;P48736;P05109;Q08881;P42681;Q13469;Q04864}
	Pathogen[slrP Q8ZQQ2] interacts with 12 human partners:{O00329;P11413;P06702;Q9NWZ3;P48736;P05109;Q08881;P42681;Q13018;P01730;Q13469;Q04864}
	Pathogen[sptP P74873] interacts with 6 human partners:{O00329;Q9NWZ3;P48736;P05109;Q08881;Q04864}
	Pathogen[sipA E1WAC6] interacts with 11 human partners:{O00329;P11413;P06702;Q9NWZ3;P48736;P05109;Q08881;P42681;P01730;Q13469;Q04864}
	Pathogen[sseF O84951] interacts with 11 human partners:{O00329;P11413;P06702;Q9NWZ3;P48736;P05109;Q08881;P42681;P01730;Q13469;Q04864}
	Pathogen[spiC P0CZ04] interacts with 12 human partners:{O00329;P11413;P06702;P25105;Q9NWZ3;P48736;P05109;Q08881;P42681;P01730;Q13469;Q04864}
	Pathogen[pipB2 Q8ZMM8] interacts with 9 human partners:{O00329;P06702;Q9NWZ3;P48736;P05109;Q08881;P42681;Q13469;Q04864}
	Pathogen[sspH1 A4D0H6] interacts with 9 human partners:{O00329;P11413;Q9NWZ3;P48736;P05109;Q08881;P42681;Q13469;Q04864}
	Pathogen[sipC E1WAC8] interacts with 8 human partners:{O00329;P06702;Q9NWZ3;P48736;P05109;Q08881;P42681;Q04864}
	Pathogen[sifA Q56061] interacts with 10 human partners:{O00329;P11413;P06702;Q9NWZ3;P48736;P05109;Q08881;P42681;Q13469;Q04864}
	Pathogen[sipC P0CL47] interacts with 8 human partners:{O00329;P06702;Q9NWZ3;P48736;P05109;Q08881;P42681;Q04864}
	Pathogen[sseL Q8ZNG2] interacts with 9 human partners:{O00329;P06702;Q9NWZ3;P48736;P05109;Q08881;P42681;Q13469;Q04864}
	Pathogen[sipB Q56134] interacts with 6 human partners:{O00329;Q9NWZ3;P48736;Q08881;Q13018;Q04864}
	Pathogen[sopA Q8ZNR3] interacts with 11 human partners:{O00329;P11413;P06702;Q9NWZ3;P48736;P05109;Q08881;P42681;P01730;Q13469;Q04864}
	Pathogen[sseJ Q9FD10] interacts with 8 human partners:{O00329;Q9NWZ3;P48736;P05109;Q08881;P42681;Q13469;Q04864}
	Pathogen[sseI Q8ZQ79] interacts with 8 human partners:{O00329;Q9NWZ3;P48736;P05109;Q08881;P42681;Q13469;Q04864}
	Pathogen[sipA P0CL52] interacts with 11 human partners:{O00329;P11413;P06702;Q9NWZ3;P48736;P05109;Q08881;P42681;P01730;Q13469;Q04864}
[Cluster 94]GO:0042438+P	biological_process	[name] melanin biosynthetic process	[def] "The chemical reactions and pathways resulting in the formation of melanins, pigments largely of animal origin. High molecular weight polymers of indole quinone, they are irregular polymeric structures and are divided into three groups
	Pathogen[sseG O84952] interacts with 3 human partners:{Q99966;Q01726;Q9Y4I1}
	Pathogen[spvB P74846] interacts with 1 human partners:{Q9Y4I1}
	Pathogen[spvC P0A2M9] interacts with 3 human partners:{Q99966;Q01726;Q9Y4I1}
	Pathogen[sspH2 P0CE12] interacts with 2 human partners:{Q99966;Q9Y4I1}
	Pathogen[sopE O52623] interacts with 2 human partners:{Q01726;Q9Y4I1}
	Pathogen[sopE2 Q7CQD4] interacts with 1 human partners:{Q9Y4I1}
	Pathogen[sopB O30916] interacts with 2 human partners:{Q01726;Q9Y4I1}
	Pathogen[sopA E1WGZ9] interacts with 3 human partners:{Q99966;Q01726;Q9Y4I1}
	Pathogen[avrA E1WAB0] interacts with 1 human partners:{Q9Y4I1}
	Pathogen[slrP Q8ZQQ2] interacts with 4 human partners:{P30046;Q99966;Q01726;Q9Y4I1}
	Pathogen[sptP P74873] interacts with 3 human partners:{Q99966;Q01726;Q9Y4I1}
	Pathogen[sipA E1WAC6] interacts with 3 human partners:{Q99966;Q01726;Q9Y4I1}
	Pathogen[sseF O84951] interacts with 3 human partners:{Q99966;Q01726;Q9Y4I1}
	Pathogen[spiC P0CZ04] interacts with 3 human partners:{Q99966;Q01726;Q9Y4I1}
	Pathogen[pipB2 Q8ZMM8] interacts with 1 human partners:{Q9Y4I1}
	Pathogen[sspH1 A4D0H6] interacts with 3 human partners:{Q99966;Q01726;Q9Y4I1}
	Pathogen[sipC E1WAC8] interacts with 1 human partners:{Q9Y4I1}
	Pathogen[sifA Q56061] interacts with 2 human partners:{Q01726;Q9Y4I1}
	Pathogen[sipC P0CL47] interacts with 1 human partners:{Q9Y4I1}
	Pathogen[sseL Q8ZNG2] interacts with 1 human partners:{Q9Y4I1}
	Pathogen[sipB Q56134] interacts with 1 human partners:{Q9Y4I1}
	Pathogen[sopA Q8ZNR3] interacts with 3 human partners:{Q99966;Q01726;Q9Y4I1}
	Pathogen[sseJ Q9FD10] interacts with 2 human partners:{Q01726;Q9Y4I1}
	Pathogen[sseI Q8ZQ79] interacts with 1 human partners:{Q9Y4I1}
	Pathogen[sipA P0CL52] interacts with 3 human partners:{Q99966;Q01726;Q9Y4I1}
[Cluster 95]GO:0031283+P	biological_process	[name] negative regulation of guanylate cyclase activity	[def] "Any process that stops, prevents, or reduces the frequency, rate or extent of guanylate cyclase activity." [GOC
	Pathogen[sseG O84952] interacts with 1 human partners:{Q86UT5}
	Pathogen[spvB P74846] interacts with 1 human partners:{Q86UT5}
	Pathogen[spvC P0A2M9] interacts with 1 human partners:{Q86UT5}
	Pathogen[sspH2 P0CE12] interacts with 1 human partners:{Q86UT5}
	Pathogen[sopE O52623] interacts with 1 human partners:{Q86UT5}
	Pathogen[sopE2 Q7CQD4] interacts with 1 human partners:{Q86UT5}
	Pathogen[sopB O30916] interacts with 1 human partners:{Q86UT5}
	Pathogen[sopA E1WGZ9] interacts with 1 human partners:{Q86UT5}
	Pathogen[avrA E1WAB0] interacts with 1 human partners:{Q86UT5}
	Pathogen[slrP Q8ZQQ2] interacts with 1 human partners:{Q86UT5}
	Pathogen[sptP P74873] interacts with 1 human partners:{Q86UT5}
	Pathogen[sipA E1WAC6] interacts with 1 human partners:{Q86UT5}
	Pathogen[sseF O84951] interacts with 1 human partners:{Q86UT5}
	Pathogen[spiC P0CZ04] interacts with 1 human partners:{Q86UT5}
	Pathogen[pipB2 Q8ZMM8] interacts with 1 human partners:{Q86UT5}
	Pathogen[sspH1 A4D0H6] interacts with 1 human partners:{Q86UT5}
	Pathogen[sipC E1WAC8] interacts with 1 human partners:{Q86UT5}
	Pathogen[sifA Q56061] interacts with 1 human partners:{Q86UT5}
	Pathogen[sipC P0CL47] interacts with 1 human partners:{Q86UT5}
	Pathogen[sseL Q8ZNG2] interacts with 1 human partners:{Q86UT5}
	Pathogen[sipB Q56134] interacts with 1 human partners:{Q86UT5}
	Pathogen[sopA Q8ZNR3] interacts with 1 human partners:{Q86UT5}
	Pathogen[sseJ Q9FD10] interacts with 1 human partners:{Q86UT5}
	Pathogen[sseI Q8ZQ79] interacts with 1 human partners:{Q86UT5}
	Pathogen[sipA P0CL52] interacts with 1 human partners:{Q86UT5}
[Cluster 96]GO:1901350+P	
	Pathogen[sseG O84952] interacts with 1 human partners:{Q07157}
	Pathogen[spvB P74846] interacts with 1 human partners:{Q07157}
	Pathogen[spvC P0A2M9] interacts with 1 human partners:{Q07157}
	Pathogen[sspH2 P0CE12] interacts with 1 human partners:{Q07157}
	Pathogen[sopE O52623] interacts with 1 human partners:{Q07157}
	Pathogen[sopE2 Q7CQD4] interacts with 1 human partners:{Q07157}
	Pathogen[sopB O30916] interacts with 1 human partners:{Q07157}
	Pathogen[sopA E1WGZ9] interacts with 1 human partners:{Q07157}
	Pathogen[avrA E1WAB0] interacts with 1 human partners:{Q07157}
	Pathogen[slrP Q8ZQQ2] interacts with 1 human partners:{Q07157}
	Pathogen[sptP P74873] interacts with 1 human partners:{Q07157}
	Pathogen[sipA E1WAC6] interacts with 1 human partners:{Q07157}
	Pathogen[sseF O84951] interacts with 1 human partners:{Q07157}
	Pathogen[spiC P0CZ04] interacts with 1 human partners:{Q07157}
	Pathogen[pipB2 Q8ZMM8] interacts with 1 human partners:{Q07157}
	Pathogen[sspH1 A4D0H6] interacts with 1 human partners:{Q07157}
	Pathogen[sipC E1WAC8] interacts with 1 human partners:{Q07157}
	Pathogen[sifA Q56061] interacts with 1 human partners:{Q07157}
	Pathogen[sipC P0CL47] interacts with 1 human partners:{Q07157}
	Pathogen[sseL Q8ZNG2] interacts with 1 human partners:{Q07157}
	Pathogen[sipB Q56134] interacts with 1 human partners:{Q07157}
	Pathogen[sopA Q8ZNR3] interacts with 1 human partners:{Q07157}
	Pathogen[sseJ Q9FD10] interacts with 1 human partners:{Q07157}
	Pathogen[sseI Q8ZQ79] interacts with 1 human partners:{Q07157}
	Pathogen[sipA P0CL52] interacts with 1 human partners:{Q07157}
[Cluster 97]GO:0043967+P	biological_process	[name] histone H4 acetylation	[def] "The modification of histone H4 by the addition of an acetyl group." [GOC
	Pathogen[sseG O84952] interacts with 3 human partners:{Q9Y230;Q15306;O96019}
	Pathogen[spvB P74846] interacts with 2 human partners:{Q15306;O96019}
	Pathogen[spvC P0A2M9] interacts with 3 human partners:{Q9Y230;Q15306;O96019}
	Pathogen[sspH2 P0CE12] interacts with 2 human partners:{Q15306;O96019}
	Pathogen[sopE O52623] interacts with 2 human partners:{Q15306;O96019}
	Pathogen[sopE2 Q7CQD4] interacts with 1 human partners:{Q15306}
	Pathogen[sopB O30916] interacts with 2 human partners:{Q15306;O96019}
	Pathogen[sopA E1WGZ9] interacts with 4 human partners:{O00213;Q9Y230;Q15306;O96019}
	Pathogen[avrA E1WAB0] interacts with 2 human partners:{Q15306;O96019}
	Pathogen[slrP Q8ZQQ2] interacts with 7 human partners:{O00213;Q9Y230;Q15306;P15923;Q9Y265;Q9UJU2;O96019}
	Pathogen[sptP P74873] interacts with 2 human partners:{Q15306;O96019}
	Pathogen[sipA E1WAC6] interacts with 3 human partners:{Q9Y230;Q15306;O96019}
	Pathogen[sseF O84951] interacts with 3 human partners:{Q9Y230;Q15306;O96019}
	Pathogen[spiC P0CZ04] interacts with 4 human partners:{Q9Y4A5;Q15306;O96019;Q15788}
	Pathogen[pipB2 Q8ZMM8] interacts with 2 human partners:{Q15306;O96019}
	Pathogen[sspH1 A4D0H6] interacts with 2 human partners:{Q15306;O96019}
	Pathogen[sipC E1WAC8] interacts with 2 human partners:{Q15306;O96019}
	Pathogen[sifA Q56061] interacts with 3 human partners:{Q9Y230;Q15306;O96019}
	Pathogen[sipC P0CL47] interacts with 2 human partners:{Q15306;O96019}
	Pathogen[sseL Q8ZNG2] interacts with 3 human partners:{Q9Y230;Q15306;O96019}
	Pathogen[sipB Q56134] interacts with 1 human partners:{Q15306}
	Pathogen[sopA Q8ZNR3] interacts with 4 human partners:{O00213;Q9Y230;Q15306;O96019}
	Pathogen[sseJ Q9FD10] interacts with 2 human partners:{Q15306;O96019}
	Pathogen[sseI Q8ZQ79] interacts with 2 human partners:{Q15306;O96019}
	Pathogen[sipA P0CL52] interacts with 3 human partners:{Q9Y230;Q15306;O96019}
[Cluster 98]GO:1900063+P	
	Pathogen[sseG O84952] interacts with 1 human partners:{O00429}
	Pathogen[spvB P74846] interacts with 1 human partners:{O00429}
	Pathogen[spvC P0A2M9] interacts with 1 human partners:{O00429}
	Pathogen[sspH2 P0CE12] interacts with 1 human partners:{O00429}
	Pathogen[sopE O52623] interacts with 1 human partners:{O00429}
	Pathogen[sopE2 Q7CQD4] interacts with 1 human partners:{O00429}
	Pathogen[sopB O30916] interacts with 1 human partners:{O00429}
	Pathogen[sopA E1WGZ9] interacts with 1 human partners:{O00429}
	Pathogen[avrA E1WAB0] interacts with 1 human partners:{O00429}
	Pathogen[slrP Q8ZQQ2] interacts with 1 human partners:{O00429}
	Pathogen[sptP P74873] interacts with 1 human partners:{O00429}
	Pathogen[sipA E1WAC6] interacts with 1 human partners:{O00429}
	Pathogen[sseF O84951] interacts with 1 human partners:{O00429}
	Pathogen[spiC P0CZ04] interacts with 1 human partners:{O00429}
	Pathogen[pipB2 Q8ZMM8] interacts with 1 human partners:{O00429}
	Pathogen[sspH1 A4D0H6] interacts with 1 human partners:{O00429}
	Pathogen[sipC E1WAC8] interacts with 1 human partners:{O00429}
	Pathogen[sifA Q56061] interacts with 1 human partners:{O00429}
	Pathogen[sipC P0CL47] interacts with 1 human partners:{O00429}
	Pathogen[sseL Q8ZNG2] interacts with 1 human partners:{O00429}
	Pathogen[sipB Q56134] interacts with 1 human partners:{O00429}
	Pathogen[sopA Q8ZNR3] interacts with 1 human partners:{O00429}
	Pathogen[sseJ Q9FD10] interacts with 1 human partners:{O00429}
	Pathogen[sseI Q8ZQ79] interacts with 1 human partners:{O00429}
	Pathogen[sipA P0CL52] interacts with 1 human partners:{O00429}
[Cluster 99]GO:0050873+P	biological_process	[name] brown fat cell differentiation	[def] "The process in which a relatively unspecialized cell acquires specialized features of a brown adipocyte, an animal connective tissue cell involved in adaptive thermogenesis. Brown adipocytes contain multiple small droplets of triglycerides and a high number of mitochondria." [PMID
	Pathogen[sseG O84952] interacts with 6 human partners:{P40617;P41220;P07550;P35354;P37231;P08588}
	Pathogen[spvB P74846] interacts with 6 human partners:{P40617;Q13751;P41220;Q16363;P35354;P08588}
	Pathogen[spvC P0A2M9] interacts with 6 human partners:{P40617;P41220;P07550;P35354;P37231;P08588}
	Pathogen[sspH2 P0CE12] interacts with 4 human partners:{P40617;P41220;P35354;P08588}
	Pathogen[sopE O52623] interacts with 5 human partners:{P40617;P41220;Q16363;P35354;P37231}
	Pathogen[sopE2 Q7CQD4] interacts with 2 human partners:{P40617;P35354}
	Pathogen[sopB O30916] interacts with 4 human partners:{P40617;P35354;P37231;P08588}
	Pathogen[sopA E1WGZ9] interacts with 6 human partners:{P40617;P41220;P07550;P35354;P37231;P08588}
	Pathogen[avrA E1WAB0] interacts with 2 human partners:{P40617;P35354}
	Pathogen[slrP Q8ZQQ2] interacts with 10 human partners:{P40617;Q12983;Q13751;P41220;Q16363;P17676;P07550;P35354;P37231;P08588}
	Pathogen[sptP P74873] interacts with 4 human partners:{P40617;P07550;P35354;P08588}
	Pathogen[sipA E1WAC6] interacts with 6 human partners:{P40617;P41220;P07550;P35354;P37231;P08588}
	Pathogen[sseF O84951] interacts with 6 human partners:{P40617;P41220;P07550;P35354;P37231;P08588}
	Pathogen[spiC P0CZ04] interacts with 9 human partners:{P40617;Q13751;P41220;P13945;Q16363;P07550;P35354;P37231;P08588}
	Pathogen[pipB2 Q8ZMM8] interacts with 2 human partners:{P40617;P35354}
	Pathogen[sspH1 A4D0H6] interacts with 5 human partners:{P40617;P07550;P35354;P37231;P08588}
	Pathogen[sipC E1WAC8] interacts with 4 human partners:{P40617;P41220;P35354;P37231}
	Pathogen[sifA Q56061] interacts with 6 human partners:{P40617;P41220;Q16363;P35354;P37231;P08588}
	Pathogen[sipC P0CL47] interacts with 4 human partners:{P40617;P41220;P35354;P37231}
	Pathogen[sseL Q8ZNG2] interacts with 5 human partners:{P40617;Q13751;P41220;P35354;P37231}
	Pathogen[sipB Q56134] interacts with 3 human partners:{P40617;P35354;P08588}
	Pathogen[sopA Q8ZNR3] interacts with 6 human partners:{P40617;P41220;P07550;P35354;P37231;P08588}
	Pathogen[sseJ Q9FD10] interacts with 3 human partners:{P40617;P41220;P35354}
	Pathogen[sseI Q8ZQ79] interacts with 5 human partners:{P40617;P41220;Q16363;P35354;P37231}
	Pathogen[sipA P0CL52] interacts with 6 human partners:{P40617;P41220;P07550;P35354;P37231;P08588}
[Cluster 100]GO:0045652+P	biological_process	[name] regulation of megakaryocyte differentiation	[def] "Any process that modulates the frequency, rate or extent of megakaryocyte differentiation." [GOC
	Pathogen[sseG O84952] interacts with 1 human partners:{Q06413}
	Pathogen[spvB P74846] interacts with 1 human partners:{Q06413}
	Pathogen[spvC P0A2M9] interacts with 1 human partners:{Q06413}
	Pathogen[sspH2 P0CE12] interacts with 1 human partners:{Q06413}
	Pathogen[sopE O52623] interacts with 1 human partners:{Q06413}
	Pathogen[sopE2 Q7CQD4] interacts with 1 human partners:{Q06413}
	Pathogen[sopB O30916] interacts with 1 human partners:{Q06413}
	Pathogen[sopA E1WGZ9] interacts with 1 human partners:{Q06413}
	Pathogen[avrA E1WAB0] interacts with 1 human partners:{Q06413}
	Pathogen[slrP Q8ZQQ2] interacts with 1 human partners:{Q06413}
	Pathogen[sptP P74873] interacts with 1 human partners:{Q06413}
	Pathogen[sipA E1WAC6] interacts with 1 human partners:{Q06413}
	Pathogen[sseF O84951] interacts with 1 human partners:{Q06413}
	Pathogen[spiC P0CZ04] interacts with 1 human partners:{Q06413}
	Pathogen[pipB2 Q8ZMM8] interacts with 1 human partners:{Q06413}
	Pathogen[sspH1 A4D0H6] interacts with 1 human partners:{Q06413}
	Pathogen[sipC E1WAC8] interacts with 1 human partners:{Q06413}
	Pathogen[sifA Q56061] interacts with 1 human partners:{Q06413}
	Pathogen[sipC P0CL47] interacts with 1 human partners:{Q06413}
	Pathogen[sseL Q8ZNG2] interacts with 1 human partners:{Q06413}
	Pathogen[sipB Q56134] interacts with 1 human partners:{Q06413}
	Pathogen[sopA Q8ZNR3] interacts with 1 human partners:{Q06413}
	Pathogen[sseJ Q9FD10] interacts with 1 human partners:{Q06413}
	Pathogen[sseI Q8ZQ79] interacts with 1 human partners:{Q06413}
	Pathogen[sipA P0CL52] interacts with 1 human partners:{Q06413}
[Cluster 101]GO:0038095+P	
	Pathogen[sseG O84952] interacts with 1 human partners:{P16591}
	Pathogen[spvB P74846] interacts with 1 human partners:{P16591}
	Pathogen[spvC P0A2M9] interacts with 1 human partners:{P16591}
	Pathogen[sspH2 P0CE12] interacts with 1 human partners:{P16591}
	Pathogen[sopE O52623] interacts with 1 human partners:{P16591}
	Pathogen[sopE2 Q7CQD4] interacts with 1 human partners:{P16591}
	Pathogen[sopB O30916] interacts with 1 human partners:{P16591}
	Pathogen[sopA E1WGZ9] interacts with 1 human partners:{P16591}
	Pathogen[avrA E1WAB0] interacts with 1 human partners:{P16591}
	Pathogen[slrP Q8ZQQ2] interacts with 1 human partners:{P16591}
	Pathogen[sptP P74873] interacts with 1 human partners:{P16591}
	Pathogen[sipA E1WAC6] interacts with 1 human partners:{P16591}
	Pathogen[sseF O84951] interacts with 1 human partners:{P16591}
	Pathogen[spiC P0CZ04] interacts with 1 human partners:{P16591}
	Pathogen[pipB2 Q8ZMM8] interacts with 1 human partners:{P16591}
	Pathogen[sspH1 A4D0H6] interacts with 1 human partners:{P16591}
	Pathogen[sipC E1WAC8] interacts with 1 human partners:{P16591}
	Pathogen[sifA Q56061] interacts with 1 human partners:{P16591}
	Pathogen[sipC P0CL47] interacts with 1 human partners:{P16591}
	Pathogen[sseL Q8ZNG2] interacts with 1 human partners:{P16591}
	Pathogen[sipB Q56134] interacts with 1 human partners:{P16591}
	Pathogen[sopA Q8ZNR3] interacts with 1 human partners:{P16591}
	Pathogen[sseJ Q9FD10] interacts with 1 human partners:{P16591}
	Pathogen[sseI Q8ZQ79] interacts with 1 human partners:{P16591}
	Pathogen[sipA P0CL52] interacts with 1 human partners:{P16591}
[Cluster 102]GO:0006486+P	biological_process	[name] protein glycosylation	[def] "A protein modification process that results in the addition of a sugar unit to a protein amino acid, e.g. the addition of glycan chains to proteins." [GOC
	Pathogen[sseG O84952] interacts with 3 human partners:{P98164;O15294;Q96JB2}
	Pathogen[spvB P74846] interacts with 3 human partners:{Q9UK23;P98164;O15294}
	Pathogen[spvC P0A2M9] interacts with 3 human partners:{P98164;O15294;Q96JB2}
	Pathogen[sspH2 P0CE12] interacts with 2 human partners:{P98164;O15294}
	Pathogen[sopE O52623] interacts with 3 human partners:{P98164;O15294;P19075}
	Pathogen[sopE2 Q7CQD4] interacts with 2 human partners:{P98164;O15294}
	Pathogen[sopB O30916] interacts with 2 human partners:{P98164;O15294}
	Pathogen[sopA E1WGZ9] interacts with 3 human partners:{P98164;O15294;Q96JB2}
	Pathogen[avrA E1WAB0] interacts with 2 human partners:{P98164;O15294}
	Pathogen[slrP Q8ZQQ2] interacts with 6 human partners:{O15305;P98164;O15294;Q96JB2;P19075;O15118}
	Pathogen[sptP P74873] interacts with 2 human partners:{P98164;O15294}
	Pathogen[sipA E1WAC6] interacts with 3 human partners:{P98164;O15294;Q96JB2}
	Pathogen[sseF O84951] interacts with 3 human partners:{P98164;O15294;Q96JB2}
	Pathogen[spiC P0CZ04] interacts with 4 human partners:{P98164;O15294;Q96JB2;P19075}
	Pathogen[pipB2 Q8ZMM8] interacts with 2 human partners:{P98164;O15294}
	Pathogen[sspH1 A4D0H6] interacts with 3 human partners:{P98164;O15294;Q96JB2}
	Pathogen[sipC E1WAC8] interacts with 2 human partners:{P98164;O15294}
	Pathogen[sifA Q56061] interacts with 5 human partners:{O15305;P98164;O15294;Q96JB2;P19075}
	Pathogen[sipC P0CL47] interacts with 2 human partners:{P98164;O15294}
	Pathogen[sseL Q8ZNG2] interacts with 2 human partners:{P98164;O15294}
	Pathogen[sipB Q56134] interacts with 2 human partners:{P98164;O15294}
	Pathogen[sopA Q8ZNR3] interacts with 3 human partners:{P98164;O15294;Q96JB2}
	Pathogen[sseJ Q9FD10] interacts with 2 human partners:{P98164;O15294}
	Pathogen[sseI Q8ZQ79] interacts with 2 human partners:{P98164;O15294}
	Pathogen[sipA P0CL52] interacts with 3 human partners:{P98164;O15294;Q96JB2}
[Cluster 103]GO:0032720+P	biological_process	[name] negative regulation of tumor necrosis factor production	[def] "Any process that stops, prevents, or reduces the frequency, rate, or extent of tumor necrosis factor production." [GOC
	Pathogen[sseG O84952] interacts with 10 human partners:{P32121;Q9Y616;Q14393;Q01726;Q8WVJ9;P30530;O00206;Q9HC29;Q9UBC1;P09211}
	Pathogen[spvB P74846] interacts with 7 human partners:{P32121;Q14393;P30530;O00206;Q9HC29;Q9UBC1;P09211}
	Pathogen[spvC P0A2M9] interacts with 9 human partners:{P32121;Q9Y616;Q14393;Q01726;P30530;O00206;Q9HC29;Q9UBC1;P09211}
	Pathogen[sspH2 P0CE12] interacts with 6 human partners:{P32121;Q9Y616;Q14393;O00206;Q9HC29;Q9UBC1}
	Pathogen[sopE O52623] interacts with 8 human partners:{P32121;Q9Y616;Q14393;Q01726;P30530;O00206;Q9HC29;Q9UBC1}
	Pathogen[sopE2 Q7CQD4] interacts with 4 human partners:{P32121;P30530;O00206;Q9HC29}
	Pathogen[sopB O30916] interacts with 8 human partners:{P32121;Q9Y616;Q14393;Q01726;P30530;O00206;Q9HC29;Q9UBC1}
	Pathogen[sopA E1WGZ9] interacts with 10 human partners:{P32121;Q9Y616;Q14393;Q01726;Q8WVJ9;P30530;O00206;Q9HC29;Q9UBC1;P09211}
	Pathogen[avrA E1WAB0] interacts with 6 human partners:{P32121;Q14393;P30530;Q9HC29;Q9UBC1;P09211}
	Pathogen[slrP Q8ZQQ2] interacts with 13 human partners:{P32121;Q9Y616;P10276;Q14393;Q01726;Q8WVJ9;P30530;O00206;Q9HC29;O60543;Q9UBC1;Q00613;P09211}
	Pathogen[sptP P74873] interacts with 7 human partners:{P32121;Q9Y616;Q14393;Q01726;O00206;Q9HC29;Q9UBC1}
	Pathogen[sipA E1WAC6] interacts with 10 human partners:{P32121;Q9Y616;Q14393;Q01726;Q8WVJ9;P30530;O00206;Q9HC29;Q9UBC1;P09211}
	Pathogen[sseF O84951] interacts with 10 human partners:{P32121;Q9Y616;Q14393;Q01726;Q8WVJ9;P30530;O00206;Q9HC29;Q9UBC1;P09211}
	Pathogen[spiC P0CZ04] interacts with 12 human partners:{P32121;Q9Y616;Q14393;P22301;Q01726;Q8WVJ9;P30530;O00206;Q9HC29;Q15672;Q9UBC1;P09211}
	Pathogen[pipB2 Q8ZMM8] interacts with 7 human partners:{P32121;Q9Y616;P30530;O00206;Q9HC29;Q9UBC1;P09211}
	Pathogen[sspH1 A4D0H6] interacts with 8 human partners:{P32121;Q9Y616;Q14393;Q01726;P30530;O00206;Q9HC29;Q9UBC1}
	Pathogen[sipC E1WAC8] interacts with 6 human partners:{P32121;Q14393;P30530;O00206;Q9HC29;Q9UBC1}
	Pathogen[sifA Q56061] interacts with 10 human partners:{P32121;Q9Y616;Q14393;Q01726;Q8WVJ9;P30530;O00206;Q9HC29;Q9UBC1;P09211}
	Pathogen[sipC P0CL47] interacts with 6 human partners:{P32121;Q14393;P30530;O00206;Q9HC29;Q9UBC1}
	Pathogen[sseL Q8ZNG2] interacts with 8 human partners:{P32121;Q9Y616;Q14393;P30530;O00206;Q9HC29;Q9UBC1;P09211}
	Pathogen[sipB Q56134] interacts with 4 human partners:{P30530;O00206;Q9HC29;Q9UBC1}
	Pathogen[sopA Q8ZNR3] interacts with 10 human partners:{P32121;Q9Y616;Q14393;Q01726;Q8WVJ9;P30530;O00206;Q9HC29;Q9UBC1;P09211}
	Pathogen[sseJ Q9FD10] interacts with 8 human partners:{P32121;Q9Y616;Q14393;Q01726;P30530;Q9HC29;Q9UBC1;P09211}
	Pathogen[sseI Q8ZQ79] interacts with 8 human partners:{P32121;Q9Y616;Q14393;P30530;O00206;Q9HC29;Q9UBC1;P09211}
	Pathogen[sipA P0CL52] interacts with 10 human partners:{P32121;Q9Y616;Q14393;Q01726;Q8WVJ9;P30530;O00206;Q9HC29;Q9UBC1;P09211}
[Cluster 104]GO:0042088+P	biological_process	[name] T-helper 1 type immune response	[def] "An immune response which is associated with resistance to intracellular bacteria, fungi, and protozoa, and pathological conditions such as arthritis, and which is typically orchestrated by the production of particular cytokines by T-helper 1 cells, most notably interferon-gamma, IL-2, and lymphotoxin." [GOC
	Pathogen[sseG O84952] interacts with 5 human partners:{Q9Y4K3;Q14116;O00206;Q01201;P20749}
	Pathogen[spvB P74846] interacts with 4 human partners:{Q9Y4K3;O00206;Q01201;P20749}
	Pathogen[spvC P0A2M9] interacts with 4 human partners:{Q9Y4K3;O00206;Q01201;P20749}
	Pathogen[sspH2 P0CE12] interacts with 4 human partners:{Q9Y4K3;O00206;Q01201;P20749}
	Pathogen[sopE O52623] interacts with 4 human partners:{Q9Y4K3;O00206;Q01201;P20749}
	Pathogen[sopE2 Q7CQD4] interacts with 4 human partners:{Q9Y4K3;O00206;Q01201;P20749}
	Pathogen[sopB O30916] interacts with 4 human partners:{Q9Y4K3;O00206;Q01201;P20749}
	Pathogen[sopA E1WGZ9] interacts with 5 human partners:{Q9Y4K3;Q14116;O00206;Q01201;P20749}
	Pathogen[avrA E1WAB0] interacts with 3 human partners:{Q9Y4K3;Q01201;P20749}
	Pathogen[slrP Q8ZQQ2] interacts with 7 human partners:{Q9Y4K3;Q14116;O00206;P29460;Q14213;Q01201;P20749}
	Pathogen[sptP P74873] interacts with 4 human partners:{Q9Y4K3;O00206;Q01201;P20749}
	Pathogen[sipA E1WAC6] interacts with 5 human partners:{Q9Y4K3;Q14116;O00206;Q01201;P20749}
	Pathogen[sseF O84951] interacts with 5 human partners:{Q9Y4K3;Q14116;O00206;Q01201;P20749}
	Pathogen[spiC P0CZ04] interacts with 5 human partners:{Q9Y4K3;Q14116;O00206;Q01201;P20749}
	Pathogen[pipB2 Q8ZMM8] interacts with 4 human partners:{Q9Y4K3;O00206;Q01201;P20749}
	Pathogen[sspH1 A4D0H6] interacts with 4 human partners:{Q9Y4K3;O00206;Q01201;P20749}
	Pathogen[sipC E1WAC8] interacts with 4 human partners:{Q9Y4K3;O00206;Q01201;P20749}
	Pathogen[sifA Q56061] interacts with 5 human partners:{Q9Y4K3;Q14116;O00206;Q01201;P20749}
	Pathogen[sipC P0CL47] interacts with 4 human partners:{Q9Y4K3;O00206;Q01201;P20749}
	Pathogen[sseL Q8ZNG2] interacts with 4 human partners:{Q9Y4K3;O00206;Q01201;P20749}
	Pathogen[sipB Q56134] interacts with 4 human partners:{Q9Y4K3;O00206;Q01201;P20749}
	Pathogen[sopA Q8ZNR3] interacts with 5 human partners:{Q9Y4K3;Q14116;O00206;Q01201;P20749}
	Pathogen[sseJ Q9FD10] interacts with 3 human partners:{Q9Y4K3;Q01201;P20749}
	Pathogen[sseI Q8ZQ79] interacts with 4 human partners:{Q9Y4K3;O00206;Q01201;P20749}
	Pathogen[sipA P0CL52] interacts with 5 human partners:{Q9Y4K3;Q14116;O00206;Q01201;P20749}
[Cluster 105]GO:0007600+P	biological_process	[name] sensory perception	[def] "The series of events required for an organism to receive a sensory stimulus, convert it to a molecular signal, and recognize and characterize the signal. This is a neurological process." [GOC
	Pathogen[sseG O84952] interacts with 4 human partners:{P35372;P32239;Q9Y5S1;Q13402}
	Pathogen[spvB P74846] interacts with 2 human partners:{Q9Y5S1;Q13402}
	Pathogen[spvC P0A2M9] interacts with 4 human partners:{P35372;P32239;Q9Y5S1;Q13402}
	Pathogen[sspH2 P0CE12] interacts with 2 human partners:{Q9Y5S1;Q13402}
	Pathogen[sopE O52623] interacts with 3 human partners:{P32239;Q9Y5S1;Q13402}
	Pathogen[sopE2 Q7CQD4] interacts with 1 human partners:{Q13402}
	Pathogen[sopB O30916] interacts with 2 human partners:{Q9Y5S1;Q13402}
	Pathogen[sopA E1WGZ9] interacts with 4 human partners:{P35372;P32239;Q9Y5S1;Q13402}
	Pathogen[avrA E1WAB0] interacts with 2 human partners:{Q9Y5S1;Q13402}
	Pathogen[slrP Q8ZQQ2] interacts with 4 human partners:{P35372;P32239;Q9Y5S1;Q13402}
	Pathogen[sptP P74873] interacts with 4 human partners:{P35372;P32239;Q9Y5S1;Q13402}
	Pathogen[sipA E1WAC6] interacts with 4 human partners:{P35372;P32239;Q9Y5S1;Q13402}
	Pathogen[sseF O84951] interacts with 4 human partners:{P35372;P32239;Q9Y5S1;Q13402}
	Pathogen[spiC P0CZ04] interacts with 5 human partners:{P35372;P41145;P32239;Q9Y5S1;Q13402}
	Pathogen[pipB2 Q8ZMM8] interacts with 2 human partners:{Q9Y5S1;Q13402}
	Pathogen[sspH1 A4D0H6] interacts with 4 human partners:{P35372;P32239;Q9Y5S1;Q13402}
	Pathogen[sipC E1WAC8] interacts with 2 human partners:{Q9Y5S1;Q13402}
	Pathogen[sifA Q56061] interacts with 2 human partners:{Q9Y5S1;Q13402}
	Pathogen[sipC P0CL47] interacts with 2 human partners:{Q9Y5S1;Q13402}
	Pathogen[sseL Q8ZNG2] interacts with 2 human partners:{Q9Y5S1;Q13402}
	Pathogen[sipB Q56134] interacts with 3 human partners:{P32239;Q9Y5S1;Q13402}
	Pathogen[sopA Q8ZNR3] interacts with 4 human partners:{P35372;P32239;Q9Y5S1;Q13402}
	Pathogen[sseJ Q9FD10] interacts with 2 human partners:{Q9Y5S1;Q13402}
	Pathogen[sseI Q8ZQ79] interacts with 2 human partners:{Q9Y5S1;Q13402}
	Pathogen[sipA P0CL52] interacts with 4 human partners:{P35372;P32239;Q9Y5S1;Q13402}
[Cluster 106]GO:0051457+P	biological_process	[name] maintenance of protein location in nucleus	[def] "Any process in which a protein is maintained in the nucleus and prevented from moving elsewhere. These include sequestration within the nucleus, protein stabilization to prevent transport elsewhere and the active retrieval of proteins that escape the nucleus." [GOC
	Pathogen[sseG O84952] interacts with 3 human partners:{P36404;Q96RK4;P20749}
	Pathogen[spvB P74846] interacts with 3 human partners:{P36404;Q96RK4;P20749}
	Pathogen[spvC P0A2M9] interacts with 3 human partners:{P36404;Q96RK4;P20749}
	Pathogen[sspH2 P0CE12] interacts with 3 human partners:{P36404;Q96RK4;P20749}
	Pathogen[sopE O52623] interacts with 3 human partners:{P36404;Q96RK4;P20749}
	Pathogen[sopE2 Q7CQD4] interacts with 2 human partners:{P36404;P20749}
	Pathogen[sopB O30916] interacts with 2 human partners:{P36404;P20749}
	Pathogen[sopA E1WGZ9] interacts with 3 human partners:{P36404;Q96RK4;P20749}
	Pathogen[avrA E1WAB0] interacts with 3 human partners:{P36404;Q96RK4;P20749}
	Pathogen[slrP Q8ZQQ2] interacts with 5 human partners:{P29590;Q14149;P36404;Q96RK4;P20749}
	Pathogen[sptP P74873] interacts with 2 human partners:{P36404;P20749}
	Pathogen[sipA E1WAC6] interacts with 3 human partners:{P36404;Q96RK4;P20749}
	Pathogen[sseF O84951] interacts with 3 human partners:{P36404;Q96RK4;P20749}
	Pathogen[spiC P0CZ04] interacts with 3 human partners:{P36404;Q96RK4;P20749}
	Pathogen[pipB2 Q8ZMM8] interacts with 2 human partners:{P36404;P20749}
	Pathogen[sspH1 A4D0H6] interacts with 3 human partners:{P36404;Q96RK4;P20749}
	Pathogen[sipC E1WAC8] interacts with 3 human partners:{P36404;Q96RK4;P20749}
	Pathogen[sifA Q56061] interacts with 4 human partners:{Q14149;P36404;Q96RK4;P20749}
	Pathogen[sipC P0CL47] interacts with 3 human partners:{P36404;Q96RK4;P20749}
	Pathogen[sseL Q8ZNG2] interacts with 3 human partners:{P36404;Q96RK4;P20749}
	Pathogen[sipB Q56134] interacts with 2 human partners:{P36404;P20749}
	Pathogen[sopA Q8ZNR3] interacts with 3 human partners:{P36404;Q96RK4;P20749}
	Pathogen[sseJ Q9FD10] interacts with 3 human partners:{P36404;Q96RK4;P20749}
	Pathogen[sseI Q8ZQ79] interacts with 3 human partners:{P36404;Q96RK4;P20749}
	Pathogen[sipA P0CL52] interacts with 3 human partners:{P36404;Q96RK4;P20749}
[Cluster 107]GO:0010659+P	biological_process	[name] cardiac muscle cell apoptosis	[def] "A form of programmed cell death induced by external or internal signals that trigger the activity of proteolytic caspases, whose actions dismantle a cardiac muscle cell and result in its death. Cardiac muscle cells are striated muscle cells that are responsible for heart contraction." [GOC
	Pathogen[sseG O84952] interacts with 1 human partners:{Q15349}
	Pathogen[spvB P74846] interacts with 1 human partners:{Q15349}
	Pathogen[spvC P0A2M9] interacts with 1 human partners:{Q15349}
	Pathogen[sspH2 P0CE12] interacts with 1 human partners:{Q15349}
	Pathogen[sopE O52623] interacts with 1 human partners:{Q15349}
	Pathogen[sopE2 Q7CQD4] interacts with 1 human partners:{Q15349}
	Pathogen[sopB O30916] interacts with 1 human partners:{Q15349}
	Pathogen[sopA E1WGZ9] interacts with 1 human partners:{Q15349}
	Pathogen[avrA E1WAB0] interacts with 1 human partners:{Q15349}
	Pathogen[slrP Q8ZQQ2] interacts with 1 human partners:{Q15349}
	Pathogen[sptP P74873] interacts with 1 human partners:{Q15349}
	Pathogen[sipA E1WAC6] interacts with 1 human partners:{Q15349}
	Pathogen[sseF O84951] interacts with 1 human partners:{Q15349}
	Pathogen[spiC P0CZ04] interacts with 1 human partners:{Q15349}
	Pathogen[pipB2 Q8ZMM8] interacts with 1 human partners:{Q15349}
	Pathogen[sspH1 A4D0H6] interacts with 1 human partners:{Q15349}
	Pathogen[sipC E1WAC8] interacts with 1 human partners:{Q15349}
	Pathogen[sifA Q56061] interacts with 1 human partners:{Q15349}
	Pathogen[sipC P0CL47] interacts with 1 human partners:{Q15349}
	Pathogen[sseL Q8ZNG2] interacts with 1 human partners:{Q15349}
	Pathogen[sipB Q56134] interacts with 1 human partners:{Q15349}
	Pathogen[sopA Q8ZNR3] interacts with 1 human partners:{Q15349}
	Pathogen[sseJ Q9FD10] interacts with 1 human partners:{Q15349}
	Pathogen[sseI Q8ZQ79] interacts with 1 human partners:{Q15349}
	Pathogen[sipA P0CL52] interacts with 1 human partners:{Q15349}
[Cluster 108]GO:0045666+P	biological_process	[name] positive regulation of neuron differentiation	[def] "Any process that activates or increases the frequency, rate or extent of neuron differentiation." [GOC
	Pathogen[sseG O84952] interacts with 14 human partners:{Q9H8V3;P61586;O75553;Q06413;Q99689;P61158;P48431;P46821;P11362;O60271;Q12982;P48061;P49758;P13501}
	Pathogen[spvB P74846] interacts with 12 human partners:{Q9H8V3;P61586;O75553;Q06413;Q99689;P61158;P48431;P05556;P46821;P11362;O60271;Q12982}
	Pathogen[spvC P0A2M9] interacts with 13 human partners:{Q9H8V3;P61586;Q06413;Q99689;P61158;P48431;P46821;P11362;O60271;Q12982;P48061;P49758;P13501}
	Pathogen[sspH2 P0CE12] interacts with 9 human partners:{Q9H8V3;P61586;Q06413;P61158;P48431;P46821;P11362;Q12982;P13501}
	Pathogen[sopE O52623] interacts with 12 human partners:{Q9H8V3;P61586;O75553;Q06413;P61158;Q9Y261;P48431;P11362;O60271;Q12982;P49758;Q693B1}
	Pathogen[sopE2 Q7CQD4] interacts with 7 human partners:{Q9H8V3;P61586;Q06413;P61158;P46821;P11362;Q12982}
	Pathogen[sopB O30916] interacts with 9 human partners:{Q9H8V3;P61586;Q06413;P61158;P48431;P46821;P11362;Q12982;P13501}
	Pathogen[sopA E1WGZ9] interacts with 17 human partners:{Q9H8V3;P61586;O75553;Q06413;Q99689;P61158;P48431;P46821;Q13562;P11362;O60271;Q12982;P48061;P49758;Q693B1;P13501;Q9Y4Z2}
	Pathogen[avrA E1WAB0] interacts with 11 human partners:{Q9H8V3;P61586;O75553;Q06413;Q99689;P61158;P48431;P46821;P11362;O60271;Q12982}
	Pathogen[slrP Q8ZQQ2] interacts with 29 human partners:{Q9H8V3;Q15784;Q2TAL6;P61586;O75553;Q06413;P35716;P18825;Q99689;P61158;Q9Y261;P52952;Q9NQ87;P48431;P46821;P12644;Q15465;Q13562;P78415;P11362;P15923;O60271;Q12982;P48061;P49758;Q693B1;P13501;Q9Y4Z2;Q99081}
	Pathogen[sptP P74873] interacts with 8 human partners:{Q9H8V3;P61586;Q06413;P61158;P46821;P11362;Q12982;P13501}
	Pathogen[sipA E1WAC6] interacts with 14 human partners:{Q9H8V3;P61586;O75553;Q06413;Q99689;P61158;P48431;P46821;P11362;O60271;Q12982;P48061;P49758;P13501}
	Pathogen[sseF O84951] interacts with 14 human partners:{Q9H8V3;P61586;O75553;Q06413;Q99689;P61158;P48431;P46821;P11362;O60271;Q12982;P48061;P49758;P13501}
	Pathogen[spiC P0CZ04] interacts with 17 human partners:{Q9H8V3;P61586;P18089;O75553;Q06413;Q99689;P61158;P48431;P46821;P11362;O60271;Q12982;P48061;P49758;P13501;Q15788;Q99081}
	Pathogen[pipB2 Q8ZMM8] interacts with 11 human partners:{Q9H8V3;P61586;O75553;Q06413;Q99689;P61158;P48431;P46821;P11362;O60271;Q12982}
	Pathogen[sspH1 A4D0H6] interacts with 12 human partners:{Q9H8V3;P61586;Q06413;Q99689;P61158;P48431;P46821;P11362;O60271;Q12982;P48061;P13501}
	Pathogen[sipC E1WAC8] interacts with 8 human partners:{Q9H8V3;P61586;Q06413;P61158;P46821;P11362;Q12982;P13501}
	Pathogen[sifA Q56061] interacts with 16 human partners:{Q9H8V3;O75553;Q06413;Q99689;P61158;Q9Y261;P48431;P46821;P11362;O60271;Q12982;P48061;P49758;Q693B1;P13501;Q9Y4Z2}
	Pathogen[sipC P0CL47] interacts with 8 human partners:{Q9H8V3;P61586;Q06413;P61158;P46821;P11362;Q12982;P13501}
	Pathogen[sseL Q8ZNG2] interacts with 14 human partners:{Q9H8V3;P61586;O75553;Q06413;Q99689;P61158;P48431;P46821;P11362;O60271;Q12982;P49758;Q693B1;P13501}
	Pathogen[sipB Q56134] interacts with 6 human partners:{Q9H8V3;P61586;Q06413;P61158;P11362;Q12982}
	Pathogen[sopA Q8ZNR3] interacts with 17 human partners:{Q9H8V3;P61586;O75553;Q06413;Q99689;P61158;P48431;P46821;Q13562;P11362;O60271;Q12982;P48061;P49758;Q693B1;P13501;Q9Y4Z2}
	Pathogen[sseJ Q9FD10] interacts with 11 human partners:{Q9H8V3;P61586;O75553;Q06413;Q99689;P61158;P48431;P46821;P11362;O60271;Q12982}
	Pathogen[sseI Q8ZQ79] interacts with 11 human partners:{Q9H8V3;P61586;O75553;Q06413;Q99689;P61158;P48431;P46821;P11362;O60271;Q12982}
	Pathogen[sipA P0CL52] interacts with 14 human partners:{Q9H8V3;P61586;O75553;Q06413;Q99689;P61158;P48431;P46821;P11362;O60271;Q12982;P48061;P49758;P13501}
[Cluster 109]GO:0071398+P	biological_process	[name] cellular response to fatty acid	[def] "Any process that results in a change in state or activity of a cell (in terms of movement, secretion, enzyme production, gene expression, etc.) as a result of a fatty acid stimulus." [GOC
	Pathogen[sseG O84952] interacts with 3 human partners:{P14635;P27986;Q7Z2X4}
	Pathogen[spvB P74846] interacts with 2 human partners:{P14635;P27986}
	Pathogen[spvC P0A2M9] interacts with 2 human partners:{P14635;P27986}
	Pathogen[sspH2 P0CE12] interacts with 2 human partners:{P14635;P27986}
	Pathogen[sopE O52623] interacts with 2 human partners:{P14635;P27986}
	Pathogen[sopE2 Q7CQD4] interacts with 2 human partners:{P14635;P27986}
	Pathogen[sopB O30916] interacts with 2 human partners:{P14635;P27986}
	Pathogen[sopA E1WGZ9] interacts with 3 human partners:{P14635;P27986;Q7Z2X4}
	Pathogen[avrA E1WAB0] interacts with 2 human partners:{P14635;P27986}
	Pathogen[slrP Q8ZQQ2] interacts with 4 human partners:{P14635;P27986;Q01094;Q7Z2X4}
	Pathogen[sptP P74873] interacts with 2 human partners:{P14635;P27986}
	Pathogen[sipA E1WAC6] interacts with 3 human partners:{P14635;P27986;Q7Z2X4}
	Pathogen[sseF O84951] interacts with 3 human partners:{P14635;P27986;Q7Z2X4}
	Pathogen[spiC P0CZ04] interacts with 3 human partners:{P14635;P27986;Q7Z2X4}
	Pathogen[pipB2 Q8ZMM8] interacts with 2 human partners:{P14635;P27986}
	Pathogen[sspH1 A4D0H6] interacts with 2 human partners:{P14635;P27986}
	Pathogen[sipC E1WAC8] interacts with 2 human partners:{P14635;P27986}
	Pathogen[sifA Q56061] interacts with 3 human partners:{P14635;P27986;Q7Z2X4}
	Pathogen[sipC P0CL47] interacts with 2 human partners:{P14635;P27986}
	Pathogen[sseL Q8ZNG2] interacts with 2 human partners:{P14635;P27986}
	Pathogen[sipB Q56134] interacts with 2 human partners:{P14635;P27986}
	Pathogen[sopA Q8ZNR3] interacts with 3 human partners:{P14635;P27986;Q7Z2X4}
	Pathogen[sseJ Q9FD10] interacts with 2 human partners:{P14635;P27986}
	Pathogen[sseI Q8ZQ79] interacts with 2 human partners:{P14635;P27986}
	Pathogen[sipA P0CL52] interacts with 3 human partners:{P14635;P27986;Q7Z2X4}
[Cluster 110]GO:0010942+P	biological_process	[name] positive regulation of cell death	[def] "Any process that increases the rate or frequency of cell death. Cell death is the specific activation or halting of processes within a cell so that its vital functions markedly cease, rather than simply deteriorating gradually over time, which culminates in cell death." [GOC
	Pathogen[sseG O84952] interacts with 5 human partners:{P10914;Q9Y2T1;P46527;Q5S007;Q9BVA0}
	Pathogen[spvB P74846] interacts with 8 human partners:{P68871;P10914;Q9Y2T1;P46527;P69905;P29279;Q5S007;Q9BVA0}
	Pathogen[spvC P0A2M9] interacts with 5 human partners:{P10914;Q9Y2T1;P46527;Q5S007;Q9BVA0}
	Pathogen[sspH2 P0CE12] interacts with 6 human partners:{P10914;Q9Y2T1;P46527;P29279;Q5S007;Q9BVA0}
	Pathogen[sopE O52623] interacts with 4 human partners:{P10914;Q9Y2T1;Q5S007;Q9BVA0}
	Pathogen[sopE2 Q7CQD4] interacts with 5 human partners:{P10914;Q9Y2T1;P46527;Q5S007;Q9BVA0}
	Pathogen[sopB O30916] interacts with 5 human partners:{P10914;Q9Y2T1;P46527;Q5S007;Q9BVA0}
	Pathogen[sopA E1WGZ9] interacts with 5 human partners:{P10914;Q9Y2T1;P46527;Q5S007;Q9BVA0}
	Pathogen[avrA E1WAB0] interacts with 5 human partners:{P10914;Q9Y2T1;P46527;Q5S007;Q9BVA0}
	Pathogen[slrP Q8ZQQ2] interacts with 12 human partners:{P68871;Q92633;P10914;P42330;Q9Y2T1;P46527;P69905;P12644;P29279;Q5S007;Q9BVA0;Q9BRK4}
	Pathogen[sptP P74873] interacts with 4 human partners:{P10914;Q9Y2T1;Q5S007;Q9BVA0}
	Pathogen[sipA E1WAC6] interacts with 5 human partners:{P10914;Q9Y2T1;P46527;Q5S007;Q9BVA0}
	Pathogen[sseF O84951] interacts with 5 human partners:{P10914;Q9Y2T1;P46527;Q5S007;Q9BVA0}
	Pathogen[spiC P0CZ04] interacts with 8 human partners:{P68871;P10914;Q9Y2T1;P46527;P69905;P29279;Q5S007;Q9BVA0}
	Pathogen[pipB2 Q8ZMM8] interacts with 5 human partners:{P10914;Q9Y2T1;P46527;Q5S007;Q9BVA0}
	Pathogen[sspH1 A4D0H6] interacts with 5 human partners:{P10914;Q9Y2T1;P46527;Q5S007;Q9BVA0}
	Pathogen[sipC E1WAC8] interacts with 4 human partners:{P10914;Q9Y2T1;Q5S007;Q9BVA0}
	Pathogen[sifA Q56061] interacts with 8 human partners:{P68871;P10914;Q9Y2T1;P46527;P69905;Q5S007;Q9BVA0;Q9BRK4}
	Pathogen[sipC P0CL47] interacts with 4 human partners:{P10914;Q9Y2T1;Q5S007;Q9BVA0}
	Pathogen[sseL Q8ZNG2] interacts with 5 human partners:{P10914;Q9Y2T1;P46527;Q5S007;Q9BVA0}
	Pathogen[sipB Q56134] interacts with 4 human partners:{P10914;Q9Y2T1;Q5S007;Q9BVA0}
	Pathogen[sopA Q8ZNR3] interacts with 5 human partners:{P10914;Q9Y2T1;P46527;Q5S007;Q9BVA0}
	Pathogen[sseJ Q9FD10] interacts with 5 human partners:{P10914;Q9Y2T1;P46527;Q5S007;Q9BVA0}
	Pathogen[sseI Q8ZQ79] interacts with 5 human partners:{P10914;Q9Y2T1;P46527;Q5S007;Q9BVA0}
	Pathogen[sipA P0CL52] interacts with 5 human partners:{P10914;Q9Y2T1;P46527;Q5S007;Q9BVA0}
[Cluster 111]GO:0090085+P	biological_process	[name] regulation of protein deubiquitination	[def] "Any process that modulates the frequency, rate or extent of protein deubiquitination. Protein deubiquitination is the removal of one or more ubiquitin groups from a protein." [GOC
	Pathogen[sseG O84952] interacts with 1 human partners:{Q96J02}
	Pathogen[spvB P74846] interacts with 1 human partners:{Q96J02}
	Pathogen[spvC P0A2M9] interacts with 1 human partners:{Q96J02}
	Pathogen[sspH2 P0CE12] interacts with 1 human partners:{Q96J02}
	Pathogen[sopE O52623] interacts with 1 human partners:{Q96J02}
	Pathogen[sopE2 Q7CQD4] interacts with 1 human partners:{Q96J02}
	Pathogen[sopB O30916] interacts with 1 human partners:{Q96J02}
	Pathogen[sopA E1WGZ9] interacts with 1 human partners:{Q96J02}
	Pathogen[avrA E1WAB0] interacts with 1 human partners:{Q96J02}
	Pathogen[slrP Q8ZQQ2] interacts with 1 human partners:{Q96J02}
	Pathogen[sptP P74873] interacts with 1 human partners:{Q96J02}
	Pathogen[sipA E1WAC6] interacts with 1 human partners:{Q96J02}
	Pathogen[sseF O84951] interacts with 1 human partners:{Q96J02}
	Pathogen[spiC P0CZ04] interacts with 1 human partners:{Q96J02}
	Pathogen[pipB2 Q8ZMM8] interacts with 1 human partners:{Q96J02}
	Pathogen[sspH1 A4D0H6] interacts with 1 human partners:{Q96J02}
	Pathogen[sipC E1WAC8] interacts with 1 human partners:{Q96J02}
	Pathogen[sifA Q56061] interacts with 1 human partners:{Q96J02}
	Pathogen[sipC P0CL47] interacts with 1 human partners:{Q96J02}
	Pathogen[sseL Q8ZNG2] interacts with 1 human partners:{Q96J02}
	Pathogen[sipB Q56134] interacts with 1 human partners:{Q96J02}
	Pathogen[sopA Q8ZNR3] interacts with 1 human partners:{Q96J02}
	Pathogen[sseJ Q9FD10] interacts with 1 human partners:{Q96J02}
	Pathogen[sseI Q8ZQ79] interacts with 1 human partners:{Q96J02}
	Pathogen[sipA P0CL52] interacts with 1 human partners:{Q96J02}
[Cluster 112]GO:0032092+P	biological_process	[name] positive regulation of protein binding	[def] "Any process that activates or increases the frequency, rate or extent of protein binding." [GOC
	Pathogen[sseG O84952] interacts with 19 human partners:{Q96RU7;P02549;Q9H8T0;P11171;O00255;P49407;Q9HCM4;Q9H2X6;P62826;O00522;P62942;P34932;Q8IUC6;P49841;P98161;P35611;Q00535;Q05682;Q9NZJ5}
	Pathogen[spvB P74846] interacts with 18 human partners:{Q96RU7;P02549;Q9H8T0;P11171;P49407;Q9HCM4;Q9H2X6;P62826;O00522;P62942;P34932;Q8IUC6;P49841;P35611;Q00535;Q6VY07;Q05682;Q9NZJ5}
	Pathogen[spvC P0A2M9] interacts with 18 human partners:{Q96RU7;P02549;Q9H8T0;P11171;P49407;Q9HCM4;Q9H2X6;P62826;O00522;P62942;P34932;Q8IUC6;P49841;P98161;P35611;Q00535;Q05682;Q9NZJ5}
	Pathogen[sspH2 P0CE12] interacts with 15 human partners:{P02549;Q9H8T0;P11171;P49407;Q9HCM4;Q9H2X6;P62826;O00522;P62942;P34932;Q8IUC6;P49841;Q00535;Q05682;Q9NZJ5}
	Pathogen[sopE O52623] interacts with 17 human partners:{Q96RU7;P02549;Q9H8T0;P11171;P49407;Q9HCM4;Q9H2X6;P62826;O00522;P62942;P34932;Q8IUC6;P49841;P35611;Q00535;Q05682;Q9NZJ5}
	Pathogen[sopE2 Q7CQD4] interacts with 14 human partners:{Q96RU7;P02549;Q9H8T0;P11171;Q9HCM4;Q9H2X6;P62826;O00522;P62942;Q8IUC6;P49841;Q00535;Q05682;Q9NZJ5}
	Pathogen[sopB O30916] interacts with 17 human partners:{Q96RU7;P02549;Q9H8T0;P11171;P49407;Q9HCM4;Q9H2X6;P62826;O00522;P62942;P34932;Q8IUC6;P49841;P98161;Q00535;Q05682;Q9NZJ5}
	Pathogen[sopA E1WGZ9] interacts with 19 human partners:{Q96RU7;P02549;Q9H8T0;P11171;O00255;P49407;Q9HCM4;Q9H2X6;P62826;O00522;P62942;P34932;Q8IUC6;P49841;P98161;P35611;Q00535;Q05682;Q9NZJ5}
	Pathogen[avrA E1WAB0] interacts with 17 human partners:{Q96RU7;P02549;Q9H8T0;P11171;P49407;Q9HCM4;Q9H2X6;P62826;O00522;P62942;P34932;Q8IUC6;P49841;P35611;Q00535;Q05682;Q9NZJ5}
	Pathogen[slrP Q8ZQQ2] interacts with 21 human partners:{Q96RU7;P02549;Q9H8T0;P11171;O00255;P49407;Q9HCM4;Q9H2X6;P62826;O00522;P62942;P34932;Q8IUC6;P49841;P56704;P35611;Q00535;Q6VY07;Q96CG8;Q05682;Q9NZJ5}
	Pathogen[sptP P74873] interacts with 15 human partners:{Q96RU7;P02549;P11171;P49407;Q9HCM4;Q9H2X6;P62826;O00522;P62942;P34932;Q8IUC6;P49841;Q00535;Q05682;Q9NZJ5}
	Pathogen[sipA E1WAC6] interacts with 19 human partners:{Q96RU7;P02549;Q9H8T0;P11171;O00255;P49407;Q9HCM4;Q9H2X6;P62826;O00522;P62942;P34932;Q8IUC6;P49841;P98161;P35611;Q00535;Q05682;Q9NZJ5}
	Pathogen[sseF O84951] interacts with 19 human partners:{Q96RU7;P02549;Q9H8T0;P11171;O00255;P49407;Q9HCM4;Q9H2X6;P62826;O00522;P62942;P34932;Q8IUC6;P49841;P98161;P35611;Q00535;Q05682;Q9NZJ5}
	Pathogen[spiC P0CZ04] interacts with 19 human partners:{Q96RU7;P02549;Q9H8T0;P11171;O00255;P49407;Q9HCM4;Q9H2X6;P62826;O00522;P62942;P34932;Q8IUC6;P49841;P35611;Q00535;Q6VY07;Q05682;Q9NZJ5}
	Pathogen[pipB2 Q8ZMM8] interacts with 17 human partners:{Q96RU7;P02549;Q9H8T0;P11171;P49407;Q9HCM4;Q9H2X6;P62826;O00522;P62942;P34932;Q8IUC6;P49841;P35611;Q00535;Q05682;Q9NZJ5}
	Pathogen[sspH1 A4D0H6] interacts with 16 human partners:{Q96RU7;P02549;Q9H8T0;P11171;P49407;Q9HCM4;Q9H2X6;P62826;O00522;P62942;P34932;Q8IUC6;P49841;Q00535;Q05682;Q9NZJ5}
	Pathogen[sipC E1WAC8] interacts with 17 human partners:{Q96RU7;P02549;Q9H8T0;P11171;Q9HCM4;Q9H2X6;P62826;O00522;P62942;P34932;Q8IUC6;P49841;P98161;P35611;Q00535;Q05682;Q9NZJ5}
	Pathogen[sifA Q56061] interacts with 18 human partners:{Q96RU7;P02549;Q9H8T0;P11171;P49407;Q9HCM4;Q9H2X6;P62826;O00522;P62942;P34932;Q8IUC6;P49841;P98161;P35611;Q00535;Q05682;Q9NZJ5}
	Pathogen[sipC P0CL47] interacts with 17 human partners:{Q96RU7;P02549;Q9H8T0;P11171;Q9HCM4;Q9H2X6;P62826;O00522;P62942;P34932;Q8IUC6;P49841;P98161;P35611;Q00535;Q05682;Q9NZJ5}
	Pathogen[sseL Q8ZNG2] interacts with 18 human partners:{Q96RU7;P02549;Q9H8T0;P11171;P49407;Q9HCM4;Q9H2X6;P62826;O00522;P62942;P34932;Q8IUC6;P49841;P98161;P35611;Q00535;Q05682;Q9NZJ5}
	Pathogen[sipB Q56134] interacts with 15 human partners:{Q96RU7;P02549;P11171;Q9HCM4;Q9H2X6;P62826;O00522;P62942;P34932;Q8IUC6;P49841;P98161;Q00535;Q05682;Q9NZJ5}
	Pathogen[sopA Q8ZNR3] interacts with 19 human partners:{Q96RU7;P02549;Q9H8T0;P11171;O00255;P49407;Q9HCM4;Q9H2X6;P62826;O00522;P62942;P34932;Q8IUC6;P49841;P98161;P35611;Q00535;Q05682;Q9NZJ5}
	Pathogen[sseJ Q9FD10] interacts with 17 human partners:{Q96RU7;P02549;Q9H8T0;P11171;P49407;Q9HCM4;Q9H2X6;P62826;O00522;P62942;P34932;Q8IUC6;P49841;P35611;Q00535;Q05682;Q9NZJ5}
	Pathogen[sseI Q8ZQ79] interacts with 17 human partners:{Q96RU7;P02549;Q9H8T0;P11171;P49407;Q9HCM4;Q9H2X6;P62826;O00522;P62942;P34932;Q8IUC6;P49841;P35611;Q00535;Q05682;Q9NZJ5}
	Pathogen[sipA P0CL52] interacts with 19 human partners:{Q96RU7;P02549;Q9H8T0;P11171;O00255;P49407;Q9HCM4;Q9H2X6;P62826;O00522;P62942;P34932;Q8IUC6;P49841;P98161;P35611;Q00535;Q05682;Q9NZJ5}
[Cluster 113]GO:0050775+P	biological_process	[name] positive regulation of dendrite morphogenesis	[def] "Any process that activates or increases the frequency, rate or extent of dendrite morphogenesis." [GOC
	Pathogen[sseG O84952] interacts with 8 human partners:{O76039;Q9NZN1;P61158;Q9Y6R0;P49757;Q9UJX6;P08581;Q13418}
	Pathogen[spvB P74846] interacts with 5 human partners:{P61158;Q9Y6R0;Q9UJX6;P08581;Q13418}
	Pathogen[spvC P0A2M9] interacts with 8 human partners:{O76039;Q9NZN1;P61158;Q9Y6R0;P49757;Q14444;P08581;Q13418}
	Pathogen[sspH2 P0CE12] interacts with 3 human partners:{P61158;P08581;Q13418}
	Pathogen[sopE O52623] interacts with 7 human partners:{O76039;Q9NZN1;P61158;Q9Y6R0;P49757;P08581;Q13418}
	Pathogen[sopE2 Q7CQD4] interacts with 3 human partners:{P61158;P08581;Q13418}
	Pathogen[sopB O30916] interacts with 5 human partners:{O76039;P61158;Q14444;P08581;Q13418}
	Pathogen[sopA E1WGZ9] interacts with 9 human partners:{O76039;Q9NZN1;P61158;Q9Y6R0;P49757;Q14444;Q9UJX6;P08581;Q13418}
	Pathogen[avrA E1WAB0] interacts with 7 human partners:{O76039;P61158;Q9Y6R0;P49757;Q9UJX6;P08581;Q13418}
	Pathogen[slrP Q8ZQQ2] interacts with 11 human partners:{P24588;Q15797;O76039;Q9NZN1;P61158;Q9Y6R0;P49757;Q14444;Q9UJX6;P08581;Q13418}
	Pathogen[sptP P74873] interacts with 3 human partners:{P61158;P08581;Q13418}
	Pathogen[sipA E1WAC6] interacts with 9 human partners:{O76039;Q9NZN1;P61158;Q9Y6R0;P49757;Q14444;Q9UJX6;P08581;Q13418}
	Pathogen[sseF O84951] interacts with 9 human partners:{O76039;Q9NZN1;P61158;Q9Y6R0;P49757;Q14444;Q9UJX6;P08581;Q13418}
	Pathogen[spiC P0CZ04] interacts with 9 human partners:{O76039;Q9NZN1;P61158;Q9Y6R0;P49757;Q14444;Q9UJX6;P08581;Q13418}
	Pathogen[pipB2 Q8ZMM8] interacts with 5 human partners:{O76039;P61158;Q9Y6R0;P08581;Q13418}
	Pathogen[sspH1 A4D0H6] interacts with 5 human partners:{P61158;P49757;Q14444;P08581;Q13418}
	Pathogen[sipC E1WAC8] interacts with 6 human partners:{O76039;Q9NZN1;P61158;Q9Y6R0;P08581;Q13418}
	Pathogen[sifA Q56061] interacts with 8 human partners:{O76039;Q9NZN1;P61158;Q9Y6R0;P49757;Q9UJX6;P08581;Q13418}
	Pathogen[sipC P0CL47] interacts with 6 human partners:{O76039;Q9NZN1;P61158;Q9Y6R0;P08581;Q13418}
	Pathogen[sseL Q8ZNG2] interacts with 7 human partners:{O76039;Q9NZN1;P61158;Q9Y6R0;P49757;P08581;Q13418}
	Pathogen[sipB Q56134] interacts with 3 human partners:{P61158;P08581;Q13418}
	Pathogen[sopA Q8ZNR3] interacts with 9 human partners:{O76039;Q9NZN1;P61158;Q9Y6R0;P49757;Q14444;Q9UJX6;P08581;Q13418}
	Pathogen[sseJ Q9FD10] interacts with 7 human partners:{O76039;P61158;Q9Y6R0;P49757;Q9UJX6;P08581;Q13418}
	Pathogen[sseI Q8ZQ79] interacts with 7 human partners:{O76039;Q9NZN1;P61158;Q9Y6R0;P49757;P08581;Q13418}
	Pathogen[sipA P0CL52] interacts with 9 human partners:{O76039;Q9NZN1;P61158;Q9Y6R0;P49757;Q14444;Q9UJX6;P08581;Q13418}
[Cluster 114]GO:0090023+P	biological_process	[name] positive regulation of neutrophil chemotaxis	[def] "Any process that increases the frequency, rate, or extent of neutrophil chemotaxis. Neutrophil chemotaxis is the directed movement of a neutrophil cell, the most numerous polymorphonuclear leukocyte found in the blood, in response to an external stimulus, usually an infection or wounding." [GOC
	Pathogen[sseG O84952] interacts with 3 human partners:{Q8IU85;P58753;P10145}
	Pathogen[spvB P74846] interacts with 3 human partners:{P58753;P35443;P10145}
	Pathogen[spvC P0A2M9] interacts with 3 human partners:{Q8IU85;P58753;P10145}
	Pathogen[sspH2 P0CE12] interacts with 2 human partners:{P58753;P35443}
	Pathogen[sopE O52623] interacts with 4 human partners:{Q8IU85;P58753;P35443;P10145}
	Pathogen[sopE2 Q7CQD4] interacts with 1 human partners:{P58753}
	Pathogen[sopB O30916] interacts with 2 human partners:{P58753;P10145}
	Pathogen[sopA E1WGZ9] interacts with 3 human partners:{Q8IU85;P58753;P10145}
	Pathogen[avrA E1WAB0] interacts with 2 human partners:{P58753;P10145}
	Pathogen[slrP Q8ZQQ2] interacts with 5 human partners:{Q8IU85;P55160;P58753;P35443;P10145}
	Pathogen[sptP P74873] interacts with 4 human partners:{P55160;P58753;P35443;P10145}
	Pathogen[sipA E1WAC6] interacts with 3 human partners:{Q8IU85;P58753;P10145}
	Pathogen[sseF O84951] interacts with 3 human partners:{Q8IU85;P58753;P10145}
	Pathogen[spiC P0CZ04] interacts with 7 human partners:{P32248;P55160;P58753;P47992;P35443;Q16581;P10145}
	Pathogen[pipB2 Q8ZMM8] interacts with 1 human partners:{P58753}
	Pathogen[sspH1 A4D0H6] interacts with 2 human partners:{P58753;P10145}
	Pathogen[sipC E1WAC8] interacts with 2 human partners:{P58753;P10145}
	Pathogen[sifA Q56061] interacts with 4 human partners:{Q8IU85;P58753;P35443;P10145}
	Pathogen[sipC P0CL47] interacts with 2 human partners:{P58753;P10145}
	Pathogen[sseL Q8ZNG2] interacts with 2 human partners:{Q8IU85;P58753}
	Pathogen[sipB Q56134] interacts with 2 human partners:{P55160;P58753}
	Pathogen[sopA Q8ZNR3] interacts with 3 human partners:{Q8IU85;P58753;P10145}
	Pathogen[sseJ Q9FD10] interacts with 2 human partners:{P58753;P10145}
	Pathogen[sseI Q8ZQ79] interacts with 1 human partners:{P58753}
	Pathogen[sipA P0CL52] interacts with 3 human partners:{Q8IU85;P58753;P10145}
[Cluster 115]GO:0032738+P	biological_process	[name] positive regulation of interleukin-15 production	[def] "Any process that activates or increases the frequency, rate, or extent of interleukin-15 production." [GOC
	Pathogen[sseG O84952] interacts with 1 human partners:{P58753}
	Pathogen[spvB P74846] interacts with 1 human partners:{P58753}
	Pathogen[spvC P0A2M9] interacts with 1 human partners:{P58753}
	Pathogen[sspH2 P0CE12] interacts with 1 human partners:{P58753}
	Pathogen[sopE O52623] interacts with 1 human partners:{P58753}
	Pathogen[sopE2 Q7CQD4] interacts with 1 human partners:{P58753}
	Pathogen[sopB O30916] interacts with 1 human partners:{P58753}
	Pathogen[sopA E1WGZ9] interacts with 1 human partners:{P58753}
	Pathogen[avrA E1WAB0] interacts with 1 human partners:{P58753}
	Pathogen[slrP Q8ZQQ2] interacts with 1 human partners:{P58753}
	Pathogen[sptP P74873] interacts with 1 human partners:{P58753}
	Pathogen[sipA E1WAC6] interacts with 1 human partners:{P58753}
	Pathogen[sseF O84951] interacts with 1 human partners:{P58753}
	Pathogen[spiC P0CZ04] interacts with 1 human partners:{P58753}
	Pathogen[pipB2 Q8ZMM8] interacts with 1 human partners:{P58753}
	Pathogen[sspH1 A4D0H6] interacts with 1 human partners:{P58753}
	Pathogen[sipC E1WAC8] interacts with 1 human partners:{P58753}
	Pathogen[sifA Q56061] interacts with 1 human partners:{P58753}
	Pathogen[sipC P0CL47] interacts with 1 human partners:{P58753}
	Pathogen[sseL Q8ZNG2] interacts with 1 human partners:{P58753}
	Pathogen[sipB Q56134] interacts with 1 human partners:{P58753}
	Pathogen[sopA Q8ZNR3] interacts with 1 human partners:{P58753}
	Pathogen[sseJ Q9FD10] interacts with 1 human partners:{P58753}
	Pathogen[sseI Q8ZQ79] interacts with 1 human partners:{P58753}
	Pathogen[sipA P0CL52] interacts with 1 human partners:{P58753}
[Cluster 116]GO:2000114+P	biological_process	[name] regulation of establishment of cell polarity	[def] "Any process that modulates the frequency, rate or extent of establishment of cell polarity." [GOC
	Pathogen[sseG O84952] interacts with 8 human partners:{O75116;Q13464;O00522;Q14678;P63244;Q9Y6D6;Q14289;P61224}
	Pathogen[spvB P74846] interacts with 8 human partners:{O75116;Q13464;O00522;Q14678;P63244;Q9Y6D6;Q14289;P61224}
	Pathogen[spvC P0A2M9] interacts with 8 human partners:{O75116;Q13464;O00522;Q14678;P63244;Q9Y6D6;Q14289;P61224}
	Pathogen[sspH2 P0CE12] interacts with 8 human partners:{O75116;Q13464;O00522;Q14678;P63244;Q9Y6D6;Q14289;P61224}
	Pathogen[sopE O52623] interacts with 8 human partners:{O75116;Q13464;O00522;Q14678;P63244;Q9Y6D6;Q14289;P61224}
	Pathogen[sopE2 Q7CQD4] interacts with 8 human partners:{O75116;Q13464;O00522;Q14678;P63244;Q9Y6D6;Q14289;P61224}
	Pathogen[sopB O30916] interacts with 8 human partners:{O75116;Q13464;O00522;Q14678;P63244;Q9Y6D6;Q14289;P61224}
	Pathogen[sopA E1WGZ9] interacts with 8 human partners:{O75116;Q13464;O00522;Q14678;P63244;Q9Y6D6;Q14289;P61224}
	Pathogen[avrA E1WAB0] interacts with 8 human partners:{O75116;Q13464;O00522;Q14678;P63244;Q9Y6D6;Q14289;P61224}
	Pathogen[slrP Q8ZQQ2] interacts with 8 human partners:{O75116;Q13464;O00522;Q14678;P63244;Q9Y6D6;Q14289;P61224}
	Pathogen[sptP P74873] interacts with 8 human partners:{O75116;Q13464;O00522;Q14678;P63244;Q9Y6D6;Q14289;P61224}
	Pathogen[sipA E1WAC6] interacts with 8 human partners:{O75116;Q13464;O00522;Q14678;P63244;Q9Y6D6;Q14289;P61224}
	Pathogen[sseF O84951] interacts with 8 human partners:{O75116;Q13464;O00522;Q14678;P63244;Q9Y6D6;Q14289;P61224}
	Pathogen[spiC P0CZ04] interacts with 8 human partners:{O75116;Q13464;O00522;Q14678;P63244;Q9Y6D6;Q14289;P61224}
	Pathogen[pipB2 Q8ZMM8] interacts with 8 human partners:{O75116;Q13464;O00522;Q14678;P63244;Q9Y6D6;Q14289;P61224}
	Pathogen[sspH1 A4D0H6] interacts with 8 human partners:{O75116;Q13464;O00522;Q14678;P63244;Q9Y6D6;Q14289;P61224}
	Pathogen[sipC E1WAC8] interacts with 8 human partners:{O75116;Q13464;O00522;Q14678;P63244;Q9Y6D6;Q14289;P61224}
	Pathogen[sifA Q56061] interacts with 8 human partners:{O75116;Q13464;O00522;Q14678;P63244;Q9Y6D6;Q14289;P61224}
	Pathogen[sipC P0CL47] interacts with 8 human partners:{O75116;Q13464;O00522;Q14678;P63244;Q9Y6D6;Q14289;P61224}
	Pathogen[sseL Q8ZNG2] interacts with 8 human partners:{O75116;Q13464;O00522;Q14678;P63244;Q9Y6D6;Q14289;P61224}
	Pathogen[sipB Q56134] interacts with 7 human partners:{O75116;Q13464;O00522;P63244;Q9Y6D6;Q14289;P61224}
	Pathogen[sopA Q8ZNR3] interacts with 8 human partners:{O75116;Q13464;O00522;Q14678;P63244;Q9Y6D6;Q14289;P61224}
	Pathogen[sseJ Q9FD10] interacts with 8 human partners:{O75116;Q13464;O00522;Q14678;P63244;Q9Y6D6;Q14289;P61224}
	Pathogen[sseI Q8ZQ79] interacts with 8 human partners:{O75116;Q13464;O00522;Q14678;P63244;Q9Y6D6;Q14289;P61224}
	Pathogen[sipA P0CL52] interacts with 8 human partners:{O75116;Q13464;O00522;Q14678;P63244;Q9Y6D6;Q14289;P61224}
[Cluster 117]GO:0090031+P	biological_process	[name] positive regulation of steroid hormone biosynthetic process	[def] "Any process that increases the frequency, rate or extent of the chemical reactions and pathways resulting in the formation of steroid hormones,compounds with a 1, 2, cyclopentanoperhydrophenanthrene nucleus that act as hormones." [GOC
	Pathogen[sseG O84952] interacts with 1 human partners:{P08069}
	Pathogen[spvB P74846] interacts with 1 human partners:{P08069}
	Pathogen[spvC P0A2M9] interacts with 1 human partners:{P08069}
	Pathogen[sspH2 P0CE12] interacts with 1 human partners:{P08069}
	Pathogen[sopE O52623] interacts with 1 human partners:{P08069}
	Pathogen[sopE2 Q7CQD4] interacts with 1 human partners:{P08069}
	Pathogen[sopB O30916] interacts with 1 human partners:{P08069}
	Pathogen[sopA E1WGZ9] interacts with 1 human partners:{P08069}
	Pathogen[avrA E1WAB0] interacts with 1 human partners:{P08069}
	Pathogen[slrP Q8ZQQ2] interacts with 1 human partners:{P08069}
	Pathogen[sptP P74873] interacts with 1 human partners:{P08069}
	Pathogen[sipA E1WAC6] interacts with 1 human partners:{P08069}
	Pathogen[sseF O84951] interacts with 1 human partners:{P08069}
	Pathogen[spiC P0CZ04] interacts with 1 human partners:{P08069}
	Pathogen[pipB2 Q8ZMM8] interacts with 1 human partners:{P08069}
	Pathogen[sspH1 A4D0H6] interacts with 1 human partners:{P08069}
	Pathogen[sipC E1WAC8] interacts with 1 human partners:{P08069}
	Pathogen[sifA Q56061] interacts with 1 human partners:{P08069}
	Pathogen[sipC P0CL47] interacts with 1 human partners:{P08069}
	Pathogen[sseL Q8ZNG2] interacts with 1 human partners:{P08069}
	Pathogen[sipB Q56134] interacts with 1 human partners:{P08069}
	Pathogen[sopA Q8ZNR3] interacts with 1 human partners:{P08069}
	Pathogen[sseJ Q9FD10] interacts with 1 human partners:{P08069}
	Pathogen[sseI Q8ZQ79] interacts with 1 human partners:{P08069}
	Pathogen[sipA P0CL52] interacts with 1 human partners:{P08069}
[Cluster 118]GO:0008104+P	biological_process	[name] protein localization	[def] "Any process in which a protein is transported to, or maintained in, a specific location." [GOC
	Pathogen[sseG O84952] interacts with 27 human partners:{P60033;P04637;Q8IZW8;Q96Q42;Q15286;Q15392;Q96J92;Q5JQC9;Q03135;Q5TZA2;O75781;O75385;Q92845;Q9Y3R0;Q9UPT6;Q01484;O43572;Q13501;Q9BV73;Q8NFP9;Q14184;P56539;Q9NQY0;P49815;Q7Z6J2;Q12959;P51608}
	Pathogen[spvB P74846] interacts with 23 human partners:{P60033;P04637;Q8IZW8;Q15286;Q15392;Q5JQC9;Q03135;Q5TZA2;O75385;Q92845;Q9Y3R0;Q9UPT6;Q01484;O43572;Q13501;Q14184;P56539;Q9NQY0;P49815;Q15843;Q7Z6J2;Q12959;P51608}
	Pathogen[spvC P0A2M9] interacts with 25 human partners:{P60033;P04637;Q8IZW8;Q96Q42;Q15286;Q15392;Q96J92;Q03135;Q5TZA2;O75385;Q92845;Q9Y3R0;Q9UPT6;Q01484;O43572;Q13501;Q9BV73;Q8NFP9;Q14184;P56539;Q9NQY0;P49815;Q7Z6J2;Q12959;P51608}
	Pathogen[sspH2 P0CE12] interacts with 16 human partners:{P04637;Q8IZW8;Q15286;Q03135;O75385;Q9Y3R0;Q01484;O43572;Q13501;Q9BV73;Q8NFP9;Q14184;P56539;O75449;O75096;Q12959}
	Pathogen[sopE O52623] interacts with 23 human partners:{P04637;Q8IZW8;Q96Q42;Q15286;Q15392;Q96J92;Q03135;O75385;Q9Y3R0;Q9UPT6;Q01484;O43572;Q13501;Q8NFP9;Q14184;P56539;O75449;Q9NQY0;P49815;Q15843;Q7Z6J2;Q12959;P51608}
	Pathogen[sopE2 Q7CQD4] interacts with 12 human partners:{P04637;Q03135;O75385;Q9Y3R0;Q01484;O43572;Q13501;Q8NFP9;Q14184;P56539;Q9NQY0;Q12959}
	Pathogen[sopB O30916] interacts with 22 human partners:{P60033;P04637;Q8IZW8;Q96Q42;Q15286;Q15392;Q96J92;Q03135;O75385;Q92845;Q9Y3R0;Q9UPT6;Q01484;O43572;Q13501;Q9BV73;Q8NFP9;Q14184;P56539;Q9NQY0;Q7Z6J2;Q12959}
	Pathogen[sopA E1WGZ9] interacts with 28 human partners:{P60033;P04637;Q8IZW8;Q96Q42;Q15286;Q15392;Q96J92;Q5JQC9;Q03135;Q5TZA2;O75781;O75385;Q92845;Q9Y3R0;Q9UPT6;Q01484;O43572;Q13501;Q9BV73;Q8NFP9;Q14184;P56539;Q9NQY0;P49815;Q15843;Q7Z6J2;Q12959;P51608}
	Pathogen[avrA E1WAB0] interacts with 23 human partners:{Q8IZW8;Q96Q42;Q15286;Q96J92;Q5JQC9;Q03135;O75781;O75385;Q92845;Q9Y3R0;Q9UPT6;Q01484;Q13501;Q9BV73;Q8NFP9;Q14184;P56539;Q9NQY0;O75096;P49815;Q7Z6J2;Q12959;P51608}
	Pathogen[slrP Q8ZQQ2] interacts with 36 human partners:{P60033;P04637;Q8IZW8;Q96Q42;Q15286;Q15392;Q96J92;Q86XP3;Q5JQC9;Q03135;Q5TZA2;O75781;O75385;Q92845;Q9Y3R0;Q9UPT6;Q01484;O43572;Q13501;Q86UU5;Q9BV73;Q8N126;Q8NFP9;Q14184;P56539;O75449;Q9NQY0;O75096;P49815;O75969;Q15843;Q7Z6J2;P98160;Q12959;Q60I27;P51608}
	Pathogen[sptP P74873] interacts with 22 human partners:{P60033;P04637;Q8IZW8;Q15286;Q15392;Q03135;O75781;O75385;Q92845;Q9Y3R0;Q9UPT6;Q01484;O43572;Q13501;Q9BV73;Q8NFP9;Q14184;P56539;Q9NQY0;O75096;Q7Z6J2;Q12959}
	Pathogen[sipA E1WAC6] interacts with 27 human partners:{P60033;P04637;Q8IZW8;Q96Q42;Q15286;Q15392;Q96J92;Q5JQC9;Q03135;Q5TZA2;O75781;O75385;Q92845;Q9Y3R0;Q9UPT6;Q01484;O43572;Q13501;Q9BV73;Q8NFP9;Q14184;P56539;Q9NQY0;P49815;Q7Z6J2;Q12959;P51608}
	Pathogen[sseF O84951] interacts with 27 human partners:{P60033;P04637;Q8IZW8;Q96Q42;Q15286;Q15392;Q96J92;Q5JQC9;Q03135;Q5TZA2;O75781;O75385;Q92845;Q9Y3R0;Q9UPT6;Q01484;O43572;Q13501;Q9BV73;Q8NFP9;Q14184;P56539;Q9NQY0;P49815;Q7Z6J2;Q12959;P51608}
	Pathogen[spiC P0CZ04] interacts with 30 human partners:{P60033;P04637;Q8IZW8;Q96Q42;Q15286;Q15392;Q96J92;Q5JQC9;Q03135;Q5TZA2;P14416;O75781;O75385;Q92845;Q9Y3R0;Q9UPT6;Q01484;O43572;Q13501;Q9BV73;Q8NFP9;Q14184;P56539;Q9NQY0;P49815;O75969;Q15843;Q7Z6J2;Q12959;P51608}
	Pathogen[pipB2 Q8ZMM8] interacts with 21 human partners:{P04637;Q8IZW8;Q96Q42;Q15286;Q03135;O75385;Q92845;Q9Y3R0;Q9UPT6;Q01484;O43572;Q13501;Q8NFP9;Q14184;P56539;Q9NQY0;P49815;Q15843;Q7Z6J2;Q12959;P51608}
	Pathogen[sspH1 A4D0H6] interacts with 23 human partners:{P60033;P04637;Q8IZW8;Q96Q42;Q15286;Q15392;Q96J92;Q03135;Q5TZA2;O75385;Q92845;Q9Y3R0;Q9UPT6;Q01484;O43572;Q13501;Q9BV73;Q8NFP9;Q14184;P56539;Q9NQY0;Q7Z6J2;Q12959}
	Pathogen[sipC E1WAC8] interacts with 20 human partners:{P04637;Q8IZW8;Q96Q42;Q15286;Q15392;Q96J92;Q03135;O75385;Q9Y3R0;Q9UPT6;Q01484;O43572;Q13501;Q8NFP9;Q14184;P56539;Q9NQY0;P49815;Q7Z6J2;Q12959}
	Pathogen[sifA Q56061] interacts with 28 human partners:{P60033;P04637;Q8IZW8;Q96Q42;Q15286;Q15392;Q96J92;Q5JQC9;Q03135;Q5TZA2;O75385;Q92845;Q9Y3R0;Q9UPT6;Q01484;O43572;Q13501;Q8NFP9;Q14184;P56539;O75449;Q9NQY0;P49815;Q15843;Q7Z6J2;Q12959;Q60I27;P51608}
	Pathogen[sipC P0CL47] interacts with 20 human partners:{P04637;Q8IZW8;Q96Q42;Q15286;Q15392;Q96J92;Q03135;O75385;Q9Y3R0;Q9UPT6;Q01484;O43572;Q13501;Q8NFP9;Q14184;P56539;Q9NQY0;P49815;Q7Z6J2;Q12959}
	Pathogen[sseL Q8ZNG2] interacts with 23 human partners:{P04637;Q8IZW8;Q96Q42;Q15286;Q15392;Q96J92;Q03135;Q5TZA2;O75385;Q92845;Q9Y3R0;Q9UPT6;Q01484;O43572;Q13501;Q8NFP9;Q14184;P56539;Q9NQY0;P49815;Q7Z6J2;Q12959;P51608}
	Pathogen[sipB Q56134] interacts with 19 human partners:{P60033;Q96Q42;Q15392;Q96J92;Q03135;O75385;Q9Y3R0;Q9UPT6;Q01484;O43572;Q13501;Q9BV73;Q8NFP9;Q14184;P56539;Q9NQY0;O75096;Q7Z6J2;Q12959}
	Pathogen[sopA Q8ZNR3] interacts with 28 human partners:{P60033;P04637;Q8IZW8;Q96Q42;Q15286;Q15392;Q96J92;Q5JQC9;Q03135;Q5TZA2;O75781;O75385;Q92845;Q9Y3R0;Q9UPT6;Q01484;O43572;Q13501;Q9BV73;Q8NFP9;Q14184;P56539;Q9NQY0;P49815;Q15843;Q7Z6J2;Q12959;P51608}
	Pathogen[sseJ Q9FD10] interacts with 23 human partners:{P60033;P04637;Q8IZW8;Q96Q42;Q15286;Q96J92;Q03135;Q5TZA2;O75385;Q92845;Q9Y3R0;Q9UPT6;Q01484;O43572;Q13501;Q8NFP9;Q14184;P56539;Q9NQY0;P49815;Q7Z6J2;Q12959;P51608}
	Pathogen[sseI Q8ZQ79] interacts with 19 human partners:{P04637;Q8IZW8;Q96Q42;Q15286;Q03135;O75385;Q92845;Q9Y3R0;Q9UPT6;Q01484;Q13501;Q8NFP9;Q14184;P56539;Q9NQY0;P49815;Q7Z6J2;Q12959;P51608}
	Pathogen[sipA P0CL52] interacts with 27 human partners:{P60033;P04637;Q8IZW8;Q96Q42;Q15286;Q15392;Q96J92;Q5JQC9;Q03135;Q5TZA2;O75781;O75385;Q92845;Q9Y3R0;Q9UPT6;Q01484;O43572;Q13501;Q9BV73;Q8NFP9;Q14184;P56539;Q9NQY0;P49815;Q7Z6J2;Q12959;P51608}
[Cluster 119]GO:0035166+P	biological_process	[name] post-embryonic hemopoiesis	[def] "The stages of blood cell formation that take place after completion of embryonic development." [GOC
	Pathogen[sseG O84952] interacts with 1 human partners:{Q12965}
	Pathogen[spvB P74846] interacts with 1 human partners:{Q12965}
	Pathogen[spvC P0A2M9] interacts with 1 human partners:{Q12965}
	Pathogen[sspH2 P0CE12] interacts with 1 human partners:{Q12965}
	Pathogen[sopE O52623] interacts with 1 human partners:{Q12965}
	Pathogen[sopE2 Q7CQD4] interacts with 1 human partners:{Q12965}
	Pathogen[sopB O30916] interacts with 1 human partners:{Q12965}
	Pathogen[sopA E1WGZ9] interacts with 1 human partners:{Q12965}
	Pathogen[avrA E1WAB0] interacts with 1 human partners:{Q12965}
	Pathogen[slrP Q8ZQQ2] interacts with 2 human partners:{Q12965;P07992}
	Pathogen[sptP P74873] interacts with 1 human partners:{Q12965}
	Pathogen[sipA E1WAC6] interacts with 1 human partners:{Q12965}
	Pathogen[sseF O84951] interacts with 1 human partners:{Q12965}
	Pathogen[spiC P0CZ04] interacts with 1 human partners:{Q12965}
	Pathogen[pipB2 Q8ZMM8] interacts with 1 human partners:{Q12965}
	Pathogen[sspH1 A4D0H6] interacts with 1 human partners:{Q12965}
	Pathogen[sipC E1WAC8] interacts with 1 human partners:{Q12965}
	Pathogen[sifA Q56061] interacts with 1 human partners:{Q12965}
	Pathogen[sipC P0CL47] interacts with 1 human partners:{Q12965}
	Pathogen[sseL Q8ZNG2] interacts with 1 human partners:{Q12965}
	Pathogen[sipB Q56134] interacts with 1 human partners:{Q12965}
	Pathogen[sopA Q8ZNR3] interacts with 1 human partners:{Q12965}
	Pathogen[sseJ Q9FD10] interacts with 1 human partners:{Q12965}
	Pathogen[sseI Q8ZQ79] interacts with 1 human partners:{Q12965}
	Pathogen[sipA P0CL52] interacts with 1 human partners:{Q12965}
[Cluster 120]GO:0009142+P	biological_process	[name] nucleoside triphosphate biosynthetic process	[def] "The chemical reactions and pathways resulting in the formation of a nucleoside triphosphate, a compound consisting of a nucleobase linked to a deoxyribose or ribose sugar esterified with triphosphate on the sugar." [GOC
	Pathogen[sseG O84952] interacts with 1 human partners:{P22392}
	Pathogen[spvB P74846] interacts with 1 human partners:{P22392}
	Pathogen[spvC P0A2M9] interacts with 1 human partners:{P22392}
	Pathogen[sspH2 P0CE12] interacts with 1 human partners:{P22392}
	Pathogen[sopE O52623] interacts with 1 human partners:{P22392}
	Pathogen[sopE2 Q7CQD4] interacts with 1 human partners:{P22392}
	Pathogen[sopB O30916] interacts with 1 human partners:{P22392}
	Pathogen[sopA E1WGZ9] interacts with 1 human partners:{P22392}
	Pathogen[avrA E1WAB0] interacts with 1 human partners:{P22392}
	Pathogen[slrP Q8ZQQ2] interacts with 1 human partners:{P22392}
	Pathogen[sptP P74873] interacts with 1 human partners:{P22392}
	Pathogen[sipA E1WAC6] interacts with 1 human partners:{P22392}
	Pathogen[sseF O84951] interacts with 1 human partners:{P22392}
	Pathogen[spiC P0CZ04] interacts with 1 human partners:{P22392}
	Pathogen[pipB2 Q8ZMM8] interacts with 1 human partners:{P22392}
	Pathogen[sspH1 A4D0H6] interacts with 1 human partners:{P22392}
	Pathogen[sipC E1WAC8] interacts with 1 human partners:{P22392}
	Pathogen[sifA Q56061] interacts with 1 human partners:{P22392}
	Pathogen[sipC P0CL47] interacts with 1 human partners:{P22392}
	Pathogen[sseL Q8ZNG2] interacts with 1 human partners:{P22392}
	Pathogen[sipB Q56134] interacts with 1 human partners:{P22392}
	Pathogen[sopA Q8ZNR3] interacts with 1 human partners:{P22392}
	Pathogen[sseJ Q9FD10] interacts with 1 human partners:{P22392}
	Pathogen[sseI Q8ZQ79] interacts with 1 human partners:{P22392}
	Pathogen[sipA P0CL52] interacts with 1 human partners:{P22392}
[Cluster 121]GO:0008016+P	biological_process	[name] regulation of heart contraction	[def] "Any process that modulates the frequency, rate or extent of heart contraction. Heart contraction is the process in which the heart decreases in volume in a characteristic way to propel blood through the body." [GOC
	Pathogen[sseG O84952] interacts with 10 human partners:{P09471;P10827;P17661;P17302;P13533;Q9UBY9;Q09013;P56539;Q13557;P09493}
	Pathogen[spvB P74846] interacts with 7 human partners:{P09471;P17661;P13533;Q09013;P56539;Q13557;P09493}
	Pathogen[spvC P0A2M9] interacts with 9 human partners:{P09471;P10827;P17661;P17302;P13533;Q09013;P56539;Q13557;P09493}
	Pathogen[sspH2 P0CE12] interacts with 7 human partners:{P17661;P17302;P13533;Q09013;P56539;Q13557;P09493}
	Pathogen[sopE O52623] interacts with 8 human partners:{P09471;P10827;P17661;P13533;Q09013;P56539;Q13557;P09493}
	Pathogen[sopE2 Q7CQD4] interacts with 7 human partners:{P09471;P17661;P13533;Q09013;P56539;Q13557;P09493}
	Pathogen[sopB O30916] interacts with 8 human partners:{P09471;P10827;P17661;P13533;Q09013;P56539;Q13557;P09493}
	Pathogen[sopA E1WGZ9] interacts with 10 human partners:{P09471;P10827;P17661;P17302;P13533;Q9UBY9;Q09013;P56539;Q13557;P09493}
	Pathogen[avrA E1WAB0] interacts with 7 human partners:{P09471;P17661;P13533;Q09013;P56539;Q13557;P09493}
	Pathogen[slrP Q8ZQQ2] interacts with 12 human partners:{P07101;P09471;P10827;P17661;P17302;P13533;Q9UBY9;Q09013;P56539;P30626;Q13557;P09493}
	Pathogen[sptP P74873] interacts with 7 human partners:{P09471;P17661;P13533;Q09013;P56539;Q13557;P09493}
	Pathogen[sipA E1WAC6] interacts with 10 human partners:{P09471;P10827;P17661;P17302;P13533;Q9UBY9;Q09013;P56539;Q13557;P09493}
	Pathogen[sseF O84951] interacts with 10 human partners:{P09471;P10827;P17661;P17302;P13533;Q9UBY9;Q09013;P56539;Q13557;P09493}
	Pathogen[spiC P0CZ04] interacts with 12 human partners:{P09471;P10827;P17661;P17302;P13533;P08172;Q9UBY9;Q09013;P56539;Q13557;P09493;P45379}
	Pathogen[pipB2 Q8ZMM8] interacts with 6 human partners:{P09471;P17661;P13533;Q09013;P56539;P09493}
	Pathogen[sspH1 A4D0H6] interacts with 8 human partners:{P09471;P17661;P17302;P13533;Q09013;P56539;Q13557;P09493}
	Pathogen[sipC E1WAC8] interacts with 7 human partners:{P09471;P17661;P13533;Q09013;P56539;Q13557;P09493}
	Pathogen[sifA Q56061] interacts with 9 human partners:{P09471;P10827;P17661;P13533;Q9UBY9;Q09013;P56539;Q13557;P09493}
	Pathogen[sipC P0CL47] interacts with 7 human partners:{P09471;P17661;P13533;Q09013;P56539;Q13557;P09493}
	Pathogen[sseL Q8ZNG2] interacts with 10 human partners:{P09471;P10827;P17661;P13533;Q9UBY9;Q09013;P56539;Q13557;P09493;Q9NS61}
	Pathogen[sipB Q56134] interacts with 7 human partners:{P09471;P17661;P13533;Q09013;P56539;Q13557;P09493}
	Pathogen[sopA Q8ZNR3] interacts with 10 human partners:{P09471;P10827;P17661;P17302;P13533;Q9UBY9;Q09013;P56539;Q13557;P09493}
	Pathogen[sseJ Q9FD10] interacts with 7 human partners:{P09471;P17661;P13533;Q09013;P56539;Q13557;P09493}
	Pathogen[sseI Q8ZQ79] interacts with 8 human partners:{P09471;P17661;P13533;Q9UBY9;Q09013;P56539;Q13557;P09493}
	Pathogen[sipA P0CL52] interacts with 10 human partners:{P09471;P10827;P17661;P17302;P13533;Q9UBY9;Q09013;P56539;Q13557;P09493}
[Cluster 122]GO:0033088+P	biological_process	[name] negative regulation of immature T cell proliferation in thymus	[def] "Any process that stops, prevents, or reduces the frequency, rate or extent of immature T cell proliferation in the thymus." [GOC
	Pathogen[sseG O84952] interacts with 1 human partners:{P04626}
	Pathogen[spvB P74846] interacts with 1 human partners:{P04626}
	Pathogen[spvC P0A2M9] interacts with 1 human partners:{P04626}
	Pathogen[sspH2 P0CE12] interacts with 1 human partners:{P04626}
	Pathogen[sopE O52623] interacts with 1 human partners:{P04626}
	Pathogen[sopE2 Q7CQD4] interacts with 1 human partners:{P04626}
	Pathogen[sopB O30916] interacts with 1 human partners:{P04626}
	Pathogen[sopA E1WGZ9] interacts with 1 human partners:{P04626}
	Pathogen[avrA E1WAB0] interacts with 1 human partners:{P04626}
	Pathogen[slrP Q8ZQQ2] interacts with 2 human partners:{P04626;P12644}
	Pathogen[sptP P74873] interacts with 1 human partners:{P04626}
	Pathogen[sipA E1WAC6] interacts with 1 human partners:{P04626}
	Pathogen[sseF O84951] interacts with 1 human partners:{P04626}
	Pathogen[spiC P0CZ04] interacts with 1 human partners:{P04626}
	Pathogen[pipB2 Q8ZMM8] interacts with 1 human partners:{P04626}
	Pathogen[sspH1 A4D0H6] interacts with 1 human partners:{P04626}
	Pathogen[sipC E1WAC8] interacts with 1 human partners:{P04626}
	Pathogen[sifA Q56061] interacts with 1 human partners:{P04626}
	Pathogen[sipC P0CL47] interacts with 1 human partners:{P04626}
	Pathogen[sseL Q8ZNG2] interacts with 1 human partners:{P04626}
	Pathogen[sipB Q56134] interacts with 1 human partners:{P04626}
	Pathogen[sopA Q8ZNR3] interacts with 1 human partners:{P04626}
	Pathogen[sseJ Q9FD10] interacts with 1 human partners:{P04626}
	Pathogen[sseI Q8ZQ79] interacts with 1 human partners:{P04626}
	Pathogen[sipA P0CL52] interacts with 1 human partners:{P04626}
[Cluster 123]GO:0007249+P	biological_process	[name] I-kappaB kinase/NF-kappaB cascade	[def] "A series of reactions initiated by the activation of the transcription factor NF-kappaB. NF-kappaB is sequestered by the inhibitor I-kappaB, and is released when I-kappaB is phosphorylated by activated I-kappaB kinase." [GOC
	Pathogen[sseG O84952] interacts with 25 human partners:{Q8N5C8;Q9Y4K3;O15111;P62979;P10914;Q9NYS0;Q8NFZ5;P58753;Q8IUC6;Q9Y572;O00206;Q99558;O43318;O43187;Q06187;O14920;Q9NYJ8;Q86XR7;O43353;Q7RTR2;Q9NYR9;P62987;Q9Y6K9;P20749;Q9UHD2}
	Pathogen[spvB P74846] interacts with 25 human partners:{Q8N5C8;Q9Y4K3;O15111;P62979;Q15750;P10914;Q9NYS0;Q8NFZ5;P58753;Q8IUC6;Q9Y572;O00206;Q99558;O43318;O43187;Q06187;O14920;Q9NYJ8;Q86XR7;O43353;Q9NYR9;P62987;Q9Y6K9;P20749;Q9UHD2}
	Pathogen[spvC P0A2M9] interacts with 25 human partners:{Q8N5C8;Q9Y4K3;O15111;P62979;P10914;Q9NYS0;Q8NFZ5;P58753;Q8IUC6;Q9Y572;O00206;Q99558;O43318;O43187;Q06187;O14920;Q9NYJ8;Q86XR7;O43353;Q7RTR2;Q9NYR9;P62987;Q9Y6K9;P20749;Q9UHD2}
	Pathogen[sspH2 P0CE12] interacts with 24 human partners:{Q8N5C8;Q9Y4K3;O15111;P62979;P10914;Q9NYS0;Q8NFZ5;P58753;Q8IUC6;Q9Y572;O00206;Q99558;O43318;O43187;Q06187;O14920;Q9NYJ8;Q86XR7;O43353;Q9NYR9;P62987;Q9Y6K9;P20749;Q9UHD2}
	Pathogen[sopE O52623] interacts with 25 human partners:{Q8N5C8;Q9Y4K3;O15111;P62979;P10914;Q9NYS0;Q8NFZ5;P58753;Q8IUC6;Q9Y572;O00206;Q99558;O43318;O43187;Q06187;O14920;Q9NYJ8;Q86XR7;O43353;Q7RTR2;Q9NYR9;P62987;Q9Y6K9;P20749;Q9UHD2}
	Pathogen[sopE2 Q7CQD4] interacts with 24 human partners:{Q8N5C8;Q9Y4K3;O15111;P62979;P10914;Q9NYS0;Q8NFZ5;P58753;Q8IUC6;Q9Y572;O00206;Q99558;O43318;O43187;Q06187;O14920;Q9NYJ8;Q86XR7;O43353;Q9NYR9;P62987;Q9Y6K9;P20749;Q9UHD2}
	Pathogen[sopB O30916] interacts with 24 human partners:{Q8N5C8;Q9Y4K3;O15111;P62979;P10914;Q9NYS0;Q8NFZ5;P58753;Q8IUC6;Q9Y572;O00206;Q99558;O43318;O43187;Q06187;O14920;Q9NYJ8;Q86XR7;O43353;Q9NYR9;P62987;Q9Y6K9;P20749;Q9UHD2}
	Pathogen[sopA E1WGZ9] interacts with 26 human partners:{Q8N5C8;Q9Y4K3;O15111;P62979;Q15750;P10914;Q9NYS0;Q8NFZ5;P58753;Q8IUC6;Q9Y572;O00206;Q99558;O43318;O43187;Q06187;O14920;Q9NYJ8;Q86XR7;O43353;Q7RTR2;Q9NYR9;P62987;Q9Y6K9;P20749;Q9UHD2}
	Pathogen[avrA E1WAB0] interacts with 23 human partners:{Q8N5C8;Q9Y4K3;O15111;P62979;P10914;Q9NYS0;Q8NFZ5;P58753;Q8IUC6;Q9Y572;Q99558;O43318;O43187;Q06187;O14920;Q9NYJ8;Q86XR7;O43353;Q9NYR9;P62987;Q9Y6K9;P20749;Q9UHD2}
	Pathogen[slrP Q8ZQQ2] interacts with 30 human partners:{Q8N5C8;Q9Y4K3;O15111;P62979;Q15750;O15455;P10914;Q9H6S1;Q9NYS0;Q8NFZ5;P58753;Q8IUC6;Q9Y572;O00206;Q92844;Q99558;O43318;O43187;Q06187;O14920;Q9NYJ8;Q86XR7;O43353;Q7RTR2;Q9NYR9;P62987;Q9Y6K9;P20749;Q9UHD2;Q8TAD8}
	Pathogen[sptP P74873] interacts with 24 human partners:{Q8N5C8;Q9Y4K3;O15111;P62979;P10914;Q9NYS0;Q8NFZ5;P58753;Q8IUC6;Q9Y572;O00206;Q99558;O43318;O43187;Q06187;O14920;Q9NYJ8;Q86XR7;O43353;Q9NYR9;P62987;Q9Y6K9;P20749;Q9UHD2}
	Pathogen[sipA E1WAC6] interacts with 25 human partners:{Q8N5C8;Q9Y4K3;O15111;P62979;P10914;Q9NYS0;Q8NFZ5;P58753;Q8IUC6;Q9Y572;O00206;Q99558;O43318;O43187;Q06187;O14920;Q9NYJ8;Q86XR7;O43353;Q7RTR2;Q9NYR9;P62987;Q9Y6K9;P20749;Q9UHD2}
	Pathogen[sseF O84951] interacts with 25 human partners:{Q8N5C8;Q9Y4K3;O15111;P62979;P10914;Q9NYS0;Q8NFZ5;P58753;Q8IUC6;Q9Y572;O00206;Q99558;O43318;O43187;Q06187;O14920;Q9NYJ8;Q86XR7;O43353;Q7RTR2;Q9NYR9;P62987;Q9Y6K9;P20749;Q9UHD2}
	Pathogen[spiC P0CZ04] interacts with 25 human partners:{Q8N5C8;Q9Y4K3;O15111;P62979;Q15750;P10914;Q9NYS0;Q8NFZ5;P58753;Q8IUC6;Q9Y572;O00206;Q99558;O43318;O43187;Q06187;O14920;Q9NYJ8;Q86XR7;O43353;Q9NYR9;P62987;Q9Y6K9;P20749;Q9UHD2}
	Pathogen[pipB2 Q8ZMM8] interacts with 24 human partners:{Q8N5C8;Q9Y4K3;O15111;P62979;P10914;Q9NYS0;Q8NFZ5;P58753;Q8IUC6;Q9Y572;O00206;Q99558;O43318;O43187;Q06187;O14920;Q9NYJ8;Q86XR7;O43353;Q9NYR9;P62987;Q9Y6K9;P20749;Q9UHD2}
	Pathogen[sspH1 A4D0H6] interacts with 24 human partners:{Q8N5C8;Q9Y4K3;O15111;P62979;P10914;Q9NYS0;Q8NFZ5;P58753;Q8IUC6;Q9Y572;O00206;Q99558;O43318;O43187;Q06187;O14920;Q9NYJ8;Q86XR7;O43353;Q9NYR9;P62987;Q9Y6K9;P20749;Q9UHD2}
	Pathogen[sipC E1WAC8] interacts with 24 human partners:{Q8N5C8;Q9Y4K3;O15111;P62979;P10914;Q9NYS0;Q8NFZ5;P58753;Q8IUC6;Q9Y572;O00206;Q99558;O43318;O43187;Q06187;O14920;Q9NYJ8;Q86XR7;O43353;Q9NYR9;P62987;Q9Y6K9;P20749;Q9UHD2}
	Pathogen[sifA Q56061] interacts with 26 human partners:{Q8N5C8;Q9Y4K3;O15111;P62979;P10914;Q9H6S1;Q9NYS0;Q8NFZ5;P58753;Q8IUC6;Q9Y572;O00206;Q99558;O43318;O43187;Q06187;O14920;Q9NYJ8;Q86XR7;O43353;Q7RTR2;Q9NYR9;P62987;Q9Y6K9;P20749;Q9UHD2}
	Pathogen[sipC P0CL47] interacts with 24 human partners:{Q8N5C8;Q9Y4K3;O15111;P62979;P10914;Q9NYS0;Q8NFZ5;P58753;Q8IUC6;Q9Y572;O00206;Q99558;O43318;O43187;Q06187;O14920;Q9NYJ8;Q86XR7;O43353;Q9NYR9;P62987;Q9Y6K9;P20749;Q9UHD2}
	Pathogen[sseL Q8ZNG2] interacts with 24 human partners:{Q8N5C8;Q9Y4K3;O15111;P62979;P10914;Q9NYS0;Q8NFZ5;P58753;Q8IUC6;Q9Y572;O00206;Q99558;O43318;O43187;Q06187;O14920;Q9NYJ8;Q86XR7;O43353;Q9NYR9;P62987;Q9Y6K9;P20749;Q9UHD2}
	Pathogen[sipB Q56134] interacts with 25 human partners:{Q8N5C8;Q9Y4K3;O15111;P62979;O15455;P10914;Q9NYS0;Q8NFZ5;P58753;Q8IUC6;Q9Y572;O00206;Q99558;O43318;O43187;Q06187;O14920;Q9NYJ8;Q86XR7;O43353;Q9NYR9;P62987;Q9Y6K9;P20749;Q9UHD2}
	Pathogen[sopA Q8ZNR3] interacts with 26 human partners:{Q8N5C8;Q9Y4K3;O15111;P62979;Q15750;P10914;Q9NYS0;Q8NFZ5;P58753;Q8IUC6;Q9Y572;O00206;Q99558;O43318;O43187;Q06187;O14920;Q9NYJ8;Q86XR7;O43353;Q7RTR2;Q9NYR9;P62987;Q9Y6K9;P20749;Q9UHD2}
	Pathogen[sseJ Q9FD10] interacts with 23 human partners:{Q8N5C8;Q9Y4K3;O15111;P62979;P10914;Q9NYS0;Q8NFZ5;P58753;Q8IUC6;Q9Y572;Q99558;O43318;O43187;Q06187;O14920;Q9NYJ8;Q86XR7;O43353;Q9NYR9;P62987;Q9Y6K9;P20749;Q9UHD2}
	Pathogen[sseI Q8ZQ79] interacts with 25 human partners:{Q8N5C8;Q9Y4K3;O15111;P62979;P10914;Q9NYS0;Q8NFZ5;P58753;Q8IUC6;Q9Y572;O00206;Q99558;O43318;O43187;Q06187;O14920;Q9NYJ8;Q86XR7;O43353;Q7RTR2;Q9NYR9;P62987;Q9Y6K9;P20749;Q9UHD2}
	Pathogen[sipA P0CL52] interacts with 25 human partners:{Q8N5C8;Q9Y4K3;O15111;P62979;P10914;Q9NYS0;Q8NFZ5;P58753;Q8IUC6;Q9Y572;O00206;Q99558;O43318;O43187;Q06187;O14920;Q9NYJ8;Q86XR7;O43353;Q7RTR2;Q9NYR9;P62987;Q9Y6K9;P20749;Q9UHD2}
[Cluster 124]GO:0006302+P	biological_process	[name] double-strand break repair	[def] "The repair of double-strand breaks in DNA via homologous and nonhomologous mechanisms to reform a continuous DNA helix." [GOC
	Pathogen[sseG O84952] interacts with 10 human partners:{P04637;Q8IW19;O96017;Q9H9F9;P55072;Q06609;P00441;P16104;P78527;Q13315}
	Pathogen[spvB P74846] interacts with 8 human partners:{P04637;O96017;Q9H9F9;P55072;P00441;P16104;P78527;Q13315}
	Pathogen[spvC P0A2M9] interacts with 8 human partners:{P04637;O96017;Q9H9F9;P55072;P00441;P16104;P78527;Q13315}
	Pathogen[sspH2 P0CE12] interacts with 6 human partners:{P04637;Q9H9F9;P55072;P00441;P78527;Q13315}
	Pathogen[sopE O52623] interacts with 7 human partners:{P04637;O96017;Q9H9F9;P55072;P00441;P78527;Q13315}
	Pathogen[sopE2 Q7CQD4] interacts with 5 human partners:{P04637;Q9H9F9;P55072;P00441;Q13315}
	Pathogen[sopB O30916] interacts with 6 human partners:{P04637;Q9H9F9;P55072;P00441;P78527;Q13315}
	Pathogen[sopA E1WGZ9] interacts with 11 human partners:{O00213;P04637;Q8IW19;O96017;Q9H9F9;P55072;Q06609;P00441;P16104;P78527;Q13315}
	Pathogen[avrA E1WAB0] interacts with 5 human partners:{O96017;Q9H9F9;P55072;P78527;Q13315}
	Pathogen[slrP Q8ZQQ2] interacts with 21 human partners:{O00213;P04637;Q9UI95;Q9NWV8;Q96FF9;Q15645;Q9H9F9;Q13426;Q8IYW5;P55072;P35244;Q99828;Q92993;P46736;Q06609;P00441;Q12888;P16104;P78527;Q13315;P07992}
	Pathogen[sptP P74873] interacts with 5 human partners:{P04637;Q9H9F9;P00441;P78527;Q13315}
	Pathogen[sipA E1WAC6] interacts with 10 human partners:{P04637;Q8IW19;O96017;Q9H9F9;P55072;Q06609;P00441;P16104;P78527;Q13315}
	Pathogen[sseF O84951] interacts with 10 human partners:{P04637;Q8IW19;O96017;Q9H9F9;P55072;Q06609;P00441;P16104;P78527;Q13315}
	Pathogen[spiC P0CZ04] interacts with 13 human partners:{P04637;Q8IW19;O96017;P43246;Q15645;Q9H9F9;Q13426;P55072;Q06609;P00441;P16104;P78527;Q13315}
	Pathogen[pipB2 Q8ZMM8] interacts with 5 human partners:{P04637;Q9H9F9;P55072;P78527;Q13315}
	Pathogen[sspH1 A4D0H6] interacts with 6 human partners:{P04637;Q9H9F9;P55072;P00441;P78527;Q13315}
	Pathogen[sipC E1WAC8] interacts with 6 human partners:{P04637;Q9H9F9;P55072;P00441;P78527;Q13315}
	Pathogen[sifA Q56061] interacts with 8 human partners:{P04637;Q8IW19;O96017;Q9H9F9;P55072;P00441;P78527;Q13315}
	Pathogen[sipC P0CL47] interacts with 6 human partners:{P04637;Q9H9F9;P55072;P00441;P78527;Q13315}
	Pathogen[sseL Q8ZNG2] interacts with 8 human partners:{P04637;Q8IW19;O96017;Q9H9F9;P55072;P00441;P78527;Q13315}
	Pathogen[sipB Q56134] interacts with 3 human partners:{P55072;P78527;Q13315}
	Pathogen[sopA Q8ZNR3] interacts with 11 human partners:{O00213;P04637;Q8IW19;O96017;Q9H9F9;P55072;Q06609;P00441;P16104;P78527;Q13315}
	Pathogen[sseJ Q9FD10] interacts with 7 human partners:{P04637;O96017;Q9H9F9;P55072;P00441;P78527;Q13315}
	Pathogen[sseI Q8ZQ79] interacts with 7 human partners:{P04637;O96017;Q9H9F9;P55072;P00441;P78527;Q13315}
	Pathogen[sipA P0CL52] interacts with 10 human partners:{P04637;Q8IW19;O96017;Q9H9F9;P55072;Q06609;P00441;P16104;P78527;Q13315}
[Cluster 125]GO:0032971+P	biological_process	[name] regulation of muscle filament sliding	[def] "Any process that modulates the frequency, rate or extent of muscle filament sliding." [GOC
	Pathogen[sseG O84952] interacts with 1 human partners:{Q9H1R3}
	Pathogen[spvB P74846] interacts with 1 human partners:{Q9H1R3}
	Pathogen[spvC P0A2M9] interacts with 1 human partners:{Q9H1R3}
	Pathogen[sspH2 P0CE12] interacts with 1 human partners:{Q9H1R3}
	Pathogen[sopE O52623] interacts with 1 human partners:{Q9H1R3}
	Pathogen[sopE2 Q7CQD4] interacts with 1 human partners:{Q9H1R3}
	Pathogen[sopB O30916] interacts with 1 human partners:{Q9H1R3}
	Pathogen[sopA E1WGZ9] interacts with 1 human partners:{Q9H1R3}
	Pathogen[avrA E1WAB0] interacts with 1 human partners:{Q9H1R3}
	Pathogen[slrP Q8ZQQ2] interacts with 2 human partners:{Q14896;Q9H1R3}
	Pathogen[sptP P74873] interacts with 1 human partners:{Q9H1R3}
	Pathogen[sipA E1WAC6] interacts with 1 human partners:{Q9H1R3}
	Pathogen[sseF O84951] interacts with 1 human partners:{Q9H1R3}
	Pathogen[spiC P0CZ04] interacts with 1 human partners:{Q9H1R3}
	Pathogen[pipB2 Q8ZMM8] interacts with 1 human partners:{Q9H1R3}
	Pathogen[sspH1 A4D0H6] interacts with 1 human partners:{Q9H1R3}
	Pathogen[sipC E1WAC8] interacts with 1 human partners:{Q9H1R3}
	Pathogen[sifA Q56061] interacts with 1 human partners:{Q9H1R3}
	Pathogen[sipC P0CL47] interacts with 1 human partners:{Q9H1R3}
	Pathogen[sseL Q8ZNG2] interacts with 1 human partners:{Q9H1R3}
	Pathogen[sipB Q56134] interacts with 1 human partners:{Q9H1R3}
	Pathogen[sopA Q8ZNR3] interacts with 1 human partners:{Q9H1R3}
	Pathogen[sseJ Q9FD10] interacts with 1 human partners:{Q9H1R3}
	Pathogen[sseI Q8ZQ79] interacts with 1 human partners:{Q9H1R3}
	Pathogen[sipA P0CL52] interacts with 1 human partners:{Q9H1R3}
[Cluster 126]GO:0045822+P	biological_process	[name] negative regulation of heart contraction	[def] "Any process that stops, prevents, or reduces the frequency, rate or extent of heart contraction." [GOC
	Pathogen[sseG O84952] interacts with 3 human partners:{O60674;P17252;P30542}
	Pathogen[spvB P74846] interacts with 3 human partners:{O60674;P17252;P30542}
	Pathogen[spvC P0A2M9] interacts with 3 human partners:{O60674;P17252;P30542}
	Pathogen[sspH2 P0CE12] interacts with 2 human partners:{O60674;P17252}
	Pathogen[sopE O52623] interacts with 2 human partners:{O60674;P17252}
	Pathogen[sopE2 Q7CQD4] interacts with 2 human partners:{O60674;P17252}
	Pathogen[sopB O30916] interacts with 2 human partners:{O60674;P17252}
	Pathogen[sopA E1WGZ9] interacts with 3 human partners:{O60674;P17252;P30542}
	Pathogen[avrA E1WAB0] interacts with 2 human partners:{O60674;P17252}
	Pathogen[slrP Q8ZQQ2] interacts with 2 human partners:{O60674;P17252}
	Pathogen[sptP P74873] interacts with 2 human partners:{O60674;P17252}
	Pathogen[sipA E1WAC6] interacts with 3 human partners:{O60674;P17252;P30542}
	Pathogen[sseF O84951] interacts with 3 human partners:{O60674;P17252;P30542}
	Pathogen[spiC P0CZ04] interacts with 3 human partners:{O60674;P17252;P30542}
	Pathogen[pipB2 Q8ZMM8] interacts with 2 human partners:{O60674;P17252}
	Pathogen[sspH1 A4D0H6] interacts with 3 human partners:{O60674;P17252;P30542}
	Pathogen[sipC E1WAC8] interacts with 2 human partners:{O60674;P17252}
	Pathogen[sifA Q56061] interacts with 2 human partners:{O60674;P17252}
	Pathogen[sipC P0CL47] interacts with 2 human partners:{O60674;P17252}
	Pathogen[sseL Q8ZNG2] interacts with 2 human partners:{O60674;P17252}
	Pathogen[sipB Q56134] interacts with 2 human partners:{O60674;P17252}
	Pathogen[sopA Q8ZNR3] interacts with 3 human partners:{O60674;P17252;P30542}
	Pathogen[sseJ Q9FD10] interacts with 2 human partners:{O60674;P17252}
	Pathogen[sseI Q8ZQ79] interacts with 2 human partners:{O60674;P17252}
	Pathogen[sipA P0CL52] interacts with 3 human partners:{O60674;P17252;P30542}
[Cluster 127]GO:2001108+P	biological_process	[name] positive regulation of Rho guanyl-nucleotide exchange factor activity	[def] "Any process that activates or increases the frequency, rate or extent of Rho guanyl-nucleotide exchange factor activity." [GOC
	Pathogen[sseG O84952] interacts with 1 human partners:{P54764}
	Pathogen[spvB P74846] interacts with 1 human partners:{P54764}
	Pathogen[spvC P0A2M9] interacts with 1 human partners:{P54764}
	Pathogen[sspH2 P0CE12] interacts with 1 human partners:{P54764}
	Pathogen[sopE O52623] interacts with 1 human partners:{P54764}
	Pathogen[sopE2 Q7CQD4] interacts with 1 human partners:{P54764}
	Pathogen[sopB O30916] interacts with 1 human partners:{P54764}
	Pathogen[sopA E1WGZ9] interacts with 1 human partners:{P54764}
	Pathogen[avrA E1WAB0] interacts with 1 human partners:{P54764}
	Pathogen[slrP Q8ZQQ2] interacts with 1 human partners:{P54764}
	Pathogen[sptP P74873] interacts with 1 human partners:{P54764}
	Pathogen[sipA E1WAC6] interacts with 1 human partners:{P54764}
	Pathogen[sseF O84951] interacts with 1 human partners:{P54764}
	Pathogen[spiC P0CZ04] interacts with 1 human partners:{P54764}
	Pathogen[pipB2 Q8ZMM8] interacts with 1 human partners:{P54764}
	Pathogen[sspH1 A4D0H6] interacts with 1 human partners:{P54764}
	Pathogen[sipC E1WAC8] interacts with 1 human partners:{P54764}
	Pathogen[sifA Q56061] interacts with 1 human partners:{P54764}
	Pathogen[sipC P0CL47] interacts with 1 human partners:{P54764}
	Pathogen[sseL Q8ZNG2] interacts with 1 human partners:{P54764}
	Pathogen[sipB Q56134] interacts with 1 human partners:{P54764}
	Pathogen[sopA Q8ZNR3] interacts with 1 human partners:{P54764}
	Pathogen[sseJ Q9FD10] interacts with 1 human partners:{P54764}
	Pathogen[sseI Q8ZQ79] interacts with 1 human partners:{P54764}
	Pathogen[sipA P0CL52] interacts with 1 human partners:{P54764}
[Cluster 128]GO:0042159+P	biological_process	[name] lipoprotein catabolic process	[def] "The chemical reactions and pathways resulting in the breakdown of any conjugated, water-soluble protein in which the nonprotein group consists of a lipid or lipids." [ISBN
	Pathogen[sseG O84952] interacts with 2 human partners:{P01130;Q13315}
	Pathogen[spvB P74846] interacts with 2 human partners:{P01130;Q13315}
	Pathogen[spvC P0A2M9] interacts with 2 human partners:{P01130;Q13315}
	Pathogen[sspH2 P0CE12] interacts with 2 human partners:{P01130;Q13315}
	Pathogen[sopE O52623] interacts with 2 human partners:{P01130;Q13315}
	Pathogen[sopE2 Q7CQD4] interacts with 2 human partners:{P01130;Q13315}
	Pathogen[sopB O30916] interacts with 2 human partners:{P01130;Q13315}
	Pathogen[sopA E1WGZ9] interacts with 2 human partners:{P01130;Q13315}
	Pathogen[avrA E1WAB0] interacts with 2 human partners:{P01130;Q13315}
	Pathogen[slrP Q8ZQQ2] interacts with 3 human partners:{P01130;Q13315;P02649}
	Pathogen[sptP P74873] interacts with 2 human partners:{P01130;Q13315}
	Pathogen[sipA E1WAC6] interacts with 2 human partners:{P01130;Q13315}
	Pathogen[sseF O84951] interacts with 2 human partners:{P01130;Q13315}
	Pathogen[spiC P0CZ04] interacts with 2 human partners:{P01130;Q13315}
	Pathogen[pipB2 Q8ZMM8] interacts with 2 human partners:{P01130;Q13315}
	Pathogen[sspH1 A4D0H6] interacts with 2 human partners:{P01130;Q13315}
	Pathogen[sipC E1WAC8] interacts with 2 human partners:{P01130;Q13315}
	Pathogen[sifA Q56061] interacts with 2 human partners:{P01130;Q13315}
	Pathogen[sipC P0CL47] interacts with 2 human partners:{P01130;Q13315}
	Pathogen[sseL Q8ZNG2] interacts with 2 human partners:{P01130;Q13315}
	Pathogen[sipB Q56134] interacts with 2 human partners:{P01130;Q13315}
	Pathogen[sopA Q8ZNR3] interacts with 2 human partners:{P01130;Q13315}
	Pathogen[sseJ Q9FD10] interacts with 2 human partners:{P01130;Q13315}
	Pathogen[sseI Q8ZQ79] interacts with 2 human partners:{P01130;Q13315}
	Pathogen[sipA P0CL52] interacts with 2 human partners:{P01130;Q13315}
[Cluster 129]GO:0045055+P	biological_process	[name] regulated secretory pathway	[def] "A process of exocytosis in which soluble proteins and other substances are initially stored in secretory vesicles for later release. It is found mainly in cells that are specialized for secreting products such as hormones, neurotransmitters, or digestive enzymes rapidly on demand." [GOC
	Pathogen[sseG O84952] interacts with 3 human partners:{Q86UR5;Q8IYB4;Q00535}
	Pathogen[spvB P74846] interacts with 3 human partners:{Q86UR5;Q8IYB4;Q00535}
	Pathogen[spvC P0A2M9] interacts with 3 human partners:{Q86UR5;Q8IYB4;Q00535}
	Pathogen[sspH2 P0CE12] interacts with 3 human partners:{Q86UR5;Q8IYB4;Q00535}
	Pathogen[sopE O52623] interacts with 4 human partners:{Q86UR5;Q8NFT2;Q8IYB4;Q00535}
	Pathogen[sopE2 Q7CQD4] interacts with 3 human partners:{Q86UR5;Q8IYB4;Q00535}
	Pathogen[sopB O30916] interacts with 3 human partners:{Q86UR5;Q8IYB4;Q00535}
	Pathogen[sopA E1WGZ9] interacts with 3 human partners:{Q86UR5;Q8IYB4;Q00535}
	Pathogen[avrA E1WAB0] interacts with 3 human partners:{Q86UR5;Q8IYB4;Q00535}
	Pathogen[slrP Q8ZQQ2] interacts with 4 human partners:{Q86UR5;Q8NFT2;Q8IYB4;Q00535}
	Pathogen[sptP P74873] interacts with 3 human partners:{Q86UR5;Q8IYB4;Q00535}
	Pathogen[sipA E1WAC6] interacts with 3 human partners:{Q86UR5;Q8IYB4;Q00535}
	Pathogen[sseF O84951] interacts with 3 human partners:{Q86UR5;Q8IYB4;Q00535}
	Pathogen[spiC P0CZ04] interacts with 4 human partners:{Q86UR5;Q8NFT2;Q8IYB4;Q00535}
	Pathogen[pipB2 Q8ZMM8] interacts with 3 human partners:{Q86UR5;Q8IYB4;Q00535}
	Pathogen[sspH1 A4D0H6] interacts with 3 human partners:{Q86UR5;Q8IYB4;Q00535}
	Pathogen[sipC E1WAC8] interacts with 3 human partners:{Q86UR5;Q8IYB4;Q00535}
	Pathogen[sifA Q56061] interacts with 4 human partners:{Q86UR5;Q8NFT2;Q8IYB4;Q00535}
	Pathogen[sipC P0CL47] interacts with 3 human partners:{Q86UR5;Q8IYB4;Q00535}
	Pathogen[sseL Q8ZNG2] interacts with 3 human partners:{Q86UR5;Q8IYB4;Q00535}
	Pathogen[sipB Q56134] interacts with 4 human partners:{Q86UR5;Q8NFT2;Q8IYB4;Q00535}
	Pathogen[sopA Q8ZNR3] interacts with 3 human partners:{Q86UR5;Q8IYB4;Q00535}
	Pathogen[sseJ Q9FD10] interacts with 3 human partners:{Q86UR5;Q8IYB4;Q00535}
	Pathogen[sseI Q8ZQ79] interacts with 3 human partners:{Q86UR5;Q8IYB4;Q00535}
	Pathogen[sipA P0CL52] interacts with 3 human partners:{Q86UR5;Q8IYB4;Q00535}
[Cluster 130]GO:0031642+P	biological_process	[name] negative regulation of myelination	[def] "Any process that stops, prevents, or reduces the frequency, rate or extent of the formation of a myelin sheath around nerve axons." [GOC
	Pathogen[sseG O84952] interacts with 2 human partners:{P60484;Q9NZJ5}
	Pathogen[spvB P74846] interacts with 2 human partners:{P60484;Q9NZJ5}
	Pathogen[spvC P0A2M9] interacts with 2 human partners:{P60484;Q9NZJ5}
	Pathogen[sspH2 P0CE12] interacts with 2 human partners:{P60484;Q9NZJ5}
	Pathogen[sopE O52623] interacts with 2 human partners:{P60484;Q9NZJ5}
	Pathogen[sopE2 Q7CQD4] interacts with 2 human partners:{P60484;Q9NZJ5}
	Pathogen[sopB O30916] interacts with 2 human partners:{P60484;Q9NZJ5}
	Pathogen[sopA E1WGZ9] interacts with 2 human partners:{P60484;Q9NZJ5}
	Pathogen[avrA E1WAB0] interacts with 2 human partners:{P60484;Q9NZJ5}
	Pathogen[slrP Q8ZQQ2] interacts with 2 human partners:{P60484;Q9NZJ5}
	Pathogen[sptP P74873] interacts with 2 human partners:{P60484;Q9NZJ5}
	Pathogen[sipA E1WAC6] interacts with 2 human partners:{P60484;Q9NZJ5}
	Pathogen[sseF O84951] interacts with 2 human partners:{P60484;Q9NZJ5}
	Pathogen[spiC P0CZ04] interacts with 2 human partners:{P60484;Q9NZJ5}
	Pathogen[pipB2 Q8ZMM8] interacts with 2 human partners:{P60484;Q9NZJ5}
	Pathogen[sspH1 A4D0H6] interacts with 2 human partners:{P60484;Q9NZJ5}
	Pathogen[sipC E1WAC8] interacts with 2 human partners:{P60484;Q9NZJ5}
	Pathogen[sifA Q56061] interacts with 2 human partners:{P60484;Q9NZJ5}
	Pathogen[sipC P0CL47] interacts with 2 human partners:{P60484;Q9NZJ5}
	Pathogen[sseL Q8ZNG2] interacts with 2 human partners:{P60484;Q9NZJ5}
	Pathogen[sipB Q56134] interacts with 2 human partners:{P60484;Q9NZJ5}
	Pathogen[sopA Q8ZNR3] interacts with 2 human partners:{P60484;Q9NZJ5}
	Pathogen[sseJ Q9FD10] interacts with 2 human partners:{P60484;Q9NZJ5}
	Pathogen[sseI Q8ZQ79] interacts with 2 human partners:{P60484;Q9NZJ5}
	Pathogen[sipA P0CL52] interacts with 2 human partners:{P60484;Q9NZJ5}
[Cluster 131]GO:0033146+P	biological_process	[name] regulation of intracellular estrogen receptor signaling pathway	[def] "Any process that modulates the frequency, rate or extent of the activity of an intracellular estrogen receptor signaling pathway." [GOC
	Pathogen[sseG O84952] interacts with 2 human partners:{P12931;Q8WXU2}
	Pathogen[spvB P74846] interacts with 1 human partners:{P12931}
	Pathogen[spvC P0A2M9] interacts with 2 human partners:{P12931;Q8WXU2}
	Pathogen[sspH2 P0CE12] interacts with 2 human partners:{P12931;Q8WXU2}
	Pathogen[sopE O52623] interacts with 1 human partners:{P12931}
	Pathogen[sopE2 Q7CQD4] interacts with 2 human partners:{P12931;Q8WXU2}
	Pathogen[sopB O30916] interacts with 2 human partners:{P12931;Q8WXU2}
	Pathogen[sopA E1WGZ9] interacts with 2 human partners:{P12931;Q8WXU2}
	Pathogen[avrA E1WAB0] interacts with 1 human partners:{P12931}
	Pathogen[slrP Q8ZQQ2] interacts with 3 human partners:{P12931;Q86X55;Q8WXU2}
	Pathogen[sptP P74873] interacts with 1 human partners:{P12931}
	Pathogen[sipA E1WAC6] interacts with 2 human partners:{P12931;Q8WXU2}
	Pathogen[sseF O84951] interacts with 2 human partners:{P12931;Q8WXU2}
	Pathogen[spiC P0CZ04] interacts with 2 human partners:{P12931;Q8WXU2}
	Pathogen[pipB2 Q8ZMM8] interacts with 2 human partners:{P12931;Q8WXU2}
	Pathogen[sspH1 A4D0H6] interacts with 2 human partners:{P12931;Q8WXU2}
	Pathogen[sipC E1WAC8] interacts with 2 human partners:{P12931;Q8WXU2}
	Pathogen[sifA Q56061] interacts with 2 human partners:{P12931;Q8WXU2}
	Pathogen[sipC P0CL47] interacts with 2 human partners:{P12931;Q8WXU2}
	Pathogen[sseL Q8ZNG2] interacts with 2 human partners:{P12931;Q8WXU2}
	Pathogen[sipB Q56134] interacts with 1 human partners:{P12931}
	Pathogen[sopA Q8ZNR3] interacts with 2 human partners:{P12931;Q8WXU2}
	Pathogen[sseJ Q9FD10] interacts with 2 human partners:{P12931;Q8WXU2}
	Pathogen[sseI Q8ZQ79] interacts with 2 human partners:{P12931;Q8WXU2}
	Pathogen[sipA P0CL52] interacts with 2 human partners:{P12931;Q8WXU2}
[Cluster 132]GO:0005979+P	biological_process	[name] regulation of glycogen biosynthetic process	[def] "Any process that modulates the frequency, rate or extent of the chemical reactions and pathways resulting in the formation of glycogen." [GOC
	Pathogen[sseG O84952] interacts with 5 human partners:{P31749;P62136;P42345;P62140;Q9BT40}
	Pathogen[spvB P74846] interacts with 5 human partners:{P31749;P62136;P42345;P62140;Q9BT40}
	Pathogen[spvC P0A2M9] interacts with 5 human partners:{P31749;P62136;P42345;P62140;Q9BT40}
	Pathogen[sspH2 P0CE12] interacts with 4 human partners:{P31749;P62136;P42345;Q9BT40}
	Pathogen[sopE O52623] interacts with 4 human partners:{P31749;P62136;P42345;Q9BT40}
	Pathogen[sopE2 Q7CQD4] interacts with 4 human partners:{P31749;P62136;P42345;Q9BT40}
	Pathogen[sopB O30916] interacts with 5 human partners:{P31749;P62136;P42345;P62140;Q9BT40}
	Pathogen[sopA E1WGZ9] interacts with 5 human partners:{P31749;P62136;P42345;P62140;Q9BT40}
	Pathogen[avrA E1WAB0] interacts with 4 human partners:{P31749;P62136;P42345;Q9BT40}
	Pathogen[slrP Q8ZQQ2] interacts with 5 human partners:{P31749;P62136;P42345;P62140;Q9BT40}
	Pathogen[sptP P74873] interacts with 4 human partners:{P31749;P62136;P42345;Q9BT40}
	Pathogen[sipA E1WAC6] interacts with 5 human partners:{P31749;P62136;P42345;P62140;Q9BT40}
	Pathogen[sseF O84951] interacts with 5 human partners:{P31749;P62136;P42345;P62140;Q9BT40}
	Pathogen[spiC P0CZ04] interacts with 5 human partners:{P31749;P62136;P42345;P62140;Q9BT40}
	Pathogen[pipB2 Q8ZMM8] interacts with 4 human partners:{P31749;P62136;P42345;Q9BT40}
	Pathogen[sspH1 A4D0H6] interacts with 5 human partners:{P31749;P62136;P42345;P62140;Q9BT40}
	Pathogen[sipC E1WAC8] interacts with 4 human partners:{P31749;P62136;P42345;Q9BT40}
[truncated: 10,529,956 more chars]
