# Supplementary material for: AdaBoost Based Multi-Instance Transfer Learning for Predicting Proteome-Wide Interactions between Salmonella and Human Proteins
Source: PLoS One. 2014 Oct 17;9(10):e110488. doi: 10.1371/journal.pone.0110488 (PMC4212833; doi:10.1371/journal.pone.0110488)
Supplement: File S4 — XML file contains the clusters of interacting human partners that fulfil specific molecular functions. All the 25 Salmonella proteins are involved in the predicted PPI sub-networks. (XML) [file pone.0110488.s004.xml]

[Cluster 1]GO:0017048+F	molecular_function	[name] Rho GTPase binding	[def] "Interacting selectively and non-covalently with Rho protein, any member of the Rho subfamily of the Ras superfamily of monomeric GTPases. Proteins in the Rho subfamily are involved in relaying signals from cell-surface receptors to the actin cytoskeleton." [ISBN
	Pathogen[sseG O84952] interacts with 26 human partners:{Q9H8V3;Q86T65;O75914;Q9NSV4;Q5VV41;P07737;Q5JSL3;Q92974;P18206;O60610;Q86VI3;Q96PY5;Q8IVF7;Q7Z6B7;Q9Y4D1;O95466;P21333;Q9Y5S2;Q9BZ29;P46940;Q5S007;Q27J81;O60879;O15066;Q9NPB6;Q15669}
	Pathogen[spvB P74846] interacts with 23 human partners:{Q9H8V3;Q86T65;O75914;Q9NSV4;Q5VV41;P07737;Q92974;P18206;O60610;Q86VI3;Q8IVF7;Q7Z6B7;O95466;P21333;Q9Y5S2;Q9BZ29;P46940;Q5S007;Q27J81;O60879;O15066;Q9NPB6;Q15669}
	Pathogen[spvC P0A2M9] interacts with 26 human partners:{Q9H8V3;Q86T65;O75914;Q9NSV4;Q5VV41;P07737;Q5JSL3;Q92974;P18206;O60610;Q86VI3;Q96PY5;Q8IVF7;Q7Z6B7;Q9Y4D1;O95466;P21333;Q9Y5S2;Q9BZ29;P46940;Q5S007;Q27J81;O60879;O15066;Q9NPB6;Q15669}
	Pathogen[sspH2 P0CE12] interacts with 18 human partners:{Q9H8V3;Q9NSV4;Q5VV41;Q92974;P18206;O60610;Q86VI3;Q7Z6B7;O95466;Q9Y5S2;Q9BZ29;P46940;Q5S007;Q27J81;O60879;O15066;Q9NPB6;Q15669}
	Pathogen[sopE O52623] interacts with 26 human partners:{Q9H8V3;Q86T65;O75914;Q9NSV4;Q5VV41;P07737;Q5JSL3;Q92974;P18206;O60610;Q86VI3;Q96PY5;Q8IVF7;Q7Z6B7;Q9Y4D1;O95466;P21333;Q9Y5S2;Q9BZ29;P46940;Q5S007;Q27J81;O60879;O15066;Q9NPB6;Q15669}
	Pathogen[sopE2 Q7CQD4] interacts with 20 human partners:{Q9H8V3;Q9NSV4;Q5VV41;P07737;Q92974;P18206;O60610;Q86VI3;Q8IVF7;Q7Z6B7;O95466;P21333;Q9Y5S2;Q9BZ29;P46940;Q5S007;Q27J81;O60879;Q9NPB6;Q15669}
	Pathogen[sopB O30916] interacts with 24 human partners:{Q9H8V3;O75914;Q9NSV4;Q5VV41;P07737;Q92974;P18206;O60610;Q86VI3;Q96PY5;Q8IVF7;Q7Z6B7;Q9Y4D1;O95466;P21333;Q9Y5S2;Q9BZ29;P46940;Q5S007;Q27J81;O60879;O15066;Q9NPB6;Q15669}
	Pathogen[sopA E1WGZ9] interacts with 26 human partners:{Q9H8V3;Q86T65;O75914;Q9NSV4;Q5VV41;P07737;Q5JSL3;Q92974;P18206;O60610;Q86VI3;Q96PY5;Q8IVF7;Q7Z6B7;Q9Y4D1;O95466;P21333;Q9Y5S2;Q9BZ29;P46940;Q5S007;Q27J81;O60879;O15066;Q9NPB6;Q15669}
	Pathogen[avrA E1WAB0] interacts with 22 human partners:{Q9H8V3;O75914;Q9NSV4;Q5VV41;P07737;Q92974;P18206;O60610;Q86VI3;Q8IVF7;Q7Z6B7;Q9Y4D1;O95466;P21333;Q9Y5S2;Q9BZ29;P46940;Q5S007;Q27J81;O60879;Q9NPB6;Q15669}
	Pathogen[slrP Q8ZQQ2] interacts with 25 human partners:{Q9H8V3;Q86T65;Q9NSV4;Q5VV41;P07737;Q5JSL3;Q92974;P18206;O60610;Q86VI3;Q96PY5;Q8IVF7;Q7Z6B7;Q9Y4D1;O95466;P21333;Q9Y5S2;Q9BZ29;P46940;Q5S007;Q27J81;O60879;O15066;Q9NPB6;Q15669}
	Pathogen[sptP P74873] interacts with 20 human partners:{Q9H8V3;Q9NSV4;Q5VV41;P07737;Q92974;P18206;O60610;Q86VI3;Q7Z6B7;O95466;P21333;Q9Y5S2;Q9BZ29;P46940;Q5S007;Q27J81;O60879;O15066;Q9NPB6;Q15669}
	Pathogen[sipA E1WAC6] interacts with 26 human partners:{Q9H8V3;Q86T65;O75914;Q9NSV4;Q5VV41;P07737;Q5JSL3;Q92974;P18206;O60610;Q86VI3;Q96PY5;Q8IVF7;Q7Z6B7;Q9Y4D1;O95466;P21333;Q9Y5S2;Q9BZ29;P46940;Q5S007;Q27J81;O60879;O15066;Q9NPB6;Q15669}
	Pathogen[sseF O84951] interacts with 26 human partners:{Q9H8V3;Q86T65;O75914;Q9NSV4;Q5VV41;P07737;Q5JSL3;Q92974;P18206;O60610;Q86VI3;Q96PY5;Q8IVF7;Q7Z6B7;Q9Y4D1;O95466;P21333;Q9Y5S2;Q9BZ29;P46940;Q5S007;Q27J81;O60879;O15066;Q9NPB6;Q15669}
	Pathogen[spiC P0CZ04] interacts with 27 human partners:{Q9H8V3;Q86T65;O75914;Q9NSV4;Q5VV41;P07737;Q5JSL3;Q92974;P18206;O60610;Q86VI3;Q96PY5;Q96BY6;Q8IVF7;Q7Z6B7;Q9Y4D1;O95466;P21333;Q9Y5S2;Q9BZ29;P46940;Q5S007;Q27J81;O60879;O15066;Q9NPB6;Q15669}
	Pathogen[pipB2 Q8ZMM8] interacts with 24 human partners:{Q9H8V3;Q9NSV4;Q5VV41;P07737;Q5JSL3;Q92974;P18206;O60610;Q86VI3;Q96PY5;Q8IVF7;Q7Z6B7;Q9Y4D1;O95466;P21333;Q9Y5S2;Q9BZ29;P46940;Q5S007;Q27J81;O60879;O15066;Q9NPB6;Q15669}
	Pathogen[sspH1 A4D0H6] interacts with 24 human partners:{Q9H8V3;O75914;Q9NSV4;Q5VV41;P07737;Q92974;P18206;O60610;Q86VI3;Q96PY5;Q8IVF7;Q7Z6B7;Q9Y4D1;O95466;P21333;Q9Y5S2;Q9BZ29;P46940;Q5S007;Q27J81;O60879;O15066;Q9NPB6;Q15669}
	Pathogen[sipC E1WAC8] interacts with 24 human partners:{Q9H8V3;O75914;Q9NSV4;Q5VV41;P07737;Q92974;P18206;O60610;Q86VI3;Q96PY5;Q8IVF7;Q7Z6B7;Q9Y4D1;O95466;P21333;Q9Y5S2;Q9BZ29;P46940;Q5S007;Q27J81;O60879;O15066;Q9NPB6;Q15669}
	Pathogen[sifA Q56061] interacts with 26 human partners:{Q9H8V3;Q86T65;O75914;Q9NSV4;Q5VV41;P07737;Q5JSL3;Q92974;P18206;O60610;Q86VI3;Q96PY5;Q8IVF7;Q7Z6B7;Q9Y4D1;O95466;P21333;Q9Y5S2;Q9BZ29;P46940;Q5S007;Q27J81;O60879;O15066;Q9NPB6;Q15669}
	Pathogen[sipC P0CL47] interacts with 24 human partners:{Q9H8V3;O75914;Q9NSV4;Q5VV41;P07737;Q92974;P18206;O60610;Q86VI3;Q96PY5;Q8IVF7;Q7Z6B7;Q9Y4D1;O95466;P21333;Q9Y5S2;Q9BZ29;P46940;Q5S007;Q27J81;O60879;O15066;Q9NPB6;Q15669}
	Pathogen[sseL Q8ZNG2] interacts with 24 human partners:{Q9H8V3;O75914;Q9NSV4;Q5VV41;P07737;Q92974;P18206;O60610;Q86VI3;Q96PY5;Q8IVF7;Q7Z6B7;Q9Y4D1;O95466;P21333;Q9Y5S2;Q9BZ29;P46940;Q5S007;Q27J81;O60879;O15066;Q9NPB6;Q15669}
	Pathogen[sipB Q56134] interacts with 22 human partners:{Q9H8V3;Q9NSV4;Q5VV41;P07737;Q92974;P18206;O60610;Q86VI3;Q96PY5;Q7Z6B7;Q9Y4D1;O95466;P21333;Q9Y5S2;Q9BZ29;P46940;Q5S007;Q27J81;O60879;O15066;Q9NPB6;Q15669}
	Pathogen[sopA Q8ZNR3] interacts with 26 human partners:{Q9H8V3;Q86T65;O75914;Q9NSV4;Q5VV41;P07737;Q5JSL3;Q92974;P18206;O60610;Q86VI3;Q96PY5;Q8IVF7;Q7Z6B7;Q9Y4D1;O95466;P21333;Q9Y5S2;Q9BZ29;P46940;Q5S007;Q27J81;O60879;O15066;Q9NPB6;Q15669}
	Pathogen[sseJ Q9FD10] interacts with 23 human partners:{Q9H8V3;O75914;Q9NSV4;Q5VV41;P07737;Q92974;P18206;O60610;Q86VI3;Q8IVF7;Q7Z6B7;Q9Y4D1;O95466;P21333;Q9Y5S2;Q9BZ29;P46940;Q5S007;Q27J81;O60879;O15066;Q9NPB6;Q15669}
	Pathogen[sseI Q8ZQ79] interacts with 21 human partners:{Q9H8V3;O75914;Q9NSV4;Q5VV41;P07737;Q92974;P18206;O60610;Q86VI3;Q96PY5;Q8IVF7;Q7Z6B7;Q9Y4D1;O95466;Q9Y5S2;Q9BZ29;Q5S007;Q27J81;O60879;Q9NPB6;Q15669}
	Pathogen[sipA P0CL52] interacts with 26 human partners:{Q9H8V3;Q86T65;O75914;Q9NSV4;Q5VV41;P07737;Q5JSL3;Q92974;P18206;O60610;Q86VI3;Q96PY5;Q8IVF7;Q7Z6B7;Q9Y4D1;O95466;P21333;Q9Y5S2;Q9BZ29;P46940;Q5S007;Q27J81;O60879;O15066;Q9NPB6;Q15669}
[Cluster 2]GO:0004601+F	molecular_function	[name] peroxidase activity	[def] "Catalysis of the reaction
	Pathogen[sseG O84952] interacts with 6 human partners:{Q9BRA2;P23219;P30041;P30048;P35354;Q8WWN9}
	Pathogen[spvB P74846] interacts with 6 human partners:{Q9BRA2;P68871;P69905;P30041;P35354;Q8WWN9}
	Pathogen[spvC P0A2M9] interacts with 6 human partners:{Q9BRA2;P23219;P30041;P30048;P35354;Q8WWN9}
	Pathogen[sspH2 P0CE12] interacts with 5 human partners:{Q9BRA2;P22079;P23219;P30041;P35354}
	Pathogen[sopE O52623] interacts with 6 human partners:{P23219;P30041;P07202;P07203;P35354;Q8WWN9}
	Pathogen[sopE2 Q7CQD4] interacts with 1 human partners:{P35354}
	Pathogen[sopB O30916] interacts with 2 human partners:{P30041;P35354}
	Pathogen[sopA E1WGZ9] interacts with 6 human partners:{Q9BRA2;P23219;P30041;P30048;P35354;Q8WWN9}
	Pathogen[avrA E1WAB0] interacts with 4 human partners:{Q9BRA2;P30041;P35354;Q8WWN9}
	Pathogen[slrP Q8ZQQ2] interacts with 15 human partners:{Q9BRA2;P22079;P68871;P05164;P36969;Q99497;P23219;P69905;P11678;P30041;P07202;P18283;P07203;P35354;Q8WWN9}
	Pathogen[sptP P74873] interacts with 3 human partners:{P30041;P35354;Q8WWN9}
	Pathogen[sipA E1WAC6] interacts with 6 human partners:{Q9BRA2;P23219;P30041;P30048;P35354;Q8WWN9}
	Pathogen[sseF O84951] interacts with 6 human partners:{Q9BRA2;P23219;P30041;P30048;P35354;Q8WWN9}
	Pathogen[spiC P0CZ04] interacts with 8 human partners:{Q9BRA2;P68871;P23219;P69905;P30041;P30048;P35354;Q8WWN9}
	Pathogen[pipB2 Q8ZMM8] interacts with 2 human partners:{Q9BRA2;P35354}
	Pathogen[sspH1 A4D0H6] interacts with 4 human partners:{Q9BRA2;P30041;P35354;Q8WWN9}
	Pathogen[sipC E1WAC8] interacts with 4 human partners:{P23219;P30041;P35354;Q8WWN9}
	Pathogen[sifA Q56061] interacts with 7 human partners:{Q9BRA2;P68871;P23219;P69905;P30041;P35354;Q8WWN9}
	Pathogen[sipC P0CL47] interacts with 4 human partners:{P23219;P30041;P35354;Q8WWN9}
	Pathogen[sseL Q8ZNG2] interacts with 5 human partners:{Q9BRA2;P23219;P30041;P35354;Q8WWN9}
	Pathogen[sipB Q56134] interacts with 2 human partners:{P23219;P35354}
	Pathogen[sopA Q8ZNR3] interacts with 6 human partners:{Q9BRA2;P23219;P30041;P30048;P35354;Q8WWN9}
	Pathogen[sseJ Q9FD10] interacts with 5 human partners:{Q9BRA2;P23219;P30041;P35354;Q8WWN9}
	Pathogen[sseI Q8ZQ79] interacts with 4 human partners:{Q9BRA2;P30041;P35354;Q8WWN9}
	Pathogen[sipA P0CL52] interacts with 6 human partners:{Q9BRA2;P23219;P30041;P30048;P35354;Q8WWN9}
[Cluster 3]GO:0043539+F	molecular_function	[name] protein serine/threonine kinase activator activity	[def] "Increases the activity of a protein serine/threonine kinase." [GOC
	Pathogen[sseG O84952] interacts with 6 human partners:{Q96Q42;O43597;P36507;Q13043;Q02750;Q13188}
	Pathogen[spvB P74846] interacts with 6 human partners:{O43597;P36507;P01344;Q13043;Q02750;Q13188}
	Pathogen[spvC P0A2M9] interacts with 6 human partners:{Q96Q42;O43597;P36507;Q13043;Q02750;Q13188}
	Pathogen[sspH2 P0CE12] interacts with 6 human partners:{O43597;P36507;Q13043;Q02750;Q15078;Q13188}
	Pathogen[sopE O52623] interacts with 6 human partners:{Q96Q42;O43597;P36507;Q13043;Q02750;Q13188}
	Pathogen[sopE2 Q7CQD4] interacts with 5 human partners:{O43597;P36507;Q13043;Q02750;Q13188}
	Pathogen[sopB O30916] interacts with 6 human partners:{Q96Q42;O43597;P36507;Q13043;Q02750;Q13188}
	Pathogen[sopA E1WGZ9] interacts with 6 human partners:{Q96Q42;O43597;P36507;Q13043;Q02750;Q13188}
	Pathogen[avrA E1WAB0] interacts with 6 human partners:{Q96Q42;O43597;P36507;Q13043;Q02750;Q13188}
	Pathogen[slrP Q8ZQQ2] interacts with 7 human partners:{Q96Q42;O43597;P36507;Q13043;Q02750;Q15078;Q13188}
	Pathogen[sptP P74873] interacts with 6 human partners:{O43597;P36507;Q13043;Q02750;Q15078;Q13188}
	Pathogen[sipA E1WAC6] interacts with 6 human partners:{Q96Q42;O43597;P36507;Q13043;Q02750;Q13188}
	Pathogen[sseF O84951] interacts with 6 human partners:{Q96Q42;O43597;P36507;Q13043;Q02750;Q13188}
	Pathogen[spiC P0CZ04] interacts with 7 human partners:{Q96Q42;O43597;P36507;P01344;Q13043;Q02750;Q13188}
	Pathogen[pipB2 Q8ZMM8] interacts with 6 human partners:{Q96Q42;O43597;P36507;Q13043;Q02750;Q13188}
	Pathogen[sspH1 A4D0H6] interacts with 6 human partners:{Q96Q42;O43597;P36507;Q13043;Q02750;Q13188}
	Pathogen[sipC E1WAC8] interacts with 6 human partners:{Q96Q42;O43597;P36507;Q13043;Q02750;Q13188}
	Pathogen[sifA Q56061] interacts with 6 human partners:{Q96Q42;O43597;P36507;Q13043;Q02750;Q13188}
	Pathogen[sipC P0CL47] interacts with 6 human partners:{Q96Q42;O43597;P36507;Q13043;Q02750;Q13188}
	Pathogen[sseL Q8ZNG2] interacts with 6 human partners:{Q96Q42;O43597;P36507;Q13043;Q02750;Q13188}
	Pathogen[sipB Q56134] interacts with 5 human partners:{Q96Q42;P36507;Q13043;Q02750;Q13188}
	Pathogen[sopA Q8ZNR3] interacts with 6 human partners:{Q96Q42;O43597;P36507;Q13043;Q02750;Q13188}
	Pathogen[sseJ Q9FD10] interacts with 6 human partners:{Q96Q42;O43597;P36507;Q13043;Q02750;Q13188}
	Pathogen[sseI Q8ZQ79] interacts with 6 human partners:{Q96Q42;O43597;P36507;Q13043;Q02750;Q13188}
	Pathogen[sipA P0CL52] interacts with 6 human partners:{Q96Q42;O43597;P36507;Q13043;Q02750;Q13188}
[Cluster 4]GO:0030492+F	molecular_function	[name] hemoglobin binding	[def] "Interacting selectively and non-covalently with hemoglobin, an oxygen carrying, conjugated protein containing four heme groups and globin." [CHEBI
	Pathogen[sseG O84952] interacts with 2 human partners:{O60494;P98164}
	Pathogen[spvB P74846] interacts with 3 human partners:{P68871;O60494;P98164}
	Pathogen[spvC P0A2M9] interacts with 2 human partners:{O60494;P98164}
	Pathogen[sspH2 P0CE12] interacts with 2 human partners:{O60494;P98164}
	Pathogen[sopE O52623] interacts with 2 human partners:{O60494;P98164}
	Pathogen[sopE2 Q7CQD4] interacts with 2 human partners:{O60494;P98164}
	Pathogen[sopB O30916] interacts with 2 human partners:{O60494;P98164}
	Pathogen[sopA E1WGZ9] interacts with 2 human partners:{O60494;P98164}
	Pathogen[avrA E1WAB0] interacts with 2 human partners:{O60494;P98164}
	Pathogen[slrP Q8ZQQ2] interacts with 3 human partners:{P68871;O60494;P98164}
	Pathogen[sptP P74873] interacts with 2 human partners:{O60494;P98164}
	Pathogen[sipA E1WAC6] interacts with 2 human partners:{O60494;P98164}
	Pathogen[sseF O84951] interacts with 2 human partners:{O60494;P98164}
	Pathogen[spiC P0CZ04] interacts with 3 human partners:{P68871;O60494;P98164}
	Pathogen[pipB2 Q8ZMM8] interacts with 2 human partners:{O60494;P98164}
	Pathogen[sspH1 A4D0H6] interacts with 2 human partners:{O60494;P98164}
	Pathogen[sipC E1WAC8] interacts with 2 human partners:{O60494;P98164}
	Pathogen[sifA Q56061] interacts with 3 human partners:{P68871;O60494;P98164}
	Pathogen[sipC P0CL47] interacts with 2 human partners:{O60494;P98164}
	Pathogen[sseL Q8ZNG2] interacts with 2 human partners:{O60494;P98164}
	Pathogen[sipB Q56134] interacts with 2 human partners:{O60494;P98164}
	Pathogen[sopA Q8ZNR3] interacts with 2 human partners:{O60494;P98164}
	Pathogen[sseJ Q9FD10] interacts with 2 human partners:{O60494;P98164}
	Pathogen[sseI Q8ZQ79] interacts with 2 human partners:{O60494;P98164}
	Pathogen[sipA P0CL52] interacts with 2 human partners:{O60494;P98164}
[Cluster 5]GO:0042834+F	molecular_function	[name] peptidoglycan binding	[def] "Interacting selectively and non-covalently, in a non-covalent manner, with peptidoglycan, any of a class of glycoconjugates found in bacterial cell walls." [GOC
	Pathogen[sseG O84952] interacts with 3 human partners:{Q96P20;Q9HC29;Q9Y239}
	Pathogen[spvB P74846] interacts with 3 human partners:{Q96P20;Q9HC29;Q9Y239}
	Pathogen[spvC P0A2M9] interacts with 3 human partners:{Q96P20;Q9HC29;Q9Y239}
	Pathogen[sspH2 P0CE12] interacts with 3 human partners:{Q96P20;Q9HC29;Q9Y239}
	Pathogen[sopE O52623] interacts with 3 human partners:{Q96P20;Q9HC29;Q9Y239}
	Pathogen[sopE2 Q7CQD4] interacts with 3 human partners:{Q96P20;Q9HC29;Q9Y239}
	Pathogen[sopB O30916] interacts with 3 human partners:{Q96P20;Q9HC29;Q9Y239}
	Pathogen[sopA E1WGZ9] interacts with 4 human partners:{Q96P20;Q9HC29;O60603;Q9Y239}
	Pathogen[avrA E1WAB0] interacts with 3 human partners:{Q96P20;Q9HC29;Q9Y239}
	Pathogen[slrP Q8ZQQ2] interacts with 4 human partners:{Q96P20;Q9HC29;O60603;Q9Y239}
	Pathogen[sptP P74873] interacts with 3 human partners:{Q96P20;Q9HC29;Q9Y239}
	Pathogen[sipA E1WAC6] interacts with 3 human partners:{Q96P20;Q9HC29;Q9Y239}
	Pathogen[sseF O84951] interacts with 3 human partners:{Q96P20;Q9HC29;Q9Y239}
	Pathogen[spiC P0CZ04] interacts with 3 human partners:{Q96P20;Q9HC29;Q9Y239}
	Pathogen[pipB2 Q8ZMM8] interacts with 3 human partners:{Q96P20;Q9HC29;Q9Y239}
	Pathogen[sspH1 A4D0H6] interacts with 3 human partners:{Q96P20;Q9HC29;Q9Y239}
	Pathogen[sipC E1WAC8] interacts with 3 human partners:{Q96P20;Q9HC29;Q9Y239}
	Pathogen[sifA Q56061] interacts with 3 human partners:{Q96P20;Q9HC29;Q9Y239}
	Pathogen[sipC P0CL47] interacts with 3 human partners:{Q96P20;Q9HC29;Q9Y239}
	Pathogen[sseL Q8ZNG2] interacts with 3 human partners:{Q96P20;Q9HC29;Q9Y239}
	Pathogen[sipB Q56134] interacts with 3 human partners:{Q96P20;Q9HC29;Q9Y239}
	Pathogen[sopA Q8ZNR3] interacts with 4 human partners:{Q96P20;Q9HC29;O60603;Q9Y239}
	Pathogen[sseJ Q9FD10] interacts with 3 human partners:{Q96P20;Q9HC29;Q9Y239}
	Pathogen[sseI Q8ZQ79] interacts with 3 human partners:{Q96P20;Q9HC29;Q9Y239}
	Pathogen[sipA P0CL52] interacts with 3 human partners:{Q96P20;Q9HC29;Q9Y239}
[Cluster 6]GO:0031005+F	molecular_function	[name] filamin binding	[def] "Interacting selectively and non-covalently with a filamin, any member of a family of high molecular mass cytoskeletal proteins that crosslink actin filaments to form networks and stress fibers. Filamins contain an amino-terminal alpha-actinin-like actin binding domain, which is followed by a rod-domain composed of 4 to 24 100-residue repetitive segments including a carboxy-terminal dimerization domain." [GOC
	Pathogen[sseG O84952] interacts with 2 human partners:{O76041;Q8WUP2}
	Pathogen[spvB P74846] interacts with 2 human partners:{O76041;Q8WUP2}
	Pathogen[spvC P0A2M9] interacts with 2 human partners:{O76041;Q8WUP2}
	Pathogen[sspH2 P0CE12] interacts with 2 human partners:{O76041;Q8WUP2}
	Pathogen[sopE O52623] interacts with 2 human partners:{O76041;Q8WUP2}
	Pathogen[sopE2 Q7CQD4] interacts with 2 human partners:{O76041;Q8WUP2}
	Pathogen[sopB O30916] interacts with 2 human partners:{O76041;Q8WUP2}
	Pathogen[sopA E1WGZ9] interacts with 2 human partners:{O76041;Q8WUP2}
	Pathogen[avrA E1WAB0] interacts with 2 human partners:{O76041;Q8WUP2}
	Pathogen[slrP Q8ZQQ2] interacts with 2 human partners:{O76041;Q8WUP2}
	Pathogen[sptP P74873] interacts with 2 human partners:{O76041;Q8WUP2}
	Pathogen[sipA E1WAC6] interacts with 2 human partners:{O76041;Q8WUP2}
	Pathogen[sseF O84951] interacts with 2 human partners:{O76041;Q8WUP2}
	Pathogen[spiC P0CZ04] interacts with 2 human partners:{O76041;Q8WUP2}
	Pathogen[pipB2 Q8ZMM8] interacts with 2 human partners:{O76041;Q8WUP2}
	Pathogen[sspH1 A4D0H6] interacts with 2 human partners:{O76041;Q8WUP2}
	Pathogen[sipC E1WAC8] interacts with 2 human partners:{O76041;Q8WUP2}
	Pathogen[sifA Q56061] interacts with 2 human partners:{O76041;Q8WUP2}
	Pathogen[sipC P0CL47] interacts with 2 human partners:{O76041;Q8WUP2}
	Pathogen[sseL Q8ZNG2] interacts with 2 human partners:{O76041;Q8WUP2}
	Pathogen[sipB Q56134] interacts with 2 human partners:{O76041;Q8WUP2}
	Pathogen[sopA Q8ZNR3] interacts with 2 human partners:{O76041;Q8WUP2}
	Pathogen[sseJ Q9FD10] interacts with 2 human partners:{O76041;Q8WUP2}
	Pathogen[sseI Q8ZQ79] interacts with 2 human partners:{O76041;Q8WUP2}
	Pathogen[sipA P0CL52] interacts with 2 human partners:{O76041;Q8WUP2}
[Cluster 7]GO:0031267+F	molecular_function	[name] small GTPase binding	[def] "Interacting selectively and non-covalently with a small monomeric GTPase." [GOC
	Pathogen[sseG O84952] interacts with 10 human partners:{Q6ZNL6;Q5JSP0;Q96M96;P50542;P98174;Q8IYB4;P21333;Q7Z6J4;Q9Y2X7;Q6ZV73}
	Pathogen[spvB P74846] interacts with 9 human partners:{Q6ZNL6;Q5JSP0;Q96M96;P50542;P98174;Q8IYB4;P21333;Q7Z6J4;Q6ZV73}
	Pathogen[spvC P0A2M9] interacts with 10 human partners:{Q6ZNL6;Q5JSP0;Q96M96;P50542;P98174;Q8IYB4;P21333;Q7Z6J4;Q9Y2X7;Q6ZV73}
	Pathogen[sspH2 P0CE12] interacts with 9 human partners:{Q6ZNL6;Q5JSP0;Q96M96;P50542;P98174;Q8IYB4;Q7Z6J4;Q9Y2X7;Q6ZV73}
	Pathogen[sopE O52623] interacts with 10 human partners:{Q6ZNL6;Q5JSP0;Q96M96;P50542;P98174;Q8IYB4;P21333;Q7Z6J4;Q9Y2X7;Q6ZV73}
	Pathogen[sopE2 Q7CQD4] interacts with 9 human partners:{Q6ZNL6;Q5JSP0;Q96M96;P50542;P98174;Q8IYB4;P21333;Q7Z6J4;Q6ZV73}
	Pathogen[sopB O30916] interacts with 10 human partners:{Q6ZNL6;Q5JSP0;Q96M96;P50542;P98174;Q8IYB4;P21333;Q7Z6J4;Q9Y2X7;Q6ZV73}
	Pathogen[sopA E1WGZ9] interacts with 10 human partners:{Q6ZNL6;Q5JSP0;Q96M96;P50542;P98174;Q8IYB4;P21333;Q7Z6J4;Q9Y2X7;Q6ZV73}
	Pathogen[avrA E1WAB0] interacts with 9 human partners:{Q6ZNL6;Q5JSP0;Q96M96;P50542;P98174;Q8IYB4;P21333;Q7Z6J4;Q6ZV73}
	Pathogen[slrP Q8ZQQ2] interacts with 10 human partners:{Q6ZNL6;Q5JSP0;Q96M96;P50542;P98174;Q8IYB4;P21333;Q7Z6J4;Q9Y2X7;Q6ZV73}
	Pathogen[sptP P74873] interacts with 9 human partners:{Q6ZNL6;Q5JSP0;Q96M96;P50542;P98174;Q8IYB4;P21333;Q7Z6J4;Q6ZV73}
	Pathogen[sipA E1WAC6] interacts with 10 human partners:{Q6ZNL6;Q5JSP0;Q96M96;P50542;P98174;Q8IYB4;P21333;Q7Z6J4;Q9Y2X7;Q6ZV73}
	Pathogen[sseF O84951] interacts with 10 human partners:{Q6ZNL6;Q5JSP0;Q96M96;P50542;P98174;Q8IYB4;P21333;Q7Z6J4;Q9Y2X7;Q6ZV73}
	Pathogen[spiC P0CZ04] interacts with 10 human partners:{Q6ZNL6;Q5JSP0;Q96M96;P50542;P98174;Q8IYB4;P21333;Q7Z6J4;Q9Y2X7;Q6ZV73}
	Pathogen[pipB2 Q8ZMM8] interacts with 10 human partners:{Q6ZNL6;Q5JSP0;Q96M96;P50542;P98174;Q8IYB4;P21333;Q7Z6J4;Q9Y2X7;Q6ZV73}
	Pathogen[sspH1 A4D0H6] interacts with 9 human partners:{Q6ZNL6;Q5JSP0;Q96M96;P50542;P98174;Q8IYB4;P21333;Q7Z6J4;Q6ZV73}
	Pathogen[sipC E1WAC8] interacts with 9 human partners:{Q6ZNL6;Q5JSP0;Q96M96;P50542;P98174;Q8IYB4;P21333;Q7Z6J4;Q6ZV73}
	Pathogen[sifA Q56061] interacts with 10 human partners:{Q6ZNL6;Q5JSP0;Q96M96;P50542;P98174;Q8IYB4;P21333;Q7Z6J4;Q9Y2X7;Q6ZV73}
	Pathogen[sipC P0CL47] interacts with 9 human partners:{Q6ZNL6;Q5JSP0;Q96M96;P50542;P98174;Q8IYB4;P21333;Q7Z6J4;Q6ZV73}
	Pathogen[sseL Q8ZNG2] interacts with 10 human partners:{Q6ZNL6;Q5JSP0;Q96M96;P50542;P98174;Q8IYB4;P21333;Q7Z6J4;Q9Y2X7;Q6ZV73}
	Pathogen[sipB Q56134] interacts with 9 human partners:{Q6ZNL6;Q5JSP0;Q96M96;P50542;P98174;Q8IYB4;P21333;Q7Z6J4;Q6ZV73}
	Pathogen[sopA Q8ZNR3] interacts with 10 human partners:{Q6ZNL6;Q5JSP0;Q96M96;P50542;P98174;Q8IYB4;P21333;Q7Z6J4;Q9Y2X7;Q6ZV73}
	Pathogen[sseJ Q9FD10] interacts with 9 human partners:{Q6ZNL6;Q5JSP0;Q96M96;P50542;P98174;Q8IYB4;P21333;Q7Z6J4;Q6ZV73}
	Pathogen[sseI Q8ZQ79] interacts with 9 human partners:{Q6ZNL6;Q5JSP0;Q96M96;P50542;P98174;Q8IYB4;Q7Z6J4;Q9Y2X7;Q6ZV73}
	Pathogen[sipA P0CL52] interacts with 10 human partners:{Q6ZNL6;Q5JSP0;Q96M96;P50542;P98174;Q8IYB4;P21333;Q7Z6J4;Q9Y2X7;Q6ZV73}
[Cluster 8]GO:0004536+F	molecular_function	[name] deoxyribonuclease activity	[def] "Catalysis of the hydrolysis of ester linkages within deoxyribonucleic acid." [GOC
	Pathogen[sseG O84952] interacts with 2 human partners:{P15531;Q66K74}
	Pathogen[spvB P74846] interacts with 2 human partners:{P15531;Q66K74}
	Pathogen[spvC P0A2M9] interacts with 2 human partners:{P15531;Q66K74}
	Pathogen[sspH2 P0CE12] interacts with 2 human partners:{P15531;O00273}
	Pathogen[sopE O52623] interacts with 3 human partners:{P15531;O00273;O76075}
	Pathogen[sopE2 Q7CQD4] interacts with 1 human partners:{P15531}
	Pathogen[sopB O30916] interacts with 2 human partners:{P15531;Q66K74}
	Pathogen[sopA E1WGZ9] interacts with 2 human partners:{P15531;Q66K74}
	Pathogen[avrA E1WAB0] interacts with 1 human partners:{P15531}
	Pathogen[slrP Q8ZQQ2] interacts with 4 human partners:{P15531;Q66K74;O00273;O76075}
	Pathogen[sptP P74873] interacts with 1 human partners:{P15531}
	Pathogen[sipA E1WAC6] interacts with 2 human partners:{P15531;Q66K74}
	Pathogen[sseF O84951] interacts with 2 human partners:{P15531;Q66K74}
	Pathogen[spiC P0CZ04] interacts with 2 human partners:{P15531;Q66K74}
	Pathogen[pipB2 Q8ZMM8] interacts with 2 human partners:{P15531;Q66K74}
	Pathogen[sspH1 A4D0H6] interacts with 2 human partners:{P15531;Q66K74}
	Pathogen[sipC E1WAC8] interacts with 1 human partners:{P15531}
	Pathogen[sifA Q56061] interacts with 2 human partners:{P15531;Q66K74}
	Pathogen[sipC P0CL47] interacts with 1 human partners:{P15531}
	Pathogen[sseL Q8ZNG2] interacts with 1 human partners:{P15531}
	Pathogen[sipB Q56134] interacts with 1 human partners:{P15531}
	Pathogen[sopA Q8ZNR3] interacts with 2 human partners:{P15531;Q66K74}
	Pathogen[sseJ Q9FD10] interacts with 1 human partners:{P15531}
	Pathogen[sseI Q8ZQ79] interacts with 1 human partners:{P15531}
	Pathogen[sipA P0CL52] interacts with 2 human partners:{P15531;Q66K74}
[Cluster 9]GO:0016247+F	molecular_function	[name] channel regulator activity	[def] "Modulates the activity of a channel. A channel catalyzes energy-independent facilitated diffusion, mediated by passage of a solute through a transmembrane aqueous pore or channel." [GOC
	Pathogen[sseG O84952] interacts with 1 human partners:{Q15599}
	Pathogen[spvB P74846] interacts with 1 human partners:{Q15599}
	Pathogen[spvC P0A2M9] interacts with 1 human partners:{Q15599}
	Pathogen[sspH2 P0CE12] interacts with 1 human partners:{Q15599}
	Pathogen[sopE O52623] interacts with 1 human partners:{Q15599}
	Pathogen[sopE2 Q7CQD4] interacts with 1 human partners:{Q15599}
	Pathogen[sopB O30916] interacts with 1 human partners:{Q15599}
	Pathogen[sopA E1WGZ9] interacts with 1 human partners:{Q15599}
	Pathogen[avrA E1WAB0] interacts with 1 human partners:{Q15599}
	Pathogen[slrP Q8ZQQ2] interacts with 1 human partners:{Q15599}
	Pathogen[sptP P74873] interacts with 1 human partners:{Q15599}
	Pathogen[sipA E1WAC6] interacts with 1 human partners:{Q15599}
	Pathogen[sseF O84951] interacts with 1 human partners:{Q15599}
	Pathogen[spiC P0CZ04] interacts with 1 human partners:{Q15599}
	Pathogen[pipB2 Q8ZMM8] interacts with 1 human partners:{Q15599}
	Pathogen[sspH1 A4D0H6] interacts with 1 human partners:{Q15599}
	Pathogen[sipC E1WAC8] interacts with 1 human partners:{Q15599}
	Pathogen[sifA Q56061] interacts with 1 human partners:{Q15599}
	Pathogen[sipC P0CL47] interacts with 1 human partners:{Q15599}
	Pathogen[sseL Q8ZNG2] interacts with 1 human partners:{Q15599}
	Pathogen[sipB Q56134] interacts with 1 human partners:{Q15599}
	Pathogen[sopA Q8ZNR3] interacts with 1 human partners:{Q15599}
	Pathogen[sseJ Q9FD10] interacts with 1 human partners:{Q15599}
	Pathogen[sseI Q8ZQ79] interacts with 1 human partners:{Q15599}
	Pathogen[sipA P0CL52] interacts with 1 human partners:{Q15599}
[Cluster 10]GO:0003779+F	molecular_function	[name] actin binding	[def] "Interacting selectively and non-covalently with monomeric or multimeric forms of actin, including actin filaments." [GOC
	Pathogen[sseG O84952] interacts with 241 human partners:{P20929;Q9UBN7;Q9HD67;Q9UBC5;P02549;P60981;Q9P1U1;Q9NQW6;Q9HBI1;P12883;P50552;Q9Y6W5;Q9UHB6;Q9ULJ8;Q15417;Q86T65;O14926;Q9NYL9;O43516;Q13813;O43312;Q8IZW8;P11171;P47756;Q6WCQ1;Q99439;A7E2Y1;Q9Y4G6;O76041;Q13796;Q9Y2M5;O15144;Q9UPY6;P11277;P26038;Q8WYL5;Q7Z406;Q9NSV4;Q9HBI0;Q14651;Q96HC4;P13797;Q9ULV0;P12882;P35579;P13533;Q9C0D6;Q86VF7;P07737;Q9Y2J2;Q14847;Q9UPN3;Q9UI08;Q13425;Q14315;Q8WWL2;Q01995;P29536;Q9Y623;Q9BX66;Q96SB3;Q9H254;Q8IUG5;Q8NI77;Q68DA7;B0I1T2;P47755;O43707;P35749;Q9NZ56;Q9NVD7;Q9BR76;P46939;B1AK53;Q13643;Q96M96;Q01082;O43491;Q13045;O15511;Q96H55;Q8TF72;O95198;Q96KX2;Q9UMS6;O14639;Q6IBS0;Q13459;P59998;O94851;Q9NR64;Q6PIF6;P61160;P35241;P18206;P13796;Q155Q3;Q9Y2H1;P35609;Q13554;P09327;Q92828;P11055;Q9NZQ9;O15145;Q9Y4I1;P51681;O15357;Q9UKX3;O60610;Q7RTP6;P61158;Q9Y2K3;Q9NSB8;A6NGB9;Q01518;O94929;Q9UKN7;Q12965;P28289;Q96PY5;Q04917;Q15149;Q9Y573;Q9Y613;P23528;Q9P2M7;Q9H4G0;Q3V6T2;Q8IVF7;Q16643;P13535;P51911;Q8N8S7;O00401;P11532;Q13576;O75146;Q15746;A4D2P6;P46821;P35080;Q8WXR4;Q9Y6X6;Q9Y4D1;Q8NEV4;Q9UJU6;P63313;O00160;Q9UKX2;Q08043;Q9Y281;Q92558;O95466;Q8TDZ2;O95425;Q9NQT6;Q8TAM6;Q8NHR9;P29966;P62328;Q6H8Q1;P12814;P35580;P06753;Q8NF91;O43586;Q9Y490;Q9UM54;P21333;Q9UHR4;O15020;Q96JQ2;P35611;O00291;Q12792;O94832;Q9H987;Q03001;Q7Z7A4;Q9UH77;O60890;Q9BV36;Q9NRC6;Q76I76;P33241;Q13424;O75369;Q9ULV4;Q8WXH0;O43795;Q8TF74;Q9UBF9;P53814;Q9BVN2;Q8NFW9;Q96AX9;P09493;Q92747;O14604;Q9NSN8;Q9UEY8;Q9BPX5;O75083;P06396;Q9ULL8;O15143;P52907;Q8N556;Q5T1M5;Q27J81;Q13884;Q9NY99;Q08AE8;A6NL28;Q2V2M9;P31146;Q9NZR1;Q9UQ03;P16591;P67936;Q13402;P04075;Q00872;Q9C0K3;O14682;Q05682;P07951;O60879;Q16658;Q9HBL0;Q9NQX4;O00159;P61073;Q9UJC3;O14908;B2RTY4;P42768;P19429;Q14019;Q6P5Q4}
	Pathogen[spvB P74846] interacts with 233 human partners:{P20929;Q9HD67;Q9UBC5;P02549;P60981;Q9P1U1;Q9NQW6;Q9HBI1;P12883;P50552;Q9Y6W5;Q9UHB6;Q9ULJ8;Q15417;Q86T65;Q9NYL9;O43516;Q13813;O43312;Q8IZW8;P11171;P47756;Q99439;A7E2Y1;Q9Y4G6;O76041;Q13796;O15144;Q9UPY6;P11277;P26038;Q8WYL5;Q7Z406;Q9NSV4;Q9HBI0;Q14651;Q96HC4;P13797;Q9ULV0;P12882;P35579;P13533;Q9C0D6;Q86VF7;P07737;Q9Y2J2;Q702N8;Q14847;Q9UPN3;Q9UI08;Q13425;Q14315;Q01995;P29536;Q9Y623;Q9BX66;Q96SB3;Q9H254;Q8IUG5;Q8NI77;Q68DA7;B0I1T2;P47755;O43707;P35749;Q9NVD7;Q9BR76;P46939;Q13643;Q96M96;Q01082;O43491;Q13045;O15511;Q96H55;Q8TF72;O95198;Q96KX2;Q9UMS6;O14639;Q6IBS0;Q13459;Q8WX93;P59998;O94851;Q6PIF6;P61160;P35241;P18206;P13796;Q155Q3;Q9Y2H1;P35609;Q13554;P09327;Q92828;P11055;O15145;Q9Y4I1;P51681;O15357;Q9UKX3;O60610;Q7RTP6;P61158;Q9Y2K3;Q9NSB8;A6NGB9;O94929;Q9UKN7;Q12965;P28289;Q04917;Q15149;Q9Y573;Q9Y613;P23528;Q9P2M7;Q9H4G0;Q3V6T2;Q8IVF7;Q16643;P13535;P51911;P05556;Q8N8S7;P45378;Q8N1T3;O00401;P11532;Q13576;O75146;Q15746;A4D2P6;P46821;P35080;Q8WXR4;Q9Y6X6;Q8NEV4;Q9UJU6;P63313;O00160;Q9UKX2;Q08043;P48788;Q9Y281;Q92558;O95466;Q8TDZ2;O95425;Q8TAM6;Q8NHR9;P62328;Q6H8Q1;P12814;P35580;P06753;Q8NF91;O43586;Q9Y490;Q9UM54;P21333;Q9UHR4;O15020;Q96JQ2;P35611;O00291;Q12792;O94832;Q9H987;Q03001;Q7Z7A4;Q9UH77;O60234;O60890;Q9NRC6;Q76I76;P33241;Q13424;O75369;Q9ULV4;Q8WXH0;O43795;Q8TF74;Q9UBF9;P53814;Q9BVN2;Q8NFW9;Q96AX9;P09493;Q92747;O14604;Q9NSN8;Q9UEY8;Q9BPX5;O75083;P06396;Q9ULL8;O15143;P52907;Q8N556;Q5T1M5;Q27J81;Q13884;Q9NY99;A6NL28;Q2V2M9;P31146;Q9NZR1;Q9UQ03;P16591;P67936;Q13402;P04075;Q00872;Q9C0K3;O14682;Q05682;O15195;P07951;O60879;Q16658;Q9HBL0;Q9NQX4;O00159;P61073;Q9UJC3;O14908;B2RTY4;P42768;P19429;Q14019;Q6P5Q4}
	Pathogen[spvC P0A2M9] interacts with 230 human partners:{P20929;Q9UBN7;Q9HD67;Q9UBC5;P02549;P60981;Q9P1U1;Q9NQW6;Q9HBI1;P12883;P50552;Q9Y6W5;Q9UHB6;Q9ULJ8;Q15417;Q86T65;O14926;Q9NYL9;O43516;Q13813;O43312;Q8IZW8;P11171;P47756;Q6WCQ1;Q99439;A7E2Y1;Q9Y4G6;O76041;Q13796;Q9Y2M5;O15144;Q9UPY6;P11277;P26038;Q8WYL5;Q7Z406;Q9NSV4;Q9HBI0;Q14651;Q96HC4;P13797;Q9ULV0;P12882;P35579;P13533;Q9C0D6;P07737;Q9Y2J2;Q14847;Q9UPN3;Q9UI08;Q13425;Q14315;Q01995;P29536;Q9Y623;Q9BX66;Q96SB3;Q9H254;Q8IUG5;Q8NI77;Q68DA7;B0I1T2;P47755;O43707;P35749;Q9NZ56;Q9NVD7;Q9BR76;P46939;B1AK53;Q13643;Q96M96;Q01082;O43491;Q13045;O15511;Q96H55;Q8TF72;O95198;Q96KX2;Q9UMS6;O14639;Q6IBS0;Q13459;P59998;O94851;Q9NR64;Q6PIF6;P61160;P35241;P18206;P13796;Q155Q3;Q9Y2H1;P35609;Q13554;Q92828;P11055;Q9NZQ9;O15145;Q9Y4I1;P51681;O15357;Q9UKX3;O60610;Q7RTP6;P61158;Q9Y2K3;Q9NSB8;A6NGB9;Q01518;O94929;Q9UKN7;Q12965;P28289;Q96PY5;Q04917;Q15149;Q9Y613;P23528;Q9P2M7;Q9H4G0;Q3V6T2;Q8IVF7;Q16643;P13535;P51911;Q8N8S7;O00401;P11532;Q13576;O75146;Q15746;A4D2P6;P46821;P35080;Q8WXR4;Q9Y6X6;Q9Y4D1;Q8NEV4;Q9UJU6;P63313;O00160;Q9UKX2;Q08043;Q9Y281;Q92558;O95466;Q8TDZ2;Q9NQT6;Q8TAM6;Q8NHR9;P62328;Q6H8Q1;P12814;P35580;P06753;Q8NF91;O43586;Q9Y490;Q9UM54;P21333;Q9UHR4;O15020;Q96JQ2;P35611;O00291;Q12792;O94832;Q9H987;Q03001;Q7Z7A4;Q9UH77;O60890;Q9NRC6;Q76I76;P33241;Q13424;O75369;Q9ULV4;Q8WXH0;O43795;Q8TF74;Q9UBF9;P53814;Q9BVN2;Q8NFW9;Q96AX9;P09493;Q92747;O14604;Q9NSN8;Q9BPX5;O75083;P06396;Q9ULL8;O15143;P52907;Q8N556;Q5T1M5;Q27J81;Q13884;Q9NY99;A6NL28;Q2V2M9;P31146;Q9NZR1;Q9UQ03;P16591;P67936;Q13402;Q00872;Q9C0K3;Q05682;P07951;O60879;Q16658;Q9HBL0;Q9NQX4;O00159;P61073;Q9UJC3;O14908;B2RTY4;P42768;P19429;Q14019;Q6P5Q4}
	Pathogen[sspH2 P0CE12] interacts with 177 human partners:{P20929;Q9HD67;Q9UBC5;P02549;P60981;Q9P1U1;Q9HBI1;P12883;P50552;Q9Y6W5;Q9ULJ8;O43516;Q13813;O43312;Q8IZW8;P11171;P47756;Q9Y4G6;O76041;Q13796;Q9Y2M5;O15144;Q9UPY6;P11277;P26038;Q8WYL5;Q7Z406;Q9NSV4;Q14651;Q96HC4;P13797;Q9ULV0;P12882;P35579;P13533;Q9Y2J2;Q9UPN3;Q9UI08;Q13425;Q14315;Q01995;P29536;Q9Y623;Q9BX66;Q96SB3;Q9H254;Q8IUG5;Q8NI77;Q68DA7;P47755;O43707;P35749;Q9NVD7;Q9BR76;P46939;B1AK53;Q13643;Q96M96;Q01082;O43491;O15511;Q96H55;Q9UMS6;O14639;Q13459;Q8WX93;P59998;O94851;P61160;P35241;P18206;P13796;Q155Q3;Q9Y2H1;P35609;Q13554;Q92828;P11055;Q9NZQ9;O15145;Q9Y4I1;P51681;O15357;O60610;Q7RTP6;P61158;Q9Y2K3;Q9NSB8;O94929;Q9UKN7;Q12965;P28289;Q04917;Q15149;Q9Y613;P23528;Q9H4G0;Q3V6T2;P13535;Q8N8S7;O00401;P11532;O75146;Q15746;P46821;Q8WXR4;Q9Y6X6;Q8NEV4;Q9UJU6;Q9UKX2;Q08043;P48788;Q92558;O95466;Q8TDZ2;Q8NHR9;P62328;Q6H8Q1;P12814;P35580;P06753;Q8NF91;O43586;Q9Y490;Q9UM54;Q9UHR4;O15020;Q96JQ2;O00291;Q9H987;Q03001;Q7Z7A4;Q9UH77;O60890;Q9NRC6;Q76I76;Q13424;O75369;Q9ULV4;Q8WXH0;O43795;Q8TF74;Q9UBF9;P53814;Q9BVN2;Q96AX9;P09493;Q92747;Q9NSN8;Q9BPX5;O75083;Q9ULL8;O15143;P52907;Q5T1M5;Q27J81;Q8N9B5;Q13884;Q9NY99;A6NL28;P31146;Q9UQ03;P16591;P67936;Q13402;Q05682;P07951;O60879;Q16658;Q9HBL0;P61073;Q9UJC3;O14908;B2RTY4;P42768;P19429;Q14019}
	Pathogen[sopE O52623] interacts with 229 human partners:{P20929;Q9HD67;Q9UBC5;P02549;P60981;Q9P1U1;Q9NQW6;Q9HBI1;P12883;P50552;Q9Y6W5;Q9UHB6;Q9ULJ8;Q15417;Q86T65;Q9NYL9;O43516;Q13813;O43312;Q8IZW8;P11171;P47756;Q6WCQ1;Q99439;A7E2Y1;Q9Y4G6;O76041;Q13796;Q9Y2M5;O15144;Q9UPY6;P11277;P26038;Q8WYL5;Q7Z406;Q9NSV4;Q14651;Q96HC4;P13797;Q9ULV0;P12882;P35579;P13533;Q9C0D6;Q86VF7;P07737;Q9Y2J2;Q14847;Q8TE77;Q9UPN3;Q9UI08;Q13425;Q14315;Q01995;P29536;Q9Y623;Q9BX66;Q96SB3;Q9H254;Q8IUG5;Q8NI77;Q68DA7;B0I1T2;P47755;O43707;P35749;Q9NZ56;Q9NVD7;Q9BR76;P46939;B1AK53;Q13643;Q96M96;Q01082;O43491;Q13045;O15511;Q96H55;Q8TF72;O95198;Q96KX2;Q9UMS6;O14639;Q6IBS0;Q13459;P59998;O94851;Q9NR64;Q6PIF6;P61160;P35241;P18206;P13796;Q155Q3;Q9Y2H1;P35609;Q13554;Q92828;P11055;Q9NZQ9;O15145;Q9Y4I1;P51681;O15357;Q9UKX3;O60610;Q7RTP6;P61158;Q9Y2K3;Q9NSB8;A6NGB9;O94929;Q9UKN7;Q12965;P28289;Q96PY5;Q04917;Q15149;Q9Y573;Q9Y613;P23528;Q9H4G0;Q3V6T2;Q8IVF7;Q16643;P13535;P51911;Q8N8S7;Q8N1T3;O00401;P11532;Q13576;O75146;Q15746;A4D2P6;P35080;Q8WXR4;Q9Y6X6;Q9Y4D1;Q8NEV4;Q9UJU6;P63313;O00160;Q9UKX2;Q08043;Q9C0H6;Q92558;O95466;Q8TDZ2;Q96PQ7;Q8TAM6;Q8NHR9;P62328;Q6H8Q1;P12814;P35580;P06753;Q8NF91;O43586;Q9Y490;Q9UM54;P21333;Q9UHR4;O15020;Q96JQ2;P35611;O00291;Q12792;O94832;Q9H987;Q03001;Q7Z7A4;Q9UH77;O60890;Q9NRC6;Q76I76;Q13424;O75369;Q9ULV4;Q8WXH0;O43795;Q8TF74;Q9UBF9;P53814;Q9BVN2;Q8NFW9;Q96AX9;P09493;Q92747;O14604;Q9NSN8;Q9BPX5;O75083;P06396;Q9ULL8;O15143;P52907;Q8N556;Q5T1M5;Q27J81;Q13884;Q9NY99;A6NL28;Q2V2M9;P31146;Q9NZR1;Q9UQ03;P16591;P67936;Q13402;Q00872;Q9C0K3;O14682;Q05682;P07951;O60879;Q16658;Q9HBL0;Q9NQX4;O00159;Q0ZGT2;P61073;Q9UJC3;O14908;B2RTY4;P42768;P19429;Q14019;Q6P5Q4}
	Pathogen[sopE2 Q7CQD4] interacts with 167 human partners:{P20929;Q9HD67;Q9UBC5;P02549;P60981;Q9P1U1;Q9HBI1;P12883;P50552;Q9Y6W5;Q9ULJ8;O43516;Q13813;O43312;P11171;P47756;Q9Y4G6;O76041;Q13796;O15144;Q9UPY6;P11277;P26038;Q8WYL5;Q7Z406;Q9NSV4;Q14651;Q96HC4;P13797;Q9ULV0;P12882;P35579;P13533;P07737;Q9Y2J2;Q9UPN3;Q9UI08;Q13425;Q14315;Q01995;P29536;Q9Y623;Q9BX66;Q96SB3;Q9H254;Q8IUG5;Q68DA7;P47755;O43707;P35749;Q9NVD7;Q9BR76;P46939;Q96M96;Q01082;O43491;O15511;Q96H55;Q96KX2;Q9UMS6;O14639;Q13459;P59998;P61160;P35241;P18206;P13796;Q155Q3;Q9Y2H1;P35609;Q13554;Q92828;P11055;O15145;Q9Y4I1;P51681;O15357;Q9UKX3;O60610;Q7RTP6;P61158;Q9Y2K3;Q9UKN7;Q12965;P28289;Q15149;Q9Y613;P23528;Q9H4G0;Q3V6T2;Q8IVF7;Q16643;P13535;Q8N8S7;O00401;P11532;O75146;Q15746;P46821;Q8WXR4;Q9Y6X6;Q8NEV4;Q9UJU6;Q9UKX2;Q08043;Q9Y281;Q92558;O95466;Q8TDZ2;Q8NHR9;P62328;P12814;P35580;P06753;Q8NF91;O43586;Q9Y490;Q9UM54;P21333;Q9UHR4;O15020;O00291;Q03001;Q9UH77;O60890;Q9NRC6;Q76I76;Q13424;O75369;Q9ULV4;Q8WXH0;O43795;Q8TF74;Q9UBF9;P53814;Q9BVN2;Q8NFW9;Q96AX9;P09493;Q92747;Q9NSN8;Q9BPX5;O75083;Q9ULL8;O15143;P52907;Q5T1M5;Q27J81;Q13884;Q9NY99;Q2V2M9;P31146;Q9UQ03;P16591;P67936;Q13402;Q05682;P07951;O60879;Q16658;Q9HBL0;O00159;Q9UJC3;O14908;B2RTY4;P42768;Q14019}
	Pathogen[sopB O30916] interacts with 204 human partners:{P20929;Q9HD67;Q9UBC5;P02549;P60981;Q9P1U1;Q9NQW6;Q9HBI1;P12883;P50552;Q9Y6W5;Q9UHB6;Q9ULJ8;O14926;O43516;Q13813;O43312;Q8IZW8;P11171;P47756;A7E2Y1;Q9Y4G6;O76041;Q13796;O15144;Q9UPY6;P11277;P26038;Q8WYL5;Q7Z406;Q9NSV4;Q14651;Q96HC4;P13797;Q9ULV0;P12882;P35579;P13533;P07737;Q9Y2J2;Q14847;Q9UPN3;Q9UI08;Q13425;Q14315;Q01995;P29536;Q9Y623;Q9BX66;Q96SB3;Q9H254;Q8IUG5;Q8NI77;Q68DA7;B0I1T2;P47755;O43707;P35749;Q9NVD7;Q9BR76;P46939;B1AK53;Q13643;Q96M96;Q01082;O43491;Q13045;O15511;Q96H55;Q96KX2;Q9UMS6;O14639;Q6IBS0;Q13459;P59998;O94851;Q6PIF6;P61160;P35241;P18206;P13796;Q155Q3;Q9Y2H1;P35609;Q13554;Q92828;P11055;Q9NZQ9;O15145;Q9Y4I1;P51681;O15357;Q9UKX3;O60610;Q7RTP6;P61158;Q9Y2K3;Q9NSB8;A6NGB9;O94929;Q9UKN7;Q12965;P28289;Q96PY5;Q04917;Q15149;Q9Y613;P23528;Q9H4G0;Q3V6T2;Q8IVF7;Q16643;P13535;Q8N8S7;O00401;P11532;Q13576;O75146;Q15746;A4D2P6;P46821;P35080;Q8WXR4;Q9Y6X6;Q9Y4D1;Q8NEV4;Q9UJU6;P63313;Q9UKX2;Q08043;Q92558;O95466;Q8TDZ2;Q8TAM6;Q8NHR9;P62328;Q6H8Q1;P12814;P35580;P06753;Q8NF91;O43586;Q9Y490;Q9UM54;P21333;Q9UHR4;O15020;Q96JQ2;O00291;O94832;Q9H987;Q03001;Q7Z7A4;Q9UH77;O60890;Q9NRC6;Q76I76;P33241;Q13424;O75369;Q9ULV4;Q8WXH0;O43795;Q8TF74;Q9UBF9;P53814;Q9BVN2;Q8NFW9;Q96AX9;P09493;Q92747;O14604;Q9NSN8;Q9BPX5;O75083;Q9ULL8;O15143;P52907;Q8N556;Q5T1M5;Q27J81;Q13884;Q9NY99;A6NL28;Q2V2M9;P31146;Q9UQ03;P16591;P67936;Q13402;Q9C0K3;Q05682;P07951;O60879;Q16658;Q9HBL0;Q9NQX4;O00159;P61073;Q9UJC3;O14908;B2RTY4;P42768;Q14019}
	Pathogen[sopA E1WGZ9] interacts with 243 human partners:{P20929;Q9UBN7;Q9HD67;Q9UBC5;P02549;P60981;Q9P1U1;Q9NQW6;Q9HBI1;P12883;P50552;Q9Y6W5;Q9UHB6;Q9ULJ8;Q15417;Q86T65;O14926;Q9NYL9;O43516;Q13813;O43312;Q8IZW8;P11171;Q9UPQ0;P47756;Q6WCQ1;Q99439;A7E2Y1;Q9Y4G6;O76041;Q13796;Q9Y2M5;O15144;Q9UPY6;P11277;P26038;Q8WYL5;Q7Z406;Q9NSV4;Q9HBI0;Q14651;Q96HC4;P13797;Q9ULV0;P12882;P35579;P13533;Q9C0D6;Q86VF7;P07737;Q9Y2J2;Q14847;Q8TE77;Q9UPN3;Q9UI08;Q13425;Q14315;Q8WWL2;Q01995;P29536;Q9Y623;Q9BX66;Q96SB3;Q9H254;Q8IUG5;Q8NI77;Q68DA7;B0I1T2;P47755;O43707;P35749;Q9NZ56;Q9NVD7;Q9BR76;P46939;B1AK53;Q13643;Q96M96;Q01082;O43491;Q13045;O15511;Q96H55;Q8TF72;O95198;Q96KX2;Q9UMS6;O14639;Q6IBS0;Q13459;P59998;O94851;Q9NR64;Q6PIF6;P61160;P35241;P18206;P13796;Q155Q3;Q9Y2H1;P35609;Q13554;P09327;Q92828;P11055;Q9NZQ9;O15145;Q9Y4I1;P51681;O15357;Q9UKX3;O60610;Q7RTP6;P61158;Q9Y2K3;Q9NSB8;A6NGB9;Q01518;O94929;Q9UKN7;Q12965;P28289;Q96PY5;Q04917;Q15149;Q9Y573;Q9Y613;P23528;Q9P2M7;Q9H4G0;Q3V6T2;Q8IVF7;Q16643;P13535;P51911;Q8N8S7;O00401;P11532;Q13576;O75146;Q15746;A4D2P6;P46821;P35080;Q8WXR4;Q9Y6X6;Q9Y4D1;Q8NEV4;Q9UJU6;P63313;O00160;Q9UKX2;Q08043;Q9Y281;Q92558;O95466;Q8TDZ2;O95425;Q9NQT6;Q8TAM6;Q8NHR9;P29966;P62328;Q6H8Q1;P12814;P35580;P06753;Q8NF91;O43586;Q9Y490;Q9UM54;P21333;Q9UHR4;O15020;Q96JQ2;P35611;O00291;Q12792;O94832;Q9H987;Q03001;Q7Z7A4;Q9UH77;O60890;Q9BV36;Q9NRC6;Q76I76;P33241;Q13424;O75369;Q9ULV4;Q8WXH0;O43795;Q8TF74;Q9UBF9;P53814;Q9BVN2;Q8NFW9;Q96AX9;P09493;Q92747;O14604;Q9NSN8;Q9UEY8;Q9BPX5;O75083;P06396;Q9ULL8;O15143;P52907;Q8N556;Q5T1M5;Q27J81;Q13884;Q9NY99;Q08AE8;A6NL28;Q2V2M9;P31146;Q9NZR1;Q9UQ03;P16591;P67936;Q13402;P04075;Q00872;Q9C0K3;O14682;Q05682;P07951;O60879;Q16658;Q9HBL0;Q9NQX4;O00159;P61073;Q9UJC3;O14908;B2RTY4;P42768;P19429;Q14019;Q6P5Q4}
	Pathogen[avrA E1WAB0] interacts with 207 human partners:{P20929;Q9HD67;Q9UBC5;P02549;P60981;Q9P1U1;Q9NQW6;Q9HBI1;P12883;P50552;Q9Y6W5;Q9UHB6;Q9ULJ8;Q9NYL9;O43516;Q13813;O43312;Q8IZW8;P11171;P47756;Q99439;Q9Y4G6;O76041;Q13796;O15144;P11277;P26038;Q8WYL5;Q7Z406;Q9NSV4;Q14651;Q96HC4;P13797;Q9ULV0;P12882;P35579;P13533;P07737;Q9Y2J2;Q14847;Q9UPN3;Q9UI08;Q13425;Q14315;Q01995;P29536;Q9Y623;Q9BX66;Q96SB3;Q9H254;Q8IUG5;Q68DA7;P47755;O43707;P35749;Q9NVD7;Q9BR76;P46939;B1AK53;Q13643;Q96M96;Q01082;O43491;Q13045;O15511;Q96H55;Q8TF72;O95198;Q9UMS6;O14639;Q13459;P59998;O94851;Q6PIF6;P61160;P35241;P18206;P13796;Q155Q3;Q9Y2H1;P35609;Q13554;P09327;Q92828;P11055;Q9NZQ9;O15145;Q9Y4I1;P51681;O15357;Q9UKX3;O60610;Q7RTP6;P61158;Q9Y2K3;Q9NSB8;A6NGB9;O94929;Q9UKN7;Q12965;P28289;Q04917;Q15149;Q9Y573;Q9Y613;P23528;Q9H4G0;Q3V6T2;Q8IVF7;Q16643;P13535;Q8N8S7;O00401;P11532;Q13576;O75146;Q15746;A4D2P6;P46821;P35080;Q8WXR4;Q9Y6X6;Q9Y4D1;Q8NEV4;Q9UJU6;P63313;Q9UKX2;Q08043;Q9Y281;Q92558;O95466;Q8TDZ2;Q8TAM6;Q8NHR9;P29966;P62328;Q6H8Q1;P12814;P35580;P06753;Q8NF91;O43586;Q9Y490;Q9UM54;P21333;Q9UHR4;O15020;Q96JQ2;P35611;O00291;Q12792;Q9H987;Q03001;Q7Z7A4;Q9UH77;O60890;Q9NRC6;Q76I76;Q13424;O75369;Q9ULV4;Q8WXH0;O43795;Q8TF74;Q9UBF9;P53814;Q9BVN2;Q8NFW9;Q96AX9;P09493;Q92747;O14604;Q9NSN8;O75083;P06396;Q9ULL8;O15143;P52907;Q8N556;Q5T1M5;Q27J81;Q8N9B5;Q13884;Q9NY99;Q08AE8;A6NL28;Q2V2M9;P31146;Q9UQ03;P16591;P67936;Q13402;Q9C0K3;O14682;Q05682;P07951;O60879;Q16658;Q9HBL0;O00159;P61073;Q9UJC3;O14908;B2RTY4;P42768;P19429;Q14019}
	Pathogen[slrP Q8ZQQ2] interacts with 269 human partners:{P20929;Q9UBN7;Q9HD67;Q9UBC5;P02549;P60981;Q9P1U1;Q9NQW6;Q9HBI1;P12883;P50552;Q9Y6W5;Q9UHB6;Q9ULJ8;Q15417;Q86T65;O14926;Q9NYL9;O43516;Q13813;P55008;O43312;Q8IZW8;P11171;P47756;Q6WCQ1;Q99439;A7E2Y1;Q9Y4G6;O76041;Q13796;P28290;Q9Y2M5;O15144;Q9UPY6;P11277;P26038;Q8WYL5;P60673;Q7Z406;Q9NSV4;Q9HBI0;Q14651;Q96HC4;P13797;Q9ULV0;Q8TF30;P12882;P35579;P13533;Q7L576;P19237;Q9C0D6;Q86VF7;P07737;Q9Y2J2;Q14847;Q8TE77;Q9UPN3;Q9UI08;Q13425;Q14315;Q01995;P29536;Q9Y623;Q8N0Z2;Q9BX66;Q96SB3;Q9H254;Q8IUG5;Q8NI77;Q68DA7;P47755;O43707;P35749;Q9NVD7;Q9BR76;P46939;B1AK53;Q13643;Q96M96;Q01082;O43491;Q13045;O15511;P24588;Q96H55;Q8TF72;O95198;Q96KX2;Q9UMS6;O14639;Q6IBS0;Q14896;Q13459;Q8WX93;P59998;O94851;Q9NR64;Q6PIF6;P61160;P35241;P18206;P13796;Q155Q3;Q9Y2H1;P35609;Q13554;Q92828;P11055;Q9NZQ9;O15145;Q7Z4L9;Q8IZ21;Q9Y4I1;P51681;O15357;Q9UKX3;O60610;Q7RTP6;P61158;P61601;Q9Y2K3;Q9NSB8;A6NGB9;O94929;Q9UKN7;Q12965;P28289;Q96PY5;Q86TC9;Q04917;Q6NYC8;Q15149;Q9Y664;Q9Y573;Q9Y613;P23528;Q9H4G0;Q3V6T2;Q8IVF7;Q16643;P13535;P51911;Q8N8S7;Q8N3V7;P45378;Q8N1T3;O00401;P11532;Q13576;O75146;Q15746;A4D2P6;P46821;P35080;Q8WXR4;Q9Y6X6;Q9Y4D1;Q8NEV4;Q9UJU6;P63313;O00160;Q9UKX2;Q08043;O15553;P48788;Q9C0H6;Q9Y281;Q92558;O95466;Q8TDZ2;O95425;Q96PQ7;Q9NQT6;Q8TAM6;Q8NHR9;P29966;P62328;Q6ZMZ3;Q6H8Q1;P12814;P35580;P06753;Q8NF91;O43586;Q9Y490;Q9UM54;P21333;Q9UHR4;O15020;P02585;Q96JQ2;P35611;O00291;Q12792;O94832;Q9H987;Q03001;Q7Z7A4;Q6TDP4;Q9UH77;O60890;Q9NRC6;Q76I76;P33241;Q13424;O75369;Q9ULV4;Q8WXH0;O43795;Q8TF74;Q9UBF9;P53814;Q9BVN2;Q8NFW9;Q96AX9;P49006;P09493;Q92747;O14604;Q9NSN8;Q9BPX5;O75083;P06396;Q9ULL8;O15143;P52907;Q8N556;Q9HBA0;Q5T1M5;Q27J81;Q8N9B5;Q13884;Q9NY99;Q08AE8;Q14324;A6NL28;Q2V2M9;Q9Y6U3;Q2M3G4;P31146;Q7L5Y9;Q9NZR1;Q9UQ03;P16591;P67936;Q13402;Q00872;Q9C0K3;O14682;Q05682;P07951;O60879;Q16658;Q9HBL0;Q9NQX4;O75366;O00159;Q0ZGT2;P61073;Q9UJC3;O14908;B2RTY4;P42768;P19429;Q96IZ0;Q14019;Q6P5Q4}
	Pathogen[sptP P74873] interacts with 193 human partners:{P20929;Q9HD67;Q9UBC5;P02549;P60981;Q9P1U1;Q9NQW6;Q9HBI1;P12883;P50552;Q9Y6W5;Q9UHB6;Q9ULJ8;O43516;Q13813;O43312;Q8IZW8;P11171;P47756;Q9Y4G6;O76041;Q13796;O15144;Q9UPY6;P11277;P26038;Q8WYL5;Q7Z406;Q9NSV4;Q14651;Q96HC4;P13797;Q9ULV0;P12882;P35579;P13533;P07737;Q9Y2J2;Q14847;Q9UPN3;Q9UI08;Q13425;Q14315;Q01995;P29536;Q9Y623;Q9BX66;Q96SB3;Q9H254;Q8IUG5;Q68DA7;P47755;O43707;P35749;Q9NVD7;Q9BR76;P46939;B1AK53;Q13643;Q96M96;Q01082;O43491;Q13045;O15511;Q96H55;O95198;Q96KX2;Q9UMS6;O14639;Q13459;P59998;O94851;Q6PIF6;P61160;P35241;P18206;P13796;Q155Q3;Q9Y2H1;P35609;Q13554;P11055;Q9NZQ9;O15145;Q9Y4I1;P51681;O15357;Q9UKX3;O60610;Q7RTP6;P61158;Q9Y2K3;Q9NSB8;O94929;Q9UKN7;Q12965;P28289;Q04917;Q15149;Q9Y613;P23528;Q9H4G0;Q3V6T2;Q16643;P13535;Q8N8S7;O00401;P11532;Q13576;O75146;Q15746;A4D2P6;P46821;P35080;Q8WXR4;Q9Y6X6;Q8NEV4;Q9UJU6;P63313;Q9UKX2;Q08043;Q92558;O95466;Q8TDZ2;Q8TAM6;Q8NHR9;P62328;Q6H8Q1;P12814;P35580;P06753;Q8NF91;O43586;Q9Y490;Q9UM54;P21333;Q9UHR4;O15020;Q96JQ2;O00291;Q9H987;Q03001;Q7Z7A4;Q9UH77;O60890;Q9NRC6;Q76I76;Q13424;O75369;Q9ULV4;Q8WXH0;O43795;Q8TF74;Q9UBF9;P53814;Q9BVN2;Q8NFW9;Q96AX9;P09493;Q92747;O14604;Q9NSN8;Q9BPX5;O75083;P06396;Q9ULL8;O15143;P52907;Q8N556;Q5T1M5;Q27J81;Q8N9B5;Q13884;Q9NY99;Q2V2M9;P31146;Q9UQ03;P16591;P67936;Q13402;Q9C0K3;Q05682;P07951;O60879;Q16658;Q9HBL0;O00159;P61073;Q9UJC3;O14908;B2RTY4;P42768;Q14019}
	Pathogen[sipA E1WAC6] interacts with 241 human partners:{P20929;Q9UBN7;Q9HD67;Q9UBC5;P02549;P60981;Q9P1U1;Q9NQW6;Q9HBI1;P12883;P50552;Q9Y6W5;Q9UHB6;Q9ULJ8;Q15417;Q86T65;O14926;Q9NYL9;O43516;Q13813;O43312;Q8IZW8;P11171;P47756;Q6WCQ1;Q99439;A7E2Y1;Q9Y4G6;O76041;Q13796;Q9Y2M5;O15144;Q9UPY6;P11277;P26038;Q8WYL5;Q7Z406;Q9NSV4;Q9HBI0;Q14651;Q96HC4;P13797;Q9ULV0;P12882;P35579;P13533;Q9C0D6;Q86VF7;P07737;Q9Y2J2;Q14847;Q9UPN3;Q9UI08;Q13425;Q14315;Q8WWL2;Q01995;P29536;Q9Y623;Q9BX66;Q96SB3;Q9H254;Q8IUG5;Q8NI77;Q68DA7;B0I1T2;P47755;O43707;P35749;Q9NZ56;Q9NVD7;Q9BR76;P46939;B1AK53;Q13643;Q96M96;Q01082;O43491;Q13045;O15511;Q96H55;Q8TF72;O95198;Q96KX2;Q9UMS6;O14639;Q6IBS0;Q13459;P59998;O94851;Q9NR64;Q6PIF6;P61160;P35241;P18206;P13796;Q155Q3;Q9Y2H1;P35609;Q13554;P09327;Q92828;P11055;Q9NZQ9;O15145;Q9Y4I1;P51681;O15357;Q9UKX3;O60610;Q7RTP6;P61158;Q9Y2K3;Q9NSB8;A6NGB9;Q01518;O94929;Q9UKN7;Q12965;P28289;Q96PY5;Q04917;Q15149;Q9Y573;Q9Y613;P23528;Q9P2M7;Q9H4G0;Q3V6T2;Q8IVF7;Q16643;P13535;P51911;Q8N8S7;O00401;P11532;Q13576;O75146;Q15746;A4D2P6;P46821;P35080;Q8WXR4;Q9Y6X6;Q9Y4D1;Q8NEV4;Q9UJU6;P63313;O00160;Q9UKX2;Q08043;Q9Y281;Q92558;O95466;Q8TDZ2;O95425;Q9NQT6;Q8TAM6;Q8NHR9;P29966;P62328;Q6H8Q1;P12814;P35580;P06753;Q8NF91;O43586;Q9Y490;Q9UM54;P21333;Q9UHR4;O15020;Q96JQ2;P35611;O00291;Q12792;O94832;Q9H987;Q03001;Q7Z7A4;Q9UH77;O60890;Q9BV36;Q9NRC6;Q76I76;P33241;Q13424;O75369;Q9ULV4;Q8WXH0;O43795;Q8TF74;Q9UBF9;P53814;Q9BVN2;Q8NFW9;Q96AX9;P09493;Q92747;O14604;Q9NSN8;Q9UEY8;Q9BPX5;O75083;P06396;Q9ULL8;O15143;P52907;Q8N556;Q5T1M5;Q27J81;Q13884;Q9NY99;Q08AE8;A6NL28;Q2V2M9;P31146;Q9NZR1;Q9UQ03;P16591;P67936;Q13402;P04075;Q00872;Q9C0K3;O14682;Q05682;P07951;O60879;Q16658;Q9HBL0;Q9NQX4;O00159;P61073;Q9UJC3;O14908;B2RTY4;P42768;P19429;Q14019;Q6P5Q4}
	Pathogen[sseF O84951] interacts with 241 human partners:{P20929;Q9UBN7;Q9HD67;Q9UBC5;P02549;P60981;Q9P1U1;Q9NQW6;Q9HBI1;P12883;P50552;Q9Y6W5;Q9UHB6;Q9ULJ8;Q15417;Q86T65;O14926;Q9NYL9;O43516;Q13813;O43312;Q8IZW8;P11171;P47756;Q6WCQ1;Q99439;A7E2Y1;Q9Y4G6;O76041;Q13796;Q9Y2M5;O15144;Q9UPY6;P11277;P26038;Q8WYL5;Q7Z406;Q9NSV4;Q9HBI0;Q14651;Q96HC4;P13797;Q9ULV0;P12882;P35579;P13533;Q9C0D6;Q86VF7;P07737;Q9Y2J2;Q14847;Q9UPN3;Q9UI08;Q13425;Q14315;Q8WWL2;Q01995;P29536;Q9Y623;Q9BX66;Q96SB3;Q9H254;Q8IUG5;Q8NI77;Q68DA7;B0I1T2;P47755;O43707;P35749;Q9NZ56;Q9NVD7;Q9BR76;P46939;B1AK53;Q13643;Q96M96;Q01082;O43491;Q13045;O15511;Q96H55;Q8TF72;O95198;Q96KX2;Q9UMS6;O14639;Q6IBS0;Q13459;P59998;O94851;Q9NR64;Q6PIF6;P61160;P35241;P18206;P13796;Q155Q3;Q9Y2H1;P35609;Q13554;P09327;Q92828;P11055;Q9NZQ9;O15145;Q9Y4I1;P51681;O15357;Q9UKX3;O60610;Q7RTP6;P61158;Q9Y2K3;Q9NSB8;A6NGB9;Q01518;O94929;Q9UKN7;Q12965;P28289;Q96PY5;Q04917;Q15149;Q9Y573;Q9Y613;P23528;Q9P2M7;Q9H4G0;Q3V6T2;Q8IVF7;Q16643;P13535;P51911;Q8N8S7;O00401;P11532;Q13576;O75146;Q15746;A4D2P6;P46821;P35080;Q8WXR4;Q9Y6X6;Q9Y4D1;Q8NEV4;Q9UJU6;P63313;O00160;Q9UKX2;Q08043;Q9Y281;Q92558;O95466;Q8TDZ2;O95425;Q9NQT6;Q8TAM6;Q8NHR9;P29966;P62328;Q6H8Q1;P12814;P35580;P06753;Q8NF91;O43586;Q9Y490;Q9UM54;P21333;Q9UHR4;O15020;Q96JQ2;P35611;O00291;Q12792;O94832;Q9H987;Q03001;Q7Z7A4;Q9UH77;O60890;Q9BV36;Q9NRC6;Q76I76;P33241;Q13424;O75369;Q9ULV4;Q8WXH0;O43795;Q8TF74;Q9UBF9;P53814;Q9BVN2;Q8NFW9;Q96AX9;P09493;Q92747;O14604;Q9NSN8;Q9UEY8;Q9BPX5;O75083;P06396;Q9ULL8;O15143;P52907;Q8N556;Q5T1M5;Q27J81;Q13884;Q9NY99;Q08AE8;A6NL28;Q2V2M9;P31146;Q9NZR1;Q9UQ03;P16591;P67936;Q13402;P04075;Q00872;Q9C0K3;O14682;Q05682;P07951;O60879;Q16658;Q9HBL0;Q9NQX4;O00159;P61073;Q9UJC3;O14908;B2RTY4;P42768;P19429;Q14019;Q6P5Q4}
	Pathogen[spiC P0CZ04] interacts with 240 human partners:{P20929;Q9HD67;Q9UBC5;P02549;P60981;Q9P1U1;Q9NQW6;Q9HBI1;P12883;P50552;Q9Y6W5;Q9UHB6;Q9ULJ8;Q15417;Q86T65;O14926;Q9NYL9;O43516;Q13813;O43312;Q8IZW8;P11171;P47756;Q99439;A7E2Y1;Q9Y4G6;O76041;Q13796;Q9Y2M5;O15144;Q9UPY6;P11277;P26038;Q8WYL5;Q7Z406;Q9NSV4;Q9HBI0;Q14651;Q96HC4;P13797;Q9ULV0;P12882;P35579;P13533;Q9C0D6;Q86VF7;P07737;Q9Y2J2;Q702N8;Q14847;Q9UPN3;Q9UI08;Q13425;Q14315;Q01995;P29536;Q9Y623;Q9BX66;Q96SB3;Q9H254;Q8IUG5;Q8NI77;Q68DA7;B0I1T2;P47755;O43707;P35749;Q9NZ56;Q9NVD7;Q9BR76;P46939;B1AK53;Q13643;Q96M96;Q01082;O43491;O15511;Q96H55;Q8TF72;O95198;Q96KX2;Q9UMS6;O14639;Q6IBS0;Q13459;P59998;O94851;Q9NR64;Q6PIF6;P61160;P35241;P18206;P13796;Q155Q3;Q9Y2H1;P35609;Q13554;P09327;Q92828;P11055;Q9NZQ9;O15145;Q9Y4I1;P51681;O15357;Q9UKX3;O60610;Q7RTP6;P61158;Q9Y2K3;A6NGB9;O94929;Q9UKN7;Q12965;P28289;Q96PY5;Q04917;Q15149;Q9Y573;Q9Y613;P23528;Q9P2M7;Q9H4G0;Q3V6T2;Q8IVF7;Q16643;P13535;P51911;Q8N8S7;Q8N1T3;O00401;P11532;Q13576;O75146;Q15746;A4D2P6;P46821;P35080;Q8WXR4;Q9Y6X6;Q9Y4D1;Q8NEV4;Q9UJU6;P63313;O00160;Q9UKX2;Q08043;P48788;Q9Y281;Q92558;O95466;Q8TDZ2;P02774;Q9NQT6;Q8TAM6;Q8NHR9;P29966;P62328;Q6H8Q1;P12814;P35580;P06753;Q8NF91;O43586;Q9Y490;Q9UM54;P21333;Q9UHR4;O15020;Q96JQ2;P35611;O00291;Q12792;O94832;Q9H987;Q03001;Q7Z7A4;Q6TDP4;Q9UH77;O60234;O60890;Q9NRC6;Q76I76;P33241;Q13424;O75369;Q9ULV4;Q8WXH0;O43795;Q8TF74;Q9UBF9;P53814;Q9BVN2;Q8NFW9;Q96AX9;P09493;Q92747;O14604;Q9NSN8;Q9UEY8;P45379;Q9BPX5;O75083;P06396;Q9ULL8;O15143;P52907;Q8N556;Q5T1M5;Q27J81;Q13884;Q9NY99;Q08AE8;A6NL28;Q2V2M9;P31146;Q9NZR1;Q9UQ03;P16591;P67936;Q13402;P04075;Q00872;Q9C0K3;O14682;Q05682;P07951;O60879;Q16658;Q9HBL0;Q9NQX4;O00159;P61073;Q9UJC3;O14908;B2RTY4;P42768;P19429;Q14019;Q6P5Q4}
	Pathogen[pipB2 Q8ZMM8] interacts with 210 human partners:{P20929;Q9HD67;Q9UBC5;P02549;P60981;Q9P1U1;Q9NQW6;Q9HBI1;P12883;P50552;Q9Y6W5;Q9UHB6;Q9ULJ8;Q9NYL9;O43516;Q13813;O43312;Q8IZW8;P11171;P47756;Q99439;A7E2Y1;Q9Y4G6;O76041;Q13796;O15144;Q9UPY6;P11277;P26038;Q8WYL5;Q7Z406;Q9NSV4;Q14651;Q96HC4;P13797;Q9ULV0;P12882;P35579;P13533;P07737;Q9Y2J2;Q14847;Q9UPN3;Q9UI08;Q13425;Q14315;Q01995;P29536;Q9Y623;Q9BX66;Q96SB3;Q9H254;Q8IUG5;Q8NI77;Q68DA7;B0I1T2;P47755;O43707;P35749;Q9NVD7;Q9BR76;P46939;B1AK53;Q13643;Q96M96;Q01082;O43491;O15511;Q96H55;Q8TF72;O95198;Q9UMS6;O14639;Q6IBS0;Q13459;P59998;O94851;Q6PIF6;P61160;P35241;P18206;P13796;Q155Q3;Q9Y2H1;P35609;Q13554;Q92828;P11055;Q9NZQ9;O15145;Q9Y4I1;P51681;O15357;Q9UKX3;O60610;Q7RTP6;P61158;Q9Y2K3;A6NGB9;O94929;Q9UKN7;Q12965;P28289;Q96PY5;Q04917;Q15149;Q9Y573;Q9Y613;P23528;Q9H4G0;Q3V6T2;Q8IVF7;Q16643;P13535;Q8N8S7;O00401;P11532;Q13576;O75146;Q15746;A4D2P6;P46821;P35080;Q8WXR4;Q9Y6X6;Q9Y4D1;Q8NEV4;Q9UJU6;P63313;Q9UKX2;Q08043;Q9Y281;Q92558;O95466;Q8TDZ2;Q8TAM6;Q8NHR9;P62328;Q6H8Q1;P12814;P35580;P06753;Q8NF91;O43586;Q9Y490;Q9UM54;P21333;Q9UHR4;O15020;Q96JQ2;P35611;O00291;Q12792;O94832;Q9H987;Q03001;Q7Z7A4;Q9UH77;O60890;Q9NRC6;Q76I76;Q13424;O75369;Q9ULV4;Q8WXH0;O43795;Q8TF74;Q9UBF9;P53814;Q9BVN2;Q8NFW9;Q96AX9;P09493;Q92747;O14604;Q9NSN8;Q9BPX5;O75083;P06396;Q9ULL8;O15143;P52907;Q8N556;Q5T1M5;Q27J81;Q13884;Q9NY99;A6NL28;Q2V2M9;P31146;Q9UQ03;P16591;P67936;Q13402;Q9C0K3;O14682;Q05682;P07951;O60879;Q16658;Q9HBL0;Q9NQX4;O00159;P61073;Q9UJC3;O14908;B2RTY4;P42768;P19429;Q14019}
	Pathogen[sspH1 A4D0H6] interacts with 214 human partners:{P20929;Q9UBN7;Q9HD67;Q9UBC5;P02549;P60981;Q9P1U1;Q9NQW6;Q9HBI1;P12883;P50552;Q9Y6W5;Q9UHB6;Q9ULJ8;O14926;Q9NYL9;O43516;Q13813;O43312;Q8IZW8;P11171;P47756;Q99439;A7E2Y1;Q9Y4G6;O76041;Q13796;O15144;Q9UPY6;P11277;P26038;Q8WYL5;Q7Z406;Q9NSV4;Q9HBI0;Q14651;Q96HC4;P13797;Q9ULV0;P12882;P35579;P13533;P07737;Q9Y2J2;Q14847;Q9UPN3;Q9UI08;Q13425;Q14315;Q01995;P29536;Q9Y623;Q9BX66;Q96SB3;Q9H254;Q8IUG5;Q8NI77;Q68DA7;B0I1T2;P47755;O43707;P35749;Q9NVD7;Q9BR76;P46939;B1AK53;Q13643;Q96M96;Q01082;O43491;Q13045;O15511;Q96H55;Q96KX2;Q9UMS6;O14639;Q13459;P59998;O94851;Q6PIF6;P61160;P35241;P18206;P13796;Q155Q3;Q9Y2H1;P35609;Q13554;Q92828;P11055;Q9NZQ9;O15145;Q9Y4I1;P51681;O15357;Q9UKX3;O60610;Q7RTP6;P61158;Q9Y2K3;Q9NSB8;A6NGB9;Q01518;O94929;Q9UKN7;Q12965;P28289;Q96PY5;Q04917;Q15149;Q9Y613;P23528;Q9P2M7;Q9H4G0;Q3V6T2;Q8IVF7;Q16643;P13535;P51911;Q8N8S7;O00401;P11532;Q13576;O75146;Q15746;A4D2P6;P46821;P35080;Q8WXR4;Q9Y6X6;Q9Y4D1;Q8NEV4;Q9UJU6;P63313;Q9UKX2;Q08043;Q92558;O95466;Q8TDZ2;Q9NQT6;Q8TAM6;Q8NHR9;P62328;Q6H8Q1;P12814;P35580;P06753;Q8NF91;O43586;Q9Y490;Q9UM54;P21333;Q9UHR4;O15020;Q96JQ2;O00291;Q12792;O94832;Q9H987;Q03001;Q7Z7A4;Q9UH77;O60890;Q9NRC6;Q76I76;P33241;Q13424;O75369;Q9ULV4;Q8WXH0;O43795;Q8TF74;Q9UBF9;P53814;Q9BVN2;Q8NFW9;Q96AX9;P09493;Q92747;O14604;Q9NSN8;Q9BPX5;O75083;P06396;Q9ULL8;O15143;P52907;Q8N556;Q5T1M5;Q27J81;Q13884;Q9NY99;A6NL28;Q2V2M9;P31146;Q9UQ03;P16591;P67936;Q13402;Q9C0K3;Q05682;P07951;O60879;Q16658;Q9HBL0;Q9NQX4;O00159;P61073;Q9UJC3;O14908;B2RTY4;P42768;P19429;Q14019}
	Pathogen[sipC E1WAC8] interacts with 206 human partners:{P20929;Q9HD67;Q9UBC5;P02549;P60981;Q9P1U1;Q9NQW6;Q9HBI1;P12883;P50552;Q9Y6W5;Q9UHB6;Q9ULJ8;O43516;Q13813;O43312;Q8IZW8;P11171;P47756;Q99439;A7E2Y1;Q9Y4G6;O76041;Q9Y2M5;O15144;Q9UPY6;P11277;P26038;Q8WYL5;Q7Z406;Q9NSV4;Q14651;Q96HC4;P13797;Q9ULV0;P12882;P35579;P13533;P07737;Q9Y2J2;Q14847;Q9UPN3;Q9UI08;Q13425;Q14315;Q01995;P29536;Q9Y623;Q9BX66;Q96SB3;Q9H254;Q8IUG5;Q8NI77;Q68DA7;B0I1T2;P47755;O43707;P35749;Q9NVD7;Q9BR76;P46939;B1AK53;Q13643;Q96M96;Q01082;O43491;Q13045;O15511;Q96H55;O95198;Q96KX2;Q9UMS6;O14639;Q6IBS0;Q13459;P59998;O94851;Q9NR64;Q6PIF6;P61160;P35241;P18206;P13796;Q155Q3;Q9Y2H1;P35609;Q13554;Q92828;P11055;Q9NZQ9;O15145;Q9Y4I1;P51681;O15357;Q9UKX3;O60610;Q7RTP6;P61158;Q9Y2K3;Q9NSB8;A6NGB9;O94929;Q9UKN7;Q12965;P28289;Q96PY5;Q04917;Q15149;Q9Y613;P23528;Q9H4G0;Q3V6T2;Q8IVF7;Q16643;P13535;Q8N8S7;O00401;P11532;Q13576;O75146;Q15746;A4D2P6;P46821;P35080;Q8WXR4;Q9Y6X6;Q9Y4D1;Q8NEV4;Q9UJU6;P63313;O00160;Q9UKX2;Q08043;Q92558;O95466;Q8TDZ2;Q8NHR9;P62328;Q6H8Q1;P12814;P35580;P06753;Q8NF91;O43586;Q9Y490;Q9UM54;P21333;Q9UHR4;O15020;Q96JQ2;P35611;O00291;O94832;Q9H987;Q03001;Q7Z7A4;Q9UH77;O60890;Q9NRC6;Q76I76;Q13424;O75369;Q9ULV4;Q8WXH0;O43795;Q8TF74;Q9UBF9;P53814;Q9BVN2;Q8NFW9;Q96AX9;P09493;Q92747;O14604;Q9NSN8;Q9BPX5;O75083;Q9ULL8;O15143;P52907;Q8N556;Q5T1M5;Q27J81;Q13884;Q9NY99;A6NL28;Q2V2M9;P31146;Q9UQ03;P16591;P67936;Q13402;Q9C0K3;Q05682;P07951;O60879;Q16658;Q9HBL0;Q9NQX4;O00159;P61073;Q9UJC3;O14908;B2RTY4;P42768;Q14019}
	Pathogen[sifA Q56061] interacts with 251 human partners:{P20929;Q9UBN7;Q9HD67;Q9UBC5;P02549;P60981;Q9P1U1;Q9NQW6;Q9HBI1;P12883;P50552;Q9Y6W5;Q9UHB6;Q9ULJ8;Q15417;Q86T65;O14926;Q9NYL9;O43516;Q13813;O43312;Q8IZW8;P11171;Q9UPQ0;P47756;Q6WCQ1;Q99439;A7E2Y1;Q9Y4G6;O76041;Q13796;Q9Y2M5;O15144;Q9UPY6;P11277;P26038;Q8WYL5;P60673;Q7Z406;Q9NSV4;Q9HBI0;Q14651;Q96HC4;P13797;Q9ULV0;P12882;P35579;P13533;Q9C0D6;Q86VF7;P07737;Q9Y2J2;Q702N8;Q14847;Q8TE77;Q9UPN3;Q9UI08;Q13425;Q14315;Q8WWL2;Q01995;P29536;Q9Y623;Q9BX66;Q96SB3;Q9H254;Q8IUG5;Q8NI77;Q68DA7;B0I1T2;P47755;O43707;P35749;Q9NZ56;Q9NVD7;Q9BR76;P46939;B1AK53;Q13643;Q96M96;Q01082;O43491;Q13045;O15511;Q96H55;Q8TF72;O95198;Q96KX2;Q9UMS6;O14639;Q6IBS0;Q13459;P59998;O94851;Q9NR64;Q6PIF6;P61160;P35241;P18206;P13796;Q155Q3;Q9Y2H1;P35609;Q13554;P09327;Q92828;P11055;Q9NZQ9;O15145;Q9Y4I1;P51681;O15357;Q9UKX3;O60610;Q7RTP6;P61158;Q9Y2K3;Q9NSB8;A6NGB9;Q01518;O94929;Q9UKN7;Q12965;P28289;Q96PY5;Q04917;Q15149;Q9Y573;Q9Y613;P23528;Q9H4G0;Q3V6T2;Q8IVF7;Q16643;P13535;P51911;Q8N8S7;Q8N1T3;O00401;P11532;Q13576;O75146;Q15746;A4D2P6;P46821;P35080;Q8WXR4;Q9Y6X6;Q9Y4D1;Q8NEV4;Q9UJU6;P63313;O00160;Q9UKX2;Q08043;Q9C0H6;Q9Y281;Q92558;O95466;Q8TDZ2;O95425;Q96PQ7;Q9NQT6;Q8TAM6;Q8NHR9;P29966;P62328;Q6H8Q1;P12814;P35580;P06753;Q8NF91;O43586;Q9Y490;Q9UM54;P21333;Q9UHR4;O15020;Q96JQ2;P35611;O00291;Q12792;O94832;Q9H987;Q03001;Q7Z7A4;Q9UH77;O60890;Q9BV36;Q9NRC6;Q76I76;P33241;Q13424;O75369;Q9ULV4;Q8WXH0;O43795;Q8TF74;Q9UBF9;P53814;Q9BVN2;Q8NFW9;Q96AX9;P09493;Q92747;O14604;Q9NSN8;Q9UEY8;Q9BPX5;O75083;P06396;Q9ULL8;O15143;P52907;Q8N556;Q5T1M5;Q27J81;Q13884;Q9NY99;Q08AE8;A6NL28;Q2V2M9;Q9Y6U3;P31146;Q7L5Y9;Q9NZR1;Q9UQ03;P16591;P67936;Q13402;P04075;Q00872;Q9C0K3;O14682;Q05682;P07951;O60879;Q16658;Q9HBL0;Q9NQX4;O75366;O00159;Q0ZGT2;P61073;Q9UJC3;O14908;B2RTY4;P42768;P19429;Q14019;Q6P5Q4}
	Pathogen[sipC P0CL47] interacts with 206 human partners:{P20929;Q9HD67;Q9UBC5;P02549;P60981;Q9P1U1;Q9NQW6;Q9HBI1;P12883;P50552;Q9Y6W5;Q9UHB6;Q9ULJ8;O43516;Q13813;O43312;Q8IZW8;P11171;P47756;Q99439;A7E2Y1;Q9Y4G6;O76041;Q9Y2M5;O15144;Q9UPY6;P11277;P26038;Q8WYL5;Q7Z406;Q9NSV4;Q14651;Q96HC4;P13797;Q9ULV0;P12882;P35579;P13533;P07737;Q9Y2J2;Q14847;Q9UPN3;Q9UI08;Q13425;Q14315;Q01995;P29536;Q9Y623;Q9BX66;Q96SB3;Q9H254;Q8IUG5;Q8NI77;Q68DA7;B0I1T2;P47755;O43707;P35749;Q9NVD7;Q9BR76;P46939;B1AK53;Q13643;Q96M96;Q01082;O43491;Q13045;O15511;Q96H55;O95198;Q96KX2;Q9UMS6;O14639;Q6IBS0;Q13459;P59998;O94851;Q9NR64;Q6PIF6;P61160;P35241;P18206;P13796;Q155Q3;Q9Y2H1;P35609;Q13554;Q92828;P11055;Q9NZQ9;O15145;Q9Y4I1;P51681;O15357;Q9UKX3;O60610;Q7RTP6;P61158;Q9Y2K3;Q9NSB8;A6NGB9;O94929;Q9UKN7;Q12965;P28289;Q96PY5;Q04917;Q15149;Q9Y613;P23528;Q9H4G0;Q3V6T2;Q8IVF7;Q16643;P13535;Q8N8S7;O00401;P11532;Q13576;O75146;Q15746;A4D2P6;P46821;P35080;Q8WXR4;Q9Y6X6;Q9Y4D1;Q8NEV4;Q9UJU6;P63313;O00160;Q9UKX2;Q08043;Q92558;O95466;Q8TDZ2;Q8NHR9;P62328;Q6H8Q1;P12814;P35580;P06753;Q8NF91;O43586;Q9Y490;Q9UM54;P21333;Q9UHR4;O15020;Q96JQ2;P35611;O00291;O94832;Q9H987;Q03001;Q7Z7A4;Q9UH77;O60890;Q9NRC6;Q76I76;Q13424;O75369;Q9ULV4;Q8WXH0;O43795;Q8TF74;Q9UBF9;P53814;Q9BVN2;Q8NFW9;Q96AX9;P09493;Q92747;O14604;Q9NSN8;Q9BPX5;O75083;Q9ULL8;O15143;P52907;Q8N556;Q5T1M5;Q27J81;Q13884;Q9NY99;A6NL28;Q2V2M9;P31146;Q9UQ03;P16591;P67936;Q13402;Q9C0K3;Q05682;P07951;O60879;Q16658;Q9HBL0;Q9NQX4;O00159;P61073;Q9UJC3;O14908;B2RTY4;P42768;Q14019}
	Pathogen[sseL Q8ZNG2] interacts with 223 human partners:{P20929;Q9UBN7;Q9HD67;Q9UBC5;P02549;P60981;Q9P1U1;Q9NQW6;Q9HBI1;P12883;P50552;Q9Y6W5;Q9UHB6;Q9ULJ8;Q9NYL9;O43516;Q13813;O43312;Q8IZW8;P11171;P47756;Q6WCQ1;Q99439;A7E2Y1;Q9Y4G6;O76041;Q13796;Q9Y2M5;O15144;Q9UPY6;P11277;P26038;Q8WYL5;Q7Z406;Q9NSV4;Q9HBI0;Q14651;Q96HC4;P13797;Q9ULV0;P12882;P35579;P13533;Q86VF7;P07737;Q9Y2J2;Q14847;Q9UPN3;Q9UI08;Q13425;Q14315;Q01995;P29536;Q9Y623;Q9BX66;Q96SB3;Q9H254;Q8IUG5;Q8NI77;Q68DA7;B0I1T2;P47755;O43707;P35749;Q9NVD7;Q9BR76;P46939;B1AK53;Q13643;Q96M96;Q01082;O43491;Q13045;O15511;Q96H55;Q8TF72;O95198;Q96KX2;Q9UMS6;O14639;Q6IBS0;Q13459;P59998;O94851;Q9NR64;Q6PIF6;P61160;P35241;P18206;P13796;Q155Q3;Q9Y2H1;P35609;Q13554;P09327;Q92828;P11055;Q9NZQ9;O15145;Q9Y4I1;P51681;O15357;Q9UKX3;O60610;Q7RTP6;P61158;Q9Y2K3;Q9NSB8;A6NGB9;O94929;Q9UKN7;Q12965;P28289;Q96PY5;Q04917;Q15149;Q9Y573;Q9Y613;P23528;Q9H4G0;Q3V6T2;Q8IVF7;Q16643;P13535;Q8N8S7;O00401;P11532;Q13576;O75146;Q15746;A4D2P6;P46821;P35080;Q8WXR4;Q9Y6X6;Q9Y4D1;Q8NEV4;Q9UJU6;P63313;O00160;Q9UKX2;Q08043;Q9Y281;Q92558;O95466;Q8TDZ2;Q8TAM6;Q8NHR9;P62328;Q6H8Q1;P12814;P35580;P06753;Q8NF91;O43586;Q9UM54;P21333;Q9UHR4;O15020;Q96JQ2;P35611;O00291;Q12792;O94832;Q9H987;Q03001;Q7Z7A4;Q9UH77;O60890;Q9NRC6;Q76I76;Q13424;O75369;Q9ULV4;Q8WXH0;O43795;Q8TF74;Q9UBF9;P53814;Q9BVN2;Q8NFW9;Q96AX9;P09493;Q92747;O14604;Q9NSN8;Q9BPX5;O75083;P06396;Q9ULL8;O15143;P52907;Q8N556;Q5T1M5;Q27J81;Q13884;Q9NY99;A6NL28;Q2V2M9;P31146;Q9NZR1;Q9UQ03;P16591;P67936;Q13402;Q00872;Q9C0K3;O14682;Q05682;P07951;O60879;Q16658;Q9HBL0;Q9NQX4;O00159;P61073;Q9UJC3;O14908;B2RTY4;P42768;P19429;Q14019;Q6P5Q4}
	Pathogen[sipB Q56134] interacts with 189 human partners:{P20929;Q9HD67;Q9UBC5;P02549;P60981;Q9P1U1;Q9NQW6;Q9HBI1;P12883;P50552;Q9Y6W5;Q9UHB6;Q9ULJ8;O14926;O43516;Q13813;O43312;P11171;P47756;A7E2Y1;Q9Y4G6;O76041;O15144;Q9UPY6;P11277;P26038;Q8WYL5;Q7Z406;Q9NSV4;Q14651;Q96HC4;P13797;Q9ULV0;P12882;P35579;P13533;P07737;Q9Y2J2;Q9UPN3;Q9UI08;Q13425;Q14315;Q01995;P29536;Q9Y623;Q9BX66;Q96SB3;Q9H254;Q8IUG5;Q68DA7;B0I1T2;P47755;O43707;P35749;Q9NVD7;Q9BR76;P46939;B1AK53;Q13643;Q96M96;Q01082;O43491;O15511;Q96H55;Q96KX2;O14639;Q6IBS0;Q13459;P59998;O94851;Q6PIF6;P61160;P35241;P18206;P13796;Q155Q3;Q9Y2H1;P35609;Q13554;Q92828;P11055;Q9NZQ9;O15145;Q9Y4I1;P51681;O15357;Q9UKX3;O60610;Q7RTP6;P61158;Q9Y2K3;Q9NSB8;O94929;Q9UKN7;Q12965;P28289;Q96PY5;Q04917;Q15149;Q9Y613;P23528;Q9H4G0;Q3V6T2;Q16643;P13535;Q8N8S7;O00401;P11532;Q13576;O75146;Q15746;A4D2P6;P35080;Q8WXR4;Q9Y6X6;Q9Y4D1;Q8NEV4;Q9UJU6;P63313;Q9UKX2;Q08043;Q92558;O95466;Q8TDZ2;Q8NHR9;P62328;Q6H8Q1;P12814;P35580;P06753;Q8NF91;O43586;Q9Y490;Q9UM54;P21333;Q9UHR4;O15020;Q96JQ2;O00291;O94832;Q03001;Q7Z7A4;Q9UH77;O60890;Q9NRC6;Q76I76;Q13424;O75369;Q9ULV4;Q8WXH0;O43795;P53814;Q9BVN2;Q96AX9;P09493;Q92747;O14604;Q9NSN8;Q9BPX5;O75083;Q9ULL8;O15143;P52907;Q5T1M5;Q27J81;Q13884;Q9NY99;A6NL28;Q2V2M9;P31146;Q9NZR1;Q9UQ03;P16591;P67936;Q13402;Q9C0K3;Q05682;P07951;O60879;Q16658;Q9HBL0;Q9NQX4;O00159;P61073;Q9UJC3;O14908;B2RTY4;P42768;Q14019}
	Pathogen[sopA Q8ZNR3] interacts with 243 human partners:{P20929;Q9UBN7;Q9HD67;Q9UBC5;P02549;P60981;Q9P1U1;Q9NQW6;Q9HBI1;P12883;P50552;Q9Y6W5;Q9UHB6;Q9ULJ8;Q15417;Q86T65;O14926;Q9NYL9;O43516;Q13813;O43312;Q8IZW8;P11171;Q9UPQ0;P47756;Q6WCQ1;Q99439;A7E2Y1;Q9Y4G6;O76041;Q13796;Q9Y2M5;O15144;Q9UPY6;P11277;P26038;Q8WYL5;Q7Z406;Q9NSV4;Q9HBI0;Q14651;Q96HC4;P13797;Q9ULV0;P12882;P35579;P13533;Q9C0D6;Q86VF7;P07737;Q9Y2J2;Q14847;Q8TE77;Q9UPN3;Q9UI08;Q13425;Q14315;Q8WWL2;Q01995;P29536;Q9Y623;Q9BX66;Q96SB3;Q9H254;Q8IUG5;Q8NI77;Q68DA7;B0I1T2;P47755;O43707;P35749;Q9NZ56;Q9NVD7;Q9BR76;P46939;B1AK53;Q13643;Q96M96;Q01082;O43491;Q13045;O15511;Q96H55;Q8TF72;O95198;Q96KX2;Q9UMS6;O14639;Q6IBS0;Q13459;P59998;O94851;Q9NR64;Q6PIF6;P61160;P35241;P18206;P13796;Q155Q3;Q9Y2H1;P35609;Q13554;P09327;Q92828;P11055;Q9NZQ9;O15145;Q9Y4I1;P51681;O15357;Q9UKX3;O60610;Q7RTP6;P61158;Q9Y2K3;Q9NSB8;A6NGB9;Q01518;O94929;Q9UKN7;Q12965;P28289;Q96PY5;Q04917;Q15149;Q9Y573;Q9Y613;P23528;Q9P2M7;Q9H4G0;Q3V6T2;Q8IVF7;Q16643;P13535;P51911;Q8N8S7;O00401;P11532;Q13576;O75146;Q15746;A4D2P6;P46821;P35080;Q8WXR4;Q9Y6X6;Q9Y4D1;Q8NEV4;Q9UJU6;P63313;O00160;Q9UKX2;Q08043;Q9Y281;Q92558;O95466;Q8TDZ2;O95425;Q9NQT6;Q8TAM6;Q8NHR9;P29966;P62328;Q6H8Q1;P12814;P35580;P06753;Q8NF91;O43586;Q9Y490;Q9UM54;P21333;Q9UHR4;O15020;Q96JQ2;P35611;O00291;Q12792;O94832;Q9H987;Q03001;Q7Z7A4;Q9UH77;O60890;Q9BV36;Q9NRC6;Q76I76;P33241;Q13424;O75369;Q9ULV4;Q8WXH0;O43795;Q8TF74;Q9UBF9;P53814;Q9BVN2;Q8NFW9;Q96AX9;P09493;Q92747;O14604;Q9NSN8;Q9UEY8;Q9BPX5;O75083;P06396;Q9ULL8;O15143;P52907;Q8N556;Q5T1M5;Q27J81;Q13884;Q9NY99;Q08AE8;A6NL28;Q2V2M9;P31146;Q9NZR1;Q9UQ03;P16591;P67936;Q13402;P04075;Q00872;Q9C0K3;O14682;Q05682;P07951;O60879;Q16658;Q9HBL0;Q9NQX4;O00159;P61073;Q9UJC3;O14908;B2RTY4;P42768;P19429;Q14019;Q6P5Q4}
	Pathogen[sseJ Q9FD10] interacts with 212 human partners:{P20929;Q9UBN7;Q9HD67;Q9UBC5;P02549;P60981;Q9P1U1;Q9NQW6;Q9HBI1;P12883;P50552;Q9Y6W5;Q9UHB6;Q9ULJ8;Q9NYL9;O43516;Q13813;O43312;Q8IZW8;P11171;P47756;Q99439;A7E2Y1;Q9Y4G6;O76041;Q13796;O15144;P11277;P26038;Q8WYL5;Q7Z406;Q9NSV4;Q14651;Q96HC4;P13797;Q9ULV0;P12882;P35579;P13533;P07737;Q9Y2J2;Q14847;Q9UPN3;Q9UI08;Q13425;Q14315;Q01995;P29536;Q9Y623;Q9BX66;Q96SB3;Q9H254;Q8IUG5;Q8NI77;Q68DA7;B0I1T2;P47755;O43707;P35749;Q9NVD7;Q9BR76;P46939;B1AK53;Q13643;Q96M96;Q01082;O43491;Q13045;O15511;Q96H55;Q8TF72;O95198;Q9UMS6;O14639;Q13459;P59998;O94851;Q6PIF6;P61160;P35241;P18206;P13796;Q155Q3;Q9Y2H1;P35609;Q13554;P09327;Q92828;P11055;Q9NZQ9;O15145;Q9Y4I1;P51681;O15357;Q9UKX3;O60610;Q7RTP6;P61158;Q9Y2K3;Q9NSB8;A6NGB9;O94929;Q9UKN7;Q12965;P28289;Q04917;Q15149;Q9Y573;Q9Y613;P23528;Q9H4G0;Q3V6T2;Q8IVF7;Q16643;P13535;P51911;Q8N8S7;O00401;P11532;Q13576;O75146;Q15746;A4D2P6;P46821;P35080;Q8WXR4;Q9Y6X6;Q9Y4D1;Q8NEV4;Q9UJU6;P63313;O00160;Q9UKX2;Q08043;Q9Y281;Q92558;O95466;Q8TDZ2;Q8TAM6;Q8NHR9;P62328;Q6H8Q1;P12814;P35580;P06753;Q8NF91;O43586;Q9Y490;Q9UM54;P21333;Q9UHR4;O15020;Q96JQ2;P35611;O00291;Q12792;O94832;Q9H987;Q03001;Q7Z7A4;Q9UH77;O60890;Q9NRC6;Q76I76;Q13424;O75369;Q9ULV4;Q8WXH0;O43795;Q8TF74;Q9UBF9;P53814;Q9BVN2;Q8NFW9;Q96AX9;P09493;Q92747;O14604;Q9NSN8;O75083;P06396;Q9ULL8;O15143;P52907;Q8N556;Q5T1M5;Q27J81;Q13884;Q9NY99;A6NL28;Q2V2M9;P31146;Q9UQ03;P16591;P67936;Q13402;Q9C0K3;O14682;Q05682;P07951;O60879;Q16658;Q9HBL0;Q9NQX4;O00159;P61073;Q9UJC3;O14908;B2RTY4;P42768;P19429;Q14019}
	Pathogen[sseI Q8ZQ79] interacts with 220 human partners:{P20929;Q9UBN7;Q9HD67;Q9UBC5;P02549;P60981;Q9P1U1;Q9NQW6;Q9HBI1;P12883;P50552;Q9Y6W5;Q9UHB6;Q9ULJ8;Q15417;Q9NYL9;O43516;Q13813;O43312;Q8IZW8;P11171;P47756;Q99439;A7E2Y1;Q9Y4G6;O76041;Q13796;Q9Y2M5;O15144;Q9UPY6;P11277;P26038;Q8WYL5;Q7Z406;Q9NSV4;Q14651;Q96HC4;P13797;Q9ULV0;P12882;P35579;P13533;P07737;Q9Y2J2;Q14847;Q9UPN3;Q9UI08;Q13425;Q14315;Q01995;P29536;Q9Y623;Q9BX66;Q96SB3;Q9H254;Q8IUG5;Q8NI77;Q68DA7;B0I1T2;P47755;O43707;P35749;Q9NVD7;Q9BR76;P46939;B1AK53;Q13643;Q96M96;Q01082;O43491;Q13045;O15511;Q96H55;Q8TF72;O95198;Q9UMS6;O14639;Q6IBS0;Q13459;Q8WX93;P59998;O94851;Q6PIF6;P61160;P35241;P18206;P13796;Q155Q3;Q9Y2H1;P35609;Q13554;P09327;Q92828;P11055;Q9NZQ9;O15145;Q9Y4I1;P51681;O15357;Q9UKX3;O60610;Q7RTP6;P61158;Q9Y2K3;A6NGB9;O94929;Q9UKN7;Q12965;P28289;Q96PY5;Q04917;Q15149;Q9Y573;Q9Y613;P23528;Q9H4G0;Q3V6T2;Q8IVF7;Q16643;P13535;P51911;Q8N8S7;O00401;P11532;Q13576;O75146;Q15746;A4D2P6;P46821;P35080;Q8WXR4;Q9Y6X6;Q9Y4D1;Q8NEV4;Q9UJU6;P63313;O00160;Q9UKX2;Q08043;Q9Y281;Q92558;O95466;Q8TDZ2;O95425;Q8TAM6;Q8NHR9;P62328;Q6H8Q1;P12814;P35580;P06753;Q8NF91;O43586;Q9Y490;Q9UM54;Q9UHR4;O15020;Q96JQ2;P35611;O00291;Q12792;O94832;Q9H987;Q03001;Q7Z7A4;Q9UH77;O60890;Q9NRC6;Q76I76;Q13424;O75369;Q9ULV4;Q8WXH0;O43795;Q8TF74;Q9UBF9;P53814;Q9BVN2;Q8NFW9;Q96AX9;P09493;Q92747;O14604;Q9NSN8;O75083;P06396;Q9ULL8;O15143;P52907;Q8N556;Q5T1M5;Q27J81;Q13884;Q9NY99;A6NL28;Q2V2M9;P31146;Q9NZR1;Q9UQ03;P16591;P67936;Q13402;Q00872;Q9C0K3;O14682;Q05682;P07951;O60879;Q16658;Q9HBL0;Q9NQX4;O75366;O00159;P61073;Q9UJC3;O14908;B2RTY4;P42768;P19429;Q14019}
	Pathogen[sipA P0CL52] interacts with 241 human partners:{P20929;Q9UBN7;Q9HD67;Q9UBC5;P02549;P60981;Q9P1U1;Q9NQW6;Q9HBI1;P12883;P50552;Q9Y6W5;Q9UHB6;Q9ULJ8;Q15417;Q86T65;O14926;Q9NYL9;O43516;Q13813;O43312;Q8IZW8;P11171;P47756;Q6WCQ1;Q99439;A7E2Y1;Q9Y4G6;O76041;Q13796;Q9Y2M5;O15144;Q9UPY6;P11277;P26038;Q8WYL5;Q7Z406;Q9NSV4;Q9HBI0;Q14651;Q96HC4;P13797;Q9ULV0;P12882;P35579;P13533;Q9C0D6;Q86VF7;P07737;Q9Y2J2;Q14847;Q9UPN3;Q9UI08;Q13425;Q14315;Q8WWL2;Q01995;P29536;Q9Y623;Q9BX66;Q96SB3;Q9H254;Q8IUG5;Q8NI77;Q68DA7;B0I1T2;P47755;O43707;P35749;Q9NZ56;Q9NVD7;Q9BR76;P46939;B1AK53;Q13643;Q96M96;Q01082;O43491;Q13045;O15511;Q96H55;Q8TF72;O95198;Q96KX2;Q9UMS6;O14639;Q6IBS0;Q13459;P59998;O94851;Q9NR64;Q6PIF6;P61160;P35241;P18206;P13796;Q155Q3;Q9Y2H1;P35609;Q13554;P09327;Q92828;P11055;Q9NZQ9;O15145;Q9Y4I1;P51681;O15357;Q9UKX3;O60610;Q7RTP6;P61158;Q9Y2K3;Q9NSB8;A6NGB9;Q01518;O94929;Q9UKN7;Q12965;P28289;Q96PY5;Q04917;Q15149;Q9Y573;Q9Y613;P23528;Q9P2M7;Q9H4G0;Q3V6T2;Q8IVF7;Q16643;P13535;P51911;Q8N8S7;O00401;P11532;Q13576;O75146;Q15746;A4D2P6;P46821;P35080;Q8WXR4;Q9Y6X6;Q9Y4D1;Q8NEV4;Q9UJU6;P63313;O00160;Q9UKX2;Q08043;Q9Y281;Q92558;O95466;Q8TDZ2;O95425;Q9NQT6;Q8TAM6;Q8NHR9;P29966;P62328;Q6H8Q1;P12814;P35580;P06753;Q8NF91;O43586;Q9Y490;Q9UM54;P21333;Q9UHR4;O15020;Q96JQ2;P35611;O00291;Q12792;O94832;Q9H987;Q03001;Q7Z7A4;Q9UH77;O60890;Q9BV36;Q9NRC6;Q76I76;P33241;Q13424;O75369;Q9ULV4;Q8WXH0;O43795;Q8TF74;Q9UBF9;P53814;Q9BVN2;Q8NFW9;Q96AX9;P09493;Q92747;O14604;Q9NSN8;Q9UEY8;Q9BPX5;O75083;P06396;Q9ULL8;O15143;P52907;Q8N556;Q5T1M5;Q27J81;Q13884;Q9NY99;Q08AE8;A6NL28;Q2V2M9;P31146;Q9NZR1;Q9UQ03;P16591;P67936;Q13402;P04075;Q00872;Q9C0K3;O14682;Q05682;P07951;O60879;Q16658;Q9HBL0;Q9NQX4;O00159;P61073;Q9UJC3;O14908;B2RTY4;P42768;P19429;Q14019;Q6P5Q4}
[Cluster 11]GO:0003700+F	molecular_function	[name] sequence-specific DNA binding transcription factor activity	[def] "Interacting selectively and non-covalently with a specific DNA sequence in order to modulate transcription. The transcription factor may or may not also interact selectively with a protein or macromolecular complex." [GOC
	Pathogen[sseG O84952] interacts with 99 human partners:{O94916;Q00978;P09429;P14317;Q06945;P04637;P42229;A8MYZ6;Q9H2C1;P10827;Q68CJ9;P11831;P19838;P40763;Q99966;P42224;Q99697;P09629;P10914;Q14653;Q06547;Q03014;Q9Y2N7;P42226;Q06413;Q969G2;Q12778;Q12968;Q14934;P52630;Q8WVJ9;Q04206;P61371;Q99967;P98177;P15498;O60861;O95644;Q96A47;P48431;P04150;O15516;O95997;P15407;Q9NQ69;P01100;O43524;P52945;P05412;P42771;O15350;Q08050;P50222;Q15542;P22392;Q02078;Q15306;P41134;P56693;Q02556;Q8TE12;O14896;P32243;Q13469;Q99814;Q05066;Q12962;P14316;Q14814;Q00653;Q16665;O43889;Q12948;P32519;Q04864;Q01201;Q16236;Q99593;Q9H2G9;P51692;P22681;Q9H3D4;P50458;P35869;Q92985;P37231;Q15466;P18848;P61968;P46531;O60663;Q13568;Q13033;P51608;Q13547;P20749;P26583;P48742;P35222}
	Pathogen[spvB P74846] interacts with 76 human partners:{Q00978;P09429;P14317;P04637;P42229;A8MYZ6;Q9H2C1;Q68CJ9;P11831;P19838;P40763;P42224;O75593;P10914;Q14653;Q06547;Q9Y2N7;P42226;Q06413;Q12778;Q12968;Q14934;P52630;Q04206;P61371;P98177;P15498;O60861;O95644;Q96A47;P48431;P15407;Q9NQ69;P01100;O43524;P52945;P05412;P42771;O15350;Q08050;Q15542;P22392;Q02078;Q15306;P16220;Q02556;Q8TE12;O14896;Q13469;P14316;Q14814;Q00653;Q16665;O43889;Q12948;Q04864;Q01201;Q9H2G9;P51692;P22681;Q9H3D4;P50458;P35869;Q92985;P61968;P46531;O15353;O60663;Q9BXX3;Q13568;Q13033;P51608;Q13547;P20749;P48742;P35222}
	Pathogen[spvC P0A2M9] interacts with 76 human partners:{O94916;Q00978;P09429;P14317;P04637;P42229;Q9H2C1;P10827;Q68CJ9;P11831;P19838;P40763;Q99966;P42224;P10914;Q14653;Q06547;Q9Y2N7;P42226;Q06413;Q12778;Q12968;Q14934;P52630;Q04206;P98177;P15498;O60861;O95644;Q96A47;P48431;P04150;O15516;P15407;O43524;P52945;P05412;P42771;O15350;Q15542;P22392;Q02078;Q15306;Q02556;Q8TE12;O14896;Q13469;Q99814;P14316;Q14814;Q00653;Q16665;O43889;Q12948;Q04864;Q01201;Q16236;Q9H2G9;P51692;P22681;Q9H3D4;P35869;Q92985;P37231;P18848;P61968;P46531;O60663;Q13568;Q13033;P51608;Q13547;P20749;P26583;P48742;P35222}
	Pathogen[sspH2 P0CE12] interacts with 58 human partners:{Q00978;P09429;P04637;P42229;Q68CJ9;P11831;P19838;P40763;Q99966;P42224;P10914;Q14653;Q06547;P42226;Q06413;Q12778;Q12968;Q14934;P52630;P28324;Q04206;P98177;P15498;P61244;Q14258;O95644;P48431;O15516;O95997;O43524;P05412;P42771;P22392;Q02078;Q15306;O14896;P78545;Q13469;P26367;P14316;Q00653;Q16665;O43889;Q12948;P32519;Q04864;Q01201;Q16236;P51692;P22681;Q9H3D4;P35869;Q92985;Q13568;Q13033;Q13547;P20749;P35222}
	Pathogen[sopE O52623] interacts with 77 human partners:{Q00978;P09429;P14317;P04637;P42229;A8MYZ6;Q9H2C1;P10827;Q68CJ9;P11831;P19838;P40763;P42224;Q99743;P10914;Q14653;Q06547;Q9Y2N7;P42226;Q06413;Q969G2;Q12778;Q12968;Q14934;P52630;Q04206;P61371;Q9Y261;P98177;P15498;O60861;O95644;Q96A47;P48431;P04150;O15516;Q9NQ69;O43524;P52945;P05412;P42771;O15350;P22392;P19484;Q02078;Q15306;Q02556;Q8TE12;O14896;Q13469;Q99814;P14316;Q00653;Q16665;O43889;Q12948;Q04864;Q01201;Q16236;P51692;P22681;Q9H3D4;P50458;P35869;Q92985;P37231;P61968;P46531;O60663;Q9BXX3;Q13568;Q13033;P51608;Q13547;P20749;P48742;P35222}
	Pathogen[sopE2 Q7CQD4] interacts with 35 human partners:{Q00978;P04637;P42229;Q68CJ9;P11831;P19838;P40763;P42224;P10914;Q14653;P42226;Q06413;Q12968;P52630;Q04206;P98177;P15498;O95644;O43524;P05412;P42771;P22392;Q15306;O14896;Q00653;Q16665;O43889;Q04864;Q01201;P51692;Q9H3D4;Q92985;Q13568;P20749;P35222}
	Pathogen[sopB O30916] interacts with 64 human partners:{Q00978;P09429;P14317;P04637;P42229;Q9H2C1;P10827;Q68CJ9;P11831;P19838;P40763;P42224;P10914;Q14653;Q06547;Q9Y2N7;P42226;Q06413;Q12968;Q14934;P52630;Q04206;P98177;P15498;O95644;P48431;P04150;O15516;P15407;O43524;P52945;P05412;P42771;O15350;Q15542;P22392;Q02078;Q15306;Q02556;O14896;Q13469;Q99814;P14316;Q14814;Q00653;Q16665;O43889;Q12948;Q04864;Q01201;Q16236;P51692;P22681;Q9H3D4;P35869;Q92985;P37231;P46531;O60663;Q13568;Q13033;P20749;P26583;P35222}
	Pathogen[sopA E1WGZ9] interacts with 113 human partners:{O94916;Q00978;P09429;P14317;Q06945;P04637;P42229;Q9NRJ4;A8MYZ6;Q9H2C1;P10827;Q68CJ9;P11831;P19838;P40763;Q99966;P42224;Q99697;P09629;P10914;Q14653;Q06547;Q03014;Q9Y2N7;P42226;Q06413;Q969G2;Q12778;Q12968;Q14934;P52630;Q8WVJ9;Q04206;P61371;Q99967;P98177;P15498;P61244;O60861;Q14258;O95644;Q96A47;P48431;P04150;O15516;O95997;P15407;Q9NQ69;Q13562;P01100;O43524;P52945;P05412;P42771;O15350;Q08050;Q13516;P50222;Q15542;P22392;O75529;P19484;Q02078;Q15306;P41134;P56693;Q02556;Q8TE12;Q07352;O14896;P32243;Q13469;P26367;Q99814;Q05066;Q12962;P14316;P51610;Q14814;Q00653;Q16665;O43889;Q12948;P32519;Q04864;Q969H0;Q01201;Q16236;Q99593;Q9H2G9;P51692;P22681;Q9H3D4;P50458;Q9Y4Z2;P35869;P17542;Q92985;P37231;Q15466;P18848;P61968;P46531;O60663;Q9BXX3;Q13568;Q13033;P51608;Q13547;P20749;P26583;P48742;P35222}
	Pathogen[avrA E1WAB0] interacts with 59 human partners:{Q00978;P09429;P14317;P42229;Q9H2C1;Q68CJ9;P11831;P19838;P40763;P42224;P10914;Q14653;Q06547;P42226;Q06413;P52630;P28324;Q04206;P98177;P15498;O60861;O95644;Q96A47;P48431;Q15723;O43524;P52945;P42771;O15350;P22392;Q02078;Q15306;Q02556;Q8TE12;O14896;P78545;Q13469;P14316;Q00653;Q16665;O43889;P32519;Q04864;Q01201;Q9H2G9;P51692;P22681;Q9H3D4;P35869;Q92985;P61968;P46531;O60663;Q13568;Q13033;P51608;Q13547;P20749;P48742}
	Pathogen[slrP Q8ZQQ2] interacts with 256 human partners:{P10275;O94916;Q00978;O14593;P09429;Q8WYP5;P14317;P06401;P19419;Q06945;Q99958;P04637;Q9NZI6;P42229;Q15784;Q01543;O15198;Q9NRJ4;Q14978;P15336;Q8N5J4;A8MYZ6;Q96BA8;O14503;Q9H2C1;P15172;P17275;P78337;P10827;P18846;Q68CJ9;Q14765;P41162;P11831;Q9NP71;Q99583;P19838;P40763;Q99717;Q9Y692;P15036;P14921;Q99966;O15105;Q02080;P42224;P50549;Q96LI6;Q96HZ4;Q99697;Q8IYM9;Q99743;P09629;P10914;P12524;Q14653;Q06547;Q15545;P10244;P22415;Q03014;Q9Y2N7;P84022;P20226;O60248;P10276;O96004;P42226;Q6ZN32;Q14994;P41970;Q06413;Q969G2;Q12778;Q12968;Q14934;Q70SY1;Q9NZC4;P43268;P39880;P35716;Q15797;P17096;Q9UMR3;Q9Y2D1;P52630;P28324;Q9NY61;P17544;P40424;Q13133;Q8WVJ9;Q04206;Q00059;P61371;Q9Y261;P14653;Q99967;Q01892;Q9BT81;P41221;P52952;Q9HBZ2;P98177;P15498;Q9NP66;Q9NQ87;P61244;O60861;Q14258;O95644;Q96A47;P48431;P04150;Q16254;Q15723;Q8WYA1;Q96KN3;Q12772;O15516;Q8N196;Q99607;P43354;O95997;Q06546;Q05195;P15407;Q01860;P57073;O00327;Q9NQ69;Q16621;Q13562;P01100;O43524;O95238;P52945;Q15796;P78317;Q9UKI9;Q01094;P05412;P58304;P42771;O43541;O15350;Q08050;P10826;Q13516;P10071;P50222;Q15542;P55347;P22392;O75529;O00268;P19484;P27540;Q9UIW0;Q9UPW6;P78415;Q02078;Q15306;P11308;P16220;P41134;P56693;P15923;Q02556;P17676;Q9Y603;Q8TE12;Q07352;P28069;P09086;O14896;P78545;P32243;Q13469;P26367;Q9NPG3;Q99814;Q9UJU2;P41212;Q8N693;Q05066;Q9Y5Q3;Q12962;P14316;Q13485;Q9UBD0;Q14814;Q00653;Q9UKW6;P06733;Q16665;O43889;O00482;Q12948;O75030;P32519;Q04864;O14867;P41161;Q969H0;Q01201;O43189;Q16236;O00321;Q99593;Q99941;Q99581;Q9H2G9;P51692;P19532;O43248;Q14469;O15178;P22681;P01106;Q9H3D4;P50458;Q9Y4Z2;P35869;P17542;P31270;Q13263;Q92985;P37231;Q15466;P18848;Q00613;P50548;P61968;Q5H9I0;P46531;O15353;O60663;Q9BXX3;Q13568;Q13033;P51608;Q13547;Q92750;Q9UBR4;Q9UH92;Q99081;Q99929;Q9Y222;P20749;P26583;Q6NT76;P56178;P48742;P35222;Q02535}
	Pathogen[sptP P74873] interacts with 44 human partners:{Q00978;P14317;P04637;P42229;Q68CJ9;P11831;P19838;P40763;Q99966;P42224;P10914;Q14653;P42226;Q06413;Q12778;Q14934;P52630;Q04206;P41221;P98177;P15498;O95644;O43524;P42771;Q15542;P22392;Q15306;O14896;P14316;Q00653;O43889;Q12948;Q04864;Q01201;Q16236;Q9H2G9;P51692;P22681;Q92985;P46531;O60663;Q13568;P20749;P35222}
	Pathogen[sipA E1WAC6] interacts with 99 human partners:{O94916;Q00978;P09429;P14317;Q06945;P04637;P42229;A8MYZ6;Q9H2C1;P10827;Q68CJ9;P11831;P19838;P40763;Q99966;P42224;Q99697;P09629;P10914;Q14653;Q06547;Q03014;Q9Y2N7;P42226;Q06413;Q969G2;Q12778;Q12968;Q14934;P52630;Q8WVJ9;Q04206;P61371;Q99967;P98177;P15498;O60861;O95644;Q96A47;P48431;P04150;O15516;O95997;P15407;Q9NQ69;P01100;O43524;P52945;P05412;P42771;O15350;Q08050;P50222;Q15542;P22392;Q02078;Q15306;P41134;P56693;Q02556;Q8TE12;O14896;P32243;Q13469;Q99814;Q05066;Q12962;P14316;Q14814;Q00653;Q16665;O43889;Q12948;P32519;Q04864;Q01201;Q16236;Q99593;Q9H2G9;P51692;P22681;Q9H3D4;P50458;P35869;Q92985;P37231;Q15466;P18848;P61968;P46531;O60663;Q13568;Q13033;P51608;Q13547;P20749;P26583;P48742;P35222}
	Pathogen[sseF O84951] interacts with 99 human partners:{O94916;Q00978;P09429;P14317;Q06945;P04637;P42229;A8MYZ6;Q9H2C1;P10827;Q68CJ9;P11831;P19838;P40763;Q99966;P42224;Q99697;P09629;P10914;Q14653;Q06547;Q03014;Q9Y2N7;P42226;Q06413;Q969G2;Q12778;Q12968;Q14934;P52630;Q8WVJ9;Q04206;P61371;Q99967;P98177;P15498;O60861;O95644;Q96A47;P48431;P04150;O15516;O95997;P15407;Q9NQ69;P01100;O43524;P52945;P05412;P42771;O15350;Q08050;P50222;Q15542;P22392;Q02078;Q15306;P41134;P56693;Q02556;Q8TE12;O14896;P32243;Q13469;Q99814;Q05066;Q12962;P14316;Q14814;Q00653;Q16665;O43889;Q12948;P32519;Q04864;Q01201;Q16236;Q99593;Q9H2G9;P51692;P22681;Q9H3D4;P50458;P35869;Q92985;P37231;Q15466;P18848;P61968;P46531;O60663;Q13568;Q13033;P51608;Q13547;P20749;P26583;P48742;P35222}
	Pathogen[spiC P0CZ04] interacts with 139 human partners:{O94916;Q00978;Q9UN79;P09429;P14317;P19419;Q06945;P04637;P36402;P42229;A8MYZ6;O14503;Q9H2C1;Q68G74;P17275;P10827;P18846;Q14207;Q68CJ9;P11831;P19838;P40763;Q03060;Q99966;Q02080;P42224;Q99697;P53567;O75593;P09629;P10914;Q14653;Q06547;Q03014;Q9Y2N7;P42226;Q6ZN32;Q06413;Q969G2;Q12778;Q92988;Q12968;Q14934;P48436;P52630;Q8WVJ9;Q04206;P61371;P15408;Q99967;P98177;P15498;Q9NP66;O60861;O95644;Q96A47;P48431;P19793;P04150;P31276;P35711;O15516;O00570;P31269;O95997;Q14190;P15407;Q9Y5B6;Q9NQ69;P01100;O43524;P52945;P05412;P42771;O15350;Q08050;P50222;Q15542;P17482;P22392;O75529;Q15672;Q02078;Q15306;P53539;P16220;P56693;Q02556;Q8TE12;O14896;Q15562;P32243;Q13469;Q99814;Q05066;Q9Y5Q3;Q12962;P14316;P20719;Q14814;Q00653;P35712;Q16665;O43889;Q12948;P43699;O75030;P32519;Q04864;Q01201;Q16236;Q99593;Q9H2G9;P51692;Q9BQY4;P22681;Q9H3D4;P50458;P35869;P17542;Q92985;P37231;Q15466;P31260;P18848;P61968;P46531;O15353;O60663;Q9BXX3;Q13568;Q13033;P51608;Q9UBR4;Q99081;P20749;P26583;P48742;P35222}
	Pathogen[pipB2 Q8ZMM8] interacts with 67 human partners:{Q00978;P09429;P14317;Q06945;P04637;P42229;Q9H2C1;Q68CJ9;P11831;P19838;P40763;P42224;P10914;Q14653;Q06547;P42226;Q06413;Q12968;P52630;Q04206;P98177;P15498;P61244;Q14258;O95644;Q96A47;P48431;O95997;P01100;O43524;P52945;P05412;P42771;O15350;Q15542;P22392;Q02078;Q15306;Q02556;Q8TE12;O14896;Q13469;P14316;Q14814;Q00653;Q16665;O43889;Q12948;P32519;Q04864;Q01201;P51692;P22681;Q9H3D4;P50458;P35869;Q92985;P46531;O60663;Q9BXX3;Q13568;Q13033;P51608;P20749;P26583;P48742;P35222}
	Pathogen[sspH1 A4D0H6] interacts with 53 human partners:{Q00978;P14317;P04637;P42229;Q68CJ9;P11831;P19838;P40763;Q99966;P42224;P10914;Q14653;Q06547;P42226;Q06413;Q14934;P52630;Q04206;P15498;O95644;P48431;P04150;O95997;P05412;P42771;O15350;Q15542;P22392;Q02078;Q15306;Q02556;O14896;Q13469;Q99814;P14316;Q00653;Q16665;O43889;Q04864;Q01201;Q16236;Q9H2G9;P51692;P22681;Q9H3D4;P35869;Q92985;P37231;P46531;O60663;Q13568;P20749;P35222}
	Pathogen[sipC E1WAC8] interacts with 60 human partners:{Q00978;P09429;P14317;P04637;P42229;Q9H2C1;Q68CJ9;P11831;P19838;P40763;P42224;P10914;Q14653;Q06547;P42226;Q06413;Q12778;Q12968;Q14934;P52630;Q04206;P98177;P15498;O60861;O95644;Q96A47;P04150;O43524;P05412;P42771;O15350;P22392;Q02078;Q15306;Q02556;Q8TE12;O14896;Q99814;P14316;Q00653;Q16665;O43889;Q12948;Q04864;Q01201;Q16236;P51692;P22681;Q9H3D4;P35869;Q92985;P37231;P61968;P46531;O60663;Q13568;Q13033;P20749;P48742;P35222}
	Pathogen[sifA Q56061] interacts with 103 human partners:{O94916;Q00978;O14593;P09429;P14317;Q06945;P04637;P42229;A8MYZ6;Q9H2C1;Q68G74;P10827;P18846;Q68CJ9;P11831;P19838;P40763;P42224;Q99697;P10914;Q14653;Q06547;Q9Y2N7;P42226;Q06413;Q969G2;Q12778;Q12968;Q14934;P52630;Q8WVJ9;Q04206;P61371;Q9Y261;P98177;P15498;P61244;O60861;Q14258;O95644;Q96A47;P48431;P04150;O15516;O95997;P15407;Q9NQ69;P01100;O43524;P52945;P05412;P58304;P42771;O15350;Q08050;Q13516;Q15542;P22392;Q02078;Q15306;Q02556;Q8TE12;Q07352;O14896;Q13469;Q99814;P14316;P51610;Q14814;Q00653;Q16665;O43889;Q12948;P32519;Q04864;Q01201;Q16236;Q9H2G9;P51692;P22681;Q9H3D4;P50458;Q9Y4Z2;P35869;Q92985;P37231;Q15466;P18848;P61968;P46531;O15353;O60663;Q9BXX3;Q13568;Q13033;P51608;Q13547;Q9UBR4;Q9Y222;P20749;P26583;P48742;P35222}
	Pathogen[sipC P0CL47] interacts with 60 human partners:{Q00978;P09429;P14317;P04637;P42229;Q9H2C1;Q68CJ9;P11831;P19838;P40763;P42224;P10914;Q14653;Q06547;P42226;Q06413;Q12778;Q12968;Q14934;P52630;Q04206;P98177;P15498;O60861;O95644;Q96A47;P04150;O43524;P05412;P42771;O15350;P22392;Q02078;Q15306;Q02556;Q8TE12;O14896;Q99814;P14316;Q00653;Q16665;O43889;Q12948;Q04864;Q01201;Q16236;P51692;P22681;Q9H3D4;P35869;Q92985;P37231;P61968;P46531;O60663;Q13568;Q13033;P20749;P48742;P35222}
	Pathogen[sseL Q8ZNG2] interacts with 84 human partners:{Q00978;P09429;P14317;P04637;P42229;A8MYZ6;Q9H2C1;P10827;Q68CJ9;P11831;P19838;P40763;P42224;P10914;Q14653;Q06547;Q9Y2N7;P42226;Q06413;Q969G2;Q12778;Q12968;Q14934;P52630;Q04206;P61371;P98177;P15498;O60861;O95644;Q96A47;P48431;P04150;P15407;Q9NQ69;P01100;O43524;P52945;P05412;P42771;O15350;Q08050;Q15542;P22392;Q02078;Q15306;Q02556;Q8TE12;Q07352;O14896;Q13469;Q99814;P14316;Q14814;Q00653;Q16665;O43889;Q12948;Q04864;Q969H0;Q01201;Q16236;Q9H2G9;P51692;P22681;Q9H3D4;P50458;P35869;Q92985;P37231;P18848;P61968;P46531;O15353;O60663;Q9BXX3;Q13568;Q13033;P51608;Q13547;P20749;P26583;P48742;P35222}
	Pathogen[sipB Q56134] interacts with 48 human partners:{Q00978;P14317;P42229;Q9H2C1;Q68CJ9;P11831;P19838;P40763;P42224;P10914;Q14653;Q9Y2N7;P42226;Q06413;Q12968;Q14934;P52630;Q04206;P15498;O95644;Q96A47;O15516;P05412;P42771;Q15542;P22392;P19484;Q02078;Q15306;Q8TE12;O14896;Q00653;Q16665;O43889;Q04864;Q01201;Q16236;Q9H2G9;P51692;P22681;Q9H3D4;Q92985;P46531;O60663;Q13568;P20749;P26583;P35222}
	Pathogen[sopA Q8ZNR3] interacts with 113 human partners:{O94916;Q00978;P09429;P14317;Q06945;P04637;P42229;Q9NRJ4;A8MYZ6;Q9H2C1;P10827;Q68CJ9;P11831;P19838;P40763;Q99966;P42224;Q99697;P09629;P10914;Q14653;Q06547;Q03014;Q9Y2N7;P42226;Q06413;Q969G2;Q12778;Q12968;Q14934;P52630;Q8WVJ9;Q04206;P61371;Q99967;P98177;P15498;P61244;O60861;Q14258;O95644;Q96A47;P48431;P04150;O15516;O95997;P15407;Q9NQ69;Q13562;P01100;O43524;P52945;P05412;P42771;O15350;Q08050;Q13516;P50222;Q15542;P22392;O75529;P19484;Q02078;Q15306;P41134;P56693;Q02556;Q8TE12;Q07352;O14896;P32243;Q13469;P26367;Q99814;Q05066;Q12962;P14316;P51610;Q14814;Q00653;Q16665;O43889;Q12948;P32519;Q04864;Q969H0;Q01201;Q16236;Q99593;Q9H2G9;P51692;P22681;Q9H3D4;P50458;Q9Y4Z2;P35869;P17542;Q92985;P37231;Q15466;P18848;P61968;P46531;O60663;Q9BXX3;Q13568;Q13033;P51608;Q13547;P20749;P26583;P48742;P35222}
	Pathogen[sseJ Q9FD10] interacts with 69 human partners:{Q00978;P09429;Q92769;P14317;P04637;P42229;A8MYZ6;Q9H2C1;Q68CJ9;P11831;P19838;P40763;P42224;P10914;Q14653;Q06547;P42226;Q06413;Q12778;P52630;Q04206;P98177;P15498;O60861;O95644;Q96A47;P48431;O95997;O43524;P52945;P05412;P42771;O15350;Q08050;P22392;Q02078;Q15306;Q02556;Q8TE12;O14896;Q13469;P26367;Q99814;P14316;P51610;Q00653;Q16665;O43889;Q12948;P32519;Q04864;Q01201;P51692;P22681;Q9H3D4;P50458;P35869;Q92985;P61968;P46531;O60663;Q13568;Q13033;P51608;Q13547;P20749;P26583;P48742;P35222}
	Pathogen[sseI Q8ZQ79] interacts with 64 human partners:{Q00978;P09429;P14317;P04637;P42229;Q9H2C1;Q68CJ9;P11831;P19838;P40763;P42224;P10914;Q14653;Q06547;P42226;Q06413;P52630;Q04206;P61371;P98177;P15498;O60861;O95644;Q96A47;P48431;Q9NQ69;O43524;P52945;P05412;P42771;O15350;Q15542;P22392;Q02078;Q15306;Q02556;Q8TE12;O14896;Q13469;Q99814;P14316;P51610;Q00653;Q16665;O43889;P32519;Q04864;Q01201;P51692;P22681;Q9H3D4;P50458;P35869;Q92985;P37231;P46531;O60663;Q13568;Q13033;P51608;Q13547;P20749;P48742;P35222}
	Pathogen[sipA P0CL52] interacts with 99 human partners:{O94916;Q00978;P09429;P14317;Q06945;P04637;P42229;A8MYZ6;Q9H2C1;P10827;Q68CJ9;P11831;P19838;P40763;Q99966;P42224;Q99697;P09629;P10914;Q14653;Q06547;Q03014;Q9Y2N7;P42226;Q06413;Q969G2;Q12778;Q12968;Q14934;P52630;Q8WVJ9;Q04206;P61371;Q99967;P98177;P15498;O60861;O95644;Q96A47;P48431;P04150;O15516;O95997;P15407;Q9NQ69;P01100;O43524;P52945;P05412;P42771;O15350;Q08050;P50222;Q15542;P22392;Q02078;Q15306;P41134;P56693;Q02556;Q8TE12;O14896;P32243;Q13469;Q99814;Q05066;Q12962;P14316;Q14814;Q00653;Q16665;O43889;Q12948;P32519;Q04864;Q01201;Q16236;Q99593;Q9H2G9;P51692;P22681;Q9H3D4;P50458;P35869;Q92985;P37231;Q15466;P18848;P61968;P46531;O60663;Q13568;Q13033;P51608;Q13547;P20749;P26583;P48742;P35222}
[Cluster 12]GO:0004386+F	molecular_function	[name] helicase activity	[def] "Catalysis of the reaction
	Pathogen[sseG O84952] interacts with 8 human partners:{P38919;Q14240;P26196;Q9UHI6;Q9Y230;Q8IVL1;Q13283;P60842}
	Pathogen[spvB P74846] interacts with 6 human partners:{P38919;Q14240;Q9UHI6;Q8IVL1;Q13283;P60842}
	Pathogen[spvC P0A2M9] interacts with 3 human partners:{Q9Y230;Q8IVL1;Q13283}
	Pathogen[sspH2 P0CE12] interacts with 1 human partners:{Q8IVL1}
	Pathogen[sopE O52623] interacts with 2 human partners:{Q8IVL1;Q13283}
	Pathogen[sopE2 Q7CQD4] interacts with 1 human partners:{Q13283}
	Pathogen[sopB O30916] interacts with 2 human partners:{Q8IVL1;Q13283}
	Pathogen[sopA E1WGZ9] interacts with 11 human partners:{P38919;Q14240;P26196;Q9UHI6;Q9Y230;Q8IVL1;Q86WJ1;Q9BYX4;Q13283;P60842;O95786}
	Pathogen[avrA E1WAB0] interacts with 2 human partners:{Q8IVL1;Q13283}
	Pathogen[slrP Q8ZQQ2] interacts with 14 human partners:{O94762;Q86XP3;P38919;Q14240;P26196;Q9UHI6;Q9Y230;Q8IVL1;Q9NQI0;Q9Y265;Q9BYX4;Q13283;P60842;O95786}
	Pathogen[sptP P74873] interacts with 3 human partners:{P38919;Q8IVL1;Q13283}
	Pathogen[sipA E1WAC6] interacts with 8 human partners:{P38919;Q14240;P26196;Q9UHI6;Q9Y230;Q8IVL1;Q13283;P60842}
	Pathogen[sseF O84951] interacts with 8 human partners:{P38919;Q14240;P26196;Q9UHI6;Q9Y230;Q8IVL1;Q13283;P60842}
	Pathogen[spiC P0CZ04] interacts with 8 human partners:{P33991;P38919;Q14240;P26196;Q9UHI6;Q8IVL1;Q13283;P60842}
	Pathogen[pipB2 Q8ZMM8] interacts with 4 human partners:{Q9UHI6;Q8IVL1;Q13283;O95786}
	Pathogen[sspH1 A4D0H6] interacts with 1 human partners:{Q8IVL1}
	Pathogen[sipC E1WAC8] interacts with 2 human partners:{Q8IVL1;Q13283}
	Pathogen[sifA Q56061] interacts with 9 human partners:{P38919;Q9UHI6;Q9Y230;Q8IVL1;Q2NKX8;Q86WJ1;Q9BYX4;Q13283;O95786}
	Pathogen[sipC P0CL47] interacts with 2 human partners:{Q8IVL1;Q13283}
	Pathogen[sseL Q8ZNG2] interacts with 5 human partners:{P38919;Q9UHI6;Q9Y230;Q8IVL1;Q13283}
	Pathogen[sipB Q56134] interacts with 1 human partners:{Q8IVL1}
	Pathogen[sopA Q8ZNR3] interacts with 11 human partners:{P38919;Q14240;P26196;Q9UHI6;Q9Y230;Q8IVL1;Q86WJ1;Q9BYX4;Q13283;P60842;O95786}
	Pathogen[sseJ Q9FD10] interacts with 4 human partners:{P38919;Q9UHI6;Q8IVL1;Q13283}
	Pathogen[sseI Q8ZQ79] interacts with 2 human partners:{Q8IVL1;Q13283}
	Pathogen[sipA P0CL52] interacts with 8 human partners:{P38919;Q14240;P26196;Q9UHI6;Q9Y230;Q8IVL1;Q13283;P60842}
[Cluster 13]GO:0019900+F	molecular_function	[name] kinase binding	[def] "Interacting selectively and non-covalently with a kinase, any enzyme that catalyzes the transfer of a phosphate group." [GOC
	Pathogen[sseG O84952] interacts with 26 human partners:{Q99755;Q15628;Q03135;P52824;Q9UNE7;Q86VP1;Q7RTN6;O60260;Q99653;O95999;Q7L9L4;Q9Y376;Q8IV61;Q99741;P30048;Q9H0E2;Q9UMX0;Q9NYB9;Q15654;Q15172;P16118;Q9Y2R2;P23497;Q9UJM3;P25445;P35222}
	Pathogen[spvB P74846] interacts with 23 human partners:{Q99755;Q15628;Q03135;P52824;Q9UNE7;Q86VP1;Q7RTN6;O60260;Q99653;P05556;O95999;Q7L9L4;Q9Y376;Q8IV61;Q9H0E2;Q9UMX0;Q9NYB9;Q15654;P16118;P23497;Q9UJM3;P25445;P35222}
	Pathogen[spvC P0A2M9] interacts with 24 human partners:{Q99755;Q15628;Q03135;P52824;Q9UNE7;Q86VP1;Q7RTN6;O60260;Q99653;O95999;Q9Y376;Q8IV61;Q99741;P30048;Q9H0E2;Q9UMX0;Q9NYB9;Q15654;P16118;Q9Y2R2;P23497;Q9UJM3;P25445;P35222}
	Pathogen[sspH2 P0CE12] interacts with 19 human partners:{Q99755;Q15628;Q03135;P52824;Q9UNE7;Q86VP1;Q7RTN6;O60260;O95999;Q9Y376;Q8IV61;Q99741;Q9H0E2;Q9UMX0;Q9NYB9;Q15654;P23497;P25445;P35222}
	Pathogen[sopE O52623] interacts with 20 human partners:{Q99755;Q15628;Q03135;P52824;Q9UNE7;Q86VP1;Q7RTN6;O60260;Q9UNI6;O95999;Q9Y376;Q8IV61;Q9H0E2;Q9UMX0;Q9NYB9;Q15654;P23497;Q9UJM3;P25445;P35222}
	Pathogen[sopE2 Q7CQD4] interacts with 17 human partners:{Q99755;Q15628;Q03135;P52824;Q9UNE7;Q86VP1;Q7RTN6;O60260;O95999;Q9Y376;Q8IV61;Q9H0E2;Q9UMX0;Q9NYB9;Q15654;P25445;P35222}
	Pathogen[sopB O30916] interacts with 20 human partners:{Q99755;Q15628;Q03135;P52824;Q9UNE7;Q86VP1;Q7RTN6;O60260;O95999;Q9Y376;Q8IV61;Q99741;Q9H0E2;Q9UMX0;Q9NYB9;Q15654;P23497;Q9UJM3;P25445;P35222}
	Pathogen[sopA E1WGZ9] interacts with 27 human partners:{Q99755;Q99728;Q15628;Q03135;P52824;Q9UNE7;Q86VP1;Q7RTN6;O60260;Q99653;O95999;Q7L9L4;Q9Y376;Q8IV61;Q99741;P30048;Q9H0E2;Q9UMX0;Q9NYB9;Q15654;Q15172;P16118;Q9Y2R2;P23497;Q9UJM3;P25445;P35222}
	Pathogen[avrA E1WAB0] interacts with 19 human partners:{Q99755;Q15628;Q03135;P52824;Q9UNE7;Q86VP1;Q7RTN6;O60260;O95999;Q9Y376;Q8IV61;Q99741;Q9H0E2;Q9UMX0;Q9NYB9;Q15654;P23497;Q9UJM3;P25445}
	Pathogen[slrP Q8ZQQ2] interacts with 28 human partners:{Q99755;Q99728;Q15628;Q03135;P52824;Q9UNE7;P24588;Q86VP1;O60825;Q7RTN6;O60260;Q99653;P62324;Q9UNI6;O95999;Q9Y376;Q8IV61;Q99741;Q9H0E2;A0MZ66;Q9UMX0;Q9NYB9;Q15654;P23497;Q9UJM3;P11166;P25445;P35222}
	Pathogen[sptP P74873] interacts with 18 human partners:{Q99755;Q15628;Q03135;P52824;Q9UNE7;Q86VP1;Q7RTN6;O60260;O95999;Q9Y376;Q8IV61;Q9H0E2;Q9UMX0;Q9NYB9;Q15654;P23497;P25445;P35222}
	Pathogen[sipA E1WAC6] interacts with 26 human partners:{Q99755;Q15628;Q03135;P52824;Q9UNE7;Q86VP1;Q7RTN6;O60260;Q99653;O95999;Q7L9L4;Q9Y376;Q8IV61;Q99741;P30048;Q9H0E2;Q9UMX0;Q9NYB9;Q15654;Q15172;P16118;Q9Y2R2;P23497;Q9UJM3;P25445;P35222}
	Pathogen[sseF O84951] interacts with 26 human partners:{Q99755;Q15628;Q03135;P52824;Q9UNE7;Q86VP1;Q7RTN6;O60260;Q99653;O95999;Q7L9L4;Q9Y376;Q8IV61;Q99741;P30048;Q9H0E2;Q9UMX0;Q9NYB9;Q15654;Q15172;P16118;Q9Y2R2;P23497;Q9UJM3;P25445;P35222}
	Pathogen[spiC P0CZ04] interacts with 24 human partners:{Q99755;Q15628;Q03135;P52824;Q9UNE7;Q86VP1;Q7RTN6;O60260;O95999;Q7L9L4;Q9Y376;Q8IV61;Q99741;P30048;Q9H0E2;Q9UMX0;Q9NYB9;Q15654;Q15172;P16118;P23497;Q9UJM3;P25445;P35222}
	Pathogen[pipB2 Q8ZMM8] interacts with 20 human partners:{Q99755;Q15628;Q03135;P52824;Q9UNE7;Q86VP1;Q7RTN6;O60260;O95999;Q9Y376;Q8IV61;Q99741;Q9H0E2;Q9UMX0;Q9NYB9;Q15654;P23497;Q9UJM3;P25445;P35222}
	Pathogen[sspH1 A4D0H6] interacts with 18 human partners:{Q99755;Q15628;Q03135;P52824;Q9UNE7;Q86VP1;Q7RTN6;O60260;O95999;Q9Y376;Q8IV61;Q9H0E2;Q9UMX0;Q9NYB9;Q15654;Q9UJM3;P25445;P35222}
	Pathogen[sipC E1WAC8] interacts with 18 human partners:{Q99755;Q15628;Q03135;P52824;Q9UNE7;Q86VP1;Q7RTN6;O60260;O95999;Q9Y376;Q8IV61;Q9H0E2;Q9UMX0;Q9NYB9;Q15654;Q9UJM3;P25445;P35222}
	Pathogen[sifA Q56061] interacts with 24 human partners:{Q99755;Q15628;Q03135;P52824;Q9UNE7;Q86VP1;Q7RTN6;O60260;Q9UNI6;O95999;Q7L9L4;Q9Y376;Q8IV61;Q99741;Q9H0E2;Q9UMX0;Q9NYB9;Q15654;Q15172;P16118;P23497;Q9UJM3;P25445;P35222}
	Pathogen[sipC P0CL47] interacts with 18 human partners:{Q99755;Q15628;Q03135;P52824;Q9UNE7;Q86VP1;Q7RTN6;O60260;O95999;Q9Y376;Q8IV61;Q9H0E2;Q9UMX0;Q9NYB9;Q15654;Q9UJM3;P25445;P35222}
	Pathogen[sseL Q8ZNG2] interacts with 21 human partners:{Q99755;Q15628;Q03135;P52824;Q9UNE7;Q86VP1;Q7RTN6;O60260;Q99653;O95999;Q9Y376;Q8IV61;Q99741;Q9H0E2;Q9UMX0;Q9NYB9;Q15654;P23497;Q9UJM3;P25445;P35222}
	Pathogen[sipB Q56134] interacts with 16 human partners:{Q99755;Q15628;Q03135;P52824;Q9UNE7;Q86VP1;Q7RTN6;O60260;O95999;Q8IV61;Q9H0E2;Q9UMX0;Q9NYB9;Q15654;P25445;P35222}
	Pathogen[sopA Q8ZNR3] interacts with 27 human partners:{Q99755;Q99728;Q15628;Q03135;P52824;Q9UNE7;Q86VP1;Q7RTN6;O60260;Q99653;O95999;Q7L9L4;Q9Y376;Q8IV61;Q99741;P30048;Q9H0E2;Q9UMX0;Q9NYB9;Q15654;Q15172;P16118;Q9Y2R2;P23497;Q9UJM3;P25445;P35222}
	Pathogen[sseJ Q9FD10] interacts with 20 human partners:{Q99755;Q15628;Q03135;P52824;Q9UNE7;Q86VP1;Q7RTN6;O60260;O95999;Q9Y376;Q8IV61;Q99741;Q9H0E2;Q9UMX0;Q9NYB9;Q15654;P23497;Q9UJM3;P25445;P35222}
	Pathogen[sseI Q8ZQ79] interacts with 19 human partners:{Q99755;Q15628;Q03135;P52824;Q9UNE7;Q86VP1;Q7RTN6;O60260;O95999;Q9Y376;Q8IV61;Q99741;Q9H0E2;Q9UMX0;Q9NYB9;P23497;Q9UJM3;P25445;P35222}
	Pathogen[sipA P0CL52] interacts with 26 human partners:{Q99755;Q15628;Q03135;P52824;Q9UNE7;Q86VP1;Q7RTN6;O60260;Q99653;O95999;Q7L9L4;Q9Y376;Q8IV61;Q99741;P30048;Q9H0E2;Q9UMX0;Q9NYB9;Q15654;Q15172;P16118;Q9Y2R2;P23497;Q9UJM3;P25445;P35222}
[Cluster 14]GO:0004694+F	molecular_function	[name] eukaryotic translation initiation factor 2alpha kinase activity	[def] "Catalysis of the reaction
	Pathogen[sseG O84952] interacts with 3 human partners:{Q9BQI3;P19525;Q9NZJ5}
	Pathogen[spvB P74846] interacts with 3 human partners:{Q9BQI3;P19525;Q9NZJ5}
	Pathogen[spvC P0A2M9] interacts with 3 human partners:{Q9BQI3;P19525;Q9NZJ5}
	Pathogen[sspH2 P0CE12] interacts with 2 human partners:{P19525;Q9NZJ5}
	Pathogen[sopE O52623] interacts with 3 human partners:{Q9BQI3;P19525;Q9NZJ5}
	Pathogen[sopE2 Q7CQD4] interacts with 1 human partners:{Q9NZJ5}
	Pathogen[sopB O30916] interacts with 3 human partners:{Q9BQI3;P19525;Q9NZJ5}
	Pathogen[sopA E1WGZ9] interacts with 3 human partners:{Q9BQI3;P19525;Q9NZJ5}
	Pathogen[avrA E1WAB0] interacts with 3 human partners:{Q9BQI3;P19525;Q9NZJ5}
	Pathogen[slrP Q8ZQQ2] interacts with 3 human partners:{Q9BQI3;P19525;Q9NZJ5}
	Pathogen[sptP P74873] interacts with 3 human partners:{Q9BQI3;P19525;Q9NZJ5}
	Pathogen[sipA E1WAC6] interacts with 3 human partners:{Q9BQI3;P19525;Q9NZJ5}
	Pathogen[sseF O84951] interacts with 3 human partners:{Q9BQI3;P19525;Q9NZJ5}
	Pathogen[spiC P0CZ04] interacts with 2 human partners:{P19525;Q9NZJ5}
	Pathogen[pipB2 Q8ZMM8] interacts with 2 human partners:{P19525;Q9NZJ5}
	Pathogen[sspH1 A4D0H6] interacts with 3 human partners:{Q9BQI3;P19525;Q9NZJ5}
	Pathogen[sipC E1WAC8] interacts with 3 human partners:{Q9BQI3;P19525;Q9NZJ5}
	Pathogen[sifA Q56061] interacts with 3 human partners:{Q9BQI3;P19525;Q9NZJ5}
	Pathogen[sipC P0CL47] interacts with 3 human partners:{Q9BQI3;P19525;Q9NZJ5}
	Pathogen[sseL Q8ZNG2] interacts with 3 human partners:{Q9BQI3;P19525;Q9NZJ5}
	Pathogen[sipB Q56134] interacts with 3 human partners:{Q9BQI3;P19525;Q9NZJ5}
	Pathogen[sopA Q8ZNR3] interacts with 3 human partners:{Q9BQI3;P19525;Q9NZJ5}
	Pathogen[sseJ Q9FD10] interacts with 3 human partners:{Q9BQI3;P19525;Q9NZJ5}
	Pathogen[sseI Q8ZQ79] interacts with 2 human partners:{P19525;Q9NZJ5}
	Pathogen[sipA P0CL52] interacts with 3 human partners:{Q9BQI3;P19525;Q9NZJ5}
[Cluster 15]GO:0004709+F	molecular_function	[name] MAP kinase kinase kinase activity	[def] "Catalysis of the phosphorylation and activation of MAP kinase kinases_ each MAP kinase kinase can be phosphorylated by any of several MAP kinase kinase kinases." [PMID
	Pathogen[sseG O84952] interacts with 18 human partners:{P80192;P15056;Q5TCX8;Q12852;Q99759;O43283;Q16584;Q99683;Q9Y2U5;Q9NYL2;Q9Y6R4;P04049;Q99558;O43318;Q13233;P00533;P41279;Q02779}
	Pathogen[spvB P74846] interacts with 18 human partners:{P80192;P15056;Q5TCX8;Q12852;Q99759;O43283;Q16584;Q99683;Q9Y2U5;Q9NYL2;Q9Y6R4;P04049;Q99558;O43318;Q13233;P00533;P41279;Q02779}
	Pathogen[spvC P0A2M9] interacts with 18 human partners:{P80192;P15056;Q5TCX8;Q12852;Q99759;O43283;Q16584;Q99683;Q9Y2U5;Q9NYL2;Q9Y6R4;P04049;Q99558;O43318;Q13233;P00533;P41279;Q02779}
	Pathogen[sspH2 P0CE12] interacts with 12 human partners:{P15056;Q12852;O43283;Q16584;Q9NYL2;P04049;Q99558;O43318;Q13233;P00533;P41279;Q02779}
	Pathogen[sopE O52623] interacts with 20 human partners:{P80192;P15056;Q5TCX8;Q12852;Q99759;O43283;Q16584;Q99683;Q9Y2U5;Q9NYL2;Q9Y6R4;Q6ZN16;P04049;Q99558;O43318;Q13233;P00533;P41279;O95382;Q02779}
	Pathogen[sopE2 Q7CQD4] interacts with 12 human partners:{P15056;Q12852;O43283;Q16584;Q9NYL2;P04049;Q99558;O43318;Q13233;P00533;P41279;Q02779}
	Pathogen[sopB O30916] interacts with 18 human partners:{P80192;P15056;Q5TCX8;Q12852;Q99759;O43283;Q16584;Q99683;Q9Y2U5;Q9NYL2;Q9Y6R4;P04049;Q99558;O43318;Q13233;P00533;P41279;Q02779}
	Pathogen[sopA E1WGZ9] interacts with 18 human partners:{P80192;P15056;Q5TCX8;Q12852;Q99759;O43283;Q16584;Q99683;Q9Y2U5;Q9NYL2;Q9Y6R4;P04049;Q99558;O43318;Q13233;P00533;P41279;Q02779}
	Pathogen[avrA E1WAB0] interacts with 17 human partners:{P15056;Q5TCX8;Q12852;Q99759;O43283;Q16584;Q99683;Q9Y2U5;Q9NYL2;Q9Y6R4;P04049;Q99558;O43318;Q13233;P00533;P41279;Q02779}
	Pathogen[slrP Q8ZQQ2] interacts with 18 human partners:{P80192;P15056;Q5TCX8;Q12852;Q99759;O43283;Q16584;Q99683;Q9Y2U5;Q9NYL2;Q9Y6R4;P04049;Q99558;O43318;Q13233;P00533;P41279;Q02779}
	Pathogen[sptP P74873] interacts with 16 human partners:{P15056;Q12852;Q99759;O43283;Q16584;Q99683;Q9Y2U5;Q9NYL2;Q9Y6R4;P04049;Q99558;O43318;Q13233;P00533;P41279;Q02779}
	Pathogen[sipA E1WAC6] interacts with 18 human partners:{P80192;P15056;Q5TCX8;Q12852;Q99759;O43283;Q16584;Q99683;Q9Y2U5;Q9NYL2;Q9Y6R4;P04049;Q99558;O43318;Q13233;P00533;P41279;Q02779}
	Pathogen[sseF O84951] interacts with 18 human partners:{P80192;P15056;Q5TCX8;Q12852;Q99759;O43283;Q16584;Q99683;Q9Y2U5;Q9NYL2;Q9Y6R4;P04049;Q99558;O43318;Q13233;P00533;P41279;Q02779}
	Pathogen[spiC P0CZ04] interacts with 18 human partners:{P80192;P15056;Q5TCX8;Q12852;Q99759;O43283;Q16584;Q99683;Q9Y2U5;Q9NYL2;Q9Y6R4;P04049;Q99558;O43318;Q13233;P00533;P41279;Q02779}
	Pathogen[pipB2 Q8ZMM8] interacts with 17 human partners:{P15056;Q5TCX8;Q12852;Q99759;O43283;Q16584;Q99683;Q9Y2U5;Q9NYL2;Q9Y6R4;P04049;Q99558;O43318;Q13233;P00533;P41279;Q02779}
	Pathogen[sspH1 A4D0H6] interacts with 18 human partners:{P80192;P15056;Q5TCX8;Q12852;Q99759;O43283;Q16584;Q99683;Q9Y2U5;Q9NYL2;Q9Y6R4;P04049;Q99558;O43318;Q13233;P00533;P41279;Q02779}
	Pathogen[sipC E1WAC8] interacts with 18 human partners:{P80192;P15056;Q5TCX8;Q12852;Q99759;O43283;Q16584;Q99683;Q9Y2U5;Q9NYL2;Q9Y6R4;P04049;Q99558;O43318;Q13233;P00533;P41279;Q02779}
	Pathogen[sifA Q56061] interacts with 20 human partners:{P80192;P15056;Q5TCX8;Q12852;Q99759;O43283;Q16584;Q99683;Q9Y2U5;Q9NYL2;Q9Y6R4;Q6ZN16;P04049;Q99558;O43318;Q13233;P00533;P41279;O95382;Q02779}
	Pathogen[sipC P0CL47] interacts with 18 human partners:{P80192;P15056;Q5TCX8;Q12852;Q99759;O43283;Q16584;Q99683;Q9Y2U5;Q9NYL2;Q9Y6R4;P04049;Q99558;O43318;Q13233;P00533;P41279;Q02779}
	Pathogen[sseL Q8ZNG2] interacts with 18 human partners:{P80192;P15056;Q5TCX8;Q12852;Q99759;O43283;Q16584;Q99683;Q9Y2U5;Q9NYL2;Q9Y6R4;P04049;Q99558;O43318;Q13233;P00533;P41279;Q02779}
	Pathogen[sipB Q56134] interacts with 17 human partners:{P15056;Q5TCX8;Q12852;Q99759;O43283;Q16584;Q99683;Q9Y2U5;Q9NYL2;Q9Y6R4;P04049;Q99558;O43318;Q13233;P00533;P41279;Q02779}
	Pathogen[sopA Q8ZNR3] interacts with 18 human partners:{P80192;P15056;Q5TCX8;Q12852;Q99759;O43283;Q16584;Q99683;Q9Y2U5;Q9NYL2;Q9Y6R4;P04049;Q99558;O43318;Q13233;P00533;P41279;Q02779}
	Pathogen[sseJ Q9FD10] interacts with 17 human partners:{P15056;Q5TCX8;Q12852;Q99759;O43283;Q16584;Q99683;Q9Y2U5;Q9NYL2;Q9Y6R4;P04049;Q99558;O43318;Q13233;P00533;P41279;Q02779}
	Pathogen[sseI Q8ZQ79] interacts with 18 human partners:{P80192;P15056;Q5TCX8;Q12852;Q99759;O43283;Q16584;Q99683;Q9Y2U5;Q9NYL2;Q9Y6R4;P04049;Q99558;O43318;Q13233;P00533;P41279;Q02779}
	Pathogen[sipA P0CL52] interacts with 18 human partners:{P80192;P15056;Q5TCX8;Q12852;Q99759;O43283;Q16584;Q99683;Q9Y2U5;Q9NYL2;Q9Y6R4;P04049;Q99558;O43318;Q13233;P00533;P41279;Q02779}
[Cluster 16]GO:0016702+F	molecular_function	[name] oxidoreductase activity, acting on single donors with incorporation of molecular oxygen, incorporation of two atoms of oxygen	[def] "Catalysis of an oxidation-reduction (redox) reaction in which hydrogen or electrons are transferred from one donor, and two oxygen atoms is incorporated into a donor." [GOC
	Pathogen[sseG O84952] interacts with 5 human partners:{P23219;P18054;P09917;P35354;Q9H6Z9}
	Pathogen[spvB P74846] interacts with 2 human partners:{P18054;P35354}
	Pathogen[spvC P0A2M9] interacts with 5 human partners:{P23219;P18054;P09917;P35354;Q9H6Z9}
	Pathogen[sspH2 P0CE12] interacts with 4 human partners:{P23219;P18054;P09917;P35354}
	Pathogen[sopE O52623] interacts with 4 human partners:{P23219;P18054;P09917;P35354}
	Pathogen[sopE2 Q7CQD4] interacts with 3 human partners:{P18054;P09917;P35354}
	Pathogen[sopB O30916] interacts with 4 human partners:{P18054;P09917;P35354;Q9H6Z9}
	Pathogen[sopA E1WGZ9] interacts with 5 human partners:{P23219;P18054;P09917;P35354;Q9H6Z9}
	Pathogen[avrA E1WAB0] interacts with 2 human partners:{P18054;P35354}
	Pathogen[slrP Q8ZQQ2] interacts with 14 human partners:{Q9GZT9;P16050;Q9BV57;O15296;O00469;P23219;Q9H3R0;P14902;P18054;O75164;P09917;Q6ZQW0;P35354;Q9H6Z9}
	Pathogen[sptP P74873] interacts with 3 human partners:{P18054;P09917;P35354}
	Pathogen[sipA E1WAC6] interacts with 5 human partners:{P23219;P18054;P09917;P35354;Q9H6Z9}
	Pathogen[sseF O84951] interacts with 5 human partners:{P23219;P18054;P09917;P35354;Q9H6Z9}
	Pathogen[spiC P0CZ04] interacts with 4 human partners:{P23219;P18054;P09917;P35354}
	Pathogen[pipB2 Q8ZMM8] interacts with 3 human partners:{P18054;P09917;P35354}
	Pathogen[sspH1 A4D0H6] interacts with 4 human partners:{P18054;P09917;P35354;Q9H6Z9}
	Pathogen[sipC E1WAC8] interacts with 4 human partners:{P23219;P18054;P09917;P35354}
	Pathogen[sifA Q56061] interacts with 9 human partners:{Q9BV57;P23219;P48775;P14902;P18054;P09917;Q6ZQW0;P35354;Q9H6Z9}
	Pathogen[sipC P0CL47] interacts with 4 human partners:{P23219;P18054;P09917;P35354}
	Pathogen[sseL Q8ZNG2] interacts with 3 human partners:{P23219;P18054;P35354}
	Pathogen[sipB Q56134] interacts with 3 human partners:{P23219;P18054;P35354}
	Pathogen[sopA Q8ZNR3] interacts with 5 human partners:{P23219;P18054;P09917;P35354;Q9H6Z9}
	Pathogen[sseJ Q9FD10] interacts with 4 human partners:{P23219;P18054;P09917;P35354}
	Pathogen[sseI Q8ZQ79] interacts with 2 human partners:{P18054;P35354}
	Pathogen[sipA P0CL52] interacts with 5 human partners:{P23219;P18054;P09917;P35354;Q9H6Z9}
[Cluster 17]GO:0042974+F	molecular_function	[name] retinoic acid receptor binding	[def] "Interacting selectively and non-covalently with the retinoic acid receptor, a ligand-regulated transcription factor belonging to the nuclear receptor superfamily." [GOC
	Pathogen[sseG O84952] interacts with 2 human partners:{P55345;Q15466}
	Pathogen[spvB P74846] interacts with 1 human partners:{P55345}
	Pathogen[spvC P0A2M9] interacts with 1 human partners:{P55345}
	Pathogen[sspH2 P0CE12] interacts with 1 human partners:{P55345}
	Pathogen[sopE O52623] interacts with 1 human partners:{P55345}
	Pathogen[sopE2 Q7CQD4] interacts with 1 human partners:{P55345}
	Pathogen[sopB O30916] interacts with 1 human partners:{P55345}
	Pathogen[sopA E1WGZ9] interacts with 2 human partners:{P55345;Q15466}
	Pathogen[avrA E1WAB0] interacts with 1 human partners:{P55345}
	Pathogen[slrP Q8ZQQ2] interacts with 3 human partners:{P17096;P55345;Q15466}
	Pathogen[sptP P74873] interacts with 1 human partners:{P55345}
	Pathogen[sipA E1WAC6] interacts with 2 human partners:{P55345;Q15466}
	Pathogen[sseF O84951] interacts with 2 human partners:{P55345;Q15466}
	Pathogen[spiC P0CZ04] interacts with 2 human partners:{P55345;Q15466}
	Pathogen[pipB2 Q8ZMM8] interacts with 1 human partners:{P55345}
	Pathogen[sspH1 A4D0H6] interacts with 1 human partners:{P55345}
	Pathogen[sipC E1WAC8] interacts with 1 human partners:{P55345}
	Pathogen[sifA Q56061] interacts with 2 human partners:{P55345;Q15466}
	Pathogen[sipC P0CL47] interacts with 1 human partners:{P55345}
	Pathogen[sseL Q8ZNG2] interacts with 1 human partners:{P55345}
	Pathogen[sipB Q56134] interacts with 1 human partners:{P55345}
	Pathogen[sopA Q8ZNR3] interacts with 2 human partners:{P55345;Q15466}
	Pathogen[sseJ Q9FD10] interacts with 1 human partners:{P55345}
	Pathogen[sseI Q8ZQ79] interacts with 1 human partners:{P55345}
	Pathogen[sipA P0CL52] interacts with 2 human partners:{P55345;Q15466}
[Cluster 18]GO:0042577+F	molecular_function	[name] lipid phosphatase activity	[def] "Catalysis of the reaction
	Pathogen[sseG O84952] interacts with 1 human partners:{Q9BT40}
	Pathogen[spvB P74846] interacts with 1 human partners:{Q9BT40}
	Pathogen[spvC P0A2M9] interacts with 1 human partners:{Q9BT40}
	Pathogen[sspH2 P0CE12] interacts with 1 human partners:{Q9BT40}
	Pathogen[sopE O52623] interacts with 1 human partners:{Q9BT40}
	Pathogen[sopE2 Q7CQD4] interacts with 1 human partners:{Q9BT40}
	Pathogen[sopB O30916] interacts with 1 human partners:{Q9BT40}
	Pathogen[sopA E1WGZ9] interacts with 1 human partners:{Q9BT40}
	Pathogen[avrA E1WAB0] interacts with 1 human partners:{Q9BT40}
	Pathogen[slrP Q8ZQQ2] interacts with 2 human partners:{Q9BT40;P34913}
	Pathogen[sptP P74873] interacts with 1 human partners:{Q9BT40}
	Pathogen[sipA E1WAC6] interacts with 1 human partners:{Q9BT40}
	Pathogen[sseF O84951] interacts with 1 human partners:{Q9BT40}
	Pathogen[spiC P0CZ04] interacts with 1 human partners:{Q9BT40}
	Pathogen[pipB2 Q8ZMM8] interacts with 1 human partners:{Q9BT40}
	Pathogen[sspH1 A4D0H6] interacts with 1 human partners:{Q9BT40}
	Pathogen[sipC E1WAC8] interacts with 1 human partners:{Q9BT40}
	Pathogen[sifA Q56061] interacts with 1 human partners:{Q9BT40}
	Pathogen[sipC P0CL47] interacts with 1 human partners:{Q9BT40}
	Pathogen[sseL Q8ZNG2] interacts with 1 human partners:{Q9BT40}
	Pathogen[sipB Q56134] interacts with 1 human partners:{Q9BT40}
	Pathogen[sopA Q8ZNR3] interacts with 1 human partners:{Q9BT40}
	Pathogen[sseJ Q9FD10] interacts with 1 human partners:{Q9BT40}
	Pathogen[sseI Q8ZQ79] interacts with 1 human partners:{Q9BT40}
	Pathogen[sipA P0CL52] interacts with 1 human partners:{Q9BT40}
[Cluster 19]GO:0050254+F	molecular_function	[name] rhodopsin kinase activity	[def] "Catalysis of the reaction
	Pathogen[sseG O84952] interacts with 3 human partners:{P32298;Q15835;Q8WTQ7}
	Pathogen[spvB P74846] interacts with 3 human partners:{P32298;Q15835;Q8WTQ7}
	Pathogen[spvC P0A2M9] interacts with 3 human partners:{P32298;Q15835;Q8WTQ7}
	Pathogen[sspH2 P0CE12] interacts with 3 human partners:{P32298;Q15835;Q8WTQ7}
	Pathogen[sopE O52623] interacts with 3 human partners:{P32298;Q15835;Q8WTQ7}
	Pathogen[sopE2 Q7CQD4] interacts with 3 human partners:{P32298;Q15835;Q8WTQ7}
	Pathogen[sopB O30916] interacts with 3 human partners:{P32298;Q15835;Q8WTQ7}
	Pathogen[sopA E1WGZ9] interacts with 3 human partners:{P32298;Q15835;Q8WTQ7}
	Pathogen[avrA E1WAB0] interacts with 3 human partners:{P32298;Q15835;Q8WTQ7}
	Pathogen[slrP Q8ZQQ2] interacts with 3 human partners:{P32298;Q15835;Q8WTQ7}
	Pathogen[sptP P74873] interacts with 3 human partners:{P32298;Q15835;Q8WTQ7}
	Pathogen[sipA E1WAC6] interacts with 3 human partners:{P32298;Q15835;Q8WTQ7}
	Pathogen[sseF O84951] interacts with 3 human partners:{P32298;Q15835;Q8WTQ7}
	Pathogen[spiC P0CZ04] interacts with 3 human partners:{P32298;Q15835;Q8WTQ7}
	Pathogen[pipB2 Q8ZMM8] interacts with 3 human partners:{P32298;Q15835;Q8WTQ7}
	Pathogen[sspH1 A4D0H6] interacts with 3 human partners:{P32298;Q15835;Q8WTQ7}
	Pathogen[sipC E1WAC8] interacts with 3 human partners:{P32298;Q15835;Q8WTQ7}
	Pathogen[sifA Q56061] interacts with 3 human partners:{P32298;Q15835;Q8WTQ7}
	Pathogen[sipC P0CL47] interacts with 3 human partners:{P32298;Q15835;Q8WTQ7}
	Pathogen[sseL Q8ZNG2] interacts with 3 human partners:{P32298;Q15835;Q8WTQ7}
	Pathogen[sipB Q56134] interacts with 3 human partners:{P32298;Q15835;Q8WTQ7}
	Pathogen[sopA Q8ZNR3] interacts with 3 human partners:{P32298;Q15835;Q8WTQ7}
	Pathogen[sseJ Q9FD10] interacts with 3 human partners:{P32298;Q15835;Q8WTQ7}
	Pathogen[sseI Q8ZQ79] interacts with 3 human partners:{P32298;Q15835;Q8WTQ7}
	Pathogen[sipA P0CL52] interacts with 3 human partners:{P32298;Q15835;Q8WTQ7}
[Cluster 20]GO:0045502+F	molecular_function	[name] dynein binding	[def] "Interacting selectively and non-covalently with dynein, the multisubunit protein complex that is associated with microtubules." [GOC
	Pathogen[sseG O84952] interacts with 4 human partners:{Q96G01;P37840;Q9BVA0;P43034}
	Pathogen[spvB P74846] interacts with 5 human partners:{Q96G01;P37840;O00399;Q9BVA0;P43034}
	Pathogen[spvC P0A2M9] interacts with 4 human partners:{Q96G01;P37840;Q9BVA0;P43034}
	Pathogen[sspH2 P0CE12] interacts with 5 human partners:{Q96G01;P49454;O75449;Q9BVA0;P43034}
	Pathogen[sopE O52623] interacts with 5 human partners:{Q96G01;O75449;Q9BVA0;P43034;Q8NEP3}
	Pathogen[sopE2 Q7CQD4] interacts with 2 human partners:{Q9BVA0;P43034}
	Pathogen[sopB O30916] interacts with 4 human partners:{Q96G01;P37840;Q9BVA0;P43034}
	Pathogen[sopA E1WGZ9] interacts with 5 human partners:{Q9UQE7;Q96G01;P37840;Q9BVA0;P43034}
	Pathogen[avrA E1WAB0] interacts with 5 human partners:{Q96G01;P37840;O00399;Q9BVA0;P43034}
	Pathogen[slrP Q8ZQQ2] interacts with 10 human partners:{Q9UQE7;Q96G01;Q7Z4L9;P49454;P37840;O00399;O75449;Q9BVA0;P43034;Q8NEP3}
	Pathogen[sptP P74873] interacts with 3 human partners:{Q96G01;Q9BVA0;P43034}
	Pathogen[sipA E1WAC6] interacts with 4 human partners:{Q96G01;P37840;Q9BVA0;P43034}
	Pathogen[sseF O84951] interacts with 4 human partners:{Q96G01;P37840;Q9BVA0;P43034}
	Pathogen[spiC P0CZ04] interacts with 4 human partners:{Q96G01;P37840;Q9BVA0;P43034}
	Pathogen[pipB2 Q8ZMM8] interacts with 5 human partners:{Q9UQE7;Q96G01;P37840;Q9BVA0;P43034}
	Pathogen[sspH1 A4D0H6] interacts with 4 human partners:{Q96G01;P37840;Q9BVA0;P43034}
	Pathogen[sipC E1WAC8] interacts with 4 human partners:{Q96G01;P37840;Q9BVA0;P43034}
	Pathogen[sifA Q56061] interacts with 8 human partners:{Q9UQE7;Q96G01;P37840;O00399;O75449;Q9BVA0;P43034;Q8NEP3}
	Pathogen[sipC P0CL47] interacts with 4 human partners:{Q96G01;P37840;Q9BVA0;P43034}
	Pathogen[sseL Q8ZNG2] interacts with 4 human partners:{Q96G01;P37840;Q9BVA0;P43034}
	Pathogen[sipB Q56134] interacts with 2 human partners:{Q9BVA0;P43034}
	Pathogen[sopA Q8ZNR3] interacts with 5 human partners:{Q9UQE7;Q96G01;P37840;Q9BVA0;P43034}
	Pathogen[sseJ Q9FD10] interacts with 5 human partners:{Q96G01;P37840;O00399;Q9BVA0;P43034}
	Pathogen[sseI Q8ZQ79] interacts with 5 human partners:{Q96G01;P37840;O00399;Q9BVA0;P43034}
	Pathogen[sipA P0CL52] interacts with 4 human partners:{Q96G01;P37840;Q9BVA0;P43034}
[Cluster 21]GO:0008134+F	molecular_function	[name] transcription factor binding	[def] "Interacting selectively and non-covalently with a transcription factor, any protein required to initiate or regulate transcription." [ISBN
	Pathogen[sseG O84952] interacts with 66 human partners:{Q96EY1;O60504;P09429;P28482;P04637;Q9Y6I3;A8MYZ6;P10827;P56524;Q93009;P11831;P40763;P49407;Q99697;Q14192;Q92519;P10415;O75832;Q03014;O00170;P63165;Q9P1T7;Q9UER7;Q12778;P11309;Q96MT3;Q96RU8;P25963;Q04206;P62195;Q8WUF5;P98177;P40337;O95999;P63104;O43524;P05412;O15350;Q04724;Q08050;P67870;Q9Y295;Q13043;Q15306;P21333;P35611;Q99814;Q05066;P63279;Q16665;P78527;Q12948;O00308;P23497;Q99593;P35869;Q9UBE8;P45984;Q15466;Q9NPB6;P61968;Q9NRP7;P51608;Q13547;P20749;P35222}
	Pathogen[spvB P74846] interacts with 56 human partners:{Q96EY1;O60504;P09429;P28482;P04637;Q9Y6I3;A8MYZ6;Q93009;P11831;P40763;P49407;Q14192;O75593;Q92519;O75832;O00170;P63165;Q9UER7;Q12778;P11309;Q96MT3;Q96RU8;P25963;Q04206;P62195;Q8WUF5;P98177;P40337;O95999;P63104;O43524;P05412;O15350;Q04724;Q08050;P67870;Q13043;Q15306;P21333;P35611;P16220;P63279;Q16665;P78527;Q12948;P23497;P35869;P45984;Q9NPB6;P61968;O15353;Q9NRP7;P51608;Q13547;P20749;P35222}
	Pathogen[spvC P0A2M9] interacts with 52 human partners:{Q96EY1;O60504;P09429;P04637;P10827;Q93009;P11831;P40763;P49407;Q14192;P10415;O75832;O00170;P63165;Q9UER7;Q12778;P11309;Q96MT3;P25963;Q04206;P62195;Q8WUF5;P98177;P40337;O95999;P63104;O43524;P05412;O15350;Q04724;Q9Y295;Q13043;Q15306;P21333;P35611;Q99814;P63279;Q16665;P78527;Q12948;O00308;P23497;P35869;Q9UBE8;P45984;Q9NPB6;P61968;Q9NRP7;P51608;Q13547;P20749;P35222}
	Pathogen[sspH2 P0CE12] interacts with 43 human partners:{Q96EY1;O60504;P09429;P28482;P04637;Q93009;P11831;P40763;P49407;Q14192;O75832;P63165;Q9UER7;Q12778;P11309;Q96MT3;P25963;Q04206;P62195;P49454;Q8WUF5;P98177;P40337;O95999;P63104;O43524;P05412;P67870;Q13043;Q15306;P26367;P63279;Q16665;P78527;Q12948;O00308;P23497;P35869;P45984;Q9NPB6;Q13547;P20749;P35222}
	Pathogen[sopE O52623] interacts with 54 human partners:{Q96EY1;O60504;P09429;P28482;P04637;A8MYZ6;P10827;Q93009;P11831;P40763;P49407;Q14192;Q92519;O75832;O00170;P63165;Q9UER7;Q12778;P11309;Q96MT3;Q96RU8;P25963;Q04206;P62195;Q9Y261;Q8WUF5;P98177;O95999;P63104;O43524;P05412;O15350;Q04724;Q13043;Q15306;P21333;P35611;Q99814;P63279;Q16665;P78527;Q12948;O00308;P23497;P35869;Q9UBE8;P45984;Q9NPB6;P61968;Q9NRP7;P51608;Q13547;P20749;P35222}
	Pathogen[sopE2 Q7CQD4] interacts with 30 human partners:{Q96EY1;O60504;P28482;P04637;P11831;P40763;Q14192;O75832;O00170;P63165;P11309;Q96MT3;P25963;Q04206;P62195;Q8WUF5;P98177;O95999;P63104;O43524;P05412;Q13043;Q15306;P21333;P63279;Q16665;P45984;Q9NPB6;P20749;P35222}
	Pathogen[sopB O30916] interacts with 44 human partners:{Q96EY1;O60504;P09429;P28482;P04637;P10827;P11831;P40763;P49407;Q14192;O75832;O00170;Q9UER7;P11309;Q96MT3;P25963;Q04206;P62195;Q8WUF5;P98177;P40337;O95999;P63104;O43524;P05412;O15350;Q04724;Q9Y295;Q13043;Q15306;P21333;Q99814;P63279;Q16665;P78527;Q12948;O00308;P23497;P35869;Q9UBE8;P45984;Q9NPB6;P20749;P35222}
	Pathogen[sopA E1WGZ9] interacts with 69 human partners:{Q96EY1;O60504;P09429;P28482;O00213;P04637;Q9Y6I3;A8MYZ6;P10827;P56524;Q93009;P11831;P40763;P49407;Q99697;Q14192;Q92519;P10415;O75832;Q03014;O00170;P63165;Q9P1T7;Q9UER7;Q12778;P11309;Q96MT3;Q96RU8;P25963;Q04206;P62195;Q8WUF5;P98177;P40337;O95999;P63104;Q13562;O43524;P05412;O15350;Q04724;Q08050;P67870;Q9Y295;Q13043;Q15306;P21333;P35611;P26367;Q99814;Q05066;P63279;Q16665;P78527;Q12948;O00308;P23497;Q99593;P35869;Q9UBE8;P45984;Q15466;Q9NPB6;P61968;Q9NRP7;P51608;Q13547;P20749;P35222}
	Pathogen[avrA E1WAB0] interacts with 45 human partners:{Q96EY1;O60504;P09429;P56524;Q93009;P11831;P40763;P49407;Q14192;Q92519;O75832;O00170;P63165;Q9UER7;P11309;Q96MT3;Q96RU8;Q04206;P62195;Q8WUF5;P98177;O95999;P63104;O43524;O15350;Q04724;P67870;Q9Y295;Q13043;Q15306;P21333;P35611;P63279;Q16665;P78527;P23497;P35869;Q9UBE8;P45984;Q9NPB6;P61968;Q9NRP7;P51608;Q13547;P20749}
	Pathogen[slrP Q8ZQQ2] interacts with 112 human partners:{Q96EY1;P10275;O60504;P09429;P28482;O00213;Q9NV58;Q99958;P04637;Q9Y6I3;Q14978;A8MYZ6;P15172;P10827;P56524;Q93009;P11831;Q9NP71;P40763;P14921;P49407;Q96HZ4;Q99697;Q14192;P10415;O15379;Q15545;Q12830;O75832;Q03014;P84022;P20226;O00170;P63165;P10276;O96004;Q9UER7;Q12778;P11309;Q96MT3;P17096;P17544;Q6W2J9;P25963;P40424;P42858;Q04206;P62195;P49454;Q9Y261;Q9H7Z6;Q8WUF5;P52952;P98177;Q9NQ87;Q16254;P40337;Q6STE5;O95999;P63104;Q01860;P57073;Q13562;O43524;Q15796;P78317;Q01094;P05412;O15350;Q04724;Q08050;P67870;Q9Y295;Q92794;P27540;Q13043;Q15306;P21333;P35611;P16220;P15923;P17676;P28069;P26367;Q99814;Q9UJU2;Q05066;Q9Y5Q3;P63279;Q16665;P78527;Q12948;O00308;P23497;Q99593;Q14469;P01106;P35869;Q9UBE8;Q96H20;P45984;Q15466;Q9NPB6;P61968;O15353;Q8IXJ6;P51608;Q13547;Q9UH92;P20749;P35222;Q02535}
	Pathogen[sptP P74873] interacts with 37 human partners:{Q96EY1;O60504;P28482;P04637;Q93009;P11831;P40763;P49407;Q14192;P10415;O75832;O00170;P63165;Q9UER7;Q12778;P11309;Q96MT3;P25963;Q04206;P62195;Q8WUF5;P98177;P40337;O95999;P63104;O43524;Q13043;Q15306;P21333;P63279;P78527;Q12948;P23497;P45984;Q9NPB6;P20749;P35222}
	Pathogen[sipA E1WAC6] interacts with 66 human partners:{Q96EY1;O60504;P09429;P28482;P04637;Q9Y6I3;A8MYZ6;P10827;P56524;Q93009;P11831;P40763;P49407;Q99697;Q14192;Q92519;P10415;O75832;Q03014;O00170;P63165;Q9P1T7;Q9UER7;Q12778;P11309;Q96MT3;Q96RU8;P25963;Q04206;P62195;Q8WUF5;P98177;P40337;O95999;P63104;O43524;P05412;O15350;Q04724;Q08050;P67870;Q9Y295;Q13043;Q15306;P21333;P35611;Q99814;Q05066;P63279;Q16665;P78527;Q12948;O00308;P23497;Q99593;P35869;Q9UBE8;P45984;Q15466;Q9NPB6;P61968;Q9NRP7;P51608;Q13547;P20749;P35222}
	Pathogen[sseF O84951] interacts with 66 human partners:{Q96EY1;O60504;P09429;P28482;P04637;Q9Y6I3;A8MYZ6;P10827;P56524;Q93009;P11831;P40763;P49407;Q99697;Q14192;Q92519;P10415;O75832;Q03014;O00170;P63165;Q9P1T7;Q9UER7;Q12778;P11309;Q96MT3;Q96RU8;P25963;Q04206;P62195;Q8WUF5;P98177;P40337;O95999;P63104;O43524;P05412;O15350;Q04724;Q08050;P67870;Q9Y295;Q13043;Q15306;P21333;P35611;Q99814;Q05066;P63279;Q16665;P78527;Q12948;O00308;P23497;Q99593;P35869;Q9UBE8;P45984;Q15466;Q9NPB6;P61968;Q9NRP7;P51608;Q13547;P20749;P35222}
	Pathogen[spiC P0CZ04] interacts with 75 human partners:{Q96EY1;O60504;P09429;P28482;P04637;O60907;Q9Y6I3;A8MYZ6;P10827;P56524;Q93009;P11831;P40763;P49407;Q99697;P53567;Q14192;O75593;Q92519;O75832;Q03014;O00170;P63165;Q9P1T7;Q9UER7;Q12778;P11309;Q96MT3;O00220;P25963;Q04206;P62195;Q9H7Z6;Q8WUF5;P98177;P19793;P61296;P40337;O95999;P63104;O43524;P05412;O15350;Q04724;Q08050;P67870;Q9Y295;Q13043;Q15672;Q15306;P21333;P53539;P35611;P16220;Q99814;Q05066;Q9Y5Q3;P63279;Q16665;P78527;Q12948;P52655;P23497;Q99593;P35869;Q9UBE8;P45984;Q15466;Q9NPB6;P61968;O15353;Q9NRP7;P51608;P20749;P35222}
	Pathogen[pipB2 Q8ZMM8] interacts with 45 human partners:{Q96EY1;O60504;P09429;P28482;P04637;Q93009;P11831;P40763;P49407;Q14192;O75832;O00170;P63165;Q9UER7;P11309;Q96MT3;P25963;Q04206;P62195;Q8WUF5;P98177;O95999;P63104;O43524;P05412;O15350;Q04724;Q9Y295;Q13043;Q15306;P21333;P35611;P63279;Q16665;P78527;Q12948;P23497;P35869;Q9UBE8;P45984;Q9NPB6;Q9NRP7;P51608;P20749;P35222}
	Pathogen[sspH1 A4D0H6] interacts with 41 human partners:{Q96EY1;O60504;P28482;P04637;Q93009;P11831;P40763;P49407;Q14192;P10415;O75832;O00170;P63165;Q9UER7;P11309;Q96MT3;P25963;Q04206;P62195;Q8WUF5;P40337;O95999;P63104;P05412;O15350;Q04724;Q9Y295;Q13043;Q15306;P21333;Q99814;P63279;Q16665;P78527;P35869;Q9UBE8;P45984;Q9NPB6;Q9NRP7;P20749;P35222}
	Pathogen[sipC E1WAC8] interacts with 44 human partners:{Q96EY1;O60504;P09429;P28482;P04637;Q93009;P11831;P40763;Q14192;P10415;O75832;O00170;P63165;Q12778;P11309;Q96MT3;P25963;Q04206;P62195;Q8WUF5;P98177;O95999;P63104;O43524;P05412;O15350;Q13043;Q15306;P21333;P35611;Q99814;P63279;Q16665;P78527;Q12948;O00308;P35869;Q9UBE8;P45984;Q9NPB6;P61968;Q9NRP7;P20749;P35222}
	Pathogen[sifA Q56061] interacts with 64 human partners:{Q96EY1;O60504;P09429;P28482;P04637;Q9Y6I3;A8MYZ6;P10827;P56524;Q93009;P11831;P40763;P49407;Q99697;Q14192;Q92519;P10415;O75832;O00170;P63165;Q9UER7;Q12778;P11309;Q96MT3;Q96RU8;P25963;Q04206;P62195;Q9Y261;Q8WUF5;P98177;P40337;O95999;P63104;O43524;P05412;O15350;Q04724;Q08050;P67870;Q9Y295;Q13043;Q15306;P21333;P35611;Q99814;P63279;Q16665;P78527;Q12948;O00308;P23497;P35869;Q9UBE8;P45984;Q15466;Q9NPB6;P61968;O15353;Q9NRP7;P51608;Q13547;P20749;P35222}
	Pathogen[sipC P0CL47] interacts with 44 human partners:{Q96EY1;O60504;P09429;P28482;P04637;Q93009;P11831;P40763;Q14192;P10415;O75832;O00170;P63165;Q12778;P11309;Q96MT3;P25963;Q04206;P62195;Q8WUF5;P98177;O95999;P63104;O43524;P05412;O15350;Q13043;Q15306;P21333;P35611;Q99814;P63279;Q16665;P78527;Q12948;O00308;P35869;Q9UBE8;P45984;Q9NPB6;P61968;Q9NRP7;P20749;P35222}
	Pathogen[sseL Q8ZNG2] interacts with 57 human partners:{Q96EY1;O60504;P09429;P28482;P04637;Q9Y6I3;A8MYZ6;P10827;Q93009;P11831;P40763;P49407;Q14192;Q92519;P10415;O75832;O00170;P63165;Q9UER7;Q12778;P11309;Q96MT3;Q96RU8;Q04206;P62195;Q8WUF5;P98177;O95999;P63104;O43524;P05412;O15350;Q04724;Q08050;P67870;Q13043;Q15306;P21333;P35611;Q99814;P63279;Q16665;P78527;Q12948;O00308;P23497;P35869;Q9UBE8;P45984;Q9NPB6;P61968;O15353;Q9NRP7;P51608;Q13547;P20749;P35222}
	Pathogen[sipB Q56134] interacts with 26 human partners:{Q96EY1;O60504;P28482;P11831;P40763;Q14192;O75832;O00170;Q96MT3;P25963;Q04206;P62195;Q8WUF5;O95999;P63104;P05412;Q13043;Q15306;P21333;P63279;Q16665;P78527;P45984;Q9NPB6;P20749;P35222}
	Pathogen[sopA Q8ZNR3] interacts with 69 human partners:{Q96EY1;O60504;P09429;P28482;O00213;P04637;Q9Y6I3;A8MYZ6;P10827;P56524;Q93009;P11831;P40763;P49407;Q99697;Q14192;Q92519;P10415;O75832;Q03014;O00170;P63165;Q9P1T7;Q9UER7;Q12778;P11309;Q96MT3;Q96RU8;P25963;Q04206;P62195;Q8WUF5;P98177;P40337;O95999;P63104;Q13562;O43524;P05412;O15350;Q04724;Q08050;P67870;Q9Y295;Q13043;Q15306;P21333;P35611;P26367;Q99814;Q05066;P63279;Q16665;P78527;Q12948;O00308;P23497;Q99593;P35869;Q9UBE8;P45984;Q15466;Q9NPB6;P61968;Q9NRP7;P51608;Q13547;P20749;P35222}
	Pathogen[sseJ Q9FD10] interacts with 59 human partners:{Q96EY1;O60504;P09429;P28482;Q92769;P04637;A8MYZ6;P56524;Q93009;P11831;P40763;P49407;Q14192;Q92519;O15379;O75832;O00170;P63165;Q9UER7;Q12778;P11309;Q96MT3;Q96RU8;P25963;Q04206;P62195;Q8WUF5;P98177;P40337;O95999;P63104;O43524;P05412;O15350;Q04724;Q08050;P67870;Q9Y295;Q13043;Q15306;P21333;P35611;P26367;Q99814;P63279;Q16665;P78527;Q12948;P23497;P35869;Q9UBE8;P45984;Q9NPB6;P61968;Q9NRP7;P51608;Q13547;P20749;P35222}
	Pathogen[sseI Q8ZQ79] interacts with 47 human partners:{Q96EY1;O60504;P09429;P28482;P04637;P56524;Q93009;P11831;P40763;P49407;Q14192;Q92519;O75832;O00170;P63165;Q9UER7;P11309;Q96MT3;P25963;Q04206;P62195;Q8WUF5;P98177;O95999;P63104;O43524;P05412;O15350;Q04724;Q9Y295;Q13043;Q15306;P35611;Q99814;P63279;Q16665;P78527;P23497;P35869;Q9UBE8;P45984;Q9NPB6;Q9NRP7;P51608;Q13547;P20749;P35222}
	Pathogen[sipA P0CL52] interacts with 66 human partners:{Q96EY1;O60504;P09429;P28482;P04637;Q9Y6I3;A8MYZ6;P10827;P56524;Q93009;P11831;P40763;P49407;Q99697;Q14192;Q92519;P10415;O75832;Q03014;O00170;P63165;Q9P1T7;Q9UER7;Q12778;P11309;Q96MT3;Q96RU8;P25963;Q04206;P62195;Q8WUF5;P98177;P40337;O95999;P63104;O43524;P05412;O15350;Q04724;Q08050;P67870;Q9Y295;Q13043;Q15306;P21333;P35611;Q99814;Q05066;P63279;Q16665;P78527;Q12948;O00308;P23497;Q99593;P35869;Q9UBE8;P45984;Q15466;Q9NPB6;P61968;Q9NRP7;P51608;Q13547;P20749;P35222}
[Cluster 22]GO:0043422+F	molecular_function	[name] protein kinase B binding	[def] "Interacting selectively and non-covalently with protein kinase B, an intracellular kinase that is important in regulating glucose metabolism." [GOC
	Pathogen[sseG O84952] interacts with 5 human partners:{Q9Y4K3;P32121;Q3V6T2;O95999;Q9UKG1}
	Pathogen[spvB P74846] interacts with 5 human partners:{Q9Y4K3;P32121;Q3V6T2;O95999;Q9UKG1}
	Pathogen[spvC P0A2M9] interacts with 5 human partners:{Q9Y4K3;P32121;Q3V6T2;O95999;Q9UKG1}
	Pathogen[sspH2 P0CE12] interacts with 5 human partners:{Q9Y4K3;P32121;Q3V6T2;O95999;Q9UKG1}
	Pathogen[sopE O52623] interacts with 5 human partners:{Q9Y4K3;P32121;Q3V6T2;O95999;Q9UKG1}
	Pathogen[sopE2 Q7CQD4] interacts with 5 human partners:{Q9Y4K3;P32121;Q3V6T2;O95999;Q9UKG1}
	Pathogen[sopB O30916] interacts with 5 human partners:{Q9Y4K3;P32121;Q3V6T2;O95999;Q9UKG1}
	Pathogen[sopA E1WGZ9] interacts with 5 human partners:{Q9Y4K3;P32121;Q3V6T2;O95999;Q9UKG1}
	Pathogen[avrA E1WAB0] interacts with 5 human partners:{Q9Y4K3;P32121;Q3V6T2;O95999;Q9UKG1}
	Pathogen[slrP Q8ZQQ2] interacts with 6 human partners:{Q9Y4K3;P32121;P10276;Q3V6T2;O95999;Q9UKG1}
	Pathogen[sptP P74873] interacts with 5 human partners:{Q9Y4K3;P32121;Q3V6T2;O95999;Q9UKG1}
	Pathogen[sipA E1WAC6] interacts with 5 human partners:{Q9Y4K3;P32121;Q3V6T2;O95999;Q9UKG1}
	Pathogen[sseF O84951] interacts with 5 human partners:{Q9Y4K3;P32121;Q3V6T2;O95999;Q9UKG1}
	Pathogen[spiC P0CZ04] interacts with 5 human partners:{Q9Y4K3;P32121;Q3V6T2;O95999;Q9UKG1}
	Pathogen[pipB2 Q8ZMM8] interacts with 5 human partners:{Q9Y4K3;P32121;Q3V6T2;O95999;Q9UKG1}
	Pathogen[sspH1 A4D0H6] interacts with 5 human partners:{Q9Y4K3;P32121;Q3V6T2;O95999;Q9UKG1}
	Pathogen[sipC E1WAC8] interacts with 5 human partners:{Q9Y4K3;P32121;Q3V6T2;O95999;Q9UKG1}
	Pathogen[sifA Q56061] interacts with 5 human partners:{Q9Y4K3;P32121;Q3V6T2;O95999;Q9UKG1}
	Pathogen[sipC P0CL47] interacts with 5 human partners:{Q9Y4K3;P32121;Q3V6T2;O95999;Q9UKG1}
	Pathogen[sseL Q8ZNG2] interacts with 5 human partners:{Q9Y4K3;P32121;Q3V6T2;O95999;Q9UKG1}
	Pathogen[sipB Q56134] interacts with 4 human partners:{Q9Y4K3;Q3V6T2;O95999;Q9UKG1}
	Pathogen[sopA Q8ZNR3] interacts with 5 human partners:{Q9Y4K3;P32121;Q3V6T2;O95999;Q9UKG1}
	Pathogen[sseJ Q9FD10] interacts with 5 human partners:{Q9Y4K3;P32121;Q3V6T2;O95999;Q9UKG1}
	Pathogen[sseI Q8ZQ79] interacts with 5 human partners:{Q9Y4K3;P32121;Q3V6T2;O95999;Q9UKG1}
	Pathogen[sipA P0CL52] interacts with 5 human partners:{Q9Y4K3;P32121;Q3V6T2;O95999;Q9UKG1}
[Cluster 23]GO:0010857+F	molecular_function	[name] calcium-dependent protein kinase activity	[def] "Catalysis of the reaction
	Pathogen[sseG O84952] interacts with 1 human partners:{Q9BXM7}
	Pathogen[spvB P74846] interacts with 1 human partners:{Q9BXM7}
	Pathogen[spvC P0A2M9] interacts with 1 human partners:{Q9BXM7}
	Pathogen[sspH2 P0CE12] interacts with 1 human partners:{Q9BXM7}
	Pathogen[sopE O52623] interacts with 1 human partners:{Q9BXM7}
	Pathogen[sopE2 Q7CQD4] interacts with 1 human partners:{Q9BXM7}
	Pathogen[sopB O30916] interacts with 1 human partners:{Q9BXM7}
	Pathogen[sopA E1WGZ9] interacts with 1 human partners:{Q9BXM7}
	Pathogen[avrA E1WAB0] interacts with 1 human partners:{Q9BXM7}
	Pathogen[slrP Q8ZQQ2] interacts with 1 human partners:{Q9BXM7}
	Pathogen[sptP P74873] interacts with 1 human partners:{Q9BXM7}
	Pathogen[sipA E1WAC6] interacts with 1 human partners:{Q9BXM7}
	Pathogen[sseF O84951] interacts with 1 human partners:{Q9BXM7}
	Pathogen[spiC P0CZ04] interacts with 1 human partners:{Q9BXM7}
	Pathogen[pipB2 Q8ZMM8] interacts with 1 human partners:{Q9BXM7}
	Pathogen[sspH1 A4D0H6] interacts with 1 human partners:{Q9BXM7}
	Pathogen[sipC E1WAC8] interacts with 1 human partners:{Q9BXM7}
	Pathogen[sifA Q56061] interacts with 1 human partners:{Q9BXM7}
	Pathogen[sipC P0CL47] interacts with 1 human partners:{Q9BXM7}
	Pathogen[sseL Q8ZNG2] interacts with 1 human partners:{Q9BXM7}
	Pathogen[sipB Q56134] interacts with 1 human partners:{Q9BXM7}
	Pathogen[sopA Q8ZNR3] interacts with 1 human partners:{Q9BXM7}
	Pathogen[sseJ Q9FD10] interacts with 1 human partners:{Q9BXM7}
	Pathogen[sseI Q8ZQ79] interacts with 1 human partners:{Q9BXM7}
	Pathogen[sipA P0CL52] interacts with 1 human partners:{Q9BXM7}
[Cluster 24]GO:0019215+F	molecular_function	[name] intermediate filament binding	[def] "Interacting selectively and non-covalently with an intermediate filament, a distinct elongated structure, characteristically 10 nm in diameter, that occurs in the cytoplasm of higher eukaryotic cells. Intermediate filaments form a fibrous system, composed of chemically heterogeneous subunits and involved in mechanically integrating the various components of the cytoplasmic space." [ISBN
	Pathogen[sseG O84952] interacts with 4 human partners:{Q13496;Q13835;O15061;P48681}
	Pathogen[spvB P74846] interacts with 3 human partners:{Q13496;Q13835;O15061}
	Pathogen[spvC P0A2M9] interacts with 4 human partners:{Q13496;Q13835;O15061;P48681}
	Pathogen[sspH2 P0CE12] interacts with 3 human partners:{Q13496;O15061;P48681}
	Pathogen[sopE O52623] interacts with 4 human partners:{Q13496;Q13835;O15061;P48681}
	Pathogen[sopE2 Q7CQD4] interacts with 2 human partners:{Q13496;O15061}
	Pathogen[sopB O30916] interacts with 4 human partners:{Q13496;Q13835;O15061;P48681}
	Pathogen[sopA E1WGZ9] interacts with 4 human partners:{Q13496;Q13835;O15061;P48681}
	Pathogen[avrA E1WAB0] interacts with 3 human partners:{Q13496;O15061;P48681}
	Pathogen[slrP Q8ZQQ2] interacts with 4 human partners:{Q13496;Q13835;O15061;P48681}
	Pathogen[sptP P74873] interacts with 4 human partners:{Q13496;Q13835;O15061;P48681}
	Pathogen[sipA E1WAC6] interacts with 4 human partners:{Q13496;Q13835;O15061;P48681}
	Pathogen[sseF O84951] interacts with 4 human partners:{Q13496;Q13835;O15061;P48681}
	Pathogen[spiC P0CZ04] interacts with 4 human partners:{Q13496;Q13835;O15061;P48681}
	Pathogen[pipB2 Q8ZMM8] interacts with 4 human partners:{Q13496;Q13835;O15061;P48681}
	Pathogen[sspH1 A4D0H6] interacts with 4 human partners:{Q13496;Q13835;O15061;P48681}
	Pathogen[sipC E1WAC8] interacts with 3 human partners:{Q13496;O15061;P48681}
	Pathogen[sifA Q56061] interacts with 4 human partners:{Q13496;Q13835;O15061;P48681}
	Pathogen[sipC P0CL47] interacts with 3 human partners:{Q13496;O15061;P48681}
	Pathogen[sseL Q8ZNG2] interacts with 3 human partners:{Q13496;Q13835;O15061}
	Pathogen[sipB Q56134] interacts with 3 human partners:{Q13496;O15061;P48681}
	Pathogen[sopA Q8ZNR3] interacts with 4 human partners:{Q13496;Q13835;O15061;P48681}
	Pathogen[sseJ Q9FD10] interacts with 4 human partners:{Q13496;Q13835;O15061;P48681}
	Pathogen[sseI Q8ZQ79] interacts with 4 human partners:{Q13496;Q13835;O15061;P48681}
	Pathogen[sipA P0CL52] interacts with 4 human partners:{Q13496;Q13835;O15061;P48681}
[Cluster 25]GO:0052629+F	molecular_function	[name] phosphatidylinositol-3,5-bisphosphate 3-phosphatase activity	[def] "Catalysis of the reaction
	Pathogen[sseG O84952] interacts with 1 human partners:{Q13496}
	Pathogen[spvB P74846] interacts with 1 human partners:{Q13496}
	Pathogen[spvC P0A2M9] interacts with 1 human partners:{Q13496}
	Pathogen[sspH2 P0CE12] interacts with 1 human partners:{Q13496}
	Pathogen[sopE O52623] interacts with 1 human partners:{Q13496}
	Pathogen[sopE2 Q7CQD4] interacts with 1 human partners:{Q13496}
	Pathogen[sopB O30916] interacts with 1 human partners:{Q13496}
	Pathogen[sopA E1WGZ9] interacts with 1 human partners:{Q13496}
	Pathogen[avrA E1WAB0] interacts with 1 human partners:{Q13496}
	Pathogen[slrP Q8ZQQ2] interacts with 1 human partners:{Q13496}
	Pathogen[sptP P74873] interacts with 1 human partners:{Q13496}
	Pathogen[sipA E1WAC6] interacts with 1 human partners:{Q13496}
	Pathogen[sseF O84951] interacts with 1 human partners:{Q13496}
	Pathogen[spiC P0CZ04] interacts with 1 human partners:{Q13496}
	Pathogen[pipB2 Q8ZMM8] interacts with 1 human partners:{Q13496}
	Pathogen[sspH1 A4D0H6] interacts with 1 human partners:{Q13496}
	Pathogen[sipC E1WAC8] interacts with 1 human partners:{Q13496}
	Pathogen[sifA Q56061] interacts with 1 human partners:{Q13496}
	Pathogen[sipC P0CL47] interacts with 1 human partners:{Q13496}
	Pathogen[sseL Q8ZNG2] interacts with 1 human partners:{Q13496}
	Pathogen[sipB Q56134] interacts with 1 human partners:{Q13496}
	Pathogen[sopA Q8ZNR3] interacts with 1 human partners:{Q13496}
	Pathogen[sseJ Q9FD10] interacts with 1 human partners:{Q13496}
	Pathogen[sseI Q8ZQ79] interacts with 1 human partners:{Q13496}
	Pathogen[sipA P0CL52] interacts with 1 human partners:{Q13496}
[Cluster 26]GO:0019899+F	molecular_function	[name] enzyme binding	[def] "Interacting selectively and non-covalently with any enzyme." [GOC
	Pathogen[sseG O84952] interacts with 93 human partners:{Q96RU7;Q9UBN7;Q96CA5;P07948;P18031;Q05655;Q02156;Q12933;P04637;Q9UM47;Q9UJW3;P17252;P04216;O60296;P10636;Q9C000;Q15392;P63000;Q03135;P42224;Q9NZC7;Q00987;P31749;Q96P63;Q02880;Q9UNE7;P11388;Q9NT62;Q12891;P50542;P07947;Q9Y2T1;Q9UER7;P09601;Q9C0C2;O00257;Q5VU43;P60484;Q01484;P25963;Q8WZ42;Q04206;Q12834;P50747;Q04917;P98177;Q86UR1;P30047;Q08209;Q99638;P40337;P42575;O95999;Q9Y574;P62258;P56539;P01730;Q9HC29;Q16816;O15169;Q9H2K2;P24385;O96018;P33897;P15735;P16298;P24723;Q12962;Q9NRD5;P63279;P16104;Q9P212;Q16665;P78527;O14640;O00628;P50570;P35354;Q9H2G9;P00533;Q04912;Q8NFA2;O15392;P37231;P16157;P46531;P68036;P51608;Q13547;Q8TCU6;P31946;P35222;Q14019}
	Pathogen[spvB P74846] interacts with 85 human partners:{Q96RU7;Q96CA5;P07948;P18031;Q05655;Q02156;Q12933;P04637;Q9UM47;P17252;P04216;O60296;P10636;Q9C000;Q15392;P63000;Q03135;P42224;P01023;P07942;Q9NZC7;Q00987;P31749;Q02880;Q9UNE7;P11388;Q9NT62;Q12891;P50542;P07947;Q9Y2T1;Q9UER7;Q9C0C2;O00257;P60484;Q01484;P25963;Q8WZ42;Q04206;Q12834;Q04917;P98177;Q86UR1;P30047;Q08209;P40337;P42575;O95999;Q9Y574;P62258;P56539;P01730;Q9HC29;Q16816;O15169;P24385;O96018;P15735;P16298;P24723;Q9NRD5;P63279;P16104;Q9P212;Q16665;P78527;O14640;O00628;P24158;P50570;P35354;Q9H2G9;P00533;Q04912;Q8NFA2;O15392;P16157;P46531;P68036;P51608;Q13547;Q8TCU6;P31946;P35222;Q14019}
	Pathogen[spvC P0A2M9] interacts with 89 human partners:{Q96RU7;Q9UBN7;Q96CA5;P07948;P18031;Q05655;Q02156;Q12933;P04637;Q9UM47;P17252;P04216;O60296;P10636;Q9C000;Q15392;P63000;Q03135;P42224;Q9NZC7;Q00987;P31749;Q02880;Q9UNE7;P11388;Q9NT62;Q12891;P50542;P07947;Q9Y2T1;Q9UER7;P09601;Q9C0C2;O00257;Q5VU43;P60484;Q01484;P25963;Q8WZ42;Q04206;Q12834;Q04917;P98177;Q86UR1;P30047;Q08209;Q99638;P40337;P42575;O95999;Q9Y574;P62258;P56539;P01730;Q9HC29;Q16816;O15169;Q9H2K2;P24385;O96018;P33897;P15735;P16298;P24723;Q9NRD5;P63279;P16104;Q9P212;Q16665;P78527;O14640;O00628;P50570;P35354;Q9H2G9;P00533;Q04912;Q8NFA2;O15392;P37231;P16157;P46531;P68036;P51608;Q13547;Q8TCU6;P31946;P35222;Q14019}
	Pathogen[sspH2 P0CE12] interacts with 73 human partners:{Q96CA5;P07948;Q96S59;O15234;Q05655;Q02156;Q12933;P04637;Q9UM47;P17252;O60296;P10636;Q9C000;P63000;Q03135;P42224;P07942;Q9NZC7;Q00987;P31749;Q9UNE7;Q9NT62;Q12891;P50542;P07947;Q9Y2T1;Q9UER7;P60484;Q01484;P25963;Q8WZ42;Q04206;Q12834;Q04917;P98177;Q86UR1;P30047;Q08209;Q13023;P01137;P40337;P42575;O95999;Q9Y574;P62258;P56539;P01730;Q9HC29;O15169;Q9H2K2;P24385;O96018;P24723;Q9NRD5;P63279;Q9P212;Q16665;P78527;O14640;O00628;P50570;P35354;P00533;Q04912;O15392;Q99523;P16157;P68036;Q13547;Q8TCU6;P31946;P35222;Q14019}
	Pathogen[sopE O52623] interacts with 82 human partners:{Q96RU7;Q96CA5;P07948;P18031;Q05655;Q02156;Q12933;P04637;Q9UM47;P17252;P04216;O60296;P10636;Q9C000;Q15392;Q03135;P42224;P07942;Q9NZC7;Q00987;P31749;Q96P63;Q02880;Q9NQ66;Q9UNE7;Q9NT62;Q12891;P50542;P07947;Q9Y2T1;Q9UER7;P09601;O00257;P60484;Q01484;P25963;Q8WZ42;Q04206;Q12834;Q04917;P98177;Q86UR1;P30047;Q08209;P42575;O95999;Q9Y574;P62258;P56539;Q9HC29;Q16816;O15169;Q9H2K2;P24385;O96018;P15735;P16298;P24723;Q9NRD5;P63279;Q9P212;Q16665;P78527;O14640;O00628;P50570;P35354;P00533;Q04912;Q8NFA2;O15392;P37231;P16157;P46531;P68036;P51608;Q13547;Q8TCU6;P31946;O76075;P35222;Q14019}
	Pathogen[sopE2 Q7CQD4] interacts with 54 human partners:{Q96RU7;Q96CA5;P07948;Q05655;Q02156;P04637;Q9UM47;P17252;O60296;P10636;Q9C000;Q03135;P42224;P07942;Q9NZC7;Q00987;P31749;Q9UNE7;P50542;P07947;Q9Y2T1;P60484;Q01484;P25963;Q04206;Q12834;P98177;Q86UR1;P30047;Q08209;P42575;O95999;P62258;P56539;Q9HC29;O15169;P24385;O96018;P24723;Q9NRD5;P63279;Q9P212;Q16665;O14640;P50570;P35354;P00533;Q04912;P16157;P68036;Q8TCU6;P31946;P35222;Q14019}
	Pathogen[sopB O30916] interacts with 78 human partners:{Q96RU7;Q96CA5;P07948;P18031;Q05655;Q02156;Q12933;P04637;Q9UM47;P17252;P04216;O60296;P10636;Q9C000;Q15392;P63000;Q03135;P42224;Q9NZC7;Q00987;P31749;Q9UNE7;P11388;Q12891;P50542;P07947;Q9Y2T1;Q9UER7;P09601;O00257;Q5VU43;P60484;Q01484;P25963;Q8WZ42;Q04206;Q12834;Q04917;P98177;Q86UR1;P30047;Q08209;P40337;P42575;O95999;Q9Y574;P62258;P56539;Q9HC29;Q16816;O15169;Q9H2K2;P24385;O96018;P15735;P16298;P24723;Q9NRD5;P63279;Q9P212;Q16665;P78527;O14640;O00628;P50570;P35354;P00533;Q04912;Q8NFA2;O15392;P37231;P16157;P46531;P68036;Q8TCU6;P31946;P35222;Q14019}
	Pathogen[sopA E1WGZ9] interacts with 99 human partners:{Q96RU7;Q9UBN7;Q96CA5;P07948;P18031;Q05655;Q02156;Q12933;P04637;O95155;Q9UM47;Q9UJW3;P17252;P04216;O60296;P10636;Q9C000;Q15392;P63000;Q03135;P42224;P07942;Q9NZC7;Q00987;P31749;Q96P63;Q02880;Q9UNE7;P11388;Q9NT62;Q12891;P50542;P07947;Q9Y2T1;Q9UER7;P09601;Q9C0C2;O00257;Q5VU43;P60484;Q01484;P25963;Q8WZ42;Q04206;Q12834;P50747;Q04917;P98177;Q86UR1;P30047;Q08209;Q13023;Q99638;P40337;P42575;O95999;Q9Y574;P62258;O14618;P56539;P01730;Q9HC29;Q16816;O15169;Q9H2K2;P24385;O96018;P33897;P15735;P16298;O15151;P24723;Q12962;Q9NRD5;P63279;P16104;Q9P212;Q16665;P78527;O14640;O00628;P50570;P35354;Q9H2G9;P00533;Q04912;Q8NFA2;O15392;P17542;P37231;P16157;P46531;P68036;P51608;Q13547;Q8TCU6;P31946;P35222;Q14019}
	Pathogen[avrA E1WAB0] interacts with 73 human partners:{Q96RU7;Q96CA5;P07948;P18031;Q05655;Q02156;Q12933;Q9UM47;P17252;O60296;P10636;Q9C000;P63000;Q03135;P42224;P01023;Q9NZC7;Q00987;P31749;Q02880;Q9UNE7;Q12891;P50542;P07947;Q9Y2T1;Q9UER7;Q9C0C2;O00257;P60484;Q01484;Q8WZ42;Q04206;Q12834;Q04917;P98177;Q86UR1;P30047;Q08209;Q13023;P42575;O95999;P62258;P56539;Q9HC29;Q16816;O15169;P24385;O96018;P15735;P16298;P24723;Q9NRD5;P63279;Q9P212;Q16665;P78527;O14640;O00628;P50570;P35354;Q9H2G9;P00533;Q04912;Q8NFA2;O15392;P16157;P46531;P68036;P51608;Q13547;Q8TCU6;P31946;Q14019}
	Pathogen[slrP Q8ZQQ2] interacts with 136 human partners:{Q96RU7;Q9UBN7;Q08426;P10275;Q96CA5;Q7RTS9;P07948;Q96S59;P18031;O15234;Q05655;P06401;O75952;Q02156;Q12933;P04637;O95155;Q9UM47;Q9UJW3;P17252;P04216;P15172;O60296;P10636;Q9C000;Q15392;P0C0S8;Q9UKV3;P63000;Q03135;P42224;P01023;P07942;Q9NZC7;Q00987;P31749;O15379;Q96P63;Q15366;Q02880;P22415;Q9NQ66;Q9UNE7;P11388;P10276;O96004;Q9NT62;Q12891;P50542;P07947;Q9Y2T1;Q9UER7;P09601;Q9C0C2;P17096;O00257;Q5VU43;P60484;Q9H3R0;Q01484;P25963;Q8WZ42;Q04206;Q9H7Z6;Q12834;P50747;Q04917;Q9UKK3;Q8TF46;P98177;Q86UR1;P30047;Q08209;P62324;Q13023;P01137;Q99638;P40337;P42575;O95999;Q9Y574;P62258;O14618;P00167;P56539;P01730;Q9HC29;Q16816;O15169;Q969S8;Q9H2K2;P24385;O96018;P33897;P15735;P16298;P24723;Q12962;Q9NRD5;P63279;P16104;Q9P212;P62318;Q16665;P78527;P25942;Q8N163;Q03405;O14640;O00628;O60337;P50570;O15162;P35354;Q9H2G9;P00533;Q04912;Q8NFA2;O15392;P17542;Q9UHC6;Q86WA8;P37231;Q99523;P45973;P16157;P46531;P68036;P51608;Q13547;Q8TCU6;P31946;Q96IZ0;O76075;P35222;Q14019}
	Pathogen[sptP P74873] interacts with 63 human partners:{Q96RU7;Q96CA5;P07948;P18031;Q05655;Q02156;P04637;Q9UM47;P17252;O60296;P10636;Q9C000;Q15392;Q03135;P42224;Q9NZC7;Q00987;P31749;Q9UNE7;Q12891;P50542;P07947;Q9Y2T1;Q9UER7;P60484;Q01484;P25963;Q8WZ42;Q04206;Q12834;Q04917;P98177;Q86UR1;P30047;Q08209;P40337;P42575;O95999;P62258;P56539;Q9HC29;O15169;P24385;O96018;P24723;Q9NRD5;P63279;Q9P212;P78527;O14640;P50570;P35354;Q9H2G9;P00533;Q04912;Q8NFA2;P16157;P46531;P68036;Q8TCU6;P31946;P35222;Q14019}
	Pathogen[sipA E1WAC6] interacts with 93 human partners:{Q96RU7;Q9UBN7;Q96CA5;P07948;P18031;Q05655;Q02156;Q12933;P04637;Q9UM47;Q9UJW3;P17252;P04216;O60296;P10636;Q9C000;Q15392;P63000;Q03135;P42224;Q9NZC7;Q00987;P31749;Q96P63;Q02880;Q9UNE7;P11388;Q9NT62;Q12891;P50542;P07947;Q9Y2T1;Q9UER7;P09601;Q9C0C2;O00257;Q5VU43;P60484;Q01484;P25963;Q8WZ42;Q04206;Q12834;P50747;Q04917;P98177;Q86UR1;P30047;Q08209;Q99638;P40337;P42575;O95999;Q9Y574;P62258;P56539;P01730;Q9HC29;Q16816;O15169;Q9H2K2;P24385;O96018;P33897;P15735;P16298;P24723;Q12962;Q9NRD5;P63279;P16104;Q9P212;Q16665;P78527;O14640;O00628;P50570;P35354;Q9H2G9;P00533;Q04912;Q8NFA2;O15392;P37231;P16157;P46531;P68036;P51608;Q13547;Q8TCU6;P31946;P35222;Q14019}
	Pathogen[sseF O84951] interacts with 93 human partners:{Q96RU7;Q9UBN7;Q96CA5;P07948;P18031;Q05655;Q02156;Q12933;P04637;Q9UM47;Q9UJW3;P17252;P04216;O60296;P10636;Q9C000;Q15392;P63000;Q03135;P42224;Q9NZC7;Q00987;P31749;Q96P63;Q02880;Q9UNE7;P11388;Q9NT62;Q12891;P50542;P07947;Q9Y2T1;Q9UER7;P09601;Q9C0C2;O00257;Q5VU43;P60484;Q01484;P25963;Q8WZ42;Q04206;Q12834;P50747;Q04917;P98177;Q86UR1;P30047;Q08209;Q99638;P40337;P42575;O95999;Q9Y574;P62258;P56539;P01730;Q9HC29;Q16816;O15169;Q9H2K2;P24385;O96018;P33897;P15735;P16298;P24723;Q12962;Q9NRD5;P63279;P16104;Q9P212;Q16665;P78527;O14640;O00628;P50570;P35354;Q9H2G9;P00533;Q04912;Q8NFA2;O15392;P37231;P16157;P46531;P68036;P51608;Q13547;Q8TCU6;P31946;P35222;Q14019}
	Pathogen[spiC P0CZ04] interacts with 105 human partners:{Q96RU7;Q96CA5;P07948;P18031;Q05655;Q02156;Q12933;P04637;Q9UM47;P17252;P04216;O60296;P10636;Q9C000;Q15392;P0C0S8;P63000;Q03135;P42224;P01023;P43246;P07942;Q9NZC7;Q00987;P31749;Q96P63;Q02880;Q9UNE7;P11388;Q9NT62;Q12891;P50542;P07947;Q9Y2T1;Q9UER7;P09601;Q9C0C2;O00257;Q5VU43;P60484;Q01484;P25963;Q8WZ42;Q04206;Q9H7Z6;Q12834;Q04917;P98177;Q86UR1;P30047;P19793;Q08209;Q99638;P31269;P40337;P42575;O95999;Q9Y574;P62258;P56539;P01730;Q9HC29;Q16816;O15169;Q9H2K2;P24385;O96018;P33897;P15735;P20585;P16298;O15151;P24723;Q12962;Q9NRD5;P63279;P16104;Q9P212;Q16665;P78527;P25942;Q03405;O14640;O00628;P24158;P50570;O15162;P35354;Q9H2G9;P00533;Q04912;Q8NFA2;O15392;P17542;Q15788;P37231;P16157;P46531;P12235;P68036;P51608;Q8TCU6;P31946;P35222;Q14019}
	Pathogen[pipB2 Q8ZMM8] interacts with 69 human partners:{Q96RU7;Q96CA5;P07948;Q05655;Q02156;Q12933;P04637;Q9UM47;P17252;O60296;P10636;Q9C000;P63000;Q03135;P42224;P07942;Q9NZC7;Q00987;P31749;Q9UNE7;Q9NT62;P50542;P07947;Q9Y2T1;Q9UER7;O00257;P60484;Q01484;P25963;Q04206;Q12834;Q04917;P98177;Q86UR1;P30047;Q08209;P42575;O95999;P62258;P56539;Q9HC29;O15169;Q9H2K2;P24385;O96018;P15735;P16298;P24723;Q9NRD5;P63279;Q9P212;Q16665;P78527;O14640;O00628;P50570;P35354;P00533;Q04912;Q8NFA2;O15392;P16157;P46531;P68036;P51608;Q8TCU6;P31946;P35222;Q14019}
	Pathogen[sspH1 A4D0H6] interacts with 80 human partners:{Q96RU7;Q9UBN7;Q96CA5;P07948;P18031;Q05655;Q02156;Q12933;P04637;Q9UM47;P17252;P04216;O60296;P10636;Q9C000;Q15392;P63000;Q03135;P42224;P07942;Q9NZC7;Q00987;P31749;Q9UNE7;P11388;Q9NT62;Q12891;P50542;P07947;Q9Y2T1;Q9UER7;Q9C0C2;Q5VU43;P60484;Q01484;P25963;Q8WZ42;Q04206;Q12834;Q04917;Q86UR1;P30047;Q08209;Q99638;P40337;P42575;O95999;P62258;P56539;Q9HC29;Q16816;O15169;Q9H2K2;P24385;O96018;P33897;P15735;P16298;P24723;Q9NRD5;P63279;Q9P212;Q16665;P78527;O14640;P50570;P35354;Q9H2G9;P00533;Q04912;Q8NFA2;O15392;P37231;P16157;P46531;P68036;Q8TCU6;P31946;P35222;Q14019}
	Pathogen[sipC E1WAC8] interacts with 70 human partners:{Q96RU7;Q96CA5;P07948;P18031;Q05655;Q02156;Q12933;P04637;Q9UM47;P17252;O60296;P10636;Q9C000;Q15392;P63000;Q03135;P42224;Q9NZC7;Q00987;P31749;Q9UNE7;Q12891;P50542;P07947;Q9Y2T1;O00257;P60484;Q01484;P25963;Q8WZ42;Q04206;Q12834;Q04917;P98177;Q86UR1;P30047;Q08209;P42575;O95999;P62258;P56539;Q9HC29;Q16816;O15169;Q9H2K2;P24385;O96018;P15735;P16298;P24723;Q9NRD5;P63279;Q9P212;Q16665;P78527;O14640;O00628;P50570;P35354;P00533;Q04912;Q8NFA2;P37231;P16157;P46531;P68036;Q8TCU6;P31946;P35222;Q14019}
	Pathogen[sifA Q56061] interacts with 95 human partners:{Q96RU7;Q9UBN7;Q08426;Q96CA5;P07948;P18031;Q05655;Q02156;Q12933;P04637;O95155;Q9UM47;P17252;P04216;O60296;P10636;Q9C000;Q15392;P63000;Q03135;P42224;P07942;Q9NZC7;Q00987;P31749;Q96P63;Q02880;Q9NQ66;Q9UNE7;P11388;Q9NT62;Q12891;P50542;P07947;Q9Y2T1;Q9UER7;P09601;Q9C0C2;O00257;Q5VU43;P60484;Q01484;P25963;Q8WZ42;Q04206;Q12834;P50747;Q04917;P98177;Q86UR1;P30047;Q08209;Q13023;P40337;P42575;O95999;Q9Y574;P62258;O14618;P56539;Q9HC29;Q16816;O15169;Q9H2K2;P24385;O96018;P15735;P16298;O15151;P24723;Q9NRD5;P63279;Q9P212;P27708;Q16665;P78527;O14640;O00628;P50570;P35354;Q9H2G9;P00533;Q04912;Q8NFA2;O15392;P37231;P16157;P46531;P68036;P51608;Q13547;Q8TCU6;P31946;P35222;Q14019}
	Pathogen[sipC P0CL47] interacts with 70 human partners:{Q96RU7;Q96CA5;P07948;P18031;Q05655;Q02156;Q12933;P04637;Q9UM47;P17252;O60296;P10636;Q9C000;Q15392;P63000;Q03135;P42224;Q9NZC7;Q00987;P31749;Q9UNE7;Q12891;P50542;P07947;Q9Y2T1;O00257;P60484;Q01484;P25963;Q8WZ42;Q04206;Q12834;Q04917;P98177;Q86UR1;P30047;Q08209;P42575;O95999;P62258;P56539;Q9HC29;Q16816;O15169;Q9H2K2;P24385;O96018;P15735;P16298;P24723;Q9NRD5;P63279;Q9P212;Q16665;P78527;O14640;O00628;P50570;P35354;P00533;Q04912;Q8NFA2;P37231;P16157;P46531;P68036;Q8TCU6;P31946;P35222;Q14019}
	Pathogen[sseL Q8ZNG2] interacts with 81 human partners:{Q96RU7;Q9UBN7;Q96CA5;P07948;P18031;Q05655;Q02156;Q12933;P04637;Q9UM47;Q9UJW3;P17252;P04216;O60296;P10636;Q9C000;Q15392;P63000;Q03135;P42224;P07942;Q9NZC7;Q00987;P31749;Q02880;Q9UNE7;P11388;Q12891;P50542;P07947;Q9Y2T1;Q9UER7;O00257;P60484;Q01484;Q8WZ42;Q04206;Q12834;Q04917;P98177;Q86UR1;P30047;Q08209;P42575;O95999;Q9Y574;P62258;P56539;Q9HC29;Q16816;O15169;Q9H2K2;P24385;O96018;P15735;P16298;P24723;Q9NRD5;P63279;Q9P212;Q16665;P78527;O14640;O00628;P50570;P35354;Q9H2G9;P00533;Q04912;Q8NFA2;O15392;P37231;P16157;P46531;P68036;P51608;Q13547;Q8TCU6;P31946;P35222;Q14019}
	Pathogen[sipB Q56134] interacts with 61 human partners:{Q96RU7;Q96CA5;P07948;Q05655;Q02156;Q12933;Q9UM47;P17252;P10636;Q9C000;Q15392;P63000;Q03135;P42224;P07942;Q9NZC7;P31749;Q9UNE7;P50542;P07947;Q9Y2T1;P09601;P60484;Q01484;P25963;Q04206;Q12834;Q04917;Q86UR1;P30047;Q08209;P42575;O95999;P62258;P56539;Q9HC29;Q16816;O15169;P24385;O96018;P15735;P24723;Q9NRD5;P63279;Q9P212;Q16665;P78527;O14640;O00628;P50570;P35354;Q9H2G9;P00533;Q04912;P16157;P46531;P68036;Q8TCU6;P31946;P35222;Q14019}
	Pathogen[sopA Q8ZNR3] interacts with 98 human partners:{Q96RU7;Q9UBN7;Q96CA5;P07948;P18031;Q05655;Q02156;Q12933;P04637;O95155;Q9UM47;Q9UJW3;P17252;P04216;O60296;P10636;Q9C000;Q15392;P63000;Q03135;P42224;P07942;Q9NZC7;Q00987;P31749;Q96P63;Q02880;Q9UNE7;P11388;Q9NT62;Q12891;P50542;P07947;Q9Y2T1;Q9UER7;P09601;Q9C0C2;O00257;Q5VU43;P60484;Q01484;P25963;Q8WZ42;Q04206;Q12834;P50747;Q04917;P98177;Q86UR1;P30047;Q08209;Q13023;Q99638;P40337;P42575;O95999;Q9Y574;P62258;O14618;P56539;P01730;Q9HC29;Q16816;O15169;Q9H2K2;P24385;O96018;P33897;P15735;P16298;O15151;P24723;Q12962;Q9NRD5;P63279;P16104;Q9P212;Q16665;P78527;O14640;O00628;P50570;P35354;Q9H2G9;P00533;Q04912;Q8NFA2;O15392;P17542;P37231;P16157;P46531;P51608;Q13547;Q8TCU6;P31946;P35222;Q14019}
	Pathogen[sseJ Q9FD10] interacts with 82 human partners:{Q96RU7;Q9UBN7;Q96CA5;P07948;Q92769;P18031;Q05655;Q02156;Q12933;P04637;Q9UM47;P17252;P04216;O60296;P10636;Q9C000;P63000;Q03135;P42224;P07942;Q9NZC7;Q00987;P31749;O15379;Q02880;Q9UNE7;P11388;Q9NT62;Q12891;P50542;P07947;Q9Y2T1;Q9UER7;O00257;P60484;Q01484;P25963;Q8WZ42;Q04206;Q12834;Q04917;P98177;Q86UR1;P30047;Q08209;P40337;P42575;O95999;P62258;P56539;Q9HC29;Q16816;O15169;Q969S8;Q9H2K2;P24385;O96018;P15735;P16298;P24723;Q9NRD5;P63279;Q9P212;Q16665;P78527;O14640;O00628;P50570;P35354;P00533;Q04912;Q8NFA2;O15392;P16157;P46531;P68036;P51608;Q13547;Q8TCU6;P31946;P35222;Q14019}
	Pathogen[sseI Q8ZQ79] interacts with 77 human partners:{Q96RU7;Q9UBN7;Q96CA5;P07948;Q05655;Q02156;Q12933;P04637;Q9UM47;P17252;O60296;P10636;Q9C000;P63000;Q03135;P42224;P07942;Q9NZC7;Q00987;P31749;Q02880;Q9UNE7;P11388;Q9NT62;P50542;P07947;Q9Y2T1;Q9UER7;O00257;P60484;Q01484;P25963;Q8WZ42;Q04206;Q12834;Q04917;P98177;Q86UR1;P30047;Q08209;Q13023;P42575;O95999;P62258;P56539;Q9HC29;Q16816;O15169;Q9H2K2;P24385;O96018;P15735;P16298;P24723;Q9NRD5;P63279;Q9P212;Q16665;P78527;O14640;O00628;P50570;P35354;P00533;Q04912;Q8NFA2;O15392;P37231;P16157;P46531;P68036;P51608;Q13547;Q8TCU6;P31946;P35222;Q14019}
	Pathogen[sipA P0CL52] interacts with 93 human partners:{Q96RU7;Q9UBN7;Q96CA5;P07948;P18031;Q05655;Q02156;Q12933;P04637;Q9UM47;Q9UJW3;P17252;P04216;O60296;P10636;Q9C000;Q15392;P63000;Q03135;P42224;Q9NZC7;Q00987;P31749;Q96P63;Q02880;Q9UNE7;P11388;Q9NT62;Q12891;P50542;P07947;Q9Y2T1;Q9UER7;P09601;Q9C0C2;O00257;Q5VU43;P60484;Q01484;P25963;Q8WZ42;Q04206;Q12834;P50747;Q04917;P98177;Q86UR1;P30047;Q08209;Q99638;P40337;P42575;O95999;Q9Y574;P62258;P56539;P01730;Q9HC29;Q16816;O15169;Q9H2K2;P24385;O96018;P33897;P15735;P16298;P24723;Q12962;Q9NRD5;P63279;P16104;Q9P212;Q16665;P78527;O14640;O00628;P50570;P35354;Q9H2G9;P00533;Q04912;Q8NFA2;O15392;P37231;P16157;P46531;P68036;P51608;Q13547;Q8TCU6;P31946;P35222;Q14019}
[Cluster 27]GO:0004722+F	molecular_function	[name] protein serine/threonine phosphatase activity	[def] "Catalysis of the reaction
	Pathogen[sseG O84952] interacts with 20 human partners:{P53041;Q13615;P06239;O00743;P63151;P60510;Q9Y217;Q16667;P60484;P36873;O95278;Q08209;P62136;P30153;O14830;P35813;P62140;Q9NYA4;P16298;P62714}
	Pathogen[spvB P74846] interacts with 17 human partners:{P53041;Q13615;P06239;O00743;P63151;P60510;P60484;P36873;O95278;Q08209;P62136;P30153;P35813;P62140;Q9NYA4;P16298;P62714}
	Pathogen[spvC P0A2M9] interacts with 20 human partners:{P53041;Q13615;P06239;O00743;P63151;P60510;Q9Y217;Q16667;P60484;P36873;O95278;Q08209;P62136;P30153;O14830;P35813;P62140;Q9NYA4;P16298;P62714}
	Pathogen[sspH2 P0CE12] interacts with 14 human partners:{P53041;Q13615;P06239;O00743;P60510;Q9Y217;P60484;P36873;O95278;Q08209;P62136;P30153;Q9NYA4;P62714}
	Pathogen[sopE O52623] interacts with 18 human partners:{P53041;O60346;Q13615;P06239;O00743;P60510;Q9Y217;Q16667;P60484;P36873;O95278;Q08209;P62136;P30153;P35813;Q9NYA4;P16298;P62714}
	Pathogen[sopE2 Q7CQD4] interacts with 13 human partners:{P53041;Q13615;P06239;O00743;Q9Y217;P60484;P36873;O95278;Q08209;P62136;P30153;Q9NYA4;P62714}
	Pathogen[sopB O30916] interacts with 16 human partners:{P53041;Q13615;P06239;O00743;P60510;Q9Y217;P60484;P36873;O95278;Q08209;P62136;P30153;P62140;Q9NYA4;P16298;P62714}
	Pathogen[sopA E1WGZ9] interacts with 20 human partners:{P53041;Q13615;P06239;O00743;P63151;P60510;Q9Y217;Q16667;P60484;P36873;O95278;Q08209;P62136;P30153;O14830;P35813;P62140;Q9NYA4;P16298;P62714}
	Pathogen[avrA E1WAB0] interacts with 14 human partners:{P53041;Q13615;P06239;O00743;P60510;P60484;P36873;O95278;Q08209;P62136;P30153;Q9NYA4;P16298;P62714}
	Pathogen[slrP Q8ZQQ2] interacts with 21 human partners:{P53041;O60346;Q13615;P06239;O60729;O00743;P63151;P60510;Q9Y217;Q16667;P60484;P36873;O95278;Q08209;P62136;P30153;P35813;P62140;Q9NYA4;P16298;P62714}
	Pathogen[sptP P74873] interacts with 12 human partners:{P53041;Q13615;P06239;O00743;P60510;P60484;P36873;O95278;Q08209;P62136;Q9NYA4;P62714}
	Pathogen[sipA E1WAC6] interacts with 20 human partners:{P53041;Q13615;P06239;O00743;P63151;P60510;Q9Y217;Q16667;P60484;P36873;O95278;Q08209;P62136;P30153;O14830;P35813;P62140;Q9NYA4;P16298;P62714}
	Pathogen[sseF O84951] interacts with 20 human partners:{P53041;Q13615;P06239;O00743;P63151;P60510;Q9Y217;Q16667;P60484;P36873;O95278;Q08209;P62136;P30153;O14830;P35813;P62140;Q9NYA4;P16298;P62714}
	Pathogen[spiC P0CZ04] interacts with 20 human partners:{P53041;Q5SWA1;Q13615;P06239;O00743;P63151;P60510;Q9Y217;Q16667;P60484;P36873;O95278;Q08209;P62136;P30153;P35813;P62140;Q9NYA4;P16298;P62714}
	Pathogen[pipB2 Q8ZMM8] interacts with 15 human partners:{P53041;Q13615;P06239;O00743;P60510;Q9Y217;P60484;P36873;O95278;Q08209;P62136;P30153;Q9NYA4;P16298;P62714}
	Pathogen[sspH1 A4D0H6] interacts with 18 human partners:{P53041;Q13615;P06239;O00743;P63151;P60510;Q9Y217;P60484;P36873;O95278;Q08209;P62136;P30153;P35813;P62140;Q9NYA4;P16298;P62714}
	Pathogen[sipC E1WAC8] interacts with 15 human partners:{P53041;Q13615;P06239;O00743;P60510;Q9Y217;P60484;P36873;O95278;Q08209;P62136;P30153;Q9NYA4;P16298;P62714}
	Pathogen[sifA Q56061] interacts with 21 human partners:{P53041;O60346;Q13615;P06239;O00743;P63151;P60510;Q9Y217;Q16667;P60484;P36873;O95278;Q08209;P62136;P30153;O14830;P35813;P62140;Q9NYA4;P16298;P62714}
	Pathogen[sipC P0CL47] interacts with 15 human partners:{P53041;Q13615;P06239;O00743;P60510;Q9Y217;P60484;P36873;O95278;Q08209;P62136;P30153;Q9NYA4;P16298;P62714}
	Pathogen[sseL Q8ZNG2] interacts with 15 human partners:{P53041;Q13615;P06239;O00743;P60510;P60484;P36873;O95278;Q08209;P62136;P30153;P35813;Q9NYA4;P16298;P62714}
	Pathogen[sipB Q56134] interacts with 12 human partners:{P53041;Q13615;P06239;O00743;Q9Y217;P60484;P36873;O95278;Q08209;P62136;Q9NYA4;P62714}
	Pathogen[sopA Q8ZNR3] interacts with 20 human partners:{P53041;Q13615;P06239;O00743;P63151;P60510;Q9Y217;Q16667;P60484;P36873;O95278;Q08209;P62136;P30153;O14830;P35813;P62140;Q9NYA4;P16298;P62714}
	Pathogen[sseJ Q9FD10] interacts with 16 human partners:{P53041;Q13615;P06239;O00743;P63151;P60510;P60484;P36873;O95278;Q08209;P62136;P30153;P35813;Q9NYA4;P16298;P62714}
	Pathogen[sseI Q8ZQ79] interacts with 17 human partners:{P53041;Q13615;P06239;O00743;P63151;P60510;Q9Y217;P60484;P36873;O95278;Q08209;P62136;P30153;P35813;Q9NYA4;P16298;P62714}
	Pathogen[sipA P0CL52] interacts with 20 human partners:{P53041;Q13615;P06239;O00743;P63151;P60510;Q9Y217;Q16667;P60484;P36873;O95278;Q08209;P62136;P30153;O14830;P35813;P62140;Q9NYA4;P16298;P62714}
[Cluster 28]GO:0004351+F	molecular_function	[name] glutamate decarboxylase activity	[def] "Catalysis of the reaction
	Pathogen[sseG O84952] interacts with 3 human partners:{P15104;Q99259;Q05329}
	Pathogen[spvB P74846] interacts with 2 human partners:{Q99259;Q05329}
	Pathogen[spvC P0A2M9] interacts with 3 human partners:{P15104;Q99259;Q05329}
	Pathogen[sspH2 P0CE12] interacts with 1 human partners:{Q05329}
	Pathogen[sopE O52623] interacts with 1 human partners:{Q05329}
	Pathogen[sopE2 Q7CQD4] interacts with 1 human partners:{Q05329}
	Pathogen[sopB O30916] interacts with 1 human partners:{Q05329}
	Pathogen[sopA E1WGZ9] interacts with 3 human partners:{P15104;Q99259;Q05329}
	Pathogen[avrA E1WAB0] interacts with 1 human partners:{Q05329}
	Pathogen[slrP Q8ZQQ2] interacts with 2 human partners:{P15104;Q05329}
	Pathogen[sptP P74873] interacts with 1 human partners:{Q05329}
	Pathogen[sipA E1WAC6] interacts with 3 human partners:{P15104;Q99259;Q05329}
	Pathogen[sseF O84951] interacts with 3 human partners:{P15104;Q99259;Q05329}
	Pathogen[spiC P0CZ04] interacts with 2 human partners:{Q99259;Q05329}
	Pathogen[pipB2 Q8ZMM8] interacts with 1 human partners:{Q05329}
	Pathogen[sspH1 A4D0H6] interacts with 1 human partners:{Q05329}
	Pathogen[sipC E1WAC8] interacts with 1 human partners:{Q05329}
	Pathogen[sifA Q56061] interacts with 2 human partners:{P15104;Q05329}
	Pathogen[sipC P0CL47] interacts with 1 human partners:{Q05329}
	Pathogen[sseL Q8ZNG2] interacts with 1 human partners:{Q05329}
	Pathogen[sipB Q56134] interacts with 1 human partners:{Q05329}
	Pathogen[sopA Q8ZNR3] interacts with 3 human partners:{P15104;Q99259;Q05329}
	Pathogen[sseJ Q9FD10] interacts with 1 human partners:{Q05329}
	Pathogen[sseI Q8ZQ79] interacts with 1 human partners:{Q05329}
	Pathogen[sipA P0CL52] interacts with 3 human partners:{P15104;Q99259;Q05329}
[Cluster 29]GO:0030971+F	molecular_function	[name] receptor tyrosine kinase binding	[def] "Interacting selectively and non-covalently with a receptor that possesses protein tyrosine kinase activity." [GOC
	Pathogen[sseG O84952] interacts with 21 human partners:{Q96EY1;Q5VV41;Q12891;Q15678;Q14393;P63244;Q13501;Q96JJ3;P27986;P04150;P61981;O00459;Q8N1I0;P12004;P08758;Q06124;Q02297;P29353;O75159;P19174;Q6S5L8}
	Pathogen[spvB P74846] interacts with 19 human partners:{Q96EY1;Q5VV41;Q12891;Q15678;Q14393;P63244;Q13501;Q96JJ3;P27986;P61981;O00459;Q8N1I0;P08758;Q06124;Q02297;P29353;O75159;P19174;Q6S5L8}
	Pathogen[spvC P0A2M9] interacts with 21 human partners:{Q96EY1;Q5VV41;Q12891;Q15678;Q14393;P63244;Q13501;Q96JJ3;P27986;P04150;P61981;O00459;Q8N1I0;P12004;P08758;Q06124;Q02297;P29353;O75159;P19174;Q6S5L8}
	Pathogen[sspH2 P0CE12] interacts with 17 human partners:{Q96EY1;Q5VV41;Q12891;Q15678;Q14393;P63244;Q13501;Q96JJ3;P27986;O75096;O00459;Q8N1I0;P08758;Q06124;Q02297;P29353;P19174}
	Pathogen[sopE O52623] interacts with 20 human partners:{Q96EY1;Q5VV41;Q12891;Q15678;Q14393;P63244;Q13501;Q96JJ3;P27986;P04150;P61981;O00459;Q8N1I0;P08758;Q06124;Q02297;P29353;O75159;P19174;Q6S5L8}
	Pathogen[sopE2 Q7CQD4] interacts with 15 human partners:{Q96EY1;Q5VV41;Q15678;P63244;Q13501;Q96JJ3;P27986;P61981;O00459;Q8N1I0;P08758;Q06124;Q02297;P29353;P19174}
	Pathogen[sopB O30916] interacts with 19 human partners:{Q96EY1;Q5VV41;Q12891;Q15678;Q14393;P63244;Q13501;Q96JJ3;P27986;P04150;P61981;O00459;Q8N1I0;P08758;Q06124;Q02297;P29353;P19174;Q6S5L8}
	Pathogen[sopA E1WGZ9] interacts with 21 human partners:{Q96EY1;Q5VV41;Q12891;Q15678;Q14393;P63244;Q13501;Q96JJ3;P27986;P04150;P61981;O00459;Q8N1I0;P12004;P08758;Q06124;Q02297;P29353;O75159;P19174;Q6S5L8}
	Pathogen[avrA E1WAB0] interacts with 20 human partners:{Q96EY1;Q5VV41;Q12891;Q15678;Q14393;P63244;Q13501;Q96JJ3;P27986;P61981;O75096;O00459;Q8N1I0;P08758;Q06124;Q02297;P29353;O75159;P19174;Q6S5L8}
	Pathogen[slrP Q8ZQQ2] interacts with 21 human partners:{Q96EY1;Q5VV41;Q12891;Q15678;Q14393;P63244;Q13501;Q96JJ3;P27986;P04150;P61981;O75096;O00459;Q8N1I0;P08758;Q06124;Q02297;P29353;O75159;P19174;Q6S5L8}
	Pathogen[sptP P74873] interacts with 18 human partners:{Q96EY1;Q5VV41;Q12891;Q15678;Q14393;P63244;Q13501;Q96JJ3;P27986;P61981;O75096;O00459;Q8N1I0;P08758;Q06124;Q02297;P29353;P19174}
	Pathogen[sipA E1WAC6] interacts with 21 human partners:{Q96EY1;Q5VV41;Q12891;Q15678;Q14393;P63244;Q13501;Q96JJ3;P27986;P04150;P61981;O00459;Q8N1I0;P12004;P08758;Q06124;Q02297;P29353;O75159;P19174;Q6S5L8}
	Pathogen[sseF O84951] interacts with 21 human partners:{Q96EY1;Q5VV41;Q12891;Q15678;Q14393;P63244;Q13501;Q96JJ3;P27986;P04150;P61981;O00459;Q8N1I0;P12004;P08758;Q06124;Q02297;P29353;O75159;P19174;Q6S5L8}
	Pathogen[spiC P0CZ04] interacts with 21 human partners:{Q96EY1;Q5VV41;Q12891;Q15678;Q14393;P63244;Q13501;Q96JJ3;P27986;P04150;P61981;O00459;Q8N1I0;P12004;P08758;Q06124;Q02297;P29353;O75159;P19174;Q6S5L8}
	Pathogen[pipB2 Q8ZMM8] interacts with 17 human partners:{Q96EY1;Q5VV41;Q15678;P63244;Q13501;Q96JJ3;P27986;P61981;O00459;Q8N1I0;P08758;Q06124;Q02297;P29353;O75159;P19174;Q6S5L8}
	Pathogen[sspH1 A4D0H6] interacts with 19 human partners:{Q96EY1;Q5VV41;Q12891;Q15678;Q14393;P63244;Q13501;Q96JJ3;P27986;P04150;P61981;O00459;Q8N1I0;P08758;Q06124;Q02297;P29353;O75159;P19174}
	Pathogen[sipC E1WAC8] interacts with 17 human partners:{Q96EY1;Q5VV41;Q12891;Q15678;Q14393;P63244;Q13501;Q96JJ3;P27986;P04150;P61981;O00459;Q8N1I0;Q06124;Q02297;P29353;P19174}
	Pathogen[sifA Q56061] interacts with 21 human partners:{Q96EY1;Q5VV41;Q12891;Q15678;Q14393;P63244;Q13501;Q96JJ3;P27986;P04150;P61981;O00459;Q8N1I0;P12004;P08758;Q06124;Q02297;P29353;O75159;P19174;Q6S5L8}
	Pathogen[sipC P0CL47] interacts with 17 human partners:{Q96EY1;Q5VV41;Q12891;Q15678;Q14393;P63244;Q13501;Q96JJ3;P27986;P04150;P61981;O00459;Q8N1I0;Q06124;Q02297;P29353;P19174}
	Pathogen[sseL Q8ZNG2] interacts with 20 human partners:{Q96EY1;Q5VV41;Q12891;Q15678;Q14393;P63244;Q13501;Q96JJ3;P27986;P04150;P61981;O00459;Q8N1I0;P08758;Q06124;Q02297;P29353;O75159;P19174;Q6S5L8}
	Pathogen[sipB Q56134] interacts with 15 human partners:{Q96EY1;Q5VV41;Q15678;P63244;Q13501;Q96JJ3;P27986;P61981;O75096;O00459;Q8N1I0;Q06124;Q02297;P29353;P19174}
	Pathogen[sopA Q8ZNR3] interacts with 21 human partners:{Q96EY1;Q5VV41;Q12891;Q15678;Q14393;P63244;Q13501;Q96JJ3;P27986;P04150;P61981;O00459;Q8N1I0;P12004;P08758;Q06124;Q02297;P29353;O75159;P19174;Q6S5L8}
	Pathogen[sseJ Q9FD10] interacts with 19 human partners:{Q96EY1;Q5VV41;Q12891;Q15678;Q14393;P63244;Q13501;Q96JJ3;P27986;P61981;O00459;Q8N1I0;P08758;Q06124;Q02297;P29353;O75159;P19174;Q6S5L8}
	Pathogen[sseI Q8ZQ79] interacts with 18 human partners:{Q96EY1;Q5VV41;Q15678;Q14393;P63244;Q13501;Q96JJ3;P27986;P61981;O00459;Q8N1I0;P08758;Q06124;Q02297;P29353;O75159;P19174;Q6S5L8}
	Pathogen[sipA P0CL52] interacts with 21 human partners:{Q96EY1;Q5VV41;Q12891;Q15678;Q14393;P63244;Q13501;Q96JJ3;P27986;P04150;P61981;O00459;Q8N1I0;P12004;P08758;Q06124;Q02297;P29353;O75159;P19174;Q6S5L8}
[Cluster 30]GO:0030160+F	molecular_function	[name] GKAP/Homer scaffold activity	[def] "Functions as a physical support bridging the N-methyl-D-aspartate receptor-PSD-95-GKAP complex and the mGluR-Homer complex, which are involved in receptor signaling in synapses." [PMID
	Pathogen[sseG O84952] interacts with 4 human partners:{Q9UPX8;Q9NSB8;Q9Y566;Q9BYB0}
	Pathogen[spvB P74846] interacts with 3 human partners:{Q9UPX8;Q9NSB8;Q9Y566}
	Pathogen[spvC P0A2M9] interacts with 4 human partners:{Q9UPX8;Q9NSB8;Q9Y566;Q9BYB0}
	Pathogen[sspH2 P0CE12] interacts with 4 human partners:{Q9UPX8;Q9NSB8;Q9Y566;Q9BYB0}
	Pathogen[sopE O52623] interacts with 4 human partners:{Q9UPX8;Q9NSB8;Q9Y566;Q9BYB0}
	Pathogen[sopE2 Q7CQD4] interacts with 2 human partners:{Q9UPX8;Q9Y566}
	Pathogen[sopB O30916] interacts with 4 human partners:{Q9UPX8;Q9NSB8;Q9Y566;Q9BYB0}
	Pathogen[sopA E1WGZ9] interacts with 4 human partners:{Q9UPX8;Q9NSB8;Q9Y566;Q9BYB0}
	Pathogen[avrA E1WAB0] interacts with 4 human partners:{Q9UPX8;Q9NSB8;Q9Y566;Q9BYB0}
	Pathogen[slrP Q8ZQQ2] interacts with 4 human partners:{Q9UPX8;Q9NSB8;Q9Y566;Q9BYB0}
	Pathogen[sptP P74873] interacts with 3 human partners:{Q9UPX8;Q9NSB8;Q9Y566}
	Pathogen[sipA E1WAC6] interacts with 4 human partners:{Q9UPX8;Q9NSB8;Q9Y566;Q9BYB0}
	Pathogen[sseF O84951] interacts with 4 human partners:{Q9UPX8;Q9NSB8;Q9Y566;Q9BYB0}
	Pathogen[spiC P0CZ04] interacts with 3 human partners:{Q9UPX8;Q9Y566;Q9BYB0}
	Pathogen[pipB2 Q8ZMM8] interacts with 3 human partners:{Q9UPX8;Q9Y566;Q9BYB0}
	Pathogen[sspH1 A4D0H6] interacts with 4 human partners:{Q9UPX8;Q9NSB8;Q9Y566;Q9BYB0}
	Pathogen[sipC E1WAC8] interacts with 4 human partners:{Q9UPX8;Q9NSB8;Q9Y566;Q9BYB0}
	Pathogen[sifA Q56061] interacts with 4 human partners:{Q9UPX8;Q9NSB8;Q9Y566;Q9BYB0}
	Pathogen[sipC P0CL47] interacts with 4 human partners:{Q9UPX8;Q9NSB8;Q9Y566;Q9BYB0}
	Pathogen[sseL Q8ZNG2] interacts with 4 human partners:{Q9UPX8;Q9NSB8;Q9Y566;Q9BYB0}
	Pathogen[sipB Q56134] interacts with 3 human partners:{Q9UPX8;Q9NSB8;Q9Y566}
	Pathogen[sopA Q8ZNR3] interacts with 4 human partners:{Q9UPX8;Q9NSB8;Q9Y566;Q9BYB0}
	Pathogen[sseJ Q9FD10] interacts with 4 human partners:{Q9UPX8;Q9NSB8;Q9Y566;Q9BYB0}
	Pathogen[sseI Q8ZQ79] interacts with 3 human partners:{Q9UPX8;Q9Y566;Q9BYB0}
	Pathogen[sipA P0CL52] interacts with 4 human partners:{Q9UPX8;Q9NSB8;Q9Y566;Q9BYB0}
[Cluster 31]GO:0042296+F	molecular_function	[name] ISG15 ligase activity	[def] "Catalysis of the covalent attachment of the ubiquitin-like protein ISG15 to other proteins." [GOC
	Pathogen[sseG O84952] interacts with 4 human partners:{P51965;Q9UII4;Q96LR5;O14933}
	Pathogen[spvB P74846] interacts with 3 human partners:{P51965;Q96LR5;O14933}
	Pathogen[spvC P0A2M9] interacts with 4 human partners:{P51965;Q9UII4;Q96LR5;O14933}
	Pathogen[sspH2 P0CE12] interacts with 4 human partners:{P51965;Q9UII4;Q96LR5;O14933}
	Pathogen[sopE O52623] interacts with 4 human partners:{P51965;Q9UII4;Q96LR5;O14933}
	Pathogen[sopE2 Q7CQD4] interacts with 3 human partners:{P51965;Q96LR5;O14933}
	Pathogen[sopB O30916] interacts with 4 human partners:{P51965;Q9UII4;Q96LR5;O14933}
	Pathogen[sopA E1WGZ9] interacts with 4 human partners:{P51965;Q9UII4;Q96LR5;O14933}
	Pathogen[avrA E1WAB0] interacts with 4 human partners:{P51965;Q9UII4;Q96LR5;O14933}
	Pathogen[slrP Q8ZQQ2] interacts with 4 human partners:{P51965;Q9UII4;Q96LR5;O14933}
	Pathogen[sptP P74873] interacts with 3 human partners:{P51965;Q96LR5;O14933}
	Pathogen[sipA E1WAC6] interacts with 4 human partners:{P51965;Q9UII4;Q96LR5;O14933}
	Pathogen[sseF O84951] interacts with 4 human partners:{P51965;Q9UII4;Q96LR5;O14933}
	Pathogen[spiC P0CZ04] interacts with 4 human partners:{P51965;Q9UII4;Q96LR5;O14933}
	Pathogen[pipB2 Q8ZMM8] interacts with 4 human partners:{P51965;Q9UII4;Q96LR5;O14933}
	Pathogen[sspH1 A4D0H6] interacts with 4 human partners:{P51965;Q9UII4;Q96LR5;O14933}
	Pathogen[sipC E1WAC8] interacts with 4 human partners:{P51965;Q9UII4;Q96LR5;O14933}
	Pathogen[sifA Q56061] interacts with 4 human partners:{P51965;Q9UII4;Q96LR5;O14933}
	Pathogen[sipC P0CL47] interacts with 4 human partners:{P51965;Q9UII4;Q96LR5;O14933}
	Pathogen[sseL Q8ZNG2] interacts with 4 human partners:{P51965;Q9UII4;Q96LR5;O14933}
	Pathogen[sipB Q56134] interacts with 3 human partners:{P51965;Q96LR5;O14933}
	Pathogen[sopA Q8ZNR3] interacts with 4 human partners:{P51965;Q9UII4;Q96LR5;O14933}
	Pathogen[sseJ Q9FD10] interacts with 4 human partners:{P51965;Q9UII4;Q96LR5;O14933}
	Pathogen[sseI Q8ZQ79] interacts with 4 human partners:{P51965;Q9UII4;Q96LR5;O14933}
	Pathogen[sipA P0CL52] interacts with 4 human partners:{P51965;Q9UII4;Q96LR5;O14933}
[Cluster 32]GO:0019871+F	molecular_function	[name] sodium channel inhibitor activity	[def] "Stops, prevents, or reduces the activity of a sodium channel." [GOC
	Pathogen[sseG O84952] interacts with 2 human partners:{P46934;Q96PU5}
	Pathogen[spvB P74846] interacts with 2 human partners:{P46934;Q96PU5}
	Pathogen[spvC P0A2M9] interacts with 2 human partners:{P46934;Q96PU5}
	Pathogen[sspH2 P0CE12] interacts with 2 human partners:{P46934;Q96PU5}
	Pathogen[sopE O52623] interacts with 2 human partners:{P46934;Q96PU5}
	Pathogen[sopE2 Q7CQD4] interacts with 2 human partners:{P46934;Q96PU5}
	Pathogen[sopB O30916] interacts with 2 human partners:{P46934;Q96PU5}
	Pathogen[sopA E1WGZ9] interacts with 2 human partners:{P46934;Q96PU5}
	Pathogen[avrA E1WAB0] interacts with 2 human partners:{P46934;Q96PU5}
	Pathogen[slrP Q8ZQQ2] interacts with 2 human partners:{P46934;Q96PU5}
	Pathogen[sptP P74873] interacts with 2 human partners:{P46934;Q96PU5}
	Pathogen[sipA E1WAC6] interacts with 2 human partners:{P46934;Q96PU5}
	Pathogen[sseF O84951] interacts with 2 human partners:{P46934;Q96PU5}
	Pathogen[spiC P0CZ04] interacts with 2 human partners:{P46934;Q96PU5}
	Pathogen[pipB2 Q8ZMM8] interacts with 2 human partners:{P46934;Q96PU5}
	Pathogen[sspH1 A4D0H6] interacts with 2 human partners:{P46934;Q96PU5}
	Pathogen[sipC E1WAC8] interacts with 2 human partners:{P46934;Q96PU5}
	Pathogen[sifA Q56061] interacts with 2 human partners:{P46934;Q96PU5}
	Pathogen[sipC P0CL47] interacts with 2 human partners:{P46934;Q96PU5}
	Pathogen[sseL Q8ZNG2] interacts with 2 human partners:{P46934;Q96PU5}
	Pathogen[sipB Q56134] interacts with 2 human partners:{P46934;Q96PU5}
	Pathogen[sopA Q8ZNR3] interacts with 2 human partners:{P46934;Q96PU5}
	Pathogen[sseJ Q9FD10] interacts with 2 human partners:{P46934;Q96PU5}
	Pathogen[sseI Q8ZQ79] interacts with 2 human partners:{P46934;Q96PU5}
	Pathogen[sipA P0CL52] interacts with 2 human partners:{P46934;Q96PU5}
[Cluster 33]GO:0004016+F	molecular_function	[name] adenylate cyclase activity	[def] "Catalysis of the reaction
	Pathogen[sseG O84952] interacts with 1 human partners:{P63092}
	Pathogen[spvB P74846] interacts with 1 human partners:{P63092}
	Pathogen[spvC P0A2M9] interacts with 1 human partners:{P63092}
	Pathogen[sspH2 P0CE12] interacts with 1 human partners:{P63092}
	Pathogen[sopE O52623] interacts with 2 human partners:{Q96PN6;P63092}
	Pathogen[sopE2 Q7CQD4] interacts with 1 human partners:{P63092}
	Pathogen[sopB O30916] interacts with 1 human partners:{P63092}
	Pathogen[sopA E1WGZ9] interacts with 1 human partners:{P63092}
	Pathogen[avrA E1WAB0] interacts with 1 human partners:{P63092}
	Pathogen[slrP Q8ZQQ2] interacts with 2 human partners:{Q96PN6;P63092}
	Pathogen[sptP P74873] interacts with 1 human partners:{P63092}
	Pathogen[sipA E1WAC6] interacts with 1 human partners:{P63092}
	Pathogen[sseF O84951] interacts with 1 human partners:{P63092}
	Pathogen[spiC P0CZ04] interacts with 1 human partners:{P63092}
	Pathogen[pipB2 Q8ZMM8] interacts with 1 human partners:{P63092}
	Pathogen[sspH1 A4D0H6] interacts with 1 human partners:{P63092}
	Pathogen[sipC E1WAC8] interacts with 1 human partners:{P63092}
	Pathogen[sifA Q56061] interacts with 2 human partners:{Q96PN6;P63092}
	Pathogen[sipC P0CL47] interacts with 1 human partners:{P63092}
	Pathogen[sseL Q8ZNG2] interacts with 1 human partners:{P63092}
	Pathogen[sipB Q56134] interacts with 1 human partners:{P63092}
	Pathogen[sopA Q8ZNR3] interacts with 1 human partners:{P63092}
	Pathogen[sseJ Q9FD10] interacts with 1 human partners:{P63092}
	Pathogen[sseI Q8ZQ79] interacts with 1 human partners:{P63092}
	Pathogen[sipA P0CL52] interacts with 1 human partners:{P63092}
[Cluster 34]GO:0019003+F	molecular_function	[name] GDP binding	[def] "Interacting selectively and non-covalently with GDP, guanosine 5'-diphosphate." [GOC
	Pathogen[sseG O84952] interacts with 23 human partners:{P51149;P20339;Q9HB90;Q14232;P55040;Q15907;P11488;P20338;Q96S21;P36406;P01116;P61019;P36404;Q9UL25;P51151;Q96A58;P61106;Q9NVJ2;P51157;P62745;P10301;P36405;P61224}
	Pathogen[spvB P74846] interacts with 23 human partners:{P51149;P20339;Q9HB90;Q14232;P55040;Q15907;P11488;P20338;Q96S21;P36406;P01116;P61019;P36404;Q9UL25;P51151;Q96A58;P61106;Q9NVJ2;P51157;P62745;P10301;P36405;P61224}
	Pathogen[spvC P0A2M9] interacts with 23 human partners:{P51149;P20339;Q9HB90;Q14232;P55040;Q15907;P11488;P20338;Q96S21;P36406;P01116;P61019;P36404;Q9UL25;P51151;Q96A58;P61106;Q9NVJ2;P51157;P62745;P10301;P36405;P61224}
	Pathogen[sspH2 P0CE12] interacts with 23 human partners:{P51149;P20339;Q9HB90;Q14232;P55040;Q15907;P11488;P20338;Q96S21;P36406;P01116;P61019;P36404;Q9UL25;P51151;Q96A58;P61106;Q9NVJ2;P51157;P62745;P10301;P36405;P61224}
	Pathogen[sopE O52623] interacts with 22 human partners:{P51149;Q9HB90;Q14232;P55040;Q15907;P11488;P20338;Q96S21;P36406;P01116;P61019;P36404;Q9UL25;P51151;Q96A58;P61106;Q9NVJ2;P51157;P62745;P10301;P36405;P61224}
	Pathogen[sopE2 Q7CQD4] interacts with 19 human partners:{P51149;P20339;Q9HB90;P55040;P11488;P20338;P36406;P01116;P61019;P36404;Q9UL25;P51151;Q96A58;P61106;Q9NVJ2;P62745;P10301;P36405;P61224}
	Pathogen[sopB O30916] interacts with 23 human partners:{P51149;P20339;Q9HB90;Q14232;P55040;Q15907;P11488;P20338;Q96S21;P36406;P01116;P61019;P36404;Q9UL25;P51151;Q96A58;P61106;Q9NVJ2;P51157;P62745;P10301;P36405;P61224}
	Pathogen[sopA E1WGZ9] interacts with 23 human partners:{P51149;P20339;Q9HB90;Q14232;P55040;Q15907;P11488;P20338;Q96S21;P36406;P01116;P61019;P36404;Q9UL25;P51151;Q96A58;P61106;Q9NVJ2;P51157;P62745;P10301;P36405;P61224}
	Pathogen[avrA E1WAB0] interacts with 23 human partners:{P51149;P20339;Q9HB90;Q14232;P55040;Q15907;P11488;P20338;Q96S21;P36406;P01116;P61019;P36404;Q9UL25;P51151;Q96A58;P61106;Q9NVJ2;P51157;P62745;P10301;P36405;P61224}
	Pathogen[slrP Q8ZQQ2] interacts with 26 human partners:{P51149;P20339;Q9HB90;Q14232;P55040;Q15907;P11488;P20338;Q96S21;P35558;Q8IYM1;P36406;P01116;P61019;P36404;Q9UL25;P61011;P51151;Q96A58;P61106;Q9NVJ2;P51157;P62745;P10301;P36405;P61224}
	Pathogen[sptP P74873] interacts with 23 human partners:{P51149;P20339;Q9HB90;Q14232;P55040;Q15907;P11488;P20338;Q96S21;P36406;P01116;P61019;P36404;Q9UL25;P51151;Q96A58;P61106;Q9NVJ2;P51157;P62745;P10301;P36405;P61224}
	Pathogen[sipA E1WAC6] interacts with 23 human partners:{P51149;P20339;Q9HB90;Q14232;P55040;Q15907;P11488;P20338;Q96S21;P36406;P01116;P61019;P36404;Q9UL25;P51151;Q96A58;P61106;Q9NVJ2;P51157;P62745;P10301;P36405;P61224}
	Pathogen[sseF O84951] interacts with 23 human partners:{P51149;P20339;Q9HB90;Q14232;P55040;Q15907;P11488;P20338;Q96S21;P36406;P01116;P61019;P36404;Q9UL25;P51151;Q96A58;P61106;Q9NVJ2;P51157;P62745;P10301;P36405;P61224}
	Pathogen[spiC P0CZ04] interacts with 23 human partners:{P51149;P20339;Q9HB90;Q14232;P55040;Q15907;P11488;P20338;Q96S21;P36406;P01116;P61019;P36404;Q9UL25;P51151;Q96A58;P61106;Q9NVJ2;P51157;P62745;P10301;P36405;P61224}
	Pathogen[pipB2 Q8ZMM8] interacts with 23 human partners:{P51149;P20339;Q9HB90;Q14232;P55040;Q15907;P11488;P20338;Q96S21;P36406;P01116;P61019;P36404;Q9UL25;P51151;Q96A58;P61106;Q9NVJ2;P51157;P62745;P10301;P36405;P61224}
	Pathogen[sspH1 A4D0H6] interacts with 23 human partners:{P51149;P20339;Q9HB90;Q14232;P55040;Q15907;P11488;P20338;Q96S21;P36406;P01116;P61019;P36404;Q9UL25;P51151;Q96A58;P61106;Q9NVJ2;P51157;P62745;P10301;P36405;P61224}
	Pathogen[sipC E1WAC8] interacts with 22 human partners:{P51149;P20339;Q9HB90;P55040;Q15907;P11488;P20338;Q96S21;P36406;P01116;P61019;P36404;Q9UL25;P51151;Q96A58;P61106;Q9NVJ2;P51157;P62745;P10301;P36405;P61224}
	Pathogen[sifA Q56061] interacts with 23 human partners:{P20339;Q9HB90;Q14232;P55040;Q15907;P11488;P20338;Q96S21;P35558;P36406;P01116;P61019;P36404;Q9UL25;P51151;Q96A58;P61106;Q9NVJ2;P51157;P62745;P10301;P36405;P61224}
	Pathogen[sipC P0CL47] interacts with 22 human partners:{P51149;P20339;Q9HB90;P55040;Q15907;P11488;P20338;Q96S21;P36406;P01116;P61019;P36404;Q9UL25;P51151;Q96A58;P61106;Q9NVJ2;P51157;P62745;P10301;P36405;P61224}
	Pathogen[sseL Q8ZNG2] interacts with 23 human partners:{P51149;P20339;Q9HB90;Q14232;P55040;Q15907;P11488;P20338;Q96S21;P36406;P01116;P61019;P36404;Q9UL25;P51151;Q96A58;P61106;Q9NVJ2;P51157;P62745;P10301;P36405;P61224}
	Pathogen[sipB Q56134] interacts with 18 human partners:{P51149;P20339;Q9HB90;P55040;P11488;P20338;P36406;P01116;P61019;P36404;Q9UL25;Q96A58;P61106;Q9NVJ2;P62745;P10301;P36405;P61224}
	Pathogen[sopA Q8ZNR3] interacts with 23 human partners:{P51149;P20339;Q9HB90;Q14232;P55040;Q15907;P11488;P20338;Q96S21;P36406;P01116;P61019;P36404;Q9UL25;P51151;Q96A58;P61106;Q9NVJ2;P51157;P62745;P10301;P36405;P61224}
	Pathogen[sseJ Q9FD10] interacts with 23 human partners:{P51149;P20339;Q9HB90;Q14232;P55040;Q15907;P11488;P20338;Q96S21;P36406;P01116;P61019;P36404;Q9UL25;P51151;Q96A58;P61106;Q9NVJ2;P51157;P62745;P10301;P36405;P61224}
	Pathogen[sseI Q8ZQ79] interacts with 23 human partners:{P51149;P20339;Q9HB90;Q14232;P55040;Q15907;P11488;P20338;Q96S21;P36406;P01116;P61019;P36404;Q9UL25;P51151;Q96A58;P61106;Q9NVJ2;P51157;P62745;P10301;P36405;P61224}
	Pathogen[sipA P0CL52] interacts with 23 human partners:{P51149;P20339;Q9HB90;Q14232;P55040;Q15907;P11488;P20338;Q96S21;P36406;P01116;P61019;P36404;Q9UL25;P51151;Q96A58;P61106;Q9NVJ2;P51157;P62745;P10301;P36405;P61224}
[Cluster 35]GO:0038062+F	
	Pathogen[sseG O84952] interacts with 1 human partners:{Q08345}
	Pathogen[spvB P74846] interacts with 1 human partners:{Q08345}
	Pathogen[spvC P0A2M9] interacts with 1 human partners:{Q08345}
	Pathogen[sspH2 P0CE12] interacts with 1 human partners:{Q08345}
	Pathogen[sopE O52623] interacts with 2 human partners:{Q08345;Q16832}
	Pathogen[sopE2 Q7CQD4] interacts with 1 human partners:{Q08345}
	Pathogen[sopB O30916] interacts with 1 human partners:{Q08345}
	Pathogen[sopA E1WGZ9] interacts with 1 human partners:{Q08345}
	Pathogen[avrA E1WAB0] interacts with 1 human partners:{Q08345}
	Pathogen[slrP Q8ZQQ2] interacts with 2 human partners:{Q08345;Q16832}
	Pathogen[sptP P74873] interacts with 1 human partners:{Q08345}
	Pathogen[sipA E1WAC6] interacts with 1 human partners:{Q08345}
	Pathogen[sseF O84951] interacts with 1 human partners:{Q08345}
	Pathogen[spiC P0CZ04] interacts with 2 human partners:{Q08345;Q16832}
	Pathogen[pipB2 Q8ZMM8] interacts with 1 human partners:{Q08345}
	Pathogen[sspH1 A4D0H6] interacts with 1 human partners:{Q08345}
	Pathogen[sipC E1WAC8] interacts with 1 human partners:{Q08345}
	Pathogen[sifA Q56061] interacts with 2 human partners:{Q08345;Q16832}
	Pathogen[sipC P0CL47] interacts with 1 human partners:{Q08345}
	Pathogen[sseL Q8ZNG2] interacts with 1 human partners:{Q08345}
	Pathogen[sipB Q56134] interacts with 1 human partners:{Q08345}
	Pathogen[sopA Q8ZNR3] interacts with 1 human partners:{Q08345}
	Pathogen[sseJ Q9FD10] interacts with 1 human partners:{Q08345}
	Pathogen[sseI Q8ZQ79] interacts with 1 human partners:{Q08345}
	Pathogen[sipA P0CL52] interacts with 1 human partners:{Q08345}
[Cluster 36]GO:0000149+F	molecular_function	[name] SNARE binding	[def] "Interacting selectively and non-covalently with a SNARE (soluble N-ethylmaleimide-sensitive factor attached protein receptor) protein." [PMID
	Pathogen[sseG O84952] interacts with 7 human partners:{O95295;Q12846;Q03135;P61764;P51636;O14810;Q6PUV4}
	Pathogen[spvB P74846] interacts with 10 human partners:{O95295;Q12846;Q03135;P54920;Q9HC96;Q8WVH0;P61764;P51636;O14810;Q6PUV4}
	Pathogen[spvC P0A2M9] interacts with 7 human partners:{O95295;Q12846;Q03135;P61764;P51636;O14810;Q6PUV4}
	Pathogen[sspH2 P0CE12] interacts with 5 human partners:{O95295;Q12846;Q03135;P61764;P51636}
	Pathogen[sopE O52623] interacts with 5 human partners:{O95295;Q12846;Q03135;P61764;P51636}
	Pathogen[sopE2 Q7CQD4] interacts with 4 human partners:{O95295;Q03135;P61764;P51636}
	Pathogen[sopB O30916] interacts with 7 human partners:{O95295;Q12846;Q03135;P61764;P51636;O14810;Q6PUV4}
	Pathogen[sopA E1WGZ9] interacts with 7 human partners:{O95295;Q12846;Q03135;P61764;P51636;O14810;Q6PUV4}
	Pathogen[avrA E1WAB0] interacts with 4 human partners:{Q12846;Q03135;P61764;P51636}
	Pathogen[slrP Q8ZQQ2] interacts with 10 human partners:{O95295;Q12846;Q03135;Q16623;P54920;Q9HC96;P61764;P51636;O14810;Q6PUV4}
	Pathogen[sptP P74873] interacts with 3 human partners:{Q03135;P61764;P51636}
	Pathogen[sipA E1WAC6] interacts with 7 human partners:{O95295;Q12846;Q03135;P61764;P51636;O14810;Q6PUV4}
	Pathogen[sseF O84951] interacts with 7 human partners:{O95295;Q12846;Q03135;P61764;P51636;O14810;Q6PUV4}
	Pathogen[spiC P0CZ04] interacts with 11 human partners:{O95295;Q12846;Q03135;P54920;Q9HC96;Q8WVH0;P61764;P51636;P60520;O14810;Q6PUV4}
	Pathogen[pipB2 Q8ZMM8] interacts with 5 human partners:{O95295;Q12846;Q03135;P61764;P51636}
	Pathogen[sspH1 A4D0H6] interacts with 7 human partners:{O95295;Q12846;Q03135;P61764;P51636;O14810;Q6PUV4}
	Pathogen[sipC E1WAC8] interacts with 5 human partners:{O95295;Q12846;Q03135;P61764;P51636}
	Pathogen[sifA Q56061] interacts with 8 human partners:{O95295;Q12846;Q03135;Q8WVH0;P61764;P51636;O14810;Q6PUV4}
	Pathogen[sipC P0CL47] interacts with 5 human partners:{O95295;Q12846;Q03135;P61764;P51636}
	Pathogen[sseL Q8ZNG2] interacts with 5 human partners:{O95295;Q12846;Q03135;P61764;P51636}
	Pathogen[sipB Q56134] interacts with 4 human partners:{Q12846;Q03135;P61764;P51636}
	Pathogen[sopA Q8ZNR3] interacts with 7 human partners:{O95295;Q12846;Q03135;P61764;P51636;O14810;Q6PUV4}
	Pathogen[sseJ Q9FD10] interacts with 7 human partners:{O95295;Q12846;Q03135;P61764;P51636;O14810;Q6PUV4}
	Pathogen[sseI Q8ZQ79] interacts with 3 human partners:{Q03135;P61764;P51636}
	Pathogen[sipA P0CL52] interacts with 7 human partners:{O95295;Q12846;Q03135;P61764;P51636;O14810;Q6PUV4}
[Cluster 37]GO:0005527+F	molecular_function	[name] macrolide binding	[def] "Interacting selectively and non-covalently with a macrolide, any of a large group of structurally related antibiotics produced by Streptomyces species." [GOC
	Pathogen[sseG O84952] interacts with 1 human partners:{P62942}
	Pathogen[spvB P74846] interacts with 1 human partners:{P62942}
	Pathogen[spvC P0A2M9] interacts with 1 human partners:{P62942}
	Pathogen[sspH2 P0CE12] interacts with 1 human partners:{P62942}
	Pathogen[sopE O52623] interacts with 1 human partners:{P62942}
	Pathogen[sopE2 Q7CQD4] interacts with 1 human partners:{P62942}
	Pathogen[sopB O30916] interacts with 1 human partners:{P62942}
	Pathogen[sopA E1WGZ9] interacts with 1 human partners:{P62942}
	Pathogen[avrA E1WAB0] interacts with 1 human partners:{P62942}
	Pathogen[slrP Q8ZQQ2] interacts with 1 human partners:{P62942}
	Pathogen[sptP P74873] interacts with 1 human partners:{P62942}
	Pathogen[sipA E1WAC6] interacts with 1 human partners:{P62942}
	Pathogen[sseF O84951] interacts with 1 human partners:{P62942}
	Pathogen[spiC P0CZ04] interacts with 1 human partners:{P62942}
	Pathogen[pipB2 Q8ZMM8] interacts with 1 human partners:{P62942}
	Pathogen[sspH1 A4D0H6] interacts with 1 human partners:{P62942}
	Pathogen[sipC E1WAC8] interacts with 1 human partners:{P62942}
	Pathogen[sifA Q56061] interacts with 1 human partners:{P62942}
	Pathogen[sipC P0CL47] interacts with 1 human partners:{P62942}
	Pathogen[sseL Q8ZNG2] interacts with 1 human partners:{P62942}
	Pathogen[sipB Q56134] interacts with 1 human partners:{P62942}
	Pathogen[sopA Q8ZNR3] interacts with 1 human partners:{P62942}
	Pathogen[sseJ Q9FD10] interacts with 1 human partners:{P62942}
	Pathogen[sseI Q8ZQ79] interacts with 1 human partners:{P62942}
	Pathogen[sipA P0CL52] interacts with 1 human partners:{P62942}
[Cluster 38]GO:0042288+F	molecular_function	[name] MHC class I protein binding	[def] "Interacting selectively and non-covalently with major histocompatibility complex class I molecules_ a set of molecules displayed on cell surfaces that are responsible for lymphocyte recognition and antigen presentation." [GOC
	Pathogen[sseG O84952] interacts with 2 human partners:{P68371;P07437}
	Pathogen[spvB P74846] interacts with 2 human partners:{P68371;P07437}
	Pathogen[spvC P0A2M9] interacts with 2 human partners:{P68371;P07437}
	Pathogen[sspH2 P0CE12] interacts with 2 human partners:{P68371;P07437}
	Pathogen[sopE O52623] interacts with 2 human partners:{P68371;P07437}
	Pathogen[sopE2 Q7CQD4] interacts with 2 human partners:{P68371;P07437}
	Pathogen[sopB O30916] interacts with 2 human partners:{P68371;P07437}
	Pathogen[sopA E1WGZ9] interacts with 2 human partners:{P68371;P07437}
	Pathogen[avrA E1WAB0] interacts with 2 human partners:{P68371;P07437}
	Pathogen[slrP Q8ZQQ2] interacts with 3 human partners:{P26718;P68371;P07437}
	Pathogen[sptP P74873] interacts with 2 human partners:{P68371;P07437}
	Pathogen[sipA E1WAC6] interacts with 2 human partners:{P68371;P07437}
	Pathogen[sseF O84951] interacts with 2 human partners:{P68371;P07437}
	Pathogen[spiC P0CZ04] interacts with 2 human partners:{P68371;P07437}
	Pathogen[pipB2 Q8ZMM8] interacts with 2 human partners:{P68371;P07437}
	Pathogen[sspH1 A4D0H6] interacts with 2 human partners:{P68371;P07437}
	Pathogen[sipC E1WAC8] interacts with 2 human partners:{P68371;P07437}
	Pathogen[sifA Q56061] interacts with 2 human partners:{P68371;P07437}
	Pathogen[sipC P0CL47] interacts with 2 human partners:{P68371;P07437}
	Pathogen[sseL Q8ZNG2] interacts with 2 human partners:{P68371;P07437}
	Pathogen[sipB Q56134] interacts with 2 human partners:{P68371;P07437}
	Pathogen[sopA Q8ZNR3] interacts with 2 human partners:{P68371;P07437}
	Pathogen[sseJ Q9FD10] interacts with 2 human partners:{P68371;P07437}
	Pathogen[sseI Q8ZQ79] interacts with 2 human partners:{P68371;P07437}
	Pathogen[sipA P0CL52] interacts with 2 human partners:{P68371;P07437}
[Cluster 39]GO:0004629+F	molecular_function	[name] phospholipase C activity	[def] "Catalysis of the reaction
	Pathogen[sseG O84952] interacts with 8 human partners:{Q15147;Q8N3E9;P30542;Q9BRC7;P16885;Q9P212;P19174;P51178}
	Pathogen[spvB P74846] interacts with 7 human partners:{Q15147;Q8N3E9;P30542;P16885;Q9P212;P19174;P51178}
	Pathogen[spvC P0A2M9] interacts with 8 human partners:{Q15147;Q8N3E9;P30542;Q9BRC7;P16885;Q9P212;P19174;P51178}
	Pathogen[sspH2 P0CE12] interacts with 6 human partners:{P30101;Q8N3E9;P16885;Q9P212;P19174;P51178}
	Pathogen[sopE O52623] interacts with 10 human partners:{Q15147;Q8N3E9;Q9NQ66;Q15111;Q9BRC7;P16885;Q9P212;P19174;Q86YW0;P51178}
	Pathogen[sopE2 Q7CQD4] interacts with 3 human partners:{P16885;Q9P212;P19174}
	Pathogen[sopB O30916] interacts with 5 human partners:{Q8N3E9;P16885;Q9P212;P19174;P51178}
	Pathogen[sopA E1WGZ9] interacts with 10 human partners:{Q15147;Q8N3E9;P30542;Q15111;Q9BRC7;P16885;Q9P212;P19174;Q86YW0;P51178}
	Pathogen[avrA E1WAB0] interacts with 6 human partners:{Q15147;Q8N3E9;P16885;Q9P212;P19174;P51178}
	Pathogen[slrP Q8ZQQ2] interacts with 15 human partners:{Q9UPR0;Q15147;P30101;Q8N3E9;Q4KWH8;Q9NQ66;Q15111;Q9BRC7;P16885;Q15027;Q01970;Q9P212;Q00722;P19174;P51178}
	Pathogen[sptP P74873] interacts with 6 human partners:{Q15147;Q8N3E9;P16885;Q9P212;P19174;P51178}
	Pathogen[sipA E1WAC6] interacts with 8 human partners:{Q15147;Q8N3E9;P30542;Q9BRC7;P16885;Q9P212;P19174;P51178}
	Pathogen[sseF O84951] interacts with 8 human partners:{Q15147;Q8N3E9;P30542;Q9BRC7;P16885;Q9P212;P19174;P51178}
	Pathogen[spiC P0CZ04] interacts with 8 human partners:{Q15147;P30101;Q8N3E9;P30542;P16885;Q9P212;P19174;P51178}
	Pathogen[pipB2 Q8ZMM8] interacts with 6 human partners:{Q15147;Q8N3E9;P16885;Q9P212;P19174;P51178}
	Pathogen[sspH1 A4D0H6] interacts with 7 human partners:{Q15147;Q8N3E9;P30542;P16885;Q9P212;P19174;P51178}
	Pathogen[sipC E1WAC8] interacts with 5 human partners:{Q8N3E9;P16885;Q9P212;P19174;P51178}
	Pathogen[sifA Q56061] interacts with 11 human partners:{Q15147;Q8N3E9;Q9NQ66;Q15111;Q9BRC7;P16885;Q15027;Q9P212;P19174;Q86YW0;P51178}
	Pathogen[sipC P0CL47] interacts with 5 human partners:{Q8N3E9;P16885;Q9P212;P19174;P51178}
	Pathogen[sseL Q8ZNG2] interacts with 7 human partners:{Q15147;Q8N3E9;Q9BRC7;P16885;Q9P212;P19174;P51178}
	Pathogen[sipB Q56134] interacts with 5 human partners:{Q8N3E9;P16885;Q9P212;P19174;P51178}
	Pathogen[sopA Q8ZNR3] interacts with 10 human partners:{Q15147;Q8N3E9;P30542;Q15111;Q9BRC7;P16885;Q9P212;P19174;Q86YW0;P51178}
	Pathogen[sseJ Q9FD10] interacts with 8 human partners:{Q15147;Q8N3E9;Q9BRC7;P16885;Q9P212;P19174;Q86YW0;P51178}
	Pathogen[sseI Q8ZQ79] interacts with 7 human partners:{Q15147;Q8N3E9;Q9BRC7;P16885;Q9P212;P19174;P51178}
	Pathogen[sipA P0CL52] interacts with 8 human partners:{Q15147;Q8N3E9;P30542;Q9BRC7;P16885;Q9P212;P19174;P51178}
[Cluster 40]GO:0000146+F	molecular_function	[name] microfilament motor activity	[def] "Catalysis of movement along a microfilament, coupled to the hydrolysis of a nucleoside triphosphate (usually ATP)." [GOC
	Pathogen[sseG O84952] interacts with 17 human partners:{P12883;Q7Z406;Q9ULV0;P35579;P13533;Q9Y623;Q13459;P11055;Q9Y4I1;Q9UKX3;Q12965;Q8NEV4;Q9UKX2;P35580;O94832;O43795;Q13402}
	Pathogen[spvB P74846] interacts with 17 human partners:{P12883;Q7Z406;Q9ULV0;P35579;P13533;Q9Y623;Q13459;P11055;Q9Y4I1;Q9UKX3;Q12965;Q8NEV4;Q9UKX2;P35580;O94832;O43795;Q13402}
	Pathogen[spvC P0A2M9] interacts with 17 human partners:{P12883;Q7Z406;Q9ULV0;P35579;P13533;Q9Y623;Q13459;P11055;Q9Y4I1;Q9UKX3;Q12965;Q8NEV4;Q9UKX2;P35580;O94832;O43795;Q13402}
	Pathogen[sspH2 P0CE12] interacts with 15 human partners:{P12883;Q7Z406;Q9ULV0;P35579;P13533;Q9Y623;Q13459;P11055;Q9Y4I1;Q12965;Q8NEV4;Q9UKX2;P35580;O43795;Q13402}
	Pathogen[sopE O52623] interacts with 17 human partners:{P12883;Q7Z406;Q9ULV0;P35579;P13533;Q9Y623;Q13459;P11055;Q9Y4I1;Q9UKX3;Q12965;Q8NEV4;Q9UKX2;P35580;O94832;O43795;Q13402}
	Pathogen[sopE2 Q7CQD4] interacts with 16 human partners:{P12883;Q7Z406;Q9ULV0;P35579;P13533;Q9Y623;Q13459;P11055;Q9Y4I1;Q9UKX3;Q12965;Q8NEV4;Q9UKX2;P35580;O43795;Q13402}
	Pathogen[sopB O30916] interacts with 17 human partners:{P12883;Q7Z406;Q9ULV0;P35579;P13533;Q9Y623;Q13459;P11055;Q9Y4I1;Q9UKX3;Q12965;Q8NEV4;Q9UKX2;P35580;O94832;O43795;Q13402}
	Pathogen[sopA E1WGZ9] interacts with 17 human partners:{P12883;Q7Z406;Q9ULV0;P35579;P13533;Q9Y623;Q13459;P11055;Q9Y4I1;Q9UKX3;Q12965;Q8NEV4;Q9UKX2;P35580;O94832;O43795;Q13402}
	Pathogen[avrA E1WAB0] interacts with 16 human partners:{P12883;Q7Z406;Q9ULV0;P35579;P13533;Q9Y623;Q13459;P11055;Q9Y4I1;Q9UKX3;Q12965;Q8NEV4;Q9UKX2;P35580;O43795;Q13402}
	Pathogen[slrP Q8ZQQ2] interacts with 17 human partners:{P12883;Q7Z406;Q9ULV0;P35579;P13533;Q9Y623;Q13459;P11055;Q9Y4I1;Q9UKX3;Q12965;Q8NEV4;Q9UKX2;P35580;O94832;O43795;Q13402}
	Pathogen[sptP P74873] interacts with 16 human partners:{P12883;Q7Z406;Q9ULV0;P35579;P13533;Q9Y623;Q13459;P11055;Q9Y4I1;Q9UKX3;Q12965;Q8NEV4;Q9UKX2;P35580;O43795;Q13402}
	Pathogen[sipA E1WAC6] interacts with 17 human partners:{P12883;Q7Z406;Q9ULV0;P35579;P13533;Q9Y623;Q13459;P11055;Q9Y4I1;Q9UKX3;Q12965;Q8NEV4;Q9UKX2;P35580;O94832;O43795;Q13402}
	Pathogen[sseF O84951] interacts with 17 human partners:{P12883;Q7Z406;Q9ULV0;P35579;P13533;Q9Y623;Q13459;P11055;Q9Y4I1;Q9UKX3;Q12965;Q8NEV4;Q9UKX2;P35580;O94832;O43795;Q13402}
	Pathogen[spiC P0CZ04] interacts with 17 human partners:{P12883;Q7Z406;Q9ULV0;P35579;P13533;Q9Y623;Q13459;P11055;Q9Y4I1;Q9UKX3;Q12965;Q8NEV4;Q9UKX2;P35580;O94832;O43795;Q13402}
	Pathogen[pipB2 Q8ZMM8] interacts with 17 human partners:{P12883;Q7Z406;Q9ULV0;P35579;P13533;Q9Y623;Q13459;P11055;Q9Y4I1;Q9UKX3;Q12965;Q8NEV4;Q9UKX2;P35580;O94832;O43795;Q13402}
	Pathogen[sspH1 A4D0H6] interacts with 17 human partners:{P12883;Q7Z406;Q9ULV0;P35579;P13533;Q9Y623;Q13459;P11055;Q9Y4I1;Q9UKX3;Q12965;Q8NEV4;Q9UKX2;P35580;O94832;O43795;Q13402}
	Pathogen[sipC E1WAC8] interacts with 17 human partners:{P12883;Q7Z406;Q9ULV0;P35579;P13533;Q9Y623;Q13459;P11055;Q9Y4I1;Q9UKX3;Q12965;Q8NEV4;Q9UKX2;P35580;O94832;O43795;Q13402}
	Pathogen[sifA Q56061] interacts with 17 human partners:{P12883;Q7Z406;Q9ULV0;P35579;P13533;Q9Y623;Q13459;P11055;Q9Y4I1;Q9UKX3;Q12965;Q8NEV4;Q9UKX2;P35580;O94832;O43795;Q13402}
	Pathogen[sipC P0CL47] interacts with 17 human partners:{P12883;Q7Z406;Q9ULV0;P35579;P13533;Q9Y623;Q13459;P11055;Q9Y4I1;Q9UKX3;Q12965;Q8NEV4;Q9UKX2;P35580;O94832;O43795;Q13402}
	Pathogen[sseL Q8ZNG2] interacts with 17 human partners:{P12883;Q7Z406;Q9ULV0;P35579;P13533;Q9Y623;Q13459;P11055;Q9Y4I1;Q9UKX3;Q12965;Q8NEV4;Q9UKX2;P35580;O94832;O43795;Q13402}
	Pathogen[sipB Q56134] interacts with 17 human partners:{P12883;Q7Z406;Q9ULV0;P35579;P13533;Q9Y623;Q13459;P11055;Q9Y4I1;Q9UKX3;Q12965;Q8NEV4;Q9UKX2;P35580;O94832;O43795;Q13402}
	Pathogen[sopA Q8ZNR3] interacts with 17 human partners:{P12883;Q7Z406;Q9ULV0;P35579;P13533;Q9Y623;Q13459;P11055;Q9Y4I1;Q9UKX3;Q12965;Q8NEV4;Q9UKX2;P35580;O94832;O43795;Q13402}
	Pathogen[sseJ Q9FD10] interacts with 17 human partners:{P12883;Q7Z406;Q9ULV0;P35579;P13533;Q9Y623;Q13459;P11055;Q9Y4I1;Q9UKX3;Q12965;Q8NEV4;Q9UKX2;P35580;O94832;O43795;Q13402}
	Pathogen[sseI Q8ZQ79] interacts with 17 human partners:{P12883;Q7Z406;Q9ULV0;P35579;P13533;Q9Y623;Q13459;P11055;Q9Y4I1;Q9UKX3;Q12965;Q8NEV4;Q9UKX2;P35580;O94832;O43795;Q13402}
	Pathogen[sipA P0CL52] interacts with 17 human partners:{P12883;Q7Z406;Q9ULV0;P35579;P13533;Q9Y623;Q13459;P11055;Q9Y4I1;Q9UKX3;Q12965;Q8NEV4;Q9UKX2;P35580;O94832;O43795;Q13402}
[Cluster 41]GO:0051373+F	molecular_function	[name] FATZ binding	[def] "Interacting selectively and non-covalently with a family of FATZ proteins, filamin-, actinin-, and telethonin-binding proteins of the Z-disc of striated muscle. FATZ proteins are located in the Z-disc of the sarcomere and are involved in a complex network of interactions with other Z-band components." [PMID
	Pathogen[sseG O84952] interacts with 2 human partners:{P35609;O15273}
	Pathogen[spvB P74846] interacts with 1 human partners:{P35609}
	Pathogen[spvC P0A2M9] interacts with 2 human partners:{P35609;O15273}
	Pathogen[sspH2 P0CE12] interacts with 2 human partners:{P35609;O15273}
	Pathogen[sopE O52623] interacts with 1 human partners:{P35609}
	Pathogen[sopE2 Q7CQD4] interacts with 1 human partners:{P35609}
	Pathogen[sopB O30916] interacts with 2 human partners:{P35609;O15273}
	Pathogen[sopA E1WGZ9] interacts with 2 human partners:{P35609;O15273}
	Pathogen[avrA E1WAB0] interacts with 1 human partners:{P35609}
	Pathogen[slrP Q8ZQQ2] interacts with 2 human partners:{P35609;O15273}
	Pathogen[sptP P74873] interacts with 2 human partners:{P35609;O15273}
	Pathogen[sipA E1WAC6] interacts with 2 human partners:{P35609;O15273}
	Pathogen[sseF O84951] interacts with 2 human partners:{P35609;O15273}
	Pathogen[spiC P0CZ04] interacts with 2 human partners:{P35609;O15273}
	Pathogen[pipB2 Q8ZMM8] interacts with 1 human partners:{P35609}
	Pathogen[sspH1 A4D0H6] interacts with 2 human partners:{P35609;O15273}
	Pathogen[sipC E1WAC8] interacts with 1 human partners:{P35609}
	Pathogen[sifA Q56061] interacts with 2 human partners:{P35609;O15273}
	Pathogen[sipC P0CL47] interacts with 1 human partners:{P35609}
	Pathogen[sseL Q8ZNG2] interacts with 2 human partners:{P35609;O15273}
	Pathogen[sipB Q56134] interacts with 1 human partners:{P35609}
	Pathogen[sopA Q8ZNR3] interacts with 2 human partners:{P35609;O15273}
	Pathogen[sseJ Q9FD10] interacts with 1 human partners:{P35609}
	Pathogen[sseI Q8ZQ79] interacts with 1 human partners:{P35609}
	Pathogen[sipA P0CL52] interacts with 2 human partners:{P35609;O15273}
[Cluster 42]GO:0035259+F	molecular_function	[name] glucocorticoid receptor binding	[def] "Interacting selectively and non-covalently with a glucocorticoid receptor." [GOC
	Pathogen[sseG O84952] interacts with 4 human partners:{P40763;Q02790;Q04917;P51692}
	Pathogen[spvB P74846] interacts with 4 human partners:{P40763;Q02790;Q04917;P51692}
	Pathogen[spvC P0A2M9] interacts with 4 human partners:{P40763;Q02790;Q04917;P51692}
	Pathogen[sspH2 P0CE12] interacts with 4 human partners:{P40763;Q02790;Q04917;P51692}
	Pathogen[sopE O52623] interacts with 4 human partners:{P40763;Q02790;Q04917;P51692}
	Pathogen[sopE2 Q7CQD4] interacts with 3 human partners:{P40763;Q02790;P51692}
	Pathogen[sopB O30916] interacts with 4 human partners:{P40763;Q02790;Q04917;P51692}
	Pathogen[sopA E1WGZ9] interacts with 4 human partners:{P40763;Q02790;Q04917;P51692}
	Pathogen[avrA E1WAB0] interacts with 4 human partners:{P40763;Q02790;Q04917;P51692}
	Pathogen[slrP Q8ZQQ2] interacts with 6 human partners:{P40763;P15036;Q02790;Q04917;P17676;P51692}
	Pathogen[sptP P74873] interacts with 4 human partners:{P40763;Q02790;Q04917;P51692}
	Pathogen[sipA E1WAC6] interacts with 4 human partners:{P40763;Q02790;Q04917;P51692}
	Pathogen[sseF O84951] interacts with 4 human partners:{P40763;Q02790;Q04917;P51692}
	Pathogen[spiC P0CZ04] interacts with 4 human partners:{P40763;Q02790;Q04917;P51692}
	Pathogen[pipB2 Q8ZMM8] interacts with 4 human partners:{P40763;Q02790;Q04917;P51692}
	Pathogen[sspH1 A4D0H6] interacts with 4 human partners:{P40763;Q02790;Q04917;P51692}
	Pathogen[sipC E1WAC8] interacts with 4 human partners:{P40763;Q02790;Q04917;P51692}
	Pathogen[sifA Q56061] interacts with 4 human partners:{P40763;Q02790;Q04917;P51692}
	Pathogen[sipC P0CL47] interacts with 4 human partners:{P40763;Q02790;Q04917;P51692}
	Pathogen[sseL Q8ZNG2] interacts with 4 human partners:{P40763;Q02790;Q04917;P51692}
	Pathogen[sipB Q56134] interacts with 4 human partners:{P40763;Q02790;Q04917;P51692}
	Pathogen[sopA Q8ZNR3] interacts with 4 human partners:{P40763;Q02790;Q04917;P51692}
	Pathogen[sseJ Q9FD10] interacts with 4 human partners:{P40763;Q02790;Q04917;P51692}
	Pathogen[sseI Q8ZQ79] interacts with 4 human partners:{P40763;Q02790;Q04917;P51692}
	Pathogen[sipA P0CL52] interacts with 4 human partners:{P40763;Q02790;Q04917;P51692}
[Cluster 43]GO:0070064+F	molecular_function	[name] proline-rich region binding	[def] "Interacting selectively and non-covalently with a proline-rich region, i.e. a region that contains a high proportion of proline residues, in a protein." [GOC
	Pathogen[sseG O84952] interacts with 12 human partners:{P46934;Q5HYK7;P07737;P00519;P41240;Q9UHR4;Q9UQB8;Q15811;Q9NYB9;Q9NQC7;P10912;P46937}
	Pathogen[spvB P74846] interacts with 12 human partners:{P46934;Q5HYK7;P07737;P00519;P41240;Q9UHR4;Q9UQB8;Q15811;Q9NYB9;Q9NQC7;P10912;P46937}
	Pathogen[spvC P0A2M9] interacts with 11 human partners:{P46934;Q5HYK7;P07737;P00519;P41240;Q9UHR4;Q9UQB8;Q15811;Q9NYB9;P10912;P46937}
	Pathogen[sspH2 P0CE12] interacts with 10 human partners:{P46934;Q5HYK7;P00519;P41240;Q9UHR4;Q9UQB8;Q15811;Q9NYB9;Q9NQC7;P46937}
	Pathogen[sopE O52623] interacts with 11 human partners:{P46934;Q5HYK7;P07737;P00519;P41240;Q9UHR4;Q9UQB8;Q15811;Q9NYB9;P10912;P46937}
	Pathogen[sopE2 Q7CQD4] interacts with 9 human partners:{P46934;Q5HYK7;P07737;P00519;P41240;Q9UHR4;Q9UQB8;Q15811;Q9NYB9}
	Pathogen[sopB O30916] interacts with 10 human partners:{P46934;Q5HYK7;P07737;P00519;P41240;Q9UHR4;Q9UQB8;Q15811;Q9NYB9;P46937}
	Pathogen[sopA E1WGZ9] interacts with 13 human partners:{P46934;O00213;Q5HYK7;P07737;P00519;P41240;Q9UHR4;Q9UQB8;Q15811;Q9NYB9;Q9NQC7;P10912;P46937}
	Pathogen[avrA E1WAB0] interacts with 11 human partners:{P46934;Q5HYK7;P07737;P00519;P41240;Q9UHR4;Q9UQB8;Q15811;Q9NYB9;Q9NQC7;P46937}
	Pathogen[slrP Q8ZQQ2] interacts with 13 human partners:{P46934;O00213;Q5HYK7;P07737;P00519;P41240;Q9UHR4;Q9UQB8;Q15811;Q9NYB9;Q9NQC7;P10912;P46937}
	Pathogen[sptP P74873] interacts with 10 human partners:{P46934;Q5HYK7;P07737;P00519;P41240;Q9UHR4;Q9UQB8;Q15811;Q9NYB9;P46937}
	Pathogen[sipA E1WAC6] interacts with 12 human partners:{P46934;Q5HYK7;P07737;P00519;P41240;Q9UHR4;Q9UQB8;Q15811;Q9NYB9;Q9NQC7;P10912;P46937}
	Pathogen[sseF O84951] interacts with 12 human partners:{P46934;Q5HYK7;P07737;P00519;P41240;Q9UHR4;Q9UQB8;Q15811;Q9NYB9;Q9NQC7;P10912;P46937}
	Pathogen[spiC P0CZ04] interacts with 12 human partners:{P46934;Q5HYK7;P07737;P00519;P41240;Q9UHR4;Q9UQB8;Q15811;Q9NYB9;Q9NQC7;P10912;P46937}
	Pathogen[pipB2 Q8ZMM8] interacts with 11 human partners:{P46934;Q5HYK7;P07737;P00519;P41240;Q9UHR4;Q9UQB8;Q15811;Q9NYB9;Q9NQC7;P46937}
	Pathogen[sspH1 A4D0H6] interacts with 10 human partners:{P46934;Q5HYK7;P07737;P00519;P41240;Q9UHR4;Q9UQB8;Q15811;Q9NYB9;P46937}
	Pathogen[sipC E1WAC8] interacts with 11 human partners:{P46934;Q5HYK7;P07737;P00519;P41240;Q9UHR4;Q9UQB8;Q15811;Q9NYB9;P10912;P46937}
	Pathogen[sifA Q56061] interacts with 12 human partners:{P46934;Q5HYK7;P07737;P00519;P41240;Q9UHR4;Q9UQB8;Q15811;Q9NYB9;Q9NQC7;P10912;P46937}
	Pathogen[sipC P0CL47] interacts with 11 human partners:{P46934;Q5HYK7;P07737;P00519;P41240;Q9UHR4;Q9UQB8;Q15811;Q9NYB9;P10912;P46937}
	Pathogen[sseL Q8ZNG2] interacts with 12 human partners:{P46934;Q5HYK7;P07737;P00519;P41240;Q9UHR4;Q9UQB8;Q15811;Q9NYB9;Q9NQC7;P10912;P46937}
	Pathogen[sipB Q56134] interacts with 10 human partners:{P46934;Q5HYK7;P07737;P00519;P41240;Q9UHR4;Q9UQB8;Q15811;Q9NYB9;P10912}
	Pathogen[sopA Q8ZNR3] interacts with 13 human partners:{P46934;O00213;Q5HYK7;P07737;P00519;P41240;Q9UHR4;Q9UQB8;Q15811;Q9NYB9;Q9NQC7;P10912;P46937}
	Pathogen[sseJ Q9FD10] interacts with 11 human partners:{P46934;Q5HYK7;P07737;P00519;P41240;Q9UHR4;Q9UQB8;Q15811;Q9NYB9;Q9NQC7;P46937}
	Pathogen[sseI Q8ZQ79] interacts with 11 human partners:{P46934;Q5HYK7;P07737;P00519;P41240;Q9UHR4;Q9UQB8;Q15811;Q9NYB9;Q9NQC7;P46937}
	Pathogen[sipA P0CL52] interacts with 12 human partners:{P46934;Q5HYK7;P07737;P00519;P41240;Q9UHR4;Q9UQB8;Q15811;Q9NYB9;Q9NQC7;P10912;P46937}
[Cluster 44]GO:0005201+F	molecular_function	[name] extracellular matrix structural constituent	[def] "The action of a molecule that contributes to the structural integrity of the extracellular matrix." [GOC
	Pathogen[sseG O84952] interacts with 8 human partners:{O95967;P35555;P01730;P11047;P49747;O15232;P56705;Q02505}
	Pathogen[spvB P74846] interacts with 23 human partners:{O14904;P23142;P07942;Q05707;P21941;P23352;P02751;P12110;P98095;O95967;P02462;P35555;P01730;P11047;Q16363;P49747;O15232;Q75N90;P08123;P56705;Q02505;P35556;P08572}
	Pathogen[spvC P0A2M9] interacts with 8 human partners:{O95967;P35555;P01730;P11047;P49747;O15232;P56705;Q02505}
	Pathogen[sspH2 P0CE12] interacts with 14 human partners:{P23142;P07942;P21941;P12110;P02452;P98095;O95967;P35555;P01730;P49747;O15232;Q75N90;P56705;P35556}
	Pathogen[sopE O52623] interacts with 15 human partners:{P23142;P07942;Q05707;P21941;P98095;O95967;P35555;P11047;Q16363;P49747;O15232;Q75N90;P56705;Q02505;P35556}
	Pathogen[sopE2 Q7CQD4] interacts with 1 human partners:{P07942}
	Pathogen[sopB O30916] interacts with 5 human partners:{O95967;P35555;P11047;P49747;Q02505}
	Pathogen[sopA E1WGZ9] interacts with 9 human partners:{P07942;O95967;P35555;P01730;P11047;P49747;O15232;P56705;Q02505}
	Pathogen[avrA E1WAB0] interacts with 6 human partners:{O95967;P35555;P49747;O15232;P56705;Q02505}
	Pathogen[slrP Q8ZQQ2] interacts with 34 human partners:{O14904;P16112;P23142;P02458;Q14031;P48307;P20908;P56706;P07942;Q05707;Q17RW2;P21941;P12107;Q01955;P12110;P02452;P98095;O95967;P56704;P35555;P01730;Q8IZC6;P11047;Q16363;P49747;P98088;O15232;Q75N90;P08123;Q14993;P13942;P56705;Q02505;P35556}
	Pathogen[sptP P74873] interacts with 9 human partners:{P23142;P21941;P12110;P02452;O95967;P35555;P49747;O15232;P56705}
	Pathogen[sipA E1WAC6] interacts with 8 human partners:{O95967;P35555;P01730;P11047;P49747;O15232;P56705;Q02505}
	Pathogen[sseF O84951] interacts with 8 human partners:{O95967;P35555;P01730;P11047;P49747;O15232;P56705;Q02505}
	Pathogen[spiC P0CZ04] interacts with 20 human partners:{P23142;P48307;P07942;Q05707;P21941;P02751;P12110;P98095;O95967;P35555;P01730;P11047;Q16363;P25391;P49747;O15232;Q75N90;P56705;Q02505;P35556}
	Pathogen[pipB2 Q8ZMM8] interacts with 3 human partners:{P07942;P11047;P56705}
	Pathogen[sspH1 A4D0H6] interacts with 7 human partners:{P07942;O95967;P35555;P49747;O15232;P56705;Q02505}
	Pathogen[sipC E1WAC8] interacts with 7 human partners:{P12110;O95967;P35555;P11047;P49747;P56705;Q02505}
	Pathogen[sifA Q56061] interacts with 15 human partners:{P23142;P07942;Q05707;P98095;O95967;P35555;P11047;Q16363;P25391;P49747;O15232;Q75N90;P56705;Q02505;P35556}
	Pathogen[sipC P0CL47] interacts with 7 human partners:{P12110;O95967;P35555;P11047;P49747;P56705;Q02505}
	Pathogen[sseL Q8ZNG2] interacts with 9 human partners:{P07942;P21941;O95967;P35555;P11047;P49747;O15232;P56705;Q02505}
	Pathogen[sipB Q56134] interacts with 8 human partners:{P23142;P07942;P98095;O95967;P11047;Q75N90;Q02505;P35556}
	Pathogen[sopA Q8ZNR3] interacts with 9 human partners:{P07942;O95967;P35555;P01730;P11047;P49747;O15232;P56705;Q02505}
	Pathogen[sseJ Q9FD10] interacts with 12 human partners:{P23142;P07942;P21941;P98095;O95967;P35555;P49747;O15232;Q75N90;P56705;Q02505;P35556}
	Pathogen[sseI Q8ZQ79] interacts with 8 human partners:{P23142;P07942;O95967;P35555;Q16363;P49747;P56705;Q02505}
	Pathogen[sipA P0CL52] interacts with 8 human partners:{O95967;P35555;P01730;P11047;P49747;O15232;P56705;Q02505}
[Cluster 45]GO:0031694+F	molecular_function	[name] alpha-2A adrenergic receptor binding	[def] "Interacting selectively and non-covalently with an alpha-2A adrenergic receptor." [GOC
	Pathogen[sseG O84952] interacts with 3 human partners:{P51693;P25098;P08588}
	Pathogen[spvB P74846] interacts with 2 human partners:{P25098;P08588}
	Pathogen[spvC P0A2M9] interacts with 3 human partners:{P51693;P25098;P08588}
	Pathogen[sspH2 P0CE12] interacts with 2 human partners:{P25098;P08588}
	Pathogen[sopE O52623] interacts with 2 human partners:{P51693;P25098}
	Pathogen[sopE2 Q7CQD4] interacts with 1 human partners:{P25098}
	Pathogen[sopB O30916] interacts with 3 human partners:{P51693;P25098;P08588}
	Pathogen[sopA E1WGZ9] interacts with 3 human partners:{P51693;P25098;P08588}
	Pathogen[avrA E1WAB0] interacts with 1 human partners:{P25098}
	Pathogen[slrP Q8ZQQ2] interacts with 4 human partners:{P18825;P51693;P25098;P08588}
	Pathogen[sptP P74873] interacts with 2 human partners:{P25098;P08588}
	Pathogen[sipA E1WAC6] interacts with 3 human partners:{P51693;P25098;P08588}
	Pathogen[sseF O84951] interacts with 3 human partners:{P51693;P25098;P08588}
	Pathogen[spiC P0CZ04] interacts with 3 human partners:{P51693;P25098;P08588}
	Pathogen[pipB2 Q8ZMM8] interacts with 1 human partners:{P25098}
	Pathogen[sspH1 A4D0H6] interacts with 3 human partners:{P51693;P25098;P08588}
	Pathogen[sipC E1WAC8] interacts with 2 human partners:{P51693;P25098}
	Pathogen[sifA Q56061] interacts with 3 human partners:{P51693;P25098;P08588}
	Pathogen[sipC P0CL47] interacts with 2 human partners:{P51693;P25098}
	Pathogen[sseL Q8ZNG2] interacts with 2 human partners:{P51693;P25098}
	Pathogen[sipB Q56134] interacts with 3 human partners:{P51693;P25098;P08588}
	Pathogen[sopA Q8ZNR3] interacts with 3 human partners:{P51693;P25098;P08588}
	Pathogen[sseJ Q9FD10] interacts with 1 human partners:{P25098}
	Pathogen[sseI Q8ZQ79] interacts with 1 human partners:{P25098}
	Pathogen[sipA P0CL52] interacts with 3 human partners:{P51693;P25098;P08588}
[Cluster 46]GO:0035615+F	molecular_function	[name] clathrin adaptor activity	[def] "The binding activity of a molecule that brings together clathrin and one or more other molecules, permitting them to function in a coordinated way." [GOC
	Pathogen[sseG O84952] interacts with 2 human partners:{Q5SW96;P98082}
	Pathogen[spvB P74846] interacts with 2 human partners:{Q5SW96;P98082}
	Pathogen[spvC P0A2M9] interacts with 2 human partners:{Q5SW96;P98082}
	Pathogen[sspH2 P0CE12] interacts with 2 human partners:{Q5SW96;P98082}
	Pathogen[sopE O52623] interacts with 2 human partners:{Q5SW96;P98082}
	Pathogen[sopE2 Q7CQD4] interacts with 2 human partners:{Q5SW96;P98082}
	Pathogen[sopB O30916] interacts with 2 human partners:{Q5SW96;P98082}
	Pathogen[sopA E1WGZ9] interacts with 2 human partners:{Q5SW96;P98082}
	Pathogen[avrA E1WAB0] interacts with 2 human partners:{Q5SW96;P98082}
	Pathogen[slrP Q8ZQQ2] interacts with 2 human partners:{Q5SW96;P98082}
	Pathogen[sptP P74873] interacts with 2 human partners:{Q5SW96;P98082}
	Pathogen[sipA E1WAC6] interacts with 2 human partners:{Q5SW96;P98082}
	Pathogen[sseF O84951] interacts with 2 human partners:{Q5SW96;P98082}
	Pathogen[spiC P0CZ04] interacts with 2 human partners:{Q5SW96;P98082}
	Pathogen[pipB2 Q8ZMM8] interacts with 2 human partners:{Q5SW96;P98082}
	Pathogen[sspH1 A4D0H6] interacts with 2 human partners:{Q5SW96;P98082}
	Pathogen[sipC E1WAC8] interacts with 2 human partners:{Q5SW96;P98082}
	Pathogen[sifA Q56061] interacts with 2 human partners:{Q5SW96;P98082}
	Pathogen[sipC P0CL47] interacts with 2 human partners:{Q5SW96;P98082}
	Pathogen[sseL Q8ZNG2] interacts with 2 human partners:{Q5SW96;P98082}
	Pathogen[sipB Q56134] interacts with 1 human partners:{Q5SW96}
	Pathogen[sopA Q8ZNR3] interacts with 2 human partners:{Q5SW96;P98082}
	Pathogen[sseJ Q9FD10] interacts with 2 human partners:{Q5SW96;P98082}
	Pathogen[sseI Q8ZQ79] interacts with 2 human partners:{Q5SW96;P98082}
	Pathogen[sipA P0CL52] interacts with 2 human partners:{Q5SW96;P98082}
[Cluster 47]GO:0019788+F	molecular_function	[name] NEDD8 ligase activity	[def] "Catalysis of ATP-dependent isopeptide bond formation between the carboxy-terminal residues of the small ubiquitin-related modifier NEDD8 and a substrate lysine residue." [GOC
	Pathogen[sseG O84952] interacts with 3 human partners:{P61081;Q969M7;P62877}
	Pathogen[spvB P74846] interacts with 3 human partners:{P61081;Q969M7;P62877}
	Pathogen[spvC P0A2M9] interacts with 3 human partners:{P61081;Q969M7;P62877}
	Pathogen[sspH2 P0CE12] interacts with 4 human partners:{Q9UBF6;P61081;Q969M7;P62877}
	Pathogen[sopE O52623] interacts with 3 human partners:{P61081;Q969M7;P62877}
	Pathogen[sopE2 Q7CQD4] interacts with 1 human partners:{P62877}
	Pathogen[sopB O30916] interacts with 3 human partners:{P61081;Q969M7;P62877}
	Pathogen[sopA E1WGZ9] interacts with 4 human partners:{Q9UBF6;P61081;Q969M7;P62877}
	Pathogen[avrA E1WAB0] interacts with 3 human partners:{P61081;Q969M7;P62877}
	Pathogen[slrP Q8ZQQ2] interacts with 4 human partners:{Q9UBF6;P61081;Q969M7;P62877}
	Pathogen[sptP P74873] interacts with 3 human partners:{P61081;Q969M7;P62877}
	Pathogen[sipA E1WAC6] interacts with 3 human partners:{P61081;Q969M7;P62877}
	Pathogen[sseF O84951] interacts with 3 human partners:{P61081;Q969M7;P62877}
	Pathogen[spiC P0CZ04] interacts with 3 human partners:{P61081;Q969M7;P62877}
	Pathogen[pipB2 Q8ZMM8] interacts with 3 human partners:{P61081;Q969M7;P62877}
	Pathogen[sspH1 A4D0H6] interacts with 3 human partners:{P61081;Q969M7;P62877}
	Pathogen[sipC E1WAC8] interacts with 3 human partners:{P61081;Q969M7;P62877}
	Pathogen[sifA Q56061] interacts with 3 human partners:{P61081;Q969M7;P62877}
	Pathogen[sipC P0CL47] interacts with 3 human partners:{P61081;Q969M7;P62877}
	Pathogen[sseL Q8ZNG2] interacts with 3 human partners:{P61081;Q969M7;P62877}
	Pathogen[sipB Q56134] interacts with 1 human partners:{P62877}
	Pathogen[sopA Q8ZNR3] interacts with 4 human partners:{Q9UBF6;P61081;Q969M7;P62877}
	Pathogen[sseJ Q9FD10] interacts with 3 human partners:{P61081;Q969M7;P62877}
	Pathogen[sseI Q8ZQ79] interacts with 3 human partners:{P61081;Q969M7;P62877}
	Pathogen[sipA P0CL52] interacts with 3 human partners:{P61081;Q969M7;P62877}
[Cluster 48]GO:0017075+F	molecular_function	[name] syntaxin-1 binding	[def] "Interacting selectively and non-covalently with the SNAP receptor syntaxin-1." [GOC
	Pathogen[sseG O84952] interacts with 6 human partners:{Q15833;O00186;P61764;O14810;P21579;Q6PUV4}
	Pathogen[spvB P74846] interacts with 7 human partners:{Q15833;O15079;O00186;P61764;O14810;P21579;Q6PUV4}
	Pathogen[spvC P0A2M9] interacts with 6 human partners:{Q15833;O00186;P61764;O14810;P21579;Q6PUV4}
	Pathogen[sspH2 P0CE12] interacts with 4 human partners:{Q15833;O00186;P61764;P21579}
	Pathogen[sopE O52623] interacts with 5 human partners:{Q15833;O15079;O00186;P61764;P21579}
	Pathogen[sopE2 Q7CQD4] interacts with 3 human partners:{Q15833;O00186;P61764}
	Pathogen[sopB O30916] interacts with 6 human partners:{Q15833;O00186;P61764;O14810;P21579;Q6PUV4}
	Pathogen[sopA E1WGZ9] interacts with 6 human partners:{Q15833;O00186;P61764;O14810;P21579;Q6PUV4}
	Pathogen[avrA E1WAB0] interacts with 4 human partners:{Q15833;O00186;P61764;P21579}
	Pathogen[slrP Q8ZQQ2] interacts with 9 human partners:{Q15833;O15079;P08247;O75150;O00186;P61764;O14810;P21579;Q6PUV4}
	Pathogen[sptP P74873] interacts with 4 human partners:{Q15833;O00186;P61764;P21579}
	Pathogen[sipA E1WAC6] interacts with 6 human partners:{Q15833;O00186;P61764;O14810;P21579;Q6PUV4}
	Pathogen[sseF O84951] interacts with 6 human partners:{Q15833;O00186;P61764;O14810;P21579;Q6PUV4}
	Pathogen[spiC P0CZ04] interacts with 7 human partners:{Q15833;O15079;O00186;P61764;O14810;P21579;Q6PUV4}
	Pathogen[pipB2 Q8ZMM8] interacts with 4 human partners:{Q15833;O00186;P61764;P21579}
	Pathogen[sspH1 A4D0H6] interacts with 6 human partners:{Q15833;O00186;P61764;O14810;P21579;Q6PUV4}
	Pathogen[sipC E1WAC8] interacts with 4 human partners:{Q15833;O00186;P61764;P21579}
	Pathogen[sifA Q56061] interacts with 7 human partners:{Q15833;O15079;O00186;P61764;O14810;P21579;Q6PUV4}
	Pathogen[sipC P0CL47] interacts with 4 human partners:{Q15833;O00186;P61764;P21579}
	Pathogen[sseL Q8ZNG2] interacts with 4 human partners:{Q15833;O00186;P61764;P21579}
	Pathogen[sipB Q56134] interacts with 5 human partners:{Q15833;O15079;O00186;P61764;P21579}
	Pathogen[sopA Q8ZNR3] interacts with 6 human partners:{Q15833;O00186;P61764;O14810;P21579;Q6PUV4}
	Pathogen[sseJ Q9FD10] interacts with 6 human partners:{Q15833;O00186;P61764;O14810;P21579;Q6PUV4}
	Pathogen[sseI Q8ZQ79] interacts with 4 human partners:{Q15833;O00186;P61764;P21579}
	Pathogen[sipA P0CL52] interacts with 6 human partners:{Q15833;O00186;P61764;O14810;P21579;Q6PUV4}
[Cluster 49]GO:0003743+F	molecular_function	[name] translation initiation factor activity	[def] "Functions in the initiation of ribosome-mediated translation of mRNA into a polypeptide." [ISBN
	Pathogen[sseG O84952] interacts with 21 human partners:{O75822;O00303;Q13347;Q14232;Q9NR50;P49770;O15372;Q99613;Q14240;O60841;Q9UBQ5;P56537;P05198;P60228;P06730;Q9UI10;O75821;Q14152;Q92905;Q15056;P60842}
	Pathogen[spvB P74846] interacts with 14 human partners:{O00303;Q13347;Q14232;Q9NR50;P49770;O15372;Q99613;Q14240;O60841;Q9UI10;O75821;Q14152;P60842;P41091}
	Pathogen[spvC P0A2M9] interacts with 14 human partners:{O00303;Q13347;Q14232;Q9NR50;P49770;Q99613;O60841;P56537;P60228;P06730;Q9UI10;O75821;Q14152;Q92905}
	Pathogen[sspH2 P0CE12] interacts with 9 human partners:{O75822;O00303;Q13347;Q14232;Q99613;O60841;Q9UBQ5;O75821;Q92905}
	Pathogen[sopE O52623] interacts with 8 human partners:{O00303;Q13347;Q14232;O60841;O75821;Q14152;Q92905;Q15056}
	Pathogen[sopE2 Q7CQD4] interacts with 4 human partners:{O00303;Q13347;Q99613;O60841}
	Pathogen[sopB O30916] interacts with 9 human partners:{O00303;Q13347;Q14232;Q99613;O60841;P06730;O75821;Q14152;Q92905}
	Pathogen[sopA E1WGZ9] interacts with 22 human partners:{O75822;O00303;Q13347;Q14232;Q9NR50;P49770;O15372;Q99613;Q7L2H7;Q14240;O60841;Q9UBQ5;P56537;P05198;P60228;P06730;Q9UI10;O75821;Q14152;Q92905;Q15056;P60842}
	Pathogen[avrA E1WAB0] interacts with 12 human partners:{O75822;O00303;Q13347;Q14232;Q9NR50;P49770;Q99613;O60841;Q9UI10;O75821;Q14152;Q15056}
	Pathogen[slrP Q8ZQQ2] interacts with 27 human partners:{O75822;Q8N5X7;O00303;Q13347;Q14232;Q9NR50;Q13144;P55010;P49770;O15372;Q99613;Q7L2H7;P55884;Q14240;O60841;Q9UBQ5;O15371;O60573;P60228;P06730;Q9UI10;O75821;Q14152;Q04637;Q92905;Q15056;P60842}
	Pathogen[sptP P74873] interacts with 8 human partners:{O75822;O00303;Q13347;Q14232;P49770;O60841;Q9UI10;Q14152}
	Pathogen[sipA E1WAC6] interacts with 21 human partners:{O75822;O00303;Q13347;Q14232;Q9NR50;P49770;O15372;Q99613;Q14240;O60841;Q9UBQ5;P56537;P05198;P60228;P06730;Q9UI10;O75821;Q14152;Q92905;Q15056;P60842}
	Pathogen[sseF O84951] interacts with 21 human partners:{O75822;O00303;Q13347;Q14232;Q9NR50;P49770;O15372;Q99613;Q14240;O60841;Q9UBQ5;P56537;P05198;P60228;P06730;Q9UI10;O75821;Q14152;Q92905;Q15056;P60842}
	Pathogen[spiC P0CZ04] interacts with 24 human partners:{O75822;O00303;P47813;Q13347;Q14232;Q9NR50;P49770;O15372;Q99613;Q14240;O60841;Q9UBQ5;P56537;P05198;P23588;P60228;P06730;Q9UI10;O75821;Q14152;Q92905;Q15056;P60842;P41091}
	Pathogen[pipB2 Q8ZMM8] interacts with 14 human partners:{O00303;Q13347;Q14232;Q9NR50;P49770;Q99613;O60841;Q9UBQ5;P06730;Q9UI10;O75821;Q14152;Q92905;Q15056}
	Pathogen[sspH1 A4D0H6] interacts with 8 human partners:{O00303;Q13347;Q14232;P49770;Q99613;O60841;Q9UI10;Q14152}
	Pathogen[sipC E1WAC8] interacts with 6 human partners:{O00303;Q13347;Q99613;O60841;Q14152;Q92905}
	Pathogen[sifA Q56061] interacts with 18 human partners:{O00303;Q13347;Q14232;Q9NR50;P49770;O15372;Q99613;O60841;Q9UBQ5;P56537;P05198;P60228;P06730;Q9UI10;O75821;Q14152;Q92905;Q15056}
	Pathogen[sipC P0CL47] interacts with 6 human partners:{O00303;Q13347;Q99613;O60841;Q14152;Q92905}
	Pathogen[sseL Q8ZNG2] interacts with 14 human partners:{O00303;Q13347;Q14232;Q9NR50;P49770;O15372;Q99613;O60841;P56537;Q9UI10;O75821;Q14152;Q92905;Q15056}
	Pathogen[sipB Q56134] interacts with 4 human partners:{O00303;Q13347;O60841;Q14152}
	Pathogen[sopA Q8ZNR3] interacts with 22 human partners:{O75822;O00303;Q13347;Q14232;Q9NR50;P49770;O15372;Q99613;Q7L2H7;Q14240;O60841;Q9UBQ5;P56537;P05198;P60228;P06730;Q9UI10;O75821;Q14152;Q92905;Q15056;P60842}
	Pathogen[sseJ Q9FD10] interacts with 16 human partners:{Q8N5X7;O00303;Q13347;Q14232;Q9NR50;P49770;O15372;Q99613;O60841;Q9UBQ5;P06730;Q9UI10;O75821;Q14152;Q92905;Q15056}
	Pathogen[sseI Q8ZQ79] interacts with 10 human partners:{O00303;Q13347;Q14232;Q9NR50;P49770;O15372;Q99613;O60841;Q9UI10;Q14152}
	Pathogen[sipA P0CL52] interacts with 21 human partners:{O75822;O00303;Q13347;Q14232;Q9NR50;P49770;O15372;Q99613;Q14240;O60841;Q9UBQ5;P56537;P05198;P60228;P06730;Q9UI10;O75821;Q14152;Q92905;Q15056;P60842}
[Cluster 50]GO:0008017+F	molecular_function	[name] microtubule binding	[def] "Interacting selectively and non-covalently with microtubules, filaments composed of tubulin monomers." [GOC
	Pathogen[sseG O84952] interacts with 57 human partners:{Q9UBN7;Q9H0H5;Q15417;P78406;Q9NXR1;Q96SN8;P06702;Q02241;P30622;P10636;P33176;Q96DZ5;Q9UPN3;Q8NI77;Q9GZM8;O95996;Q92974;P25054;P53350;Q96RT8;A6NC98;P41208;Q6PGN9;O43566;Q9P219;P05109;Q99653;Q3V6T2;Q7Z460;P46821;Q96ED9;O14576;Q96RT7;P02511;Q86VS8;P49354;Q66K74;Q8NHY3;Q6P0Q8;Q9BVA0;P52732;Q9BQI5;O95166;Q86XR8;Q92597;Q15691;P04406;P50570;O15392;P36405;P43034;Q9ULI4;Q96L34;Q99501;Q8WVK7;Q9Y3A5;Q9UJC3}
	Pathogen[spvB P74846] interacts with 44 human partners:{Q9H0H5;Q15417;Q9NXR1;Q96SN8;Q02241;P10636;P33176;Q96DZ5;Q9UPN3;Q8NI77;Q9GZM8;Q92974;P25054;P53350;P41208;Q6PGN9;O43566;Q9P219;P05109;Q99653;Q3V6T2;Q7Z460;P46821;Q96ED9;O14576;Q96RT7;P02511;Q86VS8;P49354;Q66K74;Q6P0Q8;Q9BVA0;Q9BQI5;O95166;Q86XR8;P04406;P50570;O15392;P36405;P43034;Q96L34;Q99501;Q8WVK7;Q9UJC3}
	Pathogen[spvC P0A2M9] interacts with 53 human partners:{Q9UBN7;Q9H0H5;Q15417;P78406;Q9NXR1;Q96SN8;P06702;Q02241;P30622;P10636;P33176;Q96DZ5;Q9UPN3;Q8NI77;Q9GZM8;O95996;Q92974;P25054;P53350;Q96RT8;A6NC98;P41208;Q6PGN9;O43566;Q9P219;P05109;Q99653;Q3V6T2;Q7Z460;P46821;Q96ED9;O14576;Q96RT7;Q86VS8;P49354;Q66K74;Q8NHY3;Q6P0Q8;Q9BVA0;P52732;O95166;Q86XR8;Q92597;Q15691;P04406;P50570;O15392;P36405;P43034;Q9ULI4;Q99501;Q8WVK7;Q9UJC3}
	Pathogen[sspH2 P0CE12] interacts with 44 human partners:{Q9H0H5;P78406;Q9NXR1;Q96SN8;P06702;Q02241;P30622;P10636;P33176;Q96DZ5;Q9UPN3;Q8NI77;Q9GZM8;Q92974;P25054;P53350;P41208;Q6PGN9;Q9P219;P05109;Q3V6T2;Q7Z460;P46821;Q96ED9;O14576;Q96RT7;P02511;O75449;Q86VS8;P49354;Q8NHY3;Q6P0Q8;Q9BVA0;Q9BQI5;Q86XR8;Q15691;P04406;P50570;O15392;P36405;P43034;Q99501;Q8WVK7;Q9UJC3}
	Pathogen[sopE O52623] interacts with 44 human partners:{Q9H0H5;Q15417;P78406;Q9NXR1;Q96SN8;Q02241;P30622;P10636;P33176;Q96DZ5;Q9UPN3;Q8NI77;Q9GZM8;Q92974;P25054;P53350;Q96RT8;A6NC98;Q6PGN9;O43566;Q9P219;P05109;Q3V6T2;Q7Z460;Q96ED9;O14576;Q96RT7;O75449;Q86VS8;P49354;Q8NHY3;Q6P0Q8;Q9BVA0;P52732;Q86XR8;Q15691;P04406;P50570;O15392;P36405;P43034;Q9ULI4;Q99501;Q9UJC3}
	Pathogen[sopE2 Q7CQD4] interacts with 33 human partners:{Q9H0H5;Q9NXR1;Q96SN8;P06702;P10636;P33176;Q9UPN3;Q9GZM8;Q92974;P25054;P53350;P41208;Q6PGN9;P05109;Q3V6T2;Q7Z460;P46821;Q96ED9;O14576;Q96RT7;Q86VS8;P49354;Q8NHY3;Q6P0Q8;Q9BVA0;Q86XR8;P04406;P50570;P36405;P43034;Q99501;Q8WVK7;Q9UJC3}
	Pathogen[sopB O30916] interacts with 46 human partners:{Q9H0H5;P78406;Q9NXR1;Q96SN8;P06702;Q02241;P30622;P10636;P33176;Q96DZ5;Q9UPN3;Q8NI77;Q9GZM8;O95996;Q92974;P25054;P53350;Q96RT8;P41208;Q6PGN9;Q9P219;P05109;Q3V6T2;Q7Z460;P46821;Q96ED9;O14576;Q96RT7;Q86VS8;P49354;Q66K74;Q8NHY3;Q6P0Q8;Q9BVA0;P52732;Q86XR8;Q15691;P04406;P50570;O15392;P36405;P43034;Q9ULI4;Q99501;Q8WVK7;Q9UJC3}
	Pathogen[sopA E1WGZ9] interacts with 58 human partners:{Q9UBN7;Q9H0H5;Q15417;P78406;Q9NXR1;Q96SN8;P06702;Q02241;P30622;P10636;P33176;Q96DZ5;Q9UPN3;Q8NI77;Q9GZM8;O95996;Q92974;P25054;P53350;Q96RT8;A6NC98;P41208;Q6PGN9;O43566;Q9P219;P05109;Q99653;Q3V6T2;Q7Z460;P46821;Q96ED9;O14576;Q96RT7;P02511;Q86VS8;P49354;Q66K74;Q8NHY3;Q6P0Q8;Q9BVA0;P52732;Q6P597;Q9BQI5;O95166;Q86XR8;Q92597;Q15691;P04406;P50570;O15392;P36405;P43034;Q9ULI4;Q96L34;Q99501;Q8WVK7;Q9Y3A5;Q9UJC3}
	Pathogen[avrA E1WAB0] interacts with 37 human partners:{Q9H0H5;Q9NXR1;Q96SN8;Q02241;P10636;P33176;Q96DZ5;Q9UPN3;Q9GZM8;Q92974;P25054;P53350;Q6PGN9;O43566;Q9P219;P05109;Q3V6T2;Q7Z460;P46821;Q96ED9;O14576;Q96RT7;P02511;Q86VS8;Q96BD8;Q6P0Q8;Q9BVA0;Q9BQI5;Q86XR8;P04406;P50570;O15392;P36405;P43034;Q99501;Q8WVK7;Q9UJC3}
	Pathogen[slrP Q8ZQQ2] interacts with 80 human partners:{Q9UBN7;Q9H9H5;P56715;Q9H0H5;Q15417;P78406;Q9NXR1;Q96SN8;P06702;Q02241;P30622;P10636;O43521;O43602;P49754;P33176;Q5T5Y3;O94811;Q96DZ5;Q9UPN3;Q8NI77;Q9GZM8;O95996;Q92974;P25054;P53350;Q96RT8;A6NC98;P41208;Q08AD1;Q6PGN9;Q12798;O43566;Q9P1Y5;Q9P219;P05109;Q9Y6Q1;Q99653;Q9P2P6;Q5JR59;Q3V6T2;Q9UDT6;Q7Z460;P46821;Q96ED9;O14576;Q96RT7;P02511;O75449;P04156;Q86VS8;P49354;Q66K74;Q8NHY3;Q96BD8;Q6P0Q8;Q9BVA0;P52732;Q6P597;Q9BQI5;O95166;Q86XR8;Q92597;Q15691;Q9HBA0;Q9BXS6;P04406;P50570;O15182;Q9UBP0;O15392;P36405;P43034;Q9ULI4;Q99501;Q8WVK7;Q9Y3A5;Q96JE9;Q9UJC3;Q15555}
	Pathogen[sptP P74873] interacts with 38 human partners:{Q9H0H5;Q9NXR1;Q96SN8;Q02241;P30622;P10636;P33176;Q96DZ5;Q9UPN3;Q9GZM8;Q92974;P25054;P53350;Q96RT8;P41208;Q6PGN9;Q9P219;P05109;Q3V6T2;Q7Z460;P46821;Q96ED9;O14576;Q86VS8;P49354;Q96BD8;Q6P0Q8;Q9BVA0;Q9BQI5;Q86XR8;Q15691;P04406;P50570;P36405;P43034;Q99501;Q8WVK7;Q9UJC3}
	Pathogen[sipA E1WAC6] interacts with 57 human partners:{Q9UBN7;Q9H0H5;Q15417;P78406;Q9NXR1;Q96SN8;P06702;Q02241;P30622;P10636;P33176;Q96DZ5;Q9UPN3;Q8NI77;Q9GZM8;O95996;Q92974;P25054;P53350;Q96RT8;A6NC98;P41208;Q6PGN9;O43566;Q9P219;P05109;Q99653;Q3V6T2;Q7Z460;P46821;Q96ED9;O14576;Q96RT7;P02511;Q86VS8;P49354;Q66K74;Q8NHY3;Q6P0Q8;Q9BVA0;P52732;Q9BQI5;O95166;Q86XR8;Q92597;Q15691;P04406;P50570;O15392;P36405;P43034;Q9ULI4;Q96L34;Q99501;Q8WVK7;Q9Y3A5;Q9UJC3}
	Pathogen[sseF O84951] interacts with 57 human partners:{Q9UBN7;Q9H0H5;Q15417;P78406;Q9NXR1;Q96SN8;P06702;Q02241;P30622;P10636;P33176;Q96DZ5;Q9UPN3;Q8NI77;Q9GZM8;O95996;Q92974;P25054;P53350;Q96RT8;A6NC98;P41208;Q6PGN9;O43566;Q9P219;P05109;Q99653;Q3V6T2;Q7Z460;P46821;Q96ED9;O14576;Q96RT7;P02511;Q86VS8;P49354;Q66K74;Q8NHY3;Q6P0Q8;Q9BVA0;P52732;Q9BQI5;O95166;Q86XR8;Q92597;Q15691;P04406;P50570;O15392;P36405;P43034;Q9ULI4;Q96L34;Q99501;Q8WVK7;Q9Y3A5;Q9UJC3}
	Pathogen[spiC P0CZ04] interacts with 52 human partners:{Q9H0H5;Q15417;P78406;Q9NXR1;Q96SN8;P06702;Q02241;P30622;P10636;P33176;Q96DZ5;Q9UPN3;Q8NI77;Q9GZM8;O95996;Q92974;P25054;P53350;Q96RT8;A6NC98;P41208;Q6PGN9;O43566;Q9P219;P05109;Q3V6T2;Q7Z460;P46821;Q96ED9;O14576;Q96RT7;P02511;P49354;Q66K74;Q8NHY3;Q6P0Q8;Q9BVA0;Q9BQI5;P60520;O95166;Q86XR8;Q15691;P04406;P50570;O15392;P36405;P43034;Q9ULI4;Q96L34;Q99501;Q8WVK7;Q9UJC3}
	Pathogen[pipB2 Q8ZMM8] interacts with 43 human partners:{Q9H0H5;P78406;Q9NXR1;Q96SN8;P06702;Q02241;P30622;P10636;P33176;Q96DZ5;Q9UPN3;Q8NI77;Q9GZM8;Q92974;P25054;P53350;P41208;Q6PGN9;O43566;Q9P219;P05109;Q3V6T2;Q7Z460;P46821;Q96ED9;O14576;Q96RT7;P02511;Q86VS8;P49354;Q66K74;Q8NHY3;Q6P0Q8;Q9BVA0;Q86XR8;P04406;P50570;O15392;P36405;P43034;Q99501;Q8WVK7;Q9UJC3}
	Pathogen[sspH1 A4D0H6] interacts with 47 human partners:{Q9UBN7;Q9H0H5;Q9NXR1;Q96SN8;Q02241;P10636;P33176;Q96DZ5;Q9UPN3;Q8NI77;Q9GZM8;O95996;Q92974;P25054;P53350;Q96RT8;A6NC98;P41208;Q6PGN9;O43566;Q9P219;P05109;Q3V6T2;Q7Z460;P46821;Q96ED9;O14576;Q96RT7;Q86VS8;P49354;Q66K74;Q8NHY3;Q6P0Q8;Q9BVA0;Q6P597;O95166;Q86XR8;Q15691;P04406;P50570;O15392;P36405;P43034;Q9ULI4;Q99501;Q8WVK7;Q9UJC3}
	Pathogen[sipC E1WAC8] interacts with 43 human partners:{Q9H0H5;P78406;Q9NXR1;Q96SN8;P06702;Q02241;P30622;P10636;P33176;Q96DZ5;Q9UPN3;Q8NI77;Q9GZM8;Q92974;P25054;P53350;A6NC98;P41208;Q6PGN9;O43566;Q9P219;P05109;Q3V6T2;Q7Z460;P46821;Q96ED9;O14576;Q96RT7;Q86VS8;P49354;Q6P0Q8;Q9BVA0;P52732;Q86XR8;Q15691;P04406;P50570;P36405;P43034;Q9ULI4;Q99501;Q8WVK7;Q9UJC3}
	Pathogen[sifA Q56061] interacts with 58 human partners:{Q9UBN7;Q9H0H5;Q15417;P78406;Q9NXR1;Q96SN8;P06702;Q02241;P30622;P10636;O43602;P33176;Q96DZ5;Q9UPN3;Q8NI77;Q9GZM8;O95996;Q92974;P25054;P53350;Q96RT8;A6NC98;P41208;Q6PGN9;O43566;Q9P219;P05109;Q3V6T2;Q9UDT6;Q7Z460;P46821;Q96ED9;O14576;Q96RT7;P02511;O75449;Q86VS8;P49354;Q66K74;Q8NHY3;Q6P0Q8;Q9BVA0;P52732;Q6P597;Q9BQI5;O95166;Q86XR8;Q15691;P04406;P50570;O15392;P36405;P43034;Q9ULI4;Q96L34;Q99501;Q8WVK7;Q9UJC3}
	Pathogen[sipC P0CL47] interacts with 43 human partners:{Q9H0H5;P78406;Q9NXR1;Q96SN8;P06702;Q02241;P30622;P10636;P33176;Q96DZ5;Q9UPN3;Q8NI77;Q9GZM8;Q92974;P25054;P53350;A6NC98;P41208;Q6PGN9;O43566;Q9P219;P05109;Q3V6T2;Q7Z460;P46821;Q96ED9;O14576;Q96RT7;Q86VS8;P49354;Q6P0Q8;Q9BVA0;P52732;Q86XR8;Q15691;P04406;P50570;P36405;P43034;Q9ULI4;Q99501;Q8WVK7;Q9UJC3}
	Pathogen[sseL Q8ZNG2] interacts with 46 human partners:{Q9UBN7;Q9H0H5;P78406;Q9NXR1;Q96SN8;P06702;Q02241;P30622;P10636;P33176;Q96DZ5;Q9UPN3;Q8NI77;Q9GZM8;O95996;Q92974;P25054;P53350;A6NC98;P41208;Q6PGN9;O43566;Q9P219;P05109;Q99653;Q3V6T2;Q7Z460;P46821;Q96ED9;O14576;Q96RT7;P02511;Q86VS8;P49354;Q6P0Q8;Q9BVA0;Q86XR8;P04406;P50570;O15392;P36405;P43034;Q96L34;Q99501;Q8WVK7;Q9UJC3}
	Pathogen[sipB Q56134] interacts with 28 human partners:{Q9NXR1;Q96SN8;Q02241;P10636;P33176;Q96DZ5;Q9UPN3;Q92974;P25054;P53350;Q6PGN9;Q3V6T2;Q7Z460;Q96ED9;O14576;Q96RT7;Q86VS8;Q6P0Q8;Q9BVA0;P52732;Q86XR8;P50570;P36405;P43034;Q9ULI4;Q99501;Q8WVK7;Q9UJC3}
	Pathogen[sopA Q8ZNR3] interacts with 58 human partners:{Q9UBN7;Q9H0H5;Q15417;P78406;Q9NXR1;Q96SN8;P06702;Q02241;P30622;P10636;P33176;Q96DZ5;Q9UPN3;Q8NI77;Q9GZM8;O95996;Q92974;P25054;P53350;Q96RT8;A6NC98;P41208;Q6PGN9;O43566;Q9P219;P05109;Q99653;Q3V6T2;Q7Z460;P46821;Q96ED9;O14576;Q96RT7;P02511;Q86VS8;P49354;Q66K74;Q8NHY3;Q6P0Q8;Q9BVA0;P52732;Q6P597;Q9BQI5;O95166;Q86XR8;Q92597;Q15691;P04406;P50570;O15392;P36405;P43034;Q9ULI4;Q96L34;Q99501;Q8WVK7;Q9Y3A5;Q9UJC3}
	Pathogen[sseJ Q9FD10] interacts with 43 human partners:{Q9UBN7;Q9H0H5;P78406;Q9NXR1;Q96SN8;Q02241;P10636;P33176;Q96DZ5;Q9UPN3;Q8NI77;Q9GZM8;Q92974;P25054;P53350;A6NC98;Q6PGN9;O43566;Q9P219;P05109;Q3V6T2;Q7Z460;P46821;Q96ED9;O14576;Q96RT7;P02511;Q86VS8;P49354;Q6P0Q8;Q9BVA0;Q9BQI5;O95166;Q86XR8;P04406;P50570;O15392;P36405;P43034;Q96L34;Q99501;Q8WVK7;Q9UJC3}
	Pathogen[sseI Q8ZQ79] interacts with 42 human partners:{Q9UBN7;Q9H0H5;Q15417;P78406;Q9NXR1;Q96SN8;Q02241;P10636;P33176;Q96DZ5;Q9UPN3;Q8NI77;Q9GZM8;Q92974;P25054;P53350;A6NC98;Q6PGN9;O43566;Q9P219;P05109;Q3V6T2;Q7Z460;P46821;Q96ED9;O14576;Q96RT7;P02511;Q86VS8;P49354;Q6P0Q8;Q9BVA0;Q9BQI5;Q86XR8;P04406;P50570;O15392;P36405;P43034;Q99501;Q8WVK7;Q9UJC3}
	Pathogen[sipA P0CL52] interacts with 57 human partners:{Q9UBN7;Q9H0H5;Q15417;P78406;Q9NXR1;Q96SN8;P06702;Q02241;P30622;P10636;P33176;Q96DZ5;Q9UPN3;Q8NI77;Q9GZM8;O95996;Q92974;P25054;P53350;Q96RT8;A6NC98;P41208;Q6PGN9;O43566;Q9P219;P05109;Q99653;Q3V6T2;Q7Z460;P46821;Q96ED9;O14576;Q96RT7;P02511;Q86VS8;P49354;Q66K74;Q8NHY3;Q6P0Q8;Q9BVA0;P52732;Q9BQI5;O95166;Q86XR8;Q92597;Q15691;P04406;P50570;O15392;P36405;P43034;Q9ULI4;Q96L34;Q99501;Q8WVK7;Q9Y3A5;Q9UJC3}
[Cluster 51]GO:0047499+F	molecular_function	[name] calcium-independent phospholipase A2 activity	[def] "Catalysis of the reaction
	Pathogen[sseG O84952] interacts with 1 human partners:{O60733}
	Pathogen[spvB P74846] interacts with 1 human partners:{O60733}
	Pathogen[spvC P0A2M9] interacts with 1 human partners:{O60733}
	Pathogen[sspH2 P0CE12] interacts with 1 human partners:{O60733}
	Pathogen[sopE O52623] interacts with 1 human partners:{O60733}
	Pathogen[sopE2 Q7CQD4] interacts with 1 human partners:{O60733}
	Pathogen[sopB O30916] interacts with 1 human partners:{O60733}
	Pathogen[sopA E1WGZ9] interacts with 1 human partners:{O60733}
	Pathogen[avrA E1WAB0] interacts with 1 human partners:{O60733}
	Pathogen[slrP Q8ZQQ2] interacts with 1 human partners:{O60733}
	Pathogen[sptP P74873] interacts with 1 human partners:{O60733}
	Pathogen[sipA E1WAC6] interacts with 1 human partners:{O60733}
	Pathogen[sseF O84951] interacts with 1 human partners:{O60733}
	Pathogen[spiC P0CZ04] interacts with 1 human partners:{O60733}
	Pathogen[pipB2 Q8ZMM8] interacts with 1 human partners:{O60733}
	Pathogen[sspH1 A4D0H6] interacts with 1 human partners:{O60733}
	Pathogen[sipC E1WAC8] interacts with 1 human partners:{O60733}
	Pathogen[sifA Q56061] interacts with 1 human partners:{O60733}
	Pathogen[sipC P0CL47] interacts with 1 human partners:{O60733}
	Pathogen[sseL Q8ZNG2] interacts with 1 human partners:{O60733}
	Pathogen[sipB Q56134] interacts with 1 human partners:{O60733}
	Pathogen[sopA Q8ZNR3] interacts with 1 human partners:{O60733}
	Pathogen[sseJ Q9FD10] interacts with 1 human partners:{O60733}
	Pathogen[sseI Q8ZQ79] interacts with 1 human partners:{O60733}
	Pathogen[sipA P0CL52] interacts with 1 human partners:{O60733}
[Cluster 52]GO:0004699+F	molecular_function	[name] calcium-independent protein kinase C activity	[def] "Catalysis of the reaction
	Pathogen[sseG O84952] interacts with 2 human partners:{Q05655;Q02156}
	Pathogen[spvB P74846] interacts with 2 human partners:{Q05655;Q02156}
	Pathogen[spvC P0A2M9] interacts with 2 human partners:{Q05655;Q02156}
	Pathogen[sspH2 P0CE12] interacts with 2 human partners:{Q05655;Q02156}
	Pathogen[sopE O52623] interacts with 2 human partners:{Q05655;Q02156}
	Pathogen[sopE2 Q7CQD4] interacts with 2 human partners:{Q05655;Q02156}
	Pathogen[sopB O30916] interacts with 2 human partners:{Q05655;Q02156}
	Pathogen[sopA E1WGZ9] interacts with 2 human partners:{Q05655;Q02156}
	Pathogen[avrA E1WAB0] interacts with 2 human partners:{Q05655;Q02156}
	Pathogen[slrP Q8ZQQ2] interacts with 2 human partners:{Q05655;Q02156}
	Pathogen[sptP P74873] interacts with 2 human partners:{Q05655;Q02156}
	Pathogen[sipA E1WAC6] interacts with 2 human partners:{Q05655;Q02156}
	Pathogen[sseF O84951] interacts with 2 human partners:{Q05655;Q02156}
	Pathogen[spiC P0CZ04] interacts with 2 human partners:{Q05655;Q02156}
	Pathogen[pipB2 Q8ZMM8] interacts with 2 human partners:{Q05655;Q02156}
	Pathogen[sspH1 A4D0H6] interacts with 2 human partners:{Q05655;Q02156}
	Pathogen[sipC E1WAC8] interacts with 2 human partners:{Q05655;Q02156}
	Pathogen[sifA Q56061] interacts with 2 human partners:{Q05655;Q02156}
	Pathogen[sipC P0CL47] interacts with 2 human partners:{Q05655;Q02156}
	Pathogen[sseL Q8ZNG2] interacts with 2 human partners:{Q05655;Q02156}
	Pathogen[sipB Q56134] interacts with 2 human partners:{Q05655;Q02156}
	Pathogen[sopA Q8ZNR3] interacts with 2 human partners:{Q05655;Q02156}
	Pathogen[sseJ Q9FD10] interacts with 2 human partners:{Q05655;Q02156}
	Pathogen[sseI Q8ZQ79] interacts with 2 human partners:{Q05655;Q02156}
	Pathogen[sipA P0CL52] interacts with 2 human partners:{Q05655;Q02156}
[Cluster 53]GO:0005246+F	molecular_function	[name] calcium channel regulator activity	[def] "Modulates the activity of a calcium channel." [GOC
	Pathogen[sseG O84952] interacts with 6 human partners:{Q96BR1;O00141;Q13976;P62879;P56539;P05771}
	Pathogen[spvB P74846] interacts with 8 human partners:{Q96BR1;O00141;Q08289;Q13976;P62879;P56539;Q9P2S2;P05771}
	Pathogen[spvC P0A2M9] interacts with 6 human partners:{Q96BR1;O00141;Q13976;P62879;P56539;P05771}
	Pathogen[sspH2 P0CE12] interacts with 6 human partners:{Q96BR1;O00141;Q13976;P62879;P56539;P05771}
	Pathogen[sopE O52623] interacts with 6 human partners:{Q96BR1;O00141;Q13976;P62879;P56539;P05771}
	Pathogen[sopE2 Q7CQD4] interacts with 6 human partners:{Q96BR1;O00141;Q13976;P62879;P56539;P05771}
	Pathogen[sopB O30916] interacts with 6 human partners:{Q96BR1;O00141;Q13976;P62879;P56539;P05771}
	Pathogen[sopA E1WGZ9] interacts with 6 human partners:{Q96BR1;O00141;Q13976;P62879;P56539;P05771}
	Pathogen[avrA E1WAB0] interacts with 6 human partners:{Q96BR1;O00141;Q13976;P62879;P56539;P05771}
	Pathogen[slrP Q8ZQQ2] interacts with 10 human partners:{Q96BR1;O00141;Q13976;P62879;Q9Y4C0;P56539;P30626;Q9P2S2;P05771;P01303}
	Pathogen[sptP P74873] interacts with 6 human partners:{Q96BR1;O00141;Q13976;P62879;P56539;P05771}
	Pathogen[sipA E1WAC6] interacts with 6 human partners:{Q96BR1;O00141;Q13976;P62879;P56539;P05771}
	Pathogen[sseF O84951] interacts with 6 human partners:{Q96BR1;O00141;Q13976;P62879;P56539;P05771}
	Pathogen[spiC P0CZ04] interacts with 7 human partners:{Q96BR1;O00141;Q08289;Q13976;P62879;P56539;P05771}
	Pathogen[pipB2 Q8ZMM8] interacts with 6 human partners:{Q96BR1;O00141;Q13976;P62879;P56539;P05771}
	Pathogen[sspH1 A4D0H6] interacts with 6 human partners:{Q96BR1;O00141;Q13976;P62879;P56539;P05771}
	Pathogen[sipC E1WAC8] interacts with 6 human partners:{Q96BR1;O00141;Q13976;P62879;P56539;P05771}
	Pathogen[sifA Q56061] interacts with 6 human partners:{Q96BR1;O00141;Q13976;P62879;P56539;P05771}
	Pathogen[sipC P0CL47] interacts with 6 human partners:{Q96BR1;O00141;Q13976;P62879;P56539;P05771}
	Pathogen[sseL Q8ZNG2] interacts with 6 human partners:{Q96BR1;O00141;Q13976;P62879;P56539;P05771}
	Pathogen[sipB Q56134] interacts with 6 human partners:{Q96BR1;O00141;Q13976;P62879;P56539;P05771}
	Pathogen[sopA Q8ZNR3] interacts with 6 human partners:{Q96BR1;O00141;Q13976;P62879;P56539;P05771}
	Pathogen[sseJ Q9FD10] interacts with 6 human partners:{Q96BR1;O00141;Q13976;P62879;P56539;P05771}
	Pathogen[sseI Q8ZQ79] interacts with 6 human partners:{Q96BR1;O00141;Q13976;P62879;P56539;P05771}
	Pathogen[sipA P0CL52] interacts with 6 human partners:{Q96BR1;O00141;Q13976;P62879;P56539;P05771}
[Cluster 54]GO:0005133+F	molecular_function	[name] interferon-gamma receptor binding	[def] "Interacting selectively and non-covalently with the interferon-gamma receptor." [GOC
	Pathogen[sseG O84952] interacts with 1 human partners:{Q96EY1}
	Pathogen[spvB P74846] interacts with 1 human partners:{Q96EY1}
	Pathogen[spvC P0A2M9] interacts with 1 human partners:{Q96EY1}
	Pathogen[sspH2 P0CE12] interacts with 1 human partners:{Q96EY1}
	Pathogen[sopE O52623] interacts with 1 human partners:{Q96EY1}
	Pathogen[sopE2 Q7CQD4] interacts with 1 human partners:{Q96EY1}
	Pathogen[sopB O30916] interacts with 1 human partners:{Q96EY1}
	Pathogen[sopA E1WGZ9] interacts with 1 human partners:{Q96EY1}
	Pathogen[avrA E1WAB0] interacts with 1 human partners:{Q96EY1}
	Pathogen[slrP Q8ZQQ2] interacts with 1 human partners:{Q96EY1}
	Pathogen[sptP P74873] interacts with 1 human partners:{Q96EY1}
	Pathogen[sipA E1WAC6] interacts with 1 human partners:{Q96EY1}
	Pathogen[sseF O84951] interacts with 1 human partners:{Q96EY1}
	Pathogen[spiC P0CZ04] interacts with 1 human partners:{Q96EY1}
	Pathogen[pipB2 Q8ZMM8] interacts with 1 human partners:{Q96EY1}
	Pathogen[sspH1 A4D0H6] interacts with 1 human partners:{Q96EY1}
	Pathogen[sipC E1WAC8] interacts with 1 human partners:{Q96EY1}
	Pathogen[sifA Q56061] interacts with 1 human partners:{Q96EY1}
	Pathogen[sipC P0CL47] interacts with 1 human partners:{Q96EY1}
	Pathogen[sseL Q8ZNG2] interacts with 1 human partners:{Q96EY1}
	Pathogen[sipB Q56134] interacts with 1 human partners:{Q96EY1}
	Pathogen[sopA Q8ZNR3] interacts with 1 human partners:{Q96EY1}
	Pathogen[sseJ Q9FD10] interacts with 1 human partners:{Q96EY1}
	Pathogen[sseI Q8ZQ79] interacts with 1 human partners:{Q96EY1}
	Pathogen[sipA P0CL52] interacts with 1 human partners:{Q96EY1}
[Cluster 55]GO:0032427+F	molecular_function	[name] GBD domain binding	[def] "Interacting selectively and non-covalently with the GTPase protein binding domain (GDB) domain of a protein. The GBD is a short motif, including a minimum region of 16 amino acids, identified in proteins that bind to small GTPases such as Cdc42 and Rac." [GOC
	Pathogen[sseG O84952] interacts with 1 human partners:{P17081}
	Pathogen[spvB P74846] interacts with 1 human partners:{P17081}
	Pathogen[spvC P0A2M9] interacts with 1 human partners:{P17081}
	Pathogen[sspH2 P0CE12] interacts with 1 human partners:{P17081}
	Pathogen[sopE O52623] interacts with 1 human partners:{P17081}
	Pathogen[sopE2 Q7CQD4] interacts with 1 human partners:{P17081}
	Pathogen[sopB O30916] interacts with 1 human partners:{P17081}
	Pathogen[sopA E1WGZ9] interacts with 1 human partners:{P17081}
	Pathogen[avrA E1WAB0] interacts with 1 human partners:{P17081}
	Pathogen[slrP Q8ZQQ2] interacts with 1 human partners:{P17081}
	Pathogen[sptP P74873] interacts with 1 human partners:{P17081}
	Pathogen[sipA E1WAC6] interacts with 1 human partners:{P17081}
	Pathogen[sseF O84951] interacts with 1 human partners:{P17081}
	Pathogen[spiC P0CZ04] interacts with 1 human partners:{P17081}
	Pathogen[pipB2 Q8ZMM8] interacts with 1 human partners:{P17081}
	Pathogen[sspH1 A4D0H6] interacts with 1 human partners:{P17081}
	Pathogen[sipC E1WAC8] interacts with 1 human partners:{P17081}
	Pathogen[sifA Q56061] interacts with 1 human partners:{P17081}
	Pathogen[sipC P0CL47] interacts with 1 human partners:{P17081}
	Pathogen[sseL Q8ZNG2] interacts with 1 human partners:{P17081}
	Pathogen[sipB Q56134] interacts with 1 human partners:{P17081}
	Pathogen[sopA Q8ZNR3] interacts with 1 human partners:{P17081}
	Pathogen[sseJ Q9FD10] interacts with 1 human partners:{P17081}
	Pathogen[sseI Q8ZQ79] interacts with 1 human partners:{P17081}
	Pathogen[sipA P0CL52] interacts with 1 human partners:{P17081}
[Cluster 56]GO:0070491+F	molecular_function	[name] repressing transcription factor binding	[def] "Interacting selectively and non-covalently with a transcription repressor, any protein whose activity is required to prevent or downregulate transcription." [GOC
	Pathogen[sseG O84952] interacts with 5 human partners:{P09429;P56524;Q03014;Q04206;P35222}
	Pathogen[spvB P74846] interacts with 3 human partners:{P09429;Q04206;P35222}
	Pathogen[spvC P0A2M9] interacts with 3 human partners:{P09429;Q04206;P35222}
	Pathogen[sspH2 P0CE12] interacts with 3 human partners:{P09429;Q04206;P35222}
	Pathogen[sopE O52623] interacts with 4 human partners:{P09429;P12755;Q04206;P35222}
	Pathogen[sopE2 Q7CQD4] interacts with 2 human partners:{Q04206;P35222}
	Pathogen[sopB O30916] interacts with 3 human partners:{P09429;Q04206;P35222}
	Pathogen[sopA E1WGZ9] interacts with 5 human partners:{P09429;P56524;Q03014;Q04206;P35222}
	Pathogen[avrA E1WAB0] interacts with 3 human partners:{P09429;P56524;Q04206}
	Pathogen[slrP Q8ZQQ2] interacts with 12 human partners:{P09429;P56524;P12755;O75496;Q03014;P20226;Q04206;Q92993;P15923;P01106;P45973;P35222}
	Pathogen[sptP P74873] interacts with 2 human partners:{Q04206;P35222}
	Pathogen[sipA E1WAC6] interacts with 5 human partners:{P09429;P56524;Q03014;Q04206;P35222}
	Pathogen[sseF O84951] interacts with 5 human partners:{P09429;P56524;Q03014;Q04206;P35222}
	Pathogen[spiC P0CZ04] interacts with 5 human partners:{P09429;P56524;Q03014;Q04206;P35222}
	Pathogen[pipB2 Q8ZMM8] interacts with 3 human partners:{P09429;Q04206;P35222}
	Pathogen[sspH1 A4D0H6] interacts with 2 human partners:{Q04206;P35222}
	Pathogen[sipC E1WAC8] interacts with 3 human partners:{P09429;Q04206;P35222}
	Pathogen[sifA Q56061] interacts with 4 human partners:{P09429;P56524;Q04206;P35222}
	Pathogen[sipC P0CL47] interacts with 3 human partners:{P09429;Q04206;P35222}
	Pathogen[sseL Q8ZNG2] interacts with 3 human partners:{P09429;Q04206;P35222}
	Pathogen[sipB Q56134] interacts with 2 human partners:{Q04206;P35222}
	Pathogen[sopA Q8ZNR3] interacts with 5 human partners:{P09429;P56524;Q03014;Q04206;P35222}
	Pathogen[sseJ Q9FD10] interacts with 4 human partners:{P09429;P56524;Q04206;P35222}
	Pathogen[sseI Q8ZQ79] interacts with 4 human partners:{P09429;P56524;Q04206;P35222}
	Pathogen[sipA P0CL52] interacts with 5 human partners:{P09429;P56524;Q03014;Q04206;P35222}
[Cluster 57]GO:0016853+F	molecular_function	[name] isomerase activity	[def] "Catalysis of the geometric or structural changes within one molecule. Isomerase is the systematic name for any enzyme of EC class 5." [ISBN
	Pathogen[sseG O84952] interacts with 16 human partners:{Q01581;P68106;Q13451;O60832;Q13526;Q9H7Z7;Q15185;Q02880;P62937;P11388;P62942;Q02790;P26885;Q9Y680;Q9Y237;P06744}
	Pathogen[spvB P74846] interacts with 14 human partners:{P68106;P07237;Q13451;Q15185;Q02880;P62937;P11388;P62942;Q02790;P26885;Q9Y680;P49247;Q15084;P06744}
	Pathogen[spvC P0A2M9] interacts with 15 human partners:{Q01581;P68106;Q13451;Q13526;Q9H7Z7;Q15185;Q02880;P62937;P11388;P62942;Q02790;P26885;Q9Y680;Q9Y237;P06744}
	Pathogen[sspH2 P0CE12] interacts with 9 human partners:{P68106;P07237;Q13451;P30101;Q13526;Q15185;P62937;P62942;Q02790}
	Pathogen[sopE O52623] interacts with 10 human partners:{P68106;Q13451;Q13526;Q15185;Q02880;P62937;P62942;Q02790;P26885;Q9Y680}
	Pathogen[sopE2 Q7CQD4] interacts with 6 human partners:{P68106;Q13451;Q15185;P62937;P62942;Q02790}
	Pathogen[sopB O30916] interacts with 10 human partners:{Q01581;P68106;Q13451;Q13526;Q15185;P62937;P11388;P62942;Q02790;P26885}
	Pathogen[sopA E1WGZ9] interacts with 17 human partners:{Q01581;P68106;Q13451;O60832;Q13526;Q9H7Z7;Q15185;Q02880;P62937;P11388;P62942;Q02790;P49792;P26885;Q9Y680;Q9Y237;P06744}
	Pathogen[avrA E1WAB0] interacts with 7 human partners:{P68106;Q13451;Q15185;Q02880;P62937;P62942;Q02790}
	Pathogen[slrP Q8ZQQ2] interacts with 42 human partners:{Q08426;Q01581;Q96AY3;P68106;O75344;P07237;Q13451;P30101;O15305;Q13526;Q9H7Z7;P41222;P34949;Q15185;Q9BV20;Q02880;P62937;P11388;P13667;P62942;Q8NBS9;Q9NYL4;O95302;Q02790;Q08752;P11387;P49792;P26885;Q9Y680;Q9NPH2;O43708;Q14554;Q13427;Q15257;P49247;Q9BXS1;Q15084;Q9NWM8;Q13087;Q13907;Q96G03;P06744}
	Pathogen[sptP P74873] interacts with 6 human partners:{P68106;Q13451;Q15185;P62942;Q02790;P06744}
	Pathogen[sipA E1WAC6] interacts with 16 human partners:{Q01581;P68106;Q13451;O60832;Q13526;Q9H7Z7;Q15185;Q02880;P62937;P11388;P62942;Q02790;P26885;Q9Y680;Q9Y237;P06744}
	Pathogen[sseF O84951] interacts with 16 human partners:{Q01581;P68106;Q13451;O60832;Q13526;Q9H7Z7;Q15185;Q02880;P62937;P11388;P62942;Q02790;P26885;Q9Y680;Q9Y237;P06744}
	Pathogen[spiC P0CZ04] interacts with 25 human partners:{Q01581;Q96AY3;P68106;O75344;P07237;Q13451;P30101;O60832;P18669;Q9H7Z7;Q15185;Q02880;P62937;P11388;P62942;Q9NYL4;O95302;Q02790;P26885;Q9Y680;P49247;Q13087;P60174;P15259;P06744}
	Pathogen[pipB2 Q8ZMM8] interacts with 7 human partners:{P68106;Q13451;Q13526;Q15185;P62937;P62942;Q02790}
	Pathogen[sspH1 A4D0H6] interacts with 11 human partners:{Q01581;P68106;Q13451;Q13526;Q15185;P62937;P11388;P62942;Q02790;P26885;P06744}
	Pathogen[sipC E1WAC8] interacts with 8 human partners:{P68106;Q13451;Q13526;Q15185;P62937;P62942;Q02790;P26885}
	Pathogen[sifA Q56061] interacts with 27 human partners:{Q08426;Q01581;Q96AY3;P68106;O75344;O95394;Q13451;O15305;Q13526;Q9H7Z7;Q15185;Q9BV20;Q02880;P62937;P11388;P62942;Q9NYL4;O95302;Q02790;P49792;P36871;P26885;Q9Y680;Q9Y237;P49247;Q9BXS1;P06744}
	Pathogen[sipC P0CL47] interacts with 8 human partners:{P68106;Q13451;Q13526;Q15185;P62937;P62942;Q02790;P26885}
	Pathogen[sseL Q8ZNG2] interacts with 11 human partners:{P68106;Q13451;Q13526;Q15185;Q02880;P62937;P11388;P62942;Q02790;P26885;P06744}
	Pathogen[sipB Q56134] interacts with 4 human partners:{P68106;Q13451;P62942;Q02790}
	Pathogen[sopA Q8ZNR3] interacts with 17 human partners:{Q01581;P68106;Q13451;O60832;Q13526;Q9H7Z7;Q15185;Q02880;P62937;P11388;P62942;Q02790;P49792;P26885;Q9Y680;Q9Y237;P06744}
	Pathogen[sseJ Q9FD10] interacts with 10 human partners:{P68106;Q13451;Q13526;Q15185;Q9BV20;Q02880;P62937;P11388;P62942;Q02790}
	Pathogen[sseI Q8ZQ79] interacts with 9 human partners:{P68106;Q13451;Q13526;Q15185;Q02880;P62937;P11388;P62942;Q02790}
	Pathogen[sipA P0CL52] interacts with 16 human partners:{Q01581;P68106;Q13451;O60832;Q13526;Q9H7Z7;Q15185;Q02880;P62937;P11388;P62942;Q02790;P26885;Q9Y680;Q9Y237;P06744}
[Cluster 58]GO:0010465+F	molecular_function	[name] nerve growth factor receptor activity	[def] "Combining with nerve growth factor, to block apoptosis in neurons and promote nerve growth, or to initiate a change in cell activity." [GOC
	Pathogen[sseG O84952] interacts with 1 human partners:{P04629}
	Pathogen[spvB P74846] interacts with 1 human partners:{P04629}
	Pathogen[spvC P0A2M9] interacts with 1 human partners:{P04629}
	Pathogen[sspH2 P0CE12] interacts with 2 human partners:{P04629;Q99523}
	Pathogen[sopE O52623] interacts with 1 human partners:{P04629}
	Pathogen[sopE2 Q7CQD4] interacts with 1 human partners:{P04629}
	Pathogen[sopB O30916] interacts with 1 human partners:{P04629}
	Pathogen[sopA E1WGZ9] interacts with 1 human partners:{P04629}
	Pathogen[avrA E1WAB0] interacts with 1 human partners:{P04629}
	Pathogen[slrP Q8ZQQ2] interacts with 2 human partners:{P04629;Q99523}
	Pathogen[sptP P74873] interacts with 1 human partners:{P04629}
	Pathogen[sipA E1WAC6] interacts with 1 human partners:{P04629}
	Pathogen[sseF O84951] interacts with 1 human partners:{P04629}
	Pathogen[spiC P0CZ04] interacts with 1 human partners:{P04629}
	Pathogen[pipB2 Q8ZMM8] interacts with 1 human partners:{P04629}
	Pathogen[sspH1 A4D0H6] interacts with 1 human partners:{P04629}
	Pathogen[sipC E1WAC8] interacts with 1 human partners:{P04629}
	Pathogen[sifA Q56061] interacts with 1 human partners:{P04629}
	Pathogen[sipC P0CL47] interacts with 1 human partners:{P04629}
	Pathogen[sseL Q8ZNG2] interacts with 1 human partners:{P04629}
	Pathogen[sipB Q56134] interacts with 1 human partners:{P04629}
	Pathogen[sopA Q8ZNR3] interacts with 1 human partners:{P04629}
	Pathogen[sseJ Q9FD10] interacts with 1 human partners:{P04629}
	Pathogen[sseI Q8ZQ79] interacts with 1 human partners:{P04629}
	Pathogen[sipA P0CL52] interacts with 1 human partners:{P04629}
[Cluster 59]GO:0017124+F	molecular_function	[name] SH3 domain binding	[def] "Interacting selectively and non-covalently with a SH3 domain (Src homology 3) of a protein, small protein modules containing approximately 50 amino acid residues found in a great variety of intracellular or membrane-associated proteins." [GOC
	Pathogen[sseG O84952] interacts with 77 human partners:{O14578;Q8N4X5;P07948;O14512;Q96PV0;O75061;P50552;P14317;Q02156;Q92835;O43312;O75914;O75674;P10636;Q9UPX8;P42566;P17302;Q92882;Q9UI08;O43182;Q9Y5K6;Q68DA7;B1AK53;P24666;Q96D71;Q14185;Q9NP31;P21917;Q9ULH1;O15357;Q14195;Q9Y566;Q2M1Z3;Q13625;Q96JJ3;Q86UR1;P98164;P00519;Q99638;Q8N8S7;Q9Y371;Q13905;O95997;Q8TD08;Q68EM7;Q9P2Y5;A1A4S6;O15056;Q8TDZ2;Q05209;Q8N1I0;P56945;P14598;P40818;Q9UHR4;Q96BJ8;Q9NR46;Q9UQB8;Q15735;Q9NZQ3;O60890;P78314;Q96B97;Q9UNA1;Q9NYB9;Q8IZD9;Q6UXY1;Q9BQI5;Q16204;Q9Y2R2;O43281;P22681;O43426;Q07960;Q13418;Q92556;Q9BYB0}
	Pathogen[spvB P74846] interacts with 59 human partners:{O14578;P07948;O14512;Q96PV0;O75061;P50552;P14317;Q02156;Q92835;O43312;O75914;P10636;Q9UPX8;P42566;Q9UI08;O43182;Q9Y5K6;Q68DA7;Q96D71;Q14185;Q9NP31;O15357;Q14195;Q9Y566;Q2M1Z3;Q96JJ3;Q86UR1;P98164;P00519;Q8N8S7;Q9Y371;Q13905;Q8TD08;Q68EM7;A1A4S6;Q8TDZ2;Q8N1I0;P56945;P14598;P40818;Q9UHR4;Q96BJ8;Q9UQB8;Q15735;Q9NZQ3;O60890;P78314;Q96B97;Q9UNA1;Q9NYB9;Q8IZD9;Q6UXY1;Q9BQI5;O43281;P22681;O43426;Q07960;Q13418;Q92556}
	Pathogen[spvC P0A2M9] interacts with 71 human partners:{O14578;P07948;O14512;Q96PV0;O75061;P50552;P14317;Q02156;Q92835;O43312;O75914;O75674;P10636;Q9UPX8;P42566;P17302;Q92882;Q9UI08;O43182;Q9Y5K6;Q68DA7;B1AK53;Q96D71;Q14185;Q9NP31;P21917;Q9ULH1;O15357;Q14195;Q9Y566;Q2M1Z3;Q13625;Q96JJ3;Q86UR1;P98164;P00519;Q99638;Q8N8S7;Q9Y371;Q13905;Q8TD08;Q68EM7;A1A4S6;O15056;Q8TDZ2;Q05209;Q8N1I0;P56945;P14598;P40818;Q9UHR4;Q96BJ8;Q9NR46;Q9UQB8;Q15735;Q9NZQ3;O60890;P78314;Q96B97;Q9UNA1;Q9NYB9;Q8IZD9;Q6UXY1;Q9Y2R2;O43281;P22681;O43426;Q07960;Q13418;Q92556;Q9BYB0}
	Pathogen[sspH2 P0CE12] interacts with 53 human partners:{O14578;P07948;O14512;P50552;Q02156;Q92835;O43312;P10636;Q9UPX8;P42566;P17302;Q92882;Q9UI08;O43182;Q9Y5K6;Q68DA7;B1AK53;Q14185;Q9NP31;O15357;Q9Y566;Q13625;Q96JJ3;Q86UR1;P98164;P00519;Q8N8S7;Q9Y371;Q13905;O95997;Q68EM7;A1A4S6;Q8TDZ2;Q05209;Q8N1I0;P56945;P14598;P40818;Q9UHR4;Q9UQB8;Q15735;O60890;Q96B97;Q9UNA1;Q9NYB9;Q8IZD9;Q9BQI5;O43281;P22681;Q07960;Q13418;Q92556;Q9BYB0}
	Pathogen[sopE O52623] interacts with 70 human partners:{O14578;P07948;O14512;Q96PV0;O75061;P50552;P14317;Q9ULV8;Q02156;Q92835;O43312;O75914;O75674;P10636;Q9UPX8;Q9H2Y7;P42566;Q92882;Q9UI08;O43182;Q9Y5K6;Q68DA7;B1AK53;Q14185;Q9NP31;P21917;Q9ULH1;O15357;Q9Y566;Q2M1Z3;Q13625;Q96JJ3;Q86UR1;P98164;P00519;Q8N8S7;Q9Y371;Q13905;Q8TD08;Q68EM7;A1A4S6;Q8TDZ2;Q05209;Q8N1I0;P56945;P14598;P40818;Q9UHR4;Q96BJ8;Q9UQB8;Q15735;Q9NZQ3;Q6ZUM4;O60890;P78314;Q96B97;Q9UNA1;Q9NYB9;Q8IZD9;Q6UXY1;O43281;P07203;P22681;Q96P50;O43426;Q8TEH3;Q07960;Q13418;Q92556;Q9BYB0}
	Pathogen[sopE2 Q7CQD4] interacts with 44 human partners:{O14578;P07948;O14512;P50552;Q02156;Q92835;O43312;P10636;Q9UPX8;P42566;Q9UI08;O43182;Q9Y5K6;Q68DA7;Q14185;Q9NP31;O15357;Q9Y566;Q96JJ3;Q86UR1;P98164;P00519;Q8N8S7;Q9Y371;Q13905;Q68EM7;A1A4S6;Q8TDZ2;Q8N1I0;P56945;P14598;P40818;Q9UHR4;Q9UQB8;Q15735;O60890;Q96B97;Q9UNA1;Q9NYB9;Q8IZD9;O43426;Q07960;Q13418;Q92556}
	Pathogen[sopB O30916] interacts with 59 human partners:{O14578;P07948;O14512;Q96PV0;P50552;P14317;Q02156;Q92835;O43312;O75914;O75674;P10636;Q9UPX8;P42566;Q92882;Q9UI08;O43182;Q9Y5K6;Q68DA7;B1AK53;Q14185;Q9NP31;P21917;Q9ULH1;O15357;Q9Y566;Q13625;Q96JJ3;Q86UR1;P98164;P00519;Q8N8S7;Q9Y371;Q13905;Q68EM7;A1A4S6;O15056;Q8TDZ2;Q05209;Q8N1I0;P56945;P14598;Q9UHR4;Q96BJ8;Q9UQB8;Q15735;Q9NZQ3;O60890;Q96B97;Q9UNA1;Q9NYB9;Q8IZD9;O43281;P22681;O43426;Q07960;Q13418;Q92556;Q9BYB0}
	Pathogen[sopA E1WGZ9] interacts with 79 human partners:{O14578;Q8N4X5;P07948;Q86Y01;O14512;Q96PV0;O75061;P50552;P14317;Q02156;Q92835;O43312;O75914;O75674;P10636;Q9UPX8;Q9H2Y7;P42566;P17302;Q92882;Q9UI08;O43182;Q9Y5K6;Q68DA7;B1AK53;P24666;Q96D71;Q14185;Q9NP31;P21917;Q9ULH1;O15357;Q14195;Q9Y566;Q2M1Z3;Q13625;Q96JJ3;Q86UR1;P98164;P00519;Q99638;Q8N8S7;Q9Y371;Q13905;O95997;Q8TD08;Q68EM7;Q9P2Y5;A1A4S6;O15056;Q8TDZ2;Q05209;Q8N1I0;P56945;P14598;P40818;Q9UHR4;Q96BJ8;Q9NR46;Q9UQB8;Q15735;Q9NZQ3;O60890;P78314;Q96B97;Q9UNA1;Q9NYB9;Q8IZD9;Q6UXY1;Q9BQI5;Q16204;Q9Y2R2;O43281;P22681;O43426;Q07960;Q13418;Q92556;Q9BYB0}
	Pathogen[avrA E1WAB0] interacts with 59 human partners:{O14578;P07948;O14512;Q96PV0;P50552;P14317;Q02156;Q92835;O43312;O75914;P10636;Q9UPX8;P42566;Q92882;Q9UI08;O43182;Q9Y5K6;Q68DA7;B1AK53;Q14185;Q9NP31;O15357;Q9Y566;Q2M1Z3;Q96JJ3;Q86UR1;P98164;P00519;Q8N8S7;Q9Y371;Q13905;Q68EM7;A1A4S6;Q8TDZ2;Q05209;Q8N1I0;P56945;P14598;P40818;Q9UHR4;Q96BJ8;Q9UQB8;Q15735;Q9NZQ3;O60890;P78314;Q96B97;Q9UNA1;Q9NYB9;Q8IZD9;Q6UXY1;Q9BQI5;O43281;P22681;O43426;Q07960;Q13418;Q92556;Q9BYB0}
	Pathogen[slrP Q8ZQQ2] interacts with 86 human partners:{O14578;Q8N4X5;P07948;Q86Y01;O14512;Q96PV0;O75061;P50552;P14317;P78324;O75952;Q02156;Q8WZ74;Q92835;O43312;O75674;P10636;Q9UPX8;Q9H2Y7;P42566;P17302;Q92882;Q9UI08;O43182;Q9Y5K6;Q68DA7;B1AK53;Q9NZH4;Q14185;Q9NP31;P21917;Q9ULH1;O15357;Q14195;Q9Y566;Q2M1Z3;Q86TC9;Q13625;Q96JJ3;Q86UR1;P98164;P00519;Q99638;Q8N8S7;Q9Y371;Q13905;O95997;Q8TD08;Q68EM7;A1A4S6;O15056;Q8TDZ2;Q05209;Q8N1I0;P56945;P14598;Q96EY5;P40818;Q9UHR4;Q96BJ8;Q9NR46;Q9UQB8;Q15735;Q9NZQ3;Q6ZUM4;O60890;Q96B97;Q9UNA1;Q9NYB9;Q8IZD9;Q9BQI5;Q9Y3L3;Q16204;O43281;P07203;O15162;P22681;Q96P50;O43426;Q8TEH3;Q07960;P78357;Q13418;Q92556;P55822;Q9BYB0}
	Pathogen[sptP P74873] interacts with 55 human partners:{O14578;P07948;O14512;Q96PV0;P50552;P14317;Q02156;Q92835;O43312;P10636;Q9UPX8;P42566;Q9UI08;O43182;Q9Y5K6;Q68DA7;B1AK53;Q14185;Q9NP31;P21917;O15357;Q9Y566;Q2M1Z3;Q96JJ3;Q86UR1;P98164;P00519;Q8N8S7;Q9Y371;Q13905;Q68EM7;A1A4S6;O15056;Q8TDZ2;Q05209;Q8N1I0;P56945;P14598;P40818;Q9UHR4;Q96BJ8;Q9UQB8;Q15735;O60890;Q96B97;Q9UNA1;Q9NYB9;Q8IZD9;Q9BQI5;O43281;P22681;O43426;Q07960;Q13418;Q92556}
	Pathogen[sipA E1WAC6] interacts with 77 human partners:{O14578;Q8N4X5;P07948;O14512;Q96PV0;O75061;P50552;P14317;Q02156;Q92835;O43312;O75914;O75674;P10636;Q9UPX8;P42566;P17302;Q92882;Q9UI08;O43182;Q9Y5K6;Q68DA7;B1AK53;P24666;Q96D71;Q14185;Q9NP31;P21917;Q9ULH1;O15357;Q14195;Q9Y566;Q2M1Z3;Q13625;Q96JJ3;Q86UR1;P98164;P00519;Q99638;Q8N8S7;Q9Y371;Q13905;O95997;Q8TD08;Q68EM7;Q9P2Y5;A1A4S6;O15056;Q8TDZ2;Q05209;Q8N1I0;P56945;P14598;P40818;Q9UHR4;Q96BJ8;Q9NR46;Q9UQB8;Q15735;Q9NZQ3;O60890;P78314;Q96B97;Q9UNA1;Q9NYB9;Q8IZD9;Q6UXY1;Q9BQI5;Q16204;Q9Y2R2;O43281;P22681;O43426;Q07960;Q13418;Q92556;Q9BYB0}
	Pathogen[sseF O84951] interacts with 77 human partners:{O14578;Q8N4X5;P07948;O14512;Q96PV0;O75061;P50552;P14317;Q02156;Q92835;O43312;O75914;O75674;P10636;Q9UPX8;P42566;P17302;Q92882;Q9UI08;O43182;Q9Y5K6;Q68DA7;B1AK53;P24666;Q96D71;Q14185;Q9NP31;P21917;Q9ULH1;O15357;Q14195;Q9Y566;Q2M1Z3;Q13625;Q96JJ3;Q86UR1;P98164;P00519;Q99638;Q8N8S7;Q9Y371;Q13905;O95997;Q8TD08;Q68EM7;Q9P2Y5;A1A4S6;O15056;Q8TDZ2;Q05209;Q8N1I0;P56945;P14598;P40818;Q9UHR4;Q96BJ8;Q9NR46;Q9UQB8;Q15735;Q9NZQ3;O60890;P78314;Q96B97;Q9UNA1;Q9NYB9;Q8IZD9;Q6UXY1;Q9BQI5;Q16204;Q9Y2R2;O43281;P22681;O43426;Q07960;Q13418;Q92556;Q9BYB0}
	Pathogen[spiC P0CZ04] interacts with 78 human partners:{O14578;Q8N4X5;P07948;O14512;Q96PV0;O75061;P50552;P14317;Q02156;Q92835;O43312;O75914;O75674;P10636;Q9UPX8;Q9H2Y7;P42566;P17302;Q92882;Q9UI08;O43182;Q9Y5K6;Q68DA7;B1AK53;Q96D71;Q14185;Q9NP31;P21917;Q9ULH1;O15357;Q14195;Q9Y566;Q2M1Z3;Q13625;Q96JJ3;Q86UR1;P98164;P00519;Q99638;Q8N8S7;Q9Y371;Q13905;O95997;Q8TD08;Q68EM7;Q9P2Y5;A1A4S6;Q8TDZ2;Q05209;Q8N1I0;P56945;P14598;P40818;Q9UHR4;Q96BJ8;Q9NR46;Q9UQB8;Q15735;Q9NZQ3;O60890;P78314;Q96B97;Q9UNA1;Q9NYB9;Q8IZD9;Q6UXY1;Q9BQI5;Q16204;O43281;O15162;P22681;Q96P50;O43426;Q8TEH3;Q07960;Q13418;Q92556;Q9BYB0}
	Pathogen[pipB2 Q8ZMM8] interacts with 59 human partners:{O14578;P07948;O14512;Q96PV0;P50552;P14317;Q02156;Q92835;O43312;O75674;P10636;Q9UPX8;Q9H2Y7;P42566;Q92882;Q9UI08;O43182;Q9Y5K6;Q68DA7;B1AK53;Q14185;Q9NP31;Q9ULH1;O15357;Q9Y566;Q13625;Q96JJ3;Q86UR1;P98164;P00519;Q8N8S7;Q9Y371;Q13905;O95997;Q68EM7;A1A4S6;Q8TDZ2;Q05209;Q8N1I0;P56945;P14598;P40818;Q9UHR4;Q96BJ8;Q9UQB8;Q15735;Q9NZQ3;O60890;Q96B97;Q9UNA1;Q9NYB9;Q8IZD9;O43281;P22681;O43426;Q07960;Q13418;Q92556;Q9BYB0}
	Pathogen[sspH1 A4D0H6] interacts with 63 human partners:{O14578;P07948;O14512;Q96PV0;P50552;P14317;Q02156;Q92835;O43312;O75914;O75674;P10636;Q9UPX8;P42566;P17302;Q92882;Q9UI08;O43182;Q9Y5K6;Q68DA7;B1AK53;Q14185;Q9NP31;P21917;O15357;Q9Y566;Q2M1Z3;Q13625;Q96JJ3;Q86UR1;P98164;P00519;Q99638;Q8N8S7;Q9Y371;Q13905;O95997;Q68EM7;A1A4S6;O15056;Q8TDZ2;Q05209;Q8N1I0;P56945;P14598;P40818;Q9UHR4;Q96BJ8;Q9UQB8;Q15735;Q9NZQ3;O60890;Q96B97;Q9UNA1;Q9NYB9;Q8IZD9;O43281;P22681;O43426;Q07960;Q13418;Q92556;Q9BYB0}
	Pathogen[sipC E1WAC8] interacts with 60 human partners:{O14578;P07948;O14512;Q96PV0;P50552;P14317;Q02156;Q92835;O43312;O75914;O75674;P10636;Q9UPX8;P42566;Q92882;Q9UI08;O43182;Q9Y5K6;Q68DA7;B1AK53;Q96D71;Q14185;Q9NP31;O15357;Q9Y566;Q2M1Z3;Q13625;Q96JJ3;Q86UR1;P98164;P00519;Q8N8S7;Q9Y371;Q13905;Q68EM7;A1A4S6;O15056;Q8TDZ2;Q05209;Q8N1I0;P56945;P14598;P40818;Q9UHR4;Q96BJ8;Q9UQB8;Q15735;Q9NZQ3;O60890;Q96B97;Q9UNA1;Q9NYB9;Q8IZD9;O43281;P22681;O43426;Q07960;Q13418;Q92556;Q9BYB0}
	Pathogen[sifA Q56061] interacts with 80 human partners:{O14578;Q8N4X5;P07948;Q86Y01;O14512;Q96PV0;O75061;P50552;P14317;Q9ULV8;Q02156;Q92835;O43312;O75914;O75674;P10636;Q9UPX8;Q9H2Y7;P42566;Q92882;Q9UI08;O43182;Q9Y5K6;Q68DA7;B1AK53;P24666;Q96D71;Q14185;Q9NP31;P21917;Q9ULH1;O15357;Q14195;Q9Y566;Q2M1Z3;Q13625;Q96JJ3;Q86UR1;P98164;P00519;Q8N8S7;Q9Y371;Q13905;O95997;Q8TD08;Q68EM7;Q9P2Y5;A1A4S6;O15056;Q8TDZ2;Q05209;Q8N1I0;P56945;P14598;P40818;Q9UHR4;Q96BJ8;Q9NR46;Q9UQB8;Q15735;Q9NZQ3;Q6ZUM4;O60890;P78314;Q96B97;Q9UNA1;Q9NYB9;Q8IZD9;Q6UXY1;Q9BQI5;Q16204;O43281;P22681;Q96P50;O43426;Q8TEH3;Q07960;Q13418;Q92556;Q9BYB0}
	Pathogen[sipC P0CL47] interacts with 60 human partners:{O14578;P07948;O14512;Q96PV0;P50552;P14317;Q02156;Q92835;O43312;O75914;O75674;P10636;Q9UPX8;P42566;Q92882;Q9UI08;O43182;Q9Y5K6;Q68DA7;B1AK53;Q96D71;Q14185;Q9NP31;O15357;Q9Y566;Q2M1Z3;Q13625;Q96JJ3;Q86UR1;P98164;P00519;Q8N8S7;Q9Y371;Q13905;Q68EM7;A1A4S6;O15056;Q8TDZ2;Q05209;Q8N1I0;P56945;P14598;P40818;Q9UHR4;Q96BJ8;Q9UQB8;Q15735;Q9NZQ3;O60890;Q96B97;Q9UNA1;Q9NYB9;Q8IZD9;O43281;P22681;O43426;Q07960;Q13418;Q92556;Q9BYB0}
	Pathogen[sseL Q8ZNG2] interacts with 64 human partners:{O14578;P07948;O14512;Q96PV0;P50552;P14317;Q02156;Q92835;O43312;O75914;O75674;P10636;Q9UPX8;Q9H2Y7;P42566;Q92882;Q9UI08;O43182;Q9Y5K6;Q68DA7;B1AK53;Q14185;Q9NP31;Q9ULH1;O15357;Q14195;Q9Y566;Q2M1Z3;Q13625;Q96JJ3;Q86UR1;P98164;P00519;Q8N8S7;Q9Y371;Q13905;Q8TD08;Q68EM7;A1A4S6;Q8TDZ2;Q05209;Q8N1I0;P56945;P14598;P40818;Q9UHR4;Q96BJ8;Q9UQB8;Q15735;Q9NZQ3;O60890;P78314;Q96B97;Q9UNA1;Q9NYB9;Q8IZD9;Q6UXY1;O43281;P22681;O43426;Q07960;Q13418;Q92556;Q9BYB0}
	Pathogen[sipB Q56134] interacts with 51 human partners:{O14578;P07948;O14512;Q96PV0;P50552;P14317;Q02156;Q92835;O43312;O75674;P10636;Q9UPX8;Q9H2Y7;P42566;Q92882;Q9UI08;O43182;Q9Y5K6;Q68DA7;B1AK53;Q14185;Q9NP31;O15357;Q9Y566;Q96JJ3;Q86UR1;P98164;P00519;Q8N8S7;Q9Y371;Q13905;Q68EM7;A1A4S6;Q8TDZ2;Q8N1I0;P56945;P14598;Q9UHR4;Q96BJ8;Q9UQB8;Q15735;O60890;Q96B97;Q9UNA1;Q9NYB9;O43281;P22681;O43426;Q07960;Q13418;Q92556}
	Pathogen[sopA Q8ZNR3] interacts with 79 human partners:{O14578;Q8N4X5;P07948;Q86Y01;O14512;Q96PV0;O75061;P50552;P14317;Q02156;Q92835;O43312;O75914;O75674;P10636;Q9UPX8;Q9H2Y7;P42566;P17302;Q92882;Q9UI08;O43182;Q9Y5K6;Q68DA7;B1AK53;P24666;Q96D71;Q14185;Q9NP31;P21917;Q9ULH1;O15357;Q14195;Q9Y566;Q2M1Z3;Q13625;Q96JJ3;Q86UR1;P98164;P00519;Q99638;Q8N8S7;Q9Y371;Q13905;O95997;Q8TD08;Q68EM7;Q9P2Y5;A1A4S6;O15056;Q8TDZ2;Q05209;Q8N1I0;P56945;P14598;P40818;Q9UHR4;Q96BJ8;Q9NR46;Q9UQB8;Q15735;Q9NZQ3;O60890;P78314;Q96B97;Q9UNA1;Q9NYB9;Q8IZD9;Q6UXY1;Q9BQI5;Q16204;Q9Y2R2;O43281;P22681;O43426;Q07960;Q13418;Q92556;Q9BYB0}
	Pathogen[sseJ Q9FD10] interacts with 62 human partners:{O14578;P07948;O14512;Q96PV0;P50552;P14317;Q02156;Q92835;O43312;O75914;P10636;Q9UPX8;P42566;Q92882;Q9UI08;O43182;Q9Y5K6;Q68DA7;B1AK53;Q14185;Q9NP31;P21917;O15357;Q9Y566;Q2M1Z3;Q13625;Q96JJ3;Q86UR1;P98164;P00519;Q8N8S7;Q9Y371;Q13905;O95997;Q68EM7;A1A4S6;Q8TDZ2;Q05209;Q8N1I0;P56945;P14598;P40818;Q9UHR4;Q96BJ8;Q9UQB8;Q15735;Q9NZQ3;O60890;P78314;Q96B97;Q9UNA1;Q9NYB9;Q8IZD9;Q6UXY1;Q9BQI5;O43281;P22681;O43426;Q07960;Q13418;Q92556;Q9BYB0}
	Pathogen[sseI Q8ZQ79] interacts with 61 human partners:{O14578;P07948;O14512;Q96PV0;P50552;P14317;Q02156;Q92835;O43312;O75914;P10636;Q9UPX8;P42566;Q92882;Q9UI08;O43182;Q9Y5K6;Q68DA7;B1AK53;Q14185;Q9NP31;Q9ULH1;O15357;Q9Y566;Q2M1Z3;Q13625;Q96JJ3;Q86UR1;P98164;P00519;Q8N8S7;Q9Y371;Q13905;Q68EM7;A1A4S6;Q8TDZ2;Q05209;Q8N1I0;P56945;P14598;P40818;Q9UHR4;Q96BJ8;Q9UQB8;Q15735;Q9NZQ3;O60890;P78314;Q96B97;Q9UNA1;Q9NYB9;Q8IZD9;Q6UXY1;Q9BQI5;O43281;P22681;O43426;Q07960;Q13418;Q92556;Q9BYB0}
	Pathogen[sipA P0CL52] interacts with 77 human partners:{O14578;Q8N4X5;P07948;O14512;Q96PV0;O75061;P50552;P14317;Q02156;Q92835;O43312;O75914;O75674;P10636;Q9UPX8;P42566;P17302;Q92882;Q9UI08;O43182;Q9Y5K6;Q68DA7;B1AK53;P24666;Q96D71;Q14185;Q9NP31;P21917;Q9ULH1;O15357;Q14195;Q9Y566;Q2M1Z3;Q13625;Q96JJ3;Q86UR1;P98164;P00519;Q99638;Q8N8S7;Q9Y371;Q13905;O95997;Q8TD08;Q68EM7;Q9P2Y5;A1A4S6;O15056;Q8TDZ2;Q05209;Q8N1I0;P56945;P14598;P40818;Q9UHR4;Q96BJ8;Q9NR46;Q9UQB8;Q15735;Q9NZQ3;O60890;P78314;Q96B97;Q9UNA1;Q9NYB9;Q8IZD9;Q6UXY1;Q9BQI5;Q16204;Q9Y2R2;O43281;P22681;O43426;Q07960;Q13418;Q92556;Q9BYB0}
[Cluster 60]GO:0051219+F	molecular_function	[name] phosphoprotein binding	[def] "Interacting selectively and non-covalently with a phosphorylated protein." [GOC
	Pathogen[sseG O84952] interacts with 23 human partners:{P07948;Q14117;P36575;Q99697;Q14449;O00257;Q02790;Q14195;P37840;P27986;Q99933;P42345;P62258;P78368;P31947;Q7L523;P51636;P29353;P62993;P43034;P19174;P31946;Q9UHD2}
	Pathogen[spvB P74846] interacts with 21 human partners:{P07948;P36575;Q14449;O00257;Q02790;Q14195;P37840;P27986;Q99933;P42345;P62258;P78368;P31947;Q7L523;P51636;P29353;P62993;P43034;P19174;P31946;Q9UHD2}
	Pathogen[spvC P0A2M9] interacts with 21 human partners:{P07948;P36575;Q14449;O00257;Q02790;Q14195;P37840;P27986;Q99933;P42345;P62258;P78368;P31947;Q7L523;P51636;P29353;P62993;P43034;P19174;P31946;Q9UHD2}
	Pathogen[sspH2 P0CE12] interacts with 18 human partners:{P07948;P36575;Q14449;Q02790;P27986;Q99933;P42345;P62258;P78368;P31947;Q7L523;P51636;P29353;P62993;P43034;P19174;P31946;Q9UHD2}
	Pathogen[sopE O52623] interacts with 19 human partners:{P07948;P36575;Q14449;O00257;Q02790;P27986;Q99933;P42345;P62258;P78368;P31947;Q7L523;P51636;P29353;P62993;P43034;P19174;P31946;Q9UHD2}
	Pathogen[sopE2 Q7CQD4] interacts with 17 human partners:{P07948;Q14449;Q02790;P27986;Q99933;P42345;P62258;P78368;P31947;Q7L523;P51636;P29353;P62993;P43034;P19174;P31946;Q9UHD2}
	Pathogen[sopB O30916] interacts with 19 human partners:{P07948;Q14449;O00257;Q02790;P37840;P27986;Q99933;P42345;P62258;P78368;P31947;Q7L523;P51636;P29353;P62993;P43034;P19174;P31946;Q9UHD2}
	Pathogen[sopA E1WGZ9] interacts with 23 human partners:{P07948;Q14117;P36575;Q99697;Q14449;O00257;Q02790;Q14195;P37840;P27986;Q99933;P42345;P62258;P78368;P31947;Q7L523;P51636;P29353;P62993;P43034;P19174;P31946;Q9UHD2}
	Pathogen[avrA E1WAB0] interacts with 20 human partners:{P07948;P36575;Q14449;O00257;Q02790;P37840;P27986;Q99933;P42345;P62258;P78368;P31947;Q7L523;P51636;P29353;P62993;P43034;P19174;P31946;Q9UHD2}
	Pathogen[slrP Q8ZQQ2] interacts with 25 human partners:{P07948;Q14117;P36575;Q99697;P10523;Q14449;O00257;Q02790;Q14195;P37840;P27986;Q99933;P42345;P62258;Q7Z2K8;P78368;P31947;Q7L523;P51636;P29353;P62993;P43034;P19174;P31946;Q9UHD2}
	Pathogen[sptP P74873] interacts with 18 human partners:{P07948;P36575;Q14449;Q02790;P27986;Q99933;P42345;P62258;P78368;P31947;Q7L523;P51636;P29353;P62993;P43034;P19174;P31946;Q9UHD2}
	Pathogen[sipA E1WAC6] interacts with 23 human partners:{P07948;Q14117;P36575;Q99697;Q14449;O00257;Q02790;Q14195;P37840;P27986;Q99933;P42345;P62258;P78368;P31947;Q7L523;P51636;P29353;P62993;P43034;P19174;P31946;Q9UHD2}
	Pathogen[sseF O84951] interacts with 23 human partners:{P07948;Q14117;P36575;Q99697;Q14449;O00257;Q02790;Q14195;P37840;P27986;Q99933;P42345;P62258;P78368;P31947;Q7L523;P51636;P29353;P62993;P43034;P19174;P31946;Q9UHD2}
	Pathogen[spiC P0CZ04] interacts with 23 human partners:{P07948;P36575;Q99697;Q14449;O00257;Q02790;Q14195;P37840;P27986;Q99933;P42345;P62258;O15405;P78368;P31947;Q7L523;P51636;P29353;P62993;P43034;P19174;P31946;Q9UHD2}
	Pathogen[pipB2 Q8ZMM8] interacts with 20 human partners:{P07948;P36575;Q14449;O00257;Q02790;P37840;P27986;Q99933;P42345;P62258;P78368;P31947;Q7L523;P51636;P29353;P62993;P43034;P19174;P31946;Q9UHD2}
	Pathogen[sspH1 A4D0H6] interacts with 19 human partners:{P07948;P36575;Q14449;Q02790;P37840;P27986;Q99933;P42345;P62258;P78368;P31947;Q7L523;P51636;P29353;P62993;P43034;P19174;P31946;Q9UHD2}
	Pathogen[sipC E1WAC8] interacts with 19 human partners:{P07948;Q14449;O00257;Q02790;P37840;P27986;Q99933;P42345;P62258;P78368;P31947;Q7L523;P51636;P29353;P62993;P43034;P19174;P31946;Q9UHD2}
	Pathogen[sifA Q56061] interacts with 23 human partners:{P07948;Q14117;P36575;Q99697;Q14449;O00257;Q02790;Q14195;P37840;P27986;Q99933;P42345;P62258;P78368;P31947;Q7L523;P51636;P29353;P62993;P43034;P19174;P31946;Q9UHD2}
	Pathogen[sipC P0CL47] interacts with 19 human partners:{P07948;Q14449;O00257;Q02790;P37840;P27986;Q99933;P42345;P62258;P78368;P31947;Q7L523;P51636;P29353;P62993;P43034;P19174;P31946;Q9UHD2}
	Pathogen[sseL Q8ZNG2] interacts with 21 human partners:{P07948;P36575;Q14449;O00257;Q02790;Q14195;P37840;P27986;Q99933;P42345;P62258;P78368;P31947;Q7L523;P51636;P29353;P62993;P43034;P19174;P31946;Q9UHD2}
	Pathogen[sipB Q56134] interacts with 17 human partners:{P07948;Q14449;Q02790;P27986;Q99933;P42345;P62258;P78368;P31947;Q7L523;P51636;P29353;P62993;P43034;P19174;P31946;Q9UHD2}
	Pathogen[sopA Q8ZNR3] interacts with 23 human partners:{P07948;Q14117;P36575;Q99697;Q14449;O00257;Q02790;Q14195;P37840;P27986;Q99933;P42345;P62258;P78368;P31947;Q7L523;P51636;P29353;P62993;P43034;P19174;P31946;Q9UHD2}
	Pathogen[sseJ Q9FD10] interacts with 20 human partners:{P07948;P36575;Q14449;O00257;Q02790;P37840;P27986;Q99933;P42345;P62258;P78368;P31947;Q7L523;P51636;P29353;P62993;P43034;P19174;P31946;Q9UHD2}
	Pathogen[sseI Q8ZQ79] interacts with 20 human partners:{P07948;P36575;Q14449;O00257;Q02790;P37840;P27986;Q99933;P42345;P62258;P78368;P31947;Q7L523;P51636;P29353;P62993;P43034;P19174;P31946;Q9UHD2}
	Pathogen[sipA P0CL52] interacts with 23 human partners:{P07948;Q14117;P36575;Q99697;Q14449;O00257;Q02790;Q14195;P37840;P27986;Q99933;P42345;P62258;P78368;P31947;Q7L523;P51636;P29353;P62993;P43034;P19174;P31946;Q9UHD2}
[Cluster 61]GO:0004843+F	molecular_function	[name] ubiquitin-specific protease activity	[def] "Catalysis of the hydrolysis of various forms of polymeric ubiquitin sequences." [ISBN
	Pathogen[sseG O84952] interacts with 6 human partners:{Q15025;Q93009;Q92890;P40818;Q9NQC7;Q9Y5K5}
	Pathogen[spvB P74846] interacts with 4 human partners:{Q15025;Q93009;P40818;Q9NQC7}
	Pathogen[spvC P0A2M9] interacts with 5 human partners:{Q15025;Q93009;Q92890;P40818;Q9Y5K5}
	Pathogen[sspH2 P0CE12] interacts with 8 human partners:{Q15025;Q93009;P54578;Q9UHP3;Q8TEY7;P40818;Q96K76;Q9NQC7}
	Pathogen[sopE O52623] interacts with 3 human partners:{Q15025;Q93009;P40818}
	Pathogen[sopE2 Q7CQD4] interacts with 2 human partners:{Q15025;P40818}
	Pathogen[sopB O30916] interacts with 1 human partners:{Q15025}
	Pathogen[sopA E1WGZ9] interacts with 7 human partners:{Q15025;Q93009;Q92890;Q8TEY7;P40818;Q9NQC7;Q9Y5K5}
	Pathogen[avrA E1WAB0] interacts with 4 human partners:{Q15025;Q93009;P40818;Q9NQC7}
	Pathogen[slrP Q8ZQQ2] interacts with 24 human partners:{P51784;Q15025;Q9UK80;P35125;Q93009;Q70CQ2;Q14694;Q13107;O95630;Q92890;P54578;Q9UHP3;Q96RU2;Q8TEY7;Q9Y4E8;P40818;Q96K76;P46736;Q9Y5T5;Q9NQC7;Q9UMW8;Q9Y5K5;Q86T82;O00507}
	Pathogen[sptP P74873] interacts with 4 human partners:{Q15025;Q93009;Q8TEY7;P40818}
	Pathogen[sipA E1WAC6] interacts with 6 human partners:{Q15025;Q93009;Q92890;P40818;Q9NQC7;Q9Y5K5}
	Pathogen[sseF O84951] interacts with 6 human partners:{Q15025;Q93009;Q92890;P40818;Q9NQC7;Q9Y5K5}
	Pathogen[spiC P0CZ04] interacts with 6 human partners:{Q15025;Q93009;Q92890;P40818;Q9NQC7;Q9Y5K5}
	Pathogen[pipB2 Q8ZMM8] interacts with 4 human partners:{Q15025;Q93009;P40818;Q9NQC7}
	Pathogen[sspH1 A4D0H6] interacts with 5 human partners:{Q15025;Q93009;Q8TEY7;P40818;Q9Y5K5}
	Pathogen[sipC E1WAC8] interacts with 3 human partners:{Q15025;Q93009;P40818}
	Pathogen[sifA Q56061] interacts with 7 human partners:{Q15025;Q93009;Q92890;Q96JH7;Q8TEY7;P40818;Q9NQC7}
	Pathogen[sipC P0CL47] interacts with 3 human partners:{Q15025;Q93009;P40818}
	Pathogen[sseL Q8ZNG2] interacts with 5 human partners:{Q15025;Q93009;Q92890;P40818;Q9NQC7}
	Pathogen[sipB Q56134] interacts with 1 human partners:{Q15025}
	Pathogen[sopA Q8ZNR3] interacts with 7 human partners:{Q15025;Q93009;Q92890;Q8TEY7;P40818;Q9NQC7;Q9Y5K5}
	Pathogen[sseJ Q9FD10] interacts with 5 human partners:{Q15025;Q93009;Q8TEY7;P40818;Q9NQC7}
	Pathogen[sseI Q8ZQ79] interacts with 5 human partners:{Q15025;Q93009;Q8TEY7;P40818;Q9NQC7}
	Pathogen[sipA P0CL52] interacts with 6 human partners:{Q15025;Q93009;Q92890;P40818;Q9NQC7;Q9Y5K5}
[Cluster 62]GO:0019904+F	molecular_function	[name] protein domain specific binding	[def] "Interacting selectively and non-covalently with a specific domain of a protein." [GOC
	Pathogen[sseG O84952] interacts with 89 human partners:{P31323;Q8WXD9;P11021;P46934;Q9UNN5;Q9HC77;O14641;P10827;Q14990;P06213;Q9C000;Q13796;Q8NDH6;Q9UN37;Q9NR80;Q71U36;P16333;P17302;P36575;Q9HAP6;Q92796;P08134;Q9HCM4;P43405;Q8N3R9;P61225;Q7LBR1;Q05084;P50502;Q9P202;Q155Q3;Q14974;Q8WVJ9;Q07157;Q9NSC5;Q9NSB8;Q5T2T1;O43815;Q04917;P27986;P55072;P51959;P00519;P42575;P63104;P40616;P42345;P62258;O14964;Q9NUP9;P62158;Q9UJU6;P61981;P04628;Q08050;P67870;P98161;O15169;P12814;P20340;P01584;P12931;O00194;P31947;Q9UMX0;Q06124;Q9NRD5;P13861;O75410;Q9NZN4;O60716;Q16236;P23497;O43281;P35568;Q9UQN3;P62993;Q13402;Q15466;P46108;Q9Y6K9;P51608;P53365;O14980;P27348;P31946;P26583;Q6S5L8;P19429}
	Pathogen[spvB P74846] interacts with 80 human partners:{P31323;Q8WXD9;P11021;P46934;Q9UNN5;Q9HC77;O14641;Q14990;P06213;Q9C000;Q13796;Q9UN37;Q9NR80;Q71U36;P16333;P36575;Q9HAP6;Q92796;P08134;Q9HCM4;O75593;P43405;P61225;Q7LBR1;Q05084;P50502;P56703;Q9P202;Q155Q3;Q14974;Q07157;Q9NSC5;Q9NSB8;Q5T2T1;O43815;Q04917;P27986;P55072;P51959;P00519;P05556;P42575;P63104;P40616;P42345;P62258;O14964;Q9NUP9;P62158;Q9UJU6;P61981;P04628;Q08050;P67870;O15169;P12814;P20340;P01584;P12931;O00194;P31947;Q9UMX0;Q06124;Q9NRD5;P13861;O60716;P23497;O43281;P35568;P62993;Q13402;P46108;Q9Y6K9;P51608;P53365;O14980;P27348;P31946;Q6S5L8;P19429}
	Pathogen[spvC P0A2M9] interacts with 79 human partners:{P31323;Q8WXD9;P46934;Q9UNN5;Q9HC77;O14641;P10827;P06213;Q9C000;Q13796;Q9UN37;Q9NR80;Q71U36;P16333;P17302;P36575;Q9HAP6;Q92796;P08134;Q9HCM4;P43405;Q8N3R9;P61225;Q05084;P50502;Q9P202;Q155Q3;Q14974;Q07157;Q9NSC5;Q9NSB8;Q5T2T1;O43815;Q04917;P27986;P55072;P51959;P00519;P42575;P63104;P40616;P42345;P62258;O14964;Q9NUP9;P62158;Q9UJU6;P61981;P98161;O15169;P12814;P20340;P12931;O00194;P31947;Q9UMX0;Q06124;Q9NRD5;P13861;O75410;Q9NZN4;O60716;Q16236;P23497;O43281;P35568;Q9UQN3;P62993;Q13402;P46108;Q9Y6K9;P51608;P53365;O14980;P27348;P31946;P26583;Q6S5L8;P19429}
	Pathogen[sspH2 P0CE12] interacts with 68 human partners:{Q8WXD9;P46934;Q9UNN5;Q9HC77;O14641;P06213;Q9C000;Q13796;Q9UN37;Q9NR80;Q71U36;P16333;P17302;P36575;Q9HAP6;Q92796;P08134;Q9HCM4;P43405;P61225;Q7LBR1;P50502;P56703;Q9P202;Q155Q3;Q14974;Q07157;Q9NSB8;O43815;Q04917;P27986;P55072;P00519;P20711;P42575;P63104;P40616;P42345;P62258;O14964;Q9NUP9;P62158;Q9UJU6;P04628;P67870;O15169;P12814;P20340;P12931;P31947;Q9UMX0;Q06124;Q9NRD5;O75410;O60716;Q16236;P23497;O43281;P35568;P62993;Q13402;P46108;Q9Y6K9;P53365;O14980;P27348;P31946;P19429}
	Pathogen[sopE O52623] interacts with 75 human partners:{P31323;Q8WXD9;P46934;Q9UNN5;Q9HC77;O14641;P10827;P06213;Q9C000;Q13796;Q9UN37;Q9NR80;P12755;Q71U36;P16333;P36575;Q9HAP6;Q92796;P08134;Q9HCM4;P43405;Q8N3R9;P61225;Q05084;P50502;P56703;Q9P202;Q155Q3;Q14974;Q07157;Q9NSB8;Q9Y261;O43815;Q04917;P27986;P55072;P00519;P42575;P63104;P40616;P42345;P62258;O14964;Q9NUP9;P62158;Q9UJU6;P61981;P04628;O15169;P12814;P20340;P12931;O00194;P31947;Q9UMX0;Q06124;Q9NRD5;P13861;O75410;O60716;Q16236;P23497;O43281;P35568;P62993;Q13402;P46108;Q9Y6K9;P51608;P53365;O14980;P27348;P31946;Q6S5L8;P19429}
	Pathogen[sopE2 Q7CQD4] interacts with 51 human partners:{P46934;Q9UNN5;O14641;P06213;Q9C000;Q13796;Q9UN37;Q9NR80;Q71U36;P16333;Q9HAP6;Q92796;P08134;Q9HCM4;P43405;P61225;P50502;Q9P202;Q155Q3;Q14974;Q07157;P27986;P55072;P00519;P42575;P63104;P40616;P42345;P62258;O14964;Q9NUP9;P62158;Q9UJU6;P61981;O15169;P12814;P20340;P12931;P31947;Q9UMX0;Q06124;Q9NRD5;O60716;P35568;P62993;Q13402;P46108;Q9Y6K9;P53365;O14980;P31946}
	Pathogen[sopB O30916] interacts with 69 human partners:{Q8WXD9;P46934;Q9UNN5;Q9HC77;O14641;P10827;P06213;Q9C000;Q13796;Q9UN37;Q9NR80;Q71U36;P16333;Q9HAP6;Q92796;P08134;Q9HCM4;P43405;Q8N3R9;P61225;P50502;Q9P202;Q155Q3;Q14974;Q07157;Q9NSC5;Q9NSB8;O43815;Q04917;P27986;P55072;P51959;P00519;P42575;P63104;P40616;P42345;P62258;O14964;Q9NUP9;P62158;Q9UJU6;P61981;P98161;O15169;P12814;P20340;P12931;O00194;P31947;Q9UMX0;Q06124;Q9NRD5;Q9NZN4;O60716;Q16236;P23497;O43281;P35568;P62993;Q13402;P46108;Q9Y6K9;P53365;O14980;P27348;P31946;P26583;Q6S5L8}
	Pathogen[sopA E1WGZ9] interacts with 89 human partners:{P31323;Q8WXD9;P11021;P46934;Q9UNN5;Q9HC77;O14641;P10827;Q14990;P06213;Q9C000;Q13796;Q8NDH6;Q9UN37;Q9NR80;Q71U36;P16333;P17302;P36575;Q9HAP6;Q92796;P08134;Q9HCM4;P43405;Q8N3R9;P61225;Q7LBR1;Q05084;P50502;Q9P202;Q155Q3;Q14974;Q8WVJ9;Q07157;Q9NSC5;Q9NSB8;Q5T2T1;O43815;Q04917;P27986;P55072;P51959;P00519;P42575;P63104;P40616;P42345;P62258;O14964;Q9NUP9;P62158;Q9UJU6;P61981;P04628;Q08050;P67870;P98161;O15169;P12814;P20340;P01584;P12931;O00194;P31947;Q9UMX0;Q06124;Q9NRD5;P13861;O75410;Q9NZN4;O60716;Q16236;P23497;O43281;P35568;Q9UQN3;P62993;Q13402;Q15466;P46108;Q9Y6K9;P51608;P53365;O14980;P27348;P31946;P26583;Q6S5L8;P19429}
	Pathogen[avrA E1WAB0] interacts with 72 human partners:{Q8WXD9;P11021;P46934;Q9UNN5;Q9HC77;O14641;P06213;Q9C000;Q13796;Q9UN37;Q9NR80;Q71U36;P16333;P36575;Q9HAP6;Q92796;P08134;Q9HCM4;P43405;Q8N3R9;P61225;Q7LBR1;P50502;P56703;Q9P202;Q155Q3;Q14974;Q07157;Q9NSC5;Q9NSB8;O43815;Q04917;P27986;P55072;P00519;P42575;P63104;P40616;P42345;P62258;O14964;Q9NUP9;P62158;Q9UJU6;P61981;P04628;P67870;O15169;P12814;P20340;P12931;O00194;P31947;Q9UMX0;Q06124;Q9NRD5;O75410;O60716;P23497;O43281;P35568;P62993;Q13402;P46108;Q9Y6K9;P51608;P53365;O14980;P27348;P31946;Q6S5L8;P19429}
	Pathogen[slrP Q8ZQQ2] interacts with 119 human partners:{P31323;Q8WXD9;P11021;P46934;Q9UNN5;Q9HC77;O14641;O75952;P07101;Q14978;O14503;P10827;Q14990;P06213;Q9C000;Q13796;Q9UN37;Q9NR80;P12755;Q71U36;P16333;P17302;Q16623;P36575;Q9HAP6;Q92796;P08134;Q9HCM4;P43405;Q8N3R9;P61225;Q7LBR1;Q05084;P50502;P53367;P10276;P24588;P56703;Q9UBB5;Q9P202;Q155Q3;Q14974;Q9NY61;Q9Y6A5;P12830;Q8WVJ9;Q07157;Q9NSC5;Q9NSB8;Q9Y261;P14653;O43815;P41221;Q04917;P08247;P27986;Q16254;P55072;P51959;P00519;P20711;P42575;P63104;P40616;P42345;P62258;O14964;Q9NUP9;P62158;Q9UJU6;P61981;P04628;P56704;Q9HC62;Q08050;P67870;O15169;P12814;P20340;P01584;P12931;P09086;O00194;P31947;P80723;P41212;Q9UMX0;Q06124;Q9NRD5;P13861;Q9Y6J0;O75410;Q8N137;O60716;O95359;Q16236;P23497;O43281;P35568;Q9UQN3;P62993;Q13402;O60500;Q9P0M2;Q15466;P46108;O43633;P07992;Q9Y6K9;P51608;P53365;O14980;P27348;P31946;P26583;Q99459;Q6S5L8;P19429;Q02535}
	Pathogen[sptP P74873] interacts with 67 human partners:{Q8WXD9;P46934;Q9UNN5;Q9HC77;O14641;P06213;Q9C000;Q13796;Q9UN37;Q9NR80;Q71U36;P16333;P36575;Q9HAP6;Q92796;P08134;Q9HCM4;P43405;Q8N3R9;P61225;Q05084;P50502;P56703;Q9P202;Q155Q3;Q14974;Q07157;Q9NSC5;Q9NSB8;P41221;Q04917;P27986;P00519;P42575;P63104;P40616;P42345;P62258;O14964;Q9NUP9;P62158;Q9UJU6;P61981;P04628;O15169;P12814;P20340;P12931;O00194;P31947;Q9UMX0;Q06124;Q9NRD5;O75410;O60716;Q16236;P23497;O43281;P35568;P62993;Q13402;P46108;Q9Y6K9;P53365;O14980;P27348;P31946}
	Pathogen[sipA E1WAC6] interacts with 89 human partners:{P31323;Q8WXD9;P11021;P46934;Q9UNN5;Q9HC77;O14641;P10827;Q14990;P06213;Q9C000;Q13796;Q8NDH6;Q9UN37;Q9NR80;Q71U36;P16333;P17302;P36575;Q9HAP6;Q92796;P08134;Q9HCM4;P43405;Q8N3R9;P61225;Q7LBR1;Q05084;P50502;Q9P202;Q155Q3;Q14974;Q8WVJ9;Q07157;Q9NSC5;Q9NSB8;Q5T2T1;O43815;Q04917;P27986;P55072;P51959;P00519;P42575;P63104;P40616;P42345;P62258;O14964;Q9NUP9;P62158;Q9UJU6;P61981;P04628;Q08050;P67870;P98161;O15169;P12814;P20340;P01584;P12931;O00194;P31947;Q9UMX0;Q06124;Q9NRD5;P13861;O75410;Q9NZN4;O60716;Q16236;P23497;O43281;P35568;Q9UQN3;P62993;Q13402;Q15466;P46108;Q9Y6K9;P51608;P53365;O14980;P27348;P31946;P26583;Q6S5L8;P19429}
	Pathogen[sseF O84951] interacts with 89 human partners:{P31323;Q8WXD9;P11021;P46934;Q9UNN5;Q9HC77;O14641;P10827;Q14990;P06213;Q9C000;Q13796;Q8NDH6;Q9UN37;Q9NR80;Q71U36;P16333;P17302;P36575;Q9HAP6;Q92796;P08134;Q9HCM4;P43405;Q8N3R9;P61225;Q7LBR1;Q05084;P50502;Q9P202;Q155Q3;Q14974;Q8WVJ9;Q07157;Q9NSC5;Q9NSB8;Q5T2T1;O43815;Q04917;P27986;P55072;P51959;P00519;P42575;P63104;P40616;P42345;P62258;O14964;Q9NUP9;P62158;Q9UJU6;P61981;P04628;Q08050;P67870;P98161;O15169;P12814;P20340;P01584;P12931;O00194;P31947;Q9UMX0;Q06124;Q9NRD5;P13861;O75410;Q9NZN4;O60716;Q16236;P23497;O43281;P35568;Q9UQN3;P62993;Q13402;Q15466;P46108;Q9Y6K9;P51608;P53365;O14980;P27348;P31946;P26583;Q6S5L8;P19429}
	Pathogen[spiC P0CZ04] interacts with 96 human partners:{P31323;Q8WXD9;P11021;P46934;Q9UNN5;Q9HC77;O14641;O60907;O14503;P10827;Q14990;P06213;Q9C000;Q13796;Q8NDH6;Q9UN37;Q9NR80;Q71U36;P16333;P17302;P36575;Q9HAP6;Q92796;P08134;Q9HCM4;P35462;O75593;P43405;Q8N3R9;P61225;Q7LBR1;Q05084;P50502;P53367;Q9P202;Q155Q3;Q14974;Q8WVJ9;Q07157;Q9NSC5;Q5T2T1;O43815;Q04917;P27986;P55072;P51959;P00519;P42575;P63104;P40616;P42345;P62258;O14964;Q9NUP9;P62158;Q9UJU6;P61981;P04628;Q9Y2D8;Q08050;P67870;O15169;P12814;P20340;Q15672;O14490;P01584;P12931;O00194;P31947;Q9UMX0;Q06124;Q9NRD5;P13861;O75410;Q9NZN4;O60716;O95886;Q16236;P23497;O43281;P35568;Q9UQN3;P62993;Q13402;Q15466;P46108;Q9Y6K9;P51608;P53365;O14980;P27348;P31946;P26583;Q6S5L8;P19429}
	Pathogen[pipB2 Q8ZMM8] interacts with 66 human partners:{Q8WXD9;P46934;Q9UNN5;Q9HC77;O14641;P06213;Q9C000;Q13796;Q9UN37;Q9NR80;Q71U36;P16333;P36575;Q9HAP6;Q92796;P08134;Q9HCM4;P43405;P61225;P50502;Q9P202;Q155Q3;Q14974;Q07157;Q9NSC5;O43815;Q04917;P27986;P55072;P00519;P42575;P63104;P40616;P42345;P62258;O14964;Q9NUP9;P62158;Q9UJU6;P61981;O15169;P12814;P20340;P12931;O00194;P31947;Q9UMX0;Q06124;Q9NRD5;Q9NZN4;O60716;P23497;O43281;P35568;P62993;Q13402;P46108;Q9Y6K9;P51608;P53365;O14980;P27348;P31946;P26583;Q6S5L8;P19429}
	Pathogen[sspH1 A4D0H6] interacts with 69 human partners:{Q8WXD9;P46934;Q9UNN5;Q9HC77;O14641;P06213;Q9C000;Q13796;Q9UN37;Q9NR80;Q71U36;P16333;P17302;P36575;Q9HAP6;Q92796;P08134;Q9HCM4;P43405;Q8N3R9;P61225;Q05084;P50502;Q9P202;Q155Q3;Q14974;Q07157;Q9NSC5;Q9NSB8;Q5T2T1;Q04917;P27986;P55072;P51959;P00519;P42575;P63104;P40616;P42345;P62258;O14964;Q9NUP9;P62158;Q9UJU6;P61981;O15169;P12814;P20340;P12931;O00194;P31947;Q9UMX0;Q06124;Q9NRD5;O75410;O60716;Q16236;O43281;P35568;Q9UQN3;P62993;Q13402;P46108;Q9Y6K9;P53365;O14980;P27348;P31946;P19429}
	Pathogen[sipC E1WAC8] interacts with 66 human partners:{P31323;Q8WXD9;P46934;Q9UNN5;Q9HC77;O14641;P06213;Q9C000;Q9UN37;Q9NR80;Q71U36;P16333;Q9HAP6;Q92796;P08134;Q9HCM4;P43405;Q8N3R9;P61225;Q05084;P50502;Q9P202;Q155Q3;Q14974;Q07157;Q9NSC5;Q9NSB8;O43815;Q04917;P27986;P55072;P00519;P42575;P63104;P40616;P42345;P62258;O14964;Q9NUP9;P62158;Q9UJU6;P61981;P98161;O15169;P12814;P20340;P12931;O00194;P31947;Q9UMX0;Q06124;Q9NRD5;P13861;Q9NZN4;O60716;Q16236;O43281;P35568;P62993;Q13402;P46108;Q9Y6K9;P53365;O14980;P27348;P31946}
	Pathogen[sifA Q56061] interacts with 89 human partners:{P31323;Q8WXD9;P11021;P46934;Q9UNN5;Q9HC77;O14641;P10827;Q14990;P06213;Q9C000;Q13796;Q8NDH6;Q9UN37;Q9NR80;Q71U36;P16333;P36575;Q9HAP6;Q92796;P08134;Q9HCM4;P43405;Q8N3R9;P61225;Q7LBR1;Q05084;P50502;P53367;P56703;Q9P202;Q155Q3;Q14974;Q8WVJ9;Q07157;Q9NSC5;Q9NSB8;Q9Y261;O43815;Q04917;P27986;P55072;P51959;P00519;P42575;P63104;P40616;P42345;P62258;O14964;Q9NUP9;P62158;Q9UJU6;P61981;P04628;Q08050;P67870;P98161;O15169;P12814;P20340;P12931;O00194;P31947;Q9UMX0;Q06124;Q9NRD5;P13861;O75410;Q9NZN4;O60716;Q16236;P23497;O43281;P35568;Q9UQN3;P62993;Q13402;Q15466;P46108;Q9Y6K9;P51608;P53365;O14980;P27348;P31946;P26583;Q6S5L8;P19429}
	Pathogen[sipC P0CL47] interacts with 66 human partners:{P31323;Q8WXD9;P46934;Q9UNN5;Q9HC77;O14641;P06213;Q9C000;Q9UN37;Q9NR80;Q71U36;P16333;Q9HAP6;Q92796;P08134;Q9HCM4;P43405;Q8N3R9;P61225;Q05084;P50502;Q9P202;Q155Q3;Q14974;Q07157;Q9NSC5;Q9NSB8;O43815;Q04917;P27986;P55072;P00519;P42575;P63104;P40616;P42345;P62258;O14964;Q9NUP9;P62158;Q9UJU6;P61981;P98161;O15169;P12814;P20340;P12931;O00194;P31947;Q9UMX0;Q06124;Q9NRD5;P13861;Q9NZN4;O60716;Q16236;O43281;P35568;P62993;Q13402;P46108;Q9Y6K9;P53365;O14980;P27348;P31946}
	Pathogen[sseL Q8ZNG2] interacts with 79 human partners:{P31323;Q8WXD9;P11021;P46934;Q9UNN5;Q9HC77;O14641;P10827;P06213;Q9C000;Q13796;Q9UN37;Q9NR80;Q71U36;P16333;P36575;Q9HAP6;Q92796;P08134;Q9HCM4;P43405;Q8N3R9;P61225;Q7LBR1;Q05084;P50502;Q9P202;Q155Q3;Q14974;Q07157;Q9NSC5;Q9NSB8;O43815;Q04917;P27986;P55072;P00519;P42575;P63104;P40616;P42345;P62258;O14964;Q9NUP9;P62158;Q9UJU6;P61981;P04628;Q08050;P67870;P98161;O15169;P12814;P20340;P12931;O00194;P31947;Q9UMX0;Q06124;Q9NRD5;P13861;Q9NZN4;O60716;Q16236;P23497;O43281;P35568;P62993;Q13402;P46108;Q9Y6K9;P51608;P53365;O14980;P27348;P31946;P26583;Q6S5L8;P19429}
	Pathogen[sipB Q56134] interacts with 58 human partners:{Q8WXD9;P46934;Q9UNN5;O14641;P06213;Q9C000;Q9NR80;Q71U36;P16333;Q9HAP6;Q92796;P08134;Q9HCM4;P43405;P61225;Q05084;P50502;Q9P202;Q155Q3;Q14974;Q07157;Q9NSB8;Q04917;P27986;P55072;P00519;P42575;P63104;P40616;P42345;P62258;O14964;Q9NUP9;P62158;Q9UJU6;P61981;P98161;O15169;P12814;P20340;P12931;P31947;Q9UMX0;Q06124;Q9NRD5;O60716;Q16236;O43281;P35568;P62993;Q13402;P46108;Q9Y6K9;P53365;O14980;P27348;P31946;P26583}
	Pathogen[sopA Q8ZNR3] interacts with 89 human partners:{P31323;Q8WXD9;P11021;P46934;Q9UNN5;Q9HC77;O14641;P10827;Q14990;P06213;Q9C000;Q13796;Q8NDH6;Q9UN37;Q9NR80;Q71U36;P16333;P17302;P36575;Q9HAP6;Q92796;P08134;Q9HCM4;P43405;Q8N3R9;P61225;Q7LBR1;Q05084;P50502;Q9P202;Q155Q3;Q14974;Q8WVJ9;Q07157;Q9NSC5;Q9NSB8;Q5T2T1;O43815;Q04917;P27986;P55072;P51959;P00519;P42575;P63104;P40616;P42345;P62258;O14964;Q9NUP9;P62158;Q9UJU6;P61981;P04628;Q08050;P67870;P98161;O15169;P12814;P20340;P01584;P12931;O00194;P31947;Q9UMX0;Q06124;Q9NRD5;P13861;O75410;Q9NZN4;O60716;Q16236;P23497;O43281;P35568;Q9UQN3;P62993;Q13402;Q15466;P46108;Q9Y6K9;P51608;P53365;O14980;P27348;P31946;P26583;Q6S5L8;P19429}
	Pathogen[sseJ Q9FD10] interacts with 74 human partners:{Q8WXD9;P11021;P46934;Q9UNN5;Q9HC77;O14641;P06213;Q9C000;Q13796;Q9UN37;Q9NR80;Q71U36;P16333;P36575;Q9HAP6;Q92796;Q9HCM4;P43405;Q8N3R9;P61225;Q7LBR1;P50502;P56703;Q9P202;Q155Q3;Q14974;Q07157;Q9NSC5;Q9NSB8;O43815;Q04917;P27986;P55072;P00519;P42575;P63104;P40616;P42345;P62258;O14964;Q9NUP9;P62158;Q9UJU6;P61981;P04628;Q08050;P67870;O15169;P12814;P20340;P12931;O00194;P31947;Q9UMX0;Q06124;Q9NRD5;O75410;O60716;P23497;O43281;P35568;Q9UQN3;P62993;Q13402;P46108;Q9Y6K9;P51608;P53365;O14980;P27348;P31946;P26583;Q6S5L8;P19429}
	Pathogen[sseI Q8ZQ79] interacts with 71 human partners:{P31323;Q8WXD9;P11021;P46934;Q9UNN5;Q9HC77;O14641;P06213;Q9C000;Q13796;Q9UN37;Q9NR80;Q71U36;P16333;P36575;Q9HAP6;Q92796;P08134;Q9HCM4;P43405;Q8N3R9;P61225;Q7LBR1;P50502;P56703;Q9P202;Q155Q3;Q14974;Q07157;Q9NSC5;O43815;Q04917;P27986;P55072;P00519;P42575;P63104;P40616;P42345;P62258;O14964;Q9NUP9;P62158;Q9UJU6;P61981;P04628;O15169;P12814;P20340;P12931;O00194;P31947;Q9UMX0;Q06124;Q9NRD5;O75410;O60716;P23497;O43281;P35568;P62993;Q13402;P46108;Q9Y6K9;P51608;P53365;O14980;P27348;P31946;Q6S5L8;P19429}
	Pathogen[sipA P0CL52] interacts with 89 human partners:{P31323;Q8WXD9;P11021;P46934;Q9UNN5;Q9HC77;O14641;P10827;Q14990;P06213;Q9C000;Q13796;Q8NDH6;Q9UN37;Q9NR80;Q71U36;P16333;P17302;P36575;Q9HAP6;Q92796;P08134;Q9HCM4;P43405;Q8N3R9;P61225;Q7LBR1;Q05084;P50502;Q9P202;Q155Q3;Q14974;Q8WVJ9;Q07157;Q9NSC5;Q9NSB8;Q5T2T1;O43815;Q04917;P27986;P55072;P51959;P00519;P42575;P63104;P40616;P42345;P62258;O14964;Q9NUP9;P62158;Q9UJU6;P61981;P04628;Q08050;P67870;P98161;O15169;P12814;P20340;P01584;P12931;O00194;P31947;Q9UMX0;Q06124;Q9NRD5;P13861;O75410;Q9NZN4;O60716;Q16236;P23497;O43281;P35568;Q9UQN3;P62993;Q13402;Q15466;P46108;Q9Y6K9;P51608;P53365;O14980;P27348;P31946;P26583;Q6S5L8;P19429}
[Cluster 63]GO:0008603+F	molecular_function	[name] cAMP-dependent protein kinase regulator activity	[def] "Modulation of the activity of the enzyme cAMP-dependent protein kinase." [GOC
	Pathogen[sseG O84952] interacts with 8 human partners:{P31323;O95398;P10644;Q8WZA2;Q96C74;P31321;Q9UGJ0;P13861}
	Pathogen[spvB P74846] interacts with 8 human partners:{P31323;O95398;P10644;Q8WZA2;P31321;Q9UGJ0;P13861;P54619}
	Pathogen[spvC P0A2M9] interacts with 6 human partners:{P31323;O95398;P10644;Q8WZA2;P31321;P13861}
	Pathogen[sspH2 P0CE12] interacts with 2 human partners:{O95398;Q8WZA2}
	Pathogen[sopE O52623] interacts with 6 human partners:{P31323;O95398;Q8WZA2;P31321;Q9UGJ0;P13861}
	Pathogen[sopE2 Q7CQD4] interacts with 2 human partners:{O95398;Q8WZA2}
	Pathogen[sopB O30916] interacts with 3 human partners:{O95398;Q8WZA2;P31321}
	Pathogen[sopA E1WGZ9] interacts with 8 human partners:{P31323;O95398;P10644;Q8WZA2;Q96C74;P31321;Q9UGJ0;P13861}
	Pathogen[avrA E1WAB0] interacts with 2 human partners:{O95398;Q8WZA2}
	Pathogen[slrP Q8ZQQ2] interacts with 10 human partners:{P31323;O75952;Q9Y6K8;O95398;Q8WZA2;P31321;Q9UGJ0;P13861;Q15506;P54619}
	Pathogen[sptP P74873] interacts with 3 human partners:{O95398;Q8WZA2;P31321}
	Pathogen[sipA E1WAC6] interacts with 8 human partners:{P31323;O95398;P10644;Q8WZA2;Q96C74;P31321;Q9UGJ0;P13861}
	Pathogen[sseF O84951] interacts with 8 human partners:{P31323;O95398;P10644;Q8WZA2;Q96C74;P31321;Q9UGJ0;P13861}
	Pathogen[spiC P0CZ04] interacts with 9 human partners:{P31323;O95398;P10644;Q8WZA2;Q96C74;P31321;Q9UGJ0;P13861;P54619}
	Pathogen[pipB2 Q8ZMM8] interacts with 3 human partners:{O95398;Q8WZA2;P31321}
	Pathogen[sspH1 A4D0H6] interacts with 2 human partners:{O95398;Q8WZA2}
	Pathogen[sipC E1WAC8] interacts with 5 human partners:{P31323;O95398;Q8WZA2;P31321;P13861}
	Pathogen[sifA Q56061] interacts with 7 human partners:{P31323;Q9Y6K8;O95398;Q8WZA2;P31321;Q9UGJ0;P13861}
	Pathogen[sipC P0CL47] interacts with 5 human partners:{P31323;O95398;Q8WZA2;P31321;P13861}
	Pathogen[sseL Q8ZNG2] interacts with 6 human partners:{P31323;O95398;P10644;Q8WZA2;P31321;P13861}
	Pathogen[sipB Q56134] interacts with 3 human partners:{O95398;Q8WZA2;P31321}
	Pathogen[sopA Q8ZNR3] interacts with 8 human partners:{P31323;O95398;P10644;Q8WZA2;Q96C74;P31321;Q9UGJ0;P13861}
	Pathogen[sseJ Q9FD10] interacts with 2 human partners:{O95398;Q8WZA2}
	Pathogen[sseI Q8ZQ79] interacts with 4 human partners:{P31323;O95398;Q8WZA2;P31321}
	Pathogen[sipA P0CL52] interacts with 8 human partners:{P31323;O95398;P10644;Q8WZA2;Q96C74;P31321;Q9UGJ0;P13861}
[Cluster 64]GO:0030506+F	molecular_function	[name] ankyrin binding	[def] "Interacting selectively and non-covalently with ankyrin, a 200 kDa cytoskeletal protein that attaches other cytoskeletal proteins to integral membrane proteins." [GOC
	Pathogen[sseG O84952] interacts with 8 human partners:{P11277;Q14315;Q9H254;Q01082;Q9C0C2;Q8WZ42;Q15149;Q5VST9}
	Pathogen[spvB P74846] interacts with 8 human partners:{P11277;Q14315;Q9H254;Q01082;Q9C0C2;Q8WZ42;Q15149;Q5VST9}
	Pathogen[spvC P0A2M9] interacts with 8 human partners:{P11277;Q14315;Q9H254;Q01082;Q9C0C2;Q8WZ42;Q15149;Q5VST9}
	Pathogen[sspH2 P0CE12] interacts with 7 human partners:{P11277;Q14315;Q9H254;Q01082;Q8WZ42;Q15149;Q5VST9}
	Pathogen[sopE O52623] interacts with 7 human partners:{P11277;Q14315;Q9H254;Q01082;Q8WZ42;Q15149;Q5VST9}
	Pathogen[sopE2 Q7CQD4] interacts with 6 human partners:{P11277;Q14315;Q9H254;Q01082;Q15149;Q5VST9}
	Pathogen[sopB O30916] interacts with 7 human partners:{P11277;Q14315;Q9H254;Q01082;Q8WZ42;Q15149;Q5VST9}
	Pathogen[sopA E1WGZ9] interacts with 8 human partners:{P11277;Q14315;Q9H254;Q01082;Q9C0C2;Q8WZ42;Q15149;Q5VST9}
	Pathogen[avrA E1WAB0] interacts with 8 human partners:{P11277;Q14315;Q9H254;Q01082;Q9C0C2;Q8WZ42;Q15149;Q5VST9}
	Pathogen[slrP Q8ZQQ2] interacts with 9 human partners:{P11277;Q14315;Q9H254;Q01082;Q9C0C2;P12830;Q8WZ42;Q15149;Q5VST9}
	Pathogen[sptP P74873] interacts with 7 human partners:{P11277;Q14315;Q9H254;Q01082;Q8WZ42;Q15149;Q5VST9}
	Pathogen[sipA E1WAC6] interacts with 8 human partners:{P11277;Q14315;Q9H254;Q01082;Q9C0C2;Q8WZ42;Q15149;Q5VST9}
	Pathogen[sseF O84951] interacts with 8 human partners:{P11277;Q14315;Q9H254;Q01082;Q9C0C2;Q8WZ42;Q15149;Q5VST9}
	Pathogen[spiC P0CZ04] interacts with 8 human partners:{P11277;Q14315;Q9H254;Q01082;Q9C0C2;Q8WZ42;Q15149;Q5VST9}
	Pathogen[pipB2 Q8ZMM8] interacts with 6 human partners:{P11277;Q14315;Q9H254;Q01082;Q15149;Q5VST9}
	Pathogen[sspH1 A4D0H6] interacts with 8 human partners:{P11277;Q14315;Q9H254;Q01082;Q9C0C2;Q8WZ42;Q15149;Q5VST9}
	Pathogen[sipC E1WAC8] interacts with 7 human partners:{P11277;Q14315;Q9H254;Q01082;Q8WZ42;Q15149;Q5VST9}
	Pathogen[sifA Q56061] interacts with 8 human partners:{P11277;Q14315;Q9H254;Q01082;Q9C0C2;Q8WZ42;Q15149;Q5VST9}
	Pathogen[sipC P0CL47] interacts with 7 human partners:{P11277;Q14315;Q9H254;Q01082;Q8WZ42;Q15149;Q5VST9}
	Pathogen[sseL Q8ZNG2] interacts with 7 human partners:{P11277;Q14315;Q9H254;Q01082;Q8WZ42;Q15149;Q5VST9}
	Pathogen[sipB Q56134] interacts with 6 human partners:{P11277;Q14315;Q9H254;Q01082;Q15149;Q5VST9}
	Pathogen[sopA Q8ZNR3] interacts with 8 human partners:{P11277;Q14315;Q9H254;Q01082;Q9C0C2;Q8WZ42;Q15149;Q5VST9}
	Pathogen[sseJ Q9FD10] interacts with 7 human partners:{P11277;Q14315;Q9H254;Q01082;Q8WZ42;Q15149;Q5VST9}
	Pathogen[sseI Q8ZQ79] interacts with 7 human partners:{P11277;Q14315;Q9H254;Q01082;Q8WZ42;Q15149;Q5VST9}
	Pathogen[sipA P0CL52] interacts with 8 human partners:{P11277;Q14315;Q9H254;Q01082;Q9C0C2;Q8WZ42;Q15149;Q5VST9}
[Cluster 65]GO:0031995+F	molecular_function	[name] insulin-like growth factor II binding	[def] "Interacting selectively and non-covalently with insulin-like growth factor II." [GOC
	Pathogen[sseG O84952] interacts with 1 human partners:{P06213}
	Pathogen[spvB P74846] interacts with 1 human partners:{P06213}
	Pathogen[spvC P0A2M9] interacts with 1 human partners:{P06213}
	Pathogen[sspH2 P0CE12] interacts with 1 human partners:{P06213}
	Pathogen[sopE O52623] interacts with 1 human partners:{P06213}
	Pathogen[sopE2 Q7CQD4] interacts with 1 human partners:{P06213}
	Pathogen[sopB O30916] interacts with 1 human partners:{P06213}
	Pathogen[sopA E1WGZ9] interacts with 1 human partners:{P06213}
	Pathogen[avrA E1WAB0] interacts with 1 human partners:{P06213}
	Pathogen[slrP Q8ZQQ2] interacts with 1 human partners:{P06213}
	Pathogen[sptP P74873] interacts with 1 human partners:{P06213}
	Pathogen[sipA E1WAC6] interacts with 1 human partners:{P06213}
	Pathogen[sseF O84951] interacts with 1 human partners:{P06213}
	Pathogen[spiC P0CZ04] interacts with 1 human partners:{P06213}
	Pathogen[pipB2 Q8ZMM8] interacts with 1 human partners:{P06213}
	Pathogen[sspH1 A4D0H6] interacts with 1 human partners:{P06213}
	Pathogen[sipC E1WAC8] interacts with 1 human partners:{P06213}
	Pathogen[sifA Q56061] interacts with 1 human partners:{P06213}
	Pathogen[sipC P0CL47] interacts with 1 human partners:{P06213}
	Pathogen[sseL Q8ZNG2] interacts with 1 human partners:{P06213}
	Pathogen[sipB Q56134] interacts with 1 human partners:{P06213}
	Pathogen[sopA Q8ZNR3] interacts with 1 human partners:{P06213}
	Pathogen[sseJ Q9FD10] interacts with 1 human partners:{P06213}
	Pathogen[sseI Q8ZQ79] interacts with 1 human partners:{P06213}
	Pathogen[sipA P0CL52] interacts with 1 human partners:{P06213}
[Cluster 66]GO:0008200+F	molecular_function	[name] ion channel inhibitor activity	[def] "Stops, prevents, or reduces the activity of an ion channel." [GOC
	Pathogen[sseG O84952] interacts with 2 human partners:{P63244;Q86UT5}
	Pathogen[spvB P74846] interacts with 2 human partners:{P63244;Q86UT5}
	Pathogen[spvC P0A2M9] interacts with 2 human partners:{P63244;Q86UT5}
	Pathogen[sspH2 P0CE12] interacts with 2 human partners:{P63244;Q86UT5}
	Pathogen[sopE O52623] interacts with 2 human partners:{P63244;Q86UT5}
	Pathogen[sopE2 Q7CQD4] interacts with 2 human partners:{P63244;Q86UT5}
	Pathogen[sopB O30916] interacts with 2 human partners:{P63244;Q86UT5}
	Pathogen[sopA E1WGZ9] interacts with 2 human partners:{P63244;Q86UT5}
	Pathogen[avrA E1WAB0] interacts with 2 human partners:{P63244;Q86UT5}
	Pathogen[slrP Q8ZQQ2] interacts with 2 human partners:{P63244;Q86UT5}
	Pathogen[sptP P74873] interacts with 2 human partners:{P63244;Q86UT5}
	Pathogen[sipA E1WAC6] interacts with 2 human partners:{P63244;Q86UT5}
	Pathogen[sseF O84951] interacts with 2 human partners:{P63244;Q86UT5}
	Pathogen[spiC P0CZ04] interacts with 2 human partners:{P63244;Q86UT5}
	Pathogen[pipB2 Q8ZMM8] interacts with 2 human partners:{P63244;Q86UT5}
	Pathogen[sspH1 A4D0H6] interacts with 2 human partners:{P63244;Q86UT5}
	Pathogen[sipC E1WAC8] interacts with 2 human partners:{P63244;Q86UT5}
	Pathogen[sifA Q56061] interacts with 2 human partners:{P63244;Q86UT5}
	Pathogen[sipC P0CL47] interacts with 2 human partners:{P63244;Q86UT5}
	Pathogen[sseL Q8ZNG2] interacts with 2 human partners:{P63244;Q86UT5}
	Pathogen[sipB Q56134] interacts with 2 human partners:{P63244;Q86UT5}
	Pathogen[sopA Q8ZNR3] interacts with 2 human partners:{P63244;Q86UT5}
	Pathogen[sseJ Q9FD10] interacts with 2 human partners:{P63244;Q86UT5}
	Pathogen[sseI Q8ZQ79] interacts with 2 human partners:{P63244;Q86UT5}
	Pathogen[sipA P0CL52] interacts with 2 human partners:{P63244;Q86UT5}
[Cluster 67]GO:0051428+F	molecular_function	[name] peptide hormone receptor binding	[def] "Interacting selectively and non-covalently with a receptor for peptide hormones." [GOC
	Pathogen[sseG O84952] interacts with 3 human partners:{O60674;P06241;Q06124}
	Pathogen[spvB P74846] interacts with 3 human partners:{O60674;P06241;Q06124}
	Pathogen[spvC P0A2M9] interacts with 3 human partners:{O60674;P06241;Q06124}
	Pathogen[sspH2 P0CE12] interacts with 3 human partners:{O60674;P06241;Q06124}
	Pathogen[sopE O52623] interacts with 3 human partners:{O60674;P06241;Q06124}
	Pathogen[sopE2 Q7CQD4] interacts with 3 human partners:{O60674;P06241;Q06124}
	Pathogen[sopB O30916] interacts with 3 human partners:{O60674;P06241;Q06124}
	Pathogen[sopA E1WGZ9] interacts with 3 human partners:{O60674;P06241;Q06124}
	Pathogen[avrA E1WAB0] interacts with 3 human partners:{O60674;P06241;Q06124}
	Pathogen[slrP Q8ZQQ2] interacts with 3 human partners:{O60674;P06241;Q06124}
	Pathogen[sptP P74873] interacts with 3 human partners:{O60674;P06241;Q06124}
	Pathogen[sipA E1WAC6] interacts with 3 human partners:{O60674;P06241;Q06124}
	Pathogen[sseF O84951] interacts with 3 human partners:{O60674;P06241;Q06124}
	Pathogen[spiC P0CZ04] interacts with 3 human partners:{O60674;P06241;Q06124}
	Pathogen[pipB2 Q8ZMM8] interacts with 3 human partners:{O60674;P06241;Q06124}
	Pathogen[sspH1 A4D0H6] interacts with 3 human partners:{O60674;P06241;Q06124}
	Pathogen[sipC E1WAC8] interacts with 3 human partners:{O60674;P06241;Q06124}
	Pathogen[sifA Q56061] interacts with 3 human partners:{O60674;P06241;Q06124}
	Pathogen[sipC P0CL47] interacts with 3 human partners:{O60674;P06241;Q06124}
	Pathogen[sseL Q8ZNG2] interacts with 3 human partners:{O60674;P06241;Q06124}
	Pathogen[sipB Q56134] interacts with 3 human partners:{O60674;P06241;Q06124}
	Pathogen[sopA Q8ZNR3] interacts with 3 human partners:{O60674;P06241;Q06124}
	Pathogen[sseJ Q9FD10] interacts with 3 human partners:{O60674;P06241;Q06124}
	Pathogen[sseI Q8ZQ79] interacts with 3 human partners:{O60674;P06241;Q06124}
	Pathogen[sipA P0CL52] interacts with 3 human partners:{O60674;P06241;Q06124}
[Cluster 68]GO:0005507+F	molecular_function	[name] copper ion binding	[def] "Interacting selectively and non-covalently with copper (Cu) ions." [GOC
	Pathogen[sseG O84952] interacts with 7 human partners:{P04637;Q99584;P01583;P08294;P37840;P80511;P00441}
	Pathogen[spvB P74846] interacts with 6 human partners:{P04637;Q99584;P01583;P37840;P80511;P00441}
	Pathogen[spvC P0A2M9] interacts with 7 human partners:{P04637;Q99584;P01583;P08294;P37840;P80511;P00441}
	Pathogen[sspH2 P0CE12] interacts with 6 human partners:{P04637;Q9UBF6;Q99584;P08294;P80511;P00441}
	Pathogen[sopE O52623] interacts with 4 human partners:{P04637;Q99584;P80511;P00441}
	Pathogen[sopE2 Q7CQD4] interacts with 4 human partners:{P04637;Q99584;P80511;P00441}
	Pathogen[sopB O30916] interacts with 6 human partners:{P04637;Q99584;P01583;P37840;P80511;P00441}
	Pathogen[sopA E1WGZ9] interacts with 9 human partners:{P04637;Q9UBF6;Q99584;P01583;P08294;P37840;O14618;P80511;P00441}
	Pathogen[avrA E1WAB0] interacts with 3 human partners:{Q99584;P37840;P80511}
	Pathogen[slrP Q8ZQQ2] interacts with 11 human partners:{P04637;Q9UBF6;Q04656;Q99584;P01583;P08294;P37840;O14618;P80511;P04156;P00441}
	Pathogen[sptP P74873] interacts with 5 human partners:{P04637;Q99584;P01583;P80511;P00441}
	Pathogen[sipA E1WAC6] interacts with 7 human partners:{P04637;Q99584;P01583;P08294;P37840;P80511;P00441}
	Pathogen[sseF O84951] interacts with 7 human partners:{P04637;Q99584;P01583;P08294;P37840;P80511;P00441}
	Pathogen[spiC P0CZ04] interacts with 7 human partners:{P04637;Q99584;P01583;P08294;P37840;P80511;P00441}
	Pathogen[pipB2 Q8ZMM8] interacts with 4 human partners:{P04637;Q99584;P37840;P80511}
	Pathogen[sspH1 A4D0H6] interacts with 7 human partners:{P04637;Q99584;P01583;P08294;P37840;P80511;P00441}
	Pathogen[sipC E1WAC8] interacts with 5 human partners:{P04637;Q99584;P37840;P80511;P00441}
	Pathogen[sifA Q56061] interacts with 8 human partners:{P04637;Q99584;P01583;P08294;P37840;O14618;P80511;P00441}
	Pathogen[sipC P0CL47] interacts with 5 human partners:{P04637;Q99584;P37840;P80511;P00441}
	Pathogen[sseL Q8ZNG2] interacts with 5 human partners:{P04637;Q99584;P37840;P80511;P00441}
	Pathogen[sipB Q56134] interacts with 1 human partners:{Q99584}
	Pathogen[sopA Q8ZNR3] interacts with 9 human partners:{P04637;Q9UBF6;Q99584;P01583;P08294;P37840;O14618;P80511;P00441}
	Pathogen[sseJ Q9FD10] interacts with 5 human partners:{P04637;Q99584;P37840;P80511;P00441}
	Pathogen[sseI Q8ZQ79] interacts with 5 human partners:{P04637;Q99584;P37840;P80511;P00441}
	Pathogen[sipA P0CL52] interacts with 7 human partners:{P04637;Q99584;P01583;P08294;P37840;P80511;P00441}
[Cluster 69]GO:0005030+F	molecular_function	[name] neurotrophin receptor activity	[def] "Combining with neurotrophin, any of a family of growth factors that block apoptosis in neurons and thus promote nerve growth, to initiate a change in cell activity." [GOC
	Pathogen[sseG O84952] interacts with 3 human partners:{Q16288;P04629;Q16620}
	Pathogen[spvB P74846] interacts with 3 human partners:{Q16288;P04629;Q16620}
	Pathogen[spvC P0A2M9] interacts with 3 human partners:{Q16288;P04629;Q16620}
	Pathogen[sspH2 P0CE12] interacts with 3 human partners:{Q16288;P04629;Q16620}
	Pathogen[sopE O52623] interacts with 3 human partners:{Q16288;P04629;Q16620}
	Pathogen[sopE2 Q7CQD4] interacts with 3 human partners:{Q16288;P04629;Q16620}
	Pathogen[sopB O30916] interacts with 3 human partners:{Q16288;P04629;Q16620}
	Pathogen[sopA E1WGZ9] interacts with 3 human partners:{Q16288;P04629;Q16620}
	Pathogen[avrA E1WAB0] interacts with 3 human partners:{Q16288;P04629;Q16620}
	Pathogen[slrP Q8ZQQ2] interacts with 3 human partners:{Q16288;P04629;Q16620}
	Pathogen[sptP P74873] interacts with 3 human partners:{Q16288;P04629;Q16620}
	Pathogen[sipA E1WAC6] interacts with 3 human partners:{Q16288;P04629;Q16620}
	Pathogen[sseF O84951] interacts with 3 human partners:{Q16288;P04629;Q16620}
	Pathogen[spiC P0CZ04] interacts with 3 human partners:{Q16288;P04629;Q16620}
	Pathogen[pipB2 Q8ZMM8] interacts with 3 human partners:{Q16288;P04629;Q16620}
	Pathogen[sspH1 A4D0H6] interacts with 3 human partners:{Q16288;P04629;Q16620}
	Pathogen[sipC E1WAC8] interacts with 3 human partners:{Q16288;P04629;Q16620}
	Pathogen[sifA Q56061] interacts with 3 human partners:{Q16288;P04629;Q16620}
	Pathogen[sipC P0CL47] interacts with 3 human partners:{Q16288;P04629;Q16620}
	Pathogen[sseL Q8ZNG2] interacts with 3 human partners:{Q16288;P04629;Q16620}
	Pathogen[sipB Q56134] interacts with 3 human partners:{Q16288;P04629;Q16620}
	Pathogen[sopA Q8ZNR3] interacts with 3 human partners:{Q16288;P04629;Q16620}
	Pathogen[sseJ Q9FD10] interacts with 3 human partners:{Q16288;P04629;Q16620}
	Pathogen[sseI Q8ZQ79] interacts with 3 human partners:{Q16288;P04629;Q16620}
	Pathogen[sipA P0CL52] interacts with 3 human partners:{Q16288;P04629;Q16620}
[Cluster 70]GO:0004497+F	molecular_function	[name] monooxygenase activity	[def] "Catalysis of the incorporation of one atom from molecular oxygen into a compound and the reduction of the other atom of oxygen to water." [http
	Pathogen[sseG O84952] interacts with 3 human partners:{O94851;Q7RTP6;Q8TDZ2}
	Pathogen[spvB P74846] interacts with 3 human partners:{O94851;Q7RTP6;Q8TDZ2}
	Pathogen[spvC P0A2M9] interacts with 3 human partners:{O94851;Q7RTP6;Q8TDZ2}
	Pathogen[sspH2 P0CE12] interacts with 3 human partners:{O94851;Q7RTP6;Q8TDZ2}
	Pathogen[sopE O52623] interacts with 3 human partners:{O94851;Q7RTP6;Q8TDZ2}
	Pathogen[sopE2 Q7CQD4] interacts with 2 human partners:{Q7RTP6;Q8TDZ2}
	Pathogen[sopB O30916] interacts with 3 human partners:{O94851;Q7RTP6;Q8TDZ2}
	Pathogen[sopA E1WGZ9] interacts with 3 human partners:{O94851;Q7RTP6;Q8TDZ2}
	Pathogen[avrA E1WAB0] interacts with 3 human partners:{O94851;Q7RTP6;Q8TDZ2}
	Pathogen[slrP Q8ZQQ2] interacts with 7 human partners:{P07101;Q9HAY6;O94851;Q7RTP6;Q8TDZ2;O95992;P11511}
	Pathogen[sptP P74873] interacts with 3 human partners:{O94851;Q7RTP6;Q8TDZ2}
	Pathogen[sipA E1WAC6] interacts with 3 human partners:{O94851;Q7RTP6;Q8TDZ2}
	Pathogen[sseF O84951] interacts with 3 human partners:{O94851;Q7RTP6;Q8TDZ2}
	Pathogen[spiC P0CZ04] interacts with 3 human partners:{O94851;Q7RTP6;Q8TDZ2}
	Pathogen[pipB2 Q8ZMM8] interacts with 3 human partners:{O94851;Q7RTP6;Q8TDZ2}
	Pathogen[sspH1 A4D0H6] interacts with 3 human partners:{O94851;Q7RTP6;Q8TDZ2}
	Pathogen[sipC E1WAC8] interacts with 3 human partners:{O94851;Q7RTP6;Q8TDZ2}
	Pathogen[sifA Q56061] interacts with 3 human partners:{O94851;Q7RTP6;Q8TDZ2}
	Pathogen[sipC P0CL47] interacts with 3 human partners:{O94851;Q7RTP6;Q8TDZ2}
	Pathogen[sseL Q8ZNG2] interacts with 3 human partners:{O94851;Q7RTP6;Q8TDZ2}
	Pathogen[sipB Q56134] interacts with 3 human partners:{O94851;Q7RTP6;Q8TDZ2}
	Pathogen[sopA Q8ZNR3] interacts with 3 human partners:{O94851;Q7RTP6;Q8TDZ2}
	Pathogen[sseJ Q9FD10] interacts with 3 human partners:{O94851;Q7RTP6;Q8TDZ2}
	Pathogen[sseI Q8ZQ79] interacts with 3 human partners:{O94851;Q7RTP6;Q8TDZ2}
	Pathogen[sipA P0CL52] interacts with 3 human partners:{O94851;Q7RTP6;Q8TDZ2}
[Cluster 71]GO:0005544+F	molecular_function	[name] calcium-dependent phospholipid binding	[def] "Interacting selectively and non-covalently with phospholipids, a class of lipids containing phosphoric acid as a mono- or diester, in the presence of calcium." [GOC
	Pathogen[sseG O84952] interacts with 23 human partners:{P07355;P47712;Q9BT88;Q6DN12;Q5T7P8;P08133;P27216;P04083;P12429;Q6DN14;O75131;Q14184;P09525;P0C869;Q9BQG1;P20073;P50995;P08758;O75923;Q14183;Q9Y6V0;O76027;Q8N9I0}
	Pathogen[spvB P74846] interacts with 22 human partners:{P47712;Q9BT88;Q6DN12;Q5T7P8;P08133;P27216;P04083;P12429;Q6DN14;O75131;Q14184;P09525;P0C869;Q9BQG1;P20073;P50995;P08758;O75923;Q14183;Q9Y6V0;O76027;Q8N9I0}
	Pathogen[spvC P0A2M9] interacts with 20 human partners:{P07355;P47712;Q9BT88;Q6DN12;Q5T7P8;P08133;P04083;Q6DN14;O75131;Q14184;P09525;P0C869;Q9BQG1;P20073;P50995;P08758;O75923;Q14183;Q9Y6V0;Q8N9I0}
	Pathogen[sspH2 P0CE12] interacts with 16 human partners:{P07355;P47712;Q9BT88;Q5T7P8;P08133;P04083;O75131;Q14184;P09525;P0C869;P20073;P50995;P08758;Q14183;Q9Y6V0;Q8N9I0}
	Pathogen[sopE O52623] interacts with 21 human partners:{P07355;P47712;Q9BT88;Q6DN12;Q5T7P8;P08133;P04083;P12429;Q6DN14;O75131;Q14184;P09525;P0C869;Q9BQG1;P20073;P50995;P08758;O75923;Q14183;Q9Y6V0;Q8N9I0}
	Pathogen[sopE2 Q7CQD4] interacts with 10 human partners:{P47712;Q5T7P8;P04083;O75131;Q14184;P0C869;P20073;P50995;P08758;Q14183}
	Pathogen[sopB O30916] interacts with 19 human partners:{P07355;P47712;Q9BT88;Q6DN12;Q5T7P8;P08133;P04083;Q6DN14;O75131;Q14184;P09525;P0C869;P20073;P50995;P08758;O75923;Q14183;Q9Y6V0;Q8N9I0}
	Pathogen[sopA E1WGZ9] interacts with 23 human partners:{P07355;P47712;Q9BT88;Q6DN12;Q5T7P8;P08133;P27216;P04083;P12429;Q6DN14;O75131;Q14184;P09525;P0C869;Q9BQG1;P20073;P50995;P08758;O75923;Q14183;Q9Y6V0;O76027;Q8N9I0}
	Pathogen[avrA E1WAB0] interacts with 18 human partners:{P47712;Q9BT88;Q5T7P8;P08133;P04083;P12429;Q6DN14;O75131;Q14184;P09525;P0C869;Q9BQG1;P20073;P50995;P08758;Q14183;Q9Y6V0;Q8N9I0}
	Pathogen[slrP Q8ZQQ2] interacts with 29 human partners:{P07355;P47712;Q9BT88;Q6DN12;Q99829;Q5T7P8;P08133;A6NMY6;P27216;P04083;P12429;Q5VT79;Q6DN14;Q9UJ72;O75131;Q14184;P09525;P0C869;P13928;Q9BQG1;P20073;P50995;P08758;O75923;Q5T2P8;Q14183;Q9Y6V0;O76027;Q8N9I0}
	Pathogen[sptP P74873] interacts with 12 human partners:{P47712;Q5T7P8;P08133;P04083;O75131;Q14184;P0C869;P20073;P50995;P08758;Q14183;Q8N9I0}
	Pathogen[sipA E1WAC6] interacts with 23 human partners:{P07355;P47712;Q9BT88;Q6DN12;Q5T7P8;P08133;P27216;P04083;P12429;Q6DN14;O75131;Q14184;P09525;P0C869;Q9BQG1;P20073;P50995;P08758;O75923;Q14183;Q9Y6V0;O76027;Q8N9I0}
	Pathogen[sseF O84951] interacts with 23 human partners:{P07355;P47712;Q9BT88;Q6DN12;Q5T7P8;P08133;P27216;P04083;P12429;Q6DN14;O75131;Q14184;P09525;P0C869;Q9BQG1;P20073;P50995;P08758;O75923;Q14183;Q9Y6V0;O76027;Q8N9I0}
	Pathogen[spiC P0CZ04] interacts with 24 human partners:{P07355;P47712;Q9BT88;Q6DN12;Q5T7P8;P08133;A6NMY6;P27216;P04083;P12429;Q6DN14;Q9UJ72;O75131;Q14184;P09525;P0C869;P20073;P50995;P08758;O75923;Q14183;Q9Y6V0;O76027;Q8N9I0}
	Pathogen[pipB2 Q8ZMM8] interacts with 18 human partners:{P07355;P47712;Q9BT88;Q5T7P8;P08133;P04083;P12429;O75131;Q14184;P09525;P0C869;P20073;P50995;P08758;Q14183;Q9Y6V0;O76027;Q8N9I0}
	Pathogen[sspH1 A4D0H6] interacts with 19 human partners:{P47712;Q9BT88;Q6DN12;Q5T7P8;P08133;P04083;Q6DN14;O75131;Q14184;P09525;P0C869;Q9BQG1;P20073;P50995;P08758;O75923;Q14183;Q9Y6V0;Q8N9I0}
	Pathogen[sipC E1WAC8] interacts with 16 human partners:{P07355;P47712;Q9BT88;Q6DN12;Q5T7P8;P08133;P04083;Q6DN14;O75131;Q14184;P0C869;P20073;P50995;Q14183;Q9Y6V0;Q8N9I0}
	Pathogen[sifA Q56061] interacts with 24 human partners:{P07355;P47712;Q9BT88;Q6DN12;Q5T7P8;P08133;A6NMY6;P27216;P04083;P12429;Q6DN14;O75131;Q14184;P09525;P0C869;Q9BQG1;P20073;P50995;P08758;O75923;Q14183;Q9Y6V0;O76027;Q8N9I0}
	Pathogen[sipC P0CL47] interacts with 16 human partners:{P07355;P47712;Q9BT88;Q6DN12;Q5T7P8;P08133;P04083;Q6DN14;O75131;Q14184;P0C869;P20073;P50995;Q14183;Q9Y6V0;Q8N9I0}
	Pathogen[sseL Q8ZNG2] interacts with 21 human partners:{P07355;P47712;Q9BT88;Q6DN12;Q5T7P8;P08133;P04083;P12429;Q6DN14;O75131;Q14184;P09525;P0C869;Q9BQG1;P20073;P50995;P08758;O75923;Q14183;Q9Y6V0;Q8N9I0}
	Pathogen[sipB Q56134] interacts with 15 human partners:{P47712;Q9BT88;Q6DN12;Q5T7P8;Q6DN14;O75131;Q14184;P0C869;Q9BQG1;P20073;P50995;O75923;Q14183;Q9Y6V0;Q8N9I0}
	Pathogen[sopA Q8ZNR3] interacts with 23 human partners:{P07355;P47712;Q9BT88;Q6DN12;Q5T7P8;P08133;P27216;P04083;P12429;Q6DN14;O75131;Q14184;P09525;P0C869;Q9BQG1;P20073;P50995;P08758;O75923;Q14183;Q9Y6V0;O76027;Q8N9I0}
	Pathogen[sseJ Q9FD10] interacts with 21 human partners:{P07355;P47712;Q9BT88;Q6DN12;Q5T7P8;P08133;P04083;P12429;Q6DN14;O75131;Q14184;P09525;P0C869;Q9BQG1;P20073;P50995;P08758;O75923;Q14183;Q9Y6V0;Q8N9I0}
	Pathogen[sseI Q8ZQ79] interacts with 20 human partners:{P07355;P47712;Q9BT88;Q5T7P8;P08133;P04083;P12429;Q6DN14;O75131;Q14184;P09525;P0C869;Q9BQG1;P20073;P50995;P08758;O75923;Q14183;Q9Y6V0;Q8N9I0}
	Pathogen[sipA P0CL52] interacts with 23 human partners:{P07355;P47712;Q9BT88;Q6DN12;Q5T7P8;P08133;P27216;P04083;P12429;Q6DN14;O75131;Q14184;P09525;P0C869;Q9BQG1;P20073;P50995;P08758;O75923;Q14183;Q9Y6V0;O76027;Q8N9I0}
[Cluster 72]GO:0015459+F	molecular_function	[name] potassium channel regulator activity	[def] "Modulates the activity of a potassium channel." [GOC
	Pathogen[sseG O84952] interacts with 7 human partners:{Q96BR1;O00141;Q9HBY8;P21917;Q99653;P07550;Q12959}
	Pathogen[spvB P74846] interacts with 5 human partners:{Q96BR1;O00141;Q9HBY8;Q99653;Q12959}
	Pathogen[spvC P0A2M9] interacts with 7 human partners:{Q96BR1;O00141;Q9HBY8;P21917;Q99653;P07550;Q12959}
	Pathogen[sspH2 P0CE12] interacts with 4 human partners:{Q96BR1;O00141;Q9HBY8;Q12959}
	Pathogen[sopE O52623] interacts with 5 human partners:{Q96BR1;O00141;Q9HBY8;P21917;Q12959}
	Pathogen[sopE2 Q7CQD4] interacts with 4 human partners:{Q96BR1;O00141;Q9HBY8;Q12959}
	Pathogen[sopB O30916] interacts with 5 human partners:{Q96BR1;O00141;Q9HBY8;P21917;Q12959}
	Pathogen[sopA E1WGZ9] interacts with 7 human partners:{Q96BR1;O00141;Q9HBY8;P21917;Q99653;P07550;Q12959}
	Pathogen[avrA E1WAB0] interacts with 4 human partners:{Q96BR1;O00141;Q9HBY8;Q12959}
	Pathogen[slrP Q8ZQQ2] interacts with 7 human partners:{Q96BR1;O00141;Q9HBY8;P21917;Q99653;P07550;Q12959}
	Pathogen[sptP P74873] interacts with 6 human partners:{Q96BR1;O00141;Q9HBY8;P21917;P07550;Q12959}
	Pathogen[sipA E1WAC6] interacts with 7 human partners:{Q96BR1;O00141;Q9HBY8;P21917;Q99653;P07550;Q12959}
	Pathogen[sseF O84951] interacts with 7 human partners:{Q96BR1;O00141;Q9HBY8;P21917;Q99653;P07550;Q12959}
	Pathogen[spiC P0CZ04] interacts with 7 human partners:{Q96BR1;O00141;P14416;Q9HBY8;P21917;P07550;Q12959}
	Pathogen[pipB2 Q8ZMM8] interacts with 4 human partners:{Q96BR1;O00141;Q9HBY8;Q12959}
	Pathogen[sspH1 A4D0H6] interacts with 6 human partners:{Q96BR1;O00141;Q9HBY8;P21917;P07550;Q12959}
	Pathogen[sipC E1WAC8] interacts with 4 human partners:{Q96BR1;O00141;Q9HBY8;Q12959}
	Pathogen[sifA Q56061] interacts with 5 human partners:{Q96BR1;O00141;Q9HBY8;P21917;Q12959}
	Pathogen[sipC P0CL47] interacts with 4 human partners:{Q96BR1;O00141;Q9HBY8;Q12959}
	Pathogen[sseL Q8ZNG2] interacts with 5 human partners:{Q96BR1;O00141;Q9HBY8;Q99653;Q12959}
	Pathogen[sipB Q56134] interacts with 4 human partners:{Q96BR1;O00141;Q9HBY8;Q12959}
	Pathogen[sopA Q8ZNR3] interacts with 7 human partners:{Q96BR1;O00141;Q9HBY8;P21917;Q99653;P07550;Q12959}
	Pathogen[sseJ Q9FD10] interacts with 5 human partners:{Q96BR1;O00141;Q9HBY8;P21917;Q12959}
	Pathogen[sseI Q8ZQ79] interacts with 4 human partners:{Q96BR1;O00141;Q9HBY8;Q12959}
	Pathogen[sipA P0CL52] interacts with 7 human partners:{Q96BR1;O00141;Q9HBY8;P21917;Q99653;P07550;Q12959}
[Cluster 73]GO:0048029+F	molecular_function	[name] monosaccharide binding	[def] "Interacting selectively and non-covalently with any monosaccharide. Monosaccharides are the simplest carbohydrates_ they are polyhydroxy aldehydes H[CH(OH)]nC(=O)H or polyhydroxy ketones H[CHOH]nC(=O)[CHOH]mH with three or more carbon atoms. They form the constitutional repeating units of oligo- and polysaccharides." [CHEBI
	Pathogen[sseG O84952] interacts with 5 human partners:{P37837;O95336;O15294;Q96EK6;P06744}
	Pathogen[spvB P74846] interacts with 5 human partners:{O15294;P09467;P49247;Q96EK6;P06744}
	Pathogen[spvC P0A2M9] interacts with 5 human partners:{P37837;O95336;O15294;Q96EK6;P06744}
	Pathogen[sspH2 P0CE12] interacts with 1 human partners:{O15294}
	Pathogen[sopE O52623] interacts with 2 human partners:{O95336;O15294}
	Pathogen[sopE2 Q7CQD4] interacts with 1 human partners:{O15294}
	Pathogen[sopB O30916] interacts with 1 human partners:{O15294}
	Pathogen[sopA E1WGZ9] interacts with 5 human partners:{P37837;O95336;O15294;Q96EK6;P06744}
	Pathogen[avrA E1WAB0] interacts with 1 human partners:{O15294}
	Pathogen[slrP Q8ZQQ2] interacts with 6 human partners:{O00322;P37837;O95336;O15294;P49247;P06744}
	Pathogen[sptP P74873] interacts with 2 human partners:{O15294;P06744}
	Pathogen[sipA E1WAC6] interacts with 5 human partners:{P37837;O95336;O15294;Q96EK6;P06744}
	Pathogen[sseF O84951] interacts with 5 human partners:{P37837;O95336;O15294;Q96EK6;P06744}
	Pathogen[spiC P0CZ04] interacts with 6 human partners:{P37837;O95336;O15294;P49247;Q96EK6;P06744}
	Pathogen[pipB2 Q8ZMM8] interacts with 1 human partners:{O15294}
	Pathogen[sspH1 A4D0H6] interacts with 4 human partners:{P37837;O95336;O15294;P06744}
	Pathogen[sipC E1WAC8] interacts with 1 human partners:{O15294}
	Pathogen[sifA Q56061] interacts with 7 human partners:{P37837;O95336;O15294;P09467;P49247;Q96EK6;P06744}
	Pathogen[sipC P0CL47] interacts with 1 human partners:{O15294}
	Pathogen[sseL Q8ZNG2] interacts with 2 human partners:{O15294;P06744}
	Pathogen[sipB Q56134] interacts with 1 human partners:{O15294}
	Pathogen[sopA Q8ZNR3] interacts with 5 human partners:{P37837;O95336;O15294;Q96EK6;P06744}
	Pathogen[sseJ Q9FD10] interacts with 1 human partners:{O15294}
	Pathogen[sseI Q8ZQ79] interacts with 1 human partners:{O15294}
	Pathogen[sipA P0CL52] interacts with 5 human partners:{P37837;O95336;O15294;Q96EK6;P06744}
[Cluster 74]GO:0005113+F	molecular_function	[name] patched binding	[def] "Interacting selectively and non-covalently with the patched (ptc) protein, a receptor for hedgehog proteins." [GOC
	Pathogen[sseG O84952] interacts with 2 human partners:{Q03135;P14635}
	Pathogen[spvB P74846] interacts with 2 human partners:{Q03135;P14635}
	Pathogen[spvC P0A2M9] interacts with 2 human partners:{Q03135;P14635}
	Pathogen[sspH2 P0CE12] interacts with 2 human partners:{Q03135;P14635}
	Pathogen[sopE O52623] interacts with 2 human partners:{Q03135;P14635}
	Pathogen[sopE2 Q7CQD4] interacts with 2 human partners:{Q03135;P14635}
	Pathogen[sopB O30916] interacts with 2 human partners:{Q03135;P14635}
	Pathogen[sopA E1WGZ9] interacts with 2 human partners:{Q03135;P14635}
	Pathogen[avrA E1WAB0] interacts with 2 human partners:{Q03135;P14635}
	Pathogen[slrP Q8ZQQ2] interacts with 5 human partners:{Q03135;Q13635;Q99835;P14635;Q15465}
	Pathogen[sptP P74873] interacts with 2 human partners:{Q03135;P14635}
	Pathogen[sipA E1WAC6] interacts with 2 human partners:{Q03135;P14635}
	Pathogen[sseF O84951] interacts with 2 human partners:{Q03135;P14635}
	Pathogen[spiC P0CZ04] interacts with 2 human partners:{Q03135;P14635}
	Pathogen[pipB2 Q8ZMM8] interacts with 2 human partners:{Q03135;P14635}
	Pathogen[sspH1 A4D0H6] interacts with 2 human partners:{Q03135;P14635}
	Pathogen[sipC E1WAC8] interacts with 2 human partners:{Q03135;P14635}
	Pathogen[sifA Q56061] interacts with 2 human partners:{Q03135;P14635}
	Pathogen[sipC P0CL47] interacts with 2 human partners:{Q03135;P14635}
	Pathogen[sseL Q8ZNG2] interacts with 2 human partners:{Q03135;P14635}
	Pathogen[sipB Q56134] interacts with 2 human partners:{Q03135;P14635}
	Pathogen[sopA Q8ZNR3] interacts with 2 human partners:{Q03135;P14635}
	Pathogen[sseJ Q9FD10] interacts with 2 human partners:{Q03135;P14635}
	Pathogen[sseI Q8ZQ79] interacts with 2 human partners:{Q03135;P14635}
	Pathogen[sipA P0CL52] interacts with 2 human partners:{Q03135;P14635}
[Cluster 75]GO:0004687+F	molecular_function	[name] myosin light chain kinase activity	[def] "Catalysis of the reaction
	Pathogen[sseG O84952] interacts with 3 human partners:{Q32MK0;Q15746;Q9H1R3}
	Pathogen[spvB P74846] interacts with 3 human partners:{Q32MK0;Q15746;Q9H1R3}
	Pathogen[spvC P0A2M9] interacts with 3 human partners:{Q32MK0;Q15746;Q9H1R3}
	Pathogen[sspH2 P0CE12] interacts with 3 human partners:{Q32MK0;Q15746;Q9H1R3}
	Pathogen[sopE O52623] interacts with 3 human partners:{Q32MK0;Q15746;Q9H1R3}
	Pathogen[sopE2 Q7CQD4] interacts with 3 human partners:{Q32MK0;Q15746;Q9H1R3}
	Pathogen[sopB O30916] interacts with 3 human partners:{Q32MK0;Q15746;Q9H1R3}
	Pathogen[sopA E1WGZ9] interacts with 3 human partners:{Q32MK0;Q15746;Q9H1R3}
	Pathogen[avrA E1WAB0] interacts with 3 human partners:{Q32MK0;Q15746;Q9H1R3}
	Pathogen[slrP Q8ZQQ2] interacts with 3 human partners:{Q32MK0;Q15746;Q9H1R3}
	Pathogen[sptP P74873] interacts with 3 human partners:{Q32MK0;Q15746;Q9H1R3}
	Pathogen[sipA E1WAC6] interacts with 3 human partners:{Q32MK0;Q15746;Q9H1R3}
	Pathogen[sseF O84951] interacts with 3 human partners:{Q32MK0;Q15746;Q9H1R3}
	Pathogen[spiC P0CZ04] interacts with 3 human partners:{Q32MK0;Q15746;Q9H1R3}
	Pathogen[pipB2 Q8ZMM8] interacts with 3 human partners:{Q32MK0;Q15746;Q9H1R3}
	Pathogen[sspH1 A4D0H6] interacts with 3 human partners:{Q32MK0;Q15746;Q9H1R3}
	Pathogen[sipC E1WAC8] interacts with 3 human partners:{Q32MK0;Q15746;Q9H1R3}
	Pathogen[sifA Q56061] interacts with 3 human partners:{Q32MK0;Q15746;Q9H1R3}
	Pathogen[sipC P0CL47] interacts with 3 human partners:{Q32MK0;Q15746;Q9H1R3}
	Pathogen[sseL Q8ZNG2] interacts with 3 human partners:{Q32MK0;Q15746;Q9H1R3}
	Pathogen[sipB Q56134] interacts with 3 human partners:{Q32MK0;Q15746;Q9H1R3}
	Pathogen[sopA Q8ZNR3] interacts with 3 human partners:{Q32MK0;Q15746;Q9H1R3}
	Pathogen[sseJ Q9FD10] interacts with 3 human partners:{Q32MK0;Q15746;Q9H1R3}
	Pathogen[sseI Q8ZQ79] interacts with 3 human partners:{Q32MK0;Q15746;Q9H1R3}
	Pathogen[sipA P0CL52] interacts with 3 human partners:{Q32MK0;Q15746;Q9H1R3}
[Cluster 76]GO:0031702+F	molecular_function	[name] type 1 angiotensin receptor binding	[def] "Interacting selectively and non-covalently with a type 1 angiotensin receptor." [GOC
	Pathogen[sseG O84952] interacts with 4 human partners:{P62873;P62879;P30411;Q14344}
	Pathogen[spvB P74846] interacts with 3 human partners:{P62873;P62879;Q14344}
	Pathogen[spvC P0A2M9] interacts with 4 human partners:{P62873;P62879;P30411;Q14344}
	Pathogen[sspH2 P0CE12] interacts with 2 human partners:{P62879;Q14344}
	Pathogen[sopE O52623] interacts with 3 human partners:{P62873;P62879;Q14344}
	Pathogen[sopE2 Q7CQD4] interacts with 2 human partners:{P62879;Q14344}
	Pathogen[sopB O30916] interacts with 3 human partners:{P62873;P62879;Q14344}
	Pathogen[sopA E1WGZ9] interacts with 4 human partners:{P62873;P62879;P30411;Q14344}
	Pathogen[avrA E1WAB0] interacts with 2 human partners:{P62879;Q14344}
	Pathogen[slrP Q8ZQQ2] interacts with 4 human partners:{P01019;P62873;P62879;Q14344}
	Pathogen[sptP P74873] interacts with 3 human partners:{P62879;P30411;Q14344}
	Pathogen[sipA E1WAC6] interacts with 4 human partners:{P62873;P62879;P30411;Q14344}
	Pathogen[sseF O84951] interacts with 4 human partners:{P62873;P62879;P30411;Q14344}
	Pathogen[spiC P0CZ04] interacts with 5 human partners:{P01019;P62873;P62879;P30411;Q14344}
	Pathogen[pipB2 Q8ZMM8] interacts with 3 human partners:{P62873;P62879;Q14344}
	Pathogen[sspH1 A4D0H6] interacts with 3 human partners:{P62879;P30411;Q14344}
	Pathogen[sipC E1WAC8] interacts with 2 human partners:{P62879;Q14344}
	Pathogen[sifA Q56061] interacts with 4 human partners:{P01019;P62873;P62879;Q14344}
	Pathogen[sipC P0CL47] interacts with 2 human partners:{P62879;Q14344}
	Pathogen[sseL Q8ZNG2] interacts with 2 human partners:{P62879;Q14344}
	Pathogen[sipB Q56134] interacts with 2 human partners:{P62879;Q14344}
	Pathogen[sopA Q8ZNR3] interacts with 4 human partners:{P62873;P62879;P30411;Q14344}
	Pathogen[sseJ Q9FD10] interacts with 2 human partners:{P62879;Q14344}
	Pathogen[sseI Q8ZQ79] interacts with 2 human partners:{P62879;Q14344}
	Pathogen[sipA P0CL52] interacts with 4 human partners:{P62873;P62879;P30411;Q14344}
[Cluster 77]GO:0034236+F	molecular_function	[name] protein kinase A catalytic subunit binding	[def] "Interacting selectively and non-covalently with one or both of the catalytic subunits of protein kinase A." [GOC
	Pathogen[sseG O84952] interacts with 2 human partners:{P49841;P49840}
	Pathogen[spvB P74846] interacts with 2 human partners:{P49841;P49840}
	Pathogen[spvC P0A2M9] interacts with 2 human partners:{P49841;P49840}
	Pathogen[sspH2 P0CE12] interacts with 2 human partners:{P49841;P49840}
	Pathogen[sopE O52623] interacts with 2 human partners:{P49841;P49840}
	Pathogen[sopE2 Q7CQD4] interacts with 1 human partners:{P49841}
	Pathogen[sopB O30916] interacts with 2 human partners:{P49841;P49840}
	Pathogen[sopA E1WGZ9] interacts with 2 human partners:{P49841;P49840}
	Pathogen[avrA E1WAB0] interacts with 3 human partners:{Q9UKA4;P49841;P49840}
	Pathogen[slrP Q8ZQQ2] interacts with 4 human partners:{Q9UKA4;O43164;P49841;P49840}
	Pathogen[sptP P74873] interacts with 2 human partners:{P49841;P49840}
	Pathogen[sipA E1WAC6] interacts with 2 human partners:{P49841;P49840}
	Pathogen[sseF O84951] interacts with 2 human partners:{P49841;P49840}
	Pathogen[spiC P0CZ04] interacts with 3 human partners:{P48436;P49841;P49840}
	Pathogen[pipB2 Q8ZMM8] interacts with 2 human partners:{P49841;P49840}
	Pathogen[sspH1 A4D0H6] interacts with 2 human partners:{P49841;P49840}
	Pathogen[sipC E1WAC8] interacts with 2 human partners:{P49841;P49840}
	Pathogen[sifA Q56061] interacts with 3 human partners:{Q9UKA4;P49841;P49840}
	Pathogen[sipC P0CL47] interacts with 2 human partners:{P49841;P49840}
	Pathogen[sseL Q8ZNG2] interacts with 2 human partners:{P49841;P49840}
	Pathogen[sipB Q56134] interacts with 1 human partners:{P49841}
	Pathogen[sopA Q8ZNR3] interacts with 2 human partners:{P49841;P49840}
	Pathogen[sseJ Q9FD10] interacts with 2 human partners:{P49841;P49840}
	Pathogen[sseI Q8ZQ79] interacts with 2 human partners:{P49841;P49840}
	Pathogen[sipA P0CL52] interacts with 2 human partners:{P49841;P49840}
[Cluster 78]GO:0004708+F	molecular_function	[name] MAP kinase kinase activity	[def] "Catalysis of the concomitant phosphorylation of threonine (T) and tyrosine (Y) residues in a Thr-Glu-Tyr (TEY) thiolester sequence in MAP kinases. It is a dual-specificity mitogen-activated protein kinase kinase and requires activation by the serine/threonine kinase, MAP kinase kinase kinase." [ISBN
	Pathogen[sseG O84952] interacts with 13 human partners:{P80192;O75914;P52564;Q16644;P46734;O14733;P36507;P53779;Q8IW41;O43318;Q16539;Q02750;Q5S007}
	Pathogen[spvB P74846] interacts with 14 human partners:{P80192;O75914;Q6UW88;P52564;Q16644;P46734;O14733;P36507;P53779;Q8IW41;O43318;Q16539;Q02750;Q5S007}
	Pathogen[spvC P0A2M9] interacts with 13 human partners:{P80192;O75914;P52564;Q16644;P46734;O14733;P36507;P53779;Q8IW41;O43318;Q16539;Q02750;Q5S007}
	Pathogen[sspH2 P0CE12] interacts with 11 human partners:{P52564;Q16644;P46734;O14733;P36507;P53779;Q8IW41;O43318;Q16539;Q02750;Q5S007}
	Pathogen[sopE O52623] interacts with 14 human partners:{P80192;O75914;Q6UW88;P52564;Q16644;P46734;O14733;P36507;P53779;Q8IW41;O43318;Q16539;Q02750;Q5S007}
	Pathogen[sopE2 Q7CQD4] interacts with 11 human partners:{P52564;Q16644;P46734;O14733;P36507;P53779;Q8IW41;O43318;Q16539;Q02750;Q5S007}
	Pathogen[sopB O30916] interacts with 13 human partners:{P80192;O75914;P52564;Q16644;P46734;O14733;P36507;P53779;Q8IW41;O43318;Q16539;Q02750;Q5S007}
	Pathogen[sopA E1WGZ9] interacts with 13 human partners:{P80192;O75914;P52564;Q16644;P46734;O14733;P36507;P53779;Q8IW41;O43318;Q16539;Q02750;Q5S007}
	Pathogen[avrA E1WAB0] interacts with 11 human partners:{O75914;P52564;Q16644;P46734;P36507;P53779;Q8IW41;O43318;Q16539;Q02750;Q5S007}
	Pathogen[slrP Q8ZQQ2] interacts with 13 human partners:{P80192;Q6UW88;P52564;Q16644;P46734;O14733;P36507;P53779;Q8IW41;O43318;Q16539;Q02750;Q5S007}
	Pathogen[sptP P74873] interacts with 11 human partners:{P52564;Q16644;P46734;O14733;P36507;P53779;Q8IW41;O43318;Q16539;Q02750;Q5S007}
	Pathogen[sipA E1WAC6] interacts with 13 human partners:{P80192;O75914;P52564;Q16644;P46734;O14733;P36507;P53779;Q8IW41;O43318;Q16539;Q02750;Q5S007}
	Pathogen[sseF O84951] interacts with 13 human partners:{P80192;O75914;P52564;Q16644;P46734;O14733;P36507;P53779;Q8IW41;O43318;Q16539;Q02750;Q5S007}
	Pathogen[spiC P0CZ04] interacts with 13 human partners:{P80192;O75914;P52564;Q16644;P46734;O14733;P36507;P53779;Q8IW41;O43318;Q16539;Q02750;Q5S007}
	Pathogen[pipB2 Q8ZMM8] interacts with 11 human partners:{P52564;Q16644;P46734;O14733;P36507;P53779;Q8IW41;O43318;Q16539;Q02750;Q5S007}
	Pathogen[sspH1 A4D0H6] interacts with 13 human partners:{P80192;O75914;P52564;Q16644;P46734;O14733;P36507;P53779;Q8IW41;O43318;Q16539;Q02750;Q5S007}
	Pathogen[sipC E1WAC8] interacts with 13 human partners:{P80192;O75914;P52564;Q16644;P46734;O14733;P36507;P53779;Q8IW41;O43318;Q16539;Q02750;Q5S007}
	Pathogen[sifA Q56061] interacts with 13 human partners:{P80192;O75914;P52564;Q16644;P46734;O14733;P36507;P53779;Q8IW41;O43318;Q16539;Q02750;Q5S007}
	Pathogen[sipC P0CL47] interacts with 13 human partners:{P80192;O75914;P52564;Q16644;P46734;O14733;P36507;P53779;Q8IW41;O43318;Q16539;Q02750;Q5S007}
	Pathogen[sseL Q8ZNG2] interacts with 13 human partners:{P80192;O75914;P52564;Q16644;P46734;O14733;P36507;P53779;Q8IW41;O43318;Q16539;Q02750;Q5S007}
	Pathogen[sipB Q56134] interacts with 10 human partners:{P52564;Q16644;P46734;O14733;P36507;P53779;O43318;Q16539;Q02750;Q5S007}
	Pathogen[sopA Q8ZNR3] interacts with 13 human partners:{P80192;O75914;P52564;Q16644;P46734;O14733;P36507;P53779;Q8IW41;O43318;Q16539;Q02750;Q5S007}
	Pathogen[sseJ Q9FD10] interacts with 12 human partners:{O75914;P52564;Q16644;P46734;O14733;P36507;P53779;Q8IW41;O43318;Q16539;Q02750;Q5S007}
	Pathogen[sseI Q8ZQ79] interacts with 13 human partners:{P80192;O75914;P52564;Q16644;P46734;O14733;P36507;P53779;Q8IW41;O43318;Q16539;Q02750;Q5S007}
	Pathogen[sipA P0CL52] interacts with 13 human partners:{P80192;O75914;P52564;Q16644;P46734;O14733;P36507;P53779;Q8IW41;O43318;Q16539;Q02750;Q5S007}
[Cluster 79]GO:0051635+F	molecular_function	[name] bacterial cell surface binding	[def] "Interacting selectively and non-covalently with any component on the surface of a bacterial cell." [GOC
	Pathogen[sseG O84952] interacts with 4 human partners:{P35247;Q8WWQ8;Q9NY15;P11226}
	Pathogen[spvB P74846] interacts with 4 human partners:{P35247;Q8WWQ8;Q9NY15;P11226}
	Pathogen[spvC P0A2M9] interacts with 4 human partners:{P35247;Q8WWQ8;Q9NY15;P11226}
	Pathogen[sspH2 P0CE12] interacts with 3 human partners:{P35247;Q8WWQ8;P11226}
	Pathogen[sopE O52623] interacts with 3 human partners:{P35247;Q8WWQ8;Q9NY15}
	Pathogen[sopE2 Q7CQD4] interacts with 1 human partners:{Q8WWQ8}
	Pathogen[sopB O30916] interacts with 2 human partners:{Q8WWQ8;Q9NY15}
	Pathogen[sopA E1WGZ9] interacts with 4 human partners:{P35247;Q8WWQ8;Q9NY15;P11226}
	Pathogen[avrA E1WAB0] interacts with 2 human partners:{Q8WWQ8;Q9NY15}
	Pathogen[slrP Q8ZQQ2] interacts with 4 human partners:{P35247;Q8WWQ8;Q9NY15;P11226}
	Pathogen[sptP P74873] interacts with 4 human partners:{P35247;Q8WWQ8;Q9NY15;P11226}
	Pathogen[sipA E1WAC6] interacts with 4 human partners:{P35247;Q8WWQ8;Q9NY15;P11226}
	Pathogen[sseF O84951] interacts with 4 human partners:{P35247;Q8WWQ8;Q9NY15;P11226}
	Pathogen[spiC P0CZ04] interacts with 4 human partners:{P35247;Q8WWQ8;Q9NY15;P11226}
	Pathogen[pipB2 Q8ZMM8] interacts with 1 human partners:{Q8WWQ8}
	Pathogen[sspH1 A4D0H6] interacts with 3 human partners:{P35247;Q8WWQ8;Q9NY15}
	Pathogen[sipC E1WAC8] interacts with 2 human partners:{Q8WWQ8;Q9NY15}
	Pathogen[sifA Q56061] interacts with 4 human partners:{P35247;Q8WWQ8;Q9NY15;P11226}
	Pathogen[sipC P0CL47] interacts with 2 human partners:{Q8WWQ8;Q9NY15}
	Pathogen[sseL Q8ZNG2] interacts with 2 human partners:{Q8WWQ8;Q9NY15}
	Pathogen[sipB Q56134] interacts with 2 human partners:{Q8WWQ8;Q9NY15}
	Pathogen[sopA Q8ZNR3] interacts with 4 human partners:{P35247;Q8WWQ8;Q9NY15;P11226}
	Pathogen[sseJ Q9FD10] interacts with 3 human partners:{P35247;Q8WWQ8;Q9NY15}
	Pathogen[sseI Q8ZQ79] interacts with 2 human partners:{Q8WWQ8;Q9NY15}
	Pathogen[sipA P0CL52] interacts with 4 human partners:{P35247;Q8WWQ8;Q9NY15;P11226}
[Cluster 80]GO:0046972+F	molecular_function	[name] histone acetyltransferase activity (H4-K16 specific)	[def] "Catalysis of the reaction
	Pathogen[sseG O84952] interacts with 2 human partners:{P61964;O15294}
	Pathogen[spvB P74846] interacts with 1 human partners:{O15294}
	Pathogen[spvC P0A2M9] interacts with 1 human partners:{O15294}
	Pathogen[sspH2 P0CE12] interacts with 1 human partners:{O15294}
	Pathogen[sopE O52623] interacts with 1 human partners:{O15294}
	Pathogen[sopE2 Q7CQD4] interacts with 1 human partners:{O15294}
	Pathogen[sopB O30916] interacts with 1 human partners:{O15294}
	Pathogen[sopA E1WGZ9] interacts with 3 human partners:{P61964;O15294;P51610}
	Pathogen[avrA E1WAB0] interacts with 1 human partners:{O15294}
	Pathogen[slrP Q8ZQQ2] interacts with 2 human partners:{Q9H7Z6;O15294}
	Pathogen[sptP P74873] interacts with 1 human partners:{O15294}
	Pathogen[sipA E1WAC6] interacts with 2 human partners:{P61964;O15294}
	Pathogen[sseF O84951] interacts with 2 human partners:{P61964;O15294}
	Pathogen[spiC P0CZ04] interacts with 3 human partners:{P61964;Q9H7Z6;O15294}
	Pathogen[pipB2 Q8ZMM8] interacts with 1 human partners:{O15294}
	Pathogen[sspH1 A4D0H6] interacts with 1 human partners:{O15294}
	Pathogen[sipC E1WAC8] interacts with 1 human partners:{O15294}
	Pathogen[sifA Q56061] interacts with 2 human partners:{O15294;P51610}
	Pathogen[sipC P0CL47] interacts with 1 human partners:{O15294}
	Pathogen[sseL Q8ZNG2] interacts with 1 human partners:{O15294}
	Pathogen[sipB Q56134] interacts with 1 human partners:{O15294}
	Pathogen[sopA Q8ZNR3] interacts with 3 human partners:{P61964;O15294;P51610}
	Pathogen[sseJ Q9FD10] interacts with 2 human partners:{O15294;P51610}
	Pathogen[sseI Q8ZQ79] interacts with 2 human partners:{O15294;P51610}
	Pathogen[sipA P0CL52] interacts with 2 human partners:{P61964;O15294}
[Cluster 81]GO:0000982+F	molecular_function	[name] RNA polymerase II core promoter proximal region sequence-specific DNA binding transcription factor activity	[def] "Interacting selectively and non-covalently with a sequence of DNA that is in cis with and relatively close to a core promoter for RNA polymerase II (RNAP II) in order to modulate transcription by RNAP II." [GOC
	Pathogen[sseG O84952] interacts with 2 human partners:{O15516;Q92985}
	Pathogen[spvB P74846] interacts with 1 human partners:{Q92985}
	Pathogen[spvC P0A2M9] interacts with 2 human partners:{O15516;Q92985}
	Pathogen[sspH2 P0CE12] interacts with 2 human partners:{O15516;Q92985}
	Pathogen[sopE O52623] interacts with 2 human partners:{O15516;Q92985}
	Pathogen[sopE2 Q7CQD4] interacts with 1 human partners:{Q92985}
	Pathogen[sopB O30916] interacts with 2 human partners:{O15516;Q92985}
	Pathogen[sopA E1WGZ9] interacts with 2 human partners:{O15516;Q92985}
	Pathogen[avrA E1WAB0] interacts with 1 human partners:{Q92985}
	Pathogen[slrP Q8ZQQ2] interacts with 4 human partners:{Q8WYA1;O15516;O00327;Q92985}
	Pathogen[sptP P74873] interacts with 1 human partners:{Q92985}
	Pathogen[sipA E1WAC6] interacts with 2 human partners:{O15516;Q92985}
	Pathogen[sseF O84951] interacts with 2 human partners:{O15516;Q92985}
	Pathogen[spiC P0CZ04] interacts with 2 human partners:{O15516;Q92985}
	Pathogen[pipB2 Q8ZMM8] interacts with 1 human partners:{Q92985}
	Pathogen[sspH1 A4D0H6] interacts with 1 human partners:{Q92985}
	Pathogen[sipC E1WAC8] interacts with 1 human partners:{Q92985}
	Pathogen[sifA Q56061] interacts with 2 human partners:{O15516;Q92985}
	Pathogen[sipC P0CL47] interacts with 1 human partners:{Q92985}
	Pathogen[sseL Q8ZNG2] interacts with 1 human partners:{Q92985}
	Pathogen[sipB Q56134] interacts with 2 human partners:{O15516;Q92985}
	Pathogen[sopA Q8ZNR3] interacts with 2 human partners:{O15516;Q92985}
	Pathogen[sseJ Q9FD10] interacts with 1 human partners:{Q92985}
	Pathogen[sseI Q8ZQ79] interacts with 1 human partners:{Q92985}
	Pathogen[sipA P0CL52] interacts with 2 human partners:{O15516;Q92985}
[Cluster 82]GO:0004712+F	molecular_function	[name] protein serine/threonine/tyrosine kinase activity	[def] "Catalysis of the reactions
	Pathogen[sseG O84952] interacts with 18 human partners:{Q9UQB9;P49761;Q96S53;Q96GD4;Q9HAZ1;Q9Y463;Q15569;Q92630;P36507;Q07912;Q13627;P49759;Q02750;Q9NR20;O14965;O43781;P49760;Q6XUX3}
	Pathogen[spvB P74846] interacts with 18 human partners:{Q9UQB9;P49761;Q96S53;Q96GD4;Q9HAZ1;Q9Y463;Q15569;Q92630;P36507;Q07912;Q13627;P49759;Q02750;Q9NR20;O14965;O43781;P49760;Q6XUX3}
	Pathogen[spvC P0A2M9] interacts with 16 human partners:{Q9UQB9;P49761;Q96S53;Q96GD4;Q9Y463;Q15569;Q92630;P36507;Q07912;Q13627;P49759;Q02750;Q9NR20;O14965;P49760;Q6XUX3}
	Pathogen[sspH2 P0CE12] interacts with 11 human partners:{P49761;Q96S53;Q96GD4;Q15569;Q92630;P36507;Q07912;P49759;Q02750;O14965;Q6XUX3}
	Pathogen[sopE O52623] interacts with 18 human partners:{Q9UQB9;P49761;Q96S53;Q96GD4;P33981;Q9HAZ1;Q15569;Q92630;P36507;Q07912;Q13627;P49759;Q02750;Q9NR20;O14965;O43781;P49760;Q6XUX3}
	Pathogen[sopE2 Q7CQD4] interacts with 10 human partners:{Q96S53;Q96GD4;Q15569;Q92630;P36507;Q07912;P49759;Q02750;O14965;Q6XUX3}
	Pathogen[sopB O30916] interacts with 12 human partners:{Q9UQB9;P49761;Q96S53;Q96GD4;Q15569;Q92630;P36507;Q07912;P49759;Q02750;O14965;Q6XUX3}
	Pathogen[sopA E1WGZ9] interacts with 18 human partners:{Q9UQB9;P49761;Q96S53;Q96GD4;Q9HAZ1;Q9Y463;Q15569;Q92630;P36507;Q07912;Q13627;P49759;Q02750;Q9NR20;O14965;O43781;P49760;Q6XUX3}
	Pathogen[avrA E1WAB0] interacts with 15 human partners:{Q9UQB9;P49761;Q96S53;Q96GD4;Q9Y463;Q15569;Q92630;P36507;Q07912;P49759;Q02750;Q9NR20;O14965;P49760;Q6XUX3}
	Pathogen[slrP Q8ZQQ2] interacts with 18 human partners:{Q9UQB9;P49761;Q96S53;Q96GD4;Q9HAZ1;Q9Y463;Q15569;Q92630;P36507;Q07912;Q13627;P49759;Q02750;Q9NR20;O14965;O43781;P49760;Q6XUX3}
	Pathogen[sptP P74873] interacts with 12 human partners:{Q9UQB9;P49761;Q96S53;Q96GD4;Q15569;Q92630;P36507;Q07912;P49759;Q02750;O14965;Q6XUX3}
	Pathogen[sipA E1WAC6] interacts with 18 human partners:{Q9UQB9;P49761;Q96S53;Q96GD4;Q9HAZ1;Q9Y463;Q15569;Q92630;P36507;Q07912;Q13627;P49759;Q02750;Q9NR20;O14965;O43781;P49760;Q6XUX3}
	Pathogen[sseF O84951] interacts with 18 human partners:{Q9UQB9;P49761;Q96S53;Q96GD4;Q9HAZ1;Q9Y463;Q15569;Q92630;P36507;Q07912;Q13627;P49759;Q02750;Q9NR20;O14965;O43781;P49760;Q6XUX3}
	Pathogen[spiC P0CZ04] interacts with 19 human partners:{Q9UQB9;P49761;Q96S53;Q96GD4;P33981;Q9HAZ1;Q9Y463;Q15569;Q92630;P36507;Q07912;Q13627;P49759;Q02750;Q9NR20;O14965;O43781;P49760;Q6XUX3}
	Pathogen[pipB2 Q8ZMM8] interacts with 14 human partners:{Q9UQB9;P49761;Q96S53;Q96GD4;Q9Y463;Q15569;Q92630;P36507;Q07912;P49759;Q02750;Q9NR20;O14965;Q6XUX3}
	Pathogen[sspH1 A4D0H6] interacts with 13 human partners:{Q9UQB9;P49761;Q96S53;Q96GD4;Q15569;Q92630;P36507;Q07912;P49759;Q02750;O14965;P49760;Q6XUX3}
	Pathogen[sipC E1WAC8] interacts with 16 human partners:{Q9UQB9;P49761;Q96S53;Q96GD4;Q9Y463;Q15569;Q92630;P36507;Q07912;Q13627;P49759;Q02750;Q9NR20;O14965;P49760;Q6XUX3}
	Pathogen[sifA Q56061] interacts with 19 human partners:{Q9UQB9;P49761;Q96S53;Q96GD4;P33981;Q9HAZ1;Q9Y463;Q15569;Q92630;P36507;Q07912;Q13627;P49759;Q02750;Q9NR20;O14965;O43781;P49760;Q6XUX3}
	Pathogen[sipC P0CL47] interacts with 16 human partners:{Q9UQB9;P49761;Q96S53;Q96GD4;Q9Y463;Q15569;Q92630;P36507;Q07912;Q13627;P49759;Q02750;Q9NR20;O14965;P49760;Q6XUX3}
	Pathogen[sseL Q8ZNG2] interacts with 18 human partners:{Q9UQB9;P49761;Q96S53;Q96GD4;Q9HAZ1;Q9Y463;Q15569;Q92630;P36507;Q07912;Q13627;P49759;Q02750;Q9NR20;O14965;O43781;P49760;Q6XUX3}
	Pathogen[sipB Q56134] interacts with 12 human partners:{Q9UQB9;P49761;Q96S53;Q96GD4;Q15569;Q92630;P36507;Q07912;P49759;Q02750;O14965;Q6XUX3}
	Pathogen[sopA Q8ZNR3] interacts with 18 human partners:{Q9UQB9;P49761;Q96S53;Q96GD4;Q9HAZ1;Q9Y463;Q15569;Q92630;P36507;Q07912;Q13627;P49759;Q02750;Q9NR20;O14965;O43781;P49760;Q6XUX3}
	Pathogen[sseJ Q9FD10] interacts with 15 human partners:{Q9UQB9;P49761;Q96S53;Q96GD4;Q9Y463;Q15569;Q92630;P36507;Q07912;P49759;Q02750;Q9NR20;O14965;P49760;Q6XUX3}
	Pathogen[sseI Q8ZQ79] interacts with 14 human partners:{Q9UQB9;P49761;Q96S53;Q96GD4;Q9Y463;Q15569;Q92630;P36507;Q07912;P49759;Q02750;Q9NR20;O14965;Q6XUX3}
	Pathogen[sipA P0CL52] interacts with 18 human partners:{Q9UQB9;P49761;Q96S53;Q96GD4;Q9HAZ1;Q9Y463;Q15569;Q92630;P36507;Q07912;Q13627;P49759;Q02750;Q9NR20;O14965;O43781;P49760;Q6XUX3}
[Cluster 83]GO:0019789+F	molecular_function	[name] SUMO ligase activity	[def] "Catalysis of ATP-dependent isopeptide bond formation between the carboxy-terminal glycine residues of the small ubiquitin-related modifier SUMO and a substrate lysine residue, leading to the formation of predominately monosumoylated proteins with modified function." [GOC
	Pathogen[sseG O84952] interacts with 4 human partners:{Q969V5;P63165;P63279;P55854}
	Pathogen[spvB P74846] interacts with 3 human partners:{Q969V5;P63165;P63279}
	Pathogen[spvC P0A2M9] interacts with 3 human partners:{Q969V5;P63165;P63279}
	Pathogen[sspH2 P0CE12] interacts with 3 human partners:{Q969V5;P63165;P63279}
	Pathogen[sopE O52623] interacts with 3 human partners:{Q969V5;P63165;P63279}
	Pathogen[sopE2 Q7CQD4] interacts with 3 human partners:{Q969V5;P63165;P63279}
	Pathogen[sopB O30916] interacts with 2 human partners:{Q969V5;P63279}
	Pathogen[sopA E1WGZ9] interacts with 4 human partners:{Q969V5;P63165;P63279;P55854}
	Pathogen[avrA E1WAB0] interacts with 3 human partners:{Q969V5;P63165;P63279}
	Pathogen[slrP Q8ZQQ2] interacts with 3 human partners:{Q969V5;P63165;P63279}
	Pathogen[sptP P74873] interacts with 3 human partners:{Q969V5;P63165;P63279}
	Pathogen[sipA E1WAC6] interacts with 4 human partners:{Q969V5;P63165;P63279;P55854}
	Pathogen[sseF O84951] interacts with 4 human partners:{Q969V5;P63165;P63279;P55854}
	Pathogen[spiC P0CZ04] interacts with 4 human partners:{Q969V5;P63165;P63279;P55854}
	Pathogen[pipB2 Q8ZMM8] interacts with 3 human partners:{Q969V5;P63165;P63279}
	Pathogen[sspH1 A4D0H6] interacts with 3 human partners:{Q969V5;P63165;P63279}
	Pathogen[sipC E1WAC8] interacts with 3 human partners:{Q969V5;P63165;P63279}
	Pathogen[sifA Q56061] interacts with 3 human partners:{Q969V5;P63165;P63279}
	Pathogen[sipC P0CL47] interacts with 3 human partners:{Q969V5;P63165;P63279}
	Pathogen[sseL Q8ZNG2] interacts with 3 human partners:{Q969V5;P63165;P63279}
	Pathogen[sipB Q56134] interacts with 2 human partners:{Q969V5;P63279}
	Pathogen[sopA Q8ZNR3] interacts with 4 human partners:{Q969V5;P63165;P63279;P55854}
	Pathogen[sseJ Q9FD10] interacts with 3 human partners:{Q969V5;P63165;P63279}
	Pathogen[sseI Q8ZQ79] interacts with 3 human partners:{Q969V5;P63165;P63279}
	Pathogen[sipA P0CL52] interacts with 4 human partners:{Q969V5;P63165;P63279;P55854}
[Cluster 84]GO:0004430+F	molecular_function	[name] 1-phosphatidylinositol 4-kinase activity	[def] "Catalysis of the reaction
	Pathogen[sseG O84952] interacts with 2 human partners:{Q9UBF8;P42356}
	Pathogen[spvB P74846] interacts with 2 human partners:{Q9UBF8;P42356}
	Pathogen[spvC P0A2M9] interacts with 2 human partners:{Q9UBF8;P42356}
	Pathogen[sspH2 P0CE12] interacts with 3 human partners:{Q9UBF8;P42356;Q9BTU6}
	Pathogen[sopE O52623] interacts with 2 human partners:{Q9UBF8;P42356}
	Pathogen[sopE2 Q7CQD4] interacts with 2 human partners:{Q9UBF8;P42356}
	Pathogen[sopB O30916] interacts with 2 human partners:{Q9UBF8;P42356}
	Pathogen[sopA E1WGZ9] interacts with 2 human partners:{Q9UBF8;P42356}
	Pathogen[avrA E1WAB0] interacts with 2 human partners:{Q9UBF8;P42356}
	Pathogen[slrP Q8ZQQ2] interacts with 4 human partners:{Q9UBF8;P42356;Q9BTU6;Q8TCG2}
	Pathogen[sptP P74873] interacts with 2 human partners:{Q9UBF8;P42356}
	Pathogen[sipA E1WAC6] interacts with 2 human partners:{Q9UBF8;P42356}
	Pathogen[sseF O84951] interacts with 2 human partners:{Q9UBF8;P42356}
	Pathogen[spiC P0CZ04] interacts with 2 human partners:{Q9UBF8;P42356}
	Pathogen[pipB2 Q8ZMM8] interacts with 2 human partners:{Q9UBF8;P42356}
	Pathogen[sspH1 A4D0H6] interacts with 2 human partners:{Q9UBF8;P42356}
	Pathogen[sipC E1WAC8] interacts with 2 human partners:{Q9UBF8;P42356}
	Pathogen[sifA Q56061] interacts with 3 human partners:{Q9UBF8;P42356;Q8TCG2}
	Pathogen[sipC P0CL47] interacts with 2 human partners:{Q9UBF8;P42356}
	Pathogen[sseL Q8ZNG2] interacts with 2 human partners:{Q9UBF8;P42356}
	Pathogen[sipB Q56134] interacts with 2 human partners:{Q9UBF8;P42356}
	Pathogen[sopA Q8ZNR3] interacts with 2 human partners:{Q9UBF8;P42356}
	Pathogen[sseJ Q9FD10] interacts with 2 human partners:{Q9UBF8;P42356}
	Pathogen[sseI Q8ZQ79] interacts with 2 human partners:{Q9UBF8;P42356}
	Pathogen[sipA P0CL52] interacts with 2 human partners:{Q9UBF8;P42356}
[Cluster 85]GO:0005123+F	molecular_function	[name] death receptor binding	[def] "Interacting selectively and non-covalently with any member of the death receptor (DR) family. The DR family falls within the tumor necrosis factor receptor superfamily and is characterized by a cytoplasmic region of ~80 residues termed the death domain (DD)." [GOC
	Pathogen[sseG O84952] interacts with 8 human partners:{Q00994;Q99836;P55957;Q13158;Q13546;Q9UK73;Q5VWQ8;Q9HB75}
	Pathogen[spvB P74846] interacts with 7 human partners:{Q99836;P55957;Q13158;Q13546;Q9UK73;Q5VWQ8;Q9HB75}
	Pathogen[spvC P0A2M9] interacts with 7 human partners:{Q99836;P55957;Q13158;Q13546;Q9UK73;Q5VWQ8;Q9HB75}
	Pathogen[sspH2 P0CE12] interacts with 6 human partners:{Q99836;P55957;Q13158;Q13546;Q9UK73;Q9HB75}
	Pathogen[sopE O52623] interacts with 7 human partners:{Q99836;P55957;Q13158;Q13546;Q9UK73;Q5VWQ8;Q9HB75}
	Pathogen[sopE2 Q7CQD4] interacts with 7 human partners:{Q99836;P55957;Q13158;Q13546;Q9UK73;Q5VWQ8;Q9HB75}
	Pathogen[sopB O30916] interacts with 7 human partners:{Q99836;P55957;Q13158;Q13546;Q9UK73;Q5VWQ8;Q9HB75}
	Pathogen[sopA E1WGZ9] interacts with 8 human partners:{Q00994;Q99836;P55957;Q13158;Q13546;Q9UK73;Q5VWQ8;Q9HB75}
	Pathogen[avrA E1WAB0] interacts with 7 human partners:{Q99836;P55957;Q13158;Q13546;Q9UK73;Q5VWQ8;Q9HB75}
	Pathogen[slrP Q8ZQQ2] interacts with 9 human partners:{Q00994;Q99836;P55957;Q13158;Q13546;Q9UK73;Q8WXG6;Q5VWQ8;Q9HB75}
	Pathogen[sptP P74873] interacts with 7 human partners:{Q99836;P55957;Q13158;Q13546;Q9UK73;Q5VWQ8;Q9HB75}
	Pathogen[sipA E1WAC6] interacts with 8 human partners:{Q00994;Q99836;P55957;Q13158;Q13546;Q9UK73;Q5VWQ8;Q9HB75}
	Pathogen[sseF O84951] interacts with 8 human partners:{Q00994;Q99836;P55957;Q13158;Q13546;Q9UK73;Q5VWQ8;Q9HB75}
	Pathogen[spiC P0CZ04] interacts with 8 human partners:{Q00994;Q99836;P55957;Q13158;Q13546;Q9UK73;Q5VWQ8;Q9HB75}
	Pathogen[pipB2 Q8ZMM8] interacts with 7 human partners:{Q99836;P55957;Q13158;Q13546;Q9UK73;Q5VWQ8;Q9HB75}
	Pathogen[sspH1 A4D0H6] interacts with 7 human partners:{Q99836;P55957;Q13158;Q13546;Q9UK73;Q5VWQ8;Q9HB75}
	Pathogen[sipC E1WAC8] interacts with 7 human partners:{Q99836;P55957;Q13158;Q13546;Q9UK73;Q5VWQ8;Q9HB75}
	Pathogen[sifA Q56061] interacts with 8 human partners:{Q00994;Q99836;P55957;Q13158;Q13546;Q9UK73;Q5VWQ8;Q9HB75}
	Pathogen[sipC P0CL47] interacts with 7 human partners:{Q99836;P55957;Q13158;Q13546;Q9UK73;Q5VWQ8;Q9HB75}
	Pathogen[sseL Q8ZNG2] interacts with 7 human partners:{Q99836;P55957;Q13158;Q13546;Q9UK73;Q5VWQ8;Q9HB75}
	Pathogen[sipB Q56134] interacts with 5 human partners:{Q99836;Q13158;Q13546;Q5VWQ8;Q9HB75}
	Pathogen[sopA Q8ZNR3] interacts with 8 human partners:{Q00994;Q99836;P55957;Q13158;Q13546;Q9UK73;Q5VWQ8;Q9HB75}
	Pathogen[sseJ Q9FD10] interacts with 8 human partners:{Q00994;Q99836;P55957;Q13158;Q13546;Q9UK73;Q5VWQ8;Q9HB75}
	Pathogen[sseI Q8ZQ79] interacts with 7 human partners:{Q99836;P55957;Q13158;Q13546;Q9UK73;Q5VWQ8;Q9HB75}
	Pathogen[sipA P0CL52] interacts with 8 human partners:{Q00994;Q99836;P55957;Q13158;Q13546;Q9UK73;Q5VWQ8;Q9HB75}
[Cluster 86]GO:0071253+F	molecular_function	[name] connexin binding	[def] "Interacting selectively and non-covalently with a connexin, any of a group of related proteins that assemble to form gap junctions." [GOC
	Pathogen[sseG O84952] interacts with 2 human partners:{P56539;P78310}
	Pathogen[spvB P74846] interacts with 2 human partners:{P56539;P78310}
	Pathogen[spvC P0A2M9] interacts with 2 human partners:{P56539;P78310}
	Pathogen[sspH2 P0CE12] interacts with 1 human partners:{P56539}
	Pathogen[sopE O52623] interacts with 1 human partners:{P56539}
	Pathogen[sopE2 Q7CQD4] interacts with 1 human partners:{P56539}
	Pathogen[sopB O30916] interacts with 1 human partners:{P56539}
	Pathogen[sopA E1WGZ9] interacts with 2 human partners:{P56539;P78310}
	Pathogen[avrA E1WAB0] interacts with 1 human partners:{P56539}
	Pathogen[slrP Q8ZQQ2] interacts with 2 human partners:{P56539;P78310}
	Pathogen[sptP P74873] interacts with 1 human partners:{P56539}
	Pathogen[sipA E1WAC6] interacts with 2 human partners:{P56539;P78310}
	Pathogen[sseF O84951] interacts with 2 human partners:{P56539;P78310}
	Pathogen[spiC P0CZ04] interacts with 2 human partners:{P56539;P78310}
	Pathogen[pipB2 Q8ZMM8] interacts with 1 human partners:{P56539}
	Pathogen[sspH1 A4D0H6] interacts with 1 human partners:{P56539}
	Pathogen[sipC E1WAC8] interacts with 1 human partners:{P56539}
	Pathogen[sifA Q56061] interacts with 1 human partners:{P56539}
	Pathogen[sipC P0CL47] interacts with 1 human partners:{P56539}
	Pathogen[sseL Q8ZNG2] interacts with 1 human partners:{P56539}
	Pathogen[sipB Q56134] interacts with 1 human partners:{P56539}
	Pathogen[sopA Q8ZNR3] interacts with 2 human partners:{P56539;P78310}
	Pathogen[sseJ Q9FD10] interacts with 1 human partners:{P56539}
	Pathogen[sseI Q8ZQ79] interacts with 2 human partners:{P56539;P78310}
	Pathogen[sipA P0CL52] interacts with 2 human partners:{P56539;P78310}
[Cluster 87]GO:0004550+F	molecular_function	[name] nucleoside diphosphate kinase activity	[def] "Catalysis of the reaction
	Pathogen[sseG O84952] interacts with 6 human partners:{O60361;P15531;O75695;O00746;Q13232;P22392}
	Pathogen[spvB P74846] interacts with 3 human partners:{P15531;O75695;P22392}
	Pathogen[spvC P0A2M9] interacts with 3 human partners:{P15531;O75695;P22392}
	Pathogen[sspH2 P0CE12] interacts with 2 human partners:{P15531;P22392}
	Pathogen[sopE O52623] interacts with 3 human partners:{P15531;O75695;P22392}
	Pathogen[sopE2 Q7CQD4] interacts with 2 human partners:{P15531;P22392}
	Pathogen[sopB O30916] interacts with 2 human partners:{P15531;P22392}
	Pathogen[sopA E1WGZ9] interacts with 6 human partners:{O60361;P15531;O75695;O00746;Q13232;P22392}
	Pathogen[avrA E1WAB0] interacts with 3 human partners:{P15531;O75695;P22392}
	Pathogen[slrP Q8ZQQ2] interacts with 4 human partners:{P15531;O75695;P22392;Q86XW9}
	Pathogen[sptP P74873] interacts with 2 human partners:{P15531;P22392}
	Pathogen[sipA E1WAC6] interacts with 6 human partners:{O60361;P15531;O75695;O00746;Q13232;P22392}
	Pathogen[sseF O84951] interacts with 6 human partners:{O60361;P15531;O75695;O00746;Q13232;P22392}
	Pathogen[spiC P0CZ04] interacts with 6 human partners:{O60361;P15531;O75695;O00746;Q13232;P22392}
	Pathogen[pipB2 Q8ZMM8] interacts with 3 human partners:{P15531;O75695;P22392}
	Pathogen[sspH1 A4D0H6] interacts with 2 human partners:{P15531;P22392}
	Pathogen[sipC E1WAC8] interacts with 2 human partners:{P15531;P22392}
	Pathogen[sifA Q56061] interacts with 7 human partners:{O60361;P15531;O75695;O00746;Q13232;P22392;Q86XW9}
	Pathogen[sipC P0CL47] interacts with 2 human partners:{P15531;P22392}
	Pathogen[sseL Q8ZNG2] interacts with 6 human partners:{O60361;P15531;O75695;O00746;Q13232;P22392}
	Pathogen[sipB Q56134] interacts with 2 human partners:{P15531;P22392}
	Pathogen[sopA Q8ZNR3] interacts with 6 human partners:{O60361;P15531;O75695;O00746;Q13232;P22392}
	Pathogen[sseJ Q9FD10] interacts with 3 human partners:{P15531;O75695;P22392}
	Pathogen[sseI Q8ZQ79] interacts with 3 human partners:{P15531;O75695;P22392}
	Pathogen[sipA P0CL52] interacts with 6 human partners:{O60361;P15531;O75695;O00746;Q13232;P22392}
[Cluster 88]GO:0030251+F	molecular_function	[name] guanylate cyclase inhibitor activity	[def] "Stops, prevents or reduces the activity of guanylate cyclase." [GOC
	Pathogen[sseG O84952] interacts with 1 human partners:{Q86UT5}
	Pathogen[spvB P74846] interacts with 1 human partners:{Q86UT5}
	Pathogen[spvC P0A2M9] interacts with 1 human partners:{Q86UT5}
	Pathogen[sspH2 P0CE12] interacts with 1 human partners:{Q86UT5}
	Pathogen[sopE O52623] interacts with 1 human partners:{Q86UT5}
	Pathogen[sopE2 Q7CQD4] interacts with 1 human partners:{Q86UT5}
	Pathogen[sopB O30916] interacts with 1 human partners:{Q86UT5}
	Pathogen[sopA E1WGZ9] interacts with 1 human partners:{Q86UT5}
	Pathogen[avrA E1WAB0] interacts with 1 human partners:{Q86UT5}
	Pathogen[slrP Q8ZQQ2] interacts with 1 human partners:{Q86UT5}
	Pathogen[sptP P74873] interacts with 1 human partners:{Q86UT5}
	Pathogen[sipA E1WAC6] interacts with 1 human partners:{Q86UT5}
	Pathogen[sseF O84951] interacts with 1 human partners:{Q86UT5}
	Pathogen[spiC P0CZ04] interacts with 1 human partners:{Q86UT5}
	Pathogen[pipB2 Q8ZMM8] interacts with 1 human partners:{Q86UT5}
	Pathogen[sspH1 A4D0H6] interacts with 1 human partners:{Q86UT5}
	Pathogen[sipC E1WAC8] interacts with 1 human partners:{Q86UT5}
	Pathogen[sifA Q56061] interacts with 1 human partners:{Q86UT5}
	Pathogen[sipC P0CL47] interacts with 1 human partners:{Q86UT5}
	Pathogen[sseL Q8ZNG2] interacts with 1 human partners:{Q86UT5}
	Pathogen[sipB Q56134] interacts with 1 human partners:{Q86UT5}
	Pathogen[sopA Q8ZNR3] interacts with 1 human partners:{Q86UT5}
	Pathogen[sseJ Q9FD10] interacts with 1 human partners:{Q86UT5}
	Pathogen[sseI Q8ZQ79] interacts with 1 human partners:{Q86UT5}
	Pathogen[sipA P0CL52] interacts with 1 human partners:{Q86UT5}
[Cluster 89]GO:0005098+F	molecular_function	[name] Ran GTPase activator activity	[def] "Increases the rate of GTP hydrolysis by a GTPase of the Ran family." [GOC
	Pathogen[sseG O84952] interacts with 1 human partners:{P46060}
	Pathogen[spvB P74846] interacts with 1 human partners:{P46060}
	Pathogen[spvC P0A2M9] interacts with 1 human partners:{P46060}
	Pathogen[sspH2 P0CE12] interacts with 1 human partners:{P46060}
	Pathogen[sopE O52623] interacts with 1 human partners:{P46060}
	Pathogen[sopE2 Q7CQD4] interacts with 1 human partners:{P46060}
	Pathogen[sopB O30916] interacts with 1 human partners:{P46060}
	Pathogen[sopA E1WGZ9] interacts with 1 human partners:{P46060}
	Pathogen[avrA E1WAB0] interacts with 1 human partners:{P46060}
	Pathogen[slrP Q8ZQQ2] interacts with 1 human partners:{P46060}
	Pathogen[sptP P74873] interacts with 1 human partners:{P46060}
	Pathogen[sipA E1WAC6] interacts with 1 human partners:{P46060}
	Pathogen[sseF O84951] interacts with 1 human partners:{P46060}
	Pathogen[spiC P0CZ04] interacts with 1 human partners:{P46060}
	Pathogen[pipB2 Q8ZMM8] interacts with 1 human partners:{P46060}
	Pathogen[sspH1 A4D0H6] interacts with 1 human partners:{P46060}
	Pathogen[sipC E1WAC8] interacts with 1 human partners:{P46060}
	Pathogen[sifA Q56061] interacts with 1 human partners:{P46060}
	Pathogen[sipC P0CL47] interacts with 1 human partners:{P46060}
	Pathogen[sseL Q8ZNG2] interacts with 1 human partners:{P46060}
	Pathogen[sipB Q56134] interacts with 1 human partners:{P46060}
	Pathogen[sopA Q8ZNR3] interacts with 1 human partners:{P46060}
	Pathogen[sseJ Q9FD10] interacts with 1 human partners:{P46060}
	Pathogen[sseI Q8ZQ79] interacts with 1 human partners:{P46060}
	Pathogen[sipA P0CL52] interacts with 1 human partners:{P46060}
[Cluster 90]GO:0004812+F	molecular_function	[name] aminoacyl-tRNA ligase activity	[def] "Catalysis of the formation of aminoacyl-tRNA from ATP, amino acid, and tRNA with the release of diphosphate and AMP." [ISBN
	Pathogen[sseG O84952] interacts with 12 human partners:{P56192;P49591;Q9P2J5;P41250;P26640;P12081;P41252;P07814;Q5T160;Q9Y285;P54136;P23381}
	Pathogen[spvB P74846] interacts with 8 human partners:{P49591;Q9P2J5;P41250;P26640;P41252;Q9Y285;P54136;P23381}
	Pathogen[spvC P0A2M9] interacts with 8 human partners:{P49591;Q9P2J5;P41250;P12081;P41252;Q9Y285;P54136;P23381}
	Pathogen[sspH2 P0CE12] interacts with 3 human partners:{Q9P2J5;P41252;P54136}
	Pathogen[sopE O52623] interacts with 1 human partners:{P54136}
	Pathogen[sopE2 Q7CQD4] interacts with 3 human partners:{Q9P2J5;P41252;P54136}
	Pathogen[sopB O30916] interacts with 5 human partners:{P49591;Q9P2J5;P41252;P54136;P23381}
	Pathogen[sopA E1WGZ9] interacts with 12 human partners:{P56192;P49591;Q9P2J5;P41250;P26640;P12081;P41252;P07814;Q5T160;Q9Y285;P54136;P23381}
	Pathogen[avrA E1WAB0] interacts with 2 human partners:{P41252;P54136}
	Pathogen[slrP Q8ZQQ2] interacts with 20 human partners:{P47897;P56192;P49591;Q9P2J5;O43776;P41250;Q15046;P26640;P12081;P41252;P54577;P07814;P26639;P14868;Q9Y285;P54136;Q9NSD9;Q9HA77;P23381;P49589}
	Pathogen[sptP P74873] interacts with 1 human partners:{P54136}
	Pathogen[sipA E1WAC6] interacts with 12 human partners:{P56192;P49591;Q9P2J5;P41250;P26640;P12081;P41252;P07814;Q5T160;Q9Y285;P54136;P23381}
	Pathogen[sseF O84951] interacts with 12 human partners:{P56192;P49591;Q9P2J5;P41250;P26640;P12081;P41252;P07814;Q5T160;Q9Y285;P54136;P23381}
	Pathogen[spiC P0CZ04] interacts with 12 human partners:{P56192;P49591;Q9P2J5;P41250;P26640;P12081;P41252;P07814;Q5T160;Q9Y285;P54136;P23381}
	Pathogen[pipB2 Q8ZMM8] interacts with 4 human partners:{Q9P2J5;P41252;P54136;P23381}
	Pathogen[sspH1 A4D0H6] interacts with 8 human partners:{P49591;Q9P2J5;P41250;P26640;P12081;P41252;P54136;P23381}
	Pathogen[sipC E1WAC8] interacts with 2 human partners:{P41252;P54136}
	Pathogen[sifA Q56061] interacts with 19 human partners:{P56192;P49591;Q9NP81;Q9P2J5;O43776;P41250;Q15046;Q5ST30;P26640;P12081;P41252;P07814;Q5D0E6;Q5T160;Q9Y285;P54136;Q9HA77;P23381;P49589}
	Pathogen[sipC P0CL47] interacts with 2 human partners:{P41252;P54136}
	Pathogen[sseL Q8ZNG2] interacts with 6 human partners:{Q9P2J5;P41250;P41252;Q9Y285;P54136;P23381}
	Pathogen[sipB Q56134] interacts with 1 human partners:{P54136}
	Pathogen[sopA Q8ZNR3] interacts with 12 human partners:{P56192;P49591;Q9P2J5;P41250;P26640;P12081;P41252;P07814;Q5T160;Q9Y285;P54136;P23381}
	Pathogen[sseJ Q9FD10] interacts with 8 human partners:{P49591;Q9P2J5;P41250;P26640;P41252;Q9Y285;P54136;P23381}
	Pathogen[sseI Q8ZQ79] interacts with 2 human partners:{P41252;P54136}
	Pathogen[sipA P0CL52] interacts with 12 human partners:{P56192;P49591;Q9P2J5;P41250;P26640;P12081;P41252;P07814;Q5T160;Q9Y285;P54136;P23381}
[Cluster 91]GO:0017034+F	molecular_function	[name] Rap guanyl-nucleotide exchange factor activity	[def] "Stimulates the exchange of guanyl nucleotides associated with a GTPase of the Rap family. Under normal cellular physiological conditions, the concentration of GTP is higher than that of GDP, favoring the replacement of GDP by GTP in association with the GTPase." [GOC
	Pathogen[sseG O84952] interacts with 2 human partners:{Q9Y4G8;Q92565}
	Pathogen[spvB P74846] interacts with 2 human partners:{Q9Y4G8;Q92565}
	Pathogen[spvC P0A2M9] interacts with 2 human partners:{Q9Y4G8;Q92565}
	Pathogen[sspH2 P0CE12] interacts with 2 human partners:{Q9Y4G8;Q92565}
	Pathogen[sopE O52623] interacts with 2 human partners:{Q9Y4G8;Q92565}
	Pathogen[sopE2 Q7CQD4] interacts with 2 human partners:{Q9Y4G8;Q92565}
	Pathogen[sopB O30916] interacts with 2 human partners:{Q9Y4G8;Q92565}
	Pathogen[sopA E1WGZ9] interacts with 2 human partners:{Q9Y4G8;Q92565}
	Pathogen[avrA E1WAB0] interacts with 2 human partners:{Q9Y4G8;Q92565}
	Pathogen[slrP Q8ZQQ2] interacts with 2 human partners:{Q9Y4G8;Q92565}
	Pathogen[sptP P74873] interacts with 2 human partners:{Q9Y4G8;Q92565}
	Pathogen[sipA E1WAC6] interacts with 2 human partners:{Q9Y4G8;Q92565}
	Pathogen[sseF O84951] interacts with 2 human partners:{Q9Y4G8;Q92565}
	Pathogen[spiC P0CZ04] interacts with 2 human partners:{Q9Y4G8;Q92565}
	Pathogen[pipB2 Q8ZMM8] interacts with 2 human partners:{Q9Y4G8;Q92565}
	Pathogen[sspH1 A4D0H6] interacts with 2 human partners:{Q9Y4G8;Q92565}
	Pathogen[sipC E1WAC8] interacts with 2 human partners:{Q9Y4G8;Q92565}
	Pathogen[sifA Q56061] interacts with 2 human partners:{Q9Y4G8;Q92565}
	Pathogen[sipC P0CL47] interacts with 2 human partners:{Q9Y4G8;Q92565}
	Pathogen[sseL Q8ZNG2] interacts with 2 human partners:{Q9Y4G8;Q92565}
	Pathogen[sipB Q56134] interacts with 2 human partners:{Q9Y4G8;Q92565}
	Pathogen[sopA Q8ZNR3] interacts with 2 human partners:{Q9Y4G8;Q92565}
	Pathogen[sseJ Q9FD10] interacts with 2 human partners:{Q9Y4G8;Q92565}
	Pathogen[sseI Q8ZQ79] interacts with 2 human partners:{Q9Y4G8;Q92565}
	Pathogen[sipA P0CL52] interacts with 2 human partners:{Q9Y4G8;Q92565}
[Cluster 92]GO:0043325+F	molecular_function	[name] phosphatidylinositol-3,4-bisphosphate binding	[def] "Interacting selectively and non-covalently with phosphatidylinositol-3,4-bisphosphate, a derivative of phosphatidylinositol in which the inositol ring is phosphorylated at the 3' and 4' positions." [GOC
	Pathogen[sseG O84952] interacts with 8 human partners:{Q9UN19;Q8WWN8;Q96L93;P31749;P08567;Q9UQC2;Q9HB21;Q9Y5J5}
	Pathogen[spvB P74846] interacts with 6 human partners:{Q9UN19;Q8WWN8;P31749;P08567;Q9UQC2;Q9HB21}
	Pathogen[spvC P0A2M9] interacts with 8 human partners:{Q9UN19;Q8WWN8;Q96L93;P31749;P08567;Q9UQC2;Q9HB21;Q9Y5J5}
	Pathogen[sspH2 P0CE12] interacts with 5 human partners:{Q9UN19;Q8WWN8;P31749;P08567;Q9HB21}
	Pathogen[sopE O52623] interacts with 8 human partners:{Q9UN19;Q8WWN8;Q96L93;P31749;P08567;Q9UQC2;Q9HB21;Q9Y5J5}
	Pathogen[sopE2 Q7CQD4] interacts with 4 human partners:{Q9UN19;Q8WWN8;P31749;P08567}
	Pathogen[sopB O30916] interacts with 7 human partners:{Q9UN19;Q8WWN8;Q96L93;P31749;P08567;Q9UQC2;Q9HB21}
	Pathogen[sopA E1WGZ9] interacts with 9 human partners:{Q9UN19;Q8WWN8;Q96L93;P31749;P08567;Q9UQC2;Q9HB21;Q9HBF4;Q9Y5J5}
	Pathogen[avrA E1WAB0] interacts with 7 human partners:{Q9UN19;Q8WWN8;P31749;P08567;Q9UQC2;Q9HB21;Q9Y5J5}
	Pathogen[slrP Q8ZQQ2] interacts with 10 human partners:{Q9UN19;Q8WWN8;Q96L93;P31749;P08567;Q9UQC2;Q9HB21;Q9NPF8;Q9HBF4;Q9Y5J5}
	Pathogen[sptP P74873] interacts with 6 human partners:{Q9UN19;Q8WWN8;P31749;P08567;Q9UQC2;Q9HB21}
	Pathogen[sipA E1WAC6] interacts with 8 human partners:{Q9UN19;Q8WWN8;Q96L93;P31749;P08567;Q9UQC2;Q9HB21;Q9Y5J5}
	Pathogen[sseF O84951] interacts with 8 human partners:{Q9UN19;Q8WWN8;Q96L93;P31749;P08567;Q9UQC2;Q9HB21;Q9Y5J5}
	Pathogen[spiC P0CZ04] interacts with 8 human partners:{Q9UN19;Q8WWN8;Q96L93;P31749;P08567;Q9UQC2;Q9HB21;Q9Y5J5}
	Pathogen[pipB2 Q8ZMM8] interacts with 7 human partners:{Q9UN19;Q8WWN8;P31749;P08567;Q9UQC2;Q9HB21;Q9Y5J5}
	Pathogen[sspH1 A4D0H6] interacts with 7 human partners:{Q9UN19;Q8WWN8;Q96L93;P31749;P08567;Q9UQC2;Q9HB21}
	Pathogen[sipC E1WAC8] interacts with 6 human partners:{Q9UN19;Q8WWN8;P31749;P08567;Q9UQC2;Q9HB21}
	Pathogen[sifA Q56061] interacts with 8 human partners:{Q9UN19;Q8WWN8;Q96L93;P31749;P08567;Q9UQC2;Q9HB21;Q9Y5J5}
	Pathogen[sipC P0CL47] interacts with 6 human partners:{Q9UN19;Q8WWN8;P31749;P08567;Q9UQC2;Q9HB21}
	Pathogen[sseL Q8ZNG2] interacts with 7 human partners:{Q9UN19;Q8WWN8;P31749;P08567;Q9UQC2;Q9HB21;Q9Y5J5}
	Pathogen[sipB Q56134] interacts with 5 human partners:{Q9UN19;Q96L93;P31749;P08567;Q9HB21}
	Pathogen[sopA Q8ZNR3] interacts with 9 human partners:{Q9UN19;Q8WWN8;Q96L93;P31749;P08567;Q9UQC2;Q9HB21;Q9HBF4;Q9Y5J5}
	Pathogen[sseJ Q9FD10] interacts with 7 human partners:{Q9UN19;Q8WWN8;P31749;P08567;Q9UQC2;Q9HB21;Q9Y5J5}
	Pathogen[sseI Q8ZQ79] interacts with 7 human partners:{Q9UN19;Q8WWN8;P31749;P08567;Q9UQC2;Q9HB21;Q9Y5J5}
	Pathogen[sipA P0CL52] interacts with 8 human partners:{Q9UN19;Q8WWN8;Q96L93;P31749;P08567;Q9UQC2;Q9HB21;Q9Y5J5}
[Cluster 93]GO:0004518+F	molecular_function	[name] nuclease activity	[def] "Catalysis of the hydrolysis of ester linkages within nucleic acids." [ISBN
	Pathogen[sseG O84952] interacts with 6 human partners:{Q9Y2L1;Q96LI5;Q99638;Q05823;Q86US8;Q13283}
	Pathogen[spvB P74846] interacts with 2 human partners:{Q05823;Q13283}
	Pathogen[spvC P0A2M9] interacts with 4 human partners:{Q96LI5;Q99638;Q05823;Q13283}
	Pathogen[sspH2 P0CE12] interacts with 1 human partners:{Q05823}
	Pathogen[sopE O52623] interacts with 4 human partners:{Q96LI5;Q05823;Q13283;O76075}
	Pathogen[sopE2 Q7CQD4] interacts with 2 human partners:{Q05823;Q13283}
	Pathogen[sopB O30916] interacts with 3 human partners:{Q96LI5;Q05823;Q13283}
	Pathogen[sopA E1WGZ9] interacts with 6 human partners:{Q9Y2L1;Q96LI5;Q99638;Q05823;Q86US8;Q13283}
	Pathogen[avrA E1WAB0] interacts with 2 human partners:{Q05823;Q13283}
	Pathogen[slrP Q8ZQQ2] interacts with 10 human partners:{Q9Y2L1;Q96LI5;Q8TF46;Q99638;Q05823;Q86US8;Q13283;Q504Q3;P07992;O76075}
	Pathogen[sptP P74873] interacts with 2 human partners:{Q05823;Q13283}
	Pathogen[sipA E1WAC6] interacts with 6 human partners:{Q9Y2L1;Q96LI5;Q99638;Q05823;Q86US8;Q13283}
	Pathogen[sseF O84951] interacts with 6 human partners:{Q9Y2L1;Q96LI5;Q99638;Q05823;Q86US8;Q13283}
	Pathogen[spiC P0CZ04] interacts with 5 human partners:{Q99638;Q05823;O60671;Q86US8;Q13283}
	Pathogen[pipB2 Q8ZMM8] interacts with 3 human partners:{Q05823;Q86US8;Q13283}
	Pathogen[sspH1 A4D0H6] interacts with 2 human partners:{Q99638;Q05823}
	Pathogen[sipC E1WAC8] interacts with 3 human partners:{Q96LI5;Q05823;Q13283}
	Pathogen[sifA Q56061] interacts with 4 human partners:{Q96LI5;Q05823;Q86US8;Q13283}
	Pathogen[sipC P0CL47] interacts with 3 human partners:{Q96LI5;Q05823;Q13283}
	Pathogen[sseL Q8ZNG2] interacts with 4 human partners:{Q9Y2L1;Q96LI5;Q05823;Q13283}
	Pathogen[sipB Q56134] interacts with 1 human partners:{Q05823}
	Pathogen[sopA Q8ZNR3] interacts with 6 human partners:{Q9Y2L1;Q96LI5;Q99638;Q05823;Q86US8;Q13283}
	Pathogen[sseJ Q9FD10] interacts with 2 human partners:{Q05823;Q13283}
	Pathogen[sseI Q8ZQ79] interacts with 2 human partners:{Q05823;Q13283}
	Pathogen[sipA P0CL52] interacts with 6 human partners:{Q9Y2L1;Q96LI5;Q99638;Q05823;Q86US8;Q13283}
[Cluster 94]GO:0051435+F	molecular_function	[name] BH4 domain binding	[def] "Interacting selectively and non-covalently with the BH4 domain of a protein of the Bcl-2 family. All anti-apoptotic proteins contain BH1 and BH2 domains_ some also contain an additional N-terminal BH4 domain, which is almost never seen in pro-apoptotic proteins. Loss of the BH4 domain can diminish or abrogate anti-apoptotic function or even impart outright death-promoting properties to the protein." [InterPro
	Pathogen[sseG O84952] interacts with 1 human partners:{P49023}
	Pathogen[spvB P74846] interacts with 1 human partners:{P49023}
	Pathogen[spvC P0A2M9] interacts with 1 human partners:{P49023}
	Pathogen[sspH2 P0CE12] interacts with 1 human partners:{P49023}
	Pathogen[sopE O52623] interacts with 1 human partners:{P49023}
	Pathogen[sopE2 Q7CQD4] interacts with 1 human partners:{P49023}
	Pathogen[sopB O30916] interacts with 1 human partners:{P49023}
	Pathogen[sopA E1WGZ9] interacts with 1 human partners:{P49023}
	Pathogen[avrA E1WAB0] interacts with 1 human partners:{P49023}
	Pathogen[slrP Q8ZQQ2] interacts with 1 human partners:{P49023}
	Pathogen[sptP P74873] interacts with 1 human partners:{P49023}
	Pathogen[sipA E1WAC6] interacts with 1 human partners:{P49023}
	Pathogen[sseF O84951] interacts with 1 human partners:{P49023}
	Pathogen[spiC P0CZ04] interacts with 1 human partners:{P49023}
	Pathogen[pipB2 Q8ZMM8] interacts with 1 human partners:{P49023}
	Pathogen[sspH1 A4D0H6] interacts with 1 human partners:{P49023}
	Pathogen[sipC E1WAC8] interacts with 1 human partners:{P49023}
	Pathogen[sifA Q56061] interacts with 1 human partners:{P49023}
	Pathogen[sipC P0CL47] interacts with 1 human partners:{P49023}
	Pathogen[sseL Q8ZNG2] interacts with 1 human partners:{P49023}
	Pathogen[sipB Q56134] interacts with 1 human partners:{P49023}
	Pathogen[sopA Q8ZNR3] interacts with 1 human partners:{P49023}
	Pathogen[sseJ Q9FD10] interacts with 1 human partners:{P49023}
	Pathogen[sseI Q8ZQ79] interacts with 1 human partners:{P49023}
	Pathogen[sipA P0CL52] interacts with 1 human partners:{P49023}
[Cluster 95]GO:0005131+F	molecular_function	[name] growth hormone receptor binding	[def] "Interacting selectively and non-covalently with the growth hormone receptor." [GOC
	Pathogen[sseG O84952] interacts with 4 human partners:{O60674;O14508;P29597;P23458}
	Pathogen[spvB P74846] interacts with 4 human partners:{O60674;O14508;P29597;P23458}
	Pathogen[spvC P0A2M9] interacts with 4 human partners:{O60674;O14508;P29597;P23458}
	Pathogen[sspH2 P0CE12] interacts with 4 human partners:{O60674;O14508;P29597;P23458}
	Pathogen[sopE O52623] interacts with 4 human partners:{O60674;O14508;P29597;P23458}
	Pathogen[sopE2 Q7CQD4] interacts with 4 human partners:{O60674;O14508;P29597;P23458}
	Pathogen[sopB O30916] interacts with 4 human partners:{O60674;O14508;P29597;P23458}
	Pathogen[sopA E1WGZ9] interacts with 4 human partners:{O60674;O14508;P29597;P23458}
	Pathogen[avrA E1WAB0] interacts with 4 human partners:{O60674;O14508;P29597;P23458}
	Pathogen[slrP Q8ZQQ2] interacts with 4 human partners:{O60674;O14508;P29597;P23458}
	Pathogen[sptP P74873] interacts with 4 human partners:{O60674;O14508;P29597;P23458}
	Pathogen[sipA E1WAC6] interacts with 4 human partners:{O60674;O14508;P29597;P23458}
	Pathogen[sseF O84951] interacts with 4 human partners:{O60674;O14508;P29597;P23458}
	Pathogen[spiC P0CZ04] interacts with 4 human partners:{O60674;O14508;P29597;P23458}
	Pathogen[pipB2 Q8ZMM8] interacts with 4 human partners:{O60674;O14508;P29597;P23458}
	Pathogen[sspH1 A4D0H6] interacts with 4 human partners:{O60674;O14508;P29597;P23458}
	Pathogen[sipC E1WAC8] interacts with 4 human partners:{O60674;O14508;P29597;P23458}
	Pathogen[sifA Q56061] interacts with 4 human partners:{O60674;O14508;P29597;P23458}
	Pathogen[sipC P0CL47] interacts with 4 human partners:{O60674;O14508;P29597;P23458}
	Pathogen[sseL Q8ZNG2] interacts with 4 human partners:{O60674;O14508;P29597;P23458}
	Pathogen[sipB Q56134] interacts with 4 human partners:{O60674;O14508;P29597;P23458}
	Pathogen[sopA Q8ZNR3] interacts with 4 human partners:{O60674;O14508;P29597;P23458}
	Pathogen[sseJ Q9FD10] interacts with 4 human partners:{O60674;O14508;P29597;P23458}
	Pathogen[sseI Q8ZQ79] interacts with 4 human partners:{O60674;O14508;P29597;P23458}
	Pathogen[sipA P0CL52] interacts with 4 human partners:{O60674;O14508;P29597;P23458}
[Cluster 96]GO:0005010+F	molecular_function	[name] insulin-like growth factor-activated receptor activity	[def] "Combining with insulin-like growth factor and transmitting the signal across the plasma membrane to initiate a change in cell activity." [GOC
	Pathogen[sseG O84952] interacts with 2 human partners:{P08069;P35568}
	Pathogen[spvB P74846] interacts with 2 human partners:{P08069;P35568}
	Pathogen[spvC P0A2M9] interacts with 2 human partners:{P08069;P35568}
	Pathogen[sspH2 P0CE12] interacts with 2 human partners:{P08069;P35568}
	Pathogen[sopE O52623] interacts with 2 human partners:{P08069;P35568}
	Pathogen[sopE2 Q7CQD4] interacts with 2 human partners:{P08069;P35568}
	Pathogen[sopB O30916] interacts with 2 human partners:{P08069;P35568}
	Pathogen[sopA E1WGZ9] interacts with 2 human partners:{P08069;P35568}
	Pathogen[avrA E1WAB0] interacts with 2 human partners:{P08069;P35568}
	Pathogen[slrP Q8ZQQ2] interacts with 3 human partners:{P08069;Q9NZV1;P35568}
	Pathogen[sptP P74873] interacts with 2 human partners:{P08069;P35568}
	Pathogen[sipA E1WAC6] interacts with 2 human partners:{P08069;P35568}
	Pathogen[sseF O84951] interacts with 2 human partners:{P08069;P35568}
	Pathogen[spiC P0CZ04] interacts with 2 human partners:{P08069;P35568}
	Pathogen[pipB2 Q8ZMM8] interacts with 2 human partners:{P08069;P35568}
	Pathogen[sspH1 A4D0H6] interacts with 2 human partners:{P08069;P35568}
	Pathogen[sipC E1WAC8] interacts with 2 human partners:{P08069;P35568}
	Pathogen[sifA Q56061] interacts with 2 human partners:{P08069;P35568}
	Pathogen[sipC P0CL47] interacts with 2 human partners:{P08069;P35568}
	Pathogen[sseL Q8ZNG2] interacts with 2 human partners:{P08069;P35568}
	Pathogen[sipB Q56134] interacts with 2 human partners:{P08069;P35568}
	Pathogen[sopA Q8ZNR3] interacts with 2 human partners:{P08069;P35568}
	Pathogen[sseJ Q9FD10] interacts with 2 human partners:{P08069;P35568}
	Pathogen[sseI Q8ZQ79] interacts with 2 human partners:{P08069;P35568}
	Pathogen[sipA P0CL52] interacts with 2 human partners:{P08069;P35568}
[Cluster 97]GO:0004703+F	molecular_function	[name] G-protein coupled receptor kinase activity	[def] "Catalysis of the reaction
	Pathogen[sseG O84952] interacts with 7 human partners:{P32298;P34947;P43250;Q15835;Q8WTQ7;P35626;P25098}
	Pathogen[spvB P74846] interacts with 7 human partners:{P32298;P34947;P43250;Q15835;Q8WTQ7;P35626;P25098}
	Pathogen[spvC P0A2M9] interacts with 7 human partners:{P32298;P34947;P43250;Q15835;Q8WTQ7;P35626;P25098}
	Pathogen[sspH2 P0CE12] interacts with 7 human partners:{P32298;P34947;P43250;Q15835;Q8WTQ7;P35626;P25098}
	Pathogen[sopE O52623] interacts with 7 human partners:{P32298;P34947;P43250;Q15835;Q8WTQ7;P35626;P25098}
	Pathogen[sopE2 Q7CQD4] interacts with 7 human partners:{P32298;P34947;P43250;Q15835;Q8WTQ7;P35626;P25098}
	Pathogen[sopB O30916] interacts with 7 human partners:{P32298;P34947;P43250;Q15835;Q8WTQ7;P35626;P25098}
	Pathogen[sopA E1WGZ9] interacts with 7 human partners:{P32298;P34947;P43250;Q15835;Q8WTQ7;P35626;P25098}
	Pathogen[avrA E1WAB0] interacts with 7 human partners:{P32298;P34947;P43250;Q15835;Q8WTQ7;P35626;P25098}
	Pathogen[slrP Q8ZQQ2] interacts with 7 human partners:{P32298;P34947;P43250;Q15835;Q8WTQ7;P35626;P25098}
	Pathogen[sptP P74873] interacts with 7 human partners:{P32298;P34947;P43250;Q15835;Q8WTQ7;P35626;P25098}
	Pathogen[sipA E1WAC6] interacts with 7 human partners:{P32298;P34947;P43250;Q15835;Q8WTQ7;P35626;P25098}
	Pathogen[sseF O84951] interacts with 7 human partners:{P32298;P34947;P43250;Q15835;Q8WTQ7;P35626;P25098}
	Pathogen[spiC P0CZ04] interacts with 7 human partners:{P32298;P34947;P43250;Q15835;Q8WTQ7;P35626;P25098}
	Pathogen[pipB2 Q8ZMM8] interacts with 7 human partners:{P32298;P34947;P43250;Q15835;Q8WTQ7;P35626;P25098}
	Pathogen[sspH1 A4D0H6] interacts with 7 human partners:{P32298;P34947;P43250;Q15835;Q8WTQ7;P35626;P25098}
	Pathogen[sipC E1WAC8] interacts with 7 human partners:{P32298;P34947;P43250;Q15835;Q8WTQ7;P35626;P25098}
	Pathogen[sifA Q56061] interacts with 7 human partners:{P32298;P34947;P43250;Q15835;Q8WTQ7;P35626;P25098}
	Pathogen[sipC P0CL47] interacts with 7 human partners:{P32298;P34947;P43250;Q15835;Q8WTQ7;P35626;P25098}
	Pathogen[sseL Q8ZNG2] interacts with 7 human partners:{P32298;P34947;P43250;Q15835;Q8WTQ7;P35626;P25098}
	Pathogen[sipB Q56134] interacts with 7 human partners:{P32298;P34947;P43250;Q15835;Q8WTQ7;P35626;P25098}
	Pathogen[sopA Q8ZNR3] interacts with 7 human partners:{P32298;P34947;P43250;Q15835;Q8WTQ7;P35626;P25098}
	Pathogen[sseJ Q9FD10] interacts with 7 human partners:{P32298;P34947;P43250;Q15835;Q8WTQ7;P35626;P25098}
	Pathogen[sseI Q8ZQ79] interacts with 7 human partners:{P32298;P34947;P43250;Q15835;Q8WTQ7;P35626;P25098}
	Pathogen[sipA P0CL52] interacts with 7 human partners:{P32298;P34947;P43250;Q15835;Q8WTQ7;P35626;P25098}
[Cluster 98]GO:0034189+F	molecular_function	[name] very-low-density lipoprotein particle binding	[def] "Interacting selectively and non-covalently with a very-low-density lipoprotein particle, a triglyceride-rich lipoprotein particle that is typically composed of APOB100, APOE and APOCs and has a density of about 1.006 g/ml and a diameter of between 20-80 nm." [GOC
	Pathogen[sseG O84952] interacts with 1 human partners:{P98155}
	Pathogen[spvB P74846] interacts with 1 human partners:{P98155}
	Pathogen[spvC P0A2M9] interacts with 1 human partners:{P98155}
	Pathogen[sspH2 P0CE12] interacts with 1 human partners:{P98155}
	Pathogen[sopE O52623] interacts with 1 human partners:{P98155}
	Pathogen[sopE2 Q7CQD4] interacts with 1 human partners:{P98155}
	Pathogen[sopB O30916] interacts with 1 human partners:{P98155}
	Pathogen[sopA E1WGZ9] interacts with 1 human partners:{P98155}
	Pathogen[avrA E1WAB0] interacts with 1 human partners:{P98155}
	Pathogen[slrP Q8ZQQ2] interacts with 1 human partners:{P98155}
	Pathogen[sptP P74873] interacts with 1 human partners:{P98155}
	Pathogen[sipA E1WAC6] interacts with 1 human partners:{P98155}
	Pathogen[sseF O84951] interacts with 1 human partners:{P98155}
	Pathogen[spiC P0CZ04] interacts with 1 human partners:{P98155}
	Pathogen[pipB2 Q8ZMM8] interacts with 1 human partners:{P98155}
	Pathogen[sspH1 A4D0H6] interacts with 1 human partners:{P98155}
	Pathogen[sipC E1WAC8] interacts with 1 human partners:{P98155}
	Pathogen[sifA Q56061] interacts with 1 human partners:{P98155}
	Pathogen[sipC P0CL47] interacts with 1 human partners:{P98155}
	Pathogen[sseL Q8ZNG2] interacts with 1 human partners:{P98155}
	Pathogen[sipB Q56134] interacts with 1 human partners:{P98155}
	Pathogen[sopA Q8ZNR3] interacts with 1 human partners:{P98155}
	Pathogen[sseJ Q9FD10] interacts with 1 human partners:{P98155}
	Pathogen[sseI Q8ZQ79] interacts with 1 human partners:{P98155}
	Pathogen[sipA P0CL52] interacts with 1 human partners:{P98155}
[Cluster 99]GO:0048156+F	molecular_function	[name] tau protein binding	[def] "Interacting selectively and non-covalently with tau protein. tau is a microtubule-associated protein, implicated in Alzheimer's disease, Down Syndrome and ALS." [GOC
	Pathogen[sseG O84952] interacts with 6 human partners:{Q9UBN7;P04271;Q02790;P37840;P49841;Q13627}
	Pathogen[spvB P74846] interacts with 4 human partners:{Q02790;P37840;P49841;Q13627}
	Pathogen[spvC P0A2M9] interacts with 6 human partners:{Q9UBN7;P04271;Q02790;P37840;P49841;Q13627}
	Pathogen[sspH2 P0CE12] interacts with 3 human partners:{P04271;Q02790;P49841}
	Pathogen[sopE O52623] interacts with 4 human partners:{P04271;Q02790;P49841;Q13627}
	Pathogen[sopE2 Q7CQD4] interacts with 3 human partners:{P04271;Q02790;P49841}
	Pathogen[sopB O30916] interacts with 4 human partners:{P04271;Q02790;P37840;P49841}
	Pathogen[sopA E1WGZ9] interacts with 6 human partners:{Q9UBN7;P04271;Q02790;P37840;P49841;Q13627}
	Pathogen[avrA E1WAB0] interacts with 3 human partners:{Q02790;P37840;P49841}
	Pathogen[slrP Q8ZQQ2] interacts with 8 human partners:{Q9UBN7;P04271;Q02790;Q9NY61;P37840;P49841;Q13627;P02649}
	Pathogen[sptP P74873] interacts with 2 human partners:{Q02790;P49841}
	Pathogen[sipA E1WAC6] interacts with 6 human partners:{Q9UBN7;P04271;Q02790;P37840;P49841;Q13627}
	Pathogen[sseF O84951] interacts with 6 human partners:{Q9UBN7;P04271;Q02790;P37840;P49841;Q13627}
	Pathogen[spiC P0CZ04] interacts with 5 human partners:{P04271;Q02790;P37840;P49841;Q13627}
	Pathogen[pipB2 Q8ZMM8] interacts with 4 human partners:{P04271;Q02790;P37840;P49841}
	Pathogen[sspH1 A4D0H6] interacts with 5 human partners:{Q9UBN7;P04271;Q02790;P37840;P49841}
	Pathogen[sipC E1WAC8] interacts with 5 human partners:{P04271;Q02790;P37840;P49841;Q13627}
	Pathogen[sifA Q56061] interacts with 6 human partners:{Q9UBN7;P04271;Q02790;P37840;P49841;Q13627}
	Pathogen[sipC P0CL47] interacts with 5 human partners:{P04271;Q02790;P37840;P49841;Q13627}
	Pathogen[sseL Q8ZNG2] interacts with 6 human partners:{Q9UBN7;P04271;Q02790;P37840;P49841;Q13627}
	Pathogen[sipB Q56134] interacts with 2 human partners:{Q02790;P49841}
	Pathogen[sopA Q8ZNR3] interacts with 6 human partners:{Q9UBN7;P04271;Q02790;P37840;P49841;Q13627}
	Pathogen[sseJ Q9FD10] interacts with 5 human partners:{Q9UBN7;P04271;Q02790;P37840;P49841}
	Pathogen[sseI Q8ZQ79] interacts with 5 human partners:{Q9UBN7;P04271;Q02790;P37840;P49841}
	Pathogen[sipA P0CL52] interacts with 6 human partners:{Q9UBN7;P04271;Q02790;P37840;P49841;Q13627}
[Cluster 100]GO:0043125+F	molecular_function	[name] ErbB-3 class receptor binding	[def] "Interacting selectively and non-covalently with the protein-tyrosine kinase receptor ErbB-3/HER3." [GOC
	Pathogen[sseG O84952] interacts with 4 human partners:{P04626;P27986;Q02297;Q00535}
	Pathogen[spvB P74846] interacts with 4 human partners:{P04626;P27986;Q02297;Q00535}
	Pathogen[spvC P0A2M9] interacts with 4 human partners:{P04626;P27986;Q02297;Q00535}
	Pathogen[sspH2 P0CE12] interacts with 4 human partners:{P04626;P27986;Q02297;Q00535}
	Pathogen[sopE O52623] interacts with 4 human partners:{P04626;P27986;Q02297;Q00535}
	Pathogen[sopE2 Q7CQD4] interacts with 4 human partners:{P04626;P27986;Q02297;Q00535}
	Pathogen[sopB O30916] interacts with 4 human partners:{P04626;P27986;Q02297;Q00535}
	Pathogen[sopA E1WGZ9] interacts with 4 human partners:{P04626;P27986;Q02297;Q00535}
	Pathogen[avrA E1WAB0] interacts with 4 human partners:{P04626;P27986;Q02297;Q00535}
	Pathogen[slrP Q8ZQQ2] interacts with 4 human partners:{P04626;P27986;Q02297;Q00535}
	Pathogen[sptP P74873] interacts with 4 human partners:{P04626;P27986;Q02297;Q00535}
	Pathogen[sipA E1WAC6] interacts with 4 human partners:{P04626;P27986;Q02297;Q00535}
	Pathogen[sseF O84951] interacts with 4 human partners:{P04626;P27986;Q02297;Q00535}
	Pathogen[spiC P0CZ04] interacts with 4 human partners:{P04626;P27986;Q02297;Q00535}
	Pathogen[pipB2 Q8ZMM8] interacts with 4 human partners:{P04626;P27986;Q02297;Q00535}
	Pathogen[sspH1 A4D0H6] interacts with 4 human partners:{P04626;P27986;Q02297;Q00535}
	Pathogen[sipC E1WAC8] interacts with 4 human partners:{P04626;P27986;Q02297;Q00535}
	Pathogen[sifA Q56061] interacts with 4 human partners:{P04626;P27986;Q02297;Q00535}
	Pathogen[sipC P0CL47] interacts with 4 human partners:{P04626;P27986;Q02297;Q00535}
	Pathogen[sseL Q8ZNG2] interacts with 4 human partners:{P04626;P27986;Q02297;Q00535}
	Pathogen[sipB Q56134] interacts with 4 human partners:{P04626;P27986;Q02297;Q00535}
	Pathogen[sopA Q8ZNR3] interacts with 4 human partners:{P04626;P27986;Q02297;Q00535}
	Pathogen[sseJ Q9FD10] interacts with 4 human partners:{P04626;P27986;Q02297;Q00535}
	Pathogen[sseI Q8ZQ79] interacts with 4 human partners:{P04626;P27986;Q02297;Q00535}
	Pathogen[sipA P0CL52] interacts with 4 human partners:{P04626;P27986;Q02297;Q00535}
[Cluster 101]GO:0030156+F	molecular_function	[name] benzodiazepine receptor binding	[def] "Interacting selectively and non-covalently with the peripheral benzodiazepine receptor (PBR)." [GOC
	Pathogen[sseG O84952] interacts with 1 human partners:{O95153}
	Pathogen[spvB P74846] interacts with 1 human partners:{O95153}
	Pathogen[spvC P0A2M9] interacts with 1 human partners:{O95153}
	Pathogen[sspH2 P0CE12] interacts with 1 human partners:{O95153}
	Pathogen[sopE O52623] interacts with 1 human partners:{O95153}
	Pathogen[sopE2 Q7CQD4] interacts with 1 human partners:{O95153}
	Pathogen[sopB O30916] interacts with 1 human partners:{O95153}
	Pathogen[sopA E1WGZ9] interacts with 1 human partners:{O95153}
	Pathogen[avrA E1WAB0] interacts with 1 human partners:{O95153}
	Pathogen[slrP Q8ZQQ2] interacts with 1 human partners:{O95153}
	Pathogen[sptP P74873] interacts with 1 human partners:{O95153}
	Pathogen[sipA E1WAC6] interacts with 1 human partners:{O95153}
	Pathogen[sseF O84951] interacts with 1 human partners:{O95153}
	Pathogen[spiC P0CZ04] interacts with 1 human partners:{O95153}
	Pathogen[pipB2 Q8ZMM8] interacts with 1 human partners:{O95153}
	Pathogen[sspH1 A4D0H6] interacts with 1 human partners:{O95153}
	Pathogen[sipC E1WAC8] interacts with 1 human partners:{O95153}
	Pathogen[sifA Q56061] interacts with 1 human partners:{O95153}
	Pathogen[sipC P0CL47] interacts with 1 human partners:{O95153}
	Pathogen[sseL Q8ZNG2] interacts with 1 human partners:{O95153}
	Pathogen[sipB Q56134] interacts with 1 human partners:{O95153}
	Pathogen[sopA Q8ZNR3] interacts with 1 human partners:{O95153}
	Pathogen[sseJ Q9FD10] interacts with 1 human partners:{O95153}
	Pathogen[sseI Q8ZQ79] interacts with 1 human partners:{O95153}
	Pathogen[sipA P0CL52] interacts with 1 human partners:{O95153}
[Cluster 102]GO:0030292+F	molecular_function	[name] protein tyrosine kinase inhibitor activity	[def] "Stops, prevents or reduces the activity of a protein tyrosine kinase." [GOC
	Pathogen[sseG O84952] interacts with 2 human partners:{O95684;P63244}
	Pathogen[spvB P74846] interacts with 2 human partners:{O95684;P63244}
	Pathogen[spvC P0A2M9] interacts with 2 human partners:{O95684;P63244}
	Pathogen[sspH2 P0CE12] interacts with 2 human partners:{O95684;P63244}
	Pathogen[sopE O52623] interacts with 2 human partners:{O95684;P63244}
	Pathogen[sopE2 Q7CQD4] interacts with 1 human partners:{P63244}
	Pathogen[sopB O30916] interacts with 2 human partners:{O95684;P63244}
	Pathogen[sopA E1WGZ9] interacts with 2 human partners:{O95684;P63244}
	Pathogen[avrA E1WAB0] interacts with 2 human partners:{O95684;P63244}
	Pathogen[slrP Q8ZQQ2] interacts with 3 human partners:{O95684;P63244;Q9P2D0}
	Pathogen[sptP P74873] interacts with 2 human partners:{O95684;P63244}
	Pathogen[sipA E1WAC6] interacts with 2 human partners:{O95684;P63244}
	Pathogen[sseF O84951] interacts with 2 human partners:{O95684;P63244}
	Pathogen[spiC P0CZ04] interacts with 2 human partners:{O95684;P63244}
	Pathogen[pipB2 Q8ZMM8] interacts with 2 human partners:{O95684;P63244}
	Pathogen[sspH1 A4D0H6] interacts with 2 human partners:{O95684;P63244}
	Pathogen[sipC E1WAC8] interacts with 2 human partners:{O95684;P63244}
	Pathogen[sifA Q56061] interacts with 2 human partners:{O95684;P63244}
	Pathogen[sipC P0CL47] interacts with 2 human partners:{O95684;P63244}
	Pathogen[sseL Q8ZNG2] interacts with 2 human partners:{O95684;P63244}
	Pathogen[sipB Q56134] interacts with 1 human partners:{P63244}
	Pathogen[sopA Q8ZNR3] interacts with 2 human partners:{O95684;P63244}
	Pathogen[sseJ Q9FD10] interacts with 2 human partners:{O95684;P63244}
	Pathogen[sseI Q8ZQ79] interacts with 2 human partners:{O95684;P63244}
	Pathogen[sipA P0CL52] interacts with 2 human partners:{O95684;P63244}
[Cluster 103]GO:0070699+F	molecular_function	[name] type II activin receptor binding	[def] "Interacting selectively and non-covalently with a type II activin receptor." [GOC
	Pathogen[sseG O84952] interacts with 1 human partners:{Q86UL8}
	Pathogen[spvB P74846] interacts with 1 human partners:{Q86UL8}
	Pathogen[spvC P0A2M9] interacts with 1 human partners:{Q86UL8}
	Pathogen[sspH2 P0CE12] interacts with 1 human partners:{Q86UL8}
	Pathogen[sopE O52623] interacts with 1 human partners:{Q86UL8}
	Pathogen[sopE2 Q7CQD4] interacts with 1 human partners:{Q86UL8}
	Pathogen[sopB O30916] interacts with 1 human partners:{Q86UL8}
	Pathogen[sopA E1WGZ9] interacts with 1 human partners:{Q86UL8}
	Pathogen[avrA E1WAB0] interacts with 1 human partners:{Q86UL8}
	Pathogen[slrP Q8ZQQ2] interacts with 1 human partners:{Q86UL8}
	Pathogen[sptP P74873] interacts with 1 human partners:{Q86UL8}
	Pathogen[sipA E1WAC6] interacts with 1 human partners:{Q86UL8}
	Pathogen[sseF O84951] interacts with 1 human partners:{Q86UL8}
	Pathogen[spiC P0CZ04] interacts with 1 human partners:{Q86UL8}
	Pathogen[pipB2 Q8ZMM8] interacts with 1 human partners:{Q86UL8}
	Pathogen[sspH1 A4D0H6] interacts with 1 human partners:{Q86UL8}
	Pathogen[sipC E1WAC8] interacts with 1 human partners:{Q86UL8}
	Pathogen[sifA Q56061] interacts with 1 human partners:{Q86UL8}
	Pathogen[sipC P0CL47] interacts with 1 human partners:{Q86UL8}
	Pathogen[sseL Q8ZNG2] interacts with 1 human partners:{Q86UL8}
	Pathogen[sipB Q56134] interacts with 1 human partners:{Q86UL8}
	Pathogen[sopA Q8ZNR3] interacts with 1 human partners:{Q86UL8}
	Pathogen[sseJ Q9FD10] interacts with 1 human partners:{Q86UL8}
	Pathogen[sseI Q8ZQ79] interacts with 1 human partners:{Q86UL8}
	Pathogen[sipA P0CL52] interacts with 1 human partners:{Q86UL8}
[Cluster 104]GO:0060001+F	molecular_function	[name] minus-end directed microfilament motor activity	[def] "Catalysis of movement along a microfilament towards the minus end, coupled to the hydrolysis of a nucleoside triphosphate (usually ATP). The minus end of an actin filament is the end that does not preferentially add actin monomers." [GOC
	Pathogen[sseG O84952] interacts with 1 human partners:{Q9UM54}
	Pathogen[spvB P74846] interacts with 1 human partners:{Q9UM54}
	Pathogen[spvC P0A2M9] interacts with 1 human partners:{Q9UM54}
	Pathogen[sspH2 P0CE12] interacts with 1 human partners:{Q9UM54}
	Pathogen[sopE O52623] interacts with 1 human partners:{Q9UM54}
	Pathogen[sopE2 Q7CQD4] interacts with 1 human partners:{Q9UM54}
	Pathogen[sopB O30916] interacts with 1 human partners:{Q9UM54}
	Pathogen[sopA E1WGZ9] interacts with 1 human partners:{Q9UM54}
	Pathogen[avrA E1WAB0] interacts with 1 human partners:{Q9UM54}
	Pathogen[slrP Q8ZQQ2] interacts with 1 human partners:{Q9UM54}
	Pathogen[sptP P74873] interacts with 1 human partners:{Q9UM54}
	Pathogen[sipA E1WAC6] interacts with 1 human partners:{Q9UM54}
	Pathogen[sseF O84951] interacts with 1 human partners:{Q9UM54}
	Pathogen[spiC P0CZ04] interacts with 1 human partners:{Q9UM54}
	Pathogen[pipB2 Q8ZMM8] interacts with 1 human partners:{Q9UM54}
	Pathogen[sspH1 A4D0H6] interacts with 1 human partners:{Q9UM54}
	Pathogen[sipC E1WAC8] interacts with 1 human partners:{Q9UM54}
	Pathogen[sifA Q56061] interacts with 1 human partners:{Q9UM54}
	Pathogen[sipC P0CL47] interacts with 1 human partners:{Q9UM54}
	Pathogen[sseL Q8ZNG2] interacts with 1 human partners:{Q9UM54}
	Pathogen[sipB Q56134] interacts with 1 human partners:{Q9UM54}
	Pathogen[sopA Q8ZNR3] interacts with 1 human partners:{Q9UM54}
	Pathogen[sseJ Q9FD10] interacts with 1 human partners:{Q9UM54}
	Pathogen[sseI Q8ZQ79] interacts with 1 human partners:{Q9UM54}
	Pathogen[sipA P0CL52] interacts with 1 human partners:{Q9UM54}
[Cluster 105]GO:0071535+F	molecular_function	[name] RING-like zinc finger domain binding	[def] "Interacting selectively and non-covalently with a RING-like zinc finger domain domain of a protein. The RING-like domain is a zinc finger domain that is related to the C3HC4 RING finger domain." [GOC
	Pathogen[sseG O84952] interacts with 1 human partners:{P63279}
	Pathogen[spvB P74846] interacts with 1 human partners:{P63279}
	Pathogen[spvC P0A2M9] interacts with 1 human partners:{P63279}
	Pathogen[sspH2 P0CE12] interacts with 1 human partners:{P63279}
	Pathogen[sopE O52623] interacts with 1 human partners:{P63279}
	Pathogen[sopE2 Q7CQD4] interacts with 1 human partners:{P63279}
	Pathogen[sopB O30916] interacts with 1 human partners:{P63279}
	Pathogen[sopA E1WGZ9] interacts with 2 human partners:{Q99496;P63279}
	Pathogen[avrA E1WAB0] interacts with 1 human partners:{P63279}
	Pathogen[slrP Q8ZQQ2] interacts with 2 human partners:{Q99496;P63279}
	Pathogen[sptP P74873] interacts with 1 human partners:{P63279}
	Pathogen[sipA E1WAC6] interacts with 1 human partners:{P63279}
	Pathogen[sseF O84951] interacts with 1 human partners:{P63279}
	Pathogen[spiC P0CZ04] interacts with 1 human partners:{P63279}
	Pathogen[pipB2 Q8ZMM8] interacts with 1 human partners:{P63279}
	Pathogen[sspH1 A4D0H6] interacts with 1 human partners:{P63279}
	Pathogen[sipC E1WAC8] interacts with 1 human partners:{P63279}
	Pathogen[sifA Q56061] interacts with 1 human partners:{P63279}
	Pathogen[sipC P0CL47] interacts with 1 human partners:{P63279}
	Pathogen[sseL Q8ZNG2] interacts with 1 human partners:{P63279}
	Pathogen[sipB Q56134] interacts with 1 human partners:{P63279}
	Pathogen[sopA Q8ZNR3] interacts with 2 human partners:{Q99496;P63279}
	Pathogen[sseJ Q9FD10] interacts with 1 human partners:{P63279}
	Pathogen[sseI Q8ZQ79] interacts with 1 human partners:{P63279}
	Pathogen[sipA P0CL52] interacts with 1 human partners:{P63279}
[Cluster 106]GO:0070853+F	molecular_function	[name] myosin VI binding	[def] "Interacting selectively and non-covalently with a class VI myosin. The myosin VI heavy chain has a single IQ motif in the neck and a tail region with a coiled coil domain followed by a unique globular domain, a unique insertion that enables myosin VI to move towards the pointed or minus end of actin filaments." [GOC
	Pathogen[sseG O84952] interacts with 1 human partners:{Q8IWU2}
	Pathogen[spvB P74846] interacts with 1 human partners:{Q8IWU2}
	Pathogen[spvC P0A2M9] interacts with 1 human partners:{Q8IWU2}
	Pathogen[sspH2 P0CE12] interacts with 1 human partners:{Q8IWU2}
	Pathogen[sopE O52623] interacts with 1 human partners:{Q8IWU2}
	Pathogen[sopE2 Q7CQD4] interacts with 1 human partners:{Q8IWU2}
	Pathogen[sopB O30916] interacts with 1 human partners:{Q8IWU2}
	Pathogen[sopA E1WGZ9] interacts with 1 human partners:{Q8IWU2}
	Pathogen[avrA E1WAB0] interacts with 1 human partners:{Q8IWU2}
	Pathogen[slrP Q8ZQQ2] interacts with 1 human partners:{Q8IWU2}
	Pathogen[sptP P74873] interacts with 1 human partners:{Q8IWU2}
	Pathogen[sipA E1WAC6] interacts with 1 human partners:{Q8IWU2}
	Pathogen[sseF O84951] interacts with 1 human partners:{Q8IWU2}
	Pathogen[spiC P0CZ04] interacts with 1 human partners:{Q8IWU2}
	Pathogen[pipB2 Q8ZMM8] interacts with 1 human partners:{Q8IWU2}
	Pathogen[sspH1 A4D0H6] interacts with 1 human partners:{Q8IWU2}
	Pathogen[sipC E1WAC8] interacts with 1 human partners:{Q8IWU2}
	Pathogen[sifA Q56061] interacts with 1 human partners:{Q8IWU2}
	Pathogen[sipC P0CL47] interacts with 1 human partners:{Q8IWU2}
	Pathogen[sseL Q8ZNG2] interacts with 1 human partners:{Q8IWU2}
	Pathogen[sipB Q56134] interacts with 1 human partners:{Q8IWU2}
	Pathogen[sopA Q8ZNR3] interacts with 1 human partners:{Q8IWU2}
	Pathogen[sseJ Q9FD10] interacts with 1 human partners:{Q8IWU2}
	Pathogen[sseI Q8ZQ79] interacts with 1 human partners:{Q8IWU2}
	Pathogen[sipA P0CL52] interacts with 1 human partners:{Q8IWU2}
[Cluster 107]GO:0005168+F	molecular_function	[name] neurotrophin TRKA receptor binding	[def] "Interacting selectively and non-covalently with the neurotrophin TRKA receptor." [GOC
	Pathogen[sseG O84952] interacts with 5 human partners:{Q8WU20;P27986;P29353;P62993;P19174}
	Pathogen[spvB P74846] interacts with 4 human partners:{P27986;P29353;P62993;P19174}
	Pathogen[spvC P0A2M9] interacts with 4 human partners:{P27986;P29353;P62993;P19174}
	Pathogen[sspH2 P0CE12] interacts with 4 human partners:{P27986;P29353;P62993;P19174}
	Pathogen[sopE O52623] interacts with 4 human partners:{P27986;P29353;P62993;P19174}
	Pathogen[sopE2 Q7CQD4] interacts with 4 human partners:{P27986;P29353;P62993;P19174}
	Pathogen[sopB O30916] interacts with 4 human partners:{P27986;P29353;P62993;P19174}
	Pathogen[sopA E1WGZ9] interacts with 5 human partners:{Q8WU20;P27986;P29353;P62993;P19174}
	Pathogen[avrA E1WAB0] interacts with 4 human partners:{P27986;P29353;P62993;P19174}
	Pathogen[slrP Q8ZQQ2] interacts with 5 human partners:{Q8WU20;P27986;P29353;P62993;P19174}
	Pathogen[sptP P74873] interacts with 4 human partners:{P27986;P29353;P62993;P19174}
	Pathogen[sipA E1WAC6] interacts with 5 human partners:{Q8WU20;P27986;P29353;P62993;P19174}
	Pathogen[sseF O84951] interacts with 5 human partners:{Q8WU20;P27986;P29353;P62993;P19174}
	Pathogen[spiC P0CZ04] interacts with 5 human partners:{Q8WU20;P27986;P29353;P62993;P19174}
	Pathogen[pipB2 Q8ZMM8] interacts with 4 human partners:{P27986;P29353;P62993;P19174}
	Pathogen[sspH1 A4D0H6] interacts with 4 human partners:{P27986;P29353;P62993;P19174}
	Pathogen[sipC E1WAC8] interacts with 4 human partners:{P27986;P29353;P62993;P19174}
	Pathogen[sifA Q56061] interacts with 4 human partners:{P27986;P29353;P62993;P19174}
	Pathogen[sipC P0CL47] interacts with 4 human partners:{P27986;P29353;P62993;P19174}
	Pathogen[sseL Q8ZNG2] interacts with 4 human partners:{P27986;P29353;P62993;P19174}
	Pathogen[sipB Q56134] interacts with 4 human partners:{P27986;P29353;P62993;P19174}
	Pathogen[sopA Q8ZNR3] interacts with 5 human partners:{Q8WU20;P27986;P29353;P62993;P19174}
	Pathogen[sseJ Q9FD10] interacts with 4 human partners:{P27986;P29353;P62993;P19174}
	Pathogen[sseI Q8ZQ79] interacts with 4 human partners:{P27986;P29353;P62993;P19174}
	Pathogen[sipA P0CL52] interacts with 5 human partners:{Q8WU20;P27986;P29353;P62993;P19174}
[Cluster 108]GO:0032407+F	molecular_function	[name] MutSalpha complex binding	[def] "Interacting selectively and non-covalently with the mismatch repair complex MutSalpha." [GOC
	Pathogen[sseG O84952] interacts with 1 human partners:{Q13535}
	Pathogen[spvB P74846] interacts with 1 human partners:{Q13535}
	Pathogen[spvC P0A2M9] interacts with 1 human partners:{Q13535}
	Pathogen[sspH2 P0CE12] interacts with 1 human partners:{Q13535}
	Pathogen[sopE O52623] interacts with 1 human partners:{Q13535}
	Pathogen[sopE2 Q7CQD4] interacts with 1 human partners:{Q13535}
	Pathogen[sopB O30916] interacts with 1 human partners:{Q13535}
	Pathogen[sopA E1WGZ9] interacts with 1 human partners:{Q13535}
	Pathogen[avrA E1WAB0] interacts with 1 human partners:{Q13535}
	Pathogen[slrP Q8ZQQ2] interacts with 1 human partners:{Q13535}
	Pathogen[sptP P74873] interacts with 1 human partners:{Q13535}
	Pathogen[sipA E1WAC6] interacts with 1 human partners:{Q13535}
	Pathogen[sseF O84951] interacts with 1 human partners:{Q13535}
	Pathogen[spiC P0CZ04] interacts with 2 human partners:{P40692;Q13535}
	Pathogen[pipB2 Q8ZMM8] interacts with 1 human partners:{Q13535}
	Pathogen[sspH1 A4D0H6] interacts with 1 human partners:{Q13535}
	Pathogen[sipC E1WAC8] interacts with 1 human partners:{Q13535}
	Pathogen[sifA Q56061] interacts with 1 human partners:{Q13535}
	Pathogen[sipC P0CL47] interacts with 1 human partners:{Q13535}
	Pathogen[sseL Q8ZNG2] interacts with 1 human partners:{Q13535}
	Pathogen[sipB Q56134] interacts with 1 human partners:{Q13535}
	Pathogen[sopA Q8ZNR3] interacts with 1 human partners:{Q13535}
	Pathogen[sseJ Q9FD10] interacts with 1 human partners:{Q13535}
	Pathogen[sseI Q8ZQ79] interacts with 1 human partners:{Q13535}
	Pathogen[sipA P0CL52] interacts with 1 human partners:{Q13535}
[Cluster 109]GO:0005109+F	molecular_function	[name] frizzled binding	[def] "Interacting selectively and non-covalently with the frizzled (fz) receptor." [GOC
	Pathogen[sseG O84952] interacts with 11 human partners:{O14641;O00560;Q5TCQ9;P34925;Q92997;P04628;Q01974;Q9HD26;O75581;O14640;P56705}
	Pathogen[spvB P74846] interacts with 15 human partners:{O14641;Q8N474;Q9UBV4;O00560;Q5TCQ9;P34925;P56703;Q92997;P04628;Q01974;Q9HD26;O75581;O14640;P56705;O00755}
	Pathogen[spvC P0A2M9] interacts with 10 human partners:{O14641;O00560;Q5TCQ9;P34925;Q92997;Q01974;Q9HD26;O75581;O14640;P56705}
	Pathogen[sspH2 P0CE12] interacts with 14 human partners:{O14641;Q9UBV4;O00560;Q5TCQ9;P34925;P56703;P09544;Q92997;P04628;Q9HD26;O75581;O14640;P56705;O00755}
	Pathogen[sopE O52623] interacts with 15 human partners:{O14641;Q8N474;Q9UBV4;O00560;Q5TCQ9;P34925;P56703;P09544;Q92997;P04628;Q01974;Q9HD26;O75581;O14640;P56705}
	Pathogen[sopE2 Q7CQD4] interacts with 7 human partners:{O14641;O00560;Q5TCQ9;P34925;Q92997;Q9HD26;O14640}
	Pathogen[sopB O30916] interacts with 8 human partners:{O14641;O00560;Q5TCQ9;P34925;Q92997;Q9HD26;O75581;O14640}
	Pathogen[sopA E1WGZ9] interacts with 11 human partners:{O14641;O00560;Q5TCQ9;P34925;Q92997;P04628;Q01974;Q9HD26;O75581;O14640;P56705}
	Pathogen[avrA E1WAB0] interacts with 14 human partners:{O14641;Q9UBV4;O00560;Q5TCQ9;P34925;P56703;P09544;Q92997;P04628;Q9HD26;O75581;O14640;P56705;O00755}
	Pathogen[slrP Q8ZQQ2] interacts with 23 human partners:{O14641;Q8N474;Q9UBV4;Q9H1J5;P56706;O00560;Q5TCQ9;P34925;P56703;P41221;P09544;Q92997;P04628;P56704;Q01974;Q9ULT6;Q9HD26;O75581;O14640;Q68DV7;P56705;O00755;Q96CG8}
	Pathogen[sptP P74873] interacts with 15 human partners:{O14641;Q9UBV4;O00560;Q5TCQ9;P34925;P56703;P41221;P09544;Q92997;P04628;Q9HD26;O75581;O14640;P56705;O00755}
	Pathogen[sipA E1WAC6] interacts with 11 human partners:{O14641;O00560;Q5TCQ9;P34925;Q92997;P04628;Q01974;Q9HD26;O75581;O14640;P56705}
	Pathogen[sseF O84951] interacts with 11 human partners:{O14641;O00560;Q5TCQ9;P34925;Q92997;P04628;Q01974;Q9HD26;O75581;O14640;P56705}
	Pathogen[spiC P0CZ04] interacts with 13 human partners:{O14641;Q8N474;O00560;Q5TCQ9;P34925;Q92997;P04628;Q01974;Q9HD26;O75581;O14640;P56705;O00755}
	Pathogen[pipB2 Q8ZMM8] interacts with 8 human partners:{O14641;O00560;Q5TCQ9;P34925;Q92997;Q9HD26;O14640;P56705}
	Pathogen[sspH1 A4D0H6] interacts with 9 human partners:{O14641;O00560;Q5TCQ9;P34925;Q92997;Q9HD26;O75581;O14640;P56705}
	Pathogen[sipC E1WAC8] interacts with 9 human partners:{O14641;O00560;Q5TCQ9;P34925;Q92997;Q9HD26;O75581;O14640;P56705}
	Pathogen[sifA Q56061] interacts with 13 human partners:{O14641;Q9UBV4;O00560;Q5TCQ9;P34925;P56703;Q92997;P04628;Q01974;Q9HD26;O75581;O14640;P56705}
	Pathogen[sipC P0CL47] interacts with 9 human partners:{O14641;O00560;Q5TCQ9;P34925;Q92997;Q9HD26;O75581;O14640;P56705}
	Pathogen[sseL Q8ZNG2] interacts with 11 human partners:{O14641;O00560;Q5TCQ9;P34925;Q92997;P04628;Q01974;Q9HD26;O75581;O14640;P56705}
	Pathogen[sipB Q56134] interacts with 8 human partners:{O14641;O00560;Q5TCQ9;P34925;Q92997;Q9HD26;O75581;O14640}
	Pathogen[sopA Q8ZNR3] interacts with 11 human partners:{O14641;O00560;Q5TCQ9;P34925;Q92997;P04628;Q01974;Q9HD26;O75581;O14640;P56705}
	Pathogen[sseJ Q9FD10] interacts with 12 human partners:{O14641;Q9UBV4;O00560;Q5TCQ9;P34925;P56703;Q92997;P04628;Q9HD26;O75581;O14640;P56705}
	Pathogen[sseI Q8ZQ79] interacts with 13 human partners:{O14641;Q9UBV4;O00560;Q5TCQ9;P34925;P56703;Q92997;P04628;Q01974;Q9HD26;O75581;O14640;P56705}
	Pathogen[sipA P0CL52] interacts with 11 human partners:{O14641;O00560;Q5TCQ9;P34925;Q92997;P04628;Q01974;Q9HD26;O75581;O14640;P56705}
[Cluster 110]GO:0005089+F	molecular_function	[name] Rho guanyl-nucleotide exchange factor activity	[def] "Stimulates the exchange of guanyl nucleotides associated with a GTPase of the Rho family. Under normal cellular physiological conditions, the concentration of GTP is higher than that of GDP, favoring the replacement of GDP by GTP in association with the GTPase." [GOC
	Pathogen[sseG O84952] interacts with 68 human partners:{Q9H8V3;O60229;Q9NZN5;Q92888;Q12979;Q15052;Q13972;Q96Q42;Q8IW93;Q14155;Q6ZNL6;Q9H7P9;O94989;Q9NR80;A8MVX0;P52735;Q5VV41;O43307;Q9Y4F1;A1L390;Q5JSP0;Q07889;O94887;Q6ZSZ5;Q9ULL1;Q5JSL3;Q96M96;Q9UKW4;Q96N96;Q92974;O15013;P98174;Q8N5V2;A1IGU5;Q96PE2;Q9NR81;Q13009;Q9HCE6;Q8IVF5;Q96PX9;P15498;Q12774;Q58EX7;Q96DR7;O15068;O75962;O15085;P11274;Q5VST9;Q12802;Q70Z35;Q15811;Q9BZ29;Q8N4T4;O14827;Q8N1W1;Q07890;Q6ZR37;Q7Z628;Q7Z6J4;Q3KR16;O94827;P10911;Q9NZM3;Q6ZV73;Q6XZF7;Q86VW2;Q8TCU6}
	Pathogen[spvB P74846] interacts with 67 human partners:{Q9H8V3;O60229;Q9NZN5;Q92888;Q12979;Q15052;Q13972;Q8IW93;Q14155;Q6ZNL6;Q9H7P9;O94989;Q9NR80;A8MVX0;P52735;Q5VV41;O43307;Q9Y4F1;A1L390;Q5JSP0;Q07889;O94887;Q6ZSZ5;Q9ULL1;Q96M96;Q9UKW4;Q96N96;Q92974;O15013;P98174;Q8N5V2;Q008S8;A1IGU5;Q96PE2;Q9NR81;Q13009;Q9HCE6;Q8IVF5;Q96PX9;P15498;Q12774;Q58EX7;Q96DR7;O15068;O75962;O15085;P11274;Q5VST9;Q12802;Q70Z35;Q15811;Q9BZ29;Q8N4T4;O14827;Q8N1W1;Q07890;Q6ZR37;Q7Z628;Q7Z6J4;Q3KR16;O94827;P10911;Q9NZM3;Q6ZV73;Q6XZF7;Q86VW2;Q8TCU6}
	Pathogen[spvC P0A2M9] interacts with 67 human partners:{Q9H8V3;O60229;Q9NZN5;Q92888;Q12979;Q15052;Q13972;Q96Q42;Q8IW93;Q14155;Q6ZNL6;Q9H7P9;O94989;Q9NR80;A8MVX0;P52735;Q5VV41;O43307;Q9Y4F1;A1L390;Q5JSP0;Q07889;O94887;Q6ZSZ5;Q9ULL1;Q5JSL3;Q96M96;Q9UKW4;Q96N96;Q92974;O15013;P98174;Q8N5V2;A1IGU5;Q96PE2;Q9NR81;Q13009;Q9HCE6;Q8IVF5;Q96PX9;P15498;Q12774;Q58EX7;Q96DR7;O15068;O75962;O15085;P11274;Q5VST9;Q12802;Q70Z35;Q15811;Q9BZ29;O14827;Q8N1W1;Q07890;Q6ZR37;Q7Z628;Q7Z6J4;Q3KR16;O94827;P10911;Q9NZM3;Q6ZV73;Q6XZF7;Q86VW2;Q8TCU6}
	Pathogen[sspH2 P0CE12] interacts with 54 human partners:{Q9H8V3;O60229;Q9NZN5;Q92888;Q12979;Q15052;Q13972;Q14155;Q6ZNL6;Q9H7P9;O94989;Q9NR80;P52735;Q5VV41;O43307;Q9Y4F1;Q5JSP0;Q07889;O94887;Q6ZSZ5;Q96M96;Q9UKW4;Q96N96;Q92974;O15013;P98174;Q8N5V2;Q96PE2;Q9NR81;Q13009;Q9HCE6;Q8IVF5;P15498;Q12774;O15068;O75962;O15085;P11274;Q5VST9;Q12802;Q15811;Q9BZ29;O14827;Q07890;Q7Z628;Q7Z6J4;Q3KR16;O94827;P10911;Q9NZM3;Q6ZV73;Q6XZF7;Q86VW2;Q8TCU6}
	Pathogen[sopE O52623] interacts with 68 human partners:{Q9H8V3;O60229;Q9NZN5;Q92888;Q12979;Q15052;Q13972;Q96Q42;Q8IW93;Q14155;Q6ZNL6;Q9H7P9;O94989;Q9NR80;A8MVX0;P52735;Q5VV41;O43307;Q9Y4F1;A1L390;Q5JSP0;Q07889;O94887;Q6ZSZ5;Q9ULL1;Q5JSL3;Q96M96;Q9UKW4;Q96N96;Q92974;O15013;P98174;Q8N5V2;A1IGU5;Q96PE2;Q9NR81;Q13009;Q9HCE6;Q8IVF5;Q96PX9;P15498;Q12774;Q58EX7;Q96DR7;O15068;O75962;O15085;P11274;Q5VST9;Q12802;Q70Z35;Q15811;Q9BZ29;Q8N4T4;O14827;Q8N1W1;Q07890;Q6ZR37;Q7Z628;Q7Z6J4;Q3KR16;O94827;P10911;Q9NZM3;Q6ZV73;Q6XZF7;Q86VW2;Q8TCU6}
	Pathogen[sopE2 Q7CQD4] interacts with 55 human partners:{Q9H8V3;O60229;Q9NZN5;Q92888;Q12979;Q15052;Q13972;Q14155;Q6ZNL6;Q9H7P9;O94989;Q9NR80;P52735;Q5VV41;O43307;Q9Y4F1;Q5JSP0;Q07889;O94887;Q6ZSZ5;Q96M96;Q9UKW4;Q96N96;Q92974;O15013;P98174;Q8N5V2;Q96PE2;Q9NR81;Q13009;Q9HCE6;Q8IVF5;P15498;Q12774;O15068;O75962;O15085;P11274;Q5VST9;Q12802;Q15811;Q9BZ29;O14827;Q8N1W1;Q07890;Q7Z628;Q7Z6J4;Q3KR16;O94827;P10911;Q9NZM3;Q6ZV73;Q6XZF7;Q86VW2;Q8TCU6}
	Pathogen[sopB O30916] interacts with 62 human partners:{Q9H8V3;O60229;Q9NZN5;Q92888;Q12979;Q15052;Q13972;Q96Q42;Q8IW93;Q14155;Q6ZNL6;Q9H7P9;O94989;Q9NR80;P52735;Q5VV41;O43307;Q9Y4F1;A1L390;Q5JSP0;Q07889;O94887;Q6ZSZ5;Q9ULL1;Q96M96;Q9UKW4;Q96N96;Q92974;O15013;P98174;Q8N5V2;A1IGU5;Q96PE2;Q9NR81;Q13009;Q9HCE6;Q8IVF5;P15498;Q12774;O15068;O75962;O15085;P11274;Q5VST9;Q12802;Q70Z35;Q15811;Q9BZ29;O14827;Q8N1W1;Q07890;Q6ZR37;Q7Z628;Q7Z6J4;Q3KR16;O94827;P10911;Q9NZM3;Q6ZV73;Q6XZF7;Q86VW2;Q8TCU6}
	Pathogen[sopA E1WGZ9] interacts with 69 human partners:{Q9H8V3;O60229;Q9NZN5;Q92888;Q12979;Q15052;Q13972;Q96Q42;Q8IW93;Q14155;Q6ZNL6;Q9H7P9;O94989;Q9NR80;A8MVX0;P52735;Q5VV41;O43307;Q9Y4F1;A1L390;Q5JSP0;Q07889;O94887;Q6ZSZ5;Q9ULL1;Q5JSL3;Q96M96;Q9UKW4;Q96N96;Q92974;O15013;P98174;Q8N5V2;Q008S8;A1IGU5;Q96PE2;Q9NR81;Q13009;Q9HCE6;Q8IVF5;Q96PX9;P15498;Q12774;Q58EX7;Q96DR7;O15068;O75962;O15085;P11274;Q5VST9;Q12802;Q70Z35;Q15811;Q9BZ29;Q8N4T4;O14827;Q8N1W1;Q07890;Q6ZR37;Q7Z628;Q7Z6J4;Q3KR16;O94827;P10911;Q9NZM3;Q6ZV73;Q6XZF7;Q86VW2;Q8TCU6}
	Pathogen[avrA E1WAB0] interacts with 61 human partners:{Q9H8V3;O60229;Q9NZN5;Q92888;Q12979;Q15052;Q13972;Q96Q42;Q8IW93;Q14155;Q6ZNL6;Q9H7P9;O94989;Q9NR80;P52735;Q5VV41;O43307;Q9Y4F1;A1L390;Q5JSP0;Q07889;O94887;Q6ZSZ5;Q9ULL1;Q96M96;Q9UKW4;Q96N96;Q92974;O15013;P98174;Q8N5V2;A1IGU5;Q96PE2;Q9NR81;Q13009;Q9HCE6;Q8IVF5;P15498;Q12774;O15068;O75962;O15085;P11274;Q5VST9;Q12802;Q15811;Q9BZ29;O14827;Q8N1W1;Q07890;Q6ZR37;Q7Z628;Q7Z6J4;Q3KR16;O94827;P10911;Q9NZM3;Q6ZV73;Q6XZF7;Q86VW2;Q8TCU6}
	Pathogen[slrP Q8ZQQ2] interacts with 70 human partners:{Q9H8V3;O60229;Q9NZN5;Q92888;Q12979;Q15052;Q13972;Q96Q42;Q8IW93;Q14155;Q6ZNL6;Q9H7P9;O94989;Q9NR80;A8MVX0;P52735;Q5VV41;O43307;Q9Y4F1;A1L390;Q5JSP0;Q07889;O94887;Q6ZSZ5;Q9ULL1;Q5JSL3;Q96M96;Q9UKW4;Q96N96;Q92974;O15013;P98174;Q8N5V2;Q008S8;A1IGU5;Q96PE2;Q9NR81;Q13009;Q9HCE6;Q8IVF5;Q96PX9;P15498;Q12774;Q58EX7;Q96DR7;O15068;O75962;O15085;P11274;Q5VST9;Q12802;Q70Z35;Q15811;Q9BZ29;Q8N4T4;O14827;Q8N1W1;Q07890;Q6ZR37;Q7Z628;Q7Z6J4;Q3KR16;O94827;P10911;Q9NZM3;Q60I27;Q6ZV73;Q6XZF7;Q86VW2;Q8TCU6}
	Pathogen[sptP P74873] interacts with 55 human partners:{Q9H8V3;O60229;Q9NZN5;Q92888;Q12979;Q15052;Q13972;Q14155;Q6ZNL6;Q9H7P9;O94989;Q9NR80;P52735;Q5VV41;O43307;Q9Y4F1;Q5JSP0;Q07889;O94887;Q6ZSZ5;Q96M96;Q9UKW4;Q96N96;Q92974;O15013;P98174;Q8N5V2;A1IGU5;Q96PE2;Q9NR81;Q13009;Q9HCE6;Q8IVF5;P15498;Q12774;O15068;O75962;O15085;P11274;Q5VST9;Q12802;Q15811;Q9BZ29;O14827;Q07890;Q7Z628;Q7Z6J4;Q3KR16;O94827;P10911;Q9NZM3;Q6ZV73;Q6XZF7;Q86VW2;Q8TCU6}
	Pathogen[sipA E1WAC6] interacts with 68 human partners:{Q9H8V3;O60229;Q9NZN5;Q92888;Q12979;Q15052;Q13972;Q96Q42;Q8IW93;Q14155;Q6ZNL6;Q9H7P9;O94989;Q9NR80;A8MVX0;P52735;Q5VV41;O43307;Q9Y4F1;A1L390;Q5JSP0;Q07889;O94887;Q6ZSZ5;Q9ULL1;Q5JSL3;Q96M96;Q9UKW4;Q96N96;Q92974;O15013;P98174;Q8N5V2;A1IGU5;Q96PE2;Q9NR81;Q13009;Q9HCE6;Q8IVF5;Q96PX9;P15498;Q12774;Q58EX7;Q96DR7;O15068;O75962;O15085;P11274;Q5VST9;Q12802;Q70Z35;Q15811;Q9BZ29;Q8N4T4;O14827;Q8N1W1;Q07890;Q6ZR37;Q7Z628;Q7Z6J4;Q3KR16;O94827;P10911;Q9NZM3;Q6ZV73;Q6XZF7;Q86VW2;Q8TCU6}
	Pathogen[sseF O84951] interacts with 68 human partners:{Q9H8V3;O60229;Q9NZN5;Q92888;Q12979;Q15052;Q13972;Q96Q42;Q8IW93;Q14155;Q6ZNL6;Q9H7P9;O94989;Q9NR80;A8MVX0;P52735;Q5VV41;O43307;Q9Y4F1;A1L390;Q5JSP0;Q07889;O94887;Q6ZSZ5;Q9ULL1;Q5JSL3;Q96M96;Q9UKW4;Q96N96;Q92974;O15013;P98174;Q8N5V2;A1IGU5;Q96PE2;Q9NR81;Q13009;Q9HCE6;Q8IVF5;Q96PX9;P15498;Q12774;Q58EX7;Q96DR7;O15068;O75962;O15085;P11274;Q5VST9;Q12802;Q70Z35;Q15811;Q9BZ29;Q8N4T4;O14827;Q8N1W1;Q07890;Q6ZR37;Q7Z628;Q7Z6J4;Q3KR16;O94827;P10911;Q9NZM3;Q6ZV73;Q6XZF7;Q86VW2;Q8TCU6}
	Pathogen[spiC P0CZ04] interacts with 70 human partners:{Q9H8V3;O60229;Q9NZN5;Q92888;Q12979;Q15052;Q13972;Q96Q42;Q8IW93;Q14155;Q6ZNL6;Q9H7P9;O94989;Q9NR80;A8MVX0;P52735;Q5VV41;O43307;Q9Y4F1;A1L390;Q5JSP0;Q07889;O94887;Q6ZSZ5;Q9ULL1;Q5JSL3;Q96M96;Q9UKW4;Q96N96;Q92974;O15013;P98174;Q8N5V2;Q008S8;A1IGU5;Q96PE2;Q9NR81;Q13009;Q9HCE6;Q8IVF5;Q96BY6;Q96PX9;P15498;Q12774;Q58EX7;Q96DR7;O15068;O75962;O15085;P11274;Q5VST9;Q12802;Q70Z35;Q15811;Q9BZ29;Q8N4T4;O14827;Q8N1W1;Q07890;Q6ZR37;Q7Z628;Q7Z6J4;Q3KR16;O94827;P10911;Q9NZM3;Q6ZV73;Q6XZF7;Q86VW2;Q8TCU6}
	Pathogen[pipB2 Q8ZMM8] interacts with 64 human partners:{Q9H8V3;O60229;Q9NZN5;Q92888;Q12979;Q15052;Q13972;Q96Q42;Q8IW93;Q14155;Q6ZNL6;Q9H7P9;O94989;Q9NR80;P52735;Q5VV41;O43307;Q9Y4F1;A1L390;Q5JSP0;Q07889;O94887;Q6ZSZ5;Q9ULL1;Q5JSL3;Q96M96;Q9UKW4;Q96N96;Q92974;O15013;P98174;Q8N5V2;A1IGU5;Q96PE2;Q9NR81;Q13009;Q9HCE6;Q8IVF5;P15498;Q12774;Q96DR7;O15068;O75962;O15085;P11274;Q5VST9;Q12802;Q70Z35;Q15811;Q9BZ29;O14827;Q8N1W1;Q07890;Q6ZR37;Q7Z628;Q7Z6J4;Q3KR16;O94827;P10911;Q9NZM3;Q6ZV73;Q6XZF7;Q86VW2;Q8TCU6}
	Pathogen[sspH1 A4D0H6] interacts with 59 human partners:{Q9H8V3;O60229;Q9NZN5;Q92888;Q12979;Q15052;Q13972;Q96Q42;Q14155;Q6ZNL6;Q9H7P9;O94989;Q9NR80;A8MVX0;P52735;Q5VV41;O43307;Q9Y4F1;A1L390;Q5JSP0;Q07889;O94887;Q6ZSZ5;Q96M96;Q9UKW4;Q96N96;Q92974;O15013;P98174;Q8N5V2;A1IGU5;Q96PE2;Q9NR81;Q13009;Q9HCE6;Q8IVF5;P15498;Q12774;O15068;O75962;O15085;P11274;Q5VST9;Q12802;Q15811;Q9BZ29;O14827;Q8N1W1;Q07890;Q7Z628;Q7Z6J4;Q3KR16;O94827;P10911;Q9NZM3;Q6ZV73;Q6XZF7;Q86VW2;Q8TCU6}
	Pathogen[sipC E1WAC8] interacts with 58 human partners:{Q9H8V3;O60229;Q9NZN5;Q92888;Q12979;Q15052;Q13972;Q96Q42;Q14155;Q6ZNL6;Q9H7P9;O94989;Q9NR80;P52735;Q5VV41;O43307;Q9Y4F1;A1L390;Q5JSP0;Q07889;O94887;Q6ZSZ5;Q96M96;Q9UKW4;Q96N96;Q92974;O15013;P98174;Q8N5V2;A1IGU5;Q96PE2;Q9NR81;Q13009;Q9HCE6;Q8IVF5;P15498;Q12774;O15068;O75962;O15085;P11274;Q5VST9;Q12802;Q15811;Q9BZ29;O14827;Q8N1W1;Q07890;Q7Z628;Q7Z6J4;Q3KR16;O94827;P10911;Q9NZM3;Q6ZV73;Q6XZF7;Q86VW2;Q8TCU6}
	Pathogen[sifA Q56061] interacts with 71 human partners:{Q9H8V3;O60229;Q9NZN5;Q92888;Q12979;Q15052;Q13972;Q96Q42;Q8IW93;Q14155;Q8TER5;Q6ZNL6;Q9H7P9;O94989;Q9NR80;A8MVX0;P52735;Q5VV41;O43307;Q9Y4F1;A1L390;Q5JSP0;Q07889;O94887;Q6ZSZ5;Q9ULL1;Q5JSL3;Q96M96;Q9UKW4;Q96N96;Q92974;O15013;P98174;Q8N5V2;Q008S8;A1IGU5;Q96PE2;Q9NR81;Q13009;Q9HCE6;Q8IVF5;Q96PX9;P15498;Q12774;Q58EX7;Q96DR7;O15068;O75962;O15085;P11274;Q5VST9;Q12802;Q70Z35;Q15811;Q9BZ29;Q8N4T4;O14827;Q8N1W1;Q07890;Q6ZR37;Q7Z628;Q7Z6J4;Q3KR16;O94827;P10911;Q9NZM3;Q60I27;Q6ZV73;Q6XZF7;Q86VW2;Q8TCU6}
	Pathogen[sipC P0CL47] interacts with 58 human partners:{Q9H8V3;O60229;Q9NZN5;Q92888;Q12979;Q15052;Q13972;Q96Q42;Q14155;Q6ZNL6;Q9H7P9;O94989;Q9NR80;P52735;Q5VV41;O43307;Q9Y4F1;A1L390;Q5JSP0;Q07889;O94887;Q6ZSZ5;Q96M96;Q9UKW4;Q96N96;Q92974;O15013;P98174;Q8N5V2;A1IGU5;Q96PE2;Q9NR81;Q13009;Q9HCE6;Q8IVF5;P15498;Q12774;O15068;O75962;O15085;P11274;Q5VST9;Q12802;Q15811;Q9BZ29;O14827;Q8N1W1;Q07890;Q7Z628;Q7Z6J4;Q3KR16;O94827;P10911;Q9NZM3;Q6ZV73;Q6XZF7;Q86VW2;Q8TCU6}
	Pathogen[sseL Q8ZNG2] interacts with 65 human partners:{Q9H8V3;O60229;Q9NZN5;Q92888;Q12979;Q15052;Q13972;Q96Q42;Q8IW93;Q14155;Q6ZNL6;Q9H7P9;O94989;Q9NR80;P52735;Q5VV41;O43307;Q9Y4F1;A1L390;Q5JSP0;Q07889;O94887;Q6ZSZ5;Q9ULL1;Q96M96;Q9UKW4;Q96N96;Q92974;O15013;P98174;Q8N5V2;A1IGU5;Q96PE2;Q9NR81;Q13009;Q9HCE6;Q8IVF5;Q96PX9;P15498;Q12774;Q96DR7;O15068;O75962;O15085;P11274;Q5VST9;Q12802;Q70Z35;Q15811;Q9BZ29;Q8N4T4;O14827;Q8N1W1;Q07890;Q6ZR37;Q7Z628;Q7Z6J4;Q3KR16;O94827;P10911;Q9NZM3;Q6ZV73;Q6XZF7;Q86VW2;Q8TCU6}
	Pathogen[sipB Q56134] interacts with 59 human partners:{Q9H8V3;O60229;Q9NZN5;Q92888;Q12979;Q15052;Q13972;Q96Q42;Q8IW93;Q14155;Q6ZNL6;Q9H7P9;O94989;Q9NR80;P52735;Q5VV41;O43307;Q9Y4F1;Q5JSP0;Q07889;O94887;Q6ZSZ5;Q9ULL1;Q96M96;Q9UKW4;Q96N96;Q92974;O15013;P98174;Q8N5V2;A1IGU5;Q96PE2;Q9NR81;Q13009;Q9HCE6;Q8IVF5;P15498;Q12774;O15068;O75962;O15085;P11274;Q5VST9;Q12802;Q70Z35;Q15811;Q9BZ29;O14827;Q07890;Q7Z628;Q7Z6J4;Q3KR16;O94827;P10911;Q9NZM3;Q6ZV73;Q6XZF7;Q86VW2;Q8TCU6}
	Pathogen[sopA Q8ZNR3] interacts with 69 human partners:{Q9H8V3;O60229;Q9NZN5;Q92888;Q12979;Q15052;Q13972;Q96Q42;Q8IW93;Q14155;Q6ZNL6;Q9H7P9;O94989;Q9NR80;A8MVX0;P52735;Q5VV41;O43307;Q9Y4F1;A1L390;Q5JSP0;Q07889;O94887;Q6ZSZ5;Q9ULL1;Q5JSL3;Q96M96;Q9UKW4;Q96N96;Q92974;O15013;P98174;Q8N5V2;Q008S8;A1IGU5;Q96PE2;Q9NR81;Q13009;Q9HCE6;Q8IVF5;Q96PX9;P15498;Q12774;Q58EX7;Q96DR7;O15068;O75962;O15085;P11274;Q5VST9;Q12802;Q70Z35;Q15811;Q9BZ29;Q8N4T4;O14827;Q8N1W1;Q07890;Q6ZR37;Q7Z628;Q7Z6J4;Q3KR16;O94827;P10911;Q9NZM3;Q6ZV73;Q6XZF7;Q86VW2;Q8TCU6}
	Pathogen[sseJ Q9FD10] interacts with 63 human partners:{Q9H8V3;O60229;Q9NZN5;Q92888;Q12979;Q15052;Q13972;Q96Q42;Q8IW93;Q14155;Q6ZNL6;Q9H7P9;O94989;Q9NR80;P52735;Q5VV41;O43307;Q9Y4F1;A1L390;Q5JSP0;Q07889;O94887;Q6ZSZ5;Q9ULL1;Q96M96;Q9UKW4;Q96N96;Q92974;O15013;P98174;Q8N5V2;A1IGU5;Q96PE2;Q9NR81;Q13009;Q9HCE6;Q8IVF5;Q96PX9;P15498;Q12774;O15068;O75962;O15085;P11274;Q5VST9;Q12802;Q15811;Q9BZ29;Q8N4T4;O14827;Q8N1W1;Q07890;Q6ZR37;Q7Z628;Q7Z6J4;Q3KR16;O94827;P10911;Q9NZM3;Q6ZV73;Q6XZF7;Q86VW2;Q8TCU6}
	Pathogen[sseI Q8ZQ79] interacts with 67 human partners:{Q9H8V3;O60229;Q9NZN5;Q92888;Q12979;Q15052;Q13972;Q96Q42;Q8IW93;Q14155;Q6ZNL6;Q9H7P9;O94989;Q9NR80;A8MVX0;P52735;Q5VV41;O43307;Q9Y4F1;A1L390;Q5JSP0;Q07889;O94887;Q6ZSZ5;Q9ULL1;Q96M96;Q9UKW4;Q96N96;Q92974;O15013;P98174;Q8N5V2;Q008S8;A1IGU5;Q96PE2;Q9NR81;Q13009;Q9HCE6;Q8IVF5;Q96PX9;P15498;Q12774;Q96DR7;O15068;O75962;O15085;P11274;Q5VST9;Q12802;Q70Z35;Q15811;Q9BZ29;Q8N4T4;O14827;Q8N1W1;Q07890;Q6ZR37;Q7Z628;Q7Z6J4;Q3KR16;O94827;P10911;Q9NZM3;Q6ZV73;Q6XZF7;Q86VW2;Q8TCU6}
	Pathogen[sipA P0CL52] interacts with 68 human partners:{Q9H8V3;O60229;Q9NZN5;Q92888;Q12979;Q15052;Q13972;Q96Q42;Q8IW93;Q14155;Q6ZNL6;Q9H7P9;O94989;Q9NR80;A8MVX0;P52735;Q5VV41;O43307;Q9Y4F1;A1L390;Q5JSP0;Q07889;O94887;Q6ZSZ5;Q9ULL1;Q5JSL3;Q96M96;Q9UKW4;Q96N96;Q92974;O15013;P98174;Q8N5V2;A1IGU5;Q96PE2;Q9NR81;Q13009;Q9HCE6;Q8IVF5;Q96PX9;P15498;Q12774;Q58EX7;Q96DR7;O15068;O75962;O15085;P11274;Q5VST9;Q12802;Q70Z35;Q15811;Q9BZ29;Q8N4T4;O14827;Q8N1W1;Q07890;Q6ZR37;Q7Z628;Q7Z6J4;Q3KR16;O94827;P10911;Q9NZM3;Q6ZV73;Q6XZF7;Q86VW2;Q8TCU6}
[Cluster 111]GO:0004860+F	molecular_function	[name] protein kinase inhibitor activity	[def] "Stops, prevents or reduces the activity of a protein kinase, an enzyme which phosphorylates a protein." [GOC
	Pathogen[sseG O84952] interacts with 14 human partners:{Q96RU7;P38936;P49918;Q92519;Q9UQF2;Q9H2K8;Q96RU8;P46527;Q99653;Q96BS2;Q9UD71;O14543;O15524;Q96S95}
	Pathogen[spvB P74846] interacts with 14 human partners:{Q96RU7;P38936;P49918;Q92519;Q9UQF2;Q9H2K8;Q96RU8;P46527;Q99653;O60234;Q9UD71;O14543;O15524;Q96S95}
	Pathogen[spvC P0A2M9] interacts with 11 human partners:{Q96RU7;P38936;Q9UQF2;Q9H2K8;P46527;Q99653;Q96BS2;Q9UD71;O14543;O15524;Q96S95}
	Pathogen[sspH2 P0CE12] interacts with 5 human partners:{Q9UQF2;Q9H2K8;P46527;O14543;O15524}
	Pathogen[sopE O52623] interacts with 7 human partners:{Q96RU7;Q92519;Q9UQF2;Q9H2K8;Q96RU8;O14543;O15524}
	Pathogen[sopE2 Q7CQD4] interacts with 6 human partners:{Q96RU7;Q9UQF2;Q9H2K8;P46527;O14543;O15524}
	Pathogen[sopB O30916] interacts with 7 human partners:{Q96RU7;Q9UQF2;Q9H2K8;P46527;O14543;O15524;Q96S95}
	Pathogen[sopA E1WGZ9] interacts with 14 human partners:{Q96RU7;P38936;P49918;Q92519;Q9UQF2;Q9H2K8;Q96RU8;P46527;Q99653;Q96BS2;Q9UD71;O14543;O15524;Q96S95}
	Pathogen[avrA E1WAB0] interacts with 9 human partners:{Q96RU7;P38936;Q92519;Q9UQF2;Q9H2K8;Q96RU8;P46527;O14543;O15524}
	Pathogen[slrP Q8ZQQ2] interacts with 13 human partners:{Q96RU7;P38936;Q13217;Q9UQF2;Q9H2K8;P46527;Q99653;Q96BS2;Q9UD71;Q8WTR2;O14543;O15524;Q96S95}
	Pathogen[sptP P74873] interacts with 5 human partners:{Q96RU7;Q9UQF2;Q9H2K8;O14543;O15524}
[truncated: 3,268,119 more chars]
