# Supplementary material for: AdaBoost Based Multi-Instance Transfer Learning for Predicting Proteome-Wide Interactions between Salmonella and Human Proteins
Source: PLoS One. 2014 Oct 17;9(10):e110488. doi: 10.1371/journal.pone.0110488 (PMC4212833; doi:10.1371/journal.pone.0110488)
Supplement: File S5 — Text file contains the clusters of interacting human partners that are localized in specific cellular compartments. All the 25 Salmonella proteins are involved in the predicted PPI sub-networks. (XML) [file pone.0110488.s005.xml]

[Cluster 1]GO:0001931+C	cellular_component	[name] uropod	[def] "A membrane projection with related cytoskeletal components at the trailing edge of a cell in the process of migrating or being activated, found on the opposite side of the cell from the leading edge or immunological synapse, respectively." [GOC
	Pathogen[sseG O84952] interacts with 5 human partners:{O14986;P26038;P35579;P15311;O60331}
	Pathogen[spvB P74846] interacts with 5 human partners:{O14986;P26038;P35579;P15311;O60331}
	Pathogen[spvC P0A2M9] interacts with 5 human partners:{O14986;P26038;P35579;P15311;O60331}
	Pathogen[sspH2 P0CE12] interacts with 5 human partners:{O14986;P26038;P35579;P15311;O60331}
	Pathogen[sopE O52623] interacts with 4 human partners:{P26038;P35579;P15311;O60331}
	Pathogen[sopE2 Q7CQD4] interacts with 5 human partners:{O14986;P26038;P35579;P15311;O60331}
	Pathogen[sopB O30916] interacts with 5 human partners:{O14986;P26038;P35579;P15311;O60331}
	Pathogen[sopA E1WGZ9] interacts with 5 human partners:{O14986;P26038;P35579;P15311;O60331}
	Pathogen[avrA E1WAB0] interacts with 5 human partners:{O14986;P26038;P35579;P15311;O60331}
	Pathogen[slrP Q8ZQQ2] interacts with 5 human partners:{O14986;P26038;P35579;P15311;O60331}
	Pathogen[sptP P74873] interacts with 4 human partners:{P26038;P35579;P15311;O60331}
	Pathogen[sipA E1WAC6] interacts with 5 human partners:{O14986;P26038;P35579;P15311;O60331}
	Pathogen[sseF O84951] interacts with 5 human partners:{O14986;P26038;P35579;P15311;O60331}
	Pathogen[spiC P0CZ04] interacts with 5 human partners:{O14986;P26038;P35579;P15311;O60331}
	Pathogen[pipB2 Q8ZMM8] interacts with 5 human partners:{O14986;P26038;P35579;P15311;O60331}
	Pathogen[sspH1 A4D0H6] interacts with 5 human partners:{O14986;P26038;P35579;P15311;O60331}
	Pathogen[sipC E1WAC8] interacts with 5 human partners:{O14986;P26038;P35579;P15311;O60331}
	Pathogen[sifA Q56061] interacts with 5 human partners:{O14986;P26038;P35579;P15311;O60331}
	Pathogen[sipC P0CL47] interacts with 5 human partners:{O14986;P26038;P35579;P15311;O60331}
	Pathogen[sseL Q8ZNG2] interacts with 5 human partners:{O14986;P26038;P35579;P15311;O60331}
	Pathogen[sipB Q56134] interacts with 5 human partners:{O14986;P26038;P35579;P15311;O60331}
	Pathogen[sopA Q8ZNR3] interacts with 5 human partners:{O14986;P26038;P35579;P15311;O60331}
	Pathogen[sseJ Q9FD10] interacts with 5 human partners:{O14986;P26038;P35579;P15311;O60331}
	Pathogen[sseI Q8ZQ79] interacts with 5 human partners:{O14986;P26038;P35579;P15311;O60331}
	Pathogen[sipA P0CL52] interacts with 5 human partners:{O14986;P26038;P35579;P15311;O60331}
[Cluster 2]GO:0016028+C	cellular_component	[name] rhabdomere	[def] "The specialized microvilli-containing organelle on the apical surfaces of a photoreceptor cell containing the visual pigment rhodopsin and most of the proteins involved in phototransduction." [GOC
	Pathogen[sseG O84952] interacts with 1 human partners:{Q12866}
	Pathogen[spvB P74846] interacts with 1 human partners:{Q12866}
	Pathogen[spvC P0A2M9] interacts with 1 human partners:{Q12866}
	Pathogen[sspH2 P0CE12] interacts with 1 human partners:{Q12866}
	Pathogen[sopE O52623] interacts with 1 human partners:{Q12866}
	Pathogen[sopE2 Q7CQD4] interacts with 1 human partners:{Q12866}
	Pathogen[sopB O30916] interacts with 1 human partners:{Q12866}
	Pathogen[sopA E1WGZ9] interacts with 1 human partners:{Q12866}
	Pathogen[avrA E1WAB0] interacts with 1 human partners:{Q12866}
	Pathogen[slrP Q8ZQQ2] interacts with 1 human partners:{Q12866}
	Pathogen[sptP P74873] interacts with 1 human partners:{Q12866}
	Pathogen[sipA E1WAC6] interacts with 1 human partners:{Q12866}
	Pathogen[sseF O84951] interacts with 1 human partners:{Q12866}
	Pathogen[spiC P0CZ04] interacts with 1 human partners:{Q12866}
	Pathogen[pipB2 Q8ZMM8] interacts with 1 human partners:{Q12866}
	Pathogen[sspH1 A4D0H6] interacts with 1 human partners:{Q12866}
	Pathogen[sipC E1WAC8] interacts with 1 human partners:{Q12866}
	Pathogen[sifA Q56061] interacts with 1 human partners:{Q12866}
	Pathogen[sipC P0CL47] interacts with 1 human partners:{Q12866}
	Pathogen[sseL Q8ZNG2] interacts with 1 human partners:{Q12866}
	Pathogen[sipB Q56134] interacts with 1 human partners:{Q12866}
	Pathogen[sopA Q8ZNR3] interacts with 1 human partners:{Q12866}
	Pathogen[sseJ Q9FD10] interacts with 1 human partners:{Q12866}
	Pathogen[sseI Q8ZQ79] interacts with 1 human partners:{Q12866}
	Pathogen[sipA P0CL52] interacts with 1 human partners:{Q12866}
[Cluster 3]GO:0016459+C	cellular_component	[name] myosin complex	[def] "A protein complex, formed of one or more myosin heavy chains plus associated light chains and other proteins, that functions as a molecular motor_ uses the energy of ATP hydrolysis to move actin filaments or to move vesicles or other cargo on fixed actin filaments_ has magnesium-ATPase activity and binds actin. Myosin classes are distinguished based on sequence features of the motor, or head, domain, but also have distinct tail regions that are believed to bind specific cargoes." [GOC
	Pathogen[sseG O84952] interacts with 49 human partners:{Q9HD67;Q9UBC5;P12883;P05976;P12829;A7E2Y1;Q7Z406;Q9ULV0;P12882;Q96FJ2;P35579;P13533;Q4L180;Q9Y623;Q8IUG5;B0I1T2;P35749;P24844;Q92614;Q96H55;Q13459;Q6PIF6;P11055;Q9Y4I1;Q9UKX3;Q9Y2K3;Q9UKN7;Q12965;Q9P2M7;Q96JP2;P13535;Q0VF96;Q8WXR4;P08590;Q9Y6X6;Q8NEV4;O00160;Q9UKX2;P35580;Q9UM54;P10916;O94832;P60660;O43795;Q13402;Q9NQX4;O00159;P14649;B2RTY4}
	Pathogen[spvB P74846] interacts with 51 human partners:{Q9HD67;Q9UBC5;P12883;P05976;P12829;A7E2Y1;Q7Z406;Q9ULV0;P12882;Q96FJ2;P35579;P13533;Q4L180;Q9Y623;Q8IUG5;B0I1T2;P35749;P24844;Q92614;Q96H55;Q13459;Q6PIF6;P11055;Q9Y4I1;Q9UKX3;Q9Y2K3;Q9UKN7;Q12965;O14950;Q9P2M7;Q96JP2;P13535;Q8N1T3;Q0VF96;Q8WXR4;P08590;Q9Y6X6;Q8NEV4;O00160;Q9UKX2;P35580;Q9UM54;P10916;O94832;P60660;O43795;Q13402;Q9NQX4;O00159;P14649;B2RTY4}
	Pathogen[spvC P0A2M9] interacts with 46 human partners:{Q9HD67;Q9UBC5;P12883;P12829;A7E2Y1;Q7Z406;Q9ULV0;P12882;Q96FJ2;P35579;P13533;Q9Y623;Q8IUG5;B0I1T2;P35749;P24844;Q92614;Q96H55;Q13459;Q6PIF6;P11055;Q9Y4I1;Q9UKX3;Q9Y2K3;Q9UKN7;Q12965;Q9P2M7;Q96JP2;P13535;Q0VF96;Q8WXR4;Q9Y6X6;Q8NEV4;O00160;Q9UKX2;P35580;Q9UM54;P10916;O94832;P60660;O43795;Q13402;Q9NQX4;O00159;P14649;B2RTY4}
	Pathogen[sspH2 P0CE12] interacts with 34 human partners:{Q9HD67;Q9UBC5;P12883;Q7Z406;Q9ULV0;P12882;Q96FJ2;P35579;P13533;Q9Y623;Q8IUG5;P35749;Q92614;Q96H55;Q13459;P11055;Q9Y4I1;Q9Y2K3;Q9UKN7;Q12965;Q96JP2;P13535;Q8WXR4;Q9Y6X6;Q8NEV4;Q9UKX2;P35580;Q9UM54;P10916;P60660;O43795;Q13402;P14649;B2RTY4}
	Pathogen[sopE O52623] interacts with 43 human partners:{Q9HD67;Q9UBC5;P12883;A7E2Y1;Q7Z406;Q9ULV0;P12882;Q96FJ2;P35579;P13533;Q4L180;Q9Y623;Q8IUG5;B0I1T2;P35749;Q92614;Q96H55;Q13459;Q6PIF6;P11055;Q9Y4I1;Q9UKX3;Q9Y2K3;Q9UKN7;Q12965;Q96JP2;P13535;Q8N1T3;Q0VF96;Q8WXR4;Q9Y6X6;Q8NEV4;O00160;Q9UKX2;P35580;Q9UM54;P10916;O94832;O43795;Q13402;Q9NQX4;O00159;B2RTY4}
	Pathogen[sopE2 Q7CQD4] interacts with 35 human partners:{Q9HD67;Q9UBC5;P12883;Q7Z406;Q9ULV0;P12882;P35579;P13533;Q9Y623;Q8IUG5;P35749;Q92614;Q96H55;Q13459;P11055;Q9Y4I1;Q9UKX3;Q9Y2K3;Q9UKN7;Q12965;Q96JP2;P13535;Q8WXR4;Q9Y6X6;Q8NEV4;Q9UKX2;P35580;Q9UM54;P10916;P60660;O43795;Q13402;O00159;P14649;B2RTY4}
	Pathogen[sopB O30916] interacts with 39 human partners:{Q9HD67;Q9UBC5;P12883;A7E2Y1;Q7Z406;Q9ULV0;P12882;P35579;P13533;Q9Y623;Q8IUG5;B0I1T2;P35749;Q92614;Q96H55;Q13459;Q6PIF6;P11055;Q9Y4I1;Q9UKX3;Q9Y2K3;Q9UKN7;Q12965;Q96JP2;P13535;Q8WXR4;Q9Y6X6;Q8NEV4;Q9UKX2;P35580;Q9UM54;P10916;O94832;O43795;Q13402;Q9NQX4;O00159;P14649;B2RTY4}
	Pathogen[sopA E1WGZ9] interacts with 49 human partners:{Q9HD67;Q9UBC5;P12883;P05976;P12829;A7E2Y1;Q7Z406;Q9ULV0;P12882;Q96FJ2;P35579;P13533;Q4L180;Q9Y623;Q8IUG5;B0I1T2;P35749;P24844;Q92614;Q96H55;Q13459;Q6PIF6;P11055;Q9Y4I1;Q9UKX3;Q9Y2K3;Q9UKN7;Q12965;Q9P2M7;Q96JP2;P13535;Q0VF96;Q8WXR4;P08590;Q9Y6X6;Q8NEV4;O00160;Q9UKX2;P35580;Q9UM54;P10916;O94832;P60660;O43795;Q13402;Q9NQX4;O00159;P14649;B2RTY4}
	Pathogen[avrA E1WAB0] interacts with 39 human partners:{Q9HD67;Q9UBC5;P12883;Q7Z406;Q9ULV0;P12882;Q96FJ2;P35579;P13533;Q4L180;Q9Y623;Q8IUG5;P35749;Q92614;Q96H55;Q13459;Q6PIF6;P11055;Q9Y4I1;Q9UKX3;Q9Y2K3;Q9UKN7;Q12965;Q96JP2;P13535;Q0VF96;Q8WXR4;Q9Y6X6;Q8NEV4;Q9UKX2;P35580;Q9UM54;P10916;P60660;O43795;Q13402;O00159;P14649;B2RTY4}
	Pathogen[slrP Q8ZQQ2] interacts with 50 human partners:{Q9HD67;Q9UBC5;P12883;P05976;P12829;A7E2Y1;Q7Z406;Q9ULV0;P12882;Q96FJ2;P35579;P13533;Q4L180;Q9Y623;Q8IUG5;P35749;P24844;Q92614;Q96H55;Q13459;Q6PIF6;P11055;Q9Y4I1;Q9UKX3;Q9Y2K3;Q9UKN7;Q12965;O14950;Q96JP2;P13535;Q8N1T3;Q0VF96;Q8WXR4;P08590;Q9Y6X6;Q8NEV4;O00160;Q9UKX2;P35580;Q9UM54;P10916;O94832;P60660;O43795;Q96LC9;Q13402;Q9NQX4;O00159;P14649;B2RTY4}
	Pathogen[sptP P74873] interacts with 35 human partners:{Q9HD67;Q9UBC5;P12883;Q7Z406;Q9ULV0;P12882;P35579;P13533;Q9Y623;Q8IUG5;P35749;Q92614;Q96H55;Q13459;Q6PIF6;P11055;Q9Y4I1;Q9UKX3;Q9Y2K3;Q9UKN7;Q12965;Q96JP2;P13535;Q8WXR4;Q9Y6X6;Q8NEV4;Q9UKX2;P35580;Q9UM54;P10916;O43795;Q13402;O00159;P14649;B2RTY4}
	Pathogen[sipA E1WAC6] interacts with 49 human partners:{Q9HD67;Q9UBC5;P12883;P05976;P12829;A7E2Y1;Q7Z406;Q9ULV0;P12882;Q96FJ2;P35579;P13533;Q4L180;Q9Y623;Q8IUG5;B0I1T2;P35749;P24844;Q92614;Q96H55;Q13459;Q6PIF6;P11055;Q9Y4I1;Q9UKX3;Q9Y2K3;Q9UKN7;Q12965;Q9P2M7;Q96JP2;P13535;Q0VF96;Q8WXR4;P08590;Q9Y6X6;Q8NEV4;O00160;Q9UKX2;P35580;Q9UM54;P10916;O94832;P60660;O43795;Q13402;Q9NQX4;O00159;P14649;B2RTY4}
	Pathogen[sseF O84951] interacts with 49 human partners:{Q9HD67;Q9UBC5;P12883;P05976;P12829;A7E2Y1;Q7Z406;Q9ULV0;P12882;Q96FJ2;P35579;P13533;Q4L180;Q9Y623;Q8IUG5;B0I1T2;P35749;P24844;Q92614;Q96H55;Q13459;Q6PIF6;P11055;Q9Y4I1;Q9UKX3;Q9Y2K3;Q9UKN7;Q12965;Q9P2M7;Q96JP2;P13535;Q0VF96;Q8WXR4;P08590;Q9Y6X6;Q8NEV4;O00160;Q9UKX2;P35580;Q9UM54;P10916;O94832;P60660;O43795;Q13402;Q9NQX4;O00159;P14649;B2RTY4}
	Pathogen[spiC P0CZ04] interacts with 51 human partners:{Q9HD67;Q9UBC5;P12883;P05976;P12829;A7E2Y1;Q7Z406;Q9ULV0;P12882;Q96FJ2;P35579;P13533;Q4L180;Q9Y623;Q8IUG5;B0I1T2;P35749;P24844;Q92614;Q96H55;Q13459;Q6PIF6;P11055;Q9Y4I1;Q9UKX3;Q9Y2K3;Q9UKN7;Q12965;O14950;Q9P2M7;Q96JP2;P13535;Q8N1T3;Q0VF96;Q8WXR4;P08590;Q9Y6X6;Q8NEV4;O00160;Q9UKX2;P35580;Q9UM54;P10916;O94832;P60660;O43795;Q13402;Q9NQX4;O00159;P14649;B2RTY4}
	Pathogen[pipB2 Q8ZMM8] interacts with 42 human partners:{Q9HD67;Q9UBC5;P12883;A7E2Y1;Q7Z406;Q9ULV0;P12882;Q96FJ2;P35579;P13533;Q9Y623;Q8IUG5;B0I1T2;P35749;Q92614;Q96H55;Q13459;Q6PIF6;P11055;Q9Y4I1;Q9UKX3;Q9Y2K3;Q9UKN7;Q12965;Q96JP2;P13535;Q0VF96;Q8WXR4;Q9Y6X6;Q8NEV4;Q9UKX2;P35580;Q9UM54;P10916;O94832;P60660;O43795;Q13402;Q9NQX4;O00159;P14649;B2RTY4}
	Pathogen[sspH1 A4D0H6] interacts with 43 human partners:{Q9HD67;Q9UBC5;P12883;P12829;A7E2Y1;Q7Z406;Q9ULV0;P12882;Q96FJ2;P35579;P13533;Q9Y623;Q8IUG5;B0I1T2;P35749;Q92614;Q96H55;Q13459;Q6PIF6;P11055;Q9Y4I1;Q9UKX3;Q9Y2K3;Q9UKN7;Q12965;Q9P2M7;Q96JP2;P13535;Q8WXR4;Q9Y6X6;Q8NEV4;Q9UKX2;P35580;Q9UM54;P10916;O94832;P60660;O43795;Q13402;Q9NQX4;O00159;P14649;B2RTY4}
	Pathogen[sipC E1WAC8] interacts with 41 human partners:{Q9HD67;Q9UBC5;P12883;A7E2Y1;Q7Z406;Q9ULV0;P12882;P35579;P13533;Q9Y623;Q8IUG5;B0I1T2;P35749;Q92614;Q96H55;Q13459;Q6PIF6;P11055;Q9Y4I1;Q9UKX3;Q9Y2K3;Q9UKN7;Q12965;Q96JP2;P13535;Q8WXR4;Q9Y6X6;Q8NEV4;O00160;Q9UKX2;P35580;Q9UM54;P10916;O94832;P60660;O43795;Q13402;Q9NQX4;O00159;P14649;B2RTY4}
	Pathogen[sifA Q56061] interacts with 48 human partners:{Q9HD67;Q9UBC5;P12883;P05976;P12829;A7E2Y1;Q7Z406;Q9ULV0;P12882;Q96FJ2;P35579;P13533;Q4L180;Q9Y623;Q8IUG5;B0I1T2;P35749;Q92614;Q96H55;Q13459;Q6PIF6;P11055;Q9Y4I1;Q9UKX3;Q9Y2K3;Q9UKN7;Q12965;Q96JP2;P13535;Q8N1T3;Q0VF96;Q8WXR4;P08590;Q9Y6X6;Q8NEV4;O00160;Q9UKX2;P35580;Q9UM54;P10916;O94832;P60660;O43795;Q13402;Q9NQX4;O00159;P14649;B2RTY4}
	Pathogen[sipC P0CL47] interacts with 41 human partners:{Q9HD67;Q9UBC5;P12883;A7E2Y1;Q7Z406;Q9ULV0;P12882;P35579;P13533;Q9Y623;Q8IUG5;B0I1T2;P35749;Q92614;Q96H55;Q13459;Q6PIF6;P11055;Q9Y4I1;Q9UKX3;Q9Y2K3;Q9UKN7;Q12965;Q96JP2;P13535;Q8WXR4;Q9Y6X6;Q8NEV4;O00160;Q9UKX2;P35580;Q9UM54;P10916;O94832;P60660;O43795;Q13402;Q9NQX4;O00159;P14649;B2RTY4}
	Pathogen[sseL Q8ZNG2] interacts with 47 human partners:{Q9HD67;Q9UBC5;P12883;P05976;P12829;A7E2Y1;Q7Z406;Q9ULV0;P12882;Q96FJ2;P35579;P13533;Q4L180;Q9Y623;Q8IUG5;B0I1T2;P35749;Q92614;Q96H55;Q13459;Q6PIF6;P11055;Q9Y4I1;Q9UKX3;Q9Y2K3;Q9UKN7;Q12965;Q96JP2;P13535;Q0VF96;Q8WXR4;P08590;Q9Y6X6;Q8NEV4;O00160;Q9UKX2;P35580;Q9UM54;P10916;O94832;P60660;O43795;Q13402;Q9NQX4;O00159;P14649;B2RTY4}
	Pathogen[sipB Q56134] interacts with 38 human partners:{Q9HD67;Q9UBC5;P12883;A7E2Y1;Q7Z406;Q9ULV0;P12882;P35579;P13533;Q9Y623;Q8IUG5;B0I1T2;P35749;Q92614;Q96H55;Q13459;Q6PIF6;P11055;Q9Y4I1;Q9UKX3;Q9Y2K3;Q9UKN7;Q12965;Q96JP2;P13535;Q8WXR4;Q9Y6X6;Q8NEV4;Q9UKX2;P35580;Q9UM54;P10916;O94832;O43795;Q13402;Q9NQX4;O00159;B2RTY4}
	Pathogen[sopA Q8ZNR3] interacts with 49 human partners:{Q9HD67;Q9UBC5;P12883;P05976;P12829;A7E2Y1;Q7Z406;Q9ULV0;P12882;Q96FJ2;P35579;P13533;Q4L180;Q9Y623;Q8IUG5;B0I1T2;P35749;P24844;Q92614;Q96H55;Q13459;Q6PIF6;P11055;Q9Y4I1;Q9UKX3;Q9Y2K3;Q9UKN7;Q12965;Q9P2M7;Q96JP2;P13535;Q0VF96;Q8WXR4;P08590;Q9Y6X6;Q8NEV4;O00160;Q9UKX2;P35580;Q9UM54;P10916;O94832;P60660;O43795;Q13402;Q9NQX4;O00159;P14649;B2RTY4}
	Pathogen[sseJ Q9FD10] interacts with 46 human partners:{Q9HD67;Q9UBC5;P12883;P05976;P12829;A7E2Y1;Q7Z406;Q9ULV0;P12882;Q96FJ2;P35579;P13533;Q4L180;Q9Y623;Q8IUG5;B0I1T2;P35749;Q92614;Q96H55;Q13459;Q6PIF6;P11055;Q9Y4I1;Q9UKX3;Q9Y2K3;Q9UKN7;Q12965;Q96JP2;P13535;Q0VF96;Q8WXR4;Q9Y6X6;Q8NEV4;O00160;Q9UKX2;P35580;Q9UM54;P10916;O94832;P60660;O43795;Q13402;Q9NQX4;O00159;P14649;B2RTY4}
	Pathogen[sseI Q8ZQ79] interacts with 44 human partners:{Q9HD67;Q9UBC5;P12883;A7E2Y1;Q7Z406;Q9ULV0;P12882;Q96FJ2;P35579;P13533;Q4L180;Q9Y623;Q8IUG5;B0I1T2;P35749;Q92614;Q96H55;Q13459;Q6PIF6;P11055;Q9Y4I1;Q9UKX3;Q9Y2K3;Q9UKN7;Q12965;Q96JP2;P13535;Q0VF96;Q8WXR4;Q9Y6X6;Q8NEV4;O00160;Q9UKX2;P35580;Q9UM54;P10916;O94832;P60660;O43795;Q13402;Q9NQX4;O00159;P14649;B2RTY4}
	Pathogen[sipA P0CL52] interacts with 49 human partners:{Q9HD67;Q9UBC5;P12883;P05976;P12829;A7E2Y1;Q7Z406;Q9ULV0;P12882;Q96FJ2;P35579;P13533;Q4L180;Q9Y623;Q8IUG5;B0I1T2;P35749;P24844;Q92614;Q96H55;Q13459;Q6PIF6;P11055;Q9Y4I1;Q9UKX3;Q9Y2K3;Q9UKN7;Q12965;Q9P2M7;Q96JP2;P13535;Q0VF96;Q8WXR4;P08590;Q9Y6X6;Q8NEV4;O00160;Q9UKX2;P35580;Q9UM54;P10916;O94832;P60660;O43795;Q13402;Q9NQX4;O00159;P14649;B2RTY4}
[Cluster 4]GO:0043227+C	cellular_component	[name] membrane-bounded organelle	[def] "Organized structure of distinctive morphology and function, bounded by a single or double lipid bilayer membrane. Includes the nucleus, mitochondria, plastids, vacuoles, and vesicles. Excludes the plasma membrane." [GOC
	Pathogen[sseG O84952] interacts with 2 human partners:{P33176;P49841}
	Pathogen[spvB P74846] interacts with 2 human partners:{P33176;P49841}
	Pathogen[spvC P0A2M9] interacts with 2 human partners:{P33176;P49841}
	Pathogen[sspH2 P0CE12] interacts with 2 human partners:{P33176;P49841}
	Pathogen[sopE O52623] interacts with 2 human partners:{P33176;P49841}
	Pathogen[sopE2 Q7CQD4] interacts with 2 human partners:{P33176;P49841}
	Pathogen[sopB O30916] interacts with 2 human partners:{P33176;P49841}
	Pathogen[sopA E1WGZ9] interacts with 2 human partners:{P33176;P49841}
	Pathogen[avrA E1WAB0] interacts with 2 human partners:{P33176;P49841}
	Pathogen[slrP Q8ZQQ2] interacts with 2 human partners:{P33176;P49841}
	Pathogen[sptP P74873] interacts with 2 human partners:{P33176;P49841}
	Pathogen[sipA E1WAC6] interacts with 2 human partners:{P33176;P49841}
	Pathogen[sseF O84951] interacts with 2 human partners:{P33176;P49841}
	Pathogen[spiC P0CZ04] interacts with 2 human partners:{P33176;P49841}
	Pathogen[pipB2 Q8ZMM8] interacts with 2 human partners:{P33176;P49841}
	Pathogen[sspH1 A4D0H6] interacts with 2 human partners:{P33176;P49841}
	Pathogen[sipC E1WAC8] interacts with 2 human partners:{P33176;P49841}
	Pathogen[sifA Q56061] interacts with 2 human partners:{P33176;P49841}
	Pathogen[sipC P0CL47] interacts with 2 human partners:{P33176;P49841}
	Pathogen[sseL Q8ZNG2] interacts with 2 human partners:{P33176;P49841}
	Pathogen[sipB Q56134] interacts with 2 human partners:{P33176;P49841}
	Pathogen[sopA Q8ZNR3] interacts with 2 human partners:{P33176;P49841}
	Pathogen[sseJ Q9FD10] interacts with 2 human partners:{P33176;P49841}
	Pathogen[sseI Q8ZQ79] interacts with 2 human partners:{P33176;P49841}
	Pathogen[sipA P0CL52] interacts with 2 human partners:{P33176;P49841}
[Cluster 5]GO:0016593+C	cellular_component	[name] Cdc73/Paf1 complex	[def] "A multiprotein complex that associates with RNA polymerase II and general RNA polymerase II transcription factor complexes and may be involved in both transcriptional initiation and elongation. In Saccharomyces the complex contains Paf1p, Cdc73p, Ctr9p, Rtf1p, and Leo1p." [PMID
	Pathogen[sseG O84952] interacts with 1 human partners:{Q9GZS3}
	Pathogen[spvB P74846] interacts with 1 human partners:{Q9GZS3}
	Pathogen[spvC P0A2M9] interacts with 1 human partners:{Q9GZS3}
	Pathogen[sspH2 P0CE12] interacts with 1 human partners:{Q9GZS3}
	Pathogen[sopE O52623] interacts with 1 human partners:{Q9GZS3}
	Pathogen[sopE2 Q7CQD4] interacts with 1 human partners:{Q9GZS3}
	Pathogen[sopB O30916] interacts with 1 human partners:{Q9GZS3}
	Pathogen[sopA E1WGZ9] interacts with 1 human partners:{Q9GZS3}
	Pathogen[avrA E1WAB0] interacts with 1 human partners:{Q9GZS3}
	Pathogen[slrP Q8ZQQ2] interacts with 1 human partners:{Q9GZS3}
	Pathogen[sptP P74873] interacts with 1 human partners:{Q9GZS3}
	Pathogen[sipA E1WAC6] interacts with 1 human partners:{Q9GZS3}
	Pathogen[sseF O84951] interacts with 1 human partners:{Q9GZS3}
	Pathogen[spiC P0CZ04] interacts with 1 human partners:{Q9GZS3}
	Pathogen[pipB2 Q8ZMM8] interacts with 1 human partners:{Q9GZS3}
	Pathogen[sspH1 A4D0H6] interacts with 1 human partners:{Q9GZS3}
	Pathogen[sipC E1WAC8] interacts with 1 human partners:{Q9GZS3}
	Pathogen[sifA Q56061] interacts with 1 human partners:{Q9GZS3}
	Pathogen[sipC P0CL47] interacts with 1 human partners:{Q9GZS3}
	Pathogen[sseL Q8ZNG2] interacts with 1 human partners:{Q9GZS3}
	Pathogen[sipB Q56134] interacts with 1 human partners:{Q9GZS3}
	Pathogen[sopA Q8ZNR3] interacts with 1 human partners:{Q9GZS3}
	Pathogen[sseJ Q9FD10] interacts with 1 human partners:{Q9GZS3}
	Pathogen[sseI Q8ZQ79] interacts with 1 human partners:{Q9GZS3}
	Pathogen[sipA P0CL52] interacts with 1 human partners:{Q9GZS3}
[Cluster 6]GO:0034704+C	cellular_component	[name] calcium channel complex	[def] "An ion channel complex through which calcium ions pass." [GOC
	Pathogen[sseG O84952] interacts with 1 human partners:{P68106}
	Pathogen[spvB P74846] interacts with 1 human partners:{P68106}
	Pathogen[spvC P0A2M9] interacts with 1 human partners:{P68106}
	Pathogen[sspH2 P0CE12] interacts with 2 human partners:{P68106;Q13023}
	Pathogen[sopE O52623] interacts with 1 human partners:{P68106}
	Pathogen[sopE2 Q7CQD4] interacts with 1 human partners:{P68106}
	Pathogen[sopB O30916] interacts with 1 human partners:{P68106}
	Pathogen[sopA E1WGZ9] interacts with 2 human partners:{P68106;Q13023}
	Pathogen[avrA E1WAB0] interacts with 2 human partners:{P68106;Q13023}
	Pathogen[slrP Q8ZQQ2] interacts with 3 human partners:{P68106;Q13023;Q15257}
	Pathogen[sptP P74873] interacts with 1 human partners:{P68106}
	Pathogen[sipA E1WAC6] interacts with 1 human partners:{P68106}
	Pathogen[sseF O84951] interacts with 1 human partners:{P68106}
	Pathogen[spiC P0CZ04] interacts with 1 human partners:{P68106}
	Pathogen[pipB2 Q8ZMM8] interacts with 1 human partners:{P68106}
	Pathogen[sspH1 A4D0H6] interacts with 1 human partners:{P68106}
	Pathogen[sipC E1WAC8] interacts with 1 human partners:{P68106}
	Pathogen[sifA Q56061] interacts with 2 human partners:{P68106;Q13023}
	Pathogen[sipC P0CL47] interacts with 1 human partners:{P68106}
	Pathogen[sseL Q8ZNG2] interacts with 1 human partners:{P68106}
	Pathogen[sipB Q56134] interacts with 1 human partners:{P68106}
	Pathogen[sopA Q8ZNR3] interacts with 2 human partners:{P68106;Q13023}
	Pathogen[sseJ Q9FD10] interacts with 1 human partners:{P68106}
	Pathogen[sseI Q8ZQ79] interacts with 2 human partners:{P68106;Q13023}
	Pathogen[sipA P0CL52] interacts with 1 human partners:{P68106}
[Cluster 7]GO:0005671+C	cellular_component	[name] Ada2/Gcn5/Ada3 transcription activator complex	[def] "A multiprotein complex that possesses histone acetyltransferase and is involved in regulation of transcription. The budding yeast complex includes Gcn5p, two proteins of the Ada family, and two TBP-associate proteins (TAFs)_ analogous complexes in other species have analogous compositions, and usually contain homologs of the yeast proteins." [PMID
	Pathogen[sseG O84952] interacts with 2 human partners:{P61964;O43318}
	Pathogen[spvB P74846] interacts with 1 human partners:{O43318}
	Pathogen[spvC P0A2M9] interacts with 1 human partners:{O43318}
	Pathogen[sspH2 P0CE12] interacts with 1 human partners:{O43318}
	Pathogen[sopE O52623] interacts with 1 human partners:{O43318}
	Pathogen[sopE2 Q7CQD4] interacts with 1 human partners:{O43318}
	Pathogen[sopB O30916] interacts with 1 human partners:{O43318}
	Pathogen[sopA E1WGZ9] interacts with 3 human partners:{P61964;O43318;P51610}
	Pathogen[avrA E1WAB0] interacts with 1 human partners:{O43318}
	Pathogen[slrP Q8ZQQ2] interacts with 1 human partners:{O43318}
	Pathogen[sptP P74873] interacts with 1 human partners:{O43318}
	Pathogen[sipA E1WAC6] interacts with 2 human partners:{P61964;O43318}
	Pathogen[sseF O84951] interacts with 2 human partners:{P61964;O43318}
	Pathogen[spiC P0CZ04] interacts with 2 human partners:{P61964;O43318}
	Pathogen[pipB2 Q8ZMM8] interacts with 1 human partners:{O43318}
	Pathogen[sspH1 A4D0H6] interacts with 1 human partners:{O43318}
	Pathogen[sipC E1WAC8] interacts with 1 human partners:{O43318}
	Pathogen[sifA Q56061] interacts with 2 human partners:{O43318;P51610}
	Pathogen[sipC P0CL47] interacts with 1 human partners:{O43318}
	Pathogen[sseL Q8ZNG2] interacts with 1 human partners:{O43318}
	Pathogen[sipB Q56134] interacts with 1 human partners:{O43318}
	Pathogen[sopA Q8ZNR3] interacts with 3 human partners:{P61964;O43318;P51610}
	Pathogen[sseJ Q9FD10] interacts with 2 human partners:{O43318;P51610}
	Pathogen[sseI Q8ZQ79] interacts with 2 human partners:{O43318;P51610}
	Pathogen[sipA P0CL52] interacts with 2 human partners:{P61964;O43318}
[Cluster 8]GO:0060077+C	cellular_component	[name] inhibitory synapse	[def] "A synapse in which an action potential in the presynaptic cell reduces the probability of an action potential occurring in the postsynaptic cell." [GOC
	Pathogen[sseG O84952] interacts with 1 human partners:{Q9UPP2}
	Pathogen[spvB P74846] interacts with 1 human partners:{Q9UPP2}
	Pathogen[spvC P0A2M9] interacts with 1 human partners:{Q9UPP2}
	Pathogen[sspH2 P0CE12] interacts with 1 human partners:{Q9UPP2}
	Pathogen[sopE O52623] interacts with 1 human partners:{Q9UPP2}
	Pathogen[sopE2 Q7CQD4] interacts with 1 human partners:{Q9UPP2}
	Pathogen[sopB O30916] interacts with 1 human partners:{Q9UPP2}
	Pathogen[sopA E1WGZ9] interacts with 1 human partners:{Q9UPP2}
	Pathogen[avrA E1WAB0] interacts with 1 human partners:{Q9UPP2}
	Pathogen[slrP Q8ZQQ2] interacts with 1 human partners:{Q9UPP2}
	Pathogen[sptP P74873] interacts with 1 human partners:{Q9UPP2}
	Pathogen[sipA E1WAC6] interacts with 1 human partners:{Q9UPP2}
	Pathogen[sseF O84951] interacts with 1 human partners:{Q9UPP2}
	Pathogen[spiC P0CZ04] interacts with 1 human partners:{Q9UPP2}
	Pathogen[pipB2 Q8ZMM8] interacts with 1 human partners:{Q9UPP2}
	Pathogen[sspH1 A4D0H6] interacts with 1 human partners:{Q9UPP2}
	Pathogen[sipC E1WAC8] interacts with 1 human partners:{Q9UPP2}
	Pathogen[sifA Q56061] interacts with 1 human partners:{Q9UPP2}
	Pathogen[sipC P0CL47] interacts with 1 human partners:{Q9UPP2}
	Pathogen[sseL Q8ZNG2] interacts with 1 human partners:{Q9UPP2}
	Pathogen[sipB Q56134] interacts with 1 human partners:{Q9UPP2}
	Pathogen[sopA Q8ZNR3] interacts with 1 human partners:{Q9UPP2}
	Pathogen[sseJ Q9FD10] interacts with 1 human partners:{Q9UPP2}
	Pathogen[sseI Q8ZQ79] interacts with 1 human partners:{Q9UPP2}
	Pathogen[sipA P0CL52] interacts with 1 human partners:{Q9UPP2}
[Cluster 9]GO:0005773+C	cellular_component	[name] vacuole	[def] "A closed structure, found only in eukaryotic cells, that is completely surrounded by unit membrane and contains liquid material. Cells contain one or several vacuoles, that may have different functions from each other. Vacuoles have a diverse array of functions. They can act as a storage organelle for nutrients or waste products, as a degradative compartment, as a cost-effective way of increasing cell size, and as a homeostatic regulator controlling both turgor pressure and pH of the cytosol." [GOC
	Pathogen[sseG O84952] interacts with 2 human partners:{O14578;Q12846}
	Pathogen[spvB P74846] interacts with 2 human partners:{O14578;Q12846}
	Pathogen[spvC P0A2M9] interacts with 2 human partners:{O14578;Q12846}
	Pathogen[sspH2 P0CE12] interacts with 3 human partners:{O14578;Q12846;P53804}
	Pathogen[sopE O52623] interacts with 2 human partners:{O14578;Q12846}
	Pathogen[sopE2 Q7CQD4] interacts with 1 human partners:{O14578}
	Pathogen[sopB O30916] interacts with 2 human partners:{O14578;Q12846}
	Pathogen[sopA E1WGZ9] interacts with 3 human partners:{O14578;Q12846;P53804}
	Pathogen[avrA E1WAB0] interacts with 2 human partners:{O14578;Q12846}
	Pathogen[slrP Q8ZQQ2] interacts with 4 human partners:{O14578;Q12846;P53804;O60911}
	Pathogen[sptP P74873] interacts with 1 human partners:{O14578}
	Pathogen[sipA E1WAC6] interacts with 2 human partners:{O14578;Q12846}
	Pathogen[sseF O84951] interacts with 2 human partners:{O14578;Q12846}
	Pathogen[spiC P0CZ04] interacts with 2 human partners:{O14578;Q12846}
	Pathogen[pipB2 Q8ZMM8] interacts with 2 human partners:{O14578;Q12846}
	Pathogen[sspH1 A4D0H6] interacts with 2 human partners:{O14578;Q12846}
	Pathogen[sipC E1WAC8] interacts with 2 human partners:{O14578;Q12846}
	Pathogen[sifA Q56061] interacts with 2 human partners:{O14578;Q12846}
	Pathogen[sipC P0CL47] interacts with 2 human partners:{O14578;Q12846}
	Pathogen[sseL Q8ZNG2] interacts with 2 human partners:{O14578;Q12846}
	Pathogen[sipB Q56134] interacts with 2 human partners:{O14578;Q12846}
	Pathogen[sopA Q8ZNR3] interacts with 3 human partners:{O14578;Q12846;P53804}
	Pathogen[sseJ Q9FD10] interacts with 2 human partners:{O14578;Q12846}
	Pathogen[sseI Q8ZQ79] interacts with 1 human partners:{O14578}
	Pathogen[sipA P0CL52] interacts with 2 human partners:{O14578;Q12846}
[Cluster 10]GO:0000780+C	cellular_component	[name] condensed nuclear chromosome, centromeric region	[def] "The region of a condensed chromosome in the nucleus that includes the centromere and associated proteins, including the kinetochore. In monocentric chromosomes, this region corresponds to a single area of the chromosome, whereas in holocentric chromosomes, it is evenly distributed along the chromosome." [GOC
	Pathogen[sseG O84952] interacts with 4 human partners:{Q96GD4;P49450;Q5FBB7;O43683}
	Pathogen[spvB P74846] interacts with 4 human partners:{Q96GD4;P49450;Q5FBB7;O43683}
	Pathogen[spvC P0A2M9] interacts with 3 human partners:{Q96GD4;P49450;O43683}
	Pathogen[sspH2 P0CE12] interacts with 3 human partners:{Q96GD4;Q5FBB7;O43683}
	Pathogen[sopE O52623] interacts with 2 human partners:{Q96GD4;O43683}
	Pathogen[sopE2 Q7CQD4] interacts with 2 human partners:{Q96GD4;O43683}
	Pathogen[sopB O30916] interacts with 2 human partners:{Q96GD4;O43683}
	Pathogen[sopA E1WGZ9] interacts with 4 human partners:{Q96GD4;P49450;Q5FBB7;O43683}
	Pathogen[avrA E1WAB0] interacts with 3 human partners:{Q96GD4;Q5FBB7;O43683}
	Pathogen[slrP Q8ZQQ2] interacts with 5 human partners:{Q96GD4;Q03188;P49450;Q5FBB7;O43683}
	Pathogen[sptP P74873] interacts with 3 human partners:{Q96GD4;Q5FBB7;O43683}
	Pathogen[sipA E1WAC6] interacts with 4 human partners:{Q96GD4;P49450;Q5FBB7;O43683}
	Pathogen[sseF O84951] interacts with 4 human partners:{Q96GD4;P49450;Q5FBB7;O43683}
	Pathogen[spiC P0CZ04] interacts with 4 human partners:{Q96GD4;P49450;Q5FBB7;O43683}
	Pathogen[pipB2 Q8ZMM8] interacts with 2 human partners:{Q96GD4;O43683}
	Pathogen[sspH1 A4D0H6] interacts with 3 human partners:{Q96GD4;Q5FBB7;O43683}
	Pathogen[sipC E1WAC8] interacts with 2 human partners:{Q96GD4;O43683}
	Pathogen[sifA Q56061] interacts with 4 human partners:{Q96GD4;P49450;Q5FBB7;O43683}
	Pathogen[sipC P0CL47] interacts with 2 human partners:{Q96GD4;O43683}
	Pathogen[sseL Q8ZNG2] interacts with 3 human partners:{Q96GD4;P49450;O43683}
	Pathogen[sipB Q56134] interacts with 2 human partners:{Q96GD4;O43683}
	Pathogen[sopA Q8ZNR3] interacts with 4 human partners:{Q96GD4;P49450;Q5FBB7;O43683}
	Pathogen[sseJ Q9FD10] interacts with 2 human partners:{Q96GD4;O43683}
	Pathogen[sseI Q8ZQ79] interacts with 2 human partners:{Q96GD4;O43683}
	Pathogen[sipA P0CL52] interacts with 4 human partners:{Q96GD4;P49450;Q5FBB7;O43683}
[Cluster 11]GO:0032059+C	cellular_component	[name] bleb	[def] "A cell extension characterized by rapid formation, rounded shape, and scarcity of organelles within the protrusions." [PMID
	Pathogen[sseG O84952] interacts with 5 human partners:{Q9BRK5;Q13464;Q9Y613;O95466;P09493}
	Pathogen[spvB P74846] interacts with 5 human partners:{Q9BRK5;Q13464;Q9Y613;O95466;P09493}
	Pathogen[spvC P0A2M9] interacts with 5 human partners:{Q9BRK5;Q13464;Q9Y613;O95466;P09493}
	Pathogen[sspH2 P0CE12] interacts with 5 human partners:{Q9BRK5;Q13464;Q9Y613;O95466;P09493}
	Pathogen[sopE O52623] interacts with 5 human partners:{Q9BRK5;Q13464;Q9Y613;O95466;P09493}
	Pathogen[sopE2 Q7CQD4] interacts with 4 human partners:{Q13464;Q9Y613;O95466;P09493}
	Pathogen[sopB O30916] interacts with 5 human partners:{Q9BRK5;Q13464;Q9Y613;O95466;P09493}
	Pathogen[sopA E1WGZ9] interacts with 5 human partners:{Q9BRK5;Q13464;Q9Y613;O95466;P09493}
	Pathogen[avrA E1WAB0] interacts with 5 human partners:{Q9BRK5;Q13464;Q9Y613;O95466;P09493}
	Pathogen[slrP Q8ZQQ2] interacts with 5 human partners:{Q9BRK5;Q13464;Q9Y613;O95466;P09493}
	Pathogen[sptP P74873] interacts with 5 human partners:{Q9BRK5;Q13464;Q9Y613;O95466;P09493}
	Pathogen[sipA E1WAC6] interacts with 5 human partners:{Q9BRK5;Q13464;Q9Y613;O95466;P09493}
	Pathogen[sseF O84951] interacts with 5 human partners:{Q9BRK5;Q13464;Q9Y613;O95466;P09493}
	Pathogen[spiC P0CZ04] interacts with 5 human partners:{Q9BRK5;Q13464;Q9Y613;O95466;P09493}
	Pathogen[pipB2 Q8ZMM8] interacts with 5 human partners:{Q9BRK5;Q13464;Q9Y613;O95466;P09493}
	Pathogen[sspH1 A4D0H6] interacts with 5 human partners:{Q9BRK5;Q13464;Q9Y613;O95466;P09493}
	Pathogen[sipC E1WAC8] interacts with 5 human partners:{Q9BRK5;Q13464;Q9Y613;O95466;P09493}
	Pathogen[sifA Q56061] interacts with 5 human partners:{Q9BRK5;Q13464;Q9Y613;O95466;P09493}
	Pathogen[sipC P0CL47] interacts with 5 human partners:{Q9BRK5;Q13464;Q9Y613;O95466;P09493}
	Pathogen[sseL Q8ZNG2] interacts with 5 human partners:{Q9BRK5;Q13464;Q9Y613;O95466;P09493}
	Pathogen[sipB Q56134] interacts with 4 human partners:{Q13464;Q9Y613;O95466;P09493}
	Pathogen[sopA Q8ZNR3] interacts with 5 human partners:{Q9BRK5;Q13464;Q9Y613;O95466;P09493}
	Pathogen[sseJ Q9FD10] interacts with 5 human partners:{Q9BRK5;Q13464;Q9Y613;O95466;P09493}
	Pathogen[sseI Q8ZQ79] interacts with 5 human partners:{Q9BRK5;Q13464;Q9Y613;O95466;P09493}
	Pathogen[sipA P0CL52] interacts with 5 human partners:{Q9BRK5;Q13464;Q9Y613;O95466;P09493}
[Cluster 12]GO:0030140+C	cellular_component	[name] trans-Golgi network transport vesicle	[def] "A vesicle that mediates transport between the trans-Golgi network and other parts of the cell." [GOC
	Pathogen[sseG O84952] interacts with 3 human partners:{Q9HD26;O00194;P61106}
	Pathogen[spvB P74846] interacts with 3 human partners:{Q9HD26;O00194;P61106}
	Pathogen[spvC P0A2M9] interacts with 3 human partners:{Q9HD26;O00194;P61106}
	Pathogen[sspH2 P0CE12] interacts with 3 human partners:{Q9HD26;P61106;Q99523}
	Pathogen[sopE O52623] interacts with 4 human partners:{Q8NFT2;Q9HD26;O00194;P61106}
	Pathogen[sopE2 Q7CQD4] interacts with 2 human partners:{Q9HD26;P61106}
	Pathogen[sopB O30916] interacts with 3 human partners:{Q9HD26;O00194;P61106}
	Pathogen[sopA E1WGZ9] interacts with 3 human partners:{Q9HD26;O00194;P61106}
	Pathogen[avrA E1WAB0] interacts with 3 human partners:{Q9HD26;O00194;P61106}
	Pathogen[slrP Q8ZQQ2] interacts with 7 human partners:{Q04656;Q8NFT2;Q9NZD8;Q9HD26;O00194;P61106;Q99523}
	Pathogen[sptP P74873] interacts with 3 human partners:{Q9HD26;O00194;P61106}
	Pathogen[sipA E1WAC6] interacts with 3 human partners:{Q9HD26;O00194;P61106}
	Pathogen[sseF O84951] interacts with 3 human partners:{Q9HD26;O00194;P61106}
	Pathogen[spiC P0CZ04] interacts with 4 human partners:{Q8NFT2;Q9HD26;O00194;P61106}
	Pathogen[pipB2 Q8ZMM8] interacts with 3 human partners:{Q9HD26;O00194;P61106}
	Pathogen[sspH1 A4D0H6] interacts with 3 human partners:{Q9HD26;O00194;P61106}
	Pathogen[sipC E1WAC8] interacts with 3 human partners:{Q9HD26;O00194;P61106}
	Pathogen[sifA Q56061] interacts with 4 human partners:{Q8NFT2;Q9HD26;O00194;P61106}
	Pathogen[sipC P0CL47] interacts with 3 human partners:{Q9HD26;O00194;P61106}
	Pathogen[sseL Q8ZNG2] interacts with 3 human partners:{Q9HD26;O00194;P61106}
	Pathogen[sipB Q56134] interacts with 3 human partners:{Q8NFT2;Q9HD26;P61106}
	Pathogen[sopA Q8ZNR3] interacts with 3 human partners:{Q9HD26;O00194;P61106}
	Pathogen[sseJ Q9FD10] interacts with 3 human partners:{Q9HD26;O00194;P61106}
	Pathogen[sseI Q8ZQ79] interacts with 3 human partners:{Q9HD26;O00194;P61106}
	Pathogen[sipA P0CL52] interacts with 3 human partners:{Q9HD26;O00194;P61106}
[Cluster 13]GO:0031307+C	cellular_component	[name] integral to mitochondrial outer membrane	[def] "Located such that some or all of the gene product itself penetrates at least one phospholipid bilayer of the mitochondrial outer membrane. May also refer to the state of being buried in the bilayer with no exposure outside the bilayer." [GOC
	Pathogen[sseG O84952] interacts with 5 human partners:{Q969V5;P57105;Q8IXI2;Q09013;Q8IXI1}
	Pathogen[spvB P74846] interacts with 5 human partners:{Q969V5;P57105;Q8IXI2;Q09013;Q8IXI1}
	Pathogen[spvC P0A2M9] interacts with 5 human partners:{Q969V5;P57105;Q8IXI2;Q09013;Q8IXI1}
	Pathogen[sspH2 P0CE12] interacts with 5 human partners:{Q969V5;P57105;Q8IXI2;Q09013;Q8IXI1}
	Pathogen[sopE O52623] interacts with 5 human partners:{Q969V5;P57105;Q8IXI2;Q09013;Q8IXI1}
	Pathogen[sopE2 Q7CQD4] interacts with 5 human partners:{Q969V5;P57105;Q8IXI2;Q09013;Q8IXI1}
	Pathogen[sopB O30916] interacts with 5 human partners:{Q969V5;P57105;Q8IXI2;Q09013;Q8IXI1}
	Pathogen[sopA E1WGZ9] interacts with 5 human partners:{Q969V5;P57105;Q8IXI2;Q09013;Q8IXI1}
	Pathogen[avrA E1WAB0] interacts with 5 human partners:{Q969V5;P57105;Q8IXI2;Q09013;Q8IXI1}
	Pathogen[slrP Q8ZQQ2] interacts with 6 human partners:{Q969V5;Q12983;P57105;Q8IXI2;Q09013;Q8IXI1}
	Pathogen[sptP P74873] interacts with 5 human partners:{Q969V5;P57105;Q8IXI2;Q09013;Q8IXI1}
	Pathogen[sipA E1WAC6] interacts with 5 human partners:{Q969V5;P57105;Q8IXI2;Q09013;Q8IXI1}
	Pathogen[sseF O84951] interacts with 5 human partners:{Q969V5;P57105;Q8IXI2;Q09013;Q8IXI1}
	Pathogen[spiC P0CZ04] interacts with 5 human partners:{Q969V5;P57105;Q8IXI2;Q09013;Q8IXI1}
	Pathogen[pipB2 Q8ZMM8] interacts with 5 human partners:{Q969V5;P57105;Q8IXI2;Q09013;Q8IXI1}
	Pathogen[sspH1 A4D0H6] interacts with 5 human partners:{Q969V5;P57105;Q8IXI2;Q09013;Q8IXI1}
	Pathogen[sipC E1WAC8] interacts with 5 human partners:{Q969V5;P57105;Q8IXI2;Q09013;Q8IXI1}
	Pathogen[sifA Q56061] interacts with 5 human partners:{Q969V5;P57105;Q8IXI2;Q09013;Q8IXI1}
	Pathogen[sipC P0CL47] interacts with 5 human partners:{Q969V5;P57105;Q8IXI2;Q09013;Q8IXI1}
	Pathogen[sseL Q8ZNG2] interacts with 5 human partners:{Q969V5;P57105;Q8IXI2;Q09013;Q8IXI1}
	Pathogen[sipB Q56134] interacts with 5 human partners:{Q969V5;P57105;Q8IXI2;Q09013;Q8IXI1}
	Pathogen[sopA Q8ZNR3] interacts with 5 human partners:{Q969V5;P57105;Q8IXI2;Q09013;Q8IXI1}
	Pathogen[sseJ Q9FD10] interacts with 5 human partners:{Q969V5;P57105;Q8IXI2;Q09013;Q8IXI1}
	Pathogen[sseI Q8ZQ79] interacts with 5 human partners:{Q969V5;P57105;Q8IXI2;Q09013;Q8IXI1}
	Pathogen[sipA P0CL52] interacts with 5 human partners:{Q969V5;P57105;Q8IXI2;Q09013;Q8IXI1}
[Cluster 14]GO:0030135+C	cellular_component	[name] coated vesicle	[def] "Small membrane-bounded organelle formed by pinching off of a coated region of membrane. Some coats are made of clathrin, whereas others are made from other proteins." [ISBN
	Pathogen[sseG O84952] interacts with 2 human partners:{P53675;P10809}
	Pathogen[spvB P74846] interacts with 2 human partners:{P53675;P10809}
	Pathogen[spvC P0A2M9] interacts with 1 human partners:{P10809}
	Pathogen[sspH2 P0CE12] interacts with 1 human partners:{P10809}
	Pathogen[sopE O52623] interacts with 1 human partners:{P10809}
	Pathogen[sopE2 Q7CQD4] interacts with 1 human partners:{P10809}
	Pathogen[sopB O30916] interacts with 1 human partners:{P10809}
	Pathogen[sopA E1WGZ9] interacts with 2 human partners:{P53675;P10809}
	Pathogen[avrA E1WAB0] interacts with 1 human partners:{P10809}
	Pathogen[slrP Q8ZQQ2] interacts with 1 human partners:{P10809}
	Pathogen[sptP P74873] interacts with 1 human partners:{P10809}
	Pathogen[sipA E1WAC6] interacts with 2 human partners:{P53675;P10809}
	Pathogen[sseF O84951] interacts with 2 human partners:{P53675;P10809}
	Pathogen[spiC P0CZ04] interacts with 2 human partners:{P53675;P10809}
	Pathogen[pipB2 Q8ZMM8] interacts with 1 human partners:{P10809}
	Pathogen[sspH1 A4D0H6] interacts with 1 human partners:{P10809}
	Pathogen[sipC E1WAC8] interacts with 1 human partners:{P10809}
	Pathogen[sifA Q56061] interacts with 2 human partners:{P53675;P10809}
	Pathogen[sipC P0CL47] interacts with 1 human partners:{P10809}
	Pathogen[sseL Q8ZNG2] interacts with 2 human partners:{P53675;P10809}
	Pathogen[sipB Q56134] interacts with 1 human partners:{P10809}
	Pathogen[sopA Q8ZNR3] interacts with 2 human partners:{P53675;P10809}
	Pathogen[sseJ Q9FD10] interacts with 2 human partners:{P53675;P10809}
	Pathogen[sseI Q8ZQ79] interacts with 1 human partners:{P10809}
	Pathogen[sipA P0CL52] interacts with 2 human partners:{P53675;P10809}
[Cluster 15]GO:0097060+C	cellular_component	[name] synaptic membrane	[def] "A specialized area of membrane on either the presynaptic or the postsynaptic side of a synapse, the junction between a nerve fiber of one neuron and another neuron or muscle fiber or glial cell." [GOC
	Pathogen[sseG O84952] interacts with 2 human partners:{Q13614;P05129}
	Pathogen[spvB P74846] interacts with 2 human partners:{Q13614;P05129}
	Pathogen[spvC P0A2M9] interacts with 2 human partners:{Q13614;P05129}
	Pathogen[sspH2 P0CE12] interacts with 2 human partners:{Q13614;P05129}
	Pathogen[sopE O52623] interacts with 2 human partners:{Q13614;P05129}
	Pathogen[sopE2 Q7CQD4] interacts with 2 human partners:{Q13614;P05129}
	Pathogen[sopB O30916] interacts with 2 human partners:{Q13614;P05129}
	Pathogen[sopA E1WGZ9] interacts with 2 human partners:{Q13614;P05129}
	Pathogen[avrA E1WAB0] interacts with 2 human partners:{Q13614;P05129}
	Pathogen[slrP Q8ZQQ2] interacts with 2 human partners:{Q13614;P05129}
	Pathogen[sptP P74873] interacts with 2 human partners:{Q13614;P05129}
	Pathogen[sipA E1WAC6] interacts with 2 human partners:{Q13614;P05129}
	Pathogen[sseF O84951] interacts with 2 human partners:{Q13614;P05129}
	Pathogen[spiC P0CZ04] interacts with 2 human partners:{Q13614;P05129}
	Pathogen[pipB2 Q8ZMM8] interacts with 2 human partners:{Q13614;P05129}
	Pathogen[sspH1 A4D0H6] interacts with 2 human partners:{Q13614;P05129}
	Pathogen[sipC E1WAC8] interacts with 2 human partners:{Q13614;P05129}
	Pathogen[sifA Q56061] interacts with 2 human partners:{Q13614;P05129}
	Pathogen[sipC P0CL47] interacts with 2 human partners:{Q13614;P05129}
	Pathogen[sseL Q8ZNG2] interacts with 2 human partners:{Q13614;P05129}
	Pathogen[sipB Q56134] interacts with 2 human partners:{Q13614;P05129}
	Pathogen[sopA Q8ZNR3] interacts with 2 human partners:{Q13614;P05129}
	Pathogen[sseJ Q9FD10] interacts with 2 human partners:{Q13614;P05129}
	Pathogen[sseI Q8ZQ79] interacts with 2 human partners:{Q13614;P05129}
	Pathogen[sipA P0CL52] interacts with 2 human partners:{Q13614;P05129}
[Cluster 16]GO:0005801+C	cellular_component	[name] cis-Golgi network	[def] "The network of interconnected tubular and cisternal structures located at the convex side of the Golgi apparatus, which abuts the endoplasmic reticulum." [ISBN
	Pathogen[sseG O84952] interacts with 6 human partners:{Q96KG9;Q86VS8;Q8WVM8;Q9P299;P53671;Q96JB2}
	Pathogen[spvB P74846] interacts with 4 human partners:{P29279;Q86VS8;Q8WVM8;P53671}
	Pathogen[spvC P0A2M9] interacts with 5 human partners:{Q96KG9;Q86VS8;Q8WVM8;P53671;Q96JB2}
	Pathogen[sspH2 P0CE12] interacts with 4 human partners:{Q96KG9;P29279;Q86VS8;Q8WVM8}
	Pathogen[sopE O52623] interacts with 4 human partners:{Q96KG9;Q86VS8;Q8WVM8;P53671}
	Pathogen[sopE2 Q7CQD4] interacts with 2 human partners:{Q86VS8;P53671}
	Pathogen[sopB O30916] interacts with 4 human partners:{Q96KG9;Q86VS8;Q8WVM8;P53671}
	Pathogen[sopA E1WGZ9] interacts with 6 human partners:{Q96KG9;Q86VS8;Q8WVM8;Q9P299;P53671;Q96JB2}
	Pathogen[avrA E1WAB0] interacts with 3 human partners:{Q86VS8;Q8WVM8;P53671}
	Pathogen[slrP Q8ZQQ2] interacts with 9 human partners:{Q9H9H5;P68543;Q96KG9;P29279;Q86VS8;Q8WVM8;Q9P299;P53671;Q96JB2}
	Pathogen[sptP P74873] interacts with 2 human partners:{Q86VS8;P53671}
	Pathogen[sipA E1WAC6] interacts with 6 human partners:{Q96KG9;Q86VS8;Q8WVM8;Q9P299;P53671;Q96JB2}
	Pathogen[sseF O84951] interacts with 6 human partners:{Q96KG9;Q86VS8;Q8WVM8;Q9P299;P53671;Q96JB2}
	Pathogen[spiC P0CZ04] interacts with 8 human partners:{Q9Y296;P68543;Q96KG9;P29279;Q8WVM8;Q9P299;P53671;Q96JB2}
	Pathogen[pipB2 Q8ZMM8] interacts with 4 human partners:{Q96KG9;Q86VS8;Q8WVM8;P53671}
	Pathogen[sspH1 A4D0H6] interacts with 4 human partners:{Q86VS8;Q8WVM8;P53671;Q96JB2}
	Pathogen[sipC E1WAC8] interacts with 4 human partners:{Q96KG9;Q86VS8;Q8WVM8;P53671}
	Pathogen[sifA Q56061] interacts with 6 human partners:{Q96KG9;Q86VS8;Q8WVM8;Q9P299;P53671;Q96JB2}
	Pathogen[sipC P0CL47] interacts with 4 human partners:{Q96KG9;Q86VS8;Q8WVM8;P53671}
	Pathogen[sseL Q8ZNG2] interacts with 4 human partners:{Q96KG9;Q86VS8;Q8WVM8;P53671}
	Pathogen[sipB Q56134] interacts with 3 human partners:{Q96KG9;Q86VS8;P53671}
	Pathogen[sopA Q8ZNR3] interacts with 6 human partners:{Q96KG9;Q86VS8;Q8WVM8;Q9P299;P53671;Q96JB2}
	Pathogen[sseJ Q9FD10] interacts with 4 human partners:{Q86VS8;Q8WVM8;Q9P299;P53671}
	Pathogen[sseI Q8ZQ79] interacts with 4 human partners:{Q96KG9;Q86VS8;Q8WVM8;P53671}
	Pathogen[sipA P0CL52] interacts with 6 human partners:{Q96KG9;Q86VS8;Q8WVM8;Q9P299;P53671;Q96JB2}
[Cluster 17]GO:0031234+C	cellular_component	[name] extrinsic to internal side of plasma membrane	[def] "Loosely bound to the surface of the plasma membrane that faces the cytoplasm, but not integrated into the hydrophobic region." [GOC
	Pathogen[sseG O84952] interacts with 29 human partners:{P29992;P30679;P08631;P09471;P19086;P63096;P04899;A8MTJ3;P11488;P19087;Q9Y5X1;P50148;P78352;P06703;P07332;P38405;Q00536;Q03113;O95837;P51636;Q9Y5X3;Q9NQC7;P08754;P16591;Q9UJM3;Q96RF0;Q5JWF2;Q14344;P0CAP1}
	Pathogen[spvB P74846] interacts with 27 human partners:{P29992;P30679;P08631;P09471;P19086;P63096;P04899;A8MTJ3;P11488;P19087;Q9Y5X1;P50148;P78352;P07332;P38405;Q00536;Q03113;O95837;P51636;Q9Y5X3;Q9NQC7;P08754;P16591;Q9UJM3;Q96RF0;Q5JWF2;Q14344}
	Pathogen[spvC P0A2M9] interacts with 28 human partners:{P29992;P30679;P08631;P09471;P19086;P63096;P04899;A8MTJ3;P11488;P19087;Q9Y5X1;P50148;P78352;P06703;P07332;P38405;Q00536;Q03113;O95837;P51636;Q9Y5X3;P08754;P16591;Q9UJM3;Q96RF0;Q5JWF2;Q14344;P0CAP1}
	Pathogen[sspH2 P0CE12] interacts with 21 human partners:{P29992;P08631;P63096;P04899;A8MTJ3;P11488;Q9Y5X1;P50148;P78352;P06703;P07332;Q00536;Q03113;P51636;Q9NQC7;P08754;P16591;Q96RF0;Q5JWF2;Q14344;P0CAP1}
	Pathogen[sopE O52623] interacts with 27 human partners:{P29992;P30679;P08631;P09471;P19086;P63096;P04899;A8MTJ3;P11488;P19087;Q9Y5X1;P50148;P78352;P07332;P38405;Q00536;Q03113;O95837;P51636;Q9Y5X3;P08754;P16591;Q9UJM3;Q96RF0;Q5JWF2;Q14344;P0CAP1}
	Pathogen[sopE2 Q7CQD4] interacts with 23 human partners:{P29992;P08631;P09471;P63096;P04899;A8MTJ3;P11488;P19087;Q9Y5X1;P50148;P78352;P06703;P07332;P38405;Q00536;Q03113;O95837;P51636;P08754;P16591;Q96RF0;Q5JWF2;Q14344}
	Pathogen[sopB O30916] interacts with 25 human partners:{P29992;P30679;P08631;P09471;P63096;P04899;A8MTJ3;P11488;P19087;Q9Y5X1;P50148;P78352;P07332;P38405;Q00536;Q03113;O95837;P51636;P08754;P16591;Q9UJM3;Q96RF0;Q5JWF2;Q14344;P0CAP1}
	Pathogen[sopA E1WGZ9] interacts with 29 human partners:{P29992;P30679;P08631;P09471;P19086;P63096;P04899;A8MTJ3;P11488;P19087;Q9Y5X1;P50148;P78352;P06703;P07332;P38405;Q00536;Q03113;O95837;P51636;Q9Y5X3;Q9NQC7;P08754;P16591;Q9UJM3;Q96RF0;Q5JWF2;Q14344;P0CAP1}
	Pathogen[avrA E1WAB0] interacts with 27 human partners:{P29992;P30679;P08631;P09471;P19086;P63096;P04899;A8MTJ3;P11488;P19087;Q9Y5X1;P50148;P78352;P07332;P38405;Q00536;Q03113;O95837;P51636;Q9Y5X3;Q9NQC7;P08754;P16591;Q9UJM3;Q96RF0;Q5JWF2;Q14344}
	Pathogen[slrP Q8ZQQ2] interacts with 29 human partners:{P29992;P30679;P08631;P09471;P19086;P63096;P04899;A8MTJ3;P11488;P19087;Q9Y5X1;P50148;P78352;P06703;P07332;P38405;Q00536;Q03113;O95837;P51636;Q9Y5X3;Q9NQC7;P08754;P16591;Q9UJM3;Q96RF0;Q5JWF2;Q14344;P0CAP1}
	Pathogen[sptP P74873] interacts with 22 human partners:{P29992;P08631;P09471;P63096;P04899;A8MTJ3;P11488;P19087;Q9Y5X1;P50148;P78352;P07332;P38405;Q00536;Q03113;O95837;P51636;P08754;P16591;Q96RF0;Q5JWF2;Q14344}
	Pathogen[sipA E1WAC6] interacts with 29 human partners:{P29992;P30679;P08631;P09471;P19086;P63096;P04899;A8MTJ3;P11488;P19087;Q9Y5X1;P50148;P78352;P06703;P07332;P38405;Q00536;Q03113;O95837;P51636;Q9Y5X3;Q9NQC7;P08754;P16591;Q9UJM3;Q96RF0;Q5JWF2;Q14344;P0CAP1}
	Pathogen[sseF O84951] interacts with 29 human partners:{P29992;P30679;P08631;P09471;P19086;P63096;P04899;A8MTJ3;P11488;P19087;Q9Y5X1;P50148;P78352;P06703;P07332;P38405;Q00536;Q03113;O95837;P51636;Q9Y5X3;Q9NQC7;P08754;P16591;Q9UJM3;Q96RF0;Q5JWF2;Q14344;P0CAP1}
	Pathogen[spiC P0CZ04] interacts with 28 human partners:{P29992;P30679;P08631;P09471;P19086;P63096;P04899;A8MTJ3;P11488;P19087;Q9Y5X1;P50148;P78352;P07332;P38405;Q00536;Q03113;O95837;P51636;Q9Y5X3;Q9NQC7;P08754;P16591;Q9UJM3;Q96RF0;Q5JWF2;Q14344;P0CAP1}
	Pathogen[pipB2 Q8ZMM8] interacts with 27 human partners:{P29992;P30679;P08631;P09471;P19086;P63096;P04899;A8MTJ3;P11488;P19087;Q9Y5X1;P50148;P78352;P07332;P38405;Q00536;Q03113;O95837;P51636;Q9Y5X3;Q9NQC7;P08754;P16591;Q9UJM3;Q96RF0;Q5JWF2;Q14344}
	Pathogen[sspH1 A4D0H6] interacts with 25 human partners:{P29992;P08631;P09471;P19086;P63096;P04899;A8MTJ3;P11488;P19087;Q9Y5X1;P50148;P78352;P07332;P38405;Q00536;Q03113;O95837;P51636;P08754;P16591;Q9UJM3;Q96RF0;Q5JWF2;Q14344;P0CAP1}
	Pathogen[sipC E1WAC8] interacts with 25 human partners:{P29992;P30679;P08631;P09471;P19086;P63096;P04899;A8MTJ3;P11488;P19087;Q9Y5X1;P50148;P78352;P07332;P38405;Q00536;Q03113;O95837;P51636;P08754;P16591;Q9UJM3;Q96RF0;Q5JWF2;Q14344}
	Pathogen[sifA Q56061] interacts with 28 human partners:{P29992;P30679;P08631;P09471;P19086;P63096;P04899;A8MTJ3;P11488;P19087;Q9Y5X1;P50148;P78352;P07332;P38405;Q00536;Q03113;O95837;P51636;Q9Y5X3;Q9NQC7;P08754;P16591;Q9UJM3;Q96RF0;Q5JWF2;Q14344;P0CAP1}
	Pathogen[sipC P0CL47] interacts with 25 human partners:{P29992;P30679;P08631;P09471;P19086;P63096;P04899;A8MTJ3;P11488;P19087;Q9Y5X1;P50148;P78352;P07332;P38405;Q00536;Q03113;O95837;P51636;P08754;P16591;Q9UJM3;Q96RF0;Q5JWF2;Q14344}
	Pathogen[sseL Q8ZNG2] interacts with 27 human partners:{P29992;P30679;P08631;P09471;P19086;P63096;P04899;A8MTJ3;P11488;P19087;Q9Y5X1;P50148;P78352;P07332;P38405;Q00536;Q03113;O95837;P51636;Q9Y5X3;Q9NQC7;P08754;P16591;Q9UJM3;Q96RF0;Q5JWF2;Q14344}
	Pathogen[sipB Q56134] interacts with 21 human partners:{P29992;P08631;P09471;P63096;P04899;A8MTJ3;P11488;P19087;Q9Y5X1;P50148;P78352;P07332;P38405;Q03113;O95837;P51636;P08754;P16591;Q96RF0;Q5JWF2;Q14344}
	Pathogen[sopA Q8ZNR3] interacts with 29 human partners:{P29992;P30679;P08631;P09471;P19086;P63096;P04899;A8MTJ3;P11488;P19087;Q9Y5X1;P50148;P78352;P06703;P07332;P38405;Q00536;Q03113;O95837;P51636;Q9Y5X3;Q9NQC7;P08754;P16591;Q9UJM3;Q96RF0;Q5JWF2;Q14344;P0CAP1}
	Pathogen[sseJ Q9FD10] interacts with 27 human partners:{P29992;P30679;P08631;P09471;P19086;P63096;P04899;A8MTJ3;P11488;P19087;Q9Y5X1;P50148;P78352;P07332;P38405;Q00536;Q03113;O95837;P51636;Q9Y5X3;Q9NQC7;P08754;P16591;Q9UJM3;Q96RF0;Q5JWF2;Q14344}
	Pathogen[sseI Q8ZQ79] interacts with 27 human partners:{P29992;P30679;P08631;P09471;P19086;P63096;P04899;A8MTJ3;P11488;P19087;Q9Y5X1;P50148;P78352;P07332;P38405;Q00536;Q03113;O95837;P51636;Q9Y5X3;Q9NQC7;P08754;P16591;Q9UJM3;Q96RF0;Q5JWF2;Q14344}
	Pathogen[sipA P0CL52] interacts with 29 human partners:{P29992;P30679;P08631;P09471;P19086;P63096;P04899;A8MTJ3;P11488;P19087;Q9Y5X1;P50148;P78352;P06703;P07332;P38405;Q00536;Q03113;O95837;P51636;Q9Y5X3;Q9NQC7;P08754;P16591;Q9UJM3;Q96RF0;Q5JWF2;Q14344;P0CAP1}
[Cluster 18]GO:0005943+C	cellular_component	[name] 1-phosphatidylinositol-4-phosphate 3-kinase, class IA complex	[def] "A heterodimeric protein complex that possesses 1-phosphatidylinositol-4-phosphate 3-kinase activity_ comprises a catalytic Class IA phosphoinositide 3-kinase (PI3K) subunit of 110-120 kDa and an associated SH2 domain-containing regulatory subunit that is a member of a family of related proteins often called p85 proteins. Class I PI3Ks phosphorylate phosphatidylinositol [PI], phosphatidylinositol-4-phosphate [PI(4)P] and phosphatidylinositol-4,5-bisphosphate [PI(4,5)P2], and are divided into subclasses A and B according to the type of adaptor subunit with which they associate. Through the interaction with the SH2-containing adaptor subunits, Class IA PI3K catalytic subunits are linked to tyrosine kinase signaling pathways." [PMID
	Pathogen[sseG O84952] interacts with 2 human partners:{P42336;P27986}
	Pathogen[spvB P74846] interacts with 2 human partners:{P42336;P27986}
	Pathogen[spvC P0A2M9] interacts with 2 human partners:{P42336;P27986}
	Pathogen[sspH2 P0CE12] interacts with 2 human partners:{P42336;P27986}
	Pathogen[sopE O52623] interacts with 2 human partners:{P42336;P27986}
	Pathogen[sopE2 Q7CQD4] interacts with 2 human partners:{P42336;P27986}
	Pathogen[sopB O30916] interacts with 2 human partners:{P42336;P27986}
	Pathogen[sopA E1WGZ9] interacts with 2 human partners:{P42336;P27986}
	Pathogen[avrA E1WAB0] interacts with 2 human partners:{P42336;P27986}
	Pathogen[slrP Q8ZQQ2] interacts with 2 human partners:{P42336;P27986}
	Pathogen[sptP P74873] interacts with 2 human partners:{P42336;P27986}
	Pathogen[sipA E1WAC6] interacts with 2 human partners:{P42336;P27986}
	Pathogen[sseF O84951] interacts with 2 human partners:{P42336;P27986}
	Pathogen[spiC P0CZ04] interacts with 2 human partners:{P42336;P27986}
	Pathogen[pipB2 Q8ZMM8] interacts with 2 human partners:{P42336;P27986}
	Pathogen[sspH1 A4D0H6] interacts with 2 human partners:{P42336;P27986}
	Pathogen[sipC E1WAC8] interacts with 2 human partners:{P42336;P27986}
	Pathogen[sifA Q56061] interacts with 2 human partners:{P42336;P27986}
	Pathogen[sipC P0CL47] interacts with 2 human partners:{P42336;P27986}
	Pathogen[sseL Q8ZNG2] interacts with 2 human partners:{P42336;P27986}
	Pathogen[sipB Q56134] interacts with 2 human partners:{P42336;P27986}
	Pathogen[sopA Q8ZNR3] interacts with 2 human partners:{P42336;P27986}
	Pathogen[sseJ Q9FD10] interacts with 2 human partners:{P42336;P27986}
	Pathogen[sseI Q8ZQ79] interacts with 2 human partners:{P42336;P27986}
	Pathogen[sipA P0CL52] interacts with 2 human partners:{P42336;P27986}
[Cluster 19]GO:0034451+C	cellular_component	[name] centriolar satellite	[def] "A small (70-100 nm) cytoplasmic granule that contains a number of centrosomal proteins_ centriolar satellites traffic toward microtubule minus ends and are enriched near the centrosome." [GOC
	Pathogen[sseG O84952] interacts with 8 human partners:{P05062;Q15154;Q9UPT5;Q86VS8;Q96NB1;P05783;O75955;Q96RK4}
	Pathogen[spvB P74846] interacts with 7 human partners:{P05062;Q15154;Q9UPT5;Q86VS8;P05783;O75955;Q96RK4}
	Pathogen[spvC P0A2M9] interacts with 8 human partners:{P05062;Q15154;Q9UPT5;Q86VS8;Q96NB1;P05783;O75955;Q96RK4}
	Pathogen[sspH2 P0CE12] interacts with 6 human partners:{P05062;Q15154;Q9UPT5;Q86VS8;P05783;Q96RK4}
	Pathogen[sopE O52623] interacts with 6 human partners:{P05062;Q15154;Q9UPT5;Q86VS8;P05783;Q96RK4}
	Pathogen[sopE2 Q7CQD4] interacts with 5 human partners:{P05062;Q15154;Q9UPT5;Q86VS8;P05783}
	Pathogen[sopB O30916] interacts with 5 human partners:{P05062;Q15154;Q9UPT5;Q86VS8;P05783}
	Pathogen[sopA E1WGZ9] interacts with 8 human partners:{P05062;Q15154;Q9UPT5;Q86VS8;Q96NB1;P05783;O75955;Q96RK4}
	Pathogen[avrA E1WAB0] interacts with 6 human partners:{P05062;Q15154;Q9UPT5;Q86VS8;P05783;Q96RK4}
	Pathogen[slrP Q8ZQQ2] interacts with 9 human partners:{P05062;Q15154;Q9UPT5;Q86VS8;Q96NB1;Q02962;P05783;O75955;Q96RK4}
	Pathogen[sptP P74873] interacts with 5 human partners:{P05062;Q15154;Q9UPT5;Q86VS8;P05783}
	Pathogen[sipA E1WAC6] interacts with 8 human partners:{P05062;Q15154;Q9UPT5;Q86VS8;Q96NB1;P05783;O75955;Q96RK4}
	Pathogen[sseF O84951] interacts with 8 human partners:{P05062;Q15154;Q9UPT5;Q86VS8;Q96NB1;P05783;O75955;Q96RK4}
	Pathogen[spiC P0CZ04] interacts with 8 human partners:{P05062;Q15154;Q9UPT5;Q96NB1;Q02962;P05783;O75955;Q96RK4}
	Pathogen[pipB2 Q8ZMM8] interacts with 5 human partners:{P05062;Q15154;Q9UPT5;Q86VS8;P05783}
	Pathogen[sspH1 A4D0H6] interacts with 6 human partners:{P05062;Q15154;Q9UPT5;Q86VS8;P05783;Q96RK4}
	Pathogen[sipC E1WAC8] interacts with 6 human partners:{P05062;Q15154;Q9UPT5;Q86VS8;P05783;Q96RK4}
	Pathogen[sifA Q56061] interacts with 7 human partners:{P05062;Q15154;Q9UPT5;Q86VS8;Q96NB1;P05783;Q96RK4}
	Pathogen[sipC P0CL47] interacts with 4 human partners:{P05062;Q15154;Q86VS8;Q96RK4}
	Pathogen[sseL Q8ZNG2] interacts with 6 human partners:{P05062;Q15154;Q9UPT5;Q86VS8;P05783;Q96RK4}
	Pathogen[sipB Q56134] interacts with 5 human partners:{P05062;Q15154;Q9UPT5;Q86VS8;P05783}
	Pathogen[sopA Q8ZNR3] interacts with 8 human partners:{P05062;Q15154;Q9UPT5;Q86VS8;Q96NB1;P05783;O75955;Q96RK4}
	Pathogen[sseJ Q9FD10] interacts with 6 human partners:{P05062;Q15154;Q9UPT5;Q86VS8;P05783;Q96RK4}
	Pathogen[sseI Q8ZQ79] interacts with 6 human partners:{P05062;Q15154;Q9UPT5;Q86VS8;P05783;Q96RK4}
	Pathogen[sipA P0CL52] interacts with 8 human partners:{P05062;Q15154;Q9UPT5;Q86VS8;Q96NB1;P05783;O75955;Q96RK4}
[Cluster 20]GO:0005875+C	cellular_component	[name] microtubule associated complex	[def] "Any multimeric complex connected to a microtubule." [GOC
	Pathogen[sseG O84952] interacts with 18 human partners:{Q9UBN7;P49023;P11137;Q15121;P10636;Q9Y3P9;O00423;Q96FJ2;Q9GZM8;P27816;P46821;P61163;P49354;O75935;Q66K74;P63167;O95166;P43034}
	Pathogen[spvB P74846] interacts with 17 human partners:{P49023;P11137;Q15121;P10636;Q9Y3P9;Q96FJ2;Q9GZM8;P27816;P46821;P61163;P49354;O75935;Q66K74;P63167;O96015;O95166;P43034}
	Pathogen[spvC P0A2M9] interacts with 17 human partners:{Q9UBN7;P49023;P11137;Q15121;P10636;Q9Y3P9;Q96FJ2;Q9GZM8;P27816;P46821;P61163;P49354;O75935;Q66K74;P63167;O95166;P43034}
	Pathogen[sspH2 P0CE12] interacts with 13 human partners:{P49023;Q96S59;Q15121;P78559;P10636;Q9Y3P9;Q96FJ2;Q9GZM8;P46821;P61163;P49354;P63167;P43034}
	Pathogen[sopE O52623] interacts with 10 human partners:{P49023;Q15121;P10636;Q9Y3P9;Q96FJ2;Q9GZM8;P61163;P49354;P63167;P43034}
	Pathogen[sopE2 Q7CQD4] interacts with 10 human partners:{P49023;Q15121;P10636;Q9Y3P9;Q9GZM8;P46821;P61163;P49354;P63167;P43034}
	Pathogen[sopB O30916] interacts with 13 human partners:{P49023;P11137;Q15121;P10636;Q9Y3P9;Q9GZM8;P46821;P61163;P49354;O75935;Q66K74;P63167;P43034}
	Pathogen[sopA E1WGZ9] interacts with 18 human partners:{Q9UBN7;P49023;P11137;Q15121;P10636;Q9Y3P9;O00423;Q96FJ2;Q9GZM8;P27816;P46821;P61163;P49354;O75935;Q66K74;P63167;O95166;P43034}
	Pathogen[avrA E1WAB0] interacts with 12 human partners:{P49023;P11137;Q15121;P10636;Q9Y3P9;Q96FJ2;Q9GZM8;P46821;P61163;O75935;P63167;P43034}
	Pathogen[slrP Q8ZQQ2] interacts with 32 human partners:{Q9UBN7;P49023;Q96S59;P56715;P11137;Q15121;P78559;P10636;Q9Y3P9;O95793;O43602;O00423;Q96FJ2;Q9GZM8;Q9BW19;O15344;Q9UDT6;P27816;P46821;Q14244;P61163;O60333;O15553;P49354;O75935;O95834;Q66K74;Q92624;P63167;O96015;O95166;P43034}
	Pathogen[sptP P74873] interacts with 10 human partners:{P49023;Q15121;P10636;Q9Y3P9;Q9GZM8;P46821;P61163;P49354;P63167;P43034}
	Pathogen[sipA E1WAC6] interacts with 18 human partners:{Q9UBN7;P49023;P11137;Q15121;P10636;Q9Y3P9;O00423;Q96FJ2;Q9GZM8;P27816;P46821;P61163;P49354;O75935;Q66K74;P63167;O95166;P43034}
	Pathogen[sseF O84951] interacts with 18 human partners:{Q9UBN7;P49023;P11137;Q15121;P10636;Q9Y3P9;O00423;Q96FJ2;Q9GZM8;P27816;P46821;P61163;P49354;O75935;Q66K74;P63167;O95166;P43034}
	Pathogen[spiC P0CZ04] interacts with 17 human partners:{P49023;P11137;Q15121;P49356;P10636;Q9Y3P9;Q96FJ2;Q9GZM8;P27816;P46821;P61163;P49354;O75935;Q66K74;P63167;O95166;P43034}
	Pathogen[pipB2 Q8ZMM8] interacts with 14 human partners:{P49023;P11137;Q15121;P10636;Q9Y3P9;Q96FJ2;Q9GZM8;P46821;P61163;P49354;O75935;Q66K74;P63167;P43034}
	Pathogen[sspH1 A4D0H6] interacts with 16 human partners:{Q9UBN7;P49023;P11137;Q15121;P10636;Q9Y3P9;Q96FJ2;Q9GZM8;P46821;P61163;P49354;O75935;Q66K74;P63167;O95166;P43034}
	Pathogen[sipC E1WAC8] interacts with 12 human partners:{P49023;P11137;Q15121;P10636;Q9Y3P9;Q9GZM8;P46821;P61163;P49354;O75935;P63167;P43034}
	Pathogen[sifA Q56061] interacts with 22 human partners:{Q9UBN7;P49023;P11137;Q15121;P10636;Q9Y3P9;O43602;O00423;Q96FJ2;Q9GZM8;Q9UDT6;P27816;P46821;P61163;P49354;O75935;O95834;Q66K74;P63167;O96015;O95166;P43034}
	Pathogen[sipC P0CL47] interacts with 12 human partners:{P49023;P11137;Q15121;P10636;Q9Y3P9;Q9GZM8;P46821;P61163;P49354;O75935;P63167;P43034}
	Pathogen[sseL Q8ZNG2] interacts with 16 human partners:{Q9UBN7;P49023;P11137;Q15121;P10636;Q9Y3P9;O00423;Q96FJ2;Q9GZM8;P27816;P46821;P61163;P49354;O75935;P63167;P43034}
	Pathogen[sipB Q56134] interacts with 6 human partners:{P49023;Q15121;P10636;P61163;P63167;P43034}
	Pathogen[sopA Q8ZNR3] interacts with 18 human partners:{Q9UBN7;P49023;P11137;Q15121;P10636;Q9Y3P9;O00423;Q96FJ2;Q9GZM8;P27816;P46821;P61163;P49354;O75935;Q66K74;P63167;O95166;P43034}
	Pathogen[sseJ Q9FD10] interacts with 16 human partners:{Q9UBN7;P49023;P11137;Q15121;P10636;Q9Y3P9;O00423;Q96FJ2;Q9GZM8;P46821;P61163;P49354;O75935;P63167;O95166;P43034}
	Pathogen[sseI Q8ZQ79] interacts with 14 human partners:{Q9UBN7;P49023;P11137;Q15121;P10636;Q9Y3P9;Q96FJ2;Q9GZM8;P46821;P61163;P49354;O75935;P63167;P43034}
	Pathogen[sipA P0CL52] interacts with 18 human partners:{Q9UBN7;P49023;P11137;Q15121;P10636;Q9Y3P9;O00423;Q96FJ2;Q9GZM8;P27816;P46821;P61163;P49354;O75935;Q66K74;P63167;O95166;P43034}
[Cluster 21]GO:0032433+C	cellular_component	[name] filopodium tip	[def] "The end of a filopodium distal to the body of the cell." [GOC
	Pathogen[sseG O84952] interacts with 2 human partners:{Q9HD67;P09327}
	Pathogen[spvB P74846] interacts with 2 human partners:{Q9HD67;P09327}
	Pathogen[spvC P0A2M9] interacts with 1 human partners:{Q9HD67}
	Pathogen[sspH2 P0CE12] interacts with 1 human partners:{Q9HD67}
	Pathogen[sopE O52623] interacts with 1 human partners:{Q9HD67}
	Pathogen[sopE2 Q7CQD4] interacts with 1 human partners:{Q9HD67}
	Pathogen[sopB O30916] interacts with 1 human partners:{Q9HD67}
	Pathogen[sopA E1WGZ9] interacts with 2 human partners:{Q9HD67;P09327}
	Pathogen[avrA E1WAB0] interacts with 2 human partners:{Q9HD67;P09327}
	Pathogen[slrP Q8ZQQ2] interacts with 1 human partners:{Q9HD67}
	Pathogen[sptP P74873] interacts with 1 human partners:{Q9HD67}
	Pathogen[sipA E1WAC6] interacts with 2 human partners:{Q9HD67;P09327}
	Pathogen[sseF O84951] interacts with 2 human partners:{Q9HD67;P09327}
	Pathogen[spiC P0CZ04] interacts with 2 human partners:{Q9HD67;P09327}
	Pathogen[pipB2 Q8ZMM8] interacts with 1 human partners:{Q9HD67}
	Pathogen[sspH1 A4D0H6] interacts with 1 human partners:{Q9HD67}
	Pathogen[sipC E1WAC8] interacts with 1 human partners:{Q9HD67}
	Pathogen[sifA Q56061] interacts with 2 human partners:{Q9HD67;P09327}
	Pathogen[sipC P0CL47] interacts with 1 human partners:{Q9HD67}
	Pathogen[sseL Q8ZNG2] interacts with 2 human partners:{Q9HD67;P09327}
	Pathogen[sipB Q56134] interacts with 1 human partners:{Q9HD67}
	Pathogen[sopA Q8ZNR3] interacts with 2 human partners:{Q9HD67;P09327}
	Pathogen[sseJ Q9FD10] interacts with 2 human partners:{Q9HD67;P09327}
	Pathogen[sseI Q8ZQ79] interacts with 2 human partners:{Q9HD67;P09327}
	Pathogen[sipA P0CL52] interacts with 2 human partners:{Q9HD67;P09327}
[Cluster 22]GO:0030130+C	cellular_component	[name] clathrin coat of trans-Golgi network vesicle	[def] "A clathrin coat found on a vesicle of the trans-Golgi network." [GOC
	Pathogen[sseG O84952] interacts with 6 human partners:{Q00610;Q9UMZ2;P09496;O95782;P53675;P61966}
	Pathogen[spvB P74846] interacts with 6 human partners:{Q00610;Q9UMZ2;P09496;O95782;P53675;P61966}
	Pathogen[spvC P0A2M9] interacts with 4 human partners:{Q9UMZ2;P09496;O95782;P61966}
	Pathogen[sspH2 P0CE12] interacts with 5 human partners:{Q00610;Q9UMZ2;P09496;O95782;P61966}
	Pathogen[sopE O52623] interacts with 4 human partners:{Q9UMZ2;P09496;O95782;P61966}
	Pathogen[sopE2 Q7CQD4] interacts with 3 human partners:{Q9UMZ2;O95782;P61966}
	Pathogen[sopB O30916] interacts with 4 human partners:{Q9UMZ2;P09496;O95782;P61966}
	Pathogen[sopA E1WGZ9] interacts with 6 human partners:{Q00610;Q9UMZ2;P09496;O95782;P53675;P61966}
	Pathogen[avrA E1WAB0] interacts with 4 human partners:{Q9UMZ2;P09496;O95782;P61966}
	Pathogen[slrP Q8ZQQ2] interacts with 6 human partners:{Q00610;Q9UMZ2;P09496;P61601;O95782;P61966}
	Pathogen[sptP P74873] interacts with 4 human partners:{Q9UMZ2;P09496;O95782;P61966}
	Pathogen[sipA E1WAC6] interacts with 6 human partners:{Q00610;Q9UMZ2;P09496;O95782;P53675;P61966}
	Pathogen[sseF O84951] interacts with 6 human partners:{Q00610;Q9UMZ2;P09496;O95782;P53675;P61966}
	Pathogen[spiC P0CZ04] interacts with 6 human partners:{Q00610;Q9UMZ2;P09496;O95782;P53675;P61966}
	Pathogen[pipB2 Q8ZMM8] interacts with 5 human partners:{Q00610;Q9UMZ2;P09496;O95782;P61966}
	Pathogen[sspH1 A4D0H6] interacts with 4 human partners:{Q9UMZ2;P09496;O95782;P61966}
	Pathogen[sipC E1WAC8] interacts with 4 human partners:{Q9UMZ2;P09496;O95782;P61966}
	Pathogen[sifA Q56061] interacts with 6 human partners:{Q00610;Q9UMZ2;P09496;O95782;P53675;P61966}
	Pathogen[sipC P0CL47] interacts with 4 human partners:{Q9UMZ2;P09496;O95782;P61966}
	Pathogen[sseL Q8ZNG2] interacts with 5 human partners:{Q9UMZ2;P09496;O95782;P53675;P61966}
	Pathogen[sipB Q56134] interacts with 3 human partners:{P09496;O95782;P61966}
	Pathogen[sopA Q8ZNR3] interacts with 6 human partners:{Q00610;Q9UMZ2;P09496;O95782;P53675;P61966}
	Pathogen[sseJ Q9FD10] interacts with 5 human partners:{Q9UMZ2;P09496;O95782;P53675;P61966}
	Pathogen[sseI Q8ZQ79] interacts with 4 human partners:{Q9UMZ2;P09496;O95782;P61966}
	Pathogen[sipA P0CL52] interacts with 6 human partners:{Q00610;Q9UMZ2;P09496;O95782;P53675;P61966}
[Cluster 23]GO:0033257+C	cellular_component	[name] Bcl3/NF-kappaB2 complex	[def] "A protein complex containing one Bcl protein and one or more copies of NF-kappaB2_ formation of complexes of different stoichiometry depends on the Bcl3
	Pathogen[sseG O84952] interacts with 2 human partners:{Q00653;P20749}
	Pathogen[spvB P74846] interacts with 2 human partners:{Q00653;P20749}
	Pathogen[spvC P0A2M9] interacts with 2 human partners:{Q00653;P20749}
	Pathogen[sspH2 P0CE12] interacts with 2 human partners:{Q00653;P20749}
	Pathogen[sopE O52623] interacts with 2 human partners:{Q00653;P20749}
	Pathogen[sopE2 Q7CQD4] interacts with 2 human partners:{Q00653;P20749}
	Pathogen[sopB O30916] interacts with 2 human partners:{Q00653;P20749}
	Pathogen[sopA E1WGZ9] interacts with 2 human partners:{Q00653;P20749}
	Pathogen[avrA E1WAB0] interacts with 2 human partners:{Q00653;P20749}
	Pathogen[slrP Q8ZQQ2] interacts with 2 human partners:{Q00653;P20749}
	Pathogen[sptP P74873] interacts with 2 human partners:{Q00653;P20749}
	Pathogen[sipA E1WAC6] interacts with 2 human partners:{Q00653;P20749}
	Pathogen[sseF O84951] interacts with 2 human partners:{Q00653;P20749}
	Pathogen[spiC P0CZ04] interacts with 2 human partners:{Q00653;P20749}
	Pathogen[pipB2 Q8ZMM8] interacts with 2 human partners:{Q00653;P20749}
	Pathogen[sspH1 A4D0H6] interacts with 2 human partners:{Q00653;P20749}
	Pathogen[sipC E1WAC8] interacts with 2 human partners:{Q00653;P20749}
	Pathogen[sifA Q56061] interacts with 2 human partners:{Q00653;P20749}
	Pathogen[sipC P0CL47] interacts with 2 human partners:{Q00653;P20749}
	Pathogen[sseL Q8ZNG2] interacts with 2 human partners:{Q00653;P20749}
	Pathogen[sipB Q56134] interacts with 2 human partners:{Q00653;P20749}
	Pathogen[sopA Q8ZNR3] interacts with 2 human partners:{Q00653;P20749}
	Pathogen[sseJ Q9FD10] interacts with 2 human partners:{Q00653;P20749}
	Pathogen[sseI Q8ZQ79] interacts with 2 human partners:{Q00653;P20749}
	Pathogen[sipA P0CL52] interacts with 2 human partners:{Q00653;P20749}
[Cluster 24]GO:0005576+C	cellular_component	[name] extracellular region	[def] "The space external to the outermost structure of a cell. For cells without external protective or external encapsulating structures this refers to space outside of the plasma membrane. This term covers the host cell environment outside an intracellular parasite." [GOC
	Pathogen[sseG O84952] interacts with 154 human partners:{P05120;P29320;P48594;P31151;Q92598;P36952;Q14005;P35247;P53621;P09429;Q92752;Q8N2E2;P21860;Q08345;Q8IX30;P08138;Q9UKZ4;P06702;P07355;Q9UM47;Q02763;Q5DID0;Q9BZF9;Q02388;O75882;P22455;P50607;P78504;Q99435;P07996;O15018;O15197;Q16787;P78423;Q5JZY3;Q53RD9;P05121;Q5EBL8;P47755;O43707;P57796;Q99584;P62937;Q14116;Q96QV1;P04275;Q14393;P01583;P09486;Q99466;Q7Z3S9;Q9UIV8;Q15303;P08567;O00294;P05230;Q04721;P04271;P18206;P35609;P10599;P36507;P08294;Q8WZ42;Q8N2S1;Q96DT6;O75462;P37840;P05109;Q14112;P25116;Q92832;P04083;O43852;Q14114;P29508;P05067;Q8TD08;O95967;Q15109;P35442;P62158;P29466;P80511;P04628;Q9NNX6;P35555;Q5T1H1;Q9NZH6;P19438;P11047;P0C869;P62328;O94813;Q8TER0;O00548;P12814;Q4LDE5;Q9Y490;P21333;P01584;P11362;P49747;P35968;Q9Y5W5;Q9H2X3;Q9P218;O15232;Q96P44;P31947;P00441;Q13753;P19835;Q9Y6Z7;P10909;Q02297;P02766;P48061;Q9NT22;Q86WD7;Q6UXH1;P10912;P78310;P26842;O75830;Q9BYX7;O75083;P06396;P08581;P52907;P05161;P17948;P07093;P13501;P00533;P56705;Q14766;Q4ZHG4;P11226;Q9UBX5;P04075;P68366;Q02505;O75095;P13500;P46531;P10145;P01034;P35916;Q9Y258;P21802;P10147;P25445;P06744}
	Pathogen[spvB P74846] interacts with 225 human partners:{P29320;P31151;Q92598;O14904;P36952;P82279;Q14005;P35247;Q96I82;P53621;P09429;Q92752;Q8N6C5;Q8N2E2;P07237;P21860;Q96ID5;Q08345;P23142;Q8IX30;P08138;Q8N474;A6NMZ7;Q9UBV4;Q8NCF0;Q9H1J7;Q9UKZ4;O95460;Q9UM47;Q9UHF1;Q02763;O00744;Q9BZF9;Q02388;O15230;P27930;O75882;P01009;Q96DN2;Q9ULI3;P22455;P50607;P78504;P01023;Q99435;P07996;O15018;O15197;Q5IJ48;Q16787;P07942;Q6UW88;Q8IUL8;Q5GFL6;Q6UXR4;Q5JZY3;Q53RD9;P05121;Q5EBL8;P47755;O43707;P13611;A8TX70;P57796;Q05707;Q99584;P83110;P62937;Q99944;Q96QV1;Q13201;P05019;Q9NQ36;O00515;P04275;P50897;O95750;P56703;O95925;Q14393;Q12805;P01583;O00468;Q99466;P22105;P21941;Q7Z3S9;Q15303;P08567;P05230;P23352;Q04721;P18206;P35609;P10599;P36507;Q8WZ42;P01133;Q8N2S1;Q96DT6;Q13751;P14543;P01008;P02751;Q8IXB1;O75462;P37840;P05109;Q14112;Q92832;P04083;Q07092;Q8IUX8;P12110;O43852;P98095;P02760;Q14114;P05067;Q8TD08;P05155;O95967;Q9UGM3;P01344;Q15109;P35442;P62158;P29279;P29466;P02462;Q93038;P80511;P04628;Q9NNX6;P35555;Q5T1H1;P19438;Q15238;P11047;P0C869;P62328;O94813;Q8TER0;Q16363;O00339;O00548;P12814;Q4LDE5;Q8IWY4;Q9Y490;P21333;P08697;P01584;P11362;P49747;P48960;Q14767;P07225;P35968;Q9Y5W5;Q9H2X3;Q9P218;O15232;Q96P44;P31947;Q75N90;P08123;P00441;Q96NZ8;Q13753;P35443;P19835;P10909;Q02297;Q9GZV7;P02766;P13236;P07492;Q6UXI9;Q9NS15;Q9NT22;Q6UXH1;Q9Y6N6;A4D0S4;P10912;P78310;P26842;O75830;Q9BYX7;O75083;P06396;Q6UXF7;P08581;P52907;O14594;Q9BZZ2;P07911;P05161;P17948;P07093;Q99715;P00533;P56705;Q14766;Q4ZHG4;P11226;O00755;Q9UBX5;P01011;P04075;P68366;Q02505;O75095;P46531;P10145;P35556;P35916;Q6UXH8;P08572;P21802;P10147;Q9Y6F9;P25445;P06744;P24821}
	Pathogen[spvC P0A2M9] interacts with 137 human partners:{P29320;Q92598;P36952;Q14005;P35247;P53621;P09429;Q92752;Q8N2E2;P21860;Q08345;Q8IX30;P08138;Q9UKZ4;P06702;P07355;Q9UM47;Q02763;Q5DID0;Q9BZF9;Q02388;O75882;P22455;P78504;Q99435;P07996;O15018;O15197;Q16787;P78423;Q5JZY3;Q53RD9;Q5EBL8;P47755;O43707;P57796;Q99584;P62937;Q96QV1;P04275;Q14393;P01583;P09486;Q99466;Q7Z3S9;Q15303;P08567;Q04721;P04271;P18206;P35609;P10599;P36507;P08294;Q8WZ42;Q8N2S1;Q96DT6;O75462;P37840;P05109;Q14112;P25116;Q92832;P04083;O43852;Q14114;P05067;Q8TD08;O95967;Q15109;P35442;P62158;P29466;P80511;Q9NNX6;P35555;Q5T1H1;P19438;P11047;P0C869;P62328;O94813;Q8TER0;O00548;P12814;Q4LDE5;Q9Y490;P21333;P11362;P49747;P35968;Q9Y5W5;Q9H2X3;Q9P218;O15232;Q96P44;P31947;P00441;Q13753;P19835;Q9Y6Z7;P10909;Q02297;P02766;P48061;Q9NT22;Q6UXH1;P10912;P78310;P26842;Q9BYX7;O75083;P06396;P08581;P52907;P05161;P17948;P07093;P13501;P00533;P56705;Q14766;Q4ZHG4;P11226;Q9UBX5;P68366;Q02505;O75095;P13500;P46531;P10145;P35916;Q9Y258;P21802;P10147;P25445;P06744}
	Pathogen[sspH2 P0CE12] interacts with 146 human partners:{P31151;P36952;Q14005;P35247;P53621;P09429;Q8N2E2;P07237;P21860;Q08345;P23142;Q8IX30;P08138;Q9UBV4;Q8NCF0;P06702;P07355;O95460;Q9UM47;Q02763;Q5DID0;Q9BZF9;P22079;Q96DN2;P22455;P50607;P78504;Q99435;P07996;O15018;P07942;Q5GFL6;Q53RD9;Q5EBL8;P47755;O43707;P57796;Q99584;P62937;Q96QV1;Q13201;Q9NQ36;P56703;Q14393;Q12805;Q99466;P21941;Q7Z3S9;Q15303;P08567;P04271;P18206;P35609;P10599;P36507;P08294;Q8WZ42;P01133;Q8N2S1;P14543;O75462;O96014;P05109;Q14112;Q92832;P04083;P09544;Q8IUX8;P12110;P02452;P98095;Q8NFW1;P01137;P80303;Q14114;P05067;O95967;Q9UGM3;Q15109;P35442;P62158;P29279;P29466;P80511;P04628;Q9NNX6;P35555;Q5T1H1;Q9NZH6;P0C869;P62328;O94813;O00339;O00548;P12814;Q4LDE5;Q8IWY4;Q9Y490;P11362;P49747;P48960;Q14767;P35968;Q9Y5W5;Q9H2X3;O15232;Q96P44;P31947;Q75N90;P00441;P35443;A5D8T8;P19835;Q9Y6Z7;Q02297;Q6UXI9;Q9NS15;Q9NT22;Q6UXH1;P26842;Q9BYX7;O75083;Q6UXF7;P08581;P52907;Q9BZZ2;P07911;P05161;P17948;P07093;P13501;P00533;P56705;Q14766;P11226;O00755;Q9UBX5;P68366;Q06141;O75095;P35556;P35916;Q6UXH8;P21802;P10147;P25445}
	Pathogen[sopE O52623] interacts with 199 human partners:{P05120;P29320;P48594;Q92598;P36952;P82279;Q14005;P35247;P53621;P09429;Q92752;Q8N2E2;P21860;Q96ID5;Q08345;P23142;O43854;Q8IX30;P08138;Q8N474;A6NMZ7;Q9UBV4;Q9UKZ4;P07355;Q8IWL2;O95460;Q9UM47;Q9UHF1;Q02763;Q5DID0;Q9BZF9;O75596;Q02388;O15230;O75882;P32455;Q96DN2;P05452;P22455;P50607;P78504;Q99435;P07996;O15018;Q8IUA0;O15197;Q5IJ48;Q16787;P07942;Q9BWP8;Q6UW88;Q5GFL6;Q6UXR4;Q5JZY3;Q53RD9;Q5EBL8;P47755;O43707;P13611;A8TX70;P57796;Q05707;Q99584;P62937;Q2UY09;Q99944;Q96QV1;Q13201;Q9NQ36;P49746;Q9BQY6;P56703;Q14393;Q12805;Q99466;P22105;P21941;Q7Z3S9;Q9UIV8;Q15303;P08567;Q8IWL1;Q04721;P04271;P18206;P35609;P10599;P36507;Q8WZ42;Q8N2S1;P14543;O75462;P05109;Q14112;Q92832;P04083;P09544;Q8IUX8;O43852;P98095;P02760;Q14114;P29508;P05067;Q8TD08;O95967;Q9UGM3;Q15109;P35442;P62158;P29466;Q93038;P80511;P04628;Q9NNX6;P35555;O76038;P10643;Q5T1H1;P11047;P0C869;P62328;O94813;Q8TER0;O43278;Q16363;O00339;O00548;P12814;Q4LDE5;Q8IWY4;Q9Y490;P21333;P11362;P49747;P48960;Q14767;P07225;P35968;Q9Y5W5;Q9H2X3;Q9P218;O15232;Q96P44;P31947;Q75N90;P00441;Q96NZ8;Q13753;P35443;P19835;Q9Y6Z7;Q02297;Q9GZV7;Q6UXI9;Q9NS15;Q5T4F7;Q9NT22;Q86WD7;Q6UXH1;Q9Y6N6;A4D0S4;P10912;P26842;O75830;Q9BYX7;O75083;P06396;P08581;P52907;O43291;O14594;Q9BZZ2;Q7L513;P07911;P05161;P17948;P07093;Q99715;P00533;P56705;Q92743;Q14766;Q4ZHG4;P19883;Q8TEU8;Q9UBX5;P68366;Q02505;O75095;P46531;P10145;P35556;P35916;Q6UXH8;P21802;P10147;P25445;P24821}
	Pathogen[sopE2 Q7CQD4] interacts with 67 human partners:{Q14005;P53621;P21860;Q08345;P06702;Q9UM47;Q02763;Q9BZF9;Q02388;P22455;Q99435;O15018;P07942;Q5EBL8;P47755;O43707;P57796;Q99584;P62937;Q96QV1;Q99466;Q7Z3S9;Q15303;P08567;P04271;P18206;P35609;P10599;P36507;P05109;Q14112;Q92832;P04083;Q14114;P05067;P35442;P62158;P29466;P80511;P0C869;P62328;O94813;P12814;Q4LDE5;Q9Y490;P21333;P11362;P35968;P31947;P00441;P19835;Q02297;Q9NT22;Q9BYX7;O75083;P08581;P52907;P05161;P17948;P00533;Q14766;Q9UBX5;P68366;O75095;P35916;P21802;P25445}
	Pathogen[sopB O30916] interacts with 99 human partners:{P29320;P36952;Q14005;P53621;P09429;Q8N2E2;P21860;Q08345;Q8IX30;P08138;Q9UKZ4;P06702;P07355;Q9UM47;Q02763;Q9BZF9;P22455;P78504;Q99435;O15018;P78423;Q5EBL8;P47755;O43707;Q99584;P62937;Q96QV1;Q14393;P01583;Q99466;Q7Z3S9;Q15303;P08567;Q04721;P04271;P18206;P35609;P10599;P36507;Q8WZ42;Q8N2S1;O75462;P37840;P05109;Q14112;Q92832;P04083;Q14114;P05067;O95967;P35442;P62158;P29466;P80511;Q9NNX6;P35555;Q5T1H1;P11047;P0C869;P62328;O94813;O00548;P12814;Q4LDE5;Q9Y490;P21333;P11362;P49747;P35968;Q9Y5W5;Q9H2X3;P31947;P00441;Q13753;P19835;Q02297;Q9NT22;P26842;Q9BYX7;O75083;P08581;P52907;P05161;P17948;P13501;P00533;Q14766;Q4ZHG4;Q9UBX5;P68366;Q02505;O75095;P13500;P46531;P10145;P35916;P21802;P10147;P25445}
	Pathogen[sopA E1WGZ9] interacts with 157 human partners:{P05120;P29320;P48594;P31151;Q92598;P36952;Q14005;P35247;P53621;P09429;Q92752;Q8N2E2;P21860;Q08345;Q8IX30;P08138;Q9UKZ4;P06702;P07355;Q9UM47;Q02763;Q5DID0;Q9BZF9;Q02388;O75882;P22455;P50607;P78504;Q99435;P07996;O15018;O15197;Q16787;P07942;P78423;Q5JZY3;Q53RD9;P05121;Q5EBL8;P47755;O43707;P57796;Q99584;P62937;Q14116;Q96QV1;P04275;A6NE02;Q14393;P01583;P09486;Q99466;Q7Z3S9;Q9UIV8;Q15303;P08567;O00294;P05230;Q04721;P04271;P18206;P35609;P10599;P36507;P08294;Q8WZ42;Q8N2S1;Q96DT6;O75462;P37840;P05109;Q14112;P25116;Q92832;P04083;O43852;Q6UWE0;Q14114;P29508;P05067;Q8TD08;O95967;Q15109;P35442;P62158;P29466;P80511;P04628;Q9NNX6;P35555;Q5T1H1;Q9NZH6;P19438;P11047;P0C869;P62328;O94813;Q8TER0;O00548;P12814;Q4LDE5;Q9Y490;P21333;P01584;P11362;P49747;P35968;Q9Y5W5;Q9H2X3;Q9P218;O15232;Q96P44;P31947;P00441;Q13753;P19835;Q9Y6Z7;P10909;Q02297;P02766;P48061;Q9NT22;Q86WD7;Q6UXH1;P10912;P78310;P26842;O75830;Q9BYX7;O75083;P06396;P08581;P52907;P05161;P17948;P07093;P13501;P00533;P56705;Q14766;Q4ZHG4;P11226;Q9UBX5;P04075;P68366;Q02505;O75095;P13500;P46531;P10145;P01034;P35916;Q9Y258;P21802;P10147;P25445;P06744}
	Pathogen[avrA E1WAB0] interacts with 111 human partners:{P29320;P31151;Q92598;P36952;Q14005;P53621;P09429;Q92752;Q8N2E2;P21860;Q08345;Q8IX30;P08138;Q9UBV4;Q8NCF0;Q9UKZ4;Q9UM47;Q02763;Q9BZF9;O75882;P22455;P78504;P01023;Q99435;P07996;O15018;Q5JZY3;Q53RD9;Q5EBL8;P47755;O43707;Q99584;P62937;Q96QV1;P56703;Q14393;Q99466;Q7Z3S9;Q15303;P08567;Q04721;P18206;P35609;P10599;P36507;Q8WZ42;Q8N2S1;P37840;P05109;Q14112;Q92832;P04083;P09544;O43852;Q14114;P05067;O95967;Q15109;P35442;P62158;P29466;P80511;P04628;Q9NNX6;P35555;Q5T1H1;P0C869;P62328;O94813;Q8TER0;O00548;P12814;Q4LDE5;Q9Y490;P21333;P11362;P49747;P35968;Q9Y5W5;Q9H2X3;Q9P218;O15232;Q96P44;P31947;P19835;Q02297;Q6UXH1;P26842;Q9BYX7;O75083;P06396;P08581;P52907;P17948;P07093;P00533;P56705;Q14766;Q4ZHG4;O00755;Q9UBX5;P68366;Q02505;O75095;P46531;P10145;P35916;P21802;P10147;Q9Y6F9;P25445}
	Pathogen[slrP Q8ZQQ2] interacts with 427 human partners:{P05120;P29320;Q6SPF0;Q8NBQ5;P08185;P48594;P31151;P01609;Q92598;O14904;Q6UDR6;P36952;P01266;O95428;P13521;P82279;Q14005;P35247;Q96I82;P53621;P09429;Q9UNA0;Q92752;Q8N6C5;Q8N2E2;Q49AH0;P07237;P21860;A8MV23;Q96ID5;P16112;Q86XS5;Q08345;Q9UQ72;P23142;O43854;Q12904;Q8IX30;P08138;P10720;Q8N474;A6NMZ7;Q9UBV4;Q8NCF0;Q9H1J7;Q9UKZ4;P06702;P07355;Q8IWL2;O95460;Q9UM47;Q9UHF1;Q6WN34;P10600;P02458;Q02763;P24043;O00744;Q5DID0;Q9BZF9;O75596;Q9Y240;Q14031;P01594;P01019;P48307;Q8WWG1;P32320;Q02388;O15230;Q8IWV2;Q9H1J5;P22079;P43088;O75882;P32455;O76076;P01009;Q96HF1;Q96DN2;P05452;P20908;Q93097;Q9ULI3;P22455;P50607;P78504;P01023;Q99435;Q16623;Q2TAL6;O75443;P07996;O15018;Q8IUA0;P56706;O15197;Q7Z5P9;Q5IJ48;P80108;Q16787;P07942;Q9BWP8;Q6UW88;O95393;Q8IUL8;P41222;O14905;Q9GZT5;P78423;P09341;Q6UW15;Q5GFL6;Q6UXR4;Q5JZY3;Q53RD9;P01833;Q5JVS0;Q96RW7;P05121;Q5EBL8;A6NGN9;P47755;O43707;P13611;A8TX70;P57796;Q05707;Q86UW8;Q99584;P62937;Q14116;Q2UY09;Q99944;Q99574;Q96QV1;Q13201;P14735;P11464;Q9NQ36;P49746;Q8IW75;A6NE02;O75094;P50897;Q9NQ38;Q17RW2;Q9BQY6;P56703;O95925;Q14393;Q12805;P01583;O00468;P09486;Q99466;P22105;P21941;Q7Z3S9;Q9UIV8;P21583;O95388;P49913;Q15303;P08567;O00294;Q8IWL1;Q03167;P20396;Q04721;P04271;P18206;A6NMY6;Q15046;P35609;P13727;Q92765;Q8NI99;P20849;P36507;P08294;Q17RY6;P49223;Q8WZ42;P12107;P01133;Q8N2S1;Q96DT6;Q9NNX1;Q13751;P14543;Q9Y6R7;P01008;Q13316;Q01955;P06734;Q16557;O75462;P35225;P41221;O96014;O75386;P37840;Q9BY15;P05109;Q14112;Q92832;P29622;P04083;P09544;P61812;Q07092;P01127;Q9NZ08;Q8IUX8;P12110;P02452;P02748;A2VEC9;O43852;Q08431;P98095;P10082;Q9NR96;P02760;P48745;Q8NFW1;P01137;P80303;Q00888;P01814;Q14114;P12111;P29508;Q8N8U9;P05067;Q8TD08;Q2WEN9;P05155;Q9NRM6;O95967;Q13018;P12644;Q15465;P12109;Q9BXI9;P40933;Q9UGM3;Q13046;Q00887;P01611;O00295;Q15109;O95631;Q96GW7;Q9Y426;P35442;O75093;P62158;P29279;P80362;P29466;P80511;P04628;P56704;Q9NNX6;P35555;O76038;Q6UXS0;Q08629;P10643;P01604;Q5T1H1;Q8IZC6;Q9NZH6;P19438;Q15238;P11047;P20848;P0C869;P62328;O94813;Q8TER0;O43278;Q16363;O00339;O00548;P12814;Q9BU40;Q4LDE5;Q8IWY4;P51671;Q9Y490;Q9UBU3;P21333;P08697;Q9UHL4;P01584;P11362;Q6ZWJ8;P39060;P49747;P48960;P80188;Q14767;P98088;P07225;P10915;P35968;Q9Y5W5;Q9H2X3;Q9P218;Q93098;O15232;Q96P44;P31947;Q75N90;Q9NZV1;P05546;P08123;P00441;Q96NZ8;A6NC86;Q13753;P11684;P35443;A5D8T8;P19835;Q14993;Q9Y6Z7;P10909;Q02297;P13942;Q9GZV7;P29460;P13236;P47989;Q6UXI9;Q14213;Q9NS15;Q5T4F7;P48061;Q9H106;Q9NT22;P25942;Q03405;Q96S86;Q86WD7;Q8TCV5;Q6UXH1;P01596;Q9Y6N6;A4D0S4;P10912;P78310;P26842;Q9UK55;O75830;Q96DX4;Q9BYX7;O75083;P06396;Q6UXF7;P08581;P36955;P52907;O43291;O14594;P02786;Q9BZZ2;Q7L513;P07911;P05161;P17948;P07093;P13501;Q86U17;P98160;Q99715;P00533;P56705;O15118;Q92743;Q14766;Q4ZHG4;P19883;P05451;P11226;Q8TEU8;O00755;Q9UBX5;P10646;Q9P2K2;P05543;P01011;Q5H8C1;P68366;P02671;Q96CG8;Q02505;Q06141;P05154;O75095;P27797;Q9BZ76;P13500;P46531;P10145;P35556;Q9BZM2;P35916;Q9BYZ8;P01303;Q6UXH8;P21802;P10147;Q9ULD4;O95236;Q6ZRI0;Q9Y6F9;P25445;P02649;P06744;P24821;Q6FHJ7;Q9UQ74;P40394}
	Pathogen[sptP P74873] interacts with 138 human partners:{P36952;P82279;Q14005;P35247;P53621;Q92752;Q8N2E2;P21860;Q08345;P23142;Q8IX30;P08138;Q9UBV4;Q9UKZ4;O95460;Q9UM47;Q02763;Q9BZF9;Q02388;O75882;P05452;P22455;P78504;Q99435;P07996;O15018;Q5IJ48;P78423;Q53RD9;Q5EBL8;P47755;O43707;P57796;Q99584;Q96QV1;Q9NQ38;P56703;Q14393;Q12805;P01583;Q99466;P21941;Q7Z3S9;Q15303;P08567;P18206;P35609;P10599;P36507;Q8WZ42;P01133;Q8N2S1;O75462;P41221;O96014;P05109;Q14112;P25116;Q92832;P04083;P09544;P01127;P12110;P02452;O43852;Q8NFW1;Q14114;P05067;O95967;Q9UGM3;Q15109;P62158;P29466;P80511;P04628;Q9NNX6;P35555;Q5T1H1;Q9NZH6;P0C869;P62328;O94813;Q8TER0;O00339;O00548;P12814;Q4LDE5;Q8IWY4;Q9Y490;P21333;P11362;P39060;P49747;P35968;Q9Y5W5;Q9H2X3;Q9P218;O15232;Q96P44;P31947;P00441;P35443;A5D8T8;P19835;Q9Y6Z7;Q02297;Q6UXI9;Q9NT22;Q6UXH1;P26842;Q9BYX7;O75083;P06396;P08581;P52907;P07911;P17948;P13501;P00533;P56705;Q14766;Q4ZHG4;P19883;P11226;O00755;Q9UBX5;P68366;Q06141;O75095;P13500;P46531;P10145;P35916;Q9Y258;P21802;P10147;P25445;P06744}
	Pathogen[sipA E1WAC6] interacts with 154 human partners:{P05120;P29320;P48594;P31151;Q92598;P36952;Q14005;P35247;P53621;P09429;Q92752;Q8N2E2;P21860;Q08345;Q8IX30;P08138;Q9UKZ4;P06702;P07355;Q9UM47;Q02763;Q5DID0;Q9BZF9;Q02388;O75882;P22455;P50607;P78504;Q99435;P07996;O15018;O15197;Q16787;P78423;Q5JZY3;Q53RD9;P05121;Q5EBL8;P47755;O43707;P57796;Q99584;P62937;Q14116;Q96QV1;P04275;Q14393;P01583;P09486;Q99466;Q7Z3S9;Q9UIV8;Q15303;P08567;O00294;P05230;Q04721;P04271;P18206;P35609;P10599;P36507;P08294;Q8WZ42;Q8N2S1;Q96DT6;O75462;P37840;P05109;Q14112;P25116;Q92832;P04083;O43852;Q14114;P29508;P05067;Q8TD08;O95967;Q15109;P35442;P62158;P29466;P80511;P04628;Q9NNX6;P35555;Q5T1H1;Q9NZH6;P19438;P11047;P0C869;P62328;O94813;Q8TER0;O00548;P12814;Q4LDE5;Q9Y490;P21333;P01584;P11362;P49747;P35968;Q9Y5W5;Q9H2X3;Q9P218;O15232;Q96P44;P31947;P00441;Q13753;P19835;Q9Y6Z7;P10909;Q02297;P02766;P48061;Q9NT22;Q86WD7;Q6UXH1;P10912;P78310;P26842;O75830;Q9BYX7;O75083;P06396;P08581;P52907;P05161;P17948;P07093;P13501;P00533;P56705;Q14766;Q4ZHG4;P11226;Q9UBX5;P04075;P68366;Q02505;O75095;P13500;P46531;P10145;P01034;P35916;Q9Y258;P21802;P10147;P25445;P06744}
	Pathogen[sseF O84951] interacts with 154 human partners:{P05120;P29320;P48594;P31151;Q92598;P36952;Q14005;P35247;P53621;P09429;Q92752;Q8N2E2;P21860;Q08345;Q8IX30;P08138;Q9UKZ4;P06702;P07355;Q9UM47;Q02763;Q5DID0;Q9BZF9;Q02388;O75882;P22455;P50607;P78504;Q99435;P07996;O15018;O15197;Q16787;P78423;Q5JZY3;Q53RD9;P05121;Q5EBL8;P47755;O43707;P57796;Q99584;P62937;Q14116;Q96QV1;P04275;Q14393;P01583;P09486;Q99466;Q7Z3S9;Q9UIV8;Q15303;P08567;O00294;P05230;Q04721;P04271;P18206;P35609;P10599;P36507;P08294;Q8WZ42;Q8N2S1;Q96DT6;O75462;P37840;P05109;Q14112;P25116;Q92832;P04083;O43852;Q14114;P29508;P05067;Q8TD08;O95967;Q15109;P35442;P62158;P29466;P80511;P04628;Q9NNX6;P35555;Q5T1H1;Q9NZH6;P19438;P11047;P0C869;P62328;O94813;Q8TER0;O00548;P12814;Q4LDE5;Q9Y490;P21333;P01584;P11362;P49747;P35968;Q9Y5W5;Q9H2X3;Q9P218;O15232;Q96P44;P31947;P00441;Q13753;P19835;Q9Y6Z7;P10909;Q02297;P02766;P48061;Q9NT22;Q86WD7;Q6UXH1;P10912;P78310;P26842;O75830;Q9BYX7;O75083;P06396;P08581;P52907;P05161;P17948;P07093;P13501;P00533;P56705;Q14766;Q4ZHG4;P11226;Q9UBX5;P04075;P68366;Q02505;O75095;P13500;P46531;P10145;P01034;P35916;Q9Y258;P21802;P10147;P25445;P06744}
	Pathogen[spiC P0CZ04] interacts with 301 human partners:{P05120;P29320;P08185;P48594;P31151;P05112;Q9HB40;Q92598;P36952;P82279;Q14005;P35247;O43157;Q96I82;P53621;P09429;Q8N6C5;Q8N2E2;P07237;P78556;P21860;A8MV23;Q96ID5;Q08345;P23142;Q8IX30;P08138;Q8N474;A6NMZ7;Q8NCF0;Q8N307;Q9UKZ4;P06702;P07355;Q8IWL2;O95460;Q9UM47;Q9UHF1;Q02763;P24043;Q5DID0;Q9BZF9;O75596;P01019;P48307;Q02388;P55773;O15230;P27930;P01009;P01308;Q96DN2;P22455;P50607;P78504;P01023;Q99435;P16619;P07996;O15018;Q8IUA0;O15197;Q5IJ48;Q16787;P07942;Q9BWP8;P80075;Q8IUL8;P78423;Q5GFL6;Q6UXR4;Q5JZY3;Q53RD9;O00626;P05121;Q16627;Q5EBL8;P47755;O43707;P13611;A8TX70;P57796;Q05707;Q99584;P83110;P62937;Q14116;Q99574;Q96QV1;Q13201;P05019;Q9NQ36;O00515;P04275;P49746;Q8IW75;P50897;O95750;Q9BQY6;O95925;Q14393;Q12805;P01583;O00175;O00468;P09486;Q99466;P22105;P21941;Q7Z3S9;Q9UIV8;Q15303;P08567;Q16663;O00294;Q8IWL1;P05230;Q04721;P04271;P18206;A6NMY6;P35609;P22301;P10599;P36507;P08294;P49223;O14625;Q8WZ42;P01133;Q8N2S1;Q96DT6;Q9NPH9;Q13751;P14543;P01008;P02751;Q8IXB1;O75462;P37840;Q9BY15;P05109;Q14112;P25116;Q92832;P29622;P04083;Q07092;Q8IUX8;P12110;A2VEC9;O43852;P98095;P02760;P48745;Q14114;P29508;P05067;Q8TD08;P05155;O95967;P47992;P01344;P35442;P62158;P29279;P29466;Q93038;P80511;P04628;O95407;Q9NNX6;P35555;P10643;Q5T1H1;P02774;Q9NZH6;P19438;Q15238;P11047;P20848;P0C869;P62328;O94813;Q8TER0;O43278;Q16363;O00339;O00548;P12814;Q4LDE5;Q8IWY4;P51671;Q9Y490;P25391;P21333;P62805;P08697;Q9UHL4;P01584;P11362;P22362;P49747;P48960;Q14767;P07225;P10915;P35968;Q9Y5W5;Q9H2X3;Q9P218;O15232;P31947;Q75N90;P05546;P00441;Q96NZ8;Q13753;P35443;Q9NVR0;P19835;P50052;Q9Y6Z7;P10909;Q02297;Q9GZV7;P02766;P13236;P07492;Q6UXI9;Q9NS15;P48061;Q9NT22;P25942;Q03405;Q86WD7;A8MTL9;Q6UXH1;Q9Y6N6;A4D0S4;P10912;P78310;P26842;Q9UK55;O75830;Q9BYX7;O75083;P06396;Q86TE4;Q6UXF7;P08581;O15467;P36955;Q8NHW4;P52907;P02775;O14594;P22303;Q9BZZ2;P83859;P07911;P05161;P17948;P07093;P13501;Q86U17;Q99715;P00533;P56705;Q14766;Q4ZHG4;P11226;Q8TEU8;O00755;Q9UBX5;P42830;P10646;P05543;P01011;P04075;P68366;Q02505;P05154;O75095;P40225;P13500;P46531;P10145;P35556;P01034;P35916;Q9UBD3;Q99616;Q6UXH8;Q9Y258;P21802;P10147;Q9Y6F9;P25445;P06744;P24821}
	Pathogen[pipB2 Q8ZMM8] interacts with 85 human partners:{P29320;Q92598;P36952;Q14005;P53621;P09429;Q8N2E2;P21860;Q08345;P08138;P06702;P07355;Q9UM47;Q02763;Q9BZF9;P22455;Q99435;O15018;Q16787;P07942;Q5EBL8;P47755;O43707;Q99584;P62937;Q96QV1;Q99466;Q7Z3S9;Q15303;P08567;P04271;P18206;P35609;P10599;P36507;O75462;P37840;P05109;Q14112;Q92832;P04083;Q14114;P05067;P35442;P62158;P29466;P80511;Q9NNX6;P11047;P0C869;P62328;O94813;O00548;P12814;Q4LDE5;Q9Y490;P21333;P11362;P35968;Q9Y5W5;Q9H2X3;P31947;P19835;Q02297;Q9NT22;P26842;Q9BYX7;O75083;P06396;P08581;P52907;P05161;P17948;P07093;P00533;P56705;Q14766;Q9UBX5;P68366;O75095;P46531;P35916;P21802;P10147;P25445}
	Pathogen[sspH1 A4D0H6] interacts with 119 human partners:{Q92598;P36952;Q14005;P35247;P53621;Q92752;Q8N2E2;P21860;Q08345;Q8IX30;P08138;Q9UKZ4;Q9UM47;Q02763;Q9BZF9;Q02388;O75882;P22455;P50607;P78504;Q99435;O15018;P07942;P78423;Q5EBL8;P47755;O43707;P57796;Q99584;P62937;Q96QV1;P50897;Q14393;P01583;Q99466;Q7Z3S9;Q15303;P08567;Q04721;P04271;P18206;P35609;P10599;P36507;P08294;Q8WZ42;Q8N2S1;Q96DT6;O75462;P37840;P05109;Q14112;P25116;Q92832;P04083;O43852;Q14114;P05067;O95967;Q15109;P35442;P62158;P29466;P80511;Q9NNX6;P35555;Q5T1H1;Q9NZH6;P0C869;P62328;O94813;Q8TER0;O00548;P12814;Q4LDE5;Q9Y490;P21333;P11362;P49747;P35968;Q9Y5W5;Q9H2X3;O15232;Q96P44;P31947;P00441;P19835;Q9Y6Z7;P10909;Q02297;P48061;Q9NT22;Q6UXH1;P26842;Q9BYX7;O75083;P06396;P08581;P52907;P05161;P17948;P13501;P00533;P56705;Q14766;Q4ZHG4;Q9UBX5;P68366;Q02505;O75095;P13500;P46531;P10145;P35916;Q9Y258;P21802;P10147;P25445;P06744}
	Pathogen[sipC E1WAC8] interacts with 111 human partners:{P29320;P36952;Q14005;P53621;P09429;Q92752;Q8N2E2;P21860;Q08345;Q8IX30;P08138;Q9UKZ4;P06702;P07355;Q9UM47;Q02763;Q9BZF9;Q02388;O75882;P22455;P78504;Q99435;O15018;Q5JZY3;Q5EBL8;P47755;O43707;P57796;Q99584;P62937;Q96QV1;P04275;Q14393;Q99466;Q7Z3S9;Q15303;P08567;Q04721;P04271;P18206;P35609;P10599;P36507;Q8WZ42;Q8N2S1;O75462;P37840;P05109;Q14112;Q92832;P04083;P12110;O43852;Q14114;P05067;O95967;Q15109;P35442;P62158;P29466;P80511;Q9NNX6;P35555;Q5T1H1;P11047;P0C869;P62328;O94813;Q8TER0;O00548;P12814;Q4LDE5;Q9Y490;P21333;P11362;P49747;P35968;Q9Y5W5;Q9H2X3;Q9P218;Q96P44;P31947;P00441;Q13753;P19835;Q9Y6Z7;Q02297;Q9NT22;P10912;P26842;Q9BYX7;O75083;P08581;P52907;P05161;P17948;P13501;P00533;P56705;Q14766;Q4ZHG4;Q9UBX5;P68366;Q02505;O75095;P46531;P10145;P35916;P21802;P10147;P25445}
	Pathogen[sifA Q56061] interacts with 216 human partners:{P05120;P29320;P48594;P31151;Q92598;P36952;P82279;Q14005;P35247;P53621;P09429;Q92752;Q8N2E2;P21860;Q96ID5;Q08345;P23142;Q8IX30;P08138;Q9UBV4;Q9UKZ4;P06702;P07355;Q8IWL2;Q9UM47;Q9UHF1;Q02763;Q5DID0;Q9BZF9;O75596;P01019;P32320;Q02388;O15230;O75882;P32455;O76076;Q96DN2;P05452;P22455;P50607;P78504;Q99435;P07996;O15018;O15197;Q5IJ48;Q16787;P07942;Q9BWP8;Q8IUL8;P78423;Q5GFL6;Q6UXR4;Q5JZY3;Q53RD9;P05121;Q5EBL8;P47755;O43707;P57796;Q05707;Q99584;P62937;Q14116;Q96QV1;Q13201;Q9NQ36;O00515;P04275;P49746;A6NE02;P50897;P56703;Q14393;P01583;Q99466;P22105;Q7Z3S9;Q9UIV8;Q15303;P08567;Q8IWL1;Q04721;P04271;P18206;A6NMY6;Q15046;P35609;P10599;P36507;P08294;Q8WZ42;Q8N2S1;Q96DT6;P14543;O75462;P37840;P05109;Q14112;Q92832;P04083;Q8IUX8;O43852;P98095;Q14114;P29508;P05067;Q8TD08;Q9NRA1;O95967;Q15109;P35442;P62158;P29466;Q93038;P80511;P04628;Q9NNX6;P35555;O76038;Q5T1H1;Q9NZH6;P11047;P0C869;P62328;O94813;Q8TER0;O43278;Q16363;O00548;P12814;Q4LDE5;Q8IWY4;Q9Y490;P25391;P21333;P11362;P49747;P48960;Q14767;P07225;P35968;Q9Y5W5;Q9H2X3;Q9P218;O15232;Q96P44;P31947;Q75N90;P00441;Q96NZ8;Q13753;P35443;Q9NVR0;P19835;Q9Y6Z7;P10909;Q02297;Q9GZV7;P02766;P13236;P47989;P07492;Q6UXI9;Q9NS15;P48061;Q9NT22;Q86WD7;A8MTL9;Q6UXH1;Q9Y6N6;A4D0S4;P10912;P26842;O75830;Q9BYX7;O75083;P06396;Q86TE4;P08581;P52907;O43291;Q9BZZ2;Q7L513;P07911;P05161;P17948;P07093;P13501;Q99715;P00533;P56705;Q92743;Q14766;Q4ZHG4;P11226;Q8TEU8;Q9UBX5;P04075;P68366;Q02505;O75095;P13500;P46531;P10145;P35556;P35916;Q6UXH8;Q9Y258;P21802;P10147;P25445;P06744;P24821;P40394}
	Pathogen[sipC P0CL47] interacts with 111 human partners:{P29320;P36952;Q14005;P53621;P09429;Q92752;Q8N2E2;P21860;Q08345;Q8IX30;P08138;Q9UKZ4;P06702;P07355;Q9UM47;Q02763;Q9BZF9;Q02388;O75882;P22455;P78504;Q99435;O15018;Q5JZY3;Q5EBL8;P47755;O43707;P57796;Q99584;P62937;Q96QV1;P04275;Q14393;Q99466;Q7Z3S9;Q15303;P08567;Q04721;P04271;P18206;P35609;P10599;P36507;Q8WZ42;Q8N2S1;O75462;P37840;P05109;Q14112;Q92832;P04083;P12110;O43852;Q14114;P05067;O95967;Q15109;P35442;P62158;P29466;P80511;Q9NNX6;P35555;Q5T1H1;P11047;P0C869;P62328;O94813;Q8TER0;O00548;P12814;Q4LDE5;Q9Y490;P21333;P11362;P49747;P35968;Q9Y5W5;Q9H2X3;Q9P218;Q96P44;P31947;P00441;Q13753;P19835;Q9Y6Z7;Q02297;Q9NT22;P10912;P26842;Q9BYX7;O75083;P08581;P52907;P05161;P17948;P13501;P00533;P56705;Q14766;Q4ZHG4;Q9UBX5;P68366;Q02505;O75095;P46531;P10145;P35916;P21802;P10147;P25445}
	Pathogen[sseL Q8ZNG2] interacts with 130 human partners:{P29320;P48594;P31151;Q92598;P36952;Q14005;P53621;P09429;Q92752;Q8N2E2;P21860;Q08345;Q8IX30;P08138;Q9UKZ4;P06702;P07355;Q9UM47;Q02763;Q5DID0;Q9BZF9;O75882;P22455;P78504;Q99435;O15018;O15197;Q16787;P07942;Q5JZY3;Q53RD9;Q5EBL8;P47755;O43707;P57796;Q99584;P62937;Q96QV1;Q14393;Q99466;P21941;Q7Z3S9;Q9UIV8;Q15303;P08567;P05230;Q04721;P04271;P18206;P35609;P10599;P36507;Q8WZ42;Q8N2S1;Q96DT6;Q13751;O75462;P37840;P05109;Q14112;Q92832;P04083;O43852;Q14114;P29508;P05067;Q8TD08;O95967;Q15109;P35442;P62158;P29466;P80511;P04628;Q9NNX6;P35555;Q5T1H1;P19438;P11047;P0C869;P62328;O94813;Q8TER0;O00548;P12814;Q4LDE5;P21333;P11362;P49747;P35968;Q9Y5W5;Q9P218;O15232;Q96P44;P31947;P00441;Q13753;P19835;P10909;Q02297;P02766;Q9NT22;Q86WD7;Q6UXH1;P10912;P26842;Q9BYX7;O75083;P06396;P08581;P52907;Q7L513;P05161;P17948;P07093;P13501;P00533;P56705;Q14766;Q4ZHG4;Q9UBX5;P68366;Q02505;O75095;P46531;P35916;P21802;P10147;P25445;P06744}
	Pathogen[sipB Q56134] interacts with 107 human partners:{P82279;Q14005;P53621;Q92752;Q8N2E2;P21860;Q08345;P23142;Q8IX30;P08138;Q8NCF0;Q9UKZ4;Q9UM47;Q02763;Q5DID0;Q9BZF9;O75882;Q96DN2;P22455;P78504;Q99435;O15018;Q5IJ48;P07942;P78423;Q5GFL6;Q53RD9;Q5EBL8;P47755;O43707;Q99584;Q99944;Q96QV1;Q13201;Q9NQ36;Q99466;Q7Z3S9;Q15303;P08567;Q04721;P18206;P35609;P10599;P36507;P14543;Q14112;Q92832;P98095;Q8NFW1;Q14114;P05067;O95967;Q13018;Q15109;P62158;Q9NNX6;Q5T1H1;P19438;P11047;P0C869;P62328;O00548;P12814;Q4LDE5;Q9Y490;P21333;P11362;P48960;P35968;Q9Y5W5;Q9H2X3;Q96P44;P31947;Q75N90;Q13753;A5D8T8;P19835;Q9Y6Z7;Q02297;Q6UXI9;Q9NS15;Q9NT22;P10912;P26842;Q9BYX7;O75083;P08581;P52907;Q9BZZ2;P05161;P17948;P00533;Q14766;Q4ZHG4;Q9UBX5;P68366;Q02505;Q06141;O75095;P13500;P46531;P35556;P35916;Q6UXH8;P21802;P10147;P25445}
	Pathogen[sopA Q8ZNR3] interacts with 157 human partners:{P05120;P29320;P48594;P31151;Q92598;P36952;Q14005;P35247;P53621;P09429;Q92752;Q8N2E2;P21860;Q08345;Q8IX30;P08138;Q9UKZ4;P06702;P07355;Q9UM47;Q02763;Q5DID0;Q9BZF9;Q02388;O75882;P22455;P50607;P78504;Q99435;P07996;O15018;O15197;Q16787;P07942;P78423;Q5JZY3;Q53RD9;P05121;Q5EBL8;P47755;O43707;P57796;Q99584;P62937;Q14116;Q96QV1;P04275;A6NE02;Q14393;P01583;P09486;Q99466;Q7Z3S9;Q9UIV8;Q15303;P08567;O00294;P05230;Q04721;P04271;P18206;P35609;P10599;P36507;P08294;Q8WZ42;Q8N2S1;Q96DT6;O75462;P37840;P05109;Q14112;P25116;Q92832;P04083;O43852;Q6UWE0;Q14114;P29508;P05067;Q8TD08;O95967;Q15109;P35442;P62158;P29466;P80511;P04628;Q9NNX6;P35555;Q5T1H1;Q9NZH6;P19438;P11047;P0C869;P62328;O94813;Q8TER0;O00548;P12814;Q4LDE5;Q9Y490;P21333;P01584;P11362;P49747;P35968;Q9Y5W5;Q9H2X3;Q9P218;O15232;Q96P44;P31947;P00441;Q13753;P19835;Q9Y6Z7;P10909;Q02297;P02766;P48061;Q9NT22;Q86WD7;Q6UXH1;P10912;P78310;P26842;O75830;Q9BYX7;O75083;P06396;P08581;P52907;P05161;P17948;P07093;P13501;P00533;P56705;Q14766;Q4ZHG4;P11226;Q9UBX5;P04075;P68366;Q02505;O75095;P13500;P46531;P10145;P01034;P35916;Q9Y258;P21802;P10147;P25445;P06744}
	Pathogen[sseJ Q9FD10] interacts with 147 human partners:{P05120;P29320;P48594;P31151;Q92598;P36952;P82279;Q14005;P35247;P53621;P09429;Q92752;Q8N2E2;P21860;Q08345;P23142;Q8IX30;P08138;Q9UBV4;Q9UKZ4;P07355;O95460;Q9UM47;Q02763;Q9BZF9;Q02388;O75882;Q96DN2;P22455;P50607;P78504;Q99435;P07996;O15018;Q5IJ48;P07942;Q5GFL6;Q5JZY3;Q53RD9;Q5EBL8;P47755;O43707;Q99584;P62937;Q96QV1;Q13201;Q9NQ36;P56703;Q14393;Q12805;Q99466;P21941;Q7Z3S9;Q9UIV8;Q15303;P08567;O00294;Q04721;P04271;P18206;P35609;P10599;P36507;Q8WZ42;Q8N2S1;P14543;O75462;P37840;P05109;Q14112;Q92832;P04083;O43852;P98095;Q14114;P29508;P05067;O95967;Q9UGM3;Q15109;P35442;P62158;P29466;P80511;P04628;Q9NNX6;P35555;Q5T1H1;P0C869;P62328;O94813;Q8TER0;O00339;O00548;P12814;Q4LDE5;Q8IWY4;Q9Y490;P21333;P11362;P49747;P48960;P35968;Q9Y5W5;Q9H2X3;Q9P218;O15232;Q96P44;P31947;Q75N90;P00441;P19835;Q9Y6Z7;P10909;Q02297;Q6UXI9;Q9NS15;Q9NT22;Q86WD7;Q6UXH1;P26842;Q9BYX7;O75083;P06396;P08581;P52907;P07911;P05161;P17948;P07093;P00533;P56705;Q14766;Q4ZHG4;P19883;Q9UBX5;P68366;Q02505;O75095;P46531;P10145;P35556;P35916;Q6UXH8;P21802;P10147;P25445}
	Pathogen[sseI Q8ZQ79] interacts with 118 human partners:{P29320;P31151;Q92598;P36952;Q14005;P53621;P09429;Q92752;Q8N2E2;P21860;Q08345;P23142;Q8IX30;P08138;Q9UBV4;Q9UKZ4;P07355;Q9UM47;Q02763;Q9BZF9;Q02388;O75882;P22455;P50607;P78504;Q99435;P07996;O15018;Q16787;P07942;Q5JZY3;Q5EBL8;P47755;O43707;P57796;Q99584;P62937;Q96QV1;P56703;Q14393;Q99466;Q7Z3S9;Q15303;P08567;Q04721;P04271;P18206;P35609;P10599;P36507;Q8WZ42;Q8N2S1;P14543;O75462;P37840;P05109;Q14112;Q92832;P04083;O43852;Q14114;P05067;O95967;Q15109;P35442;P62158;P29466;P80511;P04628;Q9NNX6;P35555;Q5T1H1;P0C869;P62328;O94813;Q8TER0;Q16363;O00548;P12814;Q4LDE5;Q9Y490;P11362;P49747;P35968;Q9Y5W5;Q9H2X3;P31947;P00441;P19835;Q02297;Q9GZV7;Q6UXI9;Q9NT22;Q6UXH1;P78310;P26842;Q9BYX7;O75083;P06396;P08581;P52907;Q9BZZ2;P05161;P17948;P07093;P00533;P56705;Q14766;Q4ZHG4;Q9UBX5;P68366;Q02505;O75095;P46531;P35916;P21802;P10147;P25445}
	Pathogen[sipA P0CL52] interacts with 154 human partners:{P05120;P29320;P48594;P31151;Q92598;P36952;Q14005;P35247;P53621;P09429;Q92752;Q8N2E2;P21860;Q08345;Q8IX30;P08138;Q9UKZ4;P06702;P07355;Q9UM47;Q02763;Q5DID0;Q9BZF9;Q02388;O75882;P22455;P50607;P78504;Q99435;P07996;O15018;O15197;Q16787;P78423;Q5JZY3;Q53RD9;P05121;Q5EBL8;P47755;O43707;P57796;Q99584;P62937;Q14116;Q96QV1;P04275;Q14393;P01583;P09486;Q99466;Q7Z3S9;Q9UIV8;Q15303;P08567;O00294;P05230;Q04721;P04271;P18206;P35609;P10599;P36507;P08294;Q8WZ42;Q8N2S1;Q96DT6;O75462;P37840;P05109;Q14112;P25116;Q92832;P04083;O43852;Q14114;P29508;P05067;Q8TD08;O95967;Q15109;P35442;P62158;P29466;P80511;P04628;Q9NNX6;P35555;Q5T1H1;Q9NZH6;P19438;P11047;P0C869;P62328;O94813;Q8TER0;O00548;P12814;Q4LDE5;Q9Y490;P21333;P01584;P11362;P49747;P35968;Q9Y5W5;Q9H2X3;Q9P218;O15232;Q96P44;P31947;P00441;Q13753;P19835;Q9Y6Z7;P10909;Q02297;P02766;P48061;Q9NT22;Q86WD7;Q6UXH1;P10912;P78310;P26842;O75830;Q9BYX7;O75083;P06396;P08581;P52907;P05161;P17948;P07093;P13501;P00533;P56705;Q14766;Q4ZHG4;P11226;Q9UBX5;P04075;P68366;Q02505;O75095;P13500;P46531;P10145;P01034;P35916;Q9Y258;P21802;P10147;P25445;P06744}
[Cluster 25]GO:0030659+C	cellular_component	[name] cytoplasmic vesicle membrane	[def] "The lipid bilayer surrounding a cytoplasmic vesicle." [GOC
	Pathogen[sseG O84952] interacts with 37 human partners:{O95295;P51153;P30622;Q00610;O15498;Q9ULV0;Q96EV8;Q9Y6Q5;Q8IYT8;P49407;P09496;Q8IUH4;O75385;Q9UL54;Q8IUH5;Q9Y5X1;P56377;Q07912;P53675;Q9UL25;Q9NRS6;Q96B97;Q86XP0;Q9Y5X3;Q6UXY1;Q9Y696;O75923;Q96PC3;Q7L804;Q10567;P62491;P61966;Q9UNH7;Q5T5U3;O75843;O43747;Q15036}
	Pathogen[spvB P74846] interacts with 35 human partners:{O95295;P51153;Q00610;O15498;Q9ULV0;Q96EV8;Q9Y6Q5;Q8IYT8;P49407;P09496;Q9BXS5;Q8NCB2;O75385;Q9UL54;Q8IUH5;Q9Y5X1;P56377;Q07912;P53675;Q9UL25;Q9NRS6;Q96B97;Q86XP0;Q9Y5X3;Q6UXY1;O75923;Q96PC3;Q7L804;Q10567;P62491;P61966;Q5T5U3;O75843;O43747;Q15036}
	Pathogen[spvC P0A2M9] interacts with 33 human partners:{O95295;P51153;P30622;O15498;Q9ULV0;Q96EV8;Q9Y6Q5;Q8IYT8;P49407;P09496;Q8IUH4;O75385;Q9UL54;Q8IUH5;Q9Y5X1;P56377;Q07912;Q9UL25;Q9NRS6;Q96B97;Q86XP0;Q9Y5X3;Q6UXY1;Q9Y696;O75923;Q96PC3;Q7L804;Q10567;P62491;P61966;Q5T5U3;O43747;Q15036}
	Pathogen[sspH2 P0CE12] interacts with 25 human partners:{O95295;P51153;P30622;Q00610;O15498;Q9ULV0;P49407;P09496;O75385;Q8IUH5;Q9Y5X1;P56377;Q07912;Q9UL25;Q9NRS6;Q96B97;Q86XP0;Q96PC3;Q7L804;Q10567;Q86UD3;P62491;P61966;O43747;Q15036}
	Pathogen[sopE O52623] interacts with 33 human partners:{O95295;P51153;P30622;O15498;Q9BVG8;Q9ULV0;Q9Y6Q5;Q8IYT8;P49407;P09496;Q8IUH4;O75385;Q9UL54;Q8IUH5;Q9Y5X1;P56377;Q07912;Q9UL25;Q9NRS6;Q96B97;Q86XP0;Q9Y5X3;Q6UXY1;O75923;Q96PC3;Q7L804;Q10567;Q86UD3;P62491;P61966;Q5T5U3;O43747;Q15036}
	Pathogen[sopE2 Q7CQD4] interacts with 17 human partners:{O95295;P51153;Q9ULV0;O75385;Q9Y5X1;Q07912;Q9UL25;Q9NRS6;Q96B97;Q86XP0;Q96PC3;Q7L804;Q10567;P62491;P61966;O43747;Q15036}
	Pathogen[sopB O30916] interacts with 26 human partners:{O95295;P51153;P30622;O15498;Q9ULV0;Q96EV8;P49407;P09496;Q8IUH4;O75385;Q9UL54;Q8IUH5;Q9Y5X1;Q07912;Q9UL25;Q9NRS6;Q96B97;Q86XP0;O75923;Q96PC3;Q7L804;Q10567;P62491;P61966;O43747;Q15036}
	Pathogen[sopA E1WGZ9] interacts with 38 human partners:{O95295;P51153;P30622;Q00610;O15498;Q9ULV0;Q96EV8;Q9Y6Q5;Q8IYT8;P49407;P09496;Q8IUH4;O75385;Q9UL54;Q8IUH5;Q9Y5X1;P56377;Q07912;P53675;Q9UL25;Q9NRS6;Q96B97;Q86XP0;Q9Y5X3;Q6UXY1;Q9Y696;O75923;Q96PC3;Q7L804;Q10567;Q86UD3;P62491;P61966;Q9UNH7;Q5T5U3;O75843;O43747;Q15036}
	Pathogen[avrA E1WAB0] interacts with 26 human partners:{P51153;O15498;Q9ULV0;Q96EV8;Q8IYT8;P49407;P09496;O75385;Q9UL54;Q8IUH5;Q9Y5X1;P56377;Q07912;Q9UL25;Q9NRS6;Q96B97;Q86XP0;Q9Y5X3;Q6UXY1;Q7L804;Q10567;P62491;P61966;Q5T5U3;O43747;Q15036}
	Pathogen[slrP Q8ZQQ2] interacts with 50 human partners:{O95295;P51153;Q5T0T0;P07101;P30622;Q8TCQ1;Q00610;O15498;Q9BVG8;Q9ULV0;Q8TF30;Q96EV8;Q9Y6Q5;P49407;P09496;Q9BXS5;P59780;Q8IUH4;O75385;Q9NZM1;A6NNE9;Q9UL54;P42858;Q8IUH5;Q9Y5X1;P56377;Q8WV24;Q07912;O60333;Q9UL25;Q92624;Q9NRS6;Q96B97;Q86XP0;Q9Y5X3;Q9Y696;O75923;Q96PC3;Q7L804;Q10567;Q9NYX4;Q86UD3;P62491;P61966;Q9UNH7;Q9BY43;Q5T5U3;O75843;O43747;Q15036}
	Pathogen[sptP P74873] interacts with 22 human partners:{P51153;P30622;O15498;Q9ULV0;Q96EV8;P49407;P09496;O75385;Q9UL54;Q9Y5X1;Q07912;Q9UL25;Q9NRS6;Q96B97;Q86XP0;Q7L804;Q10567;P62491;P61966;Q5T5U3;O43747;Q15036}
	Pathogen[sipA E1WAC6] interacts with 37 human partners:{O95295;P51153;P30622;Q00610;O15498;Q9ULV0;Q96EV8;Q9Y6Q5;Q8IYT8;P49407;P09496;Q8IUH4;O75385;Q9UL54;Q8IUH5;Q9Y5X1;P56377;Q07912;P53675;Q9UL25;Q9NRS6;Q96B97;Q86XP0;Q9Y5X3;Q6UXY1;Q9Y696;O75923;Q96PC3;Q7L804;Q10567;P62491;P61966;Q9UNH7;Q5T5U3;O75843;O43747;Q15036}
	Pathogen[sseF O84951] interacts with 37 human partners:{O95295;P51153;P30622;Q00610;O15498;Q9ULV0;Q96EV8;Q9Y6Q5;Q8IYT8;P49407;P09496;Q8IUH4;O75385;Q9UL54;Q8IUH5;Q9Y5X1;P56377;Q07912;P53675;Q9UL25;Q9NRS6;Q96B97;Q86XP0;Q9Y5X3;Q6UXY1;Q9Y696;O75923;Q96PC3;Q7L804;Q10567;P62491;P61966;Q9UNH7;Q5T5U3;O75843;O43747;Q15036}
	Pathogen[spiC P0CZ04] interacts with 41 human partners:{O95295;P51153;P30622;Q00610;O15498;Q9ULV0;Q92572;Q96EV8;Q9Y6Q5;Q8IYT8;P49407;P09496;Q9BXS5;Q8IUH4;O75385;Q9UL54;Q8IUH5;Q9Y5X1;P56377;Q07912;P53675;Q9UL25;Q92543;Q9NRS6;Q96B97;Q86XP0;Q9Y5X3;Q6UXY1;Q969T3;O75923;Q96PC3;Q7L804;Q10567;P62491;P61966;Q96L94;Q9BY43;Q5T5U3;O75843;O43747;Q15036}
	Pathogen[pipB2 Q8ZMM8] interacts with 28 human partners:{O95295;P51153;P30622;Q00610;O15498;Q9ULV0;Q96EV8;P49407;P09496;Q8IUH4;O75385;Q9UL54;Q8IUH5;Q9Y5X1;P56377;Q07912;Q9UL25;Q9NRS6;Q96B97;Q86XP0;Q9Y5X3;Q96PC3;Q7L804;Q10567;P62491;P61966;O43747;Q15036}
	Pathogen[sspH1 A4D0H6] interacts with 27 human partners:{O95295;P51153;O15498;Q9ULV0;Q96EV8;Q8IYT8;P49407;P09496;O75385;Q9UL54;Q8IUH5;Q9Y5X1;Q07912;Q9UL25;Q9NRS6;Q96B97;Q86XP0;Q9Y696;O75923;Q96PC3;Q7L804;Q10567;P62491;P61966;Q5T5U3;O43747;Q15036}
	Pathogen[sipC E1WAC8] interacts with 25 human partners:{O95295;P51153;P30622;O15498;Q9ULV0;Q96EV8;Q9Y6Q5;P09496;Q8IUH4;O75385;Q9UL54;Q8IUH5;Q9Y5X1;Q07912;Q9UL25;Q9NRS6;Q96B97;Q86XP0;Q7L804;Q10567;P62491;P61966;Q5T5U3;O43747;Q15036}
	Pathogen[sifA Q56061] interacts with 40 human partners:{O95295;P51153;P30622;Q00610;O15498;Q9BVG8;Q9ULV0;Q96EV8;Q9Y6Q5;Q8IYT8;P49407;P09496;Q8NCB2;Q8IUH4;O75385;Q9UL54;Q8IUH5;Q9Y5X1;P56377;Q07912;P53675;Q9UL25;Q9NRS6;Q96B97;Q86XP0;Q9Y5X3;Q6UXY1;Q9Y696;O75923;Q96PC3;Q7L804;Q10567;Q86UD3;P62491;P61966;Q96L94;Q5T5U3;O75843;O43747;Q15036}
	Pathogen[sipC P0CL47] interacts with 25 human partners:{O95295;P51153;P30622;O15498;Q9ULV0;Q96EV8;Q9Y6Q5;P09496;Q8IUH4;O75385;Q9UL54;Q8IUH5;Q9Y5X1;Q07912;Q9UL25;Q9NRS6;Q96B97;Q86XP0;Q7L804;Q10567;P62491;P61966;Q5T5U3;O43747;Q15036}
	Pathogen[sseL Q8ZNG2] interacts with 31 human partners:{O95295;P51153;P30622;O15498;Q9ULV0;Q96EV8;Q8IYT8;P49407;P09496;Q8IUH4;O75385;Q9UL54;Q8IUH5;Q9Y5X1;P56377;Q07912;P53675;Q9UL25;Q9NRS6;Q96B97;Q86XP0;Q9Y5X3;Q6UXY1;O75923;Q7L804;Q10567;P62491;P61966;Q5T5U3;O43747;Q15036}
	Pathogen[sipB Q56134] interacts with 22 human partners:{P51153;O15498;Q9ULV0;P09496;Q8IUH4;O75385;Q9UL54;Q8IUH5;Q9Y5X1;P56377;Q07912;Q9UL25;Q9NRS6;Q96B97;Q86XP0;O75923;Q96PC3;Q7L804;Q10567;P61966;O43747;Q15036}
	Pathogen[sopA Q8ZNR3] interacts with 38 human partners:{O95295;P51153;P30622;Q00610;O15498;Q9ULV0;Q96EV8;Q9Y6Q5;Q8IYT8;P49407;P09496;Q8IUH4;O75385;Q9UL54;Q8IUH5;Q9Y5X1;P56377;Q07912;P53675;Q9UL25;Q9NRS6;Q96B97;Q86XP0;Q9Y5X3;Q6UXY1;Q9Y696;O75923;Q96PC3;Q7L804;Q10567;Q86UD3;P62491;P61966;Q9UNH7;Q5T5U3;O75843;O43747;Q15036}
	Pathogen[sseJ Q9FD10] interacts with 31 human partners:{O95295;P51153;O15498;Q9ULV0;Q96EV8;Q8IYT8;P49407;P09496;O75385;Q9UL54;Q8IUH5;Q9Y5X1;P56377;Q07912;P53675;Q9UL25;Q9NRS6;Q96B97;Q86XP0;Q9Y5X3;Q6UXY1;O75923;Q96PC3;Q7L804;Q10567;P62491;P61966;Q5T5U3;O75843;O43747;Q15036}
	Pathogen[sseI Q8ZQ79] interacts with 26 human partners:{P51153;O15498;Q9ULV0;Q96EV8;P49407;P09496;O75385;Q9UL54;Q8IUH5;Q9Y5X1;P56377;Q07912;Q9UL25;Q9NRS6;Q96B97;Q86XP0;Q9Y5X3;Q6UXY1;O75923;Q7L804;Q10567;P62491;P61966;Q5T5U3;O43747;Q15036}
	Pathogen[sipA P0CL52] interacts with 37 human partners:{O95295;P51153;P30622;Q00610;O15498;Q9ULV0;Q96EV8;Q9Y6Q5;Q8IYT8;P49407;P09496;Q8IUH4;O75385;Q9UL54;Q8IUH5;Q9Y5X1;P56377;Q07912;P53675;Q9UL25;Q9NRS6;Q96B97;Q86XP0;Q9Y5X3;Q6UXY1;Q9Y696;O75923;Q96PC3;Q7L804;Q10567;P62491;P61966;Q9UNH7;Q5T5U3;O75843;O43747;Q15036}
[Cluster 26]GO:0032982+C	cellular_component	[name] myosin filament	[def] "A protein complex containing myosin heavy chains, plus associated light chains and other proteins, in which the myosin heavy chains are arranged into a filament." [GOC
	Pathogen[sseG O84952] interacts with 12 human partners:{P12883;A7E2Y1;P12882;P13533;Q9Y623;P35749;P11055;Q9UKX3;Q9Y2K3;P13535;Q9UKX2;Q00872}
	Pathogen[spvB P74846] interacts with 12 human partners:{P12883;A7E2Y1;P12882;P13533;Q9Y623;P35749;P11055;Q9UKX3;Q9Y2K3;P13535;Q9UKX2;Q00872}
	Pathogen[spvC P0A2M9] interacts with 12 human partners:{P12883;A7E2Y1;P12882;P13533;Q9Y623;P35749;P11055;Q9UKX3;Q9Y2K3;P13535;Q9UKX2;Q00872}
	Pathogen[sspH2 P0CE12] interacts with 9 human partners:{P12883;P12882;P13533;Q9Y623;P35749;P11055;Q9Y2K3;P13535;Q9UKX2}
	Pathogen[sopE O52623] interacts with 12 human partners:{P12883;A7E2Y1;P12882;P13533;Q9Y623;P35749;P11055;Q9UKX3;Q9Y2K3;P13535;Q9UKX2;Q00872}
	Pathogen[sopE2 Q7CQD4] interacts with 10 human partners:{P12883;P12882;P13533;Q9Y623;P35749;P11055;Q9UKX3;Q9Y2K3;P13535;Q9UKX2}
	Pathogen[sopB O30916] interacts with 11 human partners:{P12883;A7E2Y1;P12882;P13533;Q9Y623;P35749;P11055;Q9UKX3;Q9Y2K3;P13535;Q9UKX2}
	Pathogen[sopA E1WGZ9] interacts with 12 human partners:{P12883;A7E2Y1;P12882;P13533;Q9Y623;P35749;P11055;Q9UKX3;Q9Y2K3;P13535;Q9UKX2;Q00872}
	Pathogen[avrA E1WAB0] interacts with 10 human partners:{P12883;P12882;P13533;Q9Y623;P35749;P11055;Q9UKX3;Q9Y2K3;P13535;Q9UKX2}
	Pathogen[slrP Q8ZQQ2] interacts with 15 human partners:{P12883;A7E2Y1;P12882;P13533;Q9Y623;P35749;Q14896;P11055;Q9UKX3;Q9Y2K3;P13535;Q9UKX2;Q14324;Q00872;P52179}
	Pathogen[sptP P74873] interacts with 10 human partners:{P12883;P12882;P13533;Q9Y623;P35749;P11055;Q9UKX3;Q9Y2K3;P13535;Q9UKX2}
	Pathogen[sipA E1WAC6] interacts with 12 human partners:{P12883;A7E2Y1;P12882;P13533;Q9Y623;P35749;P11055;Q9UKX3;Q9Y2K3;P13535;Q9UKX2;Q00872}
	Pathogen[sseF O84951] interacts with 12 human partners:{P12883;A7E2Y1;P12882;P13533;Q9Y623;P35749;P11055;Q9UKX3;Q9Y2K3;P13535;Q9UKX2;Q00872}
	Pathogen[spiC P0CZ04] interacts with 12 human partners:{P12883;A7E2Y1;P12882;P13533;Q9Y623;P35749;P11055;Q9UKX3;Q9Y2K3;P13535;Q9UKX2;Q00872}
	Pathogen[pipB2 Q8ZMM8] interacts with 11 human partners:{P12883;A7E2Y1;P12882;P13533;Q9Y623;P35749;P11055;Q9UKX3;Q9Y2K3;P13535;Q9UKX2}
	Pathogen[sspH1 A4D0H6] interacts with 11 human partners:{P12883;A7E2Y1;P12882;P13533;Q9Y623;P35749;P11055;Q9UKX3;Q9Y2K3;P13535;Q9UKX2}
	Pathogen[sipC E1WAC8] interacts with 11 human partners:{P12883;A7E2Y1;P12882;P13533;Q9Y623;P35749;P11055;Q9UKX3;Q9Y2K3;P13535;Q9UKX2}
	Pathogen[sifA Q56061] interacts with 12 human partners:{P12883;A7E2Y1;P12882;P13533;Q9Y623;P35749;P11055;Q9UKX3;Q9Y2K3;P13535;Q9UKX2;Q00872}
	Pathogen[sipC P0CL47] interacts with 11 human partners:{P12883;A7E2Y1;P12882;P13533;Q9Y623;P35749;P11055;Q9UKX3;Q9Y2K3;P13535;Q9UKX2}
	Pathogen[sseL Q8ZNG2] interacts with 12 human partners:{P12883;A7E2Y1;P12882;P13533;Q9Y623;P35749;P11055;Q9UKX3;Q9Y2K3;P13535;Q9UKX2;Q00872}
	Pathogen[sipB Q56134] interacts with 11 human partners:{P12883;A7E2Y1;P12882;P13533;Q9Y623;P35749;P11055;Q9UKX3;Q9Y2K3;P13535;Q9UKX2}
	Pathogen[sopA Q8ZNR3] interacts with 12 human partners:{P12883;A7E2Y1;P12882;P13533;Q9Y623;P35749;P11055;Q9UKX3;Q9Y2K3;P13535;Q9UKX2;Q00872}
	Pathogen[sseJ Q9FD10] interacts with 11 human partners:{P12883;A7E2Y1;P12882;P13533;Q9Y623;P35749;P11055;Q9UKX3;Q9Y2K3;P13535;Q9UKX2}
	Pathogen[sseI Q8ZQ79] interacts with 12 human partners:{P12883;A7E2Y1;P12882;P13533;Q9Y623;P35749;P11055;Q9UKX3;Q9Y2K3;P13535;Q9UKX2;Q00872}
	Pathogen[sipA P0CL52] interacts with 12 human partners:{P12883;A7E2Y1;P12882;P13533;Q9Y623;P35749;P11055;Q9UKX3;Q9Y2K3;P13535;Q9UKX2;Q00872}
[Cluster 27]GO:0043596+C	cellular_component	[name] nuclear replication fork	[def] "The Y-shaped region of a nuclear replicating DNA molecule, resulting from the separation of the DNA strands and in which the synthesis of new strands takes place. Also includes associated protein complexes." [GOC
	Pathogen[sseG O84952] interacts with 2 human partners:{Q96HA7;P12004}
	Pathogen[spvB P74846] interacts with 1 human partners:{Q96HA7}
	Pathogen[spvC P0A2M9] interacts with 2 human partners:{Q96HA7;P12004}
	Pathogen[sspH2 P0CE12] interacts with 1 human partners:{Q96HA7}
	Pathogen[sopE O52623] interacts with 1 human partners:{Q96HA7}
	Pathogen[sopE2 Q7CQD4] interacts with 1 human partners:{Q96HA7}
	Pathogen[sopB O30916] interacts with 1 human partners:{Q96HA7}
	Pathogen[sopA E1WGZ9] interacts with 2 human partners:{Q96HA7;P12004}
	Pathogen[avrA E1WAB0] interacts with 1 human partners:{Q96HA7}
	Pathogen[slrP Q8ZQQ2] interacts with 1 human partners:{Q96HA7}
	Pathogen[sptP P74873] interacts with 1 human partners:{Q96HA7}
	Pathogen[sipA E1WAC6] interacts with 2 human partners:{Q96HA7;P12004}
	Pathogen[sseF O84951] interacts with 2 human partners:{Q96HA7;P12004}
	Pathogen[spiC P0CZ04] interacts with 2 human partners:{Q96HA7;P12004}
	Pathogen[pipB2 Q8ZMM8] interacts with 1 human partners:{Q96HA7}
	Pathogen[sspH1 A4D0H6] interacts with 1 human partners:{Q96HA7}
	Pathogen[sipC E1WAC8] interacts with 1 human partners:{Q96HA7}
	Pathogen[sifA Q56061] interacts with 2 human partners:{Q96HA7;P12004}
	Pathogen[sipC P0CL47] interacts with 1 human partners:{Q96HA7}
	Pathogen[sseL Q8ZNG2] interacts with 1 human partners:{Q96HA7}
	Pathogen[sipB Q56134] interacts with 1 human partners:{Q96HA7}
	Pathogen[sopA Q8ZNR3] interacts with 2 human partners:{Q96HA7;P12004}
	Pathogen[sseJ Q9FD10] interacts with 1 human partners:{Q96HA7}
	Pathogen[sseI Q8ZQ79] interacts with 1 human partners:{Q96HA7}
	Pathogen[sipA P0CL52] interacts with 2 human partners:{Q96HA7;P12004}
[Cluster 28]GO:0030054+C	cellular_component	[name] cell junction	[def] "A plasma membrane part that forms a specialized region of connection between two cells or between a cell and the extracellular matrix. At a cell junction, anchoring proteins extend through the plasma membrane to link cytoskeletal proteins in one cell to cytoskeletal proteins in neighboring cells or to proteins in the extracellular matrix." [GOC
	Pathogen[sseG O84952] interacts with 241 human partners:{Q96EY1;Q9H8V3;P49023;Q9UQB3;Q9HBI1;P55196;O00445;Q9H792;O60504;O95295;P51153;P50552;Q9UHB6;Q9ULJ8;Q86UR5;Q96SN8;Q9Y3F4;Q9UQM7;Q86UX7;Q8IZW8;Q9NRD0;P08631;Q02763;Q4VCS5;Q13308;Q14155;Q9Y4G6;Q13796;Q69YQ0;Q96J92;Q9UPX8;Q68CZ2;Q13153;Q9Y6D5;A6NIX2;Q9NR12;Q9HBI0;O75970;Q9Y446;Q96HC4;Q5JU85;Q9NRI5;P17302;Q96EV8;P61586;Q9HAP6;O15034;Q9HCM4;Q05513;Q9H2B2;Q9BT88;O00560;Q7Z5R6;Q5TCZ1;Q8N3R9;O60711;Q13425;Q5TCQ9;Q96AC1;Q9BX66;Q05084;Q96SB3;Q6ZSZ5;Q13835;Q96QZ7;Q68DA7;A7KAX9;Q9BYG5;Q9NVD7;O00522;Q14451;Q8N264;P46939;O43491;O14910;Q8TF72;Q8IZP0;Q5T7P8;P49418;Q6DN90;P54764;Q92974;Q9UPW8;P25054;Q9H426;Q9Y3R0;Q8N157;O00294;P18206;P13796;Q155Q3;Q7Z6G8;P48059;Q14511;O14976;Q12955;Q93052;O15083;O43566;Q01484;Q92817;Q07157;Q9NSC5;Q96IF1;O75161;Q9NSB8;Q5T2T1;Q9Y566;Q13009;P23443;O14795;Q8NB66;Q2M1Z3;Q12965;Q15149;P37840;Q9P2M7;Q8TEW8;Q7LDG7;Q9C0D5;Q96F07;Q07912;Q92797;P78352;Q16625;Q8N8S7;Q86SS6;P11532;Q9UQ26;Q6IQ23;Q9BYG4;Q15942;O95049;Q0VF96;Q9Y4J8;A4D2P6;Q86WG3;P46821;P14923;Q9UH03;Q8N4C8;Q16513;Q68EM7;P07332;Q9NUP9;Q86UL8;Q5TCY1;O15259;O15530;Q14289;O15061;O43166;Q8TEW0;Q8NDX1;O95425;Q9HD26;Q9Y2J0;Q8NI35;Q05209;P56945;P36897;Q9NVA2;Q9UHR4;Q9UQB8;Q9BQL6;Q05329;Q9NYF0;Q15811;Q9BQG1;O15146;Q9NQ75;Q9Y5S2;Q03001;Q9UGP4;P35221;Q7Z6J2;Q8TDC3;Q15700;A1X283;P46940;Q9UGI8;Q9NYI0;Q8TDM6;O60890;Q96B97;Q8IY63;Q63HR2;Q9UNA1;Q13424;O60299;Q9NRD5;Q7L0Q8;Q15654;Q99569;Q86SQ7;Q6UXY1;O60437;Q9Y696;Q9BVN2;O60331;O43294;Q05397;P78310;Q92502;Q68DX3;Q8TES7;Q13884;P50570;Q00535;Q9UPP2;O43581;Q12959;P21579;P29317;P62166;Q9HC10;Q14183;O75044;Q8WUP2;P16591;P26232;P17987;Q6XZF7;Q5T5U3;Q6XYQ8;Q9BTW9;Q16658;Q9HBL0;Q9NPB6;Q9Y6V0;Q9BUZ4;P05129;Q13418;P61224;Q7Z4I7;Q9UDY2;Q6S5L8;Q9BYB0;P35222;Q8N9I0;P0CAP1}
	Pathogen[spvB P74846] interacts with 237 human partners:{Q96EY1;Q9H8V3;P49023;Q9UQB3;Q9HBI1;P55196;O00445;Q9H792;O60504;O95295;P51153;P50552;Q9UHB6;Q9ULJ8;Q86UR5;Q96SN8;Q9Y3F4;Q9UQM7;Q86UX7;Q8IZW8;Q9NRD0;P08631;Q02763;Q4VCS5;Q13308;Q8NER1;Q9Y624;Q14155;Q9Y4G6;Q13796;Q69YQ0;Q9UPX8;Q68CZ2;Q13153;Q9Y6D5;A6NIX2;Q9NR12;Q9HBI0;O75970;Q9Y446;Q96HC4;Q5JU85;Q9ULI3;Q96EV8;P61586;Q9HAP6;O15034;Q702N8;Q9HCM4;Q05513;Q9H2B2;Q9BT88;O00560;Q7Z5R6;Q5TCZ1;O60711;Q13425;Q5TCQ9;Q96AC1;Q9BX66;Q05084;Q96SB3;Q6ZSZ5;Q13835;Q96QZ7;Q68DA7;A7KAX9;Q9BYG5;Q9NVD7;O00522;Q14451;P15924;Q8N264;P46939;O43491;O14910;Q8TF72;Q8IZP0;Q5T7P8;P49418;Q6DN90;Q8WX93;P54764;Q92974;Q9UPW8;P25054;Q9H426;Q9Y3R0;Q8N157;O15079;P16144;P18206;P13796;Q155Q3;Q7Z6G8;P48059;Q14511;O14976;Q12955;Q93052;O15083;Q8N3J6;O43566;Q01484;Q92817;Q07157;Q9NSC5;Q96IF1;O75161;Q9NSB8;Q5T2T1;Q9Y566;Q13009;P23443;O14795;Q8NB66;Q2M1Z3;Q12965;Q15149;P37840;Q9BY67;Q9ULB1;Q9P2M7;Q8TEW8;Q7LDG7;Q9C0D5;Q07912;P78352;Q16625;Q8N8S7;P11532;Q9UQ26;Q6IQ23;Q9BYG4;Q15942;O95049;Q0VF96;A4D2P6;Q86WG3;P46821;P14923;Q8N4C8;Q16513;Q68EM7;P07332;Q9NUP9;Q86UL8;Q5TCY1;O15259;O15530;Q14289;O15061;O43166;Q8WVH0;Q8TEW0;Q8NDX1;O95425;Q9HD26;Q9Y2J0;Q8NI35;P56945;Q9NT68;Q9NVA2;Q9UHR4;Q9UQB8;Q9BQL6;Q05329;Q15811;Q9BQG1;O15146;Q9NQ75;Q9Y5S2;Q03001;Q9UGP4;P35221;Q7Z6J2;Q8TDC3;Q15700;A1X283;P46940;Q9UGI8;Q9NYI0;Q8TDM6;O60890;Q96B97;Q8IY63;Q63HR2;Q9UNA1;Q13424;Q9NRD5;Q7L0Q8;Q15654;Q99569;Q86SQ7;Q6UXY1;O60437;Q9BVN2;O60331;P47870;O43294;Q05397;P78310;Q92502;Q68DX3;Q13884;P50570;Q00535;Q9UPP2;O43581;Q12959;P21579;P29317;P62166;Q9HC10;Q14183;O75044;Q8WUP2;P16591;P26232;P17987;Q6XZF7;Q5T5U3;Q6XYQ8;Q9BTW9;Q16658;Q9HBL0;Q9NPB6;Q9Y6V0;Q9BUZ4;P05129;Q13418;P61224;Q7Z4I7;Q9UDY2;Q6S5L8;P35222;Q8N9I0}
	Pathogen[spvC P0A2M9] interacts with 234 human partners:{Q96EY1;Q9H8V3;P49023;Q9UQB3;Q9HBI1;P55196;O00445;Q9H792;O60504;O95295;P51153;P50552;Q9UHB6;Q9ULJ8;Q86UR5;Q96SN8;Q9Y3F4;Q9UQM7;Q8IZW8;Q9NRD0;P08631;Q02763;Q4VCS5;Q13308;Q14155;Q9Y4G6;Q13796;Q69YQ0;Q96J92;Q9UPX8;Q68CZ2;Q13153;Q9Y6D5;A6NIX2;Q9NR12;Q9HBI0;O75970;Q9Y446;Q96HC4;Q5JU85;P17302;Q96EV8;P61586;Q9HAP6;O15034;Q9HCM4;Q05513;Q9H2B2;Q9BT88;O00560;Q7Z5R6;Q5TCZ1;Q8N3R9;O60711;Q13425;Q5TCQ9;Q96AC1;Q9BX66;Q05084;Q96SB3;Q6ZSZ5;Q13835;Q96QZ7;Q68DA7;A7KAX9;Q9BYG5;Q9NVD7;O00522;Q14451;P15924;Q8N264;P46939;O43491;O14910;Q8TF72;Q8IZP0;Q5T7P8;P49418;Q6DN90;P54764;Q92974;Q9UPW8;P25054;Q9H426;Q9Y3R0;Q8N157;P18206;P13796;Q155Q3;Q7Z6G8;P48059;Q14511;O14976;Q12955;Q93052;O15083;O43566;Q01484;Q92817;Q07157;Q9NSC5;Q96IF1;O75161;Q9NSB8;Q5T2T1;Q9Y566;Q13009;P23443;O14795;Q8NB66;Q2M1Z3;Q12965;Q15149;P37840;Q9P2M7;Q8TEW8;Q7LDG7;Q9C0D5;Q96F07;Q07912;P78352;Q16625;Q8N8S7;Q86SS6;P11532;Q9UQ26;Q6IQ23;Q9BYG4;Q15942;O95049;Q0VF96;Q9Y4J8;A4D2P6;Q86WG3;P46821;P14923;Q9UH03;Q8N4C8;Q16513;Q68EM7;P07332;Q9NUP9;Q86UL8;Q5TCY1;O15259;O15530;Q14289;O15061;O43166;Q8TEW0;Q8NDX1;Q9HD26;Q9Y2J0;Q8NI35;Q05209;P56945;P36897;Q9NVA2;Q9UHR4;Q9UQB8;Q9BQL6;Q05329;Q15811;Q9BQG1;O15146;Q9NQ75;Q9Y5S2;Q03001;Q9UGP4;P35221;Q7Z6J2;Q8TDC3;Q15700;A1X283;P46940;Q9UGI8;Q9NYI0;Q8TDM6;O60890;Q96B97;Q8IY63;Q63HR2;Q9UNA1;Q13424;Q9NRD5;Q7L0Q8;Q15654;Q99569;Q6UXY1;O60437;Q9Y696;Q9BVN2;O60331;O43294;Q05397;P78310;Q92502;Q68DX3;Q8TES7;Q13884;P50570;Q00535;Q9UPP2;O43581;Q12959;P21579;P29317;P62166;Q9HC10;Q14183;O75044;Q8WUP2;P16591;P26232;P17987;Q6XZF7;Q5T5U3;Q6XYQ8;Q9BTW9;Q16658;Q9HBL0;Q9NPB6;Q9Y6V0;Q9BUZ4;P05129;Q13418;P61224;Q7Z4I7;Q9UDY2;Q6S5L8;Q9BYB0;P35222;Q8N9I0;P0CAP1}
	Pathogen[sspH2 P0CE12] interacts with 192 human partners:{Q96EY1;Q9H8V3;P49023;Q9UQB3;Q9HBI1;P55196;Q9H792;O60504;O95295;P51153;P50552;Q9ULJ8;Q86UR5;Q96SN8;Q9Y3F4;Q8IZW8;Q9NRD0;P08631;Q02763;Q4VCS5;Q14155;Q9Y4G6;Q13796;Q69YQ0;Q9UPX8;Q13153;Q9Y6D5;A6NIX2;Q9NR12;O75970;Q9Y446;Q96HC4;Q5JU85;P17302;P61586;Q9HAP6;Q9HCM4;Q05513;Q9BT88;O00560;Q7Z5R6;Q5TCZ1;O60711;Q13425;Q5TCQ9;Q96AC1;Q9BX66;Q96SB3;Q6ZSZ5;Q96QZ7;Q68DA7;A7KAX9;Q9BYG5;Q9NVD7;O00522;Q14451;P15924;Q8N264;P46939;O43491;O14910;Q8IZP0;Q5T7P8;P49418;Q6DN90;Q8WX93;P54764;Q92974;Q9UPW8;P25054;Q9H426;Q9Y3R0;Q8N157;P18206;P13796;Q155Q3;Q7Z6G8;P48059;Q14511;O14976;Q12955;Q93052;O15083;Q01484;Q92817;Q07157;Q96IF1;O75161;Q9NSB8;Q9Y566;Q13009;P23443;O14795;Q8NB66;Q12965;Q15149;Q9BY67;Q9ULB1;Q8TEW8;Q7LDG7;Q9C0D5;Q14258;Q96F07;Q07912;P78352;Q16625;Q8N8S7;P11532;Q9UQ26;Q9BYG4;Q15942;O95049;Q86WG3;P46821;P14923;Q8N4C8;Q16513;Q68EM7;P07332;Q9NUP9;Q86UL8;Q5TCY1;O15259;O15530;Q14289;O15061;Q8TEW0;Q9HD26;Q9Y2J0;Q8NI35;Q05209;P56945;Q9NVA2;Q9UHR4;Q9UQB8;Q9BQL6;Q05329;Q15811;Q9NQ75;Q9Y5S2;Q03001;Q9UGP4;P35221;Q15700;A1X283;P46940;Q8TDM6;O60890;Q96B97;Q8IY63;Q63HR2;Q9UNA1;Q13424;Q9NRD5;Q7L0Q8;Q15654;Q99569;Q86SQ7;O60437;Q9BVN2;O60331;O43294;Q05397;Q68DX3;Q13884;P50570;Q00535;Q9UPP2;Q12959;P21579;Q9HC10;Q14183;O75044;Q8WUP2;P16591;P26232;P17987;Q6XZF7;Q16658;Q9HBL0;Q9NPB6;Q9Y6V0;Q9BUZ4;P05129;Q13418;P61224;Q7Z4I7;Q9UDY2;Q9BYB0;P35222;Q8N9I0;P0CAP1}
	Pathogen[sopE O52623] interacts with 223 human partners:{Q96EY1;Q9H8V3;P49023;Q9UQB3;Q9HBI1;P55196;O00445;Q9H792;O60504;O95295;P51153;P50552;Q9UHB6;Q9ULJ8;Q86UR5;Q96SN8;Q9Y3F4;Q9UQM7;Q8IZW8;Q9NRD0;P08631;Q02763;Q4VCS5;Q13308;Q14155;Q9Y4G6;Q13796;Q69YQ0;Q96J92;Q9UPX8;Q68CZ2;Q13153;Q9Y6D5;A6NIX2;Q9NR12;Q9BVG8;O75970;Q9Y446;Q96HC4;Q5JU85;P61586;Q9HAP6;O15034;Q9HCM4;Q05513;Q9H2B2;Q9BT88;O00560;Q7Z5R6;Q5TCZ1;Q8N3R9;O60711;Q13425;Q5TCQ9;Q96AC1;Q9BX66;Q05084;Q96SB3;Q6ZSZ5;Q13835;Q96QZ7;Q68DA7;A7KAX9;Q9BYG5;Q9NVD7;O00522;Q14451;P15924;Q8N264;P46939;O43491;O14910;Q8TF72;Q8IZP0;Q5T7P8;P49418;Q6DN90;P54764;Q92974;Q9UPW8;P25054;Q9H426;Q9Y3R0;Q8N157;O15079;P18206;P13796;Q155Q3;Q7Z6G8;P48059;Q14511;O14976;Q12955;Q93052;O15083;O43566;Q01484;Q92817;Q07157;Q96IF1;Q9NSB8;Q9Y566;Q13009;P23443;O14795;Q8NB66;Q2M1Z3;Q12965;Q15149;Q8TEW8;Q7LDG7;Q9C0D5;Q07912;P78352;Q16625;Q8N8S7;Q86SS6;P11532;Q9UQ26;Q6IQ23;Q9BYG4;Q15942;O95049;Q0VF96;Q9Y4J8;A4D2P6;P14923;Q9UH03;Q8N4C8;Q16513;Q68EM7;P07332;Q9NUP9;Q86UL8;Q5TCY1;O15259;O15530;Q14289;O15061;O43166;Q8TEW0;Q8NDX1;Q9HD26;Q9Y2J0;Q8NI35;Q05209;P56945;P36897;Q9NVA2;Q9UHR4;Q9UQB8;Q9BQL6;Q05329;Q15811;Q9BQG1;O15146;Q9NQ75;Q9Y5S2;Q03001;Q9UGP4;P35221;Q7Z6J2;Q8TDC3;Q15700;A1X283;P46940;Q9UGI8;Q9NYI0;Q8TDM6;O60890;Q96B97;Q8IY63;Q63HR2;Q9UNA1;Q13424;Q9NRD5;Q7L0Q8;Q15654;Q99569;Q6UXY1;O60437;Q9BVN2;O60331;O43294;Q05397;Q92502;Q68DX3;Q13884;P50570;Q00535;Q9UPP2;O43581;Q12959;P21579;P29317;Q8TEH3;P62166;Q9HC10;Q14183;O75044;Q8WUP2;P16591;P26232;P17987;Q6XZF7;Q5T5U3;Q6XYQ8;Q16658;Q9HBL0;Q9NPB6;Q9Y6V0;Q9BUZ4;P05129;Q13418;P61224;Q0ZGT2;Q7Z4I7;Q9UDY2;Q6S5L8;Q9BYB0;P35222;Q8N9I0;P0CAP1}
	Pathogen[sopE2 Q7CQD4] interacts with 169 human partners:{Q96EY1;Q9H8V3;P49023;Q9UQB3;Q9HBI1;P55196;Q9H792;O60504;O95295;P51153;P50552;Q9ULJ8;Q86UR5;Q96SN8;Q9Y3F4;P08631;Q02763;Q4VCS5;Q14155;Q9Y4G6;Q13796;Q69YQ0;Q9UPX8;Q13153;Q9Y6D5;A6NIX2;Q9NR12;O75970;Q96HC4;Q5JU85;P61586;Q9HAP6;Q9HCM4;Q05513;O00560;Q7Z5R6;Q5TCZ1;O60711;Q13425;Q5TCQ9;Q96AC1;Q9BX66;Q96SB3;Q6ZSZ5;Q96QZ7;Q68DA7;A7KAX9;Q9BYG5;Q9NVD7;O00522;Q14451;P15924;Q8N264;P46939;O43491;O14910;Q8IZP0;Q5T7P8;P49418;Q6DN90;P54764;Q92974;Q9UPW8;P25054;Q9Y3R0;Q8N157;P18206;P13796;Q155Q3;P48059;Q14511;O14976;Q12955;Q93052;O15083;Q01484;Q92817;Q07157;Q96IF1;O75161;Q9Y566;Q13009;P23443;O14795;Q8NB66;Q12965;Q15149;Q8TEW8;Q7LDG7;Q07912;P78352;Q16625;Q8N8S7;P11532;Q9UQ26;Q9BYG4;Q15942;O95049;P46821;P14923;Q8N4C8;Q16513;Q68EM7;P07332;Q9NUP9;Q86UL8;Q5TCY1;O15259;O15530;Q14289;O15061;Q8TEW0;Q9HD26;Q9Y2J0;Q8NI35;P56945;Q9NVA2;Q9UHR4;Q9UQB8;Q9BQL6;Q05329;Q15811;Q9Y5S2;Q03001;Q9UGP4;P35221;Q15700;A1X283;P46940;Q8TDM6;O60890;Q96B97;Q8IY63;Q63HR2;Q9UNA1;Q13424;Q9NRD5;Q7L0Q8;Q15654;Q99569;O60437;Q9BVN2;O60331;O43294;Q05397;Q68DX3;Q13884;P50570;Q00535;Q9UPP2;Q12959;Q9HC10;Q14183;O75044;Q8WUP2;P16591;P26232;P17987;Q6XZF7;Q16658;Q9HBL0;Q9NPB6;Q9BUZ4;P05129;Q13418;P61224;Q7Z4I7;Q9UDY2;P35222}
	Pathogen[sopB O30916] interacts with 208 human partners:{Q96EY1;Q9H8V3;P49023;Q9UQB3;Q9HBI1;P55196;Q9H792;O60504;O95295;P51153;P50552;Q9UHB6;Q9ULJ8;Q86UR5;Q96SN8;Q9Y3F4;Q9UQM7;Q8IZW8;P08631;Q02763;Q4VCS5;Q13308;Q14155;Q9Y4G6;Q13796;Q69YQ0;Q96J92;Q9UPX8;Q68CZ2;Q13153;Q9Y6D5;A6NIX2;Q9NR12;O75970;Q9Y446;Q96HC4;Q5JU85;Q96EV8;P61586;Q9HAP6;Q9HCM4;Q05513;Q9H2B2;Q9BT88;O00560;Q7Z5R6;Q5TCZ1;Q8N3R9;O60711;Q13425;Q5TCQ9;Q96AC1;Q9BX66;Q96SB3;Q6ZSZ5;Q13835;Q96QZ7;Q68DA7;A7KAX9;Q9BYG5;Q9NVD7;O00522;Q14451;P15924;Q8N264;P46939;O43491;O14910;Q8IZP0;Q5T7P8;P49418;Q6DN90;P54764;Q92974;Q9UPW8;P25054;Q9H426;Q9Y3R0;Q8N157;P18206;P13796;Q155Q3;Q7Z6G8;P48059;Q14511;O14976;Q12955;Q93052;O15083;Q01484;Q92817;Q07157;Q9NSC5;Q96IF1;O75161;Q9NSB8;Q9Y566;Q13009;P23443;O14795;Q8NB66;Q12965;Q15149;P37840;Q8TEW8;Q7LDG7;Q9C0D5;Q07912;P78352;Q16625;Q8N8S7;P11532;Q9UQ26;Q6IQ23;Q9BYG4;Q15942;O95049;A4D2P6;Q86WG3;P46821;P14923;Q9UH03;Q8N4C8;Q16513;Q68EM7;P07332;Q9NUP9;Q86UL8;Q5TCY1;O15259;O15530;Q14289;O15061;O43166;Q8TEW0;Q8NDX1;Q9HD26;Q9Y2J0;Q8NI35;Q05209;P56945;Q9NVA2;Q9UHR4;Q9UQB8;Q9BQL6;Q05329;Q15811;O15146;Q9NQ75;Q9Y5S2;Q03001;Q9UGP4;P35221;Q7Z6J2;Q15700;A1X283;P46940;Q9UGI8;Q9NYI0;Q8TDM6;O60890;Q96B97;Q8IY63;Q63HR2;Q9UNA1;Q13424;Q9NRD5;Q7L0Q8;Q15654;Q99569;O60437;Q9BVN2;O60331;O43294;Q05397;Q68DX3;Q8TES7;Q13884;P50570;Q00535;Q9UPP2;Q12959;P21579;P29317;Q9HC10;Q14183;O75044;Q8WUP2;P16591;P26232;P17987;Q6XZF7;Q6XYQ8;Q16658;Q9HBL0;Q9NPB6;Q9Y6V0;Q9BUZ4;P05129;Q13418;P61224;Q7Z4I7;Q9UDY2;Q6S5L8;Q9BYB0;P35222;Q8N9I0;P0CAP1}
	Pathogen[sopA E1WGZ9] interacts with 246 human partners:{Q96EY1;Q9H8V3;P49023;Q9UQB3;Q9HBI1;P55196;O00445;Q9H792;O60504;O95295;P51153;P50552;Q9UHB6;Q9ULJ8;Q86UR5;Q96SN8;Q9Y3F4;Q9UQM7;Q86UX7;Q8IZW8;Q9NRD0;P08631;Q02763;Q4VCS5;Q13308;Q9Y624;Q14155;Q9Y4G6;Q13796;Q69YQ0;Q96J92;Q9UPX8;Q68CZ2;Q13153;Q9Y6D5;A6NIX2;Q9NR12;Q9HBI0;O75970;Q9Y446;Q96HC4;Q5JU85;Q9NRI5;P17302;Q96EV8;P61586;Q9HAP6;O15034;Q9HCM4;Q05513;Q9H2B2;Q9BT88;O00560;Q7Z5R6;Q5TCZ1;Q8N3R9;O60711;Q13425;Q5TCQ9;Q96AC1;Q9BX66;Q05084;Q96SB3;Q6ZSZ5;Q13835;Q96QZ7;Q68DA7;A7KAX9;Q9BYG5;Q9NVD7;O00522;Q14451;P15924;Q8N264;P46939;O43491;O14910;Q8TF72;Q8IZP0;Q5T7P8;P49418;Q6DN90;P54764;Q92974;Q9UPW8;P25054;Q9H426;Q9Y3R0;Q8N157;O00294;P18206;P13796;Q155Q3;Q7Z6G8;P48059;Q14511;O14976;Q12955;Q93052;O15083;O43566;Q01484;Q92817;Q07157;Q9NSC5;Q96IF1;O75161;Q9NSB8;Q5T2T1;Q9Y566;Q13009;P23443;O14795;Q8NB66;Q2M1Z3;Q12965;Q15149;P37840;Q9P2M7;Q8TEW8;Q7LDG7;Q9C0D5;Q14258;Q96F07;Q07912;Q92797;P78352;Q16625;Q8N8S7;Q86SS6;P11532;Q9UQ26;Q6IQ23;Q9BYG4;Q15942;O95049;Q0VF96;Q9Y4J8;A4D2P6;Q86WG3;P46821;P14923;Q9UH03;Q8N4C8;Q16513;Q68EM7;P07332;Q9NUP9;Q86UL8;Q5TCY1;O15259;O15530;Q14289;O15061;O43166;Q8TEW0;Q8NDX1;O95425;Q9HD26;Q9Y2J0;Q8NI35;Q05209;P56945;P36897;Q9NVA2;Q9UHR4;Q9UQB8;Q9BQL6;Q05329;Q9NYF0;Q15811;Q9BQG1;O15146;Q9NQ75;Q9Y5S2;Q03001;Q9UGP4;P35221;Q7Z6J2;Q8TDC3;Q15700;A1X283;P46940;Q9UGI8;Q9NYI0;Q8TDM6;O60890;Q96B97;Q8IY63;Q63HR2;Q9UNA1;Q13424;O60299;Q9NRD5;Q7L0Q8;Q15654;Q99569;Q86SQ7;Q6UXY1;O60437;Q9Y696;Q9BVN2;O60331;O43294;Q05397;P78310;Q92502;Q68DX3;Q8TES7;Q13884;P50570;Q00535;Q9UPP2;O43581;Q12959;P21579;P29317;P62166;Q9HC10;Q14183;O75044;Q8WUP2;P16591;P26232;P17987;Q6XZF7;Q5T5U3;Q6XYQ8;Q14160;Q9BTW9;Q16658;Q9HBL0;Q9NPB6;Q9Y6V0;Q9BUZ4;P05129;Q13418;P61224;Q7Z4I7;Q9UDY2;Q6S5L8;Q9BYB0;P35222;O95786;Q8N9I0;P0CAP1}
	Pathogen[avrA E1WAB0] interacts with 212 human partners:{Q96EY1;Q9H8V3;P49023;Q9UQB3;Q9HBI1;P55196;O00445;Q9H792;O60504;P51153;P50552;Q9UHB6;Q9ULJ8;Q86UR5;Q96SN8;Q9Y3F4;Q9UQM7;Q8IZW8;Q9NRD0;P08631;Q02763;Q4VCS5;Q13308;Q14155;Q9Y4G6;Q13796;Q69YQ0;Q96J92;Q9UPX8;Q68CZ2;Q13153;Q9Y6D5;A6NIX2;Q9NR12;O75970;Q9Y446;Q96HC4;Q5JU85;Q96EV8;P61586;Q9HAP6;Q9HCM4;Q05513;Q9H2B2;Q9BT88;O00560;Q7Z5R6;Q5TCZ1;Q8N3R9;O60711;Q13425;Q5TCQ9;Q96AC1;Q9BX66;Q96SB3;Q6ZSZ5;Q96QZ7;Q68DA7;A7KAX9;Q9BYG5;Q9NVD7;O00522;Q14451;P15924;Q8N264;P46939;O43491;O14910;Q8TF72;Q8IZP0;Q5T7P8;P49418;Q6DN90;P54764;Q92974;Q9UPW8;P25054;Q9H426;Q9Y3R0;Q8N157;P18206;P13796;Q155Q3;Q7Z6G8;P48059;Q14511;O14976;Q12955;Q93052;O15083;O43566;Q01484;Q92817;Q07157;Q9NSC5;Q96IF1;O75161;Q9NSB8;Q9Y566;Q13009;P23443;O14795;Q8NB66;Q2M1Z3;Q12965;Q15149;P37840;Q8TEW8;Q7LDG7;Q96F07;Q07912;P78352;Q8N8S7;P11532;Q9UQ26;Q6IQ23;Q9BYG4;Q15942;O95049;Q0VF96;A4D2P6;Q86WG3;P46821;P14923;Q8N4C8;Q16513;Q68EM7;P07332;Q9NUP9;Q86UL8;Q5TCY1;O15259;O15530;Q14289;O15061;O43166;Q8TEW0;Q8NDX1;Q9HD26;Q9Y2J0;Q8NI35;Q05209;P56945;Q9NVA2;Q9UHR4;Q9UQB8;Q9BQL6;Q05329;Q15811;Q9BQG1;Q9NQ75;Q9Y5S2;Q03001;Q9UGP4;P35221;Q7Z6J2;Q8TDC3;Q15700;A1X283;P46940;Q9UGI8;Q8TDM6;O60890;Q96B97;Q8IY63;Q63HR2;Q9UNA1;Q13424;Q9NRD5;Q7L0Q8;Q15654;Q99569;Q86SQ7;Q6UXY1;O60437;Q9BVN2;O60331;O43294;Q05397;Q92502;Q68DX3;Q13884;P50570;Q00535;Q9UPP2;O43581;Q12959;P21579;P29317;Q9HC10;Q14183;O75044;Q8WUP2;P16591;P26232;P17987;Q6XZF7;Q5T5U3;Q6XYQ8;Q16658;Q9HBL0;Q9NPB6;Q9Y6V0;Q9BUZ4;P05129;Q13418;P61224;Q7Z4I7;Q9UDY2;Q6S5L8;Q9BYB0;Q8N9I0}
	Pathogen[slrP Q8ZQQ2] interacts with 289 human partners:{Q96EY1;Q9H8V3;P49023;Q9UQB3;Q9HBI1;P55196;O00445;Q9H792;O60504;O95295;P51153;P50552;Q9UHB6;Q9ULJ8;Q86UR5;Q96SN8;Q9Y3F4;Q9UQM7;Q8IZW8;Q9NRD0;P08631;Q02763;Q4VCS5;Q13308;Q8NER1;Q9Y624;Q14155;Q9Y4G6;Q13796;Q69YQ0;Q96J92;Q9UPX8;Q68CZ2;Q13153;Q9Y6D5;A6NIX2;Q9NR12;Q9BVG8;P16284;O75899;Q9HBI0;O75970;Q9Y446;Q96HC4;Q5JU85;Q8IV01;Q9NRI5;Q9ULI3;P17302;Q96EV8;Q7L576;Q16623;P61586;Q9HAP6;O15034;Q9HCM4;Q05513;Q7LC44;Q9H2B2;Q8NHG8;Q9BT88;O00560;Q7Z5R6;Q5TCZ1;Q8N3R9;O60711;Q13425;Q5TCQ9;Q7L0J3;Q96AC1;Q9BX66;Q05084;Q96SB3;Q6ZSZ5;Q96TA1;Q96RW7;Q13835;Q96QZ7;Q68DA7;A7KAX9;Q86UE4;Q9BYG5;Q9GZZ6;Q15124;Q9NVD7;O00522;Q8ND25;Q14451;P15924;Q8N264;P46939;O43491;Q9HCY8;O14910;Q8TF72;Q8IZP0;Q5T7P8;P49418;Q6DN90;Q8WX93;P54764;Q92974;Q9UPW8;P25054;Q9H426;Q9Y3R0;Q9NZ94;Q8N157;O15079;O00294;P18206;P13796;Q155Q3;Q7Z6G8;P48059;Q14511;O14976;Q12955;Q93052;O15083;Q8N3J6;O43566;Q01484;P12830;Q92817;Q07157;Q9P1Y5;Q9NSC5;Q96IF1;O75161;Q9NSB8;Q9Y566;Q13009;P23443;O14795;Q8NB66;Q2M1Z3;Q12965;Q15149;P37840;P08247;Q9BY67;Q674X7;P00813;Q9ULB1;Q9BYX2;Q8TEW8;Q7LDG7;Q9C0D5;Q14258;Q96F07;Q07912;Q92797;P78352;Q16625;Q8N8S7;Q86SS6;Q8N3V7;P11532;Q9UQ26;Q6IQ23;Q9BYG4;Q15942;O95049;Q0VF96;Q9Y4J8;A4D2P6;O43164;Q86WG3;P46821;P14923;Q86YT9;Q9UH03;Q8N4C8;Q8N126;Q16513;Q68EM7;P07332;Q9C0H9;Q9NUP9;Q96HR8;Q86UL8;Q5TCY1;O15259;O15530;Q14289;Q02413;O15061;O43166;Q8TEW0;Q8NDX1;O95425;Q9HD26;Q9Y2J0;Q9C026;Q8NI35;Q05209;P56945;P36897;Q9NVA2;Q9UHR4;Q9UQB8;Q9BQL6;Q05329;Q9NYF0;Q15811;Q9BQG1;O15146;Q9NQ75;Q9Y5S2;Q03001;Q9UGP4;P35221;Q6TDP4;Q7Z6J2;Q15700;A1X283;Q9NPG3;P46940;Q9UGI8;Q9NYI0;Q8TDM6;O60890;Q96B97;Q8IY63;Q63HR2;Q9UNA1;Q13424;O60299;Q9NRD5;Q7L0Q8;Q15654;Q99569;Q86SQ7;O60437;Q9Y696;Q9BVN2;O60331;P47870;O43294;Q05397;P78310;Q92502;Q68DX3;Q68CZ1;Q9HBA0;Q8TES7;P32926;Q13884;P50570;Q00535;Q9UPP2;O43581;Q12959;P21579;P29317;Q8TEH3;P62166;Q9HC10;Q14183;O75044;Q8WUP2;P16591;P26232;Q86YM7;P17987;Q6XZF7;Q5T5U3;P30419;Q6XYQ8;Q14160;Q16658;Q9HBL0;Q9NPB6;Q9Y6V0;Q9BUZ4;P05129;Q8NBU5;Q13418;P61224;Q0ZGT2;Q7Z4I7;Q9UDY2;Q6S5L8;Q9BYB0;P35222;O95786;Q8N9I0;P0CAP1}
	Pathogen[sptP P74873] interacts with 192 human partners:{Q96EY1;Q9H8V3;P49023;Q9UQB3;Q9HBI1;P55196;Q9H792;O60504;P51153;P50552;Q9UHB6;Q9ULJ8;Q86UR5;Q96SN8;Q9Y3F4;Q9UQM7;Q8IZW8;P08631;Q02763;Q4VCS5;Q14155;Q9Y4G6;Q13796;Q69YQ0;Q9UPX8;Q68CZ2;Q13153;Q9Y6D5;A6NIX2;Q9NR12;O75970;Q96HC4;Q5JU85;Q96EV8;P61586;Q9HAP6;Q9HCM4;Q05513;O00560;Q7Z5R6;Q5TCZ1;Q8N3R9;O60711;Q13425;Q5TCQ9;Q96AC1;Q9BX66;Q05084;Q96SB3;Q6ZSZ5;Q13835;Q96QZ7;Q68DA7;A7KAX9;Q9BYG5;Q9NVD7;O00522;Q14451;P15924;Q8N264;P46939;O43491;O14910;Q8IZP0;Q5T7P8;P49418;Q6DN90;P54764;Q92974;Q9UPW8;P25054;Q9Y3R0;Q8N157;P18206;P13796;Q155Q3;Q7Z6G8;P48059;Q14511;O14976;Q12955;Q93052;Q01484;Q92817;Q07157;Q9NSC5;Q96IF1;O75161;Q9NSB8;Q9Y566;Q13009;P23443;O14795;Q8NB66;Q2M1Z3;Q12965;Q15149;Q8TEW8;Q7LDG7;Q96F07;Q07912;P78352;Q8N8S7;P11532;Q9UQ26;Q9BYG4;Q15942;O95049;A4D2P6;P46821;P14923;Q8N4C8;Q16513;Q68EM7;P07332;Q9NUP9;Q86UL8;Q5TCY1;O15259;O15530;Q14289;O15061;O43166;Q8TEW0;Q8NDX1;Q9HD26;Q9Y2J0;Q8NI35;Q05209;P56945;Q9NVA2;Q9UHR4;Q9UQB8;Q9BQL6;Q05329;Q9NYF0;Q15811;Q9NQ75;Q9Y5S2;Q03001;Q9UGP4;P35221;Q7Z6J2;Q15700;A1X283;P46940;Q9UGI8;Q8TDM6;O60890;Q96B97;Q8IY63;Q63HR2;Q9UNA1;Q13424;Q9NRD5;Q7L0Q8;Q15654;Q99569;Q86SQ7;O60437;Q9BVN2;O60331;O43294;Q05397;Q92502;Q68DX3;Q13884;P50570;Q00535;Q9UPP2;Q12959;P21579;P62166;Q9HC10;Q14183;O75044;Q8WUP2;P16591;P26232;P17987;Q6XZF7;Q5T5U3;Q16658;Q9HBL0;Q9NPB6;P05129;Q13418;P61224;Q7Z4I7;Q9UDY2;P35222;Q8N9I0}
	Pathogen[sipA E1WAC6] interacts with 242 human partners:{Q96EY1;Q9H8V3;P49023;Q9UQB3;Q9HBI1;P55196;O00445;Q9H792;O60504;O95295;P51153;P50552;Q9UHB6;Q9ULJ8;Q86UR5;Q96SN8;Q9Y3F4;Q9UQM7;Q86UX7;Q8IZW8;Q9NRD0;P08631;Q02763;Q4VCS5;Q13308;Q14155;Q9Y4G6;Q13796;Q69YQ0;Q96J92;Q9UPX8;Q68CZ2;Q13153;Q9Y6D5;A6NIX2;Q9NR12;Q9HBI0;O75970;Q9Y446;Q96HC4;Q5JU85;Q9NRI5;P17302;Q96EV8;P61586;Q9HAP6;O15034;Q9HCM4;Q05513;Q9H2B2;Q9BT88;O00560;Q7Z5R6;Q5TCZ1;Q8N3R9;O60711;Q13425;Q5TCQ9;Q96AC1;Q9BX66;Q05084;Q96SB3;Q6ZSZ5;Q13835;Q96QZ7;Q68DA7;A7KAX9;Q9BYG5;Q9NVD7;O00522;Q14451;P15924;Q8N264;P46939;O43491;O14910;Q8TF72;Q8IZP0;Q5T7P8;P49418;Q6DN90;P54764;Q92974;Q9UPW8;P25054;Q9H426;Q9Y3R0;Q8N157;O00294;P18206;P13796;Q155Q3;Q7Z6G8;P48059;Q14511;O14976;Q12955;Q93052;O15083;O43566;Q01484;Q92817;Q07157;Q9NSC5;Q96IF1;O75161;Q9NSB8;Q5T2T1;Q9Y566;Q13009;P23443;O14795;Q8NB66;Q2M1Z3;Q12965;Q15149;P37840;Q9P2M7;Q8TEW8;Q7LDG7;Q9C0D5;Q96F07;Q07912;Q92797;P78352;Q16625;Q8N8S7;Q86SS6;P11532;Q9UQ26;Q6IQ23;Q9BYG4;Q15942;O95049;Q0VF96;Q9Y4J8;A4D2P6;Q86WG3;P46821;P14923;Q9UH03;Q8N4C8;Q16513;Q68EM7;P07332;Q9NUP9;Q86UL8;Q5TCY1;O15259;O15530;Q14289;O15061;O43166;Q8TEW0;Q8NDX1;O95425;Q9HD26;Q9Y2J0;Q8NI35;Q05209;P56945;P36897;Q9NVA2;Q9UHR4;Q9UQB8;Q9BQL6;Q05329;Q9NYF0;Q15811;Q9BQG1;O15146;Q9NQ75;Q9Y5S2;Q03001;Q9UGP4;P35221;Q7Z6J2;Q8TDC3;Q15700;A1X283;P46940;Q9UGI8;Q9NYI0;Q8TDM6;O60890;Q96B97;Q8IY63;Q63HR2;Q9UNA1;Q13424;O60299;Q9NRD5;Q7L0Q8;Q15654;Q99569;Q86SQ7;Q6UXY1;O60437;Q9Y696;Q9BVN2;O60331;O43294;Q05397;P78310;Q92502;Q68DX3;Q8TES7;Q13884;P50570;Q00535;Q9UPP2;O43581;Q12959;P21579;P29317;P62166;Q9HC10;Q14183;O75044;Q8WUP2;P16591;P26232;P17987;Q6XZF7;Q5T5U3;Q6XYQ8;Q9BTW9;Q16658;Q9HBL0;Q9NPB6;Q9Y6V0;Q9BUZ4;P05129;Q13418;P61224;Q7Z4I7;Q9UDY2;Q6S5L8;Q9BYB0;P35222;Q8N9I0;P0CAP1}
	Pathogen[sseF O84951] interacts with 241 human partners:{Q96EY1;Q9H8V3;P49023;Q9UQB3;Q9HBI1;P55196;O00445;Q9H792;O60504;O95295;P51153;P50552;Q9UHB6;Q9ULJ8;Q86UR5;Q96SN8;Q9Y3F4;Q9UQM7;Q86UX7;Q8IZW8;Q9NRD0;P08631;Q02763;Q4VCS5;Q13308;Q14155;Q9Y4G6;Q13796;Q69YQ0;Q96J92;Q9UPX8;Q68CZ2;Q13153;Q9Y6D5;A6NIX2;Q9NR12;Q9HBI0;O75970;Q9Y446;Q96HC4;Q5JU85;Q9NRI5;P17302;Q96EV8;P61586;Q9HAP6;O15034;Q9HCM4;Q05513;Q9H2B2;Q9BT88;O00560;Q7Z5R6;Q5TCZ1;Q8N3R9;O60711;Q13425;Q5TCQ9;Q96AC1;Q9BX66;Q05084;Q96SB3;Q6ZSZ5;Q13835;Q96QZ7;Q68DA7;A7KAX9;Q9BYG5;Q9NVD7;O00522;Q14451;P15924;Q8N264;P46939;O43491;O14910;Q8TF72;Q8IZP0;Q5T7P8;P49418;Q6DN90;P54764;Q92974;Q9UPW8;P25054;Q9H426;Q9Y3R0;Q8N157;O00294;P18206;P13796;Q155Q3;Q7Z6G8;P48059;Q14511;O14976;Q12955;Q93052;O15083;O43566;Q01484;Q92817;Q07157;Q9NSC5;Q96IF1;O75161;Q9NSB8;Q5T2T1;Q9Y566;Q13009;P23443;O14795;Q8NB66;Q2M1Z3;Q12965;Q15149;P37840;Q9P2M7;Q8TEW8;Q7LDG7;Q9C0D5;Q96F07;Q07912;Q92797;P78352;Q16625;Q8N8S7;Q86SS6;P11532;Q9UQ26;Q6IQ23;Q9BYG4;Q15942;O95049;Q0VF96;Q9Y4J8;A4D2P6;Q86WG3;P46821;Q9UH03;Q8N4C8;Q16513;Q68EM7;P07332;Q9NUP9;Q86UL8;Q5TCY1;O15259;O15530;Q14289;O15061;O43166;Q8TEW0;Q8NDX1;O95425;Q9HD26;Q9Y2J0;Q8NI35;Q05209;P56945;P36897;Q9NVA2;Q9UHR4;Q9UQB8;Q9BQL6;Q05329;Q9NYF0;Q15811;Q9BQG1;O15146;Q9NQ75;Q9Y5S2;Q03001;Q9UGP4;P35221;Q7Z6J2;Q8TDC3;Q15700;A1X283;P46940;Q9UGI8;Q9NYI0;Q8TDM6;O60890;Q96B97;Q8IY63;Q63HR2;Q9UNA1;Q13424;O60299;Q9NRD5;Q7L0Q8;Q15654;Q99569;Q86SQ7;Q6UXY1;O60437;Q9Y696;Q9BVN2;O60331;O43294;Q05397;P78310;Q92502;Q68DX3;Q8TES7;Q13884;P50570;Q00535;Q9UPP2;O43581;Q12959;P21579;P29317;P62166;Q9HC10;Q14183;O75044;Q8WUP2;P16591;P26232;P17987;Q6XZF7;Q5T5U3;Q6XYQ8;Q9BTW9;Q16658;Q9HBL0;Q9NPB6;Q9Y6V0;Q9BUZ4;P05129;Q13418;P61224;Q7Z4I7;Q9UDY2;Q6S5L8;Q9BYB0;P35222;Q8N9I0;P0CAP1}
	Pathogen[spiC P0CZ04] interacts with 257 human partners:{Q96EY1;Q9H8V3;P49023;Q9UQB3;Q9HBI1;P55196;Q9H792;O60504;O95295;P51153;P50552;Q9UHB6;Q9ULJ8;Q96CX2;Q86UR5;Q96SN8;Q9Y3F4;Q9UQM7;Q86UX7;Q8IZW8;Q9NRD0;P08631;Q02763;Q4VCS5;Q13308;Q8NER1;Q9Y624;Q14155;Q9Y4G6;Q13796;Q69YQ0;Q96J92;Q9UPX8;Q68CZ2;Q13153;Q9Y6D5;A6NIX2;Q9NR12;P16284;Q9HBI0;O75970;Q9Y446;Q96HC4;Q5JU85;Q9NRI5;P17302;Q96EV8;P61586;Q9HAP6;O15034;Q702N8;Q9HCM4;Q05513;Q9H2B2;Q9BT88;O00560;Q7Z5R6;Q5TCZ1;Q8N3R9;O60711;Q13425;Q5TCQ9;Q96AC1;Q9BX66;Q05084;Q96SB3;Q6ZSZ5;Q13835;Q96QZ7;Q68DA7;A7KAX9;Q9BYG5;Q9NVD7;O00522;Q14451;P15924;Q8N264;P46939;O43491;P08173;O14910;Q8TF72;Q8IZP0;Q5T7P8;P49418;Q6DN90;P54764;Q92974;Q9UPW8;P25054;Q9H426;Q9Y3R0;Q8N157;O15079;O00294;P16144;P18206;P13796;Q155Q3;Q7Z6G8;P48059;P08172;Q14511;O14976;Q12955;Q93052;O15083;Q8N3J6;O43566;Q01484;Q92817;Q07157;Q9NSC5;Q96IF1;O75161;Q5T2T1;Q9Y566;Q13009;P23443;O14795;Q8NB66;Q2M1Z3;Q12965;Q15149;P37840;Q9BY67;Q9ULB1;Q9P2M7;Q8TEW8;Q7LDG7;Q9C0D5;P17677;Q96F07;Q07912;Q92797;P78352;Q16625;Q8N8S7;P11532;Q9UQ26;Q6IQ23;Q9BYG4;Q15942;O95049;Q0VF96;A4D2P6;Q86WG3;P46821;P14923;Q9UH03;Q8N4C8;Q16513;Q68EM7;P07332;Q9NUP9;Q86UL8;Q5TCY1;Q9Y2D8;O15259;O15530;Q14289;Q02413;O15061;O43166;Q8WVH0;Q8TEW0;Q8NDX1;Q9HD26;Q9Y2J0;Q8NI35;Q05209;P56945;P36897;Q9NVA2;O14490;Q9UHR4;Q9UQB8;Q9BQL6;Q05329;Q9NYF0;Q15811;O15146;Q9NQ75;Q9Y5S2;Q03001;Q9UGP4;P35221;Q6TDP4;Q7Z6J2;Q8TDC3;Q15700;A1X283;P46940;Q9UGI8;Q9NYI0;Q8TDM6;O60890;Q96B97;Q8IY63;Q63HR2;Q9UNA1;Q13424;Q9NRD5;Q7L0Q8;Q15654;Q99569;Q86SQ7;Q6UXY1;O60437;Q9BVN2;O60331;P47870;O43294;Q05397;P78310;O95886;Q92502;Q68DX3;Q8TES7;P22303;P32926;Q13884;P50570;Q00535;Q9UPP2;Q12959;P21579;P29317;Q8TEH3;P62166;Q9HC10;Q14183;O75044;Q8WUP2;P16591;P26232;P17987;Q6XZF7;Q5T5U3;Q6XYQ8;Q9BTW9;Q16658;Q9HBL0;Q9NPB6;Q9Y6V0;Q9BUZ4;P05129;Q92777;Q13418;P61224;Q7Z4I7;Q9UDY2;Q6S5L8;Q9BYB0;P35222;Q8N9I0;P0CAP1}
	Pathogen[pipB2 Q8ZMM8] interacts with 207 human partners:{Q96EY1;Q9H8V3;P49023;Q9UQB3;Q9HBI1;P55196;Q9H792;O60504;O95295;P51153;P50552;Q9UHB6;Q9ULJ8;Q86UR5;Q96SN8;Q9Y3F4;Q8IZW8;Q9NRD0;P08631;Q02763;Q4VCS5;Q13308;Q14155;Q9Y4G6;Q13796;Q69YQ0;Q9UPX8;Q13153;Q9Y6D5;A6NIX2;Q9NR12;O75970;Q9Y446;Q96HC4;Q5JU85;Q96EV8;P61586;Q9HAP6;Q9HCM4;Q05513;Q9BT88;O00560;Q7Z5R6;Q5TCZ1;O60711;Q13425;Q5TCQ9;Q96AC1;Q9BX66;Q96SB3;Q6ZSZ5;Q13835;Q96QZ7;Q68DA7;A7KAX9;Q9BYG5;Q9NVD7;O00522;Q14451;P15924;Q8N264;P46939;O43491;O14910;Q8TF72;Q8IZP0;Q5T7P8;P49418;Q6DN90;P54764;Q92974;Q9UPW8;P25054;Q9H426;Q9Y3R0;Q8N157;P18206;P13796;Q155Q3;Q7Z6G8;P48059;Q14511;O14976;Q12955;Q93052;O15083;O43566;Q01484;Q92817;Q07157;Q9NSC5;Q96IF1;O75161;Q9Y566;Q13009;P23443;O14795;Q8NB66;Q12965;Q15149;P37840;Q8TEW8;Q7LDG7;Q9C0D5;Q14258;Q07912;Q92797;P78352;Q16625;Q8N8S7;P11532;Q9UQ26;Q6IQ23;Q9BYG4;Q15942;O95049;Q0VF96;A4D2P6;Q86WG3;P46821;P14923;Q9UH03;Q8N4C8;Q16513;Q68EM7;P07332;Q9NUP9;Q86UL8;Q5TCY1;O15259;O15530;Q14289;O15061;O43166;Q8TEW0;Q8NDX1;Q9HD26;Q9Y2J0;Q8NI35;Q05209;P56945;Q9NVA2;Q9UHR4;Q9UQB8;Q9BQL6;Q05329;Q15811;O15146;Q9NQ75;Q9Y5S2;Q03001;Q9UGP4;P35221;Q7Z6J2;Q15700;A1X283;P46940;Q9UGI8;Q9NYI0;Q8TDM6;O60890;Q96B97;Q8IY63;Q63HR2;Q9UNA1;Q13424;Q9NRD5;Q7L0Q8;Q15654;Q99569;O60437;Q9BVN2;O60331;O43294;Q05397;Q68DX3;Q8TES7;Q13884;P50570;Q00535;Q9UPP2;Q12959;P21579;P29317;Q9HC10;Q14183;O75044;Q8WUP2;P16591;P26232;P17987;Q6XZF7;Q16658;Q9HBL0;Q9NPB6;Q9Y6V0;Q9BUZ4;P05129;Q13418;P61224;Q7Z4I7;Q9UDY2;Q6S5L8;Q9BYB0;P35222;O95786;Q8N9I0}
	Pathogen[sspH1 A4D0H6] interacts with 220 human partners:{Q96EY1;Q9H8V3;P49023;Q9UQB3;Q9HBI1;P55196;O00445;Q9H792;O60504;O95295;P51153;P50552;Q9UHB6;Q9ULJ8;Q86UR5;Q96SN8;Q9Y3F4;Q9UQM7;Q8IZW8;Q9NRD0;P08631;Q02763;Q4VCS5;Q13308;Q14155;Q9Y4G6;Q13796;Q69YQ0;Q96J92;Q9UPX8;Q68CZ2;Q13153;Q9Y6D5;A6NIX2;Q9NR12;Q9HBI0;O75970;Q9Y446;Q96HC4;Q5JU85;P17302;Q96EV8;P61586;Q9HAP6;Q9HCM4;Q05513;Q9H2B2;Q9BT88;O00560;Q7Z5R6;Q5TCZ1;Q8N3R9;O60711;Q13425;Q5TCQ9;Q96AC1;Q9BX66;Q05084;Q96SB3;Q6ZSZ5;Q13835;Q96QZ7;Q68DA7;A7KAX9;Q9BYG5;Q9NVD7;O00522;Q14451;P15924;Q8N264;P46939;O43491;O14910;Q8IZP0;Q5T7P8;P49418;Q6DN90;P54764;Q92974;Q9UPW8;P25054;Q9H426;Q9Y3R0;Q8N157;P18206;P13796;Q155Q3;Q7Z6G8;P48059;Q14511;O14976;Q12955;Q93052;O15083;O43566;Q01484;Q92817;Q07157;Q9NSC5;Q96IF1;O75161;Q9NSB8;Q5T2T1;Q9Y566;Q13009;P23443;O14795;Q8NB66;Q2M1Z3;Q12965;Q15149;P37840;Q9P2M7;Q8TEW8;Q7LDG7;Q96F07;Q07912;P78352;Q16625;Q8N8S7;P11532;Q9UQ26;Q6IQ23;Q9BYG4;Q15942;O95049;Q9Y4J8;A4D2P6;Q86WG3;P46821;P14923;Q8N4C8;Q16513;Q68EM7;P07332;Q9NUP9;Q86UL8;Q5TCY1;O15259;O15530;Q14289;O15061;O43166;Q8TEW0;Q8NDX1;Q9HD26;Q9Y2J0;Q8NI35;Q05209;P56945;Q9NVA2;Q9UHR4;Q9UQB8;Q9BQL6;Q05329;Q15811;Q9BQG1;Q9NQ75;Q9Y5S2;Q03001;Q9UGP4;P35221;Q7Z6J2;Q15700;A1X283;P46940;Q9UGI8;Q9NYI0;Q8TDM6;O60890;Q96B97;Q8IY63;Q63HR2;Q9UNA1;Q13424;Q9NRD5;Q7L0Q8;Q15654;Q99569;Q86SQ7;O60437;Q9Y696;Q9BVN2;O60331;O43294;Q05397;Q92502;Q68DX3;Q13884;P50570;Q00535;Q9UPP2;O43581;Q12959;P21579;P29317;Q9HC10;Q14183;O75044;Q8WUP2;P16591;P26232;P17987;Q6XZF7;Q5T5U3;Q6XYQ8;Q16658;Q9HBL0;Q9NPB6;Q9Y6V0;Q9BUZ4;P05129;Q13418;P61224;Q7Z4I7;Q9UDY2;Q9BYB0;P35222;Q8N9I0;P0CAP1}
	Pathogen[sipC E1WAC8] interacts with 204 human partners:{Q96EY1;Q9H8V3;P49023;Q9UQB3;Q9HBI1;P55196;Q9H792;O60504;O95295;P51153;P50552;Q9UHB6;Q9ULJ8;Q86UR5;Q96SN8;Q9Y3F4;Q9UQM7;Q8IZW8;P08631;Q02763;Q4VCS5;Q13308;Q14155;Q9Y4G6;Q69YQ0;Q96J92;Q9UPX8;Q68CZ2;Q13153;Q9Y6D5;A6NIX2;Q9NR12;O75970;Q9Y446;Q96HC4;Q5JU85;Q96EV8;P61586;Q9HAP6;Q9HCM4;Q05513;Q9BT88;O00560;Q7Z5R6;Q5TCZ1;Q8N3R9;O60711;Q13425;Q5TCQ9;Q96AC1;Q9BX66;Q05084;Q96SB3;Q6ZSZ5;Q96QZ7;Q68DA7;A7KAX9;Q9BYG5;Q9NVD7;O00522;Q14451;P15924;Q8N264;P46939;O43491;O14910;Q8IZP0;Q5T7P8;P49418;Q6DN90;P54764;Q92974;Q9UPW8;P25054;Q9Y3R0;Q8N157;P18206;P13796;Q155Q3;Q7Z6G8;P48059;Q14511;O14976;Q12955;Q93052;O15083;O43566;Q01484;Q92817;Q07157;Q9NSC5;Q96IF1;O75161;Q9NSB8;Q9Y566;Q13009;P23443;O14795;Q8NB66;Q2M1Z3;Q12965;Q15149;P37840;Q8TEW8;Q7LDG7;Q07912;P78352;Q16625;Q8N8S7;P11532;Q9UQ26;Q6IQ23;Q9BYG4;Q15942;O95049;Q9Y4J8;A4D2P6;P46821;P14923;Q8N4C8;Q16513;Q68EM7;P07332;Q9NUP9;Q86UL8;Q5TCY1;O15259;O15530;Q14289;O15061;O43166;Q8TEW0;Q8NDX1;Q9HD26;Q9Y2J0;Q8NI35;Q05209;P56945;P36897;Q9NVA2;Q9UHR4;Q9UQB8;Q9BQL6;Q05329;Q15811;O15146;Q9NQ75;Q9Y5S2;Q03001;Q9UGP4;P35221;Q7Z6J2;Q15700;A1X283;P46940;Q9UGI8;Q8TDM6;O60890;Q96B97;Q8IY63;Q63HR2;Q9UNA1;Q13424;Q9NRD5;Q7L0Q8;Q15654;Q99569;O60437;Q9BVN2;O60331;O43294;Q05397;Q92502;Q68DX3;Q13884;P50570;Q00535;Q9UPP2;Q12959;P21579;P29317;P62166;Q9HC10;Q14183;O75044;Q8WUP2;P16591;P26232;P17987;Q6XZF7;Q5T5U3;Q16658;Q9HBL0;Q9NPB6;Q9Y6V0;Q9BUZ4;P05129;Q13418;P61224;Q7Z4I7;Q9UDY2;Q9BYB0;P35222;Q8N9I0}
	Pathogen[sifA Q56061] interacts with 248 human partners:{Q96EY1;Q9H8V3;P49023;Q9UQB3;Q9HBI1;P55196;O00445;Q9H792;O60504;O95295;P51153;P50552;Q9UHB6;Q9ULJ8;Q86UR5;Q96SN8;Q9Y3F4;Q9UQM7;Q86UX7;Q8IZW8;Q9NRD0;P08631;Q02763;Q4VCS5;Q13308;Q8NER1;Q9Y624;Q14155;Q9Y4G6;Q13796;Q69YQ0;Q96J92;Q9UPX8;Q68CZ2;Q13153;Q9Y6D5;A6NIX2;Q9NR12;Q9BVG8;Q9HBI0;O75970;Q9Y446;Q96HC4;Q5JU85;Q96EV8;Q9HAP6;O15034;Q702N8;Q9HCM4;Q05513;Q9H2B2;Q9BT88;O00560;Q7Z5R6;Q5TCZ1;Q8N3R9;O60711;Q13425;Q5TCQ9;Q96AC1;Q9BX66;Q05084;Q96SB3;Q6ZSZ5;Q96TA1;Q13835;Q96QZ7;Q68DA7;A7KAX9;Q9BYG5;Q15124;Q9NVD7;O00522;Q14451;P15924;Q8N264;P46939;O43491;Q9HCY8;O14910;Q8TF72;Q8IZP0;Q5T7P8;P49418;Q6DN90;P54764;Q92974;Q9UPW8;P25054;Q9H426;Q9Y3R0;Q8N157;O15079;P18206;P13796;Q155Q3;Q7Z6G8;P48059;Q14511;O14976;Q12955;Q93052;O15083;O43566;Q01484;Q92817;Q07157;Q9NSC5;Q96IF1;O75161;Q9NSB8;Q9Y566;Q13009;P23443;O14795;Q8NB66;Q2M1Z3;Q12965;Q15149;P37840;Q8TEW8;Q7LDG7;Q9C0D5;Q14258;Q07912;Q92797;P78352;Q16625;Q8N8S7;Q86SS6;P11532;Q9UQ26;Q6IQ23;Q9BYG4;Q15942;O95049;Q0VF96;Q9Y4J8;A4D2P6;Q86WG3;P46821;P14923;Q9UH03;Q8N4C8;Q16513;Q68EM7;P07332;Q9NUP9;Q86UL8;Q5TCY1;O15259;O15530;Q14289;O15061;O43166;Q8WVH0;Q8TEW0;Q8NDX1;O95425;Q9HD26;Q9Y2J0;Q8NI35;Q05209;P56945;P36897;Q9NVA2;Q9UHR4;Q9UQB8;Q9BQL6;Q05329;Q15811;Q9BQG1;O15146;Q9NQ75;Q9Y5S2;Q03001;Q9UGP4;P35221;Q7Z6J2;Q8TDC3;Q15700;A1X283;P46940;Q9UGI8;Q9NYI0;Q8TDM6;O60890;Q96B97;Q8IY63;Q63HR2;Q9UNA1;Q13424;O60299;Q9NRD5;Q7L0Q8;Q15654;Q99569;Q86SQ7;Q6UXY1;O60437;Q9Y696;Q9BVN2;O60331;O43294;Q05397;Q92502;Q68DX3;Q8TES7;Q13884;P50570;Q00535;Q9UPP2;O43581;Q12959;O15231;P21579;P29317;Q8TEH3;P62166;Q9HC10;Q14183;O75044;Q8WUP2;P16591;P26232;P17987;Q6XZF7;Q5T5U3;Q6XYQ8;Q9BTW9;Q16658;Q9HBL0;Q9NPB6;Q9Y6V0;Q9BUZ4;P05129;Q13418;P61224;Q0ZGT2;Q7Z4I7;Q9UDY2;Q9BQ24;Q6S5L8;Q9BYB0;P35222;O95786;Q8N9I0;P0CAP1}
	Pathogen[sipC P0CL47] interacts with 204 human partners:{Q96EY1;Q9H8V3;P49023;Q9UQB3;Q9HBI1;P55196;Q9H792;O60504;O95295;P51153;P50552;Q9UHB6;Q9ULJ8;Q86UR5;Q96SN8;Q9Y3F4;Q9UQM7;Q8IZW8;P08631;Q02763;Q4VCS5;Q13308;Q14155;Q9Y4G6;Q69YQ0;Q96J92;Q9UPX8;Q68CZ2;Q13153;Q9Y6D5;A6NIX2;Q9NR12;O75970;Q9Y446;Q96HC4;Q5JU85;Q96EV8;P61586;Q9HAP6;Q9HCM4;Q05513;Q9BT88;O00560;Q7Z5R6;Q5TCZ1;Q8N3R9;O60711;Q13425;Q5TCQ9;Q96AC1;Q9BX66;Q05084;Q96SB3;Q6ZSZ5;Q96QZ7;Q68DA7;A7KAX9;Q9BYG5;Q9NVD7;O00522;Q14451;P15924;Q8N264;P46939;O43491;O14910;Q8IZP0;Q5T7P8;P49418;Q6DN90;P54764;Q92974;Q9UPW8;P25054;Q9Y3R0;Q8N157;P18206;P13796;Q155Q3;Q7Z6G8;P48059;Q14511;O14976;Q12955;Q93052;O15083;O43566;Q01484;Q92817;Q07157;Q9NSC5;Q96IF1;O75161;Q9NSB8;Q9Y566;Q13009;P23443;O14795;Q8NB66;Q2M1Z3;Q12965;Q15149;P37840;Q8TEW8;Q7LDG7;Q07912;P78352;Q16625;Q8N8S7;P11532;Q9UQ26;Q6IQ23;Q9BYG4;Q15942;O95049;Q9Y4J8;A4D2P6;P46821;P14923;Q8N4C8;Q16513;Q68EM7;P07332;Q9NUP9;Q86UL8;Q5TCY1;O15259;O15530;Q14289;O15061;O43166;Q8TEW0;Q8NDX1;Q9HD26;Q9Y2J0;Q8NI35;Q05209;P56945;P36897;Q9NVA2;Q9UHR4;Q9UQB8;Q9BQL6;Q05329;Q15811;O15146;Q9NQ75;Q9Y5S2;Q03001;Q9UGP4;P35221;Q7Z6J2;Q15700;A1X283;P46940;Q9UGI8;Q8TDM6;O60890;Q96B97;Q8IY63;Q63HR2;Q9UNA1;Q13424;Q9NRD5;Q7L0Q8;Q15654;Q99569;O60437;Q9BVN2;O60331;O43294;Q05397;Q92502;Q68DX3;Q13884;P50570;Q00535;Q9UPP2;Q12959;P21579;P29317;P62166;Q9HC10;Q14183;O75044;Q8WUP2;P16591;P26232;P17987;Q6XZF7;Q5T5U3;Q16658;Q9HBL0;Q9NPB6;Q9Y6V0;Q9BUZ4;P05129;Q13418;P61224;Q7Z4I7;Q9UDY2;Q9BYB0;P35222;Q8N9I0}
	Pathogen[sseL Q8ZNG2] interacts with 223 human partners:{Q96EY1;Q9H8V3;P49023;Q9UQB3;Q9HBI1;P55196;O00445;Q9H792;O60504;O95295;P51153;P50552;Q9UHB6;Q9ULJ8;Q86UR5;Q96SN8;Q9Y3F4;Q9UQM7;Q8IZW8;Q9NRD0;P08631;Q02763;Q4VCS5;Q13308;Q14155;Q9Y4G6;Q13796;Q69YQ0;Q96J92;Q9UPX8;Q68CZ2;Q13153;Q9Y6D5;A6NIX2;Q9NR12;Q9HBI0;O75970;Q9Y446;Q96HC4;Q5JU85;Q96EV8;P61586;Q9HAP6;O15034;Q9HCM4;Q05513;Q9H2B2;Q9BT88;O00560;Q7Z5R6;Q5TCZ1;Q8N3R9;O60711;Q13425;Q5TCQ9;Q96AC1;Q9BX66;Q05084;Q96SB3;Q6ZSZ5;Q13835;Q96QZ7;Q68DA7;A7KAX9;Q9BYG5;Q9NVD7;O00522;Q14451;P15924;Q8N264;P46939;O43491;O14910;Q8TF72;Q8IZP0;Q5T7P8;P49418;Q6DN90;P54764;Q92974;Q9UPW8;P25054;Q9H426;Q9Y3R0;Q8N157;P18206;P13796;Q155Q3;Q7Z6G8;P48059;Q14511;O14976;Q12955;Q93052;O15083;O43566;Q01484;Q92817;Q07157;Q9NSC5;Q96IF1;O75161;Q9NSB8;Q9Y566;Q13009;P23443;O14795;Q8NB66;Q2M1Z3;Q12965;Q15149;P37840;Q8TEW8;Q7LDG7;Q9C0D5;Q07912;P78352;Q16625;Q8N8S7;P11532;Q9UQ26;Q6IQ23;Q9BYG4;Q15942;O95049;Q0VF96;Q9Y4J8;A4D2P6;Q86WG3;P46821;P14923;Q9UH03;Q8N4C8;Q16513;Q68EM7;P07332;Q9NUP9;Q86UL8;Q5TCY1;O15259;O15530;Q14289;O15061;O43166;Q8TEW0;Q9HD26;Q9Y2J0;Q8NI35;Q05209;P56945;P36897;Q9NVA2;Q9UHR4;Q9UQB8;Q9BQL6;Q05329;Q15811;Q9BQG1;O15146;Q9NQ75;Q9Y5S2;Q03001;Q9UGP4;P35221;Q7Z6J2;Q8TDC3;Q15700;A1X283;P46940;Q9UGI8;Q8TDM6;O60890;Q96B97;Q8IY63;Q63HR2;Q9UNA1;Q13424;Q9NRD5;Q7L0Q8;Q15654;Q99569;Q6UXY1;O60437;Q9BVN2;O60331;O43294;Q05397;Q92502;Q68DX3;Q13884;P50570;Q00535;Q9UPP2;O43581;Q12959;P21579;P29317;P62166;Q9HC10;Q14183;O75044;Q8WUP2;P16591;P26232;P17987;Q6XZF7;Q5T5U3;Q6XYQ8;Q9BTW9;Q16658;Q9HBL0;Q9NPB6;Q9Y6V0;Q9BUZ4;P05129;Q13418;P61224;Q7Z4I7;Q9UDY2;Q6S5L8;Q9BYB0;P35222;Q8N9I0}
	Pathogen[sipB Q56134] interacts with 191 human partners:{Q96EY1;Q9H8V3;P49023;Q9UQB3;Q9HBI1;P55196;O00445;Q9H792;O60504;P51153;P50552;Q9UHB6;Q9ULJ8;Q86UR5;Q96SN8;Q9Y3F4;P08631;Q02763;Q4VCS5;Q13308;Q9Y624;Q14155;Q9Y4G6;Q69YQ0;Q96J92;Q9UPX8;Q13153;Q9Y6D5;A6NIX2;Q9NR12;O75970;Q9Y446;Q96HC4;Q5JU85;P61586;Q9HAP6;Q9HCM4;Q05513;Q9H2B2;Q9BT88;O00560;Q7Z5R6;Q5TCZ1;O60711;Q13425;Q5TCQ9;Q96AC1;Q9BX66;Q05084;Q96SB3;Q6ZSZ5;Q96QZ7;Q68DA7;A7KAX9;Q9BYG5;Q9NVD7;O00522;Q14451;P15924;Q8N264;P46939;O43491;O14910;Q8IZP0;Q5T7P8;P49418;Q6DN90;P54764;Q92974;Q9UPW8;P25054;Q9H426;Q9Y3R0;Q8N157;O15079;P18206;P13796;Q155Q3;Q7Z6G8;P48059;Q14511;O14976;Q12955;Q93052;Q01484;Q92817;Q07157;Q96IF1;O75161;Q9NSB8;Q9Y566;Q13009;P23443;O14795;Q8NB66;Q12965;Q15149;Q8TEW8;Q7LDG7;Q07912;P78352;Q16625;Q8N8S7;P11532;Q9UQ26;Q6IQ23;Q9BYG4;Q15942;O95049;A4D2P6;P14923;Q8N4C8;Q16513;Q68EM7;P07332;Q9NUP9;Q86UL8;Q5TCY1;O15259;O15530;Q14289;O15061;O43166;Q8TEW0;Q9HD26;Q9Y2J0;Q8NI35;P56945;Q9NVA2;Q9UHR4;Q9UQB8;Q9BQL6;Q05329;Q15811;Q9BQG1;O15146;Q9NQ75;Q9Y5S2;Q03001;Q9UGP4;P35221;Q7Z6J2;Q15700;A1X283;P46940;Q9UGI8;Q8TDM6;O60890;Q96B97;Q8IY63;Q63HR2;Q9UNA1;Q13424;Q9NRD5;Q7L0Q8;Q15654;Q99569;O60437;Q9BVN2;O60331;P47870;O43294;Q05397;Q68DX3;Q13884;P50570;Q00535;Q9UPP2;O43581;Q12959;P21579;Q9HC10;Q14183;O75044;Q8WUP2;P16591;P26232;P17987;Q6XZF7;Q6XYQ8;Q16658;Q9HBL0;Q9NPB6;Q9Y6V0;P05129;Q13418;P61224;Q7Z4I7;Q9UDY2;P35222;Q8N9I0}
	Pathogen[sopA Q8ZNR3] interacts with 246 human partners:{Q96EY1;Q9H8V3;P49023;Q9UQB3;Q9HBI1;P55196;O00445;Q9H792;O60504;O95295;P51153;P50552;Q9UHB6;Q9ULJ8;Q86UR5;Q96SN8;Q9Y3F4;Q9UQM7;Q86UX7;Q8IZW8;Q9NRD0;P08631;Q02763;Q4VCS5;Q13308;Q9Y624;Q14155;Q9Y4G6;Q13796;Q69YQ0;Q96J92;Q9UPX8;Q68CZ2;Q13153;Q9Y6D5;A6NIX2;Q9NR12;Q9HBI0;O75970;Q9Y446;Q96HC4;Q5JU85;Q9NRI5;P17302;Q96EV8;P61586;Q9HAP6;O15034;Q9HCM4;Q05513;Q9H2B2;Q9BT88;O00560;Q7Z5R6;Q5TCZ1;Q8N3R9;O60711;Q13425;Q5TCQ9;Q96AC1;Q9BX66;Q05084;Q96SB3;Q6ZSZ5;Q13835;Q96QZ7;Q68DA7;A7KAX9;Q9BYG5;Q9NVD7;O00522;Q14451;P15924;Q8N264;P46939;O43491;O14910;Q8TF72;Q8IZP0;Q5T7P8;P49418;Q6DN90;P54764;Q92974;Q9UPW8;P25054;Q9H426;Q9Y3R0;Q8N157;O00294;P18206;P13796;Q155Q3;Q7Z6G8;P48059;Q14511;O14976;Q12955;Q93052;O15083;O43566;Q01484;Q92817;Q07157;Q9NSC5;Q96IF1;O75161;Q9NSB8;Q5T2T1;Q9Y566;Q13009;P23443;O14795;Q8NB66;Q2M1Z3;Q12965;Q15149;P37840;Q9P2M7;Q8TEW8;Q7LDG7;Q9C0D5;Q14258;Q96F07;Q07912;Q92797;P78352;Q16625;Q8N8S7;Q86SS6;P11532;Q9UQ26;Q6IQ23;Q9BYG4;Q15942;O95049;Q0VF96;Q9Y4J8;A4D2P6;Q86WG3;P46821;P14923;Q9UH03;Q8N4C8;Q16513;Q68EM7;P07332;Q9NUP9;Q86UL8;Q5TCY1;O15259;O15530;Q14289;O15061;O43166;Q8TEW0;Q8NDX1;O95425;Q9HD26;Q9Y2J0;Q8NI35;Q05209;P56945;P36897;Q9NVA2;Q9UHR4;Q9UQB8;Q9BQL6;Q05329;Q9NYF0;Q15811;Q9BQG1;O15146;Q9NQ75;Q9Y5S2;Q03001;Q9UGP4;P35221;Q7Z6J2;Q8TDC3;Q15700;A1X283;P46940;Q9UGI8;Q9NYI0;Q8TDM6;O60890;Q96B97;Q8IY63;Q63HR2;Q9UNA1;Q13424;O60299;Q9NRD5;Q7L0Q8;Q15654;Q99569;Q86SQ7;Q6UXY1;O60437;Q9Y696;Q9BVN2;O60331;O43294;Q05397;P78310;Q92502;Q68DX3;Q8TES7;Q13884;P50570;Q00535;Q9UPP2;O43581;Q12959;P21579;P29317;P62166;Q9HC10;Q14183;O75044;Q8WUP2;P16591;P26232;P17987;Q6XZF7;Q5T5U3;Q6XYQ8;Q14160;Q9BTW9;Q16658;Q9HBL0;Q9NPB6;Q9Y6V0;Q9BUZ4;P05129;Q13418;P61224;Q7Z4I7;Q9UDY2;Q6S5L8;Q9BYB0;P35222;O95786;Q8N9I0;P0CAP1}
	Pathogen[sseJ Q9FD10] interacts with 217 human partners:{Q96EY1;Q9H8V3;P49023;Q9UQB3;Q9HBI1;P55196;O00445;Q9H792;O60504;O95295;P51153;P50552;Q9UHB6;Q9ULJ8;Q86UR5;Q96SN8;Q9Y3F4;Q9UQM7;Q8IZW8;Q9NRD0;P08631;Q02763;Q4VCS5;Q13308;Q14155;Q9Y4G6;Q13796;Q69YQ0;Q96J92;Q9UPX8;Q68CZ2;Q13153;Q9Y6D5;A6NIX2;Q9NR12;O75970;Q9Y446;Q96HC4;Q5JU85;Q96EV8;P61586;Q9HAP6;Q9HCM4;Q05513;Q9H2B2;Q9BT88;O00560;Q7Z5R6;Q5TCZ1;Q8N3R9;O60711;Q13425;Q5TCQ9;Q96AC1;Q9BX66;Q96SB3;Q6ZSZ5;Q13835;Q96QZ7;Q68DA7;A7KAX9;Q9BYG5;Q9NVD7;O00522;Q14451;P15924;Q8N264;P46939;O43491;O14910;Q8TF72;Q8IZP0;Q5T7P8;P49418;Q6DN90;P54764;Q92974;Q9UPW8;P25054;Q9H426;Q9Y3R0;Q8N157;O00294;P18206;P13796;Q155Q3;Q7Z6G8;P48059;Q14511;O14976;Q12955;Q93052;O15083;O43566;Q01484;Q92817;Q07157;Q9NSC5;Q96IF1;O75161;Q9NSB8;Q9Y566;Q13009;P23443;O14795;Q8NB66;Q2M1Z3;Q12965;Q15149;P37840;Q8TEW8;Q7LDG7;Q07912;P78352;Q16625;Q8N8S7;P11532;Q9UQ26;Q6IQ23;Q9BYG4;Q15942;O95049;Q0VF96;Q9Y4J8;A4D2P6;Q86WG3;P46821;P14923;Q8N4C8;Q16513;Q68EM7;P07332;Q9NUP9;Q86UL8;Q5TCY1;O15259;O15530;Q14289;O15061;O43166;Q8TEW0;Q8NDX1;Q9HD26;Q9Y2J0;Q8NI35;Q05209;P56945;Q9NVA2;Q9UHR4;Q9UQB8;Q9BQL6;Q05329;Q15811;Q9BQG1;Q9NQ75;Q9Y5S2;Q03001;Q9UGP4;P35221;Q7Z6J2;Q8TDC3;Q15700;A1X283;P46940;Q9UGI8;Q8TDM6;O60890;Q96B97;Q8IY63;Q63HR2;Q9UNA1;Q13424;Q9NRD5;Q7L0Q8;Q15654;Q99569;Q6UXY1;O60437;Q9BVN2;O60331;O43294;Q05397;Q92502;Q68DX3;Q13884;P50570;Q00535;Q9UPP2;O43581;Q12959;P21579;P29317;Q9HC10;Q14183;O75044;Q8WUP2;P16591;P26232;P17987;Q6XZF7;Q5T5U3;Q6XYQ8;Q9BTW9;Q16658;Q9HBL0;Q9NPB6;Q9Y6V0;Q9BUZ4;P05129;Q13418;P61224;Q7Z4I7;Q9UDY2;Q6S5L8;Q9BYB0;P35222;Q8N9I0}
	Pathogen[sseI Q8ZQ79] interacts with 217 human partners:{Q96EY1;Q9H8V3;P49023;Q9UQB3;Q9HBI1;P55196;O00445;Q9H792;O60504;P51153;P50552;Q9UHB6;Q9ULJ8;Q86UR5;Q96SN8;Q9Y3F4;Q9UQM7;Q8IZW8;Q9NRD0;P08631;Q02763;Q4VCS5;Q13308;Q9Y624;Q14155;Q9Y4G6;Q13796;Q69YQ0;Q9UPX8;Q68CZ2;Q13153;Q9Y6D5;A6NIX2;Q9NR12;O75970;Q9Y446;Q96HC4;Q5JU85;Q96EV8;P61586;Q9HAP6;Q9HCM4;Q05513;Q9H2B2;Q9BT88;O00560;Q7Z5R6;Q5TCZ1;Q8N3R9;O60711;Q13425;Q5TCQ9;Q96AC1;Q9BX66;Q96SB3;Q6ZSZ5;Q13835;Q96QZ7;Q68DA7;A7KAX9;Q9BYG5;Q9NVD7;O00522;Q14451;P15924;Q8N264;P46939;O43491;O14910;Q8TF72;Q8IZP0;Q5T7P8;P49418;Q6DN90;Q8WX93;P54764;Q92974;Q9UPW8;P25054;Q9H426;Q9Y3R0;Q8N157;P18206;P13796;Q155Q3;Q7Z6G8;P48059;Q14511;O14976;Q12955;Q93052;O15083;O43566;Q01484;Q92817;Q07157;Q9NSC5;Q96IF1;O75161;Q9Y566;Q13009;P23443;O14795;Q8NB66;Q2M1Z3;Q12965;Q15149;P37840;Q9BY67;Q9ULB1;Q8TEW8;Q7LDG7;Q07912;P78352;Q16625;Q8N8S7;P11532;Q9UQ26;Q6IQ23;Q9BYG4;Q15942;O95049;Q0VF96;Q9Y4J8;A4D2P6;Q86WG3;P46821;P14923;Q8N4C8;Q16513;Q68EM7;P07332;Q9NUP9;Q86UL8;Q5TCY1;O15259;O15530;Q14289;O15061;O43166;Q8TEW0;Q8NDX1;O95425;Q9HD26;Q9Y2J0;Q8NI35;Q05209;P56945;P36897;Q9NVA2;Q9UHR4;Q9UQB8;Q9BQL6;Q05329;Q15811;Q9BQG1;Q9NQ75;Q9Y5S2;Q03001;Q9UGP4;P35221;Q7Z6J2;Q15700;A1X283;Q9UGI8;Q9NYI0;Q8TDM6;O60890;Q96B97;Q8IY63;Q63HR2;Q9UNA1;Q13424;Q9NRD5;Q7L0Q8;Q99569;Q6UXY1;O60437;Q9BVN2;O60331;O43294;Q05397;P78310;Q92502;Q68DX3;Q13884;P50570;Q00535;Q9UPP2;O43581;Q12959;P21579;P29317;P62166;Q9HC10;Q14183;O75044;Q8WUP2;P16591;P26232;P17987;Q6XZF7;Q5T5U3;Q16658;Q9HBL0;Q9NPB6;Q9Y6V0;Q9BUZ4;P05129;Q13418;P61224;Q7Z4I7;Q9UDY2;Q6S5L8;Q9BYB0;P35222;Q8N9I0}
	Pathogen[sipA P0CL52] interacts with 242 human partners:{Q96EY1;Q9H8V3;P49023;Q9UQB3;Q9HBI1;P55196;O00445;Q9H792;O60504;O95295;P51153;P50552;Q9UHB6;Q9ULJ8;Q86UR5;Q96SN8;Q9Y3F4;Q9UQM7;Q86UX7;Q8IZW8;Q9NRD0;P08631;Q02763;Q4VCS5;Q13308;Q14155;Q9Y4G6;Q13796;Q69YQ0;Q96J92;Q9UPX8;Q68CZ2;Q13153;Q9Y6D5;A6NIX2;Q9NR12;Q9HBI0;O75970;Q9Y446;Q96HC4;Q5JU85;Q9NRI5;P17302;Q96EV8;P61586;Q9HAP6;O15034;Q9HCM4;Q05513;Q9H2B2;Q9BT88;O00560;Q7Z5R6;Q5TCZ1;Q8N3R9;O60711;Q13425;Q5TCQ9;Q96AC1;Q9BX66;Q05084;Q96SB3;Q6ZSZ5;Q13835;Q96QZ7;Q68DA7;A7KAX9;Q9BYG5;Q9NVD7;O00522;Q14451;P15924;Q8N264;P46939;O43491;O14910;Q8TF72;Q8IZP0;Q5T7P8;P49418;Q6DN90;P54764;Q92974;Q9UPW8;P25054;Q9H426;Q9Y3R0;Q8N157;O00294;P18206;P13796;Q155Q3;Q7Z6G8;P48059;Q14511;O14976;Q12955;Q93052;O15083;O43566;Q01484;Q92817;Q07157;Q9NSC5;Q96IF1;O75161;Q9NSB8;Q5T2T1;Q9Y566;Q13009;P23443;O14795;Q8NB66;Q2M1Z3;Q12965;Q15149;P37840;Q9P2M7;Q8TEW8;Q7LDG7;Q9C0D5;Q96F07;Q07912;Q92797;P78352;Q16625;Q8N8S7;Q86SS6;P11532;Q9UQ26;Q6IQ23;Q9BYG4;Q15942;O95049;Q0VF96;Q9Y4J8;A4D2P6;Q86WG3;P46821;P14923;Q9UH03;Q8N4C8;Q16513;Q68EM7;P07332;Q9NUP9;Q86UL8;Q5TCY1;O15259;O15530;Q14289;O15061;O43166;Q8TEW0;Q8NDX1;O95425;Q9HD26;Q9Y2J0;Q8NI35;Q05209;P56945;P36897;Q9NVA2;Q9UHR4;Q9UQB8;Q9BQL6;Q05329;Q9NYF0;Q15811;Q9BQG1;O15146;Q9NQ75;Q9Y5S2;Q03001;Q9UGP4;P35221;Q7Z6J2;Q8TDC3;Q15700;A1X283;P46940;Q9UGI8;Q9NYI0;Q8TDM6;O60890;Q96B97;Q8IY63;Q63HR2;Q9UNA1;Q13424;O60299;Q9NRD5;Q7L0Q8;Q15654;Q99569;Q86SQ7;Q6UXY1;O60437;Q9Y696;Q9BVN2;O60331;O43294;Q05397;P78310;Q92502;Q68DX3;Q8TES7;Q13884;P50570;Q00535;Q9UPP2;O43581;Q12959;P21579;P29317;P62166;Q9HC10;Q14183;O75044;Q8WUP2;P16591;P26232;P17987;Q6XZF7;Q5T5U3;Q6XYQ8;Q9BTW9;Q16658;Q9HBL0;Q9NPB6;Q9Y6V0;Q9BUZ4;P05129;Q13418;P61224;Q7Z4I7;Q9UDY2;Q6S5L8;Q9BYB0;P35222;Q8N9I0;P0CAP1}
[Cluster 29]GO:0031527+C	cellular_component	[name] filopodium membrane	[def] "The portion of the plasma membrane surrounding a filopodium." [GOC
	Pathogen[sseG O84952] interacts with 7 human partners:{Q9HD67;P50552;P26038;O75781;P35240;Q8WXH0;P62330}
	Pathogen[spvB P74846] interacts with 6 human partners:{Q9HD67;P50552;P26038;P35240;Q8WXH0;P62330}
	Pathogen[spvC P0A2M9] interacts with 6 human partners:{Q9HD67;P50552;P26038;P35240;Q8WXH0;P62330}
	Pathogen[sspH2 P0CE12] interacts with 6 human partners:{Q9HD67;P50552;P26038;P35240;Q8WXH0;P62330}
	Pathogen[sopE O52623] interacts with 6 human partners:{Q9HD67;P50552;P26038;P35240;Q8WXH0;P62330}
	Pathogen[sopE2 Q7CQD4] interacts with 6 human partners:{Q9HD67;P50552;P26038;P35240;Q8WXH0;P62330}
	Pathogen[sopB O30916] interacts with 6 human partners:{Q9HD67;P50552;P26038;P35240;Q8WXH0;P62330}
	Pathogen[sopA E1WGZ9] interacts with 7 human partners:{Q9HD67;P50552;P26038;O75781;P35240;Q8WXH0;P62330}
	Pathogen[avrA E1WAB0] interacts with 7 human partners:{Q9HD67;P50552;P26038;O75781;P35240;Q8WXH0;P62330}
	Pathogen[slrP Q8ZQQ2] interacts with 10 human partners:{Q9HD67;P50552;P26038;O75781;P24588;O00144;Q86YL7;P35240;Q8WXH0;P62330}
	Pathogen[sptP P74873] interacts with 7 human partners:{Q9HD67;P50552;P26038;O75781;P35240;Q8WXH0;P62330}
	Pathogen[sipA E1WAC6] interacts with 7 human partners:{Q9HD67;P50552;P26038;O75781;P35240;Q8WXH0;P62330}
	Pathogen[sseF O84951] interacts with 7 human partners:{Q9HD67;P50552;P26038;O75781;P35240;Q8WXH0;P62330}
	Pathogen[spiC P0CZ04] interacts with 8 human partners:{Q9HD67;P50552;P26038;O75781;P17677;P35240;Q8WXH0;P62330}
	Pathogen[pipB2 Q8ZMM8] interacts with 6 human partners:{Q9HD67;P50552;P26038;P35240;Q8WXH0;P62330}
	Pathogen[sspH1 A4D0H6] interacts with 6 human partners:{Q9HD67;P50552;P26038;P35240;Q8WXH0;P62330}
	Pathogen[sipC E1WAC8] interacts with 6 human partners:{Q9HD67;P50552;P26038;P35240;Q8WXH0;P62330}
	Pathogen[sifA Q56061] interacts with 6 human partners:{Q9HD67;P50552;P26038;P35240;Q8WXH0;P62330}
	Pathogen[sipC P0CL47] interacts with 6 human partners:{Q9HD67;P50552;P26038;P35240;Q8WXH0;P62330}
	Pathogen[sseL Q8ZNG2] interacts with 6 human partners:{Q9HD67;P50552;P26038;P35240;Q8WXH0;P62330}
	Pathogen[sipB Q56134] interacts with 6 human partners:{Q9HD67;P50552;P26038;P35240;Q8WXH0;P62330}
	Pathogen[sopA Q8ZNR3] interacts with 7 human partners:{Q9HD67;P50552;P26038;O75781;P35240;Q8WXH0;P62330}
	Pathogen[sseJ Q9FD10] interacts with 6 human partners:{Q9HD67;P50552;P26038;P35240;Q8WXH0;P62330}
	Pathogen[sseI Q8ZQ79] interacts with 6 human partners:{Q9HD67;P50552;P26038;P35240;Q8WXH0;P62330}
	Pathogen[sipA P0CL52] interacts with 7 human partners:{Q9HD67;P50552;P26038;O75781;P35240;Q8WXH0;P62330}
[Cluster 30]GO:0005643+C	cellular_component	[name] nuclear pore	[def] "Any of the numerous similar discrete openings in the nuclear envelope of a eukaryotic cell, where the inner and outer nuclear membranes are joined." [ISBN
	Pathogen[sseG O84952] interacts with 29 human partners:{P63241;Q9BW27;P78406;P57740;O95271;P52294;P35658;O00410;Q13257;Q9Y6D9;P55735;P62826;O00505;P63165;Q8NFH4;P46060;P61970;Q14974;P37198;Q8NFH3;Q96EE3;Q9UKK6;Q12769;Q8TEX9;O95373;Q9GZV4;P20592;P12270;O00159}
	Pathogen[spvB P74846] interacts with 18 human partners:{Q9BW27;P52294;P35658;Q13257;P55735;P62826;O00505;P63165;Q8NFH4;P46060;P61970;Q14974;Q8NFH3;Q96EE3;Q12769;P20592;Q8WUM0;O00159}
	Pathogen[spvC P0A2M9] interacts with 27 human partners:{Q9BW27;P78406;P57740;O95271;P52294;P35658;O00410;Q13257;Q9Y6D9;P55735;P62826;O00505;P63165;Q8NFH4;P46060;P61970;Q14974;P37198;Q8NFH3;Q96EE3;Q9UKK6;Q8TEX9;O95373;Q9GZV4;P20592;P12270;O00159}
	Pathogen[sspH2 P0CE12] interacts with 21 human partners:{Q9BW27;P78406;O95271;P52294;P35658;Q13257;Q9Y6D9;P55735;P62826;O00505;P63165;Q8NFH4;P46060;P61970;Q14974;P37198;Q8NFH3;Q9UBU9;O95373;P20592;P12270}
	Pathogen[sopE O52623] interacts with 20 human partners:{Q9BW27;P78406;O95271;P52294;P35658;O00410;Q13257;P55735;P62826;O00505;P63165;Q8NFH4;P46060;P61970;Q14974;Q8NFH3;Q96EE3;P20592;P12270;O00159}
	Pathogen[sopE2 Q7CQD4] interacts with 10 human partners:{P52294;P62826;O00505;P63165;Q8NFH4;P46060;P61970;Q14974;P20592;O00159}
	Pathogen[sopB O30916] interacts with 21 human partners:{Q9BW27;P78406;O95271;P52294;P35658;O00410;Q13257;P55735;P62826;O00505;Q8NFH4;P46060;P61970;Q14974;Q8NFH3;Q9UKK6;O95373;Q9GZV4;P20592;P12270;O00159}
	Pathogen[sopA E1WGZ9] interacts with 30 human partners:{P63241;Q9BW27;P78406;P57740;O95271;P52294;P35658;O00410;Q13257;Q9Y6D9;P55735;P62826;O00505;P63165;Q8NFH4;P46060;P61970;Q14974;P37198;P49792;Q8NFH3;Q96EE3;Q9UKK6;Q12769;Q8TEX9;O95373;Q9GZV4;P20592;P12270;O00159}
	Pathogen[avrA E1WAB0] interacts with 13 human partners:{Q9BW27;O95271;P52294;P35658;Q9Y6D9;P62826;O00505;P63165;P46060;Q14974;P20592;P12270;O00159}
	Pathogen[slrP Q8ZQQ2] interacts with 41 human partners:{P63241;Q9BW27;Q8WYP5;P78406;Q7Z3B4;O95271;Q9UIA9;P52294;P35658;P49790;O00410;Q13257;Q9Y6D9;P55735;P62826;O00505;P63165;Q8NFH4;P46060;P61970;O95149;Q14974;P52948;P37198;P49792;Q8NFH3;Q9UBU9;Q96EE3;Q9H2T7;Q9UKK6;Q8TEX9;O95373;Q9HC62;Q9GZV4;Q9NRG9;Q99567;P20592;P12270;O00159;Q53GS7;Q14739}
	Pathogen[sptP P74873] interacts with 13 human partners:{O95271;P52294;P35658;Q9Y6D9;P62826;O00505;P63165;P46060;P61970;Q14974;P37198;P20592;O00159}
	Pathogen[sipA E1WAC6] interacts with 29 human partners:{P63241;Q9BW27;P78406;P57740;O95271;P52294;P35658;O00410;Q13257;Q9Y6D9;P55735;P62826;O00505;P63165;Q8NFH4;P46060;P61970;Q14974;P37198;Q8NFH3;Q96EE3;Q9UKK6;Q12769;Q8TEX9;O95373;Q9GZV4;P20592;P12270;O00159}
	Pathogen[sseF O84951] interacts with 29 human partners:{P63241;Q9BW27;P78406;P57740;O95271;P52294;P35658;O00410;Q13257;Q9Y6D9;P55735;P62826;O00505;P63165;Q8NFH4;P46060;P61970;Q14974;P37198;Q8NFH3;Q96EE3;Q9UKK6;Q12769;Q8TEX9;O95373;Q9GZV4;P20592;P12270;O00159}
	Pathogen[spiC P0CZ04] interacts with 30 human partners:{Q9BW27;P78406;P57740;O95271;P52294;P35658;Q13257;Q9BVL2;Q9Y6D9;P55735;P62826;O00505;P63165;Q8NFH4;P46060;P61970;Q14974;P37198;Q8NFH3;Q96EE3;Q9UKK6;Q12769;O95373;Q9GZV4;Q99567;P20592;Q8WUM0;P12270;O00159;P52594}
	Pathogen[pipB2 Q8ZMM8] interacts with 19 human partners:{Q9BW27;P78406;O95271;P52294;P35658;Q13257;P55735;P62826;O00505;P63165;Q8NFH4;P46060;P61970;Q14974;Q8NFH3;Q96EE3;P20592;P12270;O00159}
	Pathogen[sspH1 A4D0H6] interacts with 17 human partners:{Q9BW27;O95271;P52294;P35658;Q9Y6D9;P62826;O00505;P63165;Q8NFH4;P46060;P61970;Q14974;P37198;O95373;P20592;P12270;O00159}
	Pathogen[sipC E1WAC8] interacts with 15 human partners:{Q9BW27;P78406;O95271;P52294;P62826;O00505;P63165;Q8NFH4;P46060;P61970;Q14974;Q8NFH3;P20592;P12270;O00159}
	Pathogen[sifA Q56061] interacts with 24 human partners:{P63241;Q9BW27;P78406;O95271;P52294;P35658;O00410;Q13257;P55735;P62826;O00505;P63165;Q8NFH4;P46060;P61970;Q14974;P49792;Q8NFH3;Q96EE3;Q12769;Q9GZV4;P20592;P12270;O00159}
	Pathogen[sipC P0CL47] interacts with 15 human partners:{Q9BW27;P78406;O95271;P52294;P62826;O00505;P63165;Q8NFH4;P46060;P61970;Q14974;Q8NFH3;P20592;P12270;O00159}
	Pathogen[sseL Q8ZNG2] interacts with 20 human partners:{Q9BW27;P78406;O95271;P52294;P35658;O00410;Q13257;P55735;P62826;O00505;P63165;Q8NFH4;P46060;P61970;Q14974;Q8NFH3;Q96EE3;P20592;P12270;O00159}
	Pathogen[sipB Q56134] interacts with 11 human partners:{Q9BW27;P52294;P62826;O00505;P46060;P61970;Q14974;P37198;Q99567;P20592;O00159}
	Pathogen[sopA Q8ZNR3] interacts with 30 human partners:{P63241;Q9BW27;P78406;P57740;O95271;P52294;P35658;O00410;Q13257;Q9Y6D9;P55735;P62826;O00505;P63165;Q8NFH4;P46060;P61970;Q14974;P37198;P49792;Q8NFH3;Q96EE3;Q9UKK6;Q12769;Q8TEX9;O95373;Q9GZV4;P20592;P12270;O00159}
	Pathogen[sseJ Q9FD10] interacts with 14 human partners:{Q9BW27;P78406;O95271;P52294;P35658;P62826;O00505;P63165;Q8NFH4;P46060;Q14974;P20592;P12270;O00159}
	Pathogen[sseI Q8ZQ79] interacts with 17 human partners:{Q9BW27;P78406;O95271;P52294;P35658;P55735;P62826;O00505;P63165;Q8NFH4;P46060;Q14974;Q8NFH3;Q96EE3;P20592;P12270;O00159}
	Pathogen[sipA P0CL52] interacts with 29 human partners:{P63241;Q9BW27;P78406;P57740;O95271;P52294;P35658;O00410;Q13257;Q9Y6D9;P55735;P62826;O00505;P63165;Q8NFH4;P46060;P61970;Q14974;P37198;Q8NFH3;Q96EE3;Q9UKK6;Q12769;Q8TEX9;O95373;Q9GZV4;P20592;P12270;O00159}
[Cluster 31]GO:0097025+C	cellular_component	[name] MPP7-DLG1-LIN7 complex	[def] "A heterotrimeric protein complex formed by the association of MMP7, DLG1 and either LIN7A or LIN7C_ regulates the stability and localization of DLG1 to cell junctions." [GOC
	Pathogen[sseG O84952] interacts with 2 human partners:{Q5T2T1;Q12959}
	Pathogen[spvB P74846] interacts with 2 human partners:{Q5T2T1;Q12959}
	Pathogen[spvC P0A2M9] interacts with 2 human partners:{Q5T2T1;Q12959}
	Pathogen[sspH2 P0CE12] interacts with 1 human partners:{Q12959}
	Pathogen[sopE O52623] interacts with 1 human partners:{Q12959}
	Pathogen[sopE2 Q7CQD4] interacts with 1 human partners:{Q12959}
	Pathogen[sopB O30916] interacts with 1 human partners:{Q12959}
	Pathogen[sopA E1WGZ9] interacts with 2 human partners:{Q5T2T1;Q12959}
	Pathogen[avrA E1WAB0] interacts with 1 human partners:{Q12959}
	Pathogen[slrP Q8ZQQ2] interacts with 1 human partners:{Q12959}
	Pathogen[sptP P74873] interacts with 1 human partners:{Q12959}
	Pathogen[sipA E1WAC6] interacts with 2 human partners:{Q5T2T1;Q12959}
	Pathogen[sseF O84951] interacts with 2 human partners:{Q5T2T1;Q12959}
	Pathogen[spiC P0CZ04] interacts with 2 human partners:{Q5T2T1;Q12959}
	Pathogen[pipB2 Q8ZMM8] interacts with 1 human partners:{Q12959}
	Pathogen[sspH1 A4D0H6] interacts with 2 human partners:{Q5T2T1;Q12959}
	Pathogen[sipC E1WAC8] interacts with 1 human partners:{Q12959}
	Pathogen[sifA Q56061] interacts with 1 human partners:{Q12959}
	Pathogen[sipC P0CL47] interacts with 1 human partners:{Q12959}
	Pathogen[sseL Q8ZNG2] interacts with 1 human partners:{Q12959}
	Pathogen[sipB Q56134] interacts with 1 human partners:{Q12959}
	Pathogen[sopA Q8ZNR3] interacts with 2 human partners:{Q5T2T1;Q12959}
	Pathogen[sseJ Q9FD10] interacts with 1 human partners:{Q12959}
	Pathogen[sseI Q8ZQ79] interacts with 1 human partners:{Q12959}
	Pathogen[sipA P0CL52] interacts with 2 human partners:{Q5T2T1;Q12959}
[Cluster 32]GO:0044309+C	cellular_component	[name] neuron spine	[def] "A small membranous protrusion, often ending in a bulbous head and attached to the neuron by a narrow stalk or neck." [ISBN
	Pathogen[sseG O84952] interacts with 3 human partners:{O75781;P78352;Q9BYB0}
	Pathogen[spvB P74846] interacts with 1 human partners:{P78352}
	Pathogen[spvC P0A2M9] interacts with 2 human partners:{P78352;Q9BYB0}
	Pathogen[sspH2 P0CE12] interacts with 2 human partners:{P78352;Q9BYB0}
	Pathogen[sopE O52623] interacts with 2 human partners:{P78352;Q9BYB0}
	Pathogen[sopE2 Q7CQD4] interacts with 1 human partners:{P78352}
	Pathogen[sopB O30916] interacts with 2 human partners:{P78352;Q9BYB0}
	Pathogen[sopA E1WGZ9] interacts with 3 human partners:{O75781;P78352;Q9BYB0}
	Pathogen[avrA E1WAB0] interacts with 3 human partners:{O75781;P78352;Q9BYB0}
	Pathogen[slrP Q8ZQQ2] interacts with 3 human partners:{O75781;P78352;Q9BYB0}
	Pathogen[sptP P74873] interacts with 2 human partners:{O75781;P78352}
	Pathogen[sipA E1WAC6] interacts with 3 human partners:{O75781;P78352;Q9BYB0}
	Pathogen[sseF O84951] interacts with 3 human partners:{O75781;P78352;Q9BYB0}
	Pathogen[spiC P0CZ04] interacts with 3 human partners:{O75781;P78352;Q9BYB0}
	Pathogen[pipB2 Q8ZMM8] interacts with 2 human partners:{P78352;Q9BYB0}
	Pathogen[sspH1 A4D0H6] interacts with 2 human partners:{P78352;Q9BYB0}
	Pathogen[sipC E1WAC8] interacts with 2 human partners:{P78352;Q9BYB0}
	Pathogen[sifA Q56061] interacts with 2 human partners:{P78352;Q9BYB0}
	Pathogen[sipC P0CL47] interacts with 2 human partners:{P78352;Q9BYB0}
	Pathogen[sseL Q8ZNG2] interacts with 2 human partners:{P78352;Q9BYB0}
	Pathogen[sipB Q56134] interacts with 1 human partners:{P78352}
	Pathogen[sopA Q8ZNR3] interacts with 3 human partners:{O75781;P78352;Q9BYB0}
	Pathogen[sseJ Q9FD10] interacts with 2 human partners:{P78352;Q9BYB0}
	Pathogen[sseI Q8ZQ79] interacts with 2 human partners:{P78352;Q9BYB0}
	Pathogen[sipA P0CL52] interacts with 3 human partners:{O75781;P78352;Q9BYB0}
[Cluster 33]GO:0034045+C	cellular_component	[name] pre-autophagosomal structure membrane	[def] "A cellular membrane associated with the pre-autophagosomal structure." [GOC
	Pathogen[sseG O84952] interacts with 7 human partners:{Q8TDY2;Q676U5;Q8IYT8;Q5MNZ9;O75385;Q9H1Y0;Q9Y4P8}
	Pathogen[spvB P74846] interacts with 4 human partners:{Q676U5;Q8IYT8;O75385;Q9Y4P8}
	Pathogen[spvC P0A2M9] interacts with 5 human partners:{Q676U5;Q8IYT8;Q5MNZ9;O75385;Q9Y4P8}
	Pathogen[sspH2 P0CE12] interacts with 4 human partners:{Q676U5;Q5MNZ9;O75385;Q9Y4P8}
	Pathogen[sopE O52623] interacts with 5 human partners:{Q676U5;Q8IYT8;Q5MNZ9;O75385;Q9Y4P8}
	Pathogen[sopE2 Q7CQD4] interacts with 1 human partners:{O75385}
	Pathogen[sopB O30916] interacts with 4 human partners:{Q676U5;Q5MNZ9;O75385;Q9Y4P8}
	Pathogen[sopA E1WGZ9] interacts with 7 human partners:{Q8TDY2;Q676U5;Q8IYT8;Q5MNZ9;O75385;Q9H1Y0;Q9Y4P8}
	Pathogen[avrA E1WAB0] interacts with 4 human partners:{Q676U5;Q8IYT8;O75385;Q9Y4P8}
	Pathogen[slrP Q8ZQQ2] interacts with 5 human partners:{Q8TDY2;Q676U5;Q5MNZ9;O75385;Q9Y4P8}
	Pathogen[sptP P74873] interacts with 3 human partners:{Q676U5;O75385;Q9Y4P8}
	Pathogen[sipA E1WAC6] interacts with 7 human partners:{Q8TDY2;Q676U5;Q8IYT8;Q5MNZ9;O75385;Q9H1Y0;Q9Y4P8}
	Pathogen[sseF O84951] interacts with 7 human partners:{Q8TDY2;Q676U5;Q8IYT8;Q5MNZ9;O75385;Q9H1Y0;Q9Y4P8}
	Pathogen[spiC P0CZ04] interacts with 7 human partners:{Q8TDY2;Q676U5;Q8IYT8;Q5MNZ9;O75385;Q9H1Y0;Q9Y4P8}
	Pathogen[pipB2 Q8ZMM8] interacts with 4 human partners:{Q676U5;Q5MNZ9;O75385;Q9Y4P8}
	Pathogen[sspH1 A4D0H6] interacts with 5 human partners:{Q676U5;Q8IYT8;Q5MNZ9;O75385;Q9Y4P8}
	Pathogen[sipC E1WAC8] interacts with 4 human partners:{Q676U5;Q5MNZ9;O75385;Q9Y4P8}
	Pathogen[sifA Q56061] interacts with 6 human partners:{Q8TDY2;Q676U5;Q8IYT8;Q5MNZ9;O75385;Q9Y4P8}
	Pathogen[sipC P0CL47] interacts with 4 human partners:{Q676U5;Q5MNZ9;O75385;Q9Y4P8}
	Pathogen[sseL Q8ZNG2] interacts with 6 human partners:{Q8TDY2;Q676U5;Q8IYT8;Q5MNZ9;O75385;Q9Y4P8}
	Pathogen[sipB Q56134] interacts with 4 human partners:{Q676U5;Q5MNZ9;O75385;Q9Y4P8}
	Pathogen[sopA Q8ZNR3] interacts with 7 human partners:{Q8TDY2;Q676U5;Q8IYT8;Q5MNZ9;O75385;Q9H1Y0;Q9Y4P8}
	Pathogen[sseJ Q9FD10] interacts with 5 human partners:{Q676U5;Q8IYT8;Q5MNZ9;O75385;Q9Y4P8}
	Pathogen[sseI Q8ZQ79] interacts with 4 human partners:{Q676U5;Q5MNZ9;O75385;Q9Y4P8}
	Pathogen[sipA P0CL52] interacts with 7 human partners:{Q8TDY2;Q676U5;Q8IYT8;Q5MNZ9;O75385;Q9H1Y0;Q9Y4P8}
[Cluster 34]GO:0001741+C	cellular_component	[name] XY body	[def] "A structure found in a male mammalian spermatocyte containing an unpaired X chromosome that has become densely heterochromatic, silenced and localized at the nuclear periphery." [GOC
	Pathogen[sseG O84952] interacts with 4 human partners:{P49459;Q13535;P63146;P16104}
	Pathogen[spvB P74846] interacts with 4 human partners:{P49459;Q13535;P63146;P16104}
	Pathogen[spvC P0A2M9] interacts with 4 human partners:{P49459;Q13535;P63146;P16104}
	Pathogen[sspH2 P0CE12] interacts with 3 human partners:{P49459;Q13535;P63146}
	Pathogen[sopE O52623] interacts with 3 human partners:{P49459;Q13535;P63146}
	Pathogen[sopE2 Q7CQD4] interacts with 3 human partners:{P49459;Q13535;P63146}
	Pathogen[sopB O30916] interacts with 3 human partners:{P49459;Q13535;P63146}
	Pathogen[sopA E1WGZ9] interacts with 4 human partners:{P49459;Q13535;P63146;P16104}
	Pathogen[avrA E1WAB0] interacts with 3 human partners:{P49459;Q13535;P63146}
	Pathogen[slrP Q8ZQQ2] interacts with 7 human partners:{P49459;Q96JY0;Q13535;P63146;P16104;Q92922;Q9NS91}
	Pathogen[sptP P74873] interacts with 3 human partners:{P49459;Q13535;P63146}
	Pathogen[sipA E1WAC6] interacts with 4 human partners:{P49459;Q13535;P63146;P16104}
	Pathogen[sseF O84951] interacts with 4 human partners:{P49459;Q13535;P63146;P16104}
	Pathogen[spiC P0CZ04] interacts with 5 human partners:{P49459;Q13535;Q12824;P63146;P16104}
	Pathogen[pipB2 Q8ZMM8] interacts with 3 human partners:{P49459;Q13535;P63146}
	Pathogen[sspH1 A4D0H6] interacts with 3 human partners:{P49459;Q13535;P63146}
	Pathogen[sipC E1WAC8] interacts with 3 human partners:{P49459;Q13535;P63146}
	Pathogen[sifA Q56061] interacts with 3 human partners:{P49459;Q13535;P63146}
	Pathogen[sipC P0CL47] interacts with 3 human partners:{P49459;Q13535;P63146}
	Pathogen[sseL Q8ZNG2] interacts with 3 human partners:{P49459;Q13535;P63146}
	Pathogen[sipB Q56134] interacts with 3 human partners:{P49459;Q13535;P63146}
	Pathogen[sopA Q8ZNR3] interacts with 4 human partners:{P49459;Q13535;P63146;P16104}
	Pathogen[sseJ Q9FD10] interacts with 3 human partners:{P49459;Q13535;P63146}
	Pathogen[sseI Q8ZQ79] interacts with 3 human partners:{P49459;Q13535;P63146}
	Pathogen[sipA P0CL52] interacts with 4 human partners:{P49459;Q13535;P63146;P16104}
[Cluster 35]GO:0031371+C	cellular_component	[name] ubiquitin conjugating enzyme complex	[def] "Any complex that possesses ubiquitin conjugating enzyme activity." [GOC
	Pathogen[sseG O84952] interacts with 2 human partners:{Q9UNE7;Q13404}
	Pathogen[spvB P74846] interacts with 2 human partners:{Q9UNE7;Q13404}
	Pathogen[spvC P0A2M9] interacts with 2 human partners:{Q9UNE7;Q13404}
	Pathogen[sspH2 P0CE12] interacts with 2 human partners:{Q9UNE7;Q13404}
	Pathogen[sopE O52623] interacts with 2 human partners:{Q9UNE7;Q13404}
	Pathogen[sopE2 Q7CQD4] interacts with 2 human partners:{Q9UNE7;Q13404}
	Pathogen[sopB O30916] interacts with 2 human partners:{Q9UNE7;Q13404}
	Pathogen[sopA E1WGZ9] interacts with 2 human partners:{Q9UNE7;Q13404}
	Pathogen[avrA E1WAB0] interacts with 2 human partners:{Q9UNE7;Q13404}
	Pathogen[slrP Q8ZQQ2] interacts with 2 human partners:{Q9UNE7;Q13404}
	Pathogen[sptP P74873] interacts with 2 human partners:{Q9UNE7;Q13404}
	Pathogen[sipA E1WAC6] interacts with 2 human partners:{Q9UNE7;Q13404}
	Pathogen[sseF O84951] interacts with 2 human partners:{Q9UNE7;Q13404}
	Pathogen[spiC P0CZ04] interacts with 2 human partners:{Q9UNE7;Q13404}
	Pathogen[pipB2 Q8ZMM8] interacts with 2 human partners:{Q9UNE7;Q13404}
	Pathogen[sspH1 A4D0H6] interacts with 2 human partners:{Q9UNE7;Q13404}
	Pathogen[sipC E1WAC8] interacts with 2 human partners:{Q9UNE7;Q13404}
	Pathogen[sifA Q56061] interacts with 2 human partners:{Q9UNE7;Q13404}
	Pathogen[sipC P0CL47] interacts with 2 human partners:{Q9UNE7;Q13404}
	Pathogen[sseL Q8ZNG2] interacts with 2 human partners:{Q9UNE7;Q13404}
	Pathogen[sipB Q56134] interacts with 2 human partners:{Q9UNE7;Q13404}
	Pathogen[sopA Q8ZNR3] interacts with 2 human partners:{Q9UNE7;Q13404}
	Pathogen[sseJ Q9FD10] interacts with 2 human partners:{Q9UNE7;Q13404}
	Pathogen[sseI Q8ZQ79] interacts with 2 human partners:{Q9UNE7;Q13404}
	Pathogen[sipA P0CL52] interacts with 2 human partners:{Q9UNE7;Q13404}
[Cluster 36]GO:0033017+C	cellular_component	[name] sarcoplasmic reticulum membrane	[def] "The lipid bilayer surrounding the sarcoplasmic reticulum." [GOC
	Pathogen[sseG O84952] interacts with 7 human partners:{P68106;Q13555;P62942;Q13554;Q09013;Q8WXH0;Q13557}
	Pathogen[spvB P74846] interacts with 7 human partners:{P68106;Q13555;P62942;Q13554;Q09013;Q8WXH0;Q13557}
	Pathogen[spvC P0A2M9] interacts with 7 human partners:{P68106;Q13555;P62942;Q13554;Q09013;Q8WXH0;Q13557}
	Pathogen[sspH2 P0CE12] interacts with 6 human partners:{P68106;P62942;Q13554;Q09013;Q8WXH0;Q13557}
	Pathogen[sopE O52623] interacts with 7 human partners:{P68106;Q13555;P62942;Q13554;Q09013;Q8WXH0;Q13557}
	Pathogen[sopE2 Q7CQD4] interacts with 6 human partners:{P68106;P62942;Q13554;Q09013;Q8WXH0;Q13557}
	Pathogen[sopB O30916] interacts with 6 human partners:{P68106;P62942;Q13554;Q09013;Q8WXH0;Q13557}
	Pathogen[sopA E1WGZ9] interacts with 7 human partners:{P68106;Q13555;P62942;Q13554;Q09013;Q8WXH0;Q13557}
	Pathogen[avrA E1WAB0] interacts with 7 human partners:{P68106;Q13555;P62942;Q13554;Q09013;Q8WXH0;Q13557}
	Pathogen[slrP Q8ZQQ2] interacts with 8 human partners:{P68106;Q13555;P62942;Q13554;Q09013;P30626;Q8WXH0;Q13557}
	Pathogen[sptP P74873] interacts with 6 human partners:{P68106;P62942;Q13554;Q09013;Q8WXH0;Q13557}
	Pathogen[sipA E1WAC6] interacts with 7 human partners:{P68106;Q13555;P62942;Q13554;Q09013;Q8WXH0;Q13557}
	Pathogen[sseF O84951] interacts with 7 human partners:{P68106;Q13555;P62942;Q13554;Q09013;Q8WXH0;Q13557}
	Pathogen[spiC P0CZ04] interacts with 7 human partners:{P68106;Q13555;P62942;Q13554;Q09013;Q8WXH0;Q13557}
	Pathogen[pipB2 Q8ZMM8] interacts with 5 human partners:{P68106;P62942;Q13554;Q09013;Q8WXH0}
	Pathogen[sspH1 A4D0H6] interacts with 7 human partners:{P68106;Q13555;P62942;Q13554;Q09013;Q8WXH0;Q13557}
	Pathogen[sipC E1WAC8] interacts with 7 human partners:{P68106;Q13555;P62942;Q13554;Q09013;Q8WXH0;Q13557}
	Pathogen[sifA Q56061] interacts with 7 human partners:{P68106;Q13555;P62942;Q13554;Q09013;Q8WXH0;Q13557}
	Pathogen[sipC P0CL47] interacts with 7 human partners:{P68106;Q13555;P62942;Q13554;Q09013;Q8WXH0;Q13557}
	Pathogen[sseL Q8ZNG2] interacts with 7 human partners:{P68106;Q13555;P62942;Q13554;Q09013;Q8WXH0;Q13557}
	Pathogen[sipB Q56134] interacts with 6 human partners:{P68106;P62942;Q13554;Q09013;Q8WXH0;Q13557}
	Pathogen[sopA Q8ZNR3] interacts with 7 human partners:{P68106;Q13555;P62942;Q13554;Q09013;Q8WXH0;Q13557}
	Pathogen[sseJ Q9FD10] interacts with 7 human partners:{P68106;Q13555;P62942;Q13554;Q09013;Q8WXH0;Q13557}
	Pathogen[sseI Q8ZQ79] interacts with 6 human partners:{P68106;P62942;Q13554;Q09013;Q8WXH0;Q13557}
	Pathogen[sipA P0CL52] interacts with 7 human partners:{P68106;Q13555;P62942;Q13554;Q09013;Q8WXH0;Q13557}
[Cluster 37]GO:0005640+C	cellular_component	[name] nuclear outer membrane	[def] "The outer, i.e. cytoplasm-facing, lipid bilayer of the nuclear envelope_ continuous with the endoplasmic reticulum of the cell and sometimes studded with ribosomes." [ISBN
	Pathogen[sseG O84952] interacts with 6 human partners:{P78406;Q09013;Q8NF91;Q8WXH0;Q8IVL0;P51841}
	Pathogen[spvB P74846] interacts with 5 human partners:{Q09013;Q8NF91;Q8WXH0;Q8IVL0;P51841}
	Pathogen[spvC P0A2M9] interacts with 6 human partners:{P78406;Q09013;Q8NF91;Q8WXH0;Q8IVL0;P51841}
	Pathogen[sspH2 P0CE12] interacts with 6 human partners:{P78406;Q13023;P80303;Q09013;Q8NF91;Q8WXH0}
	Pathogen[sopE O52623] interacts with 7 human partners:{P78406;Q02846;Q09013;Q8NF91;Q8WXH0;Q8IVL0;P51841}
	Pathogen[sopE2 Q7CQD4] interacts with 3 human partners:{Q09013;Q8NF91;Q8WXH0}
	Pathogen[sopB O30916] interacts with 4 human partners:{P78406;Q09013;Q8NF91;Q8WXH0}
	Pathogen[sopA E1WGZ9] interacts with 7 human partners:{P78406;Q13023;Q09013;Q8NF91;Q8WXH0;Q8IVL0;P51841}
	Pathogen[avrA E1WAB0] interacts with 4 human partners:{Q13023;Q09013;Q8NF91;Q8WXH0}
	Pathogen[slrP Q8ZQQ2] interacts with 11 human partners:{P78406;Q13023;P80303;Q09013;Q02643;Q6ZMZ3;Q8NF91;Q8WXH0;Q9UBM7;Q8IVL0;P51841}
	Pathogen[sptP P74873] interacts with 3 human partners:{Q09013;Q8NF91;Q8WXH0}
	Pathogen[sipA E1WAC6] interacts with 6 human partners:{P78406;Q09013;Q8NF91;Q8WXH0;Q8IVL0;P51841}
	Pathogen[sseF O84951] interacts with 6 human partners:{P78406;Q09013;Q8NF91;Q8WXH0;Q8IVL0;P51841}
	Pathogen[spiC P0CZ04] interacts with 7 human partners:{P78406;Q02846;Q09013;Q8NF91;Q8WXH0;Q8IVL0;P51841}
	Pathogen[pipB2 Q8ZMM8] interacts with 4 human partners:{P78406;Q09013;Q8NF91;Q8WXH0}
	Pathogen[sspH1 A4D0H6] interacts with 3 human partners:{Q09013;Q8NF91;Q8WXH0}
	Pathogen[sipC E1WAC8] interacts with 5 human partners:{P78406;Q09013;Q8NF91;Q8WXH0;P51841}
	Pathogen[sifA Q56061] interacts with 8 human partners:{P78406;Q02846;Q13023;Q09013;Q8NF91;Q8WXH0;Q8IVL0;P51841}
	Pathogen[sipC P0CL47] interacts with 5 human partners:{P78406;Q09013;Q8NF91;Q8WXH0;P51841}
	Pathogen[sseL Q8ZNG2] interacts with 7 human partners:{P78406;Q02846;Q09013;Q8NF91;Q8WXH0;Q8IVL0;P51841}
	Pathogen[sipB Q56134] interacts with 5 human partners:{Q09013;Q8NF91;Q8WXH0;Q8IVL0;P51841}
	Pathogen[sopA Q8ZNR3] interacts with 7 human partners:{P78406;Q13023;Q09013;Q8NF91;Q8WXH0;Q8IVL0;P51841}
	Pathogen[sseJ Q9FD10] interacts with 4 human partners:{P78406;Q09013;Q8NF91;Q8WXH0}
	Pathogen[sseI Q8ZQ79] interacts with 5 human partners:{P78406;Q13023;Q09013;Q8NF91;Q8WXH0}
	Pathogen[sipA P0CL52] interacts with 6 human partners:{P78406;Q09013;Q8NF91;Q8WXH0;Q8IVL0;P51841}
[Cluster 38]GO:0000930+C	cellular_component	[name] gamma-tubulin complex	[def] "A multiprotein complex composed of gamma-tubulin and other non-tubulin proteins. Gamma-tubulin complexes are localized to microtubule organizing centers, and play an important role in the nucleation of microtubules. The number and complexity of non-tubulin proteins associated with these complexes varies between species." [GOC
	Pathogen[sseG O84952] interacts with 3 human partners:{Q14008;P23258;O15078}
	Pathogen[spvB P74846] interacts with 3 human partners:{Q14008;P23258;O15078}
	Pathogen[spvC P0A2M9] interacts with 3 human partners:{Q14008;P23258;O15078}
	Pathogen[sspH2 P0CE12] interacts with 3 human partners:{Q14008;P23258;O15078}
	Pathogen[sopE O52623] interacts with 3 human partners:{Q14008;P23258;O15078}
	Pathogen[sopE2 Q7CQD4] interacts with 2 human partners:{P23258;O15078}
	Pathogen[sopB O30916] interacts with 3 human partners:{Q14008;P23258;O15078}
	Pathogen[sopA E1WGZ9] interacts with 3 human partners:{Q14008;P23258;O15078}
	Pathogen[avrA E1WAB0] interacts with 3 human partners:{Q14008;P23258;O15078}
	Pathogen[slrP Q8ZQQ2] interacts with 4 human partners:{Q14008;P23258;Q6QNY1;O15078}
	Pathogen[sptP P74873] interacts with 3 human partners:{Q14008;P23258;O15078}
	Pathogen[sipA E1WAC6] interacts with 3 human partners:{Q14008;P23258;O15078}
	Pathogen[sseF O84951] interacts with 3 human partners:{Q14008;P23258;O15078}
	Pathogen[spiC P0CZ04] interacts with 3 human partners:{Q14008;P23258;O15078}
	Pathogen[pipB2 Q8ZMM8] interacts with 3 human partners:{Q14008;P23258;O15078}
	Pathogen[sspH1 A4D0H6] interacts with 3 human partners:{Q14008;P23258;O15078}
	Pathogen[sipC E1WAC8] interacts with 3 human partners:{Q14008;P23258;O15078}
	Pathogen[sifA Q56061] interacts with 3 human partners:{Q14008;P23258;O15078}
	Pathogen[sipC P0CL47] interacts with 3 human partners:{Q14008;P23258;O15078}
	Pathogen[sseL Q8ZNG2] interacts with 3 human partners:{Q14008;P23258;O15078}
	Pathogen[sipB Q56134] interacts with 3 human partners:{Q14008;P23258;O15078}
	Pathogen[sopA Q8ZNR3] interacts with 3 human partners:{Q14008;P23258;O15078}
	Pathogen[sseJ Q9FD10] interacts with 3 human partners:{Q14008;P23258;O15078}
	Pathogen[sseI Q8ZQ79] interacts with 3 human partners:{Q14008;P23258;O15078}
	Pathogen[sipA P0CL52] interacts with 3 human partners:{Q14008;P23258;O15078}
[Cluster 39]GO:0031674+C	cellular_component	[name] I band	[def] "A region of a sarcomere that appears as a light band on each side of the Z disc, comprising a region of the sarcomere where thin (actin) filaments are not overlapped by thick (myosin) filaments_ contains actin, troponin, and tropomyosin_ each sarcomere includes half of an I band at each end." [ISBN
	Pathogen[sseG O84952] interacts with 12 human partners:{O76041;Q15327;Q8WZ42;Q9GZV1;P08590;P02511;A8MU46;P68032;Q86SG2;O15273;P04075;P0CAP1}
	Pathogen[spvB P74846] interacts with 10 human partners:{O76041;Q15327;Q8WZ42;Q9GZV1;P08590;P02511;A8MU46;P68032;Q86SG2;P04075}
	Pathogen[spvC P0A2M9] interacts with 9 human partners:{O76041;Q15327;Q8WZ42;Q9GZV1;A8MU46;P68032;Q86SG2;O15273;P0CAP1}
	Pathogen[sspH2 P0CE12] interacts with 10 human partners:{O76041;Q15327;Q8WZ42;Q9GZV1;P02511;A8MU46;P68032;Q86SG2;O15273;P0CAP1}
	Pathogen[sopE O52623] interacts with 8 human partners:{O76041;Q15327;Q8WZ42;Q9GZV1;A8MU46;P68032;Q86SG2;P0CAP1}
	Pathogen[sopE2 Q7CQD4] interacts with 5 human partners:{O76041;Q15327;A8MU46;P68032;Q86SG2}
	Pathogen[sopB O30916] interacts with 9 human partners:{O76041;Q15327;Q8WZ42;Q9GZV1;A8MU46;P68032;Q86SG2;O15273;P0CAP1}
	Pathogen[sopA E1WGZ9] interacts with 12 human partners:{O76041;Q15327;Q8WZ42;Q9GZV1;P08590;P02511;A8MU46;P68032;Q86SG2;O15273;P04075;P0CAP1}
	Pathogen[avrA E1WAB0] interacts with 7 human partners:{O76041;Q15327;Q8WZ42;P02511;A8MU46;P68032;Q86SG2}
	Pathogen[slrP Q8ZQQ2] interacts with 13 human partners:{O76041;Q15327;Q8WZ42;Q86TC9;Q9GZV1;P08590;P02511;A8MU46;P68032;P31415;Q86SG2;O15273;P0CAP1}
	Pathogen[sptP P74873] interacts with 7 human partners:{O76041;Q15327;Q8WZ42;A8MU46;P68032;Q86SG2;O15273}
	Pathogen[sipA E1WAC6] interacts with 12 human partners:{O76041;Q15327;Q8WZ42;Q9GZV1;P08590;P02511;A8MU46;P68032;Q86SG2;O15273;P04075;P0CAP1}
	Pathogen[sseF O84951] interacts with 12 human partners:{O76041;Q15327;Q8WZ42;Q9GZV1;P08590;P02511;A8MU46;P68032;Q86SG2;O15273;P04075;P0CAP1}
	Pathogen[spiC P0CZ04] interacts with 12 human partners:{O76041;Q15327;Q8WZ42;Q9GZV1;P08590;P02511;A8MU46;P68032;Q86SG2;O15273;P04075;P0CAP1}
	Pathogen[pipB2 Q8ZMM8] interacts with 7 human partners:{O76041;Q15327;Q9GZV1;P02511;A8MU46;P68032;Q86SG2}
	Pathogen[sspH1 A4D0H6] interacts with 9 human partners:{O76041;Q15327;Q8WZ42;Q9GZV1;A8MU46;P68032;Q86SG2;O15273;P0CAP1}
	Pathogen[sipC E1WAC8] interacts with 6 human partners:{O76041;Q15327;Q8WZ42;A8MU46;P68032;Q86SG2}
	Pathogen[sifA Q56061] interacts with 12 human partners:{O76041;Q15327;Q8WZ42;Q9GZV1;P08590;P02511;A8MU46;P68032;Q86SG2;O15273;P04075;P0CAP1}
	Pathogen[sipC P0CL47] interacts with 6 human partners:{O76041;Q15327;Q8WZ42;A8MU46;P68032;Q86SG2}
	Pathogen[sseL Q8ZNG2] interacts with 10 human partners:{O76041;Q15327;Q8WZ42;Q9GZV1;P08590;P02511;A8MU46;P68032;Q86SG2;O15273}
	Pathogen[sipB Q56134] interacts with 6 human partners:{O76041;Q15327;A8MU46;P68032;P31415;Q86SG2}
	Pathogen[sopA Q8ZNR3] interacts with 12 human partners:{O76041;Q15327;Q8WZ42;Q9GZV1;P08590;P02511;A8MU46;P68032;Q86SG2;O15273;P04075;P0CAP1}
	Pathogen[sseJ Q9FD10] interacts with 8 human partners:{O76041;Q15327;Q8WZ42;Q9GZV1;P02511;A8MU46;P68032;Q86SG2}
	Pathogen[sseI Q8ZQ79] interacts with 8 human partners:{O76041;Q15327;Q8WZ42;Q9GZV1;P02511;A8MU46;P68032;Q86SG2}
	Pathogen[sipA P0CL52] interacts with 12 human partners:{O76041;Q15327;Q8WZ42;Q9GZV1;P08590;P02511;A8MU46;P68032;Q86SG2;O15273;P04075;P0CAP1}
[Cluster 40]GO:0016363+C	cellular_component	[name] nuclear matrix	[def] "The dense fibrillar network lying on the inner side of the nuclear membrane." [ISBN
	Pathogen[sseG O84952] interacts with 29 human partners:{Q05655;O60674;P04637;Q9UKZ4;Q14980;O00255;O14929;Q05513;Q2VIQ3;Q9BX66;Q9H254;O14936;P60900;P02545;P50747;Q9Y230;P23528;P05787;Q96FV9;Q9Y6D6;Q96SB4;Q9Y281;P09917;Q9Y696;O43294;O95239;Q99973;P20700;O14682}
	Pathogen[spvB P74846] interacts with 20 human partners:{Q05655;O60674;P04637;Q9UKZ4;Q14980;Q05513;Q9BX66;Q9H254;O14936;P02545;O75400;P23528;P05787;Q9Y6D6;Q96SB4;Q9Y281;O43294;O95239;P20700;O14682}
	Pathogen[spvC P0A2M9] interacts with 25 human partners:{Q05655;O60674;P04637;Q9UKZ4;Q14980;Q05513;Q2VIQ3;Q9BX66;Q9H254;O14936;P60900;P02545;Q9Y230;P23528;P05787;Q96FV9;Q9Y6D6;Q96SB4;Q9Y281;P09917;Q9Y696;O43294;O95239;Q99973;P20700}
	Pathogen[sspH2 P0CE12] interacts with 20 human partners:{Q05655;O60674;P04637;Q14980;Q05513;Q9BX66;Q9H254;O14936;P60900;P02545;P49454;P23528;P05787;Q9Y6D6;Q96SB4;P09917;O43294;O95239;Q99973;P20700}
	Pathogen[sopE O52623] interacts with 20 human partners:{Q05655;O60674;P04637;Q9UKZ4;Q05513;Q2VIQ3;Q9BX66;Q9H254;O14936;P02545;P23528;P05787;Q9Y6D6;Q96SB4;P09917;O43294;O95239;Q99973;P20700;O14682}
	Pathogen[sopE2 Q7CQD4] interacts with 17 human partners:{Q05655;O60674;P04637;Q05513;Q9BX66;Q9H254;O14936;P02545;P23528;P05787;Q9Y6D6;Q96SB4;Q9Y281;P09917;O43294;O95239;P20700}
	Pathogen[sopB O30916] interacts with 20 human partners:{Q05655;O60674;P04637;Q9UKZ4;Q05513;Q2VIQ3;Q9BX66;Q9H254;O14936;P60900;P02545;P23528;P05787;Q9Y6D6;Q96SB4;P09917;O43294;O95239;Q99973;P20700}
	Pathogen[sopA E1WGZ9] interacts with 32 human partners:{Q05655;O60674;P04637;Q9UQE7;Q9UKZ4;Q14980;O00255;O14929;Q05513;Q2VIQ3;Q13216;Q9BX66;Q9H254;O14936;P60900;P02545;P50747;O75400;Q9Y230;P23528;P05787;Q96FV9;Q9Y6D6;Q96SB4;Q9Y281;P09917;Q9Y696;O43294;O95239;Q99973;P20700;O14682}
	Pathogen[avrA E1WAB0] interacts with 20 human partners:{Q05655;O60674;Q9UKZ4;Q14980;Q05513;Q9BX66;Q9H254;O14936;P60900;P02545;P23528;P05787;Q9Y6D6;Q96SB4;Q9Y281;O43294;O95239;Q99973;P20700;O14682}
	Pathogen[slrP Q8ZQQ2] interacts with 40 human partners:{Q8WYP5;Q05655;O60674;P04637;Q9UQE7;P29590;Q9UKZ4;Q14980;O00255;O14929;Q05513;Q2VIQ3;Q13216;Q9BX66;Q9H254;O14936;P60900;P02545;P49454;P50747;Q9Y230;P23528;P05787;Q9Y6D6;Q96SB4;Q9Y281;Q02643;Q9UPW6;Q13427;P17676;Q9Y265;P09917;O15265;Q9Y696;O43294;O95239;Q99973;Q7L5Y9;P20700;O14682}
	Pathogen[sptP P74873] interacts with 20 human partners:{Q05655;O60674;P04637;Q9UKZ4;Q14980;Q05513;Q2VIQ3;Q9BX66;Q9H254;O14936;P02545;P23528;P05787;Q9Y6D6;Q96SB4;P09917;O43294;O95239;Q99973;P20700}
	Pathogen[sipA E1WAC6] interacts with 29 human partners:{Q05655;O60674;P04637;Q9UKZ4;Q14980;O00255;O14929;Q05513;Q2VIQ3;Q9BX66;Q9H254;O14936;P60900;P02545;P50747;Q9Y230;P23528;P05787;Q96FV9;Q9Y6D6;Q96SB4;Q9Y281;P09917;Q9Y696;O43294;O95239;Q99973;P20700;O14682}
	Pathogen[sseF O84951] interacts with 29 human partners:{Q05655;O60674;P04637;Q9UKZ4;Q14980;O00255;O14929;Q05513;Q2VIQ3;Q9BX66;Q9H254;O14936;P60900;P02545;P50747;Q9Y230;P23528;P05787;Q96FV9;Q9Y6D6;Q96SB4;Q9Y281;P09917;Q9Y696;O43294;O95239;Q99973;P20700;O14682}
	Pathogen[spiC P0CZ04] interacts with 28 human partners:{Q05655;O60674;P04637;Q9UKZ4;Q14980;O00255;O14929;Q05513;Q2VIQ3;Q13216;Q9BX66;Q9H254;O14936;P60900;P02545;O75400;P23528;P05787;Q96FV9;Q9Y6D6;Q96SB4;Q9Y281;P09917;O43294;O95239;Q99973;P20700;O14682}
	Pathogen[pipB2 Q8ZMM8] interacts with 21 human partners:{Q05655;O60674;P04637;Q9UQE7;Q05513;Q9BX66;Q9H254;O14936;P60900;P02545;P23528;P05787;Q9Y6D6;Q96SB4;Q9Y281;P09917;O43294;O95239;Q99973;P20700;O14682}
	Pathogen[sspH1 A4D0H6] interacts with 22 human partners:{Q05655;O60674;P04637;Q9UKZ4;Q14980;Q05513;Q2VIQ3;Q9BX66;Q9H254;O14936;P60900;P02545;P23528;P05787;Q9Y6D6;Q96SB4;P09917;Q9Y696;O43294;O95239;Q99973;P20700}
	Pathogen[sipC E1WAC8] interacts with 18 human partners:{Q05655;O60674;P04637;Q9UKZ4;Q05513;Q2VIQ3;Q9BX66;Q9H254;O14936;P02545;P23528;P05787;Q9Y6D6;Q96SB4;P09917;O43294;O95239;P20700}
	Pathogen[sifA Q56061] interacts with 30 human partners:{Q05655;O60674;P04637;Q9UQE7;Q9UKZ4;Q14980;Q05513;Q2VIQ3;Q9BX66;Q9H254;O14936;P60900;P02545;P50747;O75400;Q9Y230;P23528;P05787;Q9Y6D6;Q96SB4;Q9Y281;P09917;Q9Y696;P27708;O43294;O95239;Q99973;Q7L5Y9;P20700;O14682}
	Pathogen[sipC P0CL47] interacts with 17 human partners:{Q05655;O60674;P04637;Q9UKZ4;Q05513;Q2VIQ3;Q9BX66;Q9H254;O14936;P02545;P23528;Q9Y6D6;Q96SB4;P09917;O43294;O95239;P20700}
	Pathogen[sseL Q8ZNG2] interacts with 21 human partners:{Q05655;O60674;P04637;Q9UKZ4;Q05513;Q9BX66;Q9H254;O14936;P60900;P02545;Q9Y230;P23528;P05787;Q9Y6D6;Q96SB4;Q9Y281;O43294;O95239;Q99973;P20700;O14682}
	Pathogen[sipB Q56134] interacts with 16 human partners:{Q05655;O60674;Q9UKZ4;Q05513;Q2VIQ3;Q9BX66;Q9H254;O14936;P02545;P23528;P05787;Q9Y6D6;Q96SB4;O43294;O95239;P20700}
	Pathogen[sopA Q8ZNR3] interacts with 32 human partners:{Q05655;O60674;P04637;Q9UQE7;Q9UKZ4;Q14980;O00255;O14929;Q05513;Q2VIQ3;Q13216;Q9BX66;Q9H254;O14936;P60900;P02545;P50747;O75400;Q9Y230;P23528;P05787;Q96FV9;Q9Y6D6;Q96SB4;Q9Y281;P09917;Q9Y696;O43294;O95239;Q99973;P20700;O14682}
	Pathogen[sseJ Q9FD10] interacts with 22 human partners:{Q05655;O60674;P04637;Q9UKZ4;Q14980;Q05513;Q9BX66;Q9H254;O14936;P60900;P02545;P23528;P05787;Q9Y6D6;Q96SB4;Q9Y281;P09917;O43294;O95239;Q99973;P20700;O14682}
	Pathogen[sseI Q8ZQ79] interacts with 21 human partners:{Q05655;O60674;P04637;Q9UKZ4;Q14980;Q05513;Q9BX66;Q9H254;O14936;P60900;P02545;P23528;P05787;Q9Y6D6;Q96SB4;Q9Y281;O43294;O95239;Q99973;P20700;O14682}
	Pathogen[sipA P0CL52] interacts with 29 human partners:{Q05655;O60674;P04637;Q9UKZ4;Q14980;O00255;O14929;Q05513;Q2VIQ3;Q9BX66;Q9H254;O14936;P60900;P02545;P50747;Q9Y230;P23528;P05787;Q96FV9;Q9Y6D6;Q96SB4;Q9Y281;P09917;Q9Y696;O43294;O95239;Q99973;P20700;O14682}
[Cluster 41]GO:0001726+C	cellular_component	[name] ruffle	[def] "Projection at the leading edge of a crawling cell_ the protrusions are supported by a microfilament meshwork." [ISBN
	Pathogen[sseG O84952] interacts with 64 human partners:{Q9HD67;O14578;Q99755;Q9Y6W5;O43312;P30622;Q4VCS5;Q96Q42;Q14155;Q9Y4G6;Q6ZNL6;Q13882;P20339;Q13153;Q8WWN8;Q9NR12;P35579;Q5JSP0;Q00534;Q13496;P31949;Q9Y5K6;Q8NI77;Q96M96;Q9Y2L6;P98174;P20936;P35241;P04271;P13796;P09327;Q9BZG1;Q9Y4I1;Q9Y5X1;P15311;O60861;Q96DR7;P06703;O14745;P35240;Q9UJU6;Q96BS2;P22392;P56945;P12814;Q9Y490;Q9UM54;Q9UQB8;O43739;Q15735;Q9Y5X3;P62330;Q14247;Q7Z6J4;P06396;Q07960;Q6ZV73;Q6ZS11;O14713;Q9NPB6;P19174;Q9NSI8;P53365;Q9BT40}
	Pathogen[spvB P74846] interacts with 59 human partners:{Q9HD67;O14578;Q99755;Q9Y6W5;O43312;Q4VCS5;Q14155;Q9Y4G6;Q6ZNL6;Q13882;P20339;Q13153;Q8WWN8;Q9NR12;P35579;Q5JSP0;Q00534;Q13496;Q9Y5K6;Q8NI77;Q96M96;Q9Y2L6;Q8WX93;P98174;P20936;P35241;P13796;P09327;Q9BZG1;Q9Y4I1;Q9Y5X1;P15311;O60861;Q96DR7;P05556;O14745;P35240;Q9UJU6;P22392;P56945;P12814;Q9Y490;Q9UM54;Q9UQB8;O43739;Q15735;Q9Y5X3;P62330;Q14247;Q7Z6J4;P06396;Q07960;Q6ZV73;Q6ZS11;O14713;Q9NPB6;P19174;P53365;Q9BT40}
	Pathogen[spvC P0A2M9] interacts with 63 human partners:{Q9HD67;O14578;Q99755;Q9Y6W5;O43312;P30622;Q4VCS5;Q96Q42;Q14155;Q9Y4G6;Q6ZNL6;Q13882;P20339;Q13153;Q8WWN8;Q9NR12;P35579;Q5JSP0;Q00534;Q13496;P31949;Q9Y5K6;Q8NI77;Q96M96;Q9Y2L6;P98174;P20936;P35241;P04271;P13796;Q9BZG1;Q9Y4I1;Q9Y5X1;P15311;O60861;Q96DR7;P06703;O14745;P35240;Q9UJU6;Q96BS2;P22392;P56945;P12814;Q9Y490;Q9UM54;Q9UQB8;O43739;Q15735;Q9Y5X3;P62330;Q14247;Q7Z6J4;P06396;Q07960;Q6ZV73;Q6ZS11;O14713;Q9NPB6;P19174;Q9NSI8;P53365;Q9BT40}
	Pathogen[sspH2 P0CE12] interacts with 57 human partners:{Q9HD67;O14578;Q99755;Q9Y6W5;O43312;P30622;Q4VCS5;Q14155;Q9Y4G6;Q6ZNL6;Q13882;P20339;Q13153;Q8WWN8;Q9NR12;P35579;Q5JSP0;Q00534;Q13496;P31949;Q9Y5K6;Q8NI77;Q96M96;Q9Y2L6;Q8WX93;P98174;P20936;P35241;P04271;P13796;Q9BZG1;Q9Y4I1;Q9Y5X1;P15311;P06703;O14745;P35240;Q9UJU6;Q8NCE2;P22392;P56945;P12814;Q9Y490;Q9UM54;Q9UQB8;O43739;Q15735;P62330;Q14247;Q7Z6J4;Q07960;Q6ZV73;O14713;Q9NPB6;P19174;P53365;Q9BT40}
	Pathogen[sopE O52623] interacts with 60 human partners:{Q9HD67;O14578;Q99755;Q9Y6W5;O43312;P30622;Q4VCS5;Q96Q42;Q14155;Q9Y4G6;Q6ZNL6;Q13882;Q13153;Q8WWN8;Q9NR12;P35579;Q5JSP0;Q00534;Q13496;Q9Y5K6;Q8NI77;Q96M96;Q9Y2L6;P98174;P20936;P35241;P04271;P13796;Q9BZG1;Q9Y4I1;Q9Y5X1;P15311;O60861;Q96DR7;O14745;P35240;Q9UJU6;Q8NCE2;P22392;P56945;P12814;Q9Y490;Q9UM54;Q9UQB8;O43739;Q15735;O60662;Q9Y5X3;P62330;Q14247;Q7Z6J4;P06396;Q07960;Q6ZV73;Q6ZS11;Q9NPB6;P19174;Q9NSI8;P53365;Q9BT40}
	Pathogen[sopE2 Q7CQD4] interacts with 52 human partners:{Q9HD67;O14578;Q99755;Q9Y6W5;O43312;Q4VCS5;Q14155;Q9Y4G6;Q6ZNL6;Q13882;P20339;Q13153;Q8WWN8;Q9NR12;P35579;Q5JSP0;Q00534;Q13496;Q9Y5K6;Q96M96;Q9Y2L6;P98174;P20936;P35241;P04271;P13796;Q9BZG1;Q9Y4I1;Q9Y5X1;P15311;P06703;O14745;P35240;Q9UJU6;P22392;P56945;P12814;Q9Y490;Q9UM54;Q9UQB8;O43739;Q15735;P62330;Q14247;Q7Z6J4;Q07960;Q6ZV73;O14713;Q9NPB6;P19174;P53365;Q9BT40}
	Pathogen[sopB O30916] interacts with 54 human partners:{Q9HD67;O14578;Q99755;Q9Y6W5;O43312;P30622;Q4VCS5;Q96Q42;Q14155;Q9Y4G6;Q6ZNL6;Q13882;P20339;Q13153;Q8WWN8;Q9NR12;P35579;Q5JSP0;Q00534;Q13496;Q9Y5K6;Q8NI77;Q96M96;Q9Y2L6;P98174;P20936;P35241;P04271;P13796;Q9BZG1;Q9Y4I1;Q9Y5X1;P15311;O14745;P35240;Q9UJU6;P22392;P56945;P12814;Q9Y490;Q9UM54;Q9UQB8;O43739;Q15735;P62330;Q14247;Q7Z6J4;Q07960;Q6ZV73;O14713;Q9NPB6;P19174;P53365;Q9BT40}
	Pathogen[sopA E1WGZ9] interacts with 65 human partners:{Q9HD67;O14578;Q99755;Q9Y6W5;O43312;P30622;Q4VCS5;Q96Q42;Q14155;Q9Y4G6;Q6ZNL6;Q13882;P20339;Q13153;Q8WWN8;Q9NR12;P35579;Q5JSP0;Q00534;Q13496;P31949;Q9Y5K6;Q8NI77;Q96M96;Q9Y2L6;P98174;P20936;P35241;P04271;P13796;P09327;Q9BZG1;Q9Y4I1;Q9Y5X1;P15311;O60861;Q96DR7;P06703;O14745;P35240;Q9UJU6;Q96BS2;P22392;P56945;P12814;Q9Y490;Q9UM54;Q9UQB8;O43739;Q15735;O60662;Q9Y5X3;P62330;Q14247;Q7Z6J4;P06396;Q07960;Q6ZV73;Q6ZS11;O14713;Q9NPB6;P19174;Q9NSI8;P53365;Q9BT40}
	Pathogen[avrA E1WAB0] interacts with 56 human partners:{Q9HD67;O14578;Q99755;Q9Y6W5;O43312;Q4VCS5;Q96Q42;Q14155;Q9Y4G6;Q6ZNL6;Q13882;P20339;Q13153;Q8WWN8;Q9NR12;P35579;Q5JSP0;Q00534;Q13496;Q9Y5K6;Q96M96;Q9Y2L6;P98174;P20936;P35241;P13796;P09327;Q9BZG1;Q9Y4I1;Q9Y5X1;P15311;O60861;O14745;P35240;Q9UJU6;P22392;P56945;P12814;Q9Y490;Q9UM54;Q9UQB8;O43739;Q15735;Q9Y5X3;P62330;Q14247;Q7Z6J4;P06396;Q07960;Q6ZV73;Q6ZS11;O14713;Q9NPB6;P19174;P53365;Q9BT40}
	Pathogen[slrP Q8ZQQ2] interacts with 71 human partners:{Q9HD67;O14578;Q99755;Q9Y6W5;P55008;O43312;P30622;Q4VCS5;Q96Q42;Q14155;Q9Y4G6;Q6ZNL6;Q13882;P20339;Q13153;Q8WWN8;Q9NR12;P35579;Q7L576;Q5JSP0;Q00534;Q13496;P31949;P08648;Q9Y5K6;Q8NI77;Q96M96;Q9Y2L6;Q8WX93;P98174;P20936;P35241;P04271;P13796;Q9BZG1;Q9Y4I1;Q9Y5X1;P15311;O60861;Q96DR7;P06703;O14745;Q86YL7;P35240;Q9UJU6;Q8NCE2;Q96BS2;P22392;O00592;P56945;P12814;Q9Y490;Q9UM54;Q9UQB8;O43739;Q15735;O60662;Q9Y5X3;P62330;Q14247;Q7Z6J4;P06396;Q07960;Q6ZV73;Q6ZS11;O14713;Q9NPB6;P19174;Q9NSI8;P53365;Q9BT40}
	Pathogen[sptP P74873] interacts with 51 human partners:{Q9HD67;O14578;Q99755;Q9Y6W5;O43312;P30622;Q4VCS5;Q14155;Q9Y4G6;Q6ZNL6;Q13882;P20339;Q13153;Q8WWN8;Q9NR12;P35579;Q5JSP0;Q00534;Q13496;Q9Y5K6;Q96M96;Q9Y2L6;P98174;P20936;P35241;P13796;Q9BZG1;Q9Y4I1;Q9Y5X1;P15311;O14745;P35240;Q9UJU6;P22392;P56945;P12814;Q9Y490;Q9UM54;Q9UQB8;Q15735;P62330;Q14247;Q7Z6J4;P06396;Q07960;Q6ZV73;O14713;Q9NPB6;P19174;P53365;Q9BT40}
	Pathogen[sipA E1WAC6] interacts with 64 human partners:{Q9HD67;O14578;Q99755;Q9Y6W5;O43312;P30622;Q4VCS5;Q96Q42;Q14155;Q9Y4G6;Q6ZNL6;Q13882;P20339;Q13153;Q8WWN8;Q9NR12;P35579;Q5JSP0;Q00534;Q13496;P31949;Q9Y5K6;Q8NI77;Q96M96;Q9Y2L6;P98174;P20936;P35241;P04271;P13796;P09327;Q9BZG1;Q9Y4I1;Q9Y5X1;P15311;O60861;Q96DR7;P06703;O14745;P35240;Q9UJU6;Q96BS2;P22392;P56945;P12814;Q9Y490;Q9UM54;Q9UQB8;O43739;Q15735;Q9Y5X3;P62330;Q14247;Q7Z6J4;P06396;Q07960;Q6ZV73;Q6ZS11;O14713;Q9NPB6;P19174;Q9NSI8;P53365;Q9BT40}
	Pathogen[sseF O84951] interacts with 64 human partners:{Q9HD67;O14578;Q99755;Q9Y6W5;O43312;P30622;Q4VCS5;Q96Q42;Q14155;Q9Y4G6;Q6ZNL6;Q13882;P20339;Q13153;Q8WWN8;Q9NR12;P35579;Q5JSP0;Q00534;Q13496;P31949;Q9Y5K6;Q8NI77;Q96M96;Q9Y2L6;P98174;P20936;P35241;P04271;P13796;P09327;Q9BZG1;Q9Y4I1;Q9Y5X1;P15311;O60861;Q96DR7;P06703;O14745;P35240;Q9UJU6;Q96BS2;P22392;P56945;P12814;Q9Y490;Q9UM54;Q9UQB8;O43739;Q15735;Q9Y5X3;P62330;Q14247;Q7Z6J4;P06396;Q07960;Q6ZV73;Q6ZS11;O14713;Q9NPB6;P19174;Q9NSI8;P53365;Q9BT40}
	Pathogen[spiC P0CZ04] interacts with 61 human partners:{Q9HD67;O14578;Q99755;Q9Y6W5;O43312;P30622;Q4VCS5;Q96Q42;Q14155;Q9Y4G6;Q6ZNL6;Q13882;P20339;Q13153;Q8WWN8;Q9NR12;P35579;Q5JSP0;Q00534;Q13496;Q9Y5K6;Q8NI77;Q96M96;Q9Y2L6;P98174;P20936;P35241;P04271;P13796;P09327;Q9BZG1;Q9Y4I1;Q9Y5X1;P15311;O60861;Q96DR7;O14745;P35240;Q9UJU6;P22392;P56945;P12814;Q9Y490;Q9UM54;Q9UQB8;O43739;Q15735;Q9Y5X3;P62330;Q14247;Q7Z6J4;P06396;Q07960;Q6ZV73;Q6ZS11;O14713;Q9NPB6;P19174;Q9NSI8;P53365;Q9BT40}
	Pathogen[pipB2 Q8ZMM8] interacts with 58 human partners:{Q9HD67;O14578;Q99755;Q9Y6W5;O43312;P30622;Q4VCS5;Q96Q42;Q14155;Q9Y4G6;Q6ZNL6;Q13882;P20339;Q13153;Q8WWN8;Q9NR12;P35579;Q5JSP0;Q00534;Q13496;Q9Y5K6;Q8NI77;Q96M96;Q9Y2L6;P98174;P20936;P35241;P04271;P13796;Q9BZG1;Q9Y4I1;Q9Y5X1;P15311;Q96DR7;O14745;P35240;Q9UJU6;P22392;P56945;P12814;Q9Y490;Q9UM54;Q9UQB8;O43739;Q15735;Q9Y5X3;P62330;Q14247;Q7Z6J4;P06396;Q07960;Q6ZV73;Q6ZS11;O14713;Q9NPB6;P19174;P53365;Q9BT40}
	Pathogen[sspH1 A4D0H6] interacts with 56 human partners:{Q9HD67;O14578;Q99755;Q9Y6W5;O43312;Q4VCS5;Q96Q42;Q14155;Q9Y4G6;Q6ZNL6;Q13882;P20339;Q13153;Q8WWN8;Q9NR12;P35579;Q5JSP0;Q00534;Q13496;Q9Y5K6;Q8NI77;Q96M96;Q9Y2L6;P98174;P20936;P35241;P04271;P13796;Q9BZG1;Q9Y4I1;Q9Y5X1;P15311;O14745;P35240;Q9UJU6;P22392;P56945;P12814;Q9Y490;Q9UM54;Q9UQB8;O43739;Q15735;P62330;Q14247;Q7Z6J4;P06396;Q07960;Q6ZV73;Q6ZS11;O14713;Q9NPB6;P19174;Q9NSI8;P53365;Q9BT40}
	Pathogen[sipC E1WAC8] interacts with 55 human partners:{Q9HD67;O14578;Q99755;Q9Y6W5;O43312;P30622;Q4VCS5;Q96Q42;Q14155;Q9Y4G6;Q6ZNL6;Q13882;P20339;Q13153;Q8WWN8;Q9NR12;P35579;Q5JSP0;Q00534;Q13496;Q9Y5K6;Q8NI77;Q96M96;Q9Y2L6;P98174;P20936;P35241;P04271;P13796;Q9BZG1;Q9Y4I1;Q9Y5X1;P15311;O60861;O14745;P35240;Q9UJU6;P22392;P56945;P12814;Q9Y490;Q9UM54;Q9UQB8;O43739;Q15735;P62330;Q14247;Q7Z6J4;Q07960;Q6ZV73;O14713;Q9NPB6;P19174;P53365;Q9BT40}
	Pathogen[sifA Q56061] interacts with 63 human partners:{Q9HD67;O14578;Q99755;Q9Y6W5;O43312;P30622;Q4VCS5;Q96Q42;Q14155;Q9Y4G6;Q6ZNL6;Q13882;P20339;Q13153;Q8WWN8;Q9NR12;P35579;Q5JSP0;Q00534;Q13496;Q9Y5K6;Q8NI77;Q96M96;Q9Y2L6;P98174;P20936;P35241;P04271;P13796;P09327;Q9BZG1;Q9Y4I1;Q9Y5X1;P15311;O60861;Q96DR7;O14745;P35240;Q9UJU6;Q8NCE2;P22392;P56945;P12814;Q9Y490;Q9UM54;Q9UQB8;O43739;Q15735;O60662;Q9Y5X3;P62330;Q14247;Q7Z6J4;P06396;Q07960;Q6ZV73;Q6ZS11;O14713;Q9NPB6;P19174;Q9NSI8;P53365;Q9BT40}
	Pathogen[sipC P0CL47] interacts with 55 human partners:{Q9HD67;O14578;Q99755;Q9Y6W5;O43312;P30622;Q4VCS5;Q96Q42;Q14155;Q9Y4G6;Q6ZNL6;Q13882;P20339;Q13153;Q8WWN8;Q9NR12;P35579;Q5JSP0;Q00534;Q13496;Q9Y5K6;Q8NI77;Q96M96;Q9Y2L6;P98174;P20936;P35241;P04271;P13796;Q9BZG1;Q9Y4I1;Q9Y5X1;P15311;O60861;O14745;P35240;Q9UJU6;P22392;P56945;P12814;Q9Y490;Q9UM54;Q9UQB8;O43739;Q15735;P62330;Q14247;Q7Z6J4;Q07960;Q6ZV73;O14713;Q9NPB6;P19174;P53365;Q9BT40}
	Pathogen[sseL Q8ZNG2] interacts with 61 human partners:{Q9HD67;O14578;Q99755;Q9Y6W5;O43312;P30622;Q4VCS5;Q96Q42;Q14155;Q9Y4G6;Q6ZNL6;Q13882;P20339;Q13153;Q8WWN8;Q9NR12;P35579;Q5JSP0;Q00534;Q13496;Q9Y5K6;Q8NI77;Q96M96;Q9Y2L6;P98174;P20936;P35241;P04271;P13796;P09327;Q9BZG1;Q9Y4I1;Q9Y5X1;P15311;O60861;Q96DR7;O14745;P35240;Q9UJU6;Q96BS2;P22392;P56945;P12814;Q9UM54;Q9UQB8;O43739;Q15735;O60662;Q9Y5X3;P62330;Q14247;Q7Z6J4;P06396;Q07960;Q6ZV73;Q6ZS11;O14713;Q9NPB6;P19174;P53365;Q9BT40}
	Pathogen[sipB Q56134] interacts with 49 human partners:{Q9HD67;O14578;Q99755;Q9Y6W5;O43312;Q4VCS5;Q96Q42;Q14155;Q9Y4G6;Q6ZNL6;Q13882;P20339;Q13153;Q9NR12;P35579;Q5JSP0;Q00534;Q13496;Q9Y5K6;Q96M96;Q9Y2L6;P98174;P20936;P35241;P13796;Q9BZG1;Q9Y4I1;Q9Y5X1;P15311;O14745;P35240;Q9UJU6;P22392;P56945;P12814;Q9Y490;Q9UM54;Q9UQB8;O43739;Q15735;P62330;Q14247;Q7Z6J4;Q07960;Q6ZV73;Q9NPB6;P19174;P53365;Q9BT40}
	Pathogen[sopA Q8ZNR3] interacts with 65 human partners:{Q9HD67;O14578;Q99755;Q9Y6W5;O43312;P30622;Q4VCS5;Q96Q42;Q14155;Q9Y4G6;Q6ZNL6;Q13882;P20339;Q13153;Q8WWN8;Q9NR12;P35579;Q5JSP0;Q00534;Q13496;P31949;Q9Y5K6;Q8NI77;Q96M96;Q9Y2L6;P98174;P20936;P35241;P04271;P13796;P09327;Q9BZG1;Q9Y4I1;Q9Y5X1;P15311;O60861;Q96DR7;P06703;O14745;P35240;Q9UJU6;Q96BS2;P22392;P56945;P12814;Q9Y490;Q9UM54;Q9UQB8;O43739;Q15735;O60662;Q9Y5X3;P62330;Q14247;Q7Z6J4;P06396;Q07960;Q6ZV73;Q6ZS11;O14713;Q9NPB6;P19174;Q9NSI8;P53365;Q9BT40}
	Pathogen[sseJ Q9FD10] interacts with 58 human partners:{Q9HD67;O14578;Q99755;Q9Y6W5;O43312;Q4VCS5;Q96Q42;Q14155;Q9Y4G6;Q6ZNL6;Q13882;P20339;Q13153;Q8WWN8;Q9NR12;P35579;Q5JSP0;Q00534;Q13496;Q9Y5K6;Q8NI77;Q96M96;Q9Y2L6;P98174;P20936;P35241;P04271;P13796;P09327;Q9BZG1;Q9Y4I1;Q9Y5X1;P15311;O60861;O14745;P35240;Q9UJU6;P22392;P56945;P12814;Q9Y490;Q9UM54;Q9UQB8;O43739;Q15735;Q9Y5X3;P62330;Q14247;Q7Z6J4;P06396;Q07960;Q6ZV73;Q6ZS11;O14713;Q9NPB6;P19174;P53365;Q9BT40}
	Pathogen[sseI Q8ZQ79] interacts with 62 human partners:{Q9HD67;O14578;Q99755;Q9Y6W5;O43312;Q4VCS5;Q96Q42;Q14155;Q9Y4G6;Q6ZNL6;Q13882;P20339;Q13153;Q8WWN8;Q9NR12;P35579;Q5JSP0;Q00534;Q13496;P31949;Q9Y5K6;Q8NI77;Q96M96;Q9Y2L6;Q8WX93;P98174;P20936;P35241;P04271;P13796;P09327;Q9BZG1;Q9Y4I1;Q9Y5X1;P15311;O60861;Q96DR7;O14745;P35240;Q9UJU6;P22392;P56945;P12814;Q9Y490;Q9UM54;Q9UQB8;O43739;Q15735;Q9Y5X3;P62330;Q14247;Q7Z6J4;P06396;Q07960;Q6ZV73;Q6ZS11;O14713;Q9NPB6;P19174;Q9NSI8;P53365;Q9BT40}
	Pathogen[sipA P0CL52] interacts with 64 human partners:{Q9HD67;O14578;Q99755;Q9Y6W5;O43312;P30622;Q4VCS5;Q96Q42;Q14155;Q9Y4G6;Q6ZNL6;Q13882;P20339;Q13153;Q8WWN8;Q9NR12;P35579;Q5JSP0;Q00534;Q13496;P31949;Q9Y5K6;Q8NI77;Q96M96;Q9Y2L6;P98174;P20936;P35241;P04271;P13796;P09327;Q9BZG1;Q9Y4I1;Q9Y5X1;P15311;O60861;Q96DR7;P06703;O14745;P35240;Q9UJU6;Q96BS2;P22392;P56945;P12814;Q9Y490;Q9UM54;Q9UQB8;O43739;Q15735;Q9Y5X3;P62330;Q14247;Q7Z6J4;P06396;Q07960;Q6ZV73;Q6ZS11;O14713;Q9NPB6;P19174;Q9NSI8;P53365;Q9BT40}
[Cluster 42]GO:0030118+C	cellular_component	[name] clathrin coat	[def] "A membrane coat found on coated pits and some coated vesicles_ consists of polymerized clathrin triskelions, each comprising three clathrin heavy chains and three clathrin light chains, linked to the membrane via one of the AP adaptor complexes." [GOC
	Pathogen[sseG O84952] interacts with 4 human partners:{O60641;Q00610;P09496;Q13492}
	Pathogen[spvB P74846] interacts with 4 human partners:{O60641;Q00610;P09496;Q13492}
	Pathogen[spvC P0A2M9] interacts with 2 human partners:{P09496;Q13492}
	Pathogen[sspH2 P0CE12] interacts with 3 human partners:{Q00610;P09496;Q13492}
	Pathogen[sopE O52623] interacts with 2 human partners:{P09496;Q13492}
	Pathogen[sopE2 Q7CQD4] interacts with 1 human partners:{Q13492}
	Pathogen[sopB O30916] interacts with 2 human partners:{P09496;Q13492}
	Pathogen[sopA E1WGZ9] interacts with 4 human partners:{O60641;Q00610;P09496;Q13492}
	Pathogen[avrA E1WAB0] interacts with 2 human partners:{P09496;Q13492}
	Pathogen[slrP Q8ZQQ2] interacts with 4 human partners:{O60641;Q00610;P09496;Q13492}
	Pathogen[sptP P74873] interacts with 2 human partners:{P09496;Q13492}
	Pathogen[sipA E1WAC6] interacts with 4 human partners:{O60641;Q00610;P09496;Q13492}
	Pathogen[sseF O84951] interacts with 4 human partners:{O60641;Q00610;P09496;Q13492}
	Pathogen[spiC P0CZ04] interacts with 4 human partners:{O60641;Q00610;P09496;Q13492}
	Pathogen[pipB2 Q8ZMM8] interacts with 3 human partners:{Q00610;P09496;Q13492}
	Pathogen[sspH1 A4D0H6] interacts with 2 human partners:{P09496;Q13492}
	Pathogen[sipC E1WAC8] interacts with 2 human partners:{P09496;Q13492}
	Pathogen[sifA Q56061] interacts with 4 human partners:{O60641;Q00610;P09496;Q13492}
	Pathogen[sipC P0CL47] interacts with 2 human partners:{P09496;Q13492}
	Pathogen[sseL Q8ZNG2] interacts with 2 human partners:{P09496;Q13492}
	Pathogen[sipB Q56134] interacts with 2 human partners:{P09496;Q13492}
	Pathogen[sopA Q8ZNR3] interacts with 4 human partners:{O60641;Q00610;P09496;Q13492}
	Pathogen[sseJ Q9FD10] interacts with 2 human partners:{P09496;Q13492}
	Pathogen[sseI Q8ZQ79] interacts with 2 human partners:{P09496;Q13492}
	Pathogen[sipA P0CL52] interacts with 4 human partners:{O60641;Q00610;P09496;Q13492}
[Cluster 43]GO:0035749+C	cellular_component	[name] myelin sheath adaxonal region	[def] "The region of the myelin sheath nearest to the axon." [GOC
	Pathogen[sseG O84952] interacts with 4 human partners:{P07355;Q12846;Q8N3R9;P60484}
	Pathogen[spvB P74846] interacts with 2 human partners:{Q12846;P60484}
	Pathogen[spvC P0A2M9] interacts with 4 human partners:{P07355;Q12846;Q8N3R9;P60484}
	Pathogen[sspH2 P0CE12] interacts with 3 human partners:{P07355;Q12846;P60484}
	Pathogen[sopE O52623] interacts with 4 human partners:{P07355;Q12846;Q8N3R9;P60484}
	Pathogen[sopE2 Q7CQD4] interacts with 1 human partners:{P60484}
	Pathogen[sopB O30916] interacts with 4 human partners:{P07355;Q12846;Q8N3R9;P60484}
	Pathogen[sopA E1WGZ9] interacts with 4 human partners:{P07355;Q12846;Q8N3R9;P60484}
	Pathogen[avrA E1WAB0] interacts with 3 human partners:{Q12846;Q8N3R9;P60484}
	Pathogen[slrP Q8ZQQ2] interacts with 4 human partners:{P07355;Q12846;Q8N3R9;P60484}
	Pathogen[sptP P74873] interacts with 2 human partners:{Q8N3R9;P60484}
	Pathogen[sipA E1WAC6] interacts with 4 human partners:{P07355;Q12846;Q8N3R9;P60484}
	Pathogen[sseF O84951] interacts with 4 human partners:{P07355;Q12846;Q8N3R9;P60484}
	Pathogen[spiC P0CZ04] interacts with 4 human partners:{P07355;Q12846;Q8N3R9;P60484}
	Pathogen[pipB2 Q8ZMM8] interacts with 3 human partners:{P07355;Q12846;P60484}
	Pathogen[sspH1 A4D0H6] interacts with 3 human partners:{Q12846;Q8N3R9;P60484}
	Pathogen[sipC E1WAC8] interacts with 4 human partners:{P07355;Q12846;Q8N3R9;P60484}
	Pathogen[sifA Q56061] interacts with 4 human partners:{P07355;Q12846;Q8N3R9;P60484}
	Pathogen[sipC P0CL47] interacts with 4 human partners:{P07355;Q12846;Q8N3R9;P60484}
	Pathogen[sseL Q8ZNG2] interacts with 4 human partners:{P07355;Q12846;Q8N3R9;P60484}
	Pathogen[sipB Q56134] interacts with 2 human partners:{Q12846;P60484}
	Pathogen[sopA Q8ZNR3] interacts with 4 human partners:{P07355;Q12846;Q8N3R9;P60484}
	Pathogen[sseJ Q9FD10] interacts with 4 human partners:{P07355;Q12846;Q8N3R9;P60484}
	Pathogen[sseI Q8ZQ79] interacts with 3 human partners:{P07355;Q8N3R9;P60484}
	Pathogen[sipA P0CL52] interacts with 4 human partners:{P07355;Q12846;Q8N3R9;P60484}
[Cluster 44]GO:0008021+C	cellular_component	[name] synaptic vesicle	[def] "A secretory organelle, some 50 nm in diameter, of presynaptic nerve terminals_ accumulates in high concentrations of neurotransmitters and is secreted these into the synaptic cleft by fusion with the 'active zone' of the presynaptic plasma membrane." [PMID
	Pathogen[sseG O84952] interacts with 35 human partners:{O00445;O95295;O60641;O00499;Q9H2B2;Q9BT88;Q5T7P8;P49418;Q96C24;Q14141;P78352;Q86SS6;Q9H1R3;Q14184;Q13614;Q9Y2J0;Q9BSW7;Q00536;P20337;Q99719;Q9BQG1;Q8TDC3;Q02410;Q5S007;Q96E17;O43581;P21579;Q14183;Q8WXE9;P11142;Q6XYQ8;Q9Y6V0;O14908;P20336;Q8N9I0}
	Pathogen[spvB P74846] interacts with 36 human partners:{O00445;O95295;O60641;O00499;Q9H2B2;Q9BT88;P50897;Q5T7P8;P49418;Q96C24;Q14141;Q9BY67;P78352;Q9H1R3;Q14184;Q13614;Q9Y2J0;Q9BSW7;Q00536;P20337;Q99719;Q9BQG1;Q8TDC3;Q02410;Q5S007;Q96E17;O43581;P21579;Q14183;Q8WXE9;P11142;Q6XYQ8;Q9Y6V0;O14908;P20336;Q8N9I0}
	Pathogen[spvC P0A2M9] interacts with 34 human partners:{O00445;O95295;O00499;Q9H2B2;Q9BT88;Q5T7P8;P49418;Q96C24;Q14141;P78352;Q86SS6;Q9H1R3;Q14184;Q13614;Q9Y2J0;Q9BSW7;Q00536;P20337;Q99719;Q9BQG1;Q8TDC3;Q02410;Q5S007;Q96E17;O43581;P21579;Q14183;Q8WXE9;P11142;Q6XYQ8;Q9Y6V0;O14908;P20336;Q8N9I0}
	Pathogen[sspH2 P0CE12] interacts with 26 human partners:{O95295;O00499;Q9BT88;Q5T7P8;P49418;Q96C24;Q9BY67;P78352;P20711;Q9H1R3;Q14184;Q13614;Q9Y2J0;Q00536;P20337;Q99719;Q5S007;Q96E17;P21579;Q14183;Q8WXE9;P11142;Q9Y6V0;O14908;P20336;Q8N9I0}
	Pathogen[sopE O52623] interacts with 34 human partners:{O00445;O95295;O00499;Q9H2B2;Q9BT88;Q5T7P8;P49418;Q96C24;Q14141;P78352;Q86SS6;Q9H1R3;Q14184;Q13614;Q9Y2J0;Q9BSW7;Q00536;P20337;Q99719;Q9BQG1;Q8TDC3;Q02410;Q5S007;Q96E17;O43581;P21579;Q14183;Q8WXE9;P11142;Q6XYQ8;Q9Y6V0;O14908;P20336;Q8N9I0}
	Pathogen[sopE2 Q7CQD4] interacts with 20 human partners:{O95295;O00499;Q5T7P8;P49418;Q96C24;Q14141;P78352;Q9H1R3;Q14184;Q13614;Q9Y2J0;Q00536;P20337;Q5S007;Q96E17;Q14183;Q8WXE9;P11142;O14908;P20336}
	Pathogen[sopB O30916] interacts with 27 human partners:{O95295;O00499;Q9H2B2;Q9BT88;Q5T7P8;P49418;Q96C24;Q14141;P78352;Q9H1R3;Q14184;Q13614;Q9Y2J0;Q00536;P20337;Q99719;Q5S007;Q96E17;P21579;Q14183;Q8WXE9;P11142;Q6XYQ8;Q9Y6V0;O14908;P20336;Q8N9I0}
	Pathogen[sopA E1WGZ9] interacts with 35 human partners:{O00445;O95295;O60641;O00499;Q9H2B2;Q9BT88;Q5T7P8;P49418;Q96C24;Q14141;P78352;Q86SS6;Q9H1R3;Q14184;Q13614;Q9Y2J0;Q9BSW7;Q00536;P20337;Q99719;Q9BQG1;Q8TDC3;Q02410;Q5S007;Q96E17;O43581;P21579;Q14183;Q8WXE9;P11142;Q6XYQ8;Q9Y6V0;O14908;P20336;Q8N9I0}
	Pathogen[avrA E1WAB0] interacts with 32 human partners:{O00445;O00499;Q9H2B2;Q9BT88;Q5T7P8;P49418;Q96C24;Q14141;P78352;Q9H1R3;Q14184;Q13614;Q9Y2J0;Q9BSW7;Q00536;P20337;Q99719;Q9BQG1;Q8TDC3;Q02410;Q5S007;Q96E17;O43581;P21579;Q14183;Q8WXE9;P11142;Q6XYQ8;Q9Y6V0;O14908;P20336;Q8N9I0}
	Pathogen[slrP Q8ZQQ2] interacts with 44 human partners:{O00445;O95295;O60641;Q8WZ74;P07101;Q13286;O00499;Q16623;Q9H2B2;Q9BT88;Q7L0J3;P50897;Q5T7P8;P49418;Q96C24;Q14141;P08247;Q9BY67;P78352;Q86SS6;P20711;Q9H1R3;Q14184;Q13614;Q9Y2J0;Q9C026;Q9BSW7;Q00536;P20337;Q99719;Q9BQG1;Q5S007;Q96E17;O43581;P21579;Q14183;Q8WXE9;P11142;Q6XYQ8;P11511;Q9Y6V0;O14908;P20336;Q8N9I0}
	Pathogen[sptP P74873] interacts with 22 human partners:{O00499;Q5T7P8;P49418;Q96C24;Q14141;P78352;Q9H1R3;Q14184;Q13614;Q9Y2J0;Q00536;P20337;Q02410;Q5S007;Q96E17;P21579;Q14183;Q8WXE9;P11142;O14908;P20336;Q8N9I0}
	Pathogen[sipA E1WAC6] interacts with 35 human partners:{O00445;O95295;O60641;O00499;Q9H2B2;Q9BT88;Q5T7P8;P49418;Q96C24;Q14141;P78352;Q86SS6;Q9H1R3;Q14184;Q13614;Q9Y2J0;Q9BSW7;Q00536;P20337;Q99719;Q9BQG1;Q8TDC3;Q02410;Q5S007;Q96E17;O43581;P21579;Q14183;Q8WXE9;P11142;Q6XYQ8;Q9Y6V0;O14908;P20336;Q8N9I0}
	Pathogen[sseF O84951] interacts with 35 human partners:{O00445;O95295;O60641;O00499;Q9H2B2;Q9BT88;Q5T7P8;P49418;Q96C24;Q14141;P78352;Q86SS6;Q9H1R3;Q14184;Q13614;Q9Y2J0;Q9BSW7;Q00536;P20337;Q99719;Q9BQG1;Q8TDC3;Q02410;Q5S007;Q96E17;O43581;P21579;Q14183;Q8WXE9;P11142;Q6XYQ8;Q9Y6V0;O14908;P20336;Q8N9I0}
	Pathogen[spiC P0CZ04] interacts with 35 human partners:{O95295;O60641;Q9Y296;O00499;Q9H2B2;Q9BT88;P50897;Q5T7P8;P49418;Q96C24;Q14141;Q9BY67;P78352;Q9H1R3;Q14184;Q13614;Q9Y2J0;Q9BSW7;Q00536;P20337;Q99719;Q8TDC3;Q02410;Q5S007;Q96E17;P21579;Q14183;Q8WXE9;P11142;Q6XYQ8;Q9Y6V0;Q92777;O14908;P20336;Q8N9I0}
	Pathogen[pipB2 Q8ZMM8] interacts with 25 human partners:{O95295;O00499;Q9BT88;Q5T7P8;P49418;Q96C24;Q14141;P78352;Q9H1R3;Q14184;Q13614;Q9Y2J0;Q00536;P20337;Q99719;Q5S007;Q96E17;P21579;Q14183;Q8WXE9;P11142;Q9Y6V0;O14908;P20336;Q8N9I0}
	Pathogen[sspH1 A4D0H6] interacts with 33 human partners:{O00445;O95295;O00499;Q9H2B2;Q9BT88;P50897;Q5T7P8;P49418;Q96C24;Q14141;P78352;Q9H1R3;Q14184;Q13614;Q9Y2J0;Q9BSW7;Q00536;P20337;Q99719;Q9BQG1;Q02410;Q5S007;Q96E17;O43581;P21579;Q14183;Q8WXE9;P11142;Q6XYQ8;Q9Y6V0;O14908;P20336;Q8N9I0}
	Pathogen[sipC E1WAC8] interacts with 26 human partners:{O95295;O00499;Q9BT88;Q5T7P8;P49418;Q96C24;Q14141;P78352;Q9H1R3;Q14184;Q13614;Q9Y2J0;Q00536;P20337;Q99719;Q02410;Q5S007;Q96E17;P21579;Q14183;Q8WXE9;P11142;Q9Y6V0;O14908;P20336;Q8N9I0}
	Pathogen[sifA Q56061] interacts with 36 human partners:{O00445;O95295;O60641;O00499;Q9H2B2;Q9BT88;P50897;Q5T7P8;P49418;Q96C24;Q14141;P78352;Q86SS6;Q9H1R3;Q14184;Q13614;Q9Y2J0;Q9BSW7;Q00536;P20337;Q99719;Q9BQG1;Q8TDC3;Q02410;Q5S007;Q96E17;O43581;P21579;Q14183;Q8WXE9;P11142;Q6XYQ8;Q9Y6V0;O14908;P20336;Q8N9I0}
	Pathogen[sipC P0CL47] interacts with 26 human partners:{O95295;O00499;Q9BT88;Q5T7P8;P49418;Q96C24;Q14141;P78352;Q9H1R3;Q14184;Q13614;Q9Y2J0;Q00536;P20337;Q99719;Q02410;Q5S007;Q96E17;P21579;Q14183;Q8WXE9;P11142;Q9Y6V0;O14908;P20336;Q8N9I0}
	Pathogen[sseL Q8ZNG2] interacts with 33 human partners:{O00445;O95295;O00499;Q9H2B2;Q9BT88;Q5T7P8;P49418;Q96C24;Q14141;P78352;Q9H1R3;Q14184;Q13614;Q9Y2J0;Q9BSW7;Q00536;P20337;Q99719;Q9BQG1;Q8TDC3;Q02410;Q5S007;Q96E17;O43581;P21579;Q14183;Q8WXE9;P11142;Q6XYQ8;Q9Y6V0;O14908;P20336;Q8N9I0}
	Pathogen[sipB Q56134] interacts with 25 human partners:{O00445;O00499;Q9H2B2;Q9BT88;Q5T7P8;P49418;Q96C24;P78352;Q9H1R3;Q14184;Q13614;Q9Y2J0;P20337;Q9BQG1;Q5S007;Q96E17;O43581;P21579;Q14183;Q8WXE9;Q6XYQ8;Q9Y6V0;O14908;P20336;Q8N9I0}
	Pathogen[sopA Q8ZNR3] interacts with 35 human partners:{O00445;O95295;O60641;O00499;Q9H2B2;Q9BT88;Q5T7P8;P49418;Q96C24;Q14141;P78352;Q86SS6;Q9H1R3;Q14184;Q13614;Q9Y2J0;Q9BSW7;Q00536;P20337;Q99719;Q9BQG1;Q8TDC3;Q02410;Q5S007;Q96E17;O43581;P21579;Q14183;Q8WXE9;P11142;Q6XYQ8;Q9Y6V0;O14908;P20336;Q8N9I0}
	Pathogen[sseJ Q9FD10] interacts with 33 human partners:{O00445;O95295;O00499;Q9H2B2;Q9BT88;Q5T7P8;P49418;Q96C24;Q14141;P78352;Q9H1R3;Q14184;Q13614;Q9Y2J0;Q9BSW7;Q00536;P20337;Q99719;Q9BQG1;Q8TDC3;Q02410;Q5S007;Q96E17;O43581;P21579;Q14183;Q8WXE9;P11142;Q6XYQ8;Q9Y6V0;O14908;P20336;Q8N9I0}
	Pathogen[sseI Q8ZQ79] interacts with 30 human partners:{O00445;O00499;Q9H2B2;Q9BT88;Q5T7P8;P49418;Q96C24;Q14141;Q9BY67;P78352;Q9H1R3;Q14184;Q13614;Q9Y2J0;Q9BSW7;Q00536;P20337;Q99719;Q9BQG1;Q5S007;Q96E17;O43581;P21579;Q14183;Q8WXE9;P11142;Q9Y6V0;O14908;P20336;Q8N9I0}
	Pathogen[sipA P0CL52] interacts with 35 human partners:{O00445;O95295;O60641;O00499;Q9H2B2;Q9BT88;Q5T7P8;P49418;Q96C24;Q14141;P78352;Q86SS6;Q9H1R3;Q14184;Q13614;Q9Y2J0;Q9BSW7;Q00536;P20337;Q99719;Q9BQG1;Q8TDC3;Q02410;Q5S007;Q96E17;O43581;P21579;Q14183;Q8WXE9;P11142;Q6XYQ8;Q9Y6V0;O14908;P20336;Q8N9I0}
[Cluster 45]GO:0005874+C	cellular_component	[name] microtubule	[def] "Any of the long, generally straight, hollow tubes of internal diameter 12-15 nm and external diameter 24 nm found in a wide variety of eukaryotic cells_ each consists (usually) of 13 protofilaments of polymeric tubulin, staggered in such a manner that the tubulin monomers are arranged in a helical pattern on the microtubular surface, and with the alpha/beta axes of the tubulin subunits parallel to the long axis of the tubule_ exist in equilibrium with pool of tubulin monomers and can be rapidly assembled or disassembled in response to physiological stimuli_ concerned with force generation, e.g. in the spindle." [ISBN
	Pathogen[sseG O84952] interacts with 177 human partners:{Q9UBN7;Q99832;Q92598;P68363;Q9HC77;Q9H0H5;P11137;Q9UQ16;O95613;Q15814;Q8N4C6;Q9HC98;Q9UJT1;O75122;Q9NXR1;Q13748;Q96SN8;Q9UI46;Q9P258;Q02241;Q14980;Q9BXF9;P30622;P10636;Q8N0X2;Q13796;Q5JSH3;Q71U36;O00423;Q5T7B8;Q9NRH3;Q9NRI5;Q15058;Q96FJ2;P33176;Q9P225;O60282;Q8WWW0;Q96L93;Q2VIQ3;Q9UPN3;Q13425;Q9C0G6;P68371;Q15813;Q9NQS7;Q8NI77;Q5BJF6;P40227;Q9H853;O43597;P48643;Q9Y283;Q9GZM8;Q16584;Q8TF72;O95996;Q99426;Q3ZCM7;Q92974;P25054;Q96RT8;Q13561;Q96CW5;P50990;Q99689;P16949;Q9NYC9;O14782;Q9H4B7;Q02790;P36507;O43566;Q9BQE3;P23258;A6NNZ2;Q32P44;Q9UFH2;Q9NY65;Q05BV3;Q8TE73;Q86WH2;O43237;Q8TDX7;Q96DT5;Q6PEY2;Q8WXX0;Q8TCX1;Q8IWN7;P07437;Q7Z460;Q13576;P78371;Q9HC35;P27816;P46821;Q9UGJ1;P50991;Q6ZR08;Q96ED9;O14576;Q96RT7;Q9Y2I6;Q96JB1;P04350;Q9NPA3;Q86VS8;Q9GZS0;P51955;P49368;Q9Y266;Q8N4N8;Q13509;Q66K74;Q02750;Q9BSJ2;Q99661;Q13885;Q9UJT0;Q03001;O43663;O75602;Q8NHY3;P46940;Q9ULD2;Q9BVA0;P52732;Q0VDD8;Q9H492;A6NHL2;P63167;Q9NS23;Q9NQC7;Q9BUF5;Q9H0B6;Q8IVF4;Q9Y496;Q9BVN2;O75347;O14965;O14640;O95166;O00139;Q86XR8;O00429;Q9P2D7;Q92597;Q15691;P50570;O95239;Q14807;Q9UIF3;Q7Z4S6;Q12840;O94967;Q12959;O15392;Q9NS87;Q13409;Q02224;A6NKZ8;Q14204;P68366;P17987;Q9BTW9;O15066;P43034;Q9ULI4;Q15596;Q99501;Q8WVK7;Q9UJC3;Q8NCM8;Q9BVA1;Q6ZMW3;Q05193;Q07866}
	Pathogen[spvB P74846] interacts with 136 human partners:{Q99832;Q92598;P68363;Q9HC77;Q9H0H5;P11137;Q9UQ16;O95613;Q9HC98;Q9UJT1;O75122;Q9NXR1;Q13748;Q96SN8;Q9UI46;Q02241;Q14980;Q9BXF9;P10636;Q13796;Q5JSH3;Q71U36;Q9NRH3;Q96FJ2;P33176;Q8WWW0;Q9UPN3;Q13425;Q9C0G6;P68371;Q9NQS7;Q8NI77;Q5BJF6;P40227;Q9H853;O43597;P48643;Q9Y283;Q9GZM8;Q16584;Q8TF72;Q99426;Q3ZCM7;Q92974;P25054;Q13561;Q96CW5;P50990;Q99689;P16949;Q9NYC9;Q9H4B7;Q02790;P36507;O43566;Q9BQE3;P23258;A6NNZ2;Q32P44;Q9UFH2;Q9NY65;Q8TE73;Q86WH2;Q6PEY2;Q8WXX0;Q8TCX1;P07437;Q7Z460;Q13576;P78371;P27816;P46821;P50991;Q96ED9;O14576;Q96RT7;Q9Y2I6;P04350;Q9NPA3;Q86VS8;Q9GZS0;P51955;P49368;Q9Y266;Q13509;Q66K74;Q02750;Q9BSJ2;Q99661;Q13885;Q9UJT0;Q03001;O43663;O75602;P46940;Q9BVA0;Q0VDD8;Q9H492;A6NHL2;P63167;Q9NS23;Q9NQC7;Q9BUF5;Q9H0B6;Q8IVF4;Q9Y496;Q9BVN2;O96015;O14965;O14640;O95166;O00139;Q86XR8;O00429;P50570;O95239;Q12840;O94967;Q12959;O15392;Q9NS87;Q02224;A6NKZ8;Q14204;P68366;P17987;Q9BTW9;O15066;P43034;Q99501;Q8WVK7;Q9UJC3;Q8NCM8;Q9BVA1;Q05193;Q07866}
	Pathogen[spvC P0A2M9] interacts with 169 human partners:{Q9UBN7;Q99832;Q92598;P68363;Q9HC77;Q9H0H5;P11137;Q9UQ16;O95613;Q15814;Q8N4C6;Q9HC98;Q9UJT1;O75122;Q9NXR1;Q13748;Q96SN8;Q9UI46;Q9P258;Q02241;Q14980;Q9BXF9;P30622;P10636;Q8N0X2;Q13796;Q5JSH3;Q71U36;Q5T7B8;Q9NRH3;Q15058;Q96FJ2;P33176;O60282;Q8WWW0;Q96L93;Q2VIQ3;Q9UPN3;Q13425;Q9C0G6;P68371;Q15813;Q9NQS7;Q8NI77;Q5BJF6;P40227;Q9H853;O43597;P48643;Q9Y283;Q9GZM8;Q16584;Q8TF72;O95996;Q3ZCM7;Q92974;P25054;Q96RT8;Q13561;Q96CW5;P50990;Q99689;P16949;Q9NYC9;O14782;Q9H4B7;Q02790;P36507;O43566;Q9BQE3;P23258;A6NNZ2;Q32P44;Q9UFH2;Q9NY65;Q05BV3;Q8TE73;Q86WH2;O43237;Q8TDX7;Q96DT5;Q6PEY2;Q8WXX0;Q8TCX1;Q8IWN7;P07437;Q7Z460;Q13576;P78371;P27816;P46821;Q9UGJ1;P50991;Q6ZR08;Q96ED9;O14576;Q96RT7;Q9Y2I6;Q96JB1;P04350;Q9NPA3;Q86VS8;Q9GZS0;P51955;P49368;Q9Y266;Q8N4N8;Q13509;Q66K74;Q02750;Q9BSJ2;Q99661;Q13885;Q9UJT0;Q03001;O43663;O75602;Q8NHY3;P46940;Q9ULD2;Q9BVA0;P52732;Q0VDD8;Q9H492;A6NHL2;P63167;Q9NS23;Q9BUF5;Q9H0B6;Q8IVF4;Q9Y496;Q9BVN2;O75347;O14965;O14640;O95166;O00139;Q86XR8;O00429;Q9P2D7;Q92597;Q15691;P50570;O95239;Q14807;Q7Z4S6;Q12840;O94967;Q12959;O15392;Q9NS87;Q13409;Q02224;A6NKZ8;Q14204;P68366;P17987;Q9BTW9;O15066;P43034;Q9ULI4;Q15596;Q99501;Q8WVK7;Q9UJC3;Q8NCM8;Q9BVA1;Q05193;Q07866}
	Pathogen[sspH2 P0CE12] interacts with 120 human partners:{Q99832;P68363;Q9HC77;Q9H0H5;Q9UQ16;O95613;Q9UJT1;O75122;Q9NXR1;Q13748;Q96SN8;Q9UI46;Q02241;P78559;Q14980;P30622;P10636;Q8N0X2;Q13796;Q5JSH3;Q71U36;Q9NRH3;Q15058;Q96FJ2;P33176;Q14203;Q8WWW0;Q9UPN3;Q13425;P68371;Q9NQS7;Q8NI77;Q5BJF6;P40227;O43597;P48643;Q9Y283;Q9GZM8;Q16584;Q3ZCM7;Q92974;P25054;Q13561;P50990;Q9H4B7;Q02790;P36507;Q9BQE3;P23258;A6NNZ2;Q32P44;Q9NY65;Q86WH2;Q6PEY2;P07437;Q7Z460;P78371;P46821;Q9UGJ1;P50991;Q96ED9;O14576;Q96RT7;Q9Y2I6;P04350;Q9NPA3;O75449;Q86VS8;Q9GZS0;P51955;P49368;Q9Y266;Q13509;Q02750;Q9BSJ2;Q99661;Q13885;Q9UJT0;Q03001;O75602;Q8NHY3;P46940;Q9BVA0;Q0VDD8;A6NHL2;P63167;Q9NS23;Q9NQC7;Q9BUF5;Q9H0B6;Q9Y496;Q9BVN2;O14965;O14640;O00139;Q86XR8;O00429;Q15691;P50570;O95239;Q12840;O94967;Q12959;O15392;Q9NS87;Q02224;A6NKZ8;Q14204;P68366;Q96AQ6;P17987;O15066;P43034;Q99501;Q8WVK7;Q9UJC3;Q8NCM8;Q9BVA1;Q05193;Q07866}
	Pathogen[sopE O52623] interacts with 149 human partners:{Q99832;Q92598;P68363;Q9HC77;Q9H0H5;Q9UQ16;O95613;Q9HC98;Q9UJT1;O75122;Q9NXR1;Q13748;Q96SN8;Q9UI46;Q9P258;Q02241;Q9BXF9;P30622;P10636;Q8N0X2;Q13796;Q8TD57;Q5JSH3;Q9BVG8;Q71U36;Q9NRH3;O75037;Q15058;Q96FJ2;P33176;Q8WWW0;Q96L93;Q2VIQ3;Q9UPN3;Q13425;Q9C0G6;P68371;Q15813;Q8NI77;Q5BJF6;P40227;O43597;P48643;Q9Y283;Q9GZM8;Q16584;Q8TF72;Q3ZCM7;Q92974;P25054;Q96RT8;P50990;P16949;Q9NYC9;O14782;Q9H4B7;Q02790;P36507;O43566;Q9BQE3;P23258;A6NNZ2;Q32P44;Q9UFH2;Q9NY65;Q05BV3;Q8TE73;Q9P2E2;O43237;Q8TDX7;Q96DT5;Q6PEY2;Q8WXX0;Q8TCX1;P07437;Q7Z460;Q13576;P78371;Q9HC35;Q9UGJ1;P50991;Q6ZR08;Q96ED9;O14576;Q96RT7;Q9Y2I6;Q96JB1;P04350;Q9NPA3;O75449;Q86VS8;Q9GZS0;P51955;P49368;Q9Y266;Q8N4N8;Q13509;Q02750;Q9BSJ2;Q99661;Q13885;Q9UJT0;Q03001;O75602;Q4JDL3;Q8NHY3;P46940;Q9ULD2;Q9BVA0;P52732;Q0VDD8;A6NHL2;P63167;Q9NS23;Q9BUF5;Q9H0B6;Q8IVF4;Q9Y496;Q9BVN2;O14965;O14640;O00139;Q86XR8;O00429;Q9P2D7;Q15691;P50570;O95239;Q14807;Q12840;O94967;Q12959;O15392;Q9NS87;Q13409;Q02224;A6NKZ8;Q14204;P68366;P17987;O15066;P43034;Q9ULI4;Q99501;Q9UJC3;Q8NCM8;Q9BVA1;Q05193;Q07866}
	Pathogen[sopE2 Q7CQD4] interacts with 92 human partners:{Q99832;P68363;Q9H0H5;Q9UQ16;O95613;Q9UJT1;O75122;Q9NXR1;Q13748;Q96SN8;Q9UI46;P10636;Q13796;Q5JSH3;Q71U36;Q9NRH3;P33176;Q8WWW0;Q9UPN3;Q13425;P68371;Q5BJF6;P40227;O43597;P48643;Q9Y283;Q9GZM8;Q16584;Q3ZCM7;Q92974;P25054;P50990;Q9H4B7;Q02790;P36507;Q9BQE3;P23258;A6NNZ2;Q9NY65;Q6PEY2;P07437;Q7Z460;P78371;P46821;P50991;Q96ED9;O14576;Q96RT7;P04350;Q86VS8;Q9GZS0;P51955;P49368;Q13509;Q02750;Q9BSJ2;Q13885;Q9UJT0;Q03001;O75602;Q8NHY3;P46940;Q9BVA0;A6NHL2;P63167;Q9NS23;Q9BUF5;Q9H0B6;Q9BVN2;O14965;O14640;Q86XR8;O00429;P50570;O95239;Q12840;O94967;Q12959;Q9NS87;Q02224;A6NKZ8;Q14204;P68366;P17987;P43034;Q99501;Q8WVK7;Q9UJC3;Q8NCM8;Q9BVA1;Q05193;Q07866}
	Pathogen[sopB O30916] interacts with 137 human partners:{Q99832;P68363;Q9HC77;Q9H0H5;P11137;Q9UQ16;O95613;Q9HC98;Q9UJT1;O75122;Q9NXR1;Q13748;Q96SN8;Q9UI46;Q02241;Q9BXF9;P30622;P10636;Q8N0X2;Q13796;Q5JSH3;Q71U36;Q9NRH3;Q15058;P33176;O60282;Q8WWW0;Q96L93;Q2VIQ3;Q9UPN3;Q13425;Q9C0G6;P68371;Q9NQS7;Q8NI77;Q5BJF6;P40227;O43597;P48643;Q9Y283;Q9GZM8;Q16584;O95996;Q3ZCM7;Q92974;P25054;Q96RT8;P50990;P16949;Q9NYC9;O14782;Q9H4B7;Q02790;P36507;Q9BQE3;P23258;A6NNZ2;Q32P44;Q9NY65;Q8TE73;Q96DT5;Q6PEY2;Q8WXX0;Q8TCX1;P07437;Q7Z460;Q13576;P78371;P46821;Q9UGJ1;P50991;Q6ZR08;Q96ED9;O14576;Q96RT7;Q9Y2I6;P04350;Q86VS8;Q9GZS0;P51955;P49368;Q9Y266;Q8N4N8;Q13509;Q66K74;Q02750;Q9BSJ2;Q99661;Q13885;Q9UJT0;Q03001;O43663;O75602;Q8NHY3;P46940;Q9BVA0;P52732;Q0VDD8;A6NHL2;P63167;Q9NS23;Q9BUF5;Q9H0B6;Q8IVF4;Q9Y496;Q9BVN2;O14965;O14640;O00139;Q86XR8;O00429;Q9P2D7;Q15691;P50570;O95239;Q7Z4S6;Q12840;O94967;Q12959;O15392;Q9NS87;Q13409;Q02224;A6NKZ8;Q14204;P68366;P17987;O15066;P43034;Q9ULI4;Q99501;Q8WVK7;Q9UJC3;Q8NCM8;Q9BVA1;Q05193;Q07866}
	Pathogen[sopA E1WGZ9] interacts with 180 human partners:{Q9UBN7;Q99832;Q92598;P68363;Q9HC77;Q9H0H5;P11137;Q9UQ16;O95613;Q15814;Q8N4C6;Q9HC98;Q9UJT1;O75122;Q9NXR1;Q13748;Q96SN8;Q9UI46;Q9P258;Q02241;Q14980;Q9BXF9;P30622;P10636;Q8N0X2;Q13796;Q8TD57;Q5JSH3;Q71U36;O00423;Q5T7B8;Q9NRH3;Q9NRI5;Q15058;Q96FJ2;P33176;Q9P225;O60282;Q8WWW0;Q96L93;Q2VIQ3;Q9UPN3;Q13425;Q9C0G6;P68371;Q15813;Q9NQS7;Q8NI77;Q5BJF6;P40227;Q9H853;O43597;P48643;Q9Y283;Q9GZM8;Q16584;Q8TF72;O95996;Q99426;Q3ZCM7;Q92974;P25054;Q96RT8;Q13561;Q96CW5;P50990;Q99689;P16949;Q9NYC9;O14782;Q9H4B7;Q02790;P36507;O43566;Q9BQE3;P23258;A6NNZ2;Q32P44;Q9UFH2;Q9NY65;Q05BV3;Q8TE73;Q86WH2;O43237;Q8TDX7;Q96DT5;Q6PEY2;Q8WXX0;Q8TCX1;Q8IWN7;P07437;Q7Z460;Q13576;P78371;Q9HC35;P27816;P46821;Q9UGJ1;P50991;Q6ZR08;Q96ED9;O14576;Q96RT7;Q9Y2I6;Q96JB1;P04350;Q9NPA3;Q86VS8;Q9GZS0;P51955;P49368;Q9Y266;Q8N4N8;Q13509;Q66K74;Q02750;Q9BSJ2;Q99661;Q13885;Q9UJT0;Q03001;O43663;O75602;Q8NHY3;P46940;Q9ULD2;Q9BVA0;P52732;Q0VDD8;Q6P597;Q9H492;A6NHL2;P63167;Q9NS23;Q9NQC7;Q9BUF5;Q9H0B6;Q8IVF4;Q9Y496;Q9BVN2;O75347;Q9NSK0;O14965;O14640;O95166;O00139;Q86XR8;O00429;Q9P2D7;Q92597;Q15691;P50570;O95239;Q14807;Q9UIF3;Q7Z4S6;Q12840;O94967;Q12959;O15392;Q9NS87;Q13409;Q02224;A6NKZ8;Q14204;P68366;P17987;Q9BTW9;O15066;P43034;Q9ULI4;Q15596;Q99501;Q8WVK7;Q9UJC3;Q8NCM8;Q9BVA1;Q6ZMW3;Q05193;Q07866}
	Pathogen[avrA E1WAB0] interacts with 127 human partners:{Q99832;Q92598;P68363;Q9HC77;Q9H0H5;P11137;Q9UQ16;O95613;Q9HC98;Q9UJT1;O75122;Q9NXR1;Q13748;Q96SN8;Q9UI46;Q02241;Q14980;Q9BXF9;P10636;Q8N0X2;Q13796;Q5JSH3;Q71U36;Q9NRH3;Q15058;Q96FJ2;P33176;Q8WWW0;Q9UPN3;Q13425;Q9C0G6;P68371;Q9NQS7;Q5BJF6;P40227;O43597;P48643;Q9Y283;Q9GZM8;Q16584;Q8TF72;Q3ZCM7;Q92974;P25054;Q13561;Q96CW5;P50990;Q99689;P16949;Q9NYC9;Q9H4B7;Q02790;P36507;O43566;Q9BQE3;P23258;A6NNZ2;Q32P44;Q9UFH2;Q9NY65;Q86WH2;Q6PEY2;Q8TCX1;P07437;Q7Z460;Q13576;P78371;P46821;P50991;Q96ED9;O14576;Q96RT7;Q9Y2I6;P04350;Q9NPA3;Q86VS8;Q9GZS0;P51955;P49368;Q9Y266;Q13509;Q02750;Q9BSJ2;Q99661;Q13885;Q9UJT0;Q03001;O43663;O75602;P46940;Q96BD8;Q9BVA0;Q0VDD8;Q9H492;A6NHL2;P63167;Q9NS23;Q9NQC7;Q9BUF5;Q9H0B6;Q8IVF4;Q9Y496;Q9BVN2;O14965;O14640;Q86XR8;O00429;P50570;O95239;Q12840;O94967;Q12959;O15392;Q9NS87;Q02224;A6NKZ8;Q14204;P68366;P17987;P43034;Q99501;Q8WVK7;Q9UJC3;Q8NCM8;Q9BVA1;Q05193;Q07866}
	Pathogen[slrP Q8ZQQ2] interacts with 264 human partners:{Q9UBN7;Q99832;Q92598;Q8IX90;P68363;P56715;Q9HC77;Q9H0H5;P11137;Q9UQ16;O95613;Q8N4C6;Q9HC98;Q9UJT1;O75122;Q9NXR1;Q13748;Q96SN8;Q9UI46;Q9BTV5;Q9NQT8;Q9P258;Q02241;P78559;Q14980;Q9BXF9;P30622;Q96R06;Q8WWK9;P10636;Q8N0X2;Q13796;Q8TD57;O43521;Q5JSH3;O43602;Q8IYT4;Q9Y4R7;Q9BVG8;P49754;Q71U36;O00423;Q5SW79;Q5T7B8;Q9NRH3;O75037;Q9NRI5;Q15058;Q96FJ2;P33176;Q9P225;Q6ZTW0;Q14203;O60282;Q9BXW4;Q5T5Y3;Q8WWW0;Q96L93;O94811;Q9HAQ2;Q2VIQ3;Q6Q759;Q9UPN3;Q13425;Q9C0G6;P68371;Q8TF09;Q15813;Q3SXZ7;Q9NQS7;Q12756;Q9ULW0;Q8NI77;Q9Y448;Q5BJF6;O43896;Q49MG5;P40227;Q9H853;Q96M29;O43597;P48643;Q9Y283;Q9GZM8;Q16584;Q96AC6;Q8TF72;O95996;Q99426;Q96Q89;Q3ZCM7;Q92974;P25054;Q96RT8;Q13561;Q96CW5;Q9Y4F5;P50990;Q9BW19;Q08AD1;Q99689;P16949;Q9NYC9;O14782;Q9H4B7;Q02790;Q9NUL3;Q86Y91;P36507;O43566;Q9BQE3;Q9P1Y5;P23258;Q9Y6G9;Q8NEY1;A6NNZ2;Q1W6H9;Q32P44;Q9UFH2;Q9NY65;Q9Y6Q1;Q05BV3;Q8TE73;Q9P2E2;Q86WH2;O43237;Q8TDX7;Q5JR59;Q96DT5;Q2TAC6;Q6PEY2;Q8WXX0;Q2KJY2;Q8TCX1;Q8IWN7;P07437;O15344;Q9UDT6;Q7Z460;Q9NP97;Q13576;P78371;Q9HC35;P27816;P46821;Q9UGJ1;P50991;Q6ZR08;Q96ED9;O14576;Q96RT7;Q9Y2I6;Q9BW30;Q96JB1;P04350;Q14244;Q9NPA3;Q6ZMV9;O60333;O15553;O75449;Q86VS8;Q9GZS0;Q9NPE6;P51955;P49368;Q9Y266;Q9H1H9;Q8N4N8;Q96FN5;O95834;Q13509;Q99871;Q66K74;Q02750;Q9BSJ2;O95235;Q99661;Q92624;Q13885;Q9UJT0;Q03001;Q8WW24;O43663;O75602;Q4JDL3;Q8NHY3;P46940;Q9ULD2;Q96BD8;Q9BVA0;P52732;Q0VDD8;Q6P597;Q9H492;A6NHL2;Q9BW62;P63167;Q9NS23;Q9NQC7;Q9BUF5;Q9H0B6;Q8IVF4;Q9UIL4;Q9Y496;Q9BVN2;O96015;O75347;Q9NSK0;Q8WZ33;O14965;O14640;O95166;Q9BRK4;Q969Q1;O00139;Q86XR8;O00429;Q9P2D7;Q86VH2;Q92597;Q15691;Q9BXS6;P50570;O95239;Q14807;Q9UIF3;Q7Z4S6;O95922;Q12840;Q2M3G4;O94967;Q12959;Q9UBP0;A6PVC2;O15392;Q9NS87;Q13409;Q02224;A6NKZ8;Q14204;P68366;Q96AQ6;P17987;O15066;P43034;Q969V4;Q9ULI4;Q1MSJ5;Q15596;Q8IXJ6;Q99501;Q8WVK7;Q96JE9;Q9UJC3;Q15555;Q8NCM8;P02649;Q9BVA1;Q9NVX0;Q9H0R8;Q6ZMW3;Q05193;Q07866}
	Pathogen[sptP P74873] interacts with 112 human partners:{Q99832;P68363;Q9HC77;Q9H0H5;Q9UQ16;O95613;Q9HC98;Q9UJT1;O75122;Q9NXR1;Q13748;Q96SN8;Q9UI46;Q02241;Q14980;P30622;P10636;Q8N0X2;Q13796;Q5JSH3;Q71U36;Q9NRH3;P33176;Q2VIQ3;Q9UPN3;Q13425;P68371;Q9NQS7;Q5BJF6;P40227;O43597;P48643;Q9Y283;Q9GZM8;Q16584;Q3ZCM7;Q92974;P25054;Q96RT8;P50990;Q9H4B7;Q02790;P36507;Q9BQE3;P23258;A6NNZ2;Q32P44;Q9NY65;Q8TE73;Q6PEY2;Q8TCX1;P07437;Q7Z460;Q13576;P78371;P46821;P50991;Q96ED9;O14576;Q9Y2I6;P04350;Q86VS8;Q9GZS0;P51955;P49368;Q9Y266;Q8N4N8;Q13509;Q02750;Q9BSJ2;Q99661;Q13885;Q9UJT0;Q03001;O43663;O75602;P46940;Q96BD8;Q9BVA0;A6NHL2;P63167;Q9NS23;Q9BUF5;Q9H0B6;Q9BVN2;O14965;O14640;O00139;Q86XR8;O00429;Q15691;P50570;O95239;Q12840;O94967;Q12959;Q9NS87;Q02224;A6NKZ8;Q14204;P68366;Q96AQ6;P17987;O15066;P43034;Q99501;Q8WVK7;Q9UJC3;Q8NCM8;Q9BVA1;Q05193;Q07866}
	Pathogen[sipA E1WAC6] interacts with 177 human partners:{Q9UBN7;Q99832;Q92598;P68363;Q9HC77;Q9H0H5;P11137;Q9UQ16;O95613;Q15814;Q8N4C6;Q9HC98;Q9UJT1;O75122;Q9NXR1;Q13748;Q96SN8;Q9UI46;Q9P258;Q02241;Q14980;Q9BXF9;P30622;P10636;Q8N0X2;Q13796;Q5JSH3;Q71U36;O00423;Q5T7B8;Q9NRH3;Q9NRI5;Q15058;Q96FJ2;P33176;Q9P225;O60282;Q8WWW0;Q96L93;Q2VIQ3;Q9UPN3;Q13425;Q9C0G6;P68371;Q15813;Q9NQS7;Q8NI77;Q5BJF6;P40227;Q9H853;O43597;P48643;Q9Y283;Q9GZM8;Q16584;Q8TF72;O95996;Q99426;Q3ZCM7;Q92974;P25054;Q96RT8;Q13561;Q96CW5;P50990;Q99689;P16949;Q9NYC9;O14782;Q9H4B7;Q02790;P36507;O43566;Q9BQE3;P23258;A6NNZ2;Q32P44;Q9UFH2;Q9NY65;Q05BV3;Q8TE73;Q86WH2;O43237;Q8TDX7;Q96DT5;Q6PEY2;Q8WXX0;Q8TCX1;Q8IWN7;P07437;Q7Z460;Q13576;P78371;Q9HC35;P27816;P46821;Q9UGJ1;P50991;Q6ZR08;Q96ED9;O14576;Q96RT7;Q9Y2I6;Q96JB1;P04350;Q9NPA3;Q86VS8;Q9GZS0;P51955;P49368;Q9Y266;Q8N4N8;Q13509;Q66K74;Q02750;Q9BSJ2;Q99661;Q13885;Q9UJT0;Q03001;O43663;O75602;Q8NHY3;P46940;Q9ULD2;Q9BVA0;P52732;Q0VDD8;Q9H492;A6NHL2;P63167;Q9NS23;Q9NQC7;Q9BUF5;Q9H0B6;Q8IVF4;Q9Y496;Q9BVN2;O75347;O14965;O14640;O95166;O00139;Q86XR8;O00429;Q9P2D7;Q92597;Q15691;P50570;O95239;Q14807;Q9UIF3;Q7Z4S6;Q12840;O94967;Q12959;O15392;Q9NS87;Q13409;Q02224;A6NKZ8;Q14204;P68366;P17987;Q9BTW9;O15066;P43034;Q9ULI4;Q15596;Q99501;Q8WVK7;Q9UJC3;Q8NCM8;Q9BVA1;Q6ZMW3;Q05193;Q07866}
	Pathogen[sseF O84951] interacts with 177 human partners:{Q9UBN7;Q99832;Q92598;P68363;Q9HC77;Q9H0H5;P11137;Q9UQ16;O95613;Q15814;Q8N4C6;Q9HC98;Q9UJT1;O75122;Q9NXR1;Q13748;Q96SN8;Q9UI46;Q9P258;Q02241;Q14980;Q9BXF9;P30622;P10636;Q8N0X2;Q13796;Q5JSH3;Q71U36;O00423;Q5T7B8;Q9NRH3;Q9NRI5;Q15058;Q96FJ2;P33176;Q9P225;O60282;Q8WWW0;Q96L93;Q2VIQ3;Q9UPN3;Q13425;Q9C0G6;P68371;Q15813;Q9NQS7;Q8NI77;Q5BJF6;P40227;Q9H853;O43597;P48643;Q9Y283;Q9GZM8;Q16584;Q8TF72;O95996;Q99426;Q3ZCM7;Q92974;P25054;Q96RT8;Q13561;Q96CW5;P50990;Q99689;P16949;Q9NYC9;O14782;Q9H4B7;Q02790;P36507;O43566;Q9BQE3;P23258;A6NNZ2;Q32P44;Q9UFH2;Q9NY65;Q05BV3;Q8TE73;Q86WH2;O43237;Q8TDX7;Q96DT5;Q6PEY2;Q8WXX0;Q8TCX1;Q8IWN7;P07437;Q7Z460;Q13576;P78371;Q9HC35;P27816;P46821;Q9UGJ1;P50991;Q6ZR08;Q96ED9;O14576;Q96RT7;Q9Y2I6;Q96JB1;P04350;Q9NPA3;Q86VS8;Q9GZS0;P51955;P49368;Q9Y266;Q8N4N8;Q13509;Q66K74;Q02750;Q9BSJ2;Q99661;Q13885;Q9UJT0;Q03001;O43663;O75602;Q8NHY3;P46940;Q9ULD2;Q9BVA0;P52732;Q0VDD8;Q9H492;A6NHL2;P63167;Q9NS23;Q9NQC7;Q9BUF5;Q9H0B6;Q8IVF4;Q9Y496;Q9BVN2;O75347;O14965;O14640;O95166;O00139;Q86XR8;O00429;Q9P2D7;Q92597;Q15691;P50570;O95239;Q14807;Q9UIF3;Q7Z4S6;Q12840;O94967;Q12959;O15392;Q9NS87;Q13409;Q02224;A6NKZ8;Q14204;P68366;P17987;Q9BTW9;O15066;P43034;Q9ULI4;Q15596;Q99501;Q8WVK7;Q9UJC3;Q8NCM8;Q9BVA1;Q6ZMW3;Q05193;Q07866}
	Pathogen[spiC P0CZ04] interacts with 161 human partners:{Q99832;Q92598;P68363;Q9HC77;Q9H0H5;P11137;Q9UQ16;O95613;Q15814;Q8N4C6;Q9HC98;Q9UJT1;O75122;Q9NXR1;Q13748;Q96SN8;Q9UI46;Q9P258;Q02241;Q14980;Q9BXF9;P30622;P10636;Q8N0X2;Q13796;Q5JSH3;Q71U36;Q9NRH3;Q9NRI5;Q15058;Q96FJ2;P33176;O60282;Q8WWW0;Q96L93;Q2VIQ3;Q9UPN3;Q13425;Q9C0G6;P68371;Q9NQS7;Q8NI77;Q5BJF6;P40227;Q9H853;O43597;P48643;Q9Y283;Q9GZM8;Q16584;Q8TF72;O95996;Q99426;Q3ZCM7;Q92974;P25054;Q96RT8;Q13561;Q96CW5;P50990;Q99689;P16949;Q9NYC9;O14782;Q9H4B7;Q02790;P36507;O43566;Q9BQE3;P23258;A6NNZ2;Q32P44;Q9UFH2;Q9NY65;Q8TE73;Q86WH2;O43237;Q8TDX7;Q96DT5;Q6PEY2;Q8WXX0;Q8TCX1;Q8IWN7;P07437;Q7Z460;Q13576;P78371;P27816;P46821;Q9UGJ1;P50991;Q6ZR08;Q96ED9;O14576;Q96RT7;Q9Y2I6;Q96JB1;P04350;Q9NPA3;Q9GZS0;P51955;P49368;Q9Y266;Q8N4N8;Q13509;Q66K74;Q02750;Q9BSJ2;Q99661;Q13885;Q9UJT0;Q03001;O43663;O75602;Q8NHY3;P46940;Q9BVA0;Q0VDD8;Q9H492;A6NHL2;P63167;Q9NS23;Q9NQC7;Q9BUF5;Q9H0B6;Q8IVF4;Q9Y496;Q9BVN2;O75347;O14965;O14640;O95166;O00139;Q86XR8;O00429;Q15691;P50570;O95239;Q9UIF3;Q12840;O94967;Q12959;O15392;Q9NS87;Q02224;A6NKZ8;Q14204;P68366;P17987;Q9BTW9;O15066;P43034;Q9ULI4;Q15596;Q99501;Q8WVK7;Q9UJC3;Q8NCM8;Q9BVA1;Q05193;Q07866}
	Pathogen[pipB2 Q8ZMM8] interacts with 133 human partners:{Q99832;Q92598;P68363;Q9HC77;Q9H0H5;P11137;Q9UQ16;O95613;Q9HC98;Q9UJT1;O75122;Q9NXR1;Q13748;Q96SN8;Q9UI46;Q02241;Q9BXF9;P30622;P10636;Q8N0X2;Q13796;Q5JSH3;Q71U36;Q9NRH3;Q15058;Q96FJ2;P33176;Q8WWW0;Q9UPN3;Q13425;Q9C0G6;P68371;Q8NI77;Q5BJF6;P40227;O43597;P48643;Q9Y283;Q9GZM8;Q16584;Q8TF72;Q3ZCM7;Q92974;P25054;Q13561;Q96CW5;P50990;Q99689;P16949;Q9NYC9;Q9H4B7;Q02790;P36507;O43566;Q9BQE3;P23258;A6NNZ2;Q32P44;Q9UFH2;Q9NY65;Q8TE73;Q86WH2;Q96DT5;Q6PEY2;Q8WXX0;P07437;Q7Z460;Q13576;P78371;P46821;P50991;Q6ZR08;Q96ED9;O14576;Q96RT7;Q9Y2I6;Q96JB1;P04350;Q86VS8;Q9GZS0;P51955;P49368;Q9Y266;Q13509;Q66K74;Q02750;Q9BSJ2;Q99661;Q13885;Q9UJT0;Q03001;O43663;O75602;Q8NHY3;P46940;Q9BVA0;Q0VDD8;Q9H492;A6NHL2;P63167;Q9NS23;Q9NQC7;Q9BUF5;Q9H0B6;Q8IVF4;Q9Y496;Q9BVN2;O14965;O14640;O00139;Q86XR8;O00429;Q9P2D7;P50570;O95239;Q12840;O94967;Q12959;O15392;Q9NS87;Q02224;A6NKZ8;Q14204;P68366;P17987;O15066;P43034;Q99501;Q8WVK7;Q9UJC3;Q8NCM8;Q9BVA1;Q05193}
	Pathogen[sspH1 A4D0H6] interacts with 147 human partners:{Q9UBN7;Q99832;Q92598;P68363;Q9HC77;Q9H0H5;P11137;Q9UQ16;O95613;Q8N4C6;Q9HC98;Q9UJT1;O75122;Q9NXR1;Q13748;Q96SN8;Q9UI46;Q9P258;Q02241;Q14980;P10636;Q8N0X2;Q13796;Q5JSH3;Q71U36;Q9NRH3;Q15058;Q96FJ2;P33176;Q8WWW0;Q96L93;Q2VIQ3;Q9UPN3;Q13425;P68371;Q9NQS7;Q8NI77;Q5BJF6;P40227;Q9H853;O43597;P48643;Q9Y283;Q9GZM8;Q16584;O95996;Q3ZCM7;Q92974;P25054;Q96RT8;Q13561;P50990;Q99689;P16949;Q9NYC9;Q9H4B7;Q02790;P36507;O43566;Q9BQE3;P23258;A6NNZ2;Q32P44;Q9UFH2;Q9NY65;Q8TE73;O43237;Q96DT5;Q6PEY2;Q8WXX0;Q8TCX1;P07437;Q7Z460;Q13576;P78371;P46821;Q9UGJ1;P50991;Q6ZR08;Q96ED9;O14576;Q96RT7;Q9Y2I6;Q96JB1;P04350;Q9NPA3;Q86VS8;Q9GZS0;P51955;P49368;Q9Y266;Q8N4N8;Q13509;Q66K74;Q02750;Q9BSJ2;Q99661;Q13885;Q9UJT0;Q03001;O43663;O75602;Q8NHY3;P46940;Q9BVA0;Q0VDD8;Q6P597;A6NHL2;P63167;Q9NS23;Q9BUF5;Q9H0B6;Q8IVF4;Q9Y496;Q9BVN2;O75347;O14965;O14640;O95166;O00139;Q86XR8;O00429;Q9P2D7;Q15691;P50570;O95239;Q7Z4S6;Q12840;O94967;Q12959;O15392;Q9NS87;Q02224;A6NKZ8;Q14204;P68366;P17987;O15066;P43034;Q9ULI4;Q99501;Q8WVK7;Q9UJC3;Q8NCM8;Q9BVA1;Q05193;Q07866}
	Pathogen[sipC E1WAC8] interacts with 122 human partners:{Q99832;P68363;Q9HC77;Q9H0H5;P11137;Q9UQ16;O95613;Q9HC98;Q9UJT1;O75122;Q9NXR1;Q13748;Q96SN8;Q9UI46;Q02241;P30622;P10636;Q8N0X2;Q5JSH3;Q71U36;Q9NRH3;Q15058;P33176;Q8WWW0;Q2VIQ3;Q9UPN3;Q13425;Q9C0G6;P68371;Q8NI77;Q5BJF6;P40227;O43597;P48643;Q9Y283;Q9GZM8;Q16584;Q3ZCM7;Q92974;P25054;Q13561;Q96CW5;P50990;P16949;O14782;Q9H4B7;Q02790;P36507;O43566;Q9BQE3;P23258;A6NNZ2;Q32P44;Q9NY65;O43237;Q96DT5;Q6PEY2;Q8TCX1;P07437;Q7Z460;Q13576;P78371;P46821;P50991;Q6ZR08;Q96ED9;O14576;Q96RT7;Q9Y2I6;P04350;Q86VS8;Q9GZS0;P51955;P49368;Q8N4N8;Q13509;Q02750;Q9BSJ2;Q99661;Q13885;Q9UJT0;Q03001;O75602;P46940;Q9BVA0;P52732;A6NHL2;P63167;Q9NS23;Q9BUF5;Q9H0B6;Q8IVF4;Q9Y496;Q9BVN2;O14965;O14640;O00139;Q86XR8;O00429;Q15691;P50570;O95239;Q12840;O94967;Q12959;Q9NS87;Q13409;Q02224;A6NKZ8;Q14204;P68366;P17987;O15066;P43034;Q9ULI4;Q99501;Q8WVK7;Q9UJC3;Q8NCM8;Q9BVA1;Q05193;Q07866}
	Pathogen[sifA Q56061] interacts with 191 human partners:{Q9UBN7;Q99832;Q92598;P68363;Q9HC77;Q9H0H5;P11137;Q9UQ16;O95613;Q15814;Q8N4C6;Q9HC98;Q9UJT1;O75122;Q9NXR1;Q13748;Q96SN8;Q9UI46;Q9P258;Q02241;Q14980;Q9BXF9;P30622;P10636;Q8N0X2;Q13796;Q8TD57;Q5JSH3;O43602;Q8IYT4;Q9Y4R7;Q9BVG8;Q71U36;O00423;Q9NRH3;O75037;Q15058;Q96FJ2;P33176;Q9P225;Q8WWW0;Q96L93;Q2VIQ3;Q9UPN3;Q13425;Q9C0G6;P68371;Q15813;Q9NQS7;Q8NI77;Q5BJF6;P40227;Q9H853;O43597;P48643;Q9Y283;Q9GZM8;Q16584;Q8TF72;O95996;Q99426;Q3ZCM7;Q92974;P25054;Q96RT8;Q13561;Q96CW5;P50990;Q99689;P16949;Q9NYC9;O14782;Q9H4B7;Q02790;P36507;O43566;Q9BQE3;P23258;Q9Y6G9;A6NNZ2;Q32P44;Q9UFH2;Q9NY65;Q05BV3;Q8TE73;Q9P2E2;Q86WH2;O43237;Q8TDX7;Q96DT5;Q6PEY2;Q8WXX0;Q8TCX1;P07437;Q9UDT6;Q7Z460;Q13576;P78371;Q9HC35;P27816;P46821;Q9UGJ1;P50991;Q6ZR08;Q96ED9;O14576;Q96RT7;Q9Y2I6;Q96JB1;P04350;Q9NPA3;O75449;Q86VS8;Q9GZS0;P51955;P49368;Q9Y266;Q8N4N8;O95834;Q13509;Q99871;Q66K74;Q02750;Q9BSJ2;Q99661;Q13885;Q9UJT0;Q03001;O43663;O75602;Q4JDL3;Q8NHY3;P46940;Q9ULD2;Q9BVA0;P52732;Q0VDD8;Q6P597;Q9H492;A6NHL2;Q9BW62;P63167;Q9NS23;Q9NQC7;Q9BUF5;Q9H0B6;Q8IVF4;Q9UIL4;Q9Y496;Q9BVN2;O96015;O75347;Q9NSK0;O14965;O14640;O95166;Q9BRK4;O00139;Q86XR8;O00429;Q9P2D7;Q15691;P50570;O95239;Q14807;Q9UIF3;Q7Z4S6;Q12840;O94967;Q12959;O15392;Q9NS87;Q13409;Q02224;A6NKZ8;Q14204;P68366;P17987;Q9BTW9;O15066;P43034;Q9ULI4;Q15596;Q99501;Q8WVK7;Q9UJC3;Q8NCM8;Q9BVA1;Q6ZMW3;Q05193;Q07866}
	Pathogen[sipC P0CL47] interacts with 122 human partners:{Q99832;P68363;Q9HC77;Q9H0H5;P11137;Q9UQ16;O95613;Q9HC98;Q9UJT1;O75122;Q9NXR1;Q13748;Q96SN8;Q9UI46;Q02241;P30622;P10636;Q8N0X2;Q5JSH3;Q71U36;Q9NRH3;Q15058;P33176;Q8WWW0;Q2VIQ3;Q9UPN3;Q13425;Q9C0G6;P68371;Q8NI77;Q5BJF6;P40227;O43597;P48643;Q9Y283;Q9GZM8;Q16584;Q3ZCM7;Q92974;P25054;Q13561;Q96CW5;P50990;P16949;O14782;Q9H4B7;Q02790;P36507;O43566;Q9BQE3;P23258;A6NNZ2;Q32P44;Q9NY65;O43237;Q96DT5;Q6PEY2;Q8TCX1;P07437;Q7Z460;Q13576;P78371;P46821;P50991;Q6ZR08;Q96ED9;O14576;Q96RT7;Q9Y2I6;P04350;Q86VS8;Q9GZS0;P51955;P49368;Q8N4N8;Q13509;Q02750;Q9BSJ2;Q99661;Q13885;Q9UJT0;Q03001;O75602;P46940;Q9BVA0;P52732;A6NHL2;P63167;Q9NS23;Q9BUF5;Q9H0B6;Q8IVF4;Q9Y496;Q9BVN2;O14965;O14640;O00139;Q86XR8;O00429;Q15691;P50570;O95239;Q12840;O94967;Q12959;Q9NS87;Q13409;Q02224;A6NKZ8;Q14204;P68366;P17987;O15066;P43034;Q9ULI4;Q99501;Q8WVK7;Q9UJC3;Q8NCM8;Q9BVA1;Q05193;Q07866}
	Pathogen[sseL Q8ZNG2] interacts with 149 human partners:{Q9UBN7;Q99832;Q92598;P68363;Q9HC77;Q9H0H5;P11137;Q9UQ16;O95613;Q9HC98;Q9UJT1;O75122;Q9NXR1;Q13748;Q96SN8;Q9UI46;Q9P258;Q02241;Q9BXF9;P30622;P10636;Q8N0X2;Q13796;Q5JSH3;Q71U36;O00423;Q9NRH3;Q15058;Q96FJ2;P33176;Q9P225;Q14203;Q8WWW0;Q9UPN3;Q13425;Q9C0G6;P68371;Q15813;Q9NQS7;Q8NI77;Q5BJF6;P40227;Q9H853;O43597;P48643;Q9Y283;Q9GZM8;Q16584;Q8TF72;O95996;Q3ZCM7;Q92974;P25054;Q13561;Q96CW5;P50990;Q99689;P16949;Q9NYC9;Q9H4B7;Q02790;P36507;O43566;Q9BQE3;P23258;A6NNZ2;Q32P44;Q9UFH2;Q9NY65;Q05BV3;Q86WH2;O43237;Q8TDX7;Q96DT5;Q6PEY2;Q8WXX0;Q8TCX1;P07437;Q7Z460;Q13576;P78371;Q9HC35;P27816;P46821;P50991;Q6ZR08;Q96ED9;O14576;Q96RT7;Q9Y2I6;P04350;Q9NPA3;Q86VS8;Q9GZS0;P51955;P49368;Q9Y266;Q13509;Q02750;Q9BSJ2;Q99661;Q13885;Q9UJT0;Q03001;O43663;O75602;P46940;Q9ULD2;Q9BVA0;Q0VDD8;Q9H492;A6NHL2;P63167;Q9NS23;Q9NQC7;Q9BUF5;Q9H0B6;Q8IVF4;Q9Y496;Q9BVN2;O14965;O14640;O00139;Q86XR8;O00429;P50570;O95239;Q12840;O94967;Q12959;O15392;Q9NS87;Q13409;Q02224;A6NKZ8;Q14204;P68366;P17987;Q9BTW9;O15066;P43034;Q15596;Q99501;Q8WVK7;Q9UJC3;Q8NCM8;Q9BVA1;Q05193;Q07866}
	Pathogen[sipB Q56134] interacts with 109 human partners:{Q99832;P68363;Q9UQ16;O95613;Q9HC98;Q9UJT1;Q9NXR1;Q13748;Q96SN8;Q9UI46;Q02241;Q9BXF9;P10636;Q8N0X2;Q5JSH3;Q71U36;Q9NRH3;P33176;Q96L93;Q2VIQ3;Q9UPN3;Q13425;P68371;Q15813;Q9NQS7;Q5BJF6;P40227;P48643;Q9Y283;Q16584;Q3ZCM7;Q92974;P25054;P50990;Q9NYC9;Q9H4B7;Q02790;P36507;Q9BQE3;P23258;A6NNZ2;Q32P44;Q9UFH2;Q9NY65;Q8TE73;Q96DT5;Q6PEY2;Q8WXX0;P07437;Q7Z460;Q13576;P78371;P50991;Q96ED9;O14576;Q96RT7;Q9Y2I6;P04350;Q86VS8;Q9GZS0;P51955;P49368;Q8N4N8;Q13509;Q02750;Q9BSJ2;Q99661;Q13885;Q9UJT0;Q03001;O75602;P46940;Q9BVA0;P52732;Q0VDD8;A6NHL2;P63167;Q9NS23;Q9BUF5;Q9H0B6;Q8IVF4;Q9BVN2;O14965;O14640;O00139;Q86XR8;O00429;P50570;O95239;Q12840;O94967;Q12959;Q9NS87;Q13409;Q02224;A6NKZ8;Q14204;P68366;P17987;O15066;P43034;Q9ULI4;Q99501;Q8WVK7;Q9UJC3;Q8NCM8;Q9BVA1;Q05193;Q07866}
	Pathogen[sopA Q8ZNR3] interacts with 180 human partners:{Q9UBN7;Q99832;Q92598;P68363;Q9HC77;Q9H0H5;P11137;Q9UQ16;O95613;Q15814;Q8N4C6;Q9HC98;Q9UJT1;O75122;Q9NXR1;Q13748;Q96SN8;Q9UI46;Q9P258;Q02241;Q14980;Q9BXF9;P30622;P10636;Q8N0X2;Q13796;Q8TD57;Q5JSH3;Q71U36;O00423;Q5T7B8;Q9NRH3;Q9NRI5;Q15058;Q96FJ2;P33176;Q9P225;O60282;Q8WWW0;Q96L93;Q2VIQ3;Q9UPN3;Q13425;Q9C0G6;P68371;Q15813;Q9NQS7;Q8NI77;Q5BJF6;P40227;Q9H853;O43597;P48643;Q9Y283;Q9GZM8;Q16584;Q8TF72;O95996;Q99426;Q3ZCM7;Q92974;P25054;Q96RT8;Q13561;Q96CW5;P50990;Q99689;P16949;Q9NYC9;O14782;Q9H4B7;Q02790;P36507;O43566;Q9BQE3;P23258;A6NNZ2;Q32P44;Q9UFH2;Q9NY65;Q05BV3;Q8TE73;Q86WH2;O43237;Q8TDX7;Q96DT5;Q6PEY2;Q8WXX0;Q8TCX1;Q8IWN7;P07437;Q7Z460;Q13576;P78371;Q9HC35;P27816;P46821;Q9UGJ1;P50991;Q6ZR08;Q96ED9;O14576;Q96RT7;Q9Y2I6;Q96JB1;P04350;Q9NPA3;Q86VS8;Q9GZS0;P51955;P49368;Q9Y266;Q8N4N8;Q13509;Q66K74;Q02750;Q9BSJ2;Q99661;Q13885;Q9UJT0;Q03001;O43663;O75602;Q8NHY3;P46940;Q9ULD2;Q9BVA0;P52732;Q0VDD8;Q6P597;Q9H492;A6NHL2;P63167;Q9NS23;Q9NQC7;Q9BUF5;Q9H0B6;Q8IVF4;Q9Y496;Q9BVN2;O75347;Q9NSK0;O14965;O14640;O95166;O00139;Q86XR8;O00429;Q9P2D7;Q92597;Q15691;P50570;O95239;Q14807;Q9UIF3;Q7Z4S6;Q12840;O94967;Q12959;O15392;Q9NS87;Q13409;Q02224;A6NKZ8;Q14204;P68366;P17987;Q9BTW9;O15066;P43034;Q9ULI4;Q15596;Q99501;Q8WVK7;Q9UJC3;Q8NCM8;Q9BVA1;Q6ZMW3;Q05193;Q07866}
	Pathogen[sseJ Q9FD10] interacts with 135 human partners:{Q9UBN7;Q99832;Q92598;P68363;Q9HC77;Q9H0H5;P11137;Q9UQ16;O95613;Q9HC98;Q9UJT1;O75122;Q9NXR1;Q13748;Q96SN8;Q9UI46;Q9P258;Q02241;Q14980;Q9BXF9;P10636;Q8N0X2;Q13796;Q5JSH3;Q71U36;O00423;Q9NRH3;Q15058;Q96FJ2;P33176;Q8WWW0;Q9UPN3;Q13425;Q9C0G6;P68371;Q8NI77;Q5BJF6;P40227;Q9H853;O43597;P48643;Q9Y283;Q9GZM8;Q16584;Q8TF72;Q3ZCM7;Q92974;P25054;Q13561;P50990;Q99689;P16949;Q9NYC9;Q9H4B7;Q02790;P36507;O43566;Q9BQE3;P23258;A6NNZ2;Q32P44;Q9UFH2;Q9NY65;Q8TE73;Q86WH2;Q6PEY2;Q8WXX0;Q8TCX1;P07437;Q7Z460;Q13576;P78371;P46821;P50991;Q6ZR08;Q96ED9;O14576;Q96RT7;Q9Y2I6;P04350;Q9NPA3;Q86VS8;Q9GZS0;P51955;P49368;Q9Y266;Q13509;Q02750;Q9BSJ2;Q99661;Q13885;Q9UJT0;Q03001;O43663;O75602;P46940;Q9BVA0;Q0VDD8;Q9H492;A6NHL2;P63167;Q9NS23;Q9NQC7;Q9BUF5;Q9H0B6;Q8IVF4;Q9Y496;Q9BVN2;O14965;O14640;O95166;Q86XR8;O00429;P50570;O95239;Q12840;O94967;Q12959;O15392;Q9NS87;Q02224;A6NKZ8;Q14204;P68366;P17987;Q9BTW9;O15066;P43034;Q99501;Q8WVK7;Q9UJC3;Q8NCM8;Q9BVA1;Q05193;Q07866}
	Pathogen[sseI Q8ZQ79] interacts with 131 human partners:{Q9UBN7;Q99832;Q92598;P68363;Q9HC77;Q9H0H5;P11137;Q9UQ16;O95613;Q9HC98;Q9UJT1;O75122;Q9NXR1;Q13748;Q96SN8;Q9UI46;Q9P258;Q02241;Q14980;Q9BXF9;P10636;Q8N0X2;Q13796;Q5JSH3;Q71U36;Q9NRH3;Q15058;Q96FJ2;P33176;Q8WWW0;Q9UPN3;Q13425;Q9C0G6;P68371;Q8NI77;Q5BJF6;P40227;O43597;P48643;Q9Y283;Q9GZM8;Q16584;Q8TF72;Q99426;Q3ZCM7;Q92974;P25054;Q13561;Q96CW5;P50990;Q99689;P16949;Q9NYC9;Q9H4B7;Q02790;P36507;O43566;Q9BQE3;P23258;A6NNZ2;Q32P44;Q9UFH2;Q9NY65;Q8TE73;Q86WH2;Q6PEY2;Q8WXX0;P07437;Q7Z460;Q13576;P78371;P46821;P50991;Q6ZR08;Q96ED9;O14576;Q96RT7;Q9Y2I6;Q96JB1;P04350;Q9NPA3;Q86VS8;Q9GZS0;P51955;P49368;Q9Y266;Q13509;Q02750;Q9BSJ2;Q99661;Q13885;Q9UJT0;Q03001;O43663;O75602;Q9BVA0;Q0VDD8;Q9H492;A6NHL2;P63167;Q9NS23;Q9NQC7;Q9BUF5;Q9H0B6;Q8IVF4;Q9Y496;Q9BVN2;O14965;O14640;Q86XR8;O00429;P50570;O95239;Q12840;O94967;Q12959;O15392;Q9NS87;Q02224;A6NKZ8;Q14204;P68366;P17987;P43034;Q99501;Q8WVK7;Q9UJC3;Q8NCM8;Q9BVA1;Q05193;Q07866}
	Pathogen[sipA P0CL52] interacts with 177 human partners:{Q9UBN7;Q99832;Q92598;P68363;Q9HC77;Q9H0H5;P11137;Q9UQ16;O95613;Q15814;Q8N4C6;Q9HC98;Q9UJT1;O75122;Q9NXR1;Q13748;Q96SN8;Q9UI46;Q9P258;Q02241;Q14980;Q9BXF9;P30622;P10636;Q8N0X2;Q13796;Q5JSH3;Q71U36;O00423;Q5T7B8;Q9NRH3;Q9NRI5;Q15058;Q96FJ2;P33176;Q9P225;O60282;Q8WWW0;Q96L93;Q2VIQ3;Q9UPN3;Q13425;Q9C0G6;P68371;Q15813;Q9NQS7;Q8NI77;Q5BJF6;P40227;Q9H853;O43597;P48643;Q9Y283;Q9GZM8;Q16584;Q8TF72;O95996;Q99426;Q3ZCM7;Q92974;P25054;Q96RT8;Q13561;Q96CW5;P50990;Q99689;P16949;Q9NYC9;O14782;Q9H4B7;Q02790;P36507;O43566;Q9BQE3;P23258;A6NNZ2;Q32P44;Q9UFH2;Q9NY65;Q05BV3;Q8TE73;Q86WH2;O43237;Q8TDX7;Q96DT5;Q6PEY2;Q8WXX0;Q8TCX1;Q8IWN7;P07437;Q7Z460;Q13576;P78371;Q9HC35;P27816;P46821;Q9UGJ1;P50991;Q6ZR08;Q96ED9;O14576;Q96RT7;Q9Y2I6;Q96JB1;P04350;Q9NPA3;Q86VS8;Q9GZS0;P51955;P49368;Q9Y266;Q8N4N8;Q13509;Q66K74;Q02750;Q9BSJ2;Q99661;Q13885;Q9UJT0;Q03001;O43663;O75602;Q8NHY3;P46940;Q9ULD2;Q9BVA0;P52732;Q0VDD8;Q9H492;A6NHL2;P63167;Q9NS23;Q9NQC7;Q9BUF5;Q9H0B6;Q8IVF4;Q9Y496;Q9BVN2;O75347;O14965;O14640;O95166;O00139;Q86XR8;O00429;Q9P2D7;Q92597;Q15691;P50570;O95239;Q14807;Q9UIF3;Q7Z4S6;Q12840;O94967;Q12959;O15392;Q9NS87;Q13409;Q02224;A6NKZ8;Q14204;P68366;P17987;Q9BTW9;O15066;P43034;Q9ULI4;Q15596;Q99501;Q8WVK7;Q9UJC3;Q8NCM8;Q9BVA1;Q6ZMW3;Q05193;Q07866}
[Cluster 46]GO:0030666+C	cellular_component	[name] endocytic vesicle membrane	[def] "The lipid bilayer surrounding an endocytic vesicle." [GOC
	Pathogen[sseG O84952] interacts with 20 human partners:{Q9UQM7;Q03135;P62979;Q13555;Q96CW1;Q00987;O94973;O60494;P29474;Q13554;P78352;P63010;O00401;O95782;Q9NRD5;Q13557;P21579;P62987;Q8IVI9;Q8N9I0}
	Pathogen[spvB P74846] interacts with 21 human partners:{Q9UQM7;Q03135;P62979;Q13555;Q96CW1;Q00987;P53680;O94973;O60494;P29474;Q13554;P78352;P63010;O00401;O95782;Q9NRD5;Q13557;P21579;P62987;Q8IVI9;Q8N9I0}
	Pathogen[spvC P0A2M9] interacts with 20 human partners:{Q9UQM7;Q03135;P62979;Q13555;Q96CW1;Q00987;O94973;O60494;P29474;Q13554;P78352;P63010;O00401;O95782;Q9NRD5;Q13557;P21579;P62987;Q8IVI9;Q8N9I0}
	Pathogen[sspH2 P0CE12] interacts with 17 human partners:{Q03135;P62979;Q96CW1;Q00987;O94973;O60494;Q13554;P78352;P63010;O00401;O95782;Q9NRD5;Q13557;P21579;P62987;Q8IVI9;Q8N9I0}
	Pathogen[sopE O52623] interacts with 21 human partners:{Q9UQM7;Q03135;P62979;Q13555;Q96CW1;Q00987;P53680;O94973;O60494;P29474;Q13554;P78352;P63010;O00401;O95782;Q9NRD5;Q13557;P21579;P62987;Q8IVI9;Q8N9I0}
	Pathogen[sopE2 Q7CQD4] interacts with 14 human partners:{Q03135;P62979;Q96CW1;Q00987;O94973;O60494;Q13554;P78352;O00401;O95782;Q9NRD5;Q13557;P62987;Q8IVI9}
	Pathogen[sopB O30916] interacts with 18 human partners:{Q9UQM7;Q03135;P62979;Q96CW1;Q00987;O94973;O60494;Q13554;P78352;P63010;O00401;O95782;Q9NRD5;Q13557;P21579;P62987;Q8IVI9;Q8N9I0}
	Pathogen[sopA E1WGZ9] interacts with 20 human partners:{Q9UQM7;Q03135;P62979;Q13555;Q96CW1;Q00987;O94973;O60494;P29474;Q13554;P78352;P63010;O00401;O95782;Q9NRD5;Q13557;P21579;P62987;Q8IVI9;Q8N9I0}
	Pathogen[avrA E1WAB0] interacts with 19 human partners:{Q9UQM7;Q03135;P62979;Q13555;Q96CW1;Q00987;O94973;O60494;Q13554;P78352;P63010;O00401;O95782;Q9NRD5;Q13557;P21579;P62987;Q8IVI9;Q8N9I0}
	Pathogen[slrP Q8ZQQ2] interacts with 21 human partners:{Q9UQM7;Q03135;P62979;Q13555;Q96CW1;Q00987;P53680;O94973;O60494;P29474;Q13554;P78352;P63010;O00401;O95782;Q9NRD5;Q13557;P21579;P62987;Q8IVI9;Q8N9I0}
	Pathogen[sptP P74873] interacts with 17 human partners:{Q9UQM7;Q03135;P62979;Q96CW1;Q00987;O94973;O60494;Q13554;P78352;O00401;O95782;Q9NRD5;Q13557;P21579;P62987;Q8IVI9;Q8N9I0}
	Pathogen[sipA E1WAC6] interacts with 20 human partners:{Q9UQM7;Q03135;P62979;Q13555;Q96CW1;Q00987;O94973;O60494;P29474;Q13554;P78352;P63010;O00401;O95782;Q9NRD5;Q13557;P21579;P62987;Q8IVI9;Q8N9I0}
	Pathogen[sseF O84951] interacts with 20 human partners:{Q9UQM7;Q03135;P62979;Q13555;Q96CW1;Q00987;O94973;O60494;P29474;Q13554;P78352;P63010;O00401;O95782;Q9NRD5;Q13557;P21579;P62987;Q8IVI9;Q8N9I0}
	Pathogen[spiC P0CZ04] interacts with 21 human partners:{Q9UQM7;Q03135;P62979;Q13555;Q96CW1;Q00987;P53680;O94973;O60494;P29474;Q13554;P78352;P63010;O00401;O95782;Q9NRD5;Q13557;P21579;P62987;Q8IVI9;Q8N9I0}
	Pathogen[pipB2 Q8ZMM8] interacts with 17 human partners:{Q03135;P62979;Q96CW1;Q00987;O94973;O60494;P29474;Q13554;P78352;P63010;O00401;O95782;Q9NRD5;P21579;P62987;Q8IVI9;Q8N9I0}
	Pathogen[sspH1 A4D0H6] interacts with 19 human partners:{Q9UQM7;Q03135;P62979;Q13555;Q96CW1;Q00987;O94973;O60494;P29474;Q13554;P78352;O00401;O95782;Q9NRD5;Q13557;P21579;P62987;Q8IVI9;Q8N9I0}
	Pathogen[sipC E1WAC8] interacts with 19 human partners:{Q9UQM7;Q03135;P62979;Q13555;Q96CW1;Q00987;O94973;O60494;P29474;Q13554;P78352;O00401;O95782;Q9NRD5;Q13557;P21579;P62987;Q8IVI9;Q8N9I0}
	Pathogen[sifA Q56061] interacts with 21 human partners:{Q9UQM7;Q03135;P62979;Q13555;Q96CW1;Q00987;P53680;O94973;O60494;P29474;Q13554;P78352;P63010;O00401;O95782;Q9NRD5;Q13557;P21579;P62987;Q8IVI9;Q8N9I0}
	Pathogen[sipC P0CL47] interacts with 19 human partners:{Q9UQM7;Q03135;P62979;Q13555;Q96CW1;Q00987;O94973;O60494;P29474;Q13554;P78352;O00401;O95782;Q9NRD5;Q13557;P21579;P62987;Q8IVI9;Q8N9I0}
	Pathogen[sseL Q8ZNG2] interacts with 20 human partners:{Q9UQM7;Q03135;P62979;Q13555;Q96CW1;Q00987;O94973;O60494;P29474;Q13554;P78352;P63010;O00401;O95782;Q9NRD5;Q13557;P21579;P62987;Q8IVI9;Q8N9I0}
	Pathogen[sipB Q56134] interacts with 14 human partners:{Q03135;P62979;O94973;O60494;Q13554;P78352;O00401;O95782;Q9NRD5;Q13557;P21579;P62987;Q8IVI9;Q8N9I0}
	Pathogen[sopA Q8ZNR3] interacts with 20 human partners:{Q9UQM7;Q03135;P62979;Q13555;Q96CW1;Q00987;O94973;O60494;P29474;Q13554;P78352;P63010;O00401;O95782;Q9NRD5;Q13557;P21579;P62987;Q8IVI9;Q8N9I0}
	Pathogen[sseJ Q9FD10] interacts with 20 human partners:{Q9UQM7;Q03135;P62979;Q13555;Q96CW1;Q00987;O94973;O60494;P29474;Q13554;P78352;P63010;O00401;O95782;Q9NRD5;Q13557;P21579;P62987;Q8IVI9;Q8N9I0}
	Pathogen[sseI Q8ZQ79] interacts with 19 human partners:{Q9UQM7;Q03135;P62979;Q96CW1;Q00987;O94973;O60494;P29474;Q13554;P78352;P63010;O00401;O95782;Q9NRD5;Q13557;P21579;P62987;Q8IVI9;Q8N9I0}
	Pathogen[sipA P0CL52] interacts with 20 human partners:{Q9UQM7;Q03135;P62979;Q13555;Q96CW1;Q00987;O94973;O60494;P29474;Q13554;P78352;P63010;O00401;O95782;Q9NRD5;Q13557;P21579;P62987;Q8IVI9;Q8N9I0}
[Cluster 47]GO:0030055+C	cellular_component	[name] cell-substrate junction	[def] "A cell junction that forms a connection between a cell and the extracellular matrix." [GOC
	Pathogen[sseG O84952] interacts with 3 human partners:{P18206;P11532;Q9HBL0}
	Pathogen[spvB P74846] interacts with 3 human partners:{P18206;P11532;Q9HBL0}
	Pathogen[spvC P0A2M9] interacts with 3 human partners:{P18206;P11532;Q9HBL0}
	Pathogen[sspH2 P0CE12] interacts with 3 human partners:{P18206;P11532;Q9HBL0}
	Pathogen[sopE O52623] interacts with 3 human partners:{P18206;P11532;Q9HBL0}
	Pathogen[sopE2 Q7CQD4] interacts with 3 human partners:{P18206;P11532;Q9HBL0}
	Pathogen[sopB O30916] interacts with 3 human partners:{P18206;P11532;Q9HBL0}
	Pathogen[sopA E1WGZ9] interacts with 3 human partners:{P18206;P11532;Q9HBL0}
	Pathogen[avrA E1WAB0] interacts with 3 human partners:{P18206;P11532;Q9HBL0}
	Pathogen[slrP Q8ZQQ2] interacts with 4 human partners:{Q15124;P18206;P11532;Q9HBL0}
	Pathogen[sptP P74873] interacts with 3 human partners:{P18206;P11532;Q9HBL0}
	Pathogen[sipA E1WAC6] interacts with 3 human partners:{P18206;P11532;Q9HBL0}
	Pathogen[sseF O84951] interacts with 3 human partners:{P18206;P11532;Q9HBL0}
	Pathogen[spiC P0CZ04] interacts with 3 human partners:{P18206;P11532;Q9HBL0}
	Pathogen[pipB2 Q8ZMM8] interacts with 3 human partners:{P18206;P11532;Q9HBL0}
	Pathogen[sspH1 A4D0H6] interacts with 3 human partners:{P18206;P11532;Q9HBL0}
	Pathogen[sipC E1WAC8] interacts with 3 human partners:{P18206;P11532;Q9HBL0}
	Pathogen[sifA Q56061] interacts with 4 human partners:{Q15124;P18206;P11532;Q9HBL0}
	Pathogen[sipC P0CL47] interacts with 3 human partners:{P18206;P11532;Q9HBL0}
	Pathogen[sseL Q8ZNG2] interacts with 3 human partners:{P18206;P11532;Q9HBL0}
	Pathogen[sipB Q56134] interacts with 3 human partners:{P18206;P11532;Q9HBL0}
	Pathogen[sopA Q8ZNR3] interacts with 3 human partners:{P18206;P11532;Q9HBL0}
	Pathogen[sseJ Q9FD10] interacts with 3 human partners:{P18206;P11532;Q9HBL0}
	Pathogen[sseI Q8ZQ79] interacts with 3 human partners:{P18206;P11532;Q9HBL0}
	Pathogen[sipA P0CL52] interacts with 3 human partners:{P18206;P11532;Q9HBL0}
[Cluster 48]GO:0032154+C	cellular_component	[name] cleavage furrow	[def] "In animal cells, the first sign of cleavage, or cytokinesis, is the appearance of a shallow groove in the cell surface near the old metaphase plate. A contractile ring containing actin and myosin is located just inside the plasma membrane at the location of the furrow. Ring contraction is associated with centripetal growth of the membrane that deepens the cleavage furrow and divides the cytoplasm of the two daughter cells. While the term 'cleavage furrow' was initially associated with animal cells, such a structure occurs in many other types of cells, including unicellular protists." [ISBN
	Pathogen[sseG O84952] interacts with 30 human partners:{Q9H8V3;Q9H0H5;Q96GD0;Q9NXR1;Q8N3E9;O00255;Q8WYL5;P35579;P61586;P08134;P35241;Q14141;Q53EZ4;P36873;Q16181;O75154;Q15746;Q16513;P35240;P11233;O75935;P35580;O43586;Q9UL25;Q96GX5;O00444;Q3KR16;P62745;Q16512;P62491}
	Pathogen[spvB P74846] interacts with 27 human partners:{Q9H8V3;Q9H0H5;Q96GD0;Q9NXR1;Q8N3E9;Q8WYL5;P35579;P61586;P08134;P35241;Q14141;P36873;P05556;Q15746;Q16513;P35240;P11233;O75935;P35580;O43586;Q9UL25;Q96GX5;O00444;Q3KR16;P62745;Q16512;P62491}
	Pathogen[spvC P0A2M9] interacts with 27 human partners:{Q9H8V3;Q9H0H5;Q9NXR1;Q8N3E9;Q8WYL5;P35579;P61586;P08134;P35241;Q14141;P36873;Q16181;O75154;Q15746;Q16513;P35240;P11233;O75935;P35580;O43586;Q9UL25;Q96GX5;O00444;Q3KR16;P62745;Q16512;P62491}
	Pathogen[sspH2 P0CE12] interacts with 24 human partners:{Q9H8V3;Q9H0H5;Q9NXR1;Q8N3E9;Q8WYL5;P35579;P61586;P08134;P35241;P36873;Q16181;Q15746;Q16513;P35240;P11233;P35580;O43586;Q9UL25;Q96GX5;O00444;Q3KR16;P62745;Q16512;P62491}
	Pathogen[sopE O52623] interacts with 24 human partners:{Q9H8V3;Q9H0H5;Q9NXR1;Q8N3E9;Q8WYL5;P35579;P61586;P08134;P35241;Q14141;P36873;Q15746;Q16513;P35240;P11233;P35580;O43586;Q9UL25;Q96GX5;O00444;Q3KR16;P62745;Q16512;P62491}
	Pathogen[sopE2 Q7CQD4] interacts with 24 human partners:{Q9H8V3;Q9H0H5;Q9NXR1;Q8WYL5;P35579;P61586;P08134;P35241;Q14141;P36873;Q16181;Q15746;Q16513;P35240;P11233;P35580;O43586;Q9UL25;Q96GX5;O00444;Q3KR16;P62745;Q16512;P62491}
	Pathogen[sopB O30916] interacts with 26 human partners:{Q9H8V3;Q9H0H5;Q9NXR1;Q8N3E9;Q8WYL5;P35579;P61586;P08134;P35241;Q14141;P36873;Q16181;Q15746;Q16513;P35240;P11233;O75935;P35580;O43586;Q9UL25;Q96GX5;O00444;Q3KR16;P62745;Q16512;P62491}
	Pathogen[sopA E1WGZ9] interacts with 30 human partners:{Q9H8V3;Q9H0H5;Q96GD0;Q9NXR1;Q8N3E9;O00255;Q8WYL5;P35579;P61586;P08134;P35241;Q14141;Q53EZ4;P36873;Q16181;O75154;Q15746;Q16513;P35240;P11233;O75935;P35580;O43586;Q9UL25;Q96GX5;O00444;Q3KR16;P62745;Q16512;P62491}
	Pathogen[avrA E1WAB0] interacts with 26 human partners:{Q9H8V3;Q9H0H5;Q96GD0;Q9NXR1;Q8N3E9;Q8WYL5;P35579;P61586;P08134;P35241;Q14141;P36873;Q15746;Q16513;P35240;P11233;O75935;P35580;O43586;Q9UL25;Q96GX5;O00444;Q3KR16;P62745;Q16512;P62491}
	Pathogen[slrP Q8ZQQ2] interacts with 34 human partners:{Q9H8V3;Q9H0H5;Q96GD0;Q9NXR1;Q9BTV5;Q8N3E9;O00255;Q8WYL5;P35579;P61586;P08134;Q15019;O95630;P35241;Q14141;Q53EZ4;Q8IYM1;P36873;Q16181;O75154;Q15746;Q16513;P35240;P11233;O75935;P35580;O43586;Q9UL25;Q96GX5;O00444;Q3KR16;P62745;Q16512;P62491}
	Pathogen[sptP P74873] interacts with 25 human partners:{Q9H8V3;Q9H0H5;Q9NXR1;Q8N3E9;Q8WYL5;P35579;P61586;P08134;P35241;Q14141;P36873;O75154;Q15746;Q16513;P35240;P11233;P35580;O43586;Q9UL25;Q96GX5;O00444;Q3KR16;P62745;Q16512;P62491}
	Pathogen[sipA E1WAC6] interacts with 30 human partners:{Q9H8V3;Q9H0H5;Q96GD0;Q9NXR1;Q8N3E9;O00255;Q8WYL5;P35579;P61586;P08134;P35241;Q14141;Q53EZ4;P36873;Q16181;O75154;Q15746;Q16513;P35240;P11233;O75935;P35580;O43586;Q9UL25;Q96GX5;O00444;Q3KR16;P62745;Q16512;P62491}
	Pathogen[sseF O84951] interacts with 30 human partners:{Q9H8V3;Q9H0H5;Q96GD0;Q9NXR1;Q8N3E9;O00255;Q8WYL5;P35579;P61586;P08134;P35241;Q14141;Q53EZ4;P36873;Q16181;O75154;Q15746;Q16513;P35240;P11233;O75935;P35580;O43586;Q9UL25;Q96GX5;O00444;Q3KR16;P62745;Q16512;P62491}
	Pathogen[spiC P0CZ04] interacts with 31 human partners:{Q9H8V3;Q9H0H5;Q96GD0;Q9NXR1;Q8N3E9;O00255;Q8WYL5;P35579;P61586;P08134;P35241;Q14141;Q53EZ4;P36873;Q16181;O75154;Q15746;Q16513;P35240;P11233;O75935;P35580;O43586;Q9UL25;Q96GX5;Q86YS3;O00444;Q3KR16;P62745;Q16512;P62491}
	Pathogen[pipB2 Q8ZMM8] interacts with 27 human partners:{Q9H8V3;Q9H0H5;Q96GD0;Q9NXR1;Q8N3E9;Q8WYL5;P35579;P61586;P08134;P35241;Q14141;P36873;Q16181;Q15746;Q16513;P35240;P11233;O75935;P35580;O43586;Q9UL25;Q96GX5;O00444;Q3KR16;P62745;Q16512;P62491}
	Pathogen[sspH1 A4D0H6] interacts with 26 human partners:{Q9H8V3;Q9H0H5;Q96GD0;Q9NXR1;Q8N3E9;Q8WYL5;P35579;P61586;P08134;P35241;Q14141;P36873;O75154;Q15746;Q16513;P35240;P11233;O75935;P35580;O43586;Q9UL25;Q96GX5;O00444;Q3KR16;P62745;P62491}
	Pathogen[sipC E1WAC8] interacts with 26 human partners:{Q9H8V3;Q9H0H5;Q9NXR1;Q8N3E9;Q8WYL5;P35579;P61586;P08134;P35241;Q14141;P36873;Q16181;Q15746;Q16513;P35240;P11233;O75935;P35580;O43586;Q9UL25;Q96GX5;O00444;Q3KR16;P62745;Q16512;P62491}
	Pathogen[sifA Q56061] interacts with 27 human partners:{Q9H8V3;Q9H0H5;Q96GD0;Q9NXR1;Q8N3E9;Q8WYL5;P35579;P08134;P35241;Q14141;Q53EZ4;P36873;Q16181;Q15746;Q16513;P35240;P11233;O75935;P35580;O43586;Q9UL25;Q96GX5;O00444;Q3KR16;P62745;Q16512;P62491}
	Pathogen[sipC P0CL47] interacts with 26 human partners:{Q9H8V3;Q9H0H5;Q9NXR1;Q8N3E9;Q8WYL5;P35579;P61586;P08134;P35241;Q14141;P36873;Q16181;Q15746;Q16513;P35240;P11233;O75935;P35580;O43586;Q9UL25;Q96GX5;O00444;Q3KR16;P62745;Q16512;P62491}
	Pathogen[sseL Q8ZNG2] interacts with 25 human partners:{Q9H8V3;Q9H0H5;Q9NXR1;Q8N3E9;Q8WYL5;P35579;P61586;P08134;P35241;Q14141;P36873;Q15746;Q16513;P35240;P11233;O75935;P35580;O43586;Q9UL25;Q96GX5;O00444;Q3KR16;P62745;Q16512;P62491}
	Pathogen[sipB Q56134] interacts with 21 human partners:{Q9H8V3;Q9NXR1;Q8N3E9;Q8WYL5;P35579;P61586;P08134;P35241;P36873;Q15746;Q16513;P35240;P11233;P35580;O43586;Q9UL25;Q96GX5;O00444;Q3KR16;P62745;Q16512}
	Pathogen[sopA Q8ZNR3] interacts with 30 human partners:{Q9H8V3;Q9H0H5;Q96GD0;Q9NXR1;Q8N3E9;O00255;Q8WYL5;P35579;P61586;P08134;P35241;Q14141;Q53EZ4;P36873;Q16181;O75154;Q15746;Q16513;P35240;P11233;O75935;P35580;O43586;Q9UL25;Q96GX5;O00444;Q3KR16;P62745;Q16512;P62491}
	Pathogen[sseJ Q9FD10] interacts with 25 human partners:{Q9H8V3;Q9H0H5;Q96GD0;Q9NXR1;Q8N3E9;Q8WYL5;P35579;P61586;P35241;Q14141;P36873;Q15746;Q16513;P35240;P11233;O75935;P35580;O43586;Q9UL25;Q96GX5;O00444;Q3KR16;P62745;Q16512;P62491}
	Pathogen[sseI Q8ZQ79] interacts with 26 human partners:{Q9H8V3;Q9H0H5;Q96GD0;Q9NXR1;Q8N3E9;Q8WYL5;P35579;P61586;P08134;P35241;Q14141;P36873;Q15746;Q16513;P35240;P11233;O75935;P35580;O43586;Q9UL25;Q96GX5;O00444;Q3KR16;P62745;Q16512;P62491}
	Pathogen[sipA P0CL52] interacts with 30 human partners:{Q9H8V3;Q9H0H5;Q96GD0;Q9NXR1;Q8N3E9;O00255;Q8WYL5;P35579;P61586;P08134;P35241;Q14141;Q53EZ4;P36873;Q16181;O75154;Q15746;Q16513;P35240;P11233;O75935;P35580;O43586;Q9UL25;Q96GX5;O00444;Q3KR16;P62745;Q16512;P62491}
[Cluster 49]GO:0043197+C	cellular_component	[name] dendritic spine	[def] "Protrusion from a dendrite. Spines are specialised subcellular compartments involved in the synaptic transmission. They are linked to the dendritic shaft by a restriction. Because of their bulb shape, they function as a biochemical and an electrical compartment. Spine remodeling is though to be involved in synaptic plasticity." [GOC
	Pathogen[sseG O84952] interacts with 41 human partners:{Q9UQ16;Q15417;Q96Q42;Q9UPX8;Q9Y6D5;Q9ULV0;Q96EV8;Q96SB3;A7KAX9;O75781;Q9UK22;P21917;P35609;Q7Z6G8;O43665;O43566;Q9Y566;O43815;Q9NZI8;P04150;P62136;P05067;P46821;P49841;Q9H1R3;Q13614;Q8WZA2;O43166;P35580;P29475;Q9NVA2;P35611;O60890;O60299;Q16620;P07550;O75044;P25098;Q05682;O14908;Q14CM0}
	Pathogen[spvB P74846] interacts with 34 human partners:{Q9UQ16;Q15417;Q9UPX8;Q9Y6D5;Q9ULV0;Q96EV8;Q96SB3;A7KAX9;Q9UK22;P35609;Q7Z6G8;O43566;Q9Y566;O43815;P62136;P05067;P46821;P49841;Q9H1R3;Q13614;Q8WZA2;O43166;P35580;P29475;Q9NVA2;P35611;O60890;Q16620;O75044;P25098;Q05682;P21728;O14908;Q14CM0}
	Pathogen[spvC P0A2M9] interacts with 39 human partners:{Q9UQ16;Q15417;Q96Q42;Q9UPX8;Q9Y6D5;Q9ULV0;Q96EV8;Q96SB3;A7KAX9;Q9UK22;P21917;P35609;Q7Z6G8;O43665;O43566;Q9Y566;O43815;Q9NZI8;P04150;P62136;P05067;P46821;P49841;Q9H1R3;Q13614;Q8WZA2;O43166;P35580;P29475;Q9NVA2;P35611;O60890;Q16620;P07550;O75044;P25098;Q05682;O14908;Q14CM0}
	Pathogen[sspH2 P0CE12] interacts with 29 human partners:{Q9UQ16;Q9UPX8;Q9Y6D5;Q9ULV0;Q96SB3;A7KAX9;Q9UK22;P35609;Q7Z6G8;Q9Y566;O43815;P62136;P05067;P46821;P49841;Q9H1R3;Q13614;Q8WZA2;P35580;P29475;Q9NVA2;Q15078;O60890;Q16620;O75044;P25098;Q05682;O14908;Q14CM0}
	Pathogen[sopE O52623] interacts with 35 human partners:{Q9UQ16;Q15417;Q96Q42;Q9UPX8;Q9Y6D5;Q9ULV0;Q96SB3;A7KAX9;Q9UK22;P21917;P35609;Q7Z6G8;O43566;Q9Y566;O43815;Q9NZI8;P04150;P62136;P05067;P49841;Q9H1R3;Q13614;Q8WZA2;O43166;P35580;P29475;Q9NVA2;P35611;O60890;Q16620;O75044;P25098;Q05682;O14908;Q14CM0}
	Pathogen[sopE2 Q7CQD4] interacts with 26 human partners:{Q9UQ16;Q9UPX8;Q9Y6D5;Q9ULV0;Q96SB3;A7KAX9;Q9UK22;P35609;Q9Y566;P62136;P05067;P46821;P49841;Q9H1R3;Q13614;Q8WZA2;P35580;P29475;Q9NVA2;O60890;Q16620;O75044;P25098;Q05682;O14908;Q14CM0}
	Pathogen[sopB O30916] interacts with 34 human partners:{Q9UQ16;Q96Q42;Q9UPX8;Q9Y6D5;Q9ULV0;Q96EV8;Q96SB3;A7KAX9;Q9UK22;P21917;P35609;Q7Z6G8;O43665;Q9Y566;O43815;P04150;P62136;P05067;P46821;P49841;Q9H1R3;Q13614;Q8WZA2;O43166;P35580;P29475;Q9NVA2;O60890;Q16620;O75044;P25098;Q05682;O14908;Q14CM0}
	Pathogen[sopA E1WGZ9] interacts with 42 human partners:{O00213;Q9UQ16;Q15417;Q96Q42;Q9UPX8;Q9Y6D5;Q9ULV0;Q96EV8;Q96SB3;A7KAX9;O75781;Q9UK22;P21917;P35609;Q7Z6G8;O43665;O43566;Q9Y566;O43815;Q9NZI8;P04150;P62136;P05067;P46821;P49841;Q9H1R3;Q13614;Q8WZA2;O43166;P35580;P29475;Q9NVA2;P35611;O60890;O60299;Q16620;P07550;O75044;P25098;Q05682;O14908;Q14CM0}
	Pathogen[avrA E1WAB0] interacts with 34 human partners:{Q9UQ16;Q96Q42;Q9UPX8;Q9Y6D5;Q9ULV0;Q96EV8;Q96SB3;A7KAX9;O75781;Q9UK22;P35609;Q7Z6G8;O43566;Q9Y566;O43815;P62136;P05067;P46821;P49841;Q9H1R3;Q13614;Q8WZA2;O43166;P35580;P29475;Q9NVA2;P35611;O60890;Q16620;O75044;P25098;Q05682;O14908;Q14CM0}
	Pathogen[slrP Q8ZQQ2] interacts with 50 human partners:{O00213;Q9UQ16;Q15417;Q96Q42;Q9UPX8;Q9Y6D5;Q9ULV0;Q96EV8;Q7LC44;Q92633;Q96SB3;A7KAX9;O75781;P24588;Q9UK22;P21917;P35609;Q7Z6G8;O43665;Q9NP74;O43566;Q9Y566;O43815;Q9NZI8;P04150;P62136;Q8N3V7;P05067;P46821;P49841;Q9H1R3;Q13614;Q8WZA2;O43166;P35580;P29475;Q9NVA2;P35611;Q15078;P27824;O60890;O60299;Q16620;P07550;O75044;P25098;Q05682;P11511;O14908;Q14CM0}
	Pathogen[sptP P74873] interacts with 33 human partners:{Q9UQ16;Q9UPX8;Q9Y6D5;Q9ULV0;Q96EV8;Q96SB3;A7KAX9;O75781;Q9UK22;P21917;P35609;Q7Z6G8;Q9Y566;P62136;P05067;P46821;P49841;Q9H1R3;Q13614;Q8WZA2;O43166;P35580;P29475;Q9NVA2;Q15078;O60890;Q16620;P07550;O75044;P25098;Q05682;O14908;Q14CM0}
	Pathogen[sipA E1WAC6] interacts with 41 human partners:{Q9UQ16;Q15417;Q96Q42;Q9UPX8;Q9Y6D5;Q9ULV0;Q96EV8;Q96SB3;A7KAX9;O75781;Q9UK22;P21917;P35609;Q7Z6G8;O43665;O43566;Q9Y566;O43815;Q9NZI8;P04150;P62136;P05067;P46821;P49841;Q9H1R3;Q13614;Q8WZA2;O43166;P35580;P29475;Q9NVA2;P35611;O60890;O60299;Q16620;P07550;O75044;P25098;Q05682;O14908;Q14CM0}
	Pathogen[sseF O84951] interacts with 41 human partners:{Q9UQ16;Q15417;Q96Q42;Q9UPX8;Q9Y6D5;Q9ULV0;Q96EV8;Q96SB3;A7KAX9;O75781;Q9UK22;P21917;P35609;Q7Z6G8;O43665;O43566;Q9Y566;O43815;Q9NZI8;P04150;P62136;P05067;P46821;P49841;Q9H1R3;Q13614;Q8WZA2;O43166;P35580;P29475;Q9NVA2;P35611;O60890;O60299;Q16620;P07550;O75044;P25098;Q05682;O14908;Q14CM0}
	Pathogen[spiC P0CZ04] interacts with 41 human partners:{Q9UQ16;Q15417;Q96Q42;Q9UPX8;Q9Y6D5;Q9ULV0;Q96EV8;P14416;Q96SB3;A7KAX9;O75781;Q9UK22;P21917;P35609;Q7Z6G8;O43566;Q9Y566;O43815;P04150;P62136;P05067;P46821;P49841;Q9H1R3;Q13614;Q8WZA2;O43166;P35580;P29475;Q9NVA2;P35611;O60890;Q16620;P07550;O95886;O75044;P25098;Q05682;P21728;O14908;Q14CM0}
	Pathogen[pipB2 Q8ZMM8] interacts with 33 human partners:{Q9UQ16;Q96Q42;Q9UPX8;Q9Y6D5;Q9ULV0;Q96EV8;Q96SB3;A7KAX9;Q9UK22;P35609;Q7Z6G8;O43566;Q9Y566;O43815;P62136;P05067;P46821;P49841;Q9H1R3;Q13614;Q8WZA2;O43166;P35580;P29475;Q9NVA2;P35611;O60890;Q16620;O75044;P25098;Q05682;O14908;Q14CM0}
	Pathogen[sspH1 A4D0H6] interacts with 34 human partners:{Q9UQ16;Q96Q42;Q9UPX8;Q9Y6D5;Q9ULV0;Q96EV8;Q96SB3;A7KAX9;Q9UK22;P21917;P35609;Q7Z6G8;O43566;Q9Y566;P04150;P62136;P05067;P46821;P49841;Q9H1R3;Q13614;Q8WZA2;O43166;P35580;P29475;Q9NVA2;O60890;Q16620;P07550;O75044;P25098;Q05682;O14908;Q14CM0}
	Pathogen[sipC E1WAC8] interacts with 34 human partners:{Q9UQ16;Q96Q42;Q9UPX8;Q9Y6D5;Q9ULV0;Q96EV8;Q96SB3;A7KAX9;Q9UK22;P35609;Q7Z6G8;O43566;Q9Y566;O43815;P04150;P62136;P05067;P46821;P49841;Q9H1R3;Q13614;Q8WZA2;O43166;P35580;P29475;Q9NVA2;P35611;O60890;Q16620;O75044;P25098;Q05682;O14908;Q14CM0}
	Pathogen[sifA Q56061] interacts with 37 human partners:{Q9UQ16;Q15417;Q96Q42;Q9UPX8;Q9Y6D5;Q9ULV0;Q96EV8;Q96SB3;A7KAX9;Q9UK22;P21917;P35609;Q7Z6G8;O43566;Q9Y566;O43815;P04150;P62136;P05067;P46821;P49841;Q9H1R3;Q13614;Q8WZA2;O43166;P35580;P29475;Q9NVA2;P35611;O60890;O60299;Q16620;O75044;P25098;Q05682;O14908;Q14CM0}
	Pathogen[sipC P0CL47] interacts with 34 human partners:{Q9UQ16;Q96Q42;Q9UPX8;Q9Y6D5;Q9ULV0;Q96EV8;Q96SB3;A7KAX9;Q9UK22;P35609;Q7Z6G8;O43566;Q9Y566;O43815;P04150;P62136;P05067;P46821;P49841;Q9H1R3;Q13614;Q8WZA2;O43166;P35580;P29475;Q9NVA2;P35611;O60890;Q16620;O75044;P25098;Q05682;O14908;Q14CM0}
	Pathogen[sseL Q8ZNG2] interacts with 35 human partners:{Q9UQ16;Q96Q42;Q9UPX8;Q9Y6D5;Q9ULV0;Q96EV8;Q96SB3;A7KAX9;Q9UK22;P35609;Q7Z6G8;O43566;Q9Y566;O43815;Q9NZI8;P04150;P62136;P05067;P46821;P49841;Q9H1R3;Q13614;Q8WZA2;O43166;P35580;P29475;Q9NVA2;P35611;O60890;Q16620;O75044;P25098;Q05682;O14908;Q14CM0}
	Pathogen[sipB Q56134] interacts with 27 human partners:{Q9UQ16;Q96Q42;Q9UPX8;Q9Y6D5;Q9ULV0;Q96SB3;A7KAX9;Q9UK22;P35609;Q7Z6G8;Q9Y566;P62136;P05067;P49841;Q9H1R3;Q13614;Q8WZA2;O43166;P35580;Q9NVA2;O60890;Q16620;O75044;P25098;Q05682;O14908;Q14CM0}
	Pathogen[sopA Q8ZNR3] interacts with 42 human partners:{O00213;Q9UQ16;Q15417;Q96Q42;Q9UPX8;Q9Y6D5;Q9ULV0;Q96EV8;Q96SB3;A7KAX9;O75781;Q9UK22;P21917;P35609;Q7Z6G8;O43665;O43566;Q9Y566;O43815;Q9NZI8;P04150;P62136;P05067;P46821;P49841;Q9H1R3;Q13614;Q8WZA2;O43166;P35580;P29475;Q9NVA2;P35611;O60890;O60299;Q16620;P07550;O75044;P25098;Q05682;O14908;Q14CM0}
	Pathogen[sseJ Q9FD10] interacts with 34 human partners:{Q9UQ16;Q96Q42;Q9UPX8;Q9Y6D5;Q9ULV0;Q96EV8;Q96SB3;A7KAX9;Q9UK22;P21917;P35609;Q7Z6G8;O43566;Q9Y566;O43815;P62136;P05067;P46821;P49841;Q9H1R3;Q13614;Q8WZA2;O43166;P35580;P29475;Q9NVA2;P35611;O60890;Q16620;O75044;P25098;Q05682;O14908;Q14CM0}
	Pathogen[sseI Q8ZQ79] interacts with 34 human partners:{Q9UQ16;Q15417;Q96Q42;Q9UPX8;Q9Y6D5;Q9ULV0;Q96EV8;Q96SB3;A7KAX9;Q9UK22;P35609;Q7Z6G8;O43566;Q9Y566;O43815;P62136;P05067;P46821;P49841;Q9H1R3;Q13614;Q8WZA2;O43166;P35580;P29475;Q9NVA2;P35611;O60890;Q16620;O75044;P25098;Q05682;O14908;Q14CM0}
	Pathogen[sipA P0CL52] interacts with 41 human partners:{Q9UQ16;Q15417;Q96Q42;Q9UPX8;Q9Y6D5;Q9ULV0;Q96EV8;Q96SB3;A7KAX9;O75781;Q9UK22;P21917;P35609;Q7Z6G8;O43665;O43566;Q9Y566;O43815;Q9NZI8;P04150;P62136;P05067;P46821;P49841;Q9H1R3;Q13614;Q8WZA2;O43166;P35580;P29475;Q9NVA2;P35611;O60890;O60299;Q16620;P07550;O75044;P25098;Q05682;O14908;Q14CM0}
[Cluster 50]GO:0032437+C	cellular_component	[name] cuticular plate	[def] "A dense network of actin filaments found beneath the apical cell surface of hair cells, and into which stereocilia are inserted." [PMID
	Pathogen[sseG O84952] interacts with 3 human partners:{P02549;Q13813;Q01082}
	Pathogen[spvB P74846] interacts with 3 human partners:{P02549;Q13813;Q01082}
	Pathogen[spvC P0A2M9] interacts with 3 human partners:{P02549;Q13813;Q01082}
	Pathogen[sspH2 P0CE12] interacts with 3 human partners:{P02549;Q13813;Q01082}
	Pathogen[sopE O52623] interacts with 3 human partners:{P02549;Q13813;Q01082}
	Pathogen[sopE2 Q7CQD4] interacts with 3 human partners:{P02549;Q13813;Q01082}
	Pathogen[sopB O30916] interacts with 3 human partners:{P02549;Q13813;Q01082}
	Pathogen[sopA E1WGZ9] interacts with 3 human partners:{P02549;Q13813;Q01082}
	Pathogen[avrA E1WAB0] interacts with 3 human partners:{P02549;Q13813;Q01082}
	Pathogen[slrP Q8ZQQ2] interacts with 3 human partners:{P02549;Q13813;Q01082}
	Pathogen[sptP P74873] interacts with 3 human partners:{P02549;Q13813;Q01082}
	Pathogen[sipA E1WAC6] interacts with 3 human partners:{P02549;Q13813;Q01082}
	Pathogen[sseF O84951] interacts with 3 human partners:{P02549;Q13813;Q01082}
	Pathogen[spiC P0CZ04] interacts with 3 human partners:{P02549;Q13813;Q01082}
	Pathogen[pipB2 Q8ZMM8] interacts with 3 human partners:{P02549;Q13813;Q01082}
	Pathogen[sspH1 A4D0H6] interacts with 3 human partners:{P02549;Q13813;Q01082}
	Pathogen[sipC E1WAC8] interacts with 3 human partners:{P02549;Q13813;Q01082}
	Pathogen[sifA Q56061] interacts with 3 human partners:{P02549;Q13813;Q01082}
	Pathogen[sipC P0CL47] interacts with 3 human partners:{P02549;Q13813;Q01082}
	Pathogen[sseL Q8ZNG2] interacts with 3 human partners:{P02549;Q13813;Q01082}
	Pathogen[sipB Q56134] interacts with 3 human partners:{P02549;Q13813;Q01082}
	Pathogen[sopA Q8ZNR3] interacts with 3 human partners:{P02549;Q13813;Q01082}
	Pathogen[sseJ Q9FD10] interacts with 3 human partners:{P02549;Q13813;Q01082}
	Pathogen[sseI Q8ZQ79] interacts with 3 human partners:{P02549;Q13813;Q01082}
	Pathogen[sipA P0CL52] interacts with 3 human partners:{P02549;Q13813;Q01082}
[Cluster 51]GO:0009986+C	cellular_component	[name] cell surface	[def] "The external part of the cell wall and/or plasma membrane." [GOC
	Pathogen[sseG O84952] interacts with 76 human partners:{P11021;P01130;P09429;Q92752;Q9ULD6;Q96JY6;Q8IX30;P08138;Q02763;Q4VCS5;P04216;P50395;Q12846;Q9Y2M5;P08962;P11277;P26038;Q03135;Q10589;P78423;Q96QV1;P04629;Q12891;P01583;Q99466;P19397;Q04721;Q12955;P51681;Q9NZN1;P98155;P23443;P30530;Q13685;P54760;P36896;O00206;P11532;P05067;P13385;P54652;P02511;P36888;P56539;P04628;Q13873;P01730;Q9HC29;P19438;P11233;O94813;O43187;O75581;Q9Y5S1;P37023;P10721;P04792;P51636;Q16620;Q969F8;Q9Y696;O75330;P10912;P26842;P56705;P10809;O75334;O15078;P11142;Q9NPY3;O76027;P61073;P21802;P21926;P38646;P25445}
	Pathogen[spvB P74846] interacts with 81 human partners:{P11021;P01130;P09429;Q92752;P07237;Q9ULD6;Q8IX30;P08138;Q8N474;Q9H1J7;Q02763;Q4VCS5;P04216;P50395;Q12846;P07204;P11277;P26038;Q03135;Q10589;Q9ULI3;Q96QV1;P04629;Q12891;P01583;O00468;Q99466;P16144;Q04721;Q12955;P51681;P98155;P23443;P30530;P54760;P36896;Q9ULB1;P05556;O00206;P11532;P05067;P13385;P54652;P02511;P36888;P56539;P04628;Q13873;P01730;Q9HC29;P19438;P11233;O94813;O43187;O75581;Q8IWY4;Q9Y5S1;P10721;Q9P121;P04792;P51636;Q16620;Q969F8;Q92692;P10912;P26842;P07333;P56705;P10809;O75334;O15078;O00755;P11142;Q02246;Q9NPY3;O76027;P61073;P21802;P21926;Q9Y6F9;P25445}
	Pathogen[spvC P0A2M9] interacts with 70 human partners:{P01130;P09429;Q92752;Q9ULD6;Q96JY6;Q8IX30;P08138;Q02763;Q4VCS5;P04216;P50395;Q12846;Q9Y2M5;P08962;P11277;P26038;Q03135;Q10589;P78423;Q96QV1;P04629;Q12891;P01583;Q99466;P19397;Q04721;Q12955;P51681;Q9NZN1;P98155;P23443;P30530;Q13685;P54760;P36896;O00206;P11532;P05067;P13385;P36888;P56539;Q13873;P01730;Q9HC29;P19438;P11233;O94813;O43187;O75581;Q9Y5S1;P37023;P10721;P04792;P51636;Q16620;Q969F8;Q9Y696;P10912;P26842;P56705;P10809;O75334;O15078;P11142;Q9NPY3;P61073;P21802;P21926;P38646;P25445}
	Pathogen[sspH2 P0CE12] interacts with 61 human partners:{P01130;P09429;P07237;P30101;Q8IX30;P08138;Q9Y6N7;Q02763;Q4VCS5;P50395;Q12846;Q9Y2M5;P07204;P08962;P11277;P26038;Q03135;Q10589;Q96QV1;P04629;Q12891;Q99466;P54578;Q12955;P51681;P98155;P23443;Q9ULB1;P01137;O00206;P11532;P05067;P13385;P02511;P36888;P56539;P04628;P01730;Q9HC29;P11233;O94813;O43187;O75581;Q8IWY4;Q9Y5S1;P04792;P51636;Q16620;P26842;P56705;P10809;O15078;O00755;P11142;Q99523;Q9NPY3;P61073;P21802;P21926;P38646;P25445}
	Pathogen[sopE O52623] interacts with 66 human partners:{P01130;P09429;Q92752;Q9ULD6;Q96JY6;Q8IX30;P08138;Q8N474;Q02763;Q4VCS5;P04216;P50395;Q12846;Q9Y2M5;P08962;P11277;P26038;Q03135;Q10589;Q96QV1;P04629;Q12891;Q99466;Q04721;Q12955;P51681;Q9NZN1;P98155;P23443;P30530;Q13685;P54760;P36896;O00206;P11532;P05067;P13385;P07202;P36888;P56539;P04628;Q13873;Q9HC29;P11233;O94813;O43187;O75581;Q8IWY4;Q9Y5S1;P37023;P10721;P04792;P51636;Q16620;P10912;P26842;P07333;P56705;P10809;O15078;P11142;Q9NPY3;P61073;P21802;P21926;P25445}
	Pathogen[sopE2 Q7CQD4] interacts with 34 human partners:{P01130;Q02763;Q4VCS5;P50395;P11277;P26038;Q03135;Q10589;Q96QV1;P04629;Q99466;Q12955;P51681;P98155;P23443;P30530;O00206;P11532;P05067;P13385;P36888;P56539;Q9HC29;P11233;O94813;O43187;P04792;P51636;Q16620;P10809;O15078;P11142;P21802;P25445}
	Pathogen[sopB O30916] interacts with 54 human partners:{P01130;P09429;Q9ULD6;Q8IX30;P08138;Q02763;Q4VCS5;P04216;P50395;Q12846;P11277;P26038;Q03135;Q10589;P78423;Q96QV1;P04629;Q12891;P01583;Q99466;Q04721;Q12955;P51681;P98155;P23443;P30530;Q13685;P54760;P36896;O00206;P11532;P05067;P13385;P36888;P56539;Q9HC29;P11233;O94813;O43187;O75581;Q9Y5S1;P10721;P04792;P51636;Q16620;P26842;P10809;O15078;P11142;Q9NPY3;P61073;P21802;P21926;P25445}
	Pathogen[sopA E1WGZ9] interacts with 77 human partners:{P11021;P01130;P09429;Q92752;Q9ULD6;Q96JY6;Q8IX30;P08138;Q02763;Q4VCS5;P04216;P50395;Q12846;Q9Y2M5;P08962;P11277;P26038;Q03135;Q10589;P78423;Q96QV1;P04629;Q12891;P01583;Q99466;P19397;Q04721;Q12955;P51681;Q9NZN1;P98155;P23443;P30530;Q13685;P54760;P36896;O00206;P11532;P05067;P13385;P54652;P02511;P36888;P56539;P04628;Q13873;P01730;Q9HC29;P19438;P11233;O94813;O43187;O75581;Q9Y5S1;P37023;P10721;P04792;O60603;P51636;Q16620;Q969F8;Q9Y696;O75330;P10912;P26842;P56705;P10809;O75334;O15078;P11142;Q9NPY3;O76027;P61073;P21802;P21926;P38646;P25445}
	Pathogen[avrA E1WAB0] interacts with 59 human partners:{P11021;P01130;P09429;Q92752;Q9ULD6;Q8IX30;P08138;Q02763;Q4VCS5;P50395;Q12846;P08962;P11277;P26038;Q03135;Q10589;Q96QV1;P04629;Q12891;Q99466;Q04721;Q12955;P51681;P98155;P23443;P30530;P54760;P36896;P11532;P05067;P13385;P02511;P36888;P56539;P04628;Q13873;Q9HC29;P11233;O94813;O43187;O75581;Q9Y5S1;P10721;P04792;P51636;Q16620;P26842;P56705;P10809;O15078;O00755;P11142;Q9NPY3;P61073;P21802;P21926;P38646;Q9Y6F9;P25445}
	Pathogen[slrP Q8ZQQ2] interacts with 135 human partners:{P11021;P01130;P01266;P09429;Q92752;P07237;Q9ULD6;P30101;Q96JY6;Q13467;Q8IX30;P08138;Q8N474;Q9H1J7;P10600;Q9Y6N7;Q9HBD1;Q02763;Q4VCS5;P04216;P50395;Q12846;Q9Y2M5;P07204;P08962;P11277;P26038;O76076;Q03135;Q10589;Q9ULI3;Q9BS26;Q9ULW2;O95393;Q92633;P78423;P26718;O15455;P08648;Q15019;Q96QV1;P14735;P10276;P04629;Q12891;P13667;P01583;O00468;O00144;Q99466;Q9NZ94;P54578;Q03167;Q04721;P41586;Q9UHP7;Q12955;P51681;Q9NZN1;P98155;P12830;P23443;P30530;Q13685;P41221;P54760;P36896;P00813;Q9ULB1;Q6ZMJ2;P61812;P01127;Q6UXN8;P01137;O00206;P11532;P05067;P13385;Q9NRM6;P07202;Q13018;Q9ULV1;Q15465;P54652;P02511;P36888;P56539;P04628;Q13873;P56704;Q02643;P01730;Q9HC29;P19438;P11233;O94813;O43187;O75581;Q8IWY4;Q9Y5S1;P37023;P10721;Q9P121;P04792;O60603;P51636;Q16620;Q9Y696;Q92692;O75330;Q03405;P10912;P26842;Q29983;P02786;P07333;P56705;P10809;O75334;O15078;O00755;P11142;Q9UHC6;Q02246;P27797;Q99523;Q9NPY3;O76027;P61073;P21802;P21926;P38646;Q9Y6F9;P25445;Q6FHJ7}
	Pathogen[sptP P74873] interacts with 57 human partners:{P01130;Q92752;Q9ULD6;Q8IX30;P08138;Q02763;Q4VCS5;P50395;P07204;P08962;P11277;P26038;Q03135;Q10589;P78423;Q96QV1;P04629;Q12891;P01583;Q99466;Q12955;P51681;P98155;P23443;Q13685;P41221;P01127;O00206;P11532;P05067;P13385;P56539;P04628;Q13873;Q9HC29;P11233;O94813;O43187;O75581;Q8IWY4;Q9Y5S1;P10721;P04792;P51636;Q16620;Q969F8;P26842;P56705;P10809;O15078;O00755;P11142;Q9NPY3;P61073;P21802;P21926;P25445}
	Pathogen[sipA E1WAC6] interacts with 76 human partners:{P11021;P01130;P09429;Q92752;Q9ULD6;Q96JY6;Q8IX30;P08138;Q02763;Q4VCS5;P04216;P50395;Q12846;Q9Y2M5;P08962;P11277;P26038;Q03135;Q10589;P78423;Q96QV1;P04629;Q12891;P01583;Q99466;P19397;Q04721;Q12955;P51681;Q9NZN1;P98155;P23443;P30530;Q13685;P54760;P36896;O00206;P11532;P05067;P13385;P54652;P02511;P36888;P56539;P04628;Q13873;P01730;Q9HC29;P19438;P11233;O94813;O43187;O75581;Q9Y5S1;P37023;P10721;P04792;P51636;Q16620;Q969F8;Q9Y696;O75330;P10912;P26842;P56705;P10809;O75334;O15078;P11142;Q9NPY3;O76027;P61073;P21802;P21926;P38646;P25445}
	Pathogen[sseF O84951] interacts with 76 human partners:{P11021;P01130;P09429;Q92752;Q9ULD6;Q96JY6;Q8IX30;P08138;Q02763;Q4VCS5;P04216;P50395;Q12846;Q9Y2M5;P08962;P11277;P26038;Q03135;Q10589;P78423;Q96QV1;P04629;Q12891;P01583;Q99466;P19397;Q04721;Q12955;P51681;Q9NZN1;P98155;P23443;P30530;Q13685;P54760;P36896;O00206;P11532;P05067;P13385;P54652;P02511;P36888;P56539;P04628;Q13873;P01730;Q9HC29;P19438;P11233;O94813;O43187;O75581;Q9Y5S1;P37023;P10721;P04792;P51636;Q16620;Q969F8;Q9Y696;O75330;P10912;P26842;P56705;P10809;O75334;O15078;P11142;Q9NPY3;O76027;P61073;P21802;P21926;P38646;P25445}
	Pathogen[spiC P0CZ04] interacts with 93 human partners:{P11021;P01130;P09429;P07237;Q9ULD6;P30101;Q8IX30;P08138;Q8N474;Q02763;Q4VCS5;P04216;P50395;Q12846;Q9Y2M5;P07204;P08962;P11277;P26038;Q03135;Q10589;P78423;Q96QV1;P04629;Q12891;P30040;P01583;O00468;Q99466;P19397;P16144;Q04721;Q12955;P51681;Q9NZN1;P98155;P23443;P30530;Q13685;P54760;P36896;Q9ULB1;O00206;P11532;P05067;P13385;P54652;P02511;P36888;P56539;P04628;Q13873;P01730;Q9HC29;P19438;P11233;O94813;O43187;O75581;Q8IWY4;Q9Y5S1;P37023;P10721;Q9P121;P04792;P51636;Q13368;Q16620;Q969F8;Q92692;O75330;Q03405;P10912;P26842;P22303;P07333;P56705;P10809;O75334;O15078;Q14168;O00755;P11142;Q02246;P25025;Q9NPY3;O76027;P61073;P21802;P21926;P38646;Q9Y6F9;P25445}
	Pathogen[pipB2 Q8ZMM8] interacts with 52 human partners:{P01130;P09429;Q9ULD6;P08138;Q02763;Q4VCS5;P50395;Q12846;P08962;P11277;P26038;Q03135;Q10589;Q96QV1;P04629;Q99466;Q12955;P51681;P98155;P23443;P30530;Q13685;P54760;P36896;O00206;P11532;P05067;P13385;P02511;P36888;P56539;Q9HC29;P11233;O94813;O43187;Q9Y5S1;P10721;P04792;P51636;Q16620;P26842;P56705;P10809;O75334;O15078;P11142;Q9NPY3;O76027;P61073;P21802;P21926;P25445}
	Pathogen[sspH1 A4D0H6] interacts with 60 human partners:{P01130;Q92752;Q9ULD6;Q8IX30;P08138;Q02763;Q4VCS5;P04216;P50395;Q12846;P08962;P11277;P26038;Q03135;Q10589;P78423;Q96QV1;P04629;Q12891;P01583;Q99466;P19397;Q04721;Q12955;P51681;P98155;P23443;P30530;Q13685;P36896;O00206;P11532;P05067;P13385;P36888;P56539;Q13873;Q9HC29;P11233;O94813;O43187;O75581;Q9Y5S1;P10721;P04792;P51636;Q16620;Q969F8;Q9Y696;P26842;P56705;P10809;O15078;P11142;Q9NPY3;P61073;P21802;P21926;P38646;P25445}
	Pathogen[sipC E1WAC8] interacts with 57 human partners:{P01130;P09429;Q92752;Q9ULD6;Q96JY6;Q8IX30;P08138;Q02763;Q4VCS5;P50395;Q12846;Q9Y2M5;P08962;P11277;P26038;Q03135;Q96QV1;P04629;Q12891;Q99466;Q04721;Q12955;P51681;Q9NZN1;P98155;P23443;P30530;P54760;P36896;O00206;P11532;P05067;P13385;P36888;P56539;Q13873;Q9HC29;P11233;O94813;O43187;O75581;Q9Y5S1;P10721;P04792;P51636;Q16620;P10912;P26842;P56705;P10809;O15078;P11142;Q9NPY3;P61073;P21802;P21926;P25445}
	Pathogen[sifA Q56061] interacts with 74 human partners:{P11021;P01130;P09429;Q92752;Q9ULD6;Q96JY6;Q8IX30;P08138;Q02763;Q4VCS5;P04216;P50395;Q12846;Q9Y2M5;P08962;P11277;P26038;O76076;Q03135;Q10589;P78423;Q96QV1;P04629;Q12891;P01583;Q99466;Q04721;Q12955;P51681;Q9NZN1;P98155;P23443;P30530;Q13685;P54760;P36896;O00206;P11532;P05067;P13385;P02511;P36888;P56539;P04628;Q13873;Q9HC29;P11233;O94813;O43187;O75581;Q8IWY4;Q9Y5S1;P37023;P10721;P04792;P51636;Q16620;Q9Y696;O75330;P10912;P26842;P07333;P56705;P10809;O75334;O15078;P11142;Q9NPY3;O76027;P61073;P21802;P21926;P38646;P25445}
	Pathogen[sipC P0CL47] interacts with 57 human partners:{P01130;P09429;Q92752;Q9ULD6;Q96JY6;Q8IX30;P08138;Q02763;Q4VCS5;P50395;Q12846;Q9Y2M5;P08962;P11277;P26038;Q03135;Q96QV1;P04629;Q12891;Q99466;Q04721;Q12955;P51681;Q9NZN1;P98155;P23443;P30530;P54760;P36896;O00206;P11532;P05067;P13385;P36888;P56539;Q13873;Q9HC29;P11233;O94813;O43187;O75581;Q9Y5S1;P10721;P04792;P51636;Q16620;P10912;P26842;P56705;P10809;O15078;P11142;Q9NPY3;P61073;P21802;P21926;P25445}
	Pathogen[sseL Q8ZNG2] interacts with 65 human partners:{P11021;P01130;P09429;Q92752;Q9ULD6;Q96JY6;Q8IX30;P08138;Q02763;Q4VCS5;P04216;P50395;Q12846;Q9Y2M5;P11277;P26038;Q03135;Q10589;Q96QV1;P04629;Q12891;Q99466;Q04721;Q12955;P51681;Q9NZN1;P98155;P23443;P30530;Q13685;P54760;P36896;O00206;P11532;P05067;P13385;P02511;P36888;P56539;P04628;Q13873;Q9HC29;P19438;P11233;O94813;O43187;O75581;Q9Y5S1;P37023;P10721;P04792;P51636;Q16620;P10912;P26842;P56705;P10809;O75334;O15078;P11142;Q9NPY3;P61073;P21802;P21926;P25445}
	Pathogen[sipB Q56134] interacts with 51 human partners:{P01130;Q92752;Q8IX30;P08138;Q02763;Q4VCS5;P50395;Q12846;P08962;P11277;P26038;Q03135;Q10589;P78423;O15455;Q96QV1;P04629;Q99466;Q04721;Q12955;P51681;P98155;P23443;P30530;Q13685;O00206;P11532;P05067;P13385;Q13018;P36888;P56539;Q9HC29;P19438;P11233;O43187;O75581;Q9Y5S1;P10721;P04792;P51636;Q16620;P10912;P26842;P10809;O15078;Q9NPY3;P61073;P21802;P21926;P25445}
	Pathogen[sopA Q8ZNR3] interacts with 77 human partners:{P11021;P01130;P09429;Q92752;Q9ULD6;Q96JY6;Q8IX30;P08138;Q02763;Q4VCS5;P04216;P50395;Q12846;Q9Y2M5;P08962;P11277;P26038;Q03135;Q10589;P78423;Q96QV1;P04629;Q12891;P01583;Q99466;P19397;Q04721;Q12955;P51681;Q9NZN1;P98155;P23443;P30530;Q13685;P54760;P36896;O00206;P11532;P05067;P13385;P54652;P02511;P36888;P56539;P04628;Q13873;P01730;Q9HC29;P19438;P11233;O94813;O43187;O75581;Q9Y5S1;P37023;P10721;P04792;O60603;P51636;Q16620;Q969F8;Q9Y696;O75330;P10912;P26842;P56705;P10809;O75334;O15078;P11142;Q9NPY3;O76027;P61073;P21802;P21926;P38646;P25445}
	Pathogen[sseJ Q9FD10] interacts with 59 human partners:{P11021;P01130;P09429;Q92752;Q9ULD6;Q8IX30;P08138;Q02763;Q4VCS5;P04216;P50395;Q12846;P08962;P11277;P26038;Q03135;Q10589;Q96QV1;P04629;Q12891;Q99466;Q04721;Q12955;P51681;P98155;P23443;P30530;P54760;P36896;P11532;P05067;P13385;P02511;P36888;P56539;P04628;Q13873;Q9HC29;P11233;O94813;O43187;O75581;Q8IWY4;Q9Y5S1;P10721;P04792;P51636;Q16620;P26842;P56705;P10809;O15078;P11142;Q9NPY3;P61073;P21802;P21926;P38646;P25445}
	Pathogen[sseI Q8ZQ79] interacts with 61 human partners:{P11021;P01130;P09429;Q92752;Q9ULD6;Q8IX30;P08138;Q9Y6N7;Q02763;Q4VCS5;P50395;Q9Y2M5;P08962;P11277;P26038;Q03135;Q10589;Q96QV1;P04629;Q99466;Q04721;Q12955;P51681;Q9NZN1;P98155;P23443;P30530;Q13685;P54760;P36896;Q9ULB1;O00206;P11532;P05067;P13385;P02511;P36888;P56539;P04628;Q13873;Q9HC29;P11233;O94813;O43187;O75581;Q9Y5S1;P10721;P04792;P51636;Q16620;P26842;P56705;P10809;O15078;P11142;Q9NPY3;P61073;P21802;P21926;P38646;P25445}
	Pathogen[sipA P0CL52] interacts with 76 human partners:{P11021;P01130;P09429;Q92752;Q9ULD6;Q96JY6;Q8IX30;P08138;Q02763;Q4VCS5;P04216;P50395;Q12846;Q9Y2M5;P08962;P11277;P26038;Q03135;Q10589;P78423;Q96QV1;P04629;Q12891;P01583;Q99466;P19397;Q04721;Q12955;P51681;Q9NZN1;P98155;P23443;P30530;Q13685;P54760;P36896;O00206;P11532;P05067;P13385;P54652;P02511;P36888;P56539;P04628;Q13873;P01730;Q9HC29;P19438;P11233;O94813;O43187;O75581;Q9Y5S1;P37023;P10721;P04792;P51636;Q16620;Q969F8;Q9Y696;O75330;P10912;P26842;P56705;P10809;O75334;O15078;P11142;Q9NPY3;O76027;P61073;P21802;P21926;P38646;P25445}
[Cluster 52]GO:0016013+C	cellular_component	[name] syntrophin complex	[def] "A protein complex that includes alpha-, beta1-, beta2-syntrophins and syntrophin-like proteins_ the syntrophin complex binds to the second half of the carboxy-terminal domain of dystrophin_ also associates with neuronal nitric oxide synthase." [http
	Pathogen[sseG O84952] interacts with 2 human partners:{Q9NSN8;Q9NY99}
	Pathogen[spvB P74846] interacts with 2 human partners:{Q9NSN8;Q9NY99}
	Pathogen[spvC P0A2M9] interacts with 2 human partners:{Q9NSN8;Q9NY99}
	Pathogen[sspH2 P0CE12] interacts with 2 human partners:{Q9NSN8;Q9NY99}
	Pathogen[sopE O52623] interacts with 2 human partners:{Q9NSN8;Q9NY99}
	Pathogen[sopE2 Q7CQD4] interacts with 2 human partners:{Q9NSN8;Q9NY99}
	Pathogen[sopB O30916] interacts with 2 human partners:{Q9NSN8;Q9NY99}
	Pathogen[sopA E1WGZ9] interacts with 2 human partners:{Q9NSN8;Q9NY99}
	Pathogen[avrA E1WAB0] interacts with 2 human partners:{Q9NSN8;Q9NY99}
	Pathogen[slrP Q8ZQQ2] interacts with 2 human partners:{Q9NSN8;Q9NY99}
	Pathogen[sptP P74873] interacts with 2 human partners:{Q9NSN8;Q9NY99}
	Pathogen[sipA E1WAC6] interacts with 2 human partners:{Q9NSN8;Q9NY99}
	Pathogen[sseF O84951] interacts with 2 human partners:{Q9NSN8;Q9NY99}
	Pathogen[spiC P0CZ04] interacts with 2 human partners:{Q9NSN8;Q9NY99}
	Pathogen[pipB2 Q8ZMM8] interacts with 2 human partners:{Q9NSN8;Q9NY99}
	Pathogen[sspH1 A4D0H6] interacts with 2 human partners:{Q9NSN8;Q9NY99}
	Pathogen[sipC E1WAC8] interacts with 2 human partners:{Q9NSN8;Q9NY99}
	Pathogen[sifA Q56061] interacts with 2 human partners:{Q9NSN8;Q9NY99}
	Pathogen[sipC P0CL47] interacts with 2 human partners:{Q9NSN8;Q9NY99}
	Pathogen[sseL Q8ZNG2] interacts with 2 human partners:{Q9NSN8;Q9NY99}
	Pathogen[sipB Q56134] interacts with 2 human partners:{Q9NSN8;Q9NY99}
	Pathogen[sopA Q8ZNR3] interacts with 2 human partners:{Q9NSN8;Q9NY99}
	Pathogen[sseJ Q9FD10] interacts with 2 human partners:{Q9NSN8;Q9NY99}
	Pathogen[sseI Q8ZQ79] interacts with 2 human partners:{Q9NSN8;Q9NY99}
	Pathogen[sipA P0CL52] interacts with 2 human partners:{Q9NSN8;Q9NY99}
[Cluster 53]GO:0031224+C	cellular_component	[name] intrinsic to membrane	[def] "Located in a membrane such that some covalently attached portion of the gene product, for example part of a peptide sequence or some other covalently attached group such as a GPI anchor, spans or is embedded in one or both leaflets of the membrane." [GOC
	Pathogen[sseG O84952] interacts with 2 human partners:{P63092;Q9NZN1}
	Pathogen[spvB P74846] interacts with 1 human partners:{P63092}
	Pathogen[spvC P0A2M9] interacts with 2 human partners:{P63092;Q9NZN1}
	Pathogen[sspH2 P0CE12] interacts with 1 human partners:{P63092}
	Pathogen[sopE O52623] interacts with 2 human partners:{P63092;Q9NZN1}
	Pathogen[sopE2 Q7CQD4] interacts with 1 human partners:{P63092}
	Pathogen[sopB O30916] interacts with 1 human partners:{P63092}
	Pathogen[sopA E1WGZ9] interacts with 3 human partners:{P63092;Q9NZN1;O60603}
	Pathogen[avrA E1WAB0] interacts with 1 human partners:{P63092}
	Pathogen[slrP Q8ZQQ2] interacts with 3 human partners:{P63092;Q9NZN1;O60603}
	Pathogen[sptP P74873] interacts with 1 human partners:{P63092}
	Pathogen[sipA E1WAC6] interacts with 2 human partners:{P63092;Q9NZN1}
	Pathogen[sseF O84951] interacts with 2 human partners:{P63092;Q9NZN1}
	Pathogen[spiC P0CZ04] interacts with 2 human partners:{P63092;Q9NZN1}
	Pathogen[pipB2 Q8ZMM8] interacts with 1 human partners:{P63092}
	Pathogen[sspH1 A4D0H6] interacts with 1 human partners:{P63092}
	Pathogen[sipC E1WAC8] interacts with 2 human partners:{P63092;Q9NZN1}
	Pathogen[sifA Q56061] interacts with 2 human partners:{P63092;Q9NZN1}
	Pathogen[sipC P0CL47] interacts with 2 human partners:{P63092;Q9NZN1}
	Pathogen[sseL Q8ZNG2] interacts with 2 human partners:{P63092;Q9NZN1}
	Pathogen[sipB Q56134] interacts with 1 human partners:{P63092}
	Pathogen[sopA Q8ZNR3] interacts with 3 human partners:{P63092;Q9NZN1;O60603}
	Pathogen[sseJ Q9FD10] interacts with 1 human partners:{P63092}
	Pathogen[sseI Q8ZQ79] interacts with 2 human partners:{P63092;Q9NZN1}
	Pathogen[sipA P0CL52] interacts with 2 human partners:{P63092;Q9NZN1}
[Cluster 54]GO:0043209+C	cellular_component	[name] myelin sheath	[def] "An electrically insulating fatty layer that surrounds the axons of many neurons. It is an outgrowth of glial cells
	Pathogen[sseG O84952] interacts with 4 human partners:{P10415;Q96A65;P04350;Q8TAM6}
	Pathogen[spvB P74846] interacts with 4 human partners:{Q96A65;P04350;Q8TAM6;Q02246}
	Pathogen[spvC P0A2M9] interacts with 4 human partners:{P10415;Q96A65;P04350;Q8TAM6}
	Pathogen[sspH2 P0CE12] interacts with 2 human partners:{Q96A65;P04350}
	Pathogen[sopE O52623] interacts with 3 human partners:{Q96A65;P04350;Q8TAM6}
	Pathogen[sopE2 Q7CQD4] interacts with 2 human partners:{Q96A65;P04350}
	Pathogen[sopB O30916] interacts with 3 human partners:{Q96A65;P04350;Q8TAM6}
	Pathogen[sopA E1WGZ9] interacts with 4 human partners:{P10415;Q96A65;P04350;Q8TAM6}
	Pathogen[avrA E1WAB0] interacts with 3 human partners:{Q96A65;P04350;Q8TAM6}
	Pathogen[slrP Q8ZQQ2] interacts with 8 human partners:{Q9BXM0;Q9NQC3;P10415;Q96A65;P04350;Q8TAM6;Q02246;P20916}
	Pathogen[sptP P74873] interacts with 4 human partners:{P10415;Q96A65;P04350;Q8TAM6}
	Pathogen[sipA E1WAC6] interacts with 4 human partners:{P10415;Q96A65;P04350;Q8TAM6}
	Pathogen[sseF O84951] interacts with 4 human partners:{P10415;Q96A65;P04350;Q8TAM6}
	Pathogen[spiC P0CZ04] interacts with 4 human partners:{Q96A65;P04350;Q8TAM6;Q02246}
	Pathogen[pipB2 Q8ZMM8] interacts with 3 human partners:{Q96A65;P04350;Q8TAM6}
	Pathogen[sspH1 A4D0H6] interacts with 4 human partners:{P10415;Q96A65;P04350;Q8TAM6}
	Pathogen[sipC E1WAC8] interacts with 3 human partners:{P10415;Q96A65;P04350}
	Pathogen[sifA Q56061] interacts with 4 human partners:{P10415;Q96A65;P04350;Q8TAM6}
	Pathogen[sipC P0CL47] interacts with 3 human partners:{P10415;Q96A65;P04350}
	Pathogen[sseL Q8ZNG2] interacts with 4 human partners:{P10415;Q96A65;P04350;Q8TAM6}
	Pathogen[sipB Q56134] interacts with 1 human partners:{P04350}
	Pathogen[sopA Q8ZNR3] interacts with 4 human partners:{P10415;Q96A65;P04350;Q8TAM6}
	Pathogen[sseJ Q9FD10] interacts with 3 human partners:{Q96A65;P04350;Q8TAM6}
	Pathogen[sseI Q8ZQ79] interacts with 3 human partners:{Q96A65;P04350;Q8TAM6}
	Pathogen[sipA P0CL52] interacts with 4 human partners:{P10415;Q96A65;P04350;Q8TAM6}
[Cluster 55]GO:0034361+C	cellular_component	[name] very-low-density lipoprotein particle	[def] "A triglyceride-rich lipoprotein particle that is typically composed of APOB100, APOE and APOCs and has a density of about 1.006 g/ml and a diameter of between 20-80 nm. It is found in blood and transports endogenous products (newly synthesized cholesterol and triglycerides) from the liver." [GOC
	Pathogen[sseG O84952] interacts with 1 human partners:{P98155}
	Pathogen[spvB P74846] interacts with 1 human partners:{P98155}
	Pathogen[spvC P0A2M9] interacts with 1 human partners:{P98155}
	Pathogen[sspH2 P0CE12] interacts with 1 human partners:{P98155}
	Pathogen[sopE O52623] interacts with 1 human partners:{P98155}
	Pathogen[sopE2 Q7CQD4] interacts with 1 human partners:{P98155}
	Pathogen[sopB O30916] interacts with 1 human partners:{P98155}
	Pathogen[sopA E1WGZ9] interacts with 1 human partners:{P98155}
	Pathogen[avrA E1WAB0] interacts with 1 human partners:{P98155}
	Pathogen[slrP Q8ZQQ2] interacts with 2 human partners:{P98155;P02649}
	Pathogen[sptP P74873] interacts with 1 human partners:{P98155}
	Pathogen[sipA E1WAC6] interacts with 1 human partners:{P98155}
	Pathogen[sseF O84951] interacts with 1 human partners:{P98155}
	Pathogen[spiC P0CZ04] interacts with 1 human partners:{P98155}
	Pathogen[pipB2 Q8ZMM8] interacts with 1 human partners:{P98155}
	Pathogen[sspH1 A4D0H6] interacts with 1 human partners:{P98155}
	Pathogen[sipC E1WAC8] interacts with 1 human partners:{P98155}
	Pathogen[sifA Q56061] interacts with 1 human partners:{P98155}
	Pathogen[sipC P0CL47] interacts with 1 human partners:{P98155}
	Pathogen[sseL Q8ZNG2] interacts with 1 human partners:{P98155}
	Pathogen[sipB Q56134] interacts with 1 human partners:{P98155}
	Pathogen[sopA Q8ZNR3] interacts with 1 human partners:{P98155}
	Pathogen[sseJ Q9FD10] interacts with 1 human partners:{P98155}
	Pathogen[sseI Q8ZQ79] interacts with 1 human partners:{P98155}
	Pathogen[sipA P0CL52] interacts with 1 human partners:{P98155}
[Cluster 56]GO:0005776+C	cellular_component	[name] autophagic vacuole	[def] "A double-membrane-bounded compartment in which endogenous cellular material is sequestered_ known as autophagosome in yeast." [ISBN
	Pathogen[sseG O84952] interacts with 12 human partners:{Q676U5;Q8IZQ1;O75385;Q96A56;Q9BQS8;Q9H492;O95166;Q14596;Q9C0C7;Q9H1Y0;Q9Y4P8;Q8IXH6}
	Pathogen[spvB P74846] interacts with 10 human partners:{Q676U5;Q8IZQ1;O75385;Q96A56;Q9H492;O95166;Q14596;Q9C0C7;Q9Y4P8;Q8IXH6}
	Pathogen[spvC P0A2M9] interacts with 10 human partners:{Q676U5;Q8IZQ1;O75385;Q96A56;Q9BQS8;Q9H492;O95166;Q14596;Q9C0C7;Q9Y4P8}
	Pathogen[sspH2 P0CE12] interacts with 6 human partners:{Q676U5;Q8IZQ1;O75385;Q14596;Q9C0C7;Q9Y4P8}
	Pathogen[sopE O52623] interacts with 7 human partners:{Q676U5;Q8IZQ1;O75385;Q9BQS8;Q14596;Q9C0C7;Q9Y4P8}
	Pathogen[sopE2 Q7CQD4] interacts with 3 human partners:{O75385;Q14596;Q9C0C7}
	Pathogen[sopB O30916] interacts with 7 human partners:{Q676U5;Q8IZQ1;O75385;Q9BQS8;Q14596;Q9C0C7;Q9Y4P8}
	Pathogen[sopA E1WGZ9] interacts with 12 human partners:{Q676U5;Q8IZQ1;O75385;Q96A56;Q9BQS8;Q9H492;O95166;Q14596;Q9C0C7;Q9H1Y0;Q9Y4P8;Q8IXH6}
	Pathogen[avrA E1WAB0] interacts with 9 human partners:{Q676U5;Q8IZQ1;O75385;Q96A56;Q9H492;Q14596;Q9C0C7;Q9Y4P8;Q8IXH6}
	Pathogen[slrP Q8ZQQ2] interacts with 15 human partners:{Q676U5;Q13286;Q9BXW4;Q8IZQ1;O75385;P42858;Q96A56;Q9BQS8;Q9H492;O95166;Q14596;Q9C0C7;Q9Y4P8;Q8IXH6;Q9H0R8}
	Pathogen[sptP P74873] interacts with 6 human partners:{Q676U5;Q8IZQ1;O75385;Q14596;Q9C0C7;Q9Y4P8}
	Pathogen[sipA E1WAC6] interacts with 12 human partners:{Q676U5;Q8IZQ1;O75385;Q96A56;Q9BQS8;Q9H492;O95166;Q14596;Q9C0C7;Q9H1Y0;Q9Y4P8;Q8IXH6}
	Pathogen[sseF O84951] interacts with 12 human partners:{Q676U5;Q8IZQ1;O75385;Q96A56;Q9BQS8;Q9H492;O95166;Q14596;Q9C0C7;Q9H1Y0;Q9Y4P8;Q8IXH6}
	Pathogen[spiC P0CZ04] interacts with 13 human partners:{Q676U5;Q8IZQ1;O75385;Q96A56;Q9BQS8;Q9H492;P60520;O95166;Q14596;Q9C0C7;Q9H1Y0;Q9Y4P8;Q8IXH6}
	Pathogen[pipB2 Q8ZMM8] interacts with 8 human partners:{Q676U5;Q8IZQ1;O75385;Q9BQS8;Q9H492;Q14596;Q9C0C7;Q9Y4P8}
	Pathogen[sspH1 A4D0H6] interacts with 8 human partners:{Q676U5;Q8IZQ1;O75385;Q96A56;O95166;Q14596;Q9C0C7;Q9Y4P8}
	Pathogen[sipC E1WAC8] interacts with 6 human partners:{Q676U5;Q8IZQ1;O75385;Q14596;Q9C0C7;Q9Y4P8}
	Pathogen[sifA Q56061] interacts with 11 human partners:{Q676U5;Q8IZQ1;O75385;Q96A56;Q9BQS8;Q9H492;O95166;Q14596;Q9C0C7;Q9Y4P8;Q8IXH6}
	Pathogen[sipC P0CL47] interacts with 6 human partners:{Q676U5;Q8IZQ1;O75385;Q14596;Q9C0C7;Q9Y4P8}
	Pathogen[sseL Q8ZNG2] interacts with 9 human partners:{Q676U5;Q8IZQ1;O75385;Q9BQS8;Q9H492;Q14596;Q9C0C7;Q9Y4P8;Q8IXH6}
	Pathogen[sipB Q56134] interacts with 6 human partners:{Q676U5;Q8IZQ1;O75385;Q14596;Q9C0C7;Q9Y4P8}
	Pathogen[sopA Q8ZNR3] interacts with 12 human partners:{Q676U5;Q8IZQ1;O75385;Q96A56;Q9BQS8;Q9H492;O95166;Q14596;Q9C0C7;Q9H1Y0;Q9Y4P8;Q8IXH6}
	Pathogen[sseJ Q9FD10] interacts with 10 human partners:{Q676U5;Q8IZQ1;O75385;Q96A56;Q9H492;O95166;Q14596;Q9C0C7;Q9Y4P8;Q8IXH6}
	Pathogen[sseI Q8ZQ79] interacts with 10 human partners:{Q676U5;Q8IZQ1;O75385;Q96A56;Q9BQS8;Q9H492;Q14596;Q9C0C7;Q9Y4P8;Q8IXH6}
	Pathogen[sipA P0CL52] interacts with 12 human partners:{Q676U5;Q8IZQ1;O75385;Q96A56;Q9BQS8;Q9H492;O95166;Q14596;Q9C0C7;Q9H1Y0;Q9Y4P8;Q8IXH6}
[Cluster 57]GO:0043229+C	cellular_component	[name] intracellular organelle	[def] "Organized structure of distinctive morphology and function, occurring within the cell. Includes the nucleus, mitochondria, plastids, vacuoles, vesicles, ribosomes and the cytoskeleton. Excludes the plasma membrane." [GOC
	Pathogen[sseG O84952] interacts with 3 human partners:{Q9BZR8;P21579;P20336}
	Pathogen[spvB P74846] interacts with 3 human partners:{Q9BZR8;P21579;P20336}
	Pathogen[spvC P0A2M9] interacts with 3 human partners:{Q9BZR8;P21579;P20336}
	Pathogen[sspH2 P0CE12] interacts with 3 human partners:{Q9BZR8;P21579;P20336}
	Pathogen[sopE O52623] interacts with 3 human partners:{Q9BZR8;P21579;P20336}
	Pathogen[sopE2 Q7CQD4] interacts with 2 human partners:{Q9BZR8;P20336}
	Pathogen[sopB O30916] interacts with 3 human partners:{Q9BZR8;P21579;P20336}
	Pathogen[sopA E1WGZ9] interacts with 3 human partners:{Q9BZR8;P21579;P20336}
	Pathogen[avrA E1WAB0] interacts with 3 human partners:{Q9BZR8;P21579;P20336}
	Pathogen[slrP Q8ZQQ2] interacts with 5 human partners:{Q16623;P08247;Q9BZR8;P21579;P20336}
	Pathogen[sptP P74873] interacts with 3 human partners:{Q9BZR8;P21579;P20336}
	Pathogen[sipA E1WAC6] interacts with 3 human partners:{Q9BZR8;P21579;P20336}
	Pathogen[sseF O84951] interacts with 3 human partners:{Q9BZR8;P21579;P20336}
	Pathogen[spiC P0CZ04] interacts with 3 human partners:{Q9BZR8;P21579;P20336}
	Pathogen[pipB2 Q8ZMM8] interacts with 3 human partners:{Q9BZR8;P21579;P20336}
	Pathogen[sspH1 A4D0H6] interacts with 3 human partners:{Q9BZR8;P21579;P20336}
	Pathogen[sipC E1WAC8] interacts with 3 human partners:{Q9BZR8;P21579;P20336}
	Pathogen[sifA Q56061] interacts with 3 human partners:{Q9BZR8;P21579;P20336}
	Pathogen[sipC P0CL47] interacts with 3 human partners:{Q9BZR8;P21579;P20336}
	Pathogen[sseL Q8ZNG2] interacts with 3 human partners:{Q9BZR8;P21579;P20336}
	Pathogen[sipB Q56134] interacts with 3 human partners:{Q9BZR8;P21579;P20336}
	Pathogen[sopA Q8ZNR3] interacts with 3 human partners:{Q9BZR8;P21579;P20336}
	Pathogen[sseJ Q9FD10] interacts with 3 human partners:{Q9BZR8;P21579;P20336}
	Pathogen[sseI Q8ZQ79] interacts with 3 human partners:{Q9BZR8;P21579;P20336}
	Pathogen[sipA P0CL52] interacts with 3 human partners:{Q9BZR8;P21579;P20336}
[Cluster 58]GO:0000779+C	cellular_component	[name] condensed chromosome, centromeric region	[def] "The region of a condensed chromosome that includes the centromere and associated proteins, including the kinetochore. In monocentric chromosomes, this region corresponds to a single area of the chromosome, whereas in holocentric chromosomes, it is evenly distributed along the chromosome." [GOC
	Pathogen[sseG O84952] interacts with 3 human partners:{Q96GD4;Q5FBB7;Q02224}
	Pathogen[spvB P74846] interacts with 3 human partners:{Q96GD4;Q5FBB7;Q02224}
	Pathogen[spvC P0A2M9] interacts with 2 human partners:{Q96GD4;Q02224}
	Pathogen[sspH2 P0CE12] interacts with 3 human partners:{Q96GD4;Q5FBB7;Q02224}
	Pathogen[sopE O52623] interacts with 2 human partners:{Q96GD4;Q02224}
	Pathogen[sopE2 Q7CQD4] interacts with 2 human partners:{Q96GD4;Q02224}
	Pathogen[sopB O30916] interacts with 2 human partners:{Q96GD4;Q02224}
	Pathogen[sopA E1WGZ9] interacts with 3 human partners:{Q96GD4;Q5FBB7;Q02224}
	Pathogen[avrA E1WAB0] interacts with 3 human partners:{Q96GD4;Q5FBB7;Q02224}
	Pathogen[slrP Q8ZQQ2] interacts with 3 human partners:{Q96GD4;Q5FBB7;Q02224}
	Pathogen[sptP P74873] interacts with 3 human partners:{Q96GD4;Q5FBB7;Q02224}
	Pathogen[sipA E1WAC6] interacts with 3 human partners:{Q96GD4;Q5FBB7;Q02224}
	Pathogen[sseF O84951] interacts with 3 human partners:{Q96GD4;Q5FBB7;Q02224}
	Pathogen[spiC P0CZ04] interacts with 3 human partners:{Q96GD4;Q5FBB7;Q02224}
	Pathogen[pipB2 Q8ZMM8] interacts with 2 human partners:{Q96GD4;Q02224}
	Pathogen[sspH1 A4D0H6] interacts with 3 human partners:{Q96GD4;Q5FBB7;Q02224}
	Pathogen[sipC E1WAC8] interacts with 2 human partners:{Q96GD4;Q02224}
	Pathogen[sifA Q56061] interacts with 3 human partners:{Q96GD4;Q5FBB7;Q02224}
	Pathogen[sipC P0CL47] interacts with 2 human partners:{Q96GD4;Q02224}
	Pathogen[sseL Q8ZNG2] interacts with 2 human partners:{Q96GD4;Q02224}
	Pathogen[sipB Q56134] interacts with 2 human partners:{Q96GD4;Q02224}
	Pathogen[sopA Q8ZNR3] interacts with 3 human partners:{Q96GD4;Q5FBB7;Q02224}
	Pathogen[sseJ Q9FD10] interacts with 2 human partners:{Q96GD4;Q02224}
	Pathogen[sseI Q8ZQ79] interacts with 2 human partners:{Q96GD4;Q02224}
	Pathogen[sipA P0CL52] interacts with 3 human partners:{Q96GD4;Q5FBB7;Q02224}
[Cluster 59]GO:0055038+C	cellular_component	[name] recycling endosome membrane	[def] "The lipid bilayer surrounding a recycling endosome." [GOC
	Pathogen[sseG O84952] interacts with 16 human partners:{P01130;O00445;Q5T4F4;Q96DZ5;P61225;P10114;Q9H4M9;Q9Y3L5;Q6IQ22;O75154;Q96CS7;Q9NZN3;Q9NZN4;Q7L804;Q92597;P62491}
	Pathogen[spvB P74846] interacts with 11 human partners:{P01130;O00445;Q96DZ5;P61225;P10114;Q9H4M9;Q9Y3L5;Q6IQ22;Q96CS7;Q7L804;P62491}
	Pathogen[spvC P0A2M9] interacts with 16 human partners:{P01130;O00445;Q5T4F4;Q96DZ5;P61225;P10114;Q9H4M9;Q9Y3L5;Q6IQ22;O75154;Q96CS7;Q9NZN3;Q9NZN4;Q7L804;Q92597;P62491}
	Pathogen[sspH2 P0CE12] interacts with 7 human partners:{P01130;Q96DZ5;P61225;P10114;Q9Y3L5;Q7L804;P62491}
	Pathogen[sopE O52623] interacts with 11 human partners:{P01130;O00445;Q96DZ5;P61225;P10114;Q9H4M9;Q9Y3L5;Q6IQ22;Q96CS7;Q7L804;P62491}
	Pathogen[sopE2 Q7CQD4] interacts with 6 human partners:{P01130;P61225;P10114;Q9Y3L5;Q7L804;P62491}
	Pathogen[sopB O30916] interacts with 12 human partners:{P01130;Q5T4F4;Q96DZ5;P61225;P10114;Q9H4M9;Q9Y3L5;Q6IQ22;Q9NZN3;Q9NZN4;Q7L804;P62491}
	Pathogen[sopA E1WGZ9] interacts with 16 human partners:{P01130;O00445;Q5T4F4;Q96DZ5;P61225;P10114;Q9H4M9;Q9Y3L5;Q6IQ22;O75154;Q96CS7;Q9NZN3;Q9NZN4;Q7L804;Q92597;P62491}
	Pathogen[avrA E1WAB0] interacts with 9 human partners:{P01130;O00445;Q96DZ5;P61225;P10114;Q9Y3L5;Q6IQ22;Q7L804;P62491}
	Pathogen[slrP Q8ZQQ2] interacts with 16 human partners:{P01130;O00445;Q96DZ5;P61225;P01833;P10114;Q9H4M9;Q9Y3L5;Q6IQ22;O75154;Q96CS7;Q9NZN3;Q7L804;Q92597;P02786;P62491}
	Pathogen[sptP P74873] interacts with 9 human partners:{P01130;Q96DZ5;P61225;P10114;Q9Y3L5;Q6IQ22;O75154;Q7L804;P62491}
	Pathogen[sipA E1WAC6] interacts with 16 human partners:{P01130;O00445;Q5T4F4;Q96DZ5;P61225;P10114;Q9H4M9;Q9Y3L5;Q6IQ22;O75154;Q96CS7;Q9NZN3;Q9NZN4;Q7L804;Q92597;P62491}
	Pathogen[sseF O84951] interacts with 16 human partners:{P01130;O00445;Q5T4F4;Q96DZ5;P61225;P10114;Q9H4M9;Q9Y3L5;Q6IQ22;O75154;Q96CS7;Q9NZN3;Q9NZN4;Q7L804;Q92597;P62491}
	Pathogen[spiC P0CZ04] interacts with 16 human partners:{P01130;Q5T4F4;Q96DZ5;P61225;P10114;Q9H4M9;Q9Y3L5;Q6IQ22;O75154;Q96CS7;Q9NZN3;Q9H223;Q86YS3;Q9NZN4;Q7L804;P62491}
	Pathogen[pipB2 Q8ZMM8] interacts with 11 human partners:{P01130;Q5T4F4;Q96DZ5;P61225;P10114;Q9Y3L5;Q6IQ22;Q9NZN3;Q9NZN4;Q7L804;P62491}
	Pathogen[sspH1 A4D0H6] interacts with 11 human partners:{P01130;O00445;Q5T4F4;Q96DZ5;P61225;P10114;Q9Y3L5;Q6IQ22;O75154;Q7L804;P62491}
	Pathogen[sipC E1WAC8] interacts with 11 human partners:{P01130;Q96DZ5;P61225;P10114;Q9H4M9;Q9Y3L5;Q6IQ22;Q9NZN3;Q9NZN4;Q7L804;P62491}
	Pathogen[sifA Q56061] interacts with 14 human partners:{P01130;O00445;Q5T4F4;Q96DZ5;P61225;P10114;Q9H4M9;Q9Y3L5;Q6IQ22;Q96CS7;Q9NZN3;Q9NZN4;Q7L804;P62491}
	Pathogen[sipC P0CL47] interacts with 11 human partners:{P01130;Q96DZ5;P61225;P10114;Q9H4M9;Q9Y3L5;Q6IQ22;Q9NZN3;Q9NZN4;Q7L804;P62491}
	Pathogen[sseL Q8ZNG2] interacts with 11 human partners:{P01130;O00445;Q96DZ5;P61225;P10114;Q9H4M9;Q9Y3L5;Q6IQ22;Q9NZN4;Q7L804;P62491}
	Pathogen[sipB Q56134] interacts with 7 human partners:{P01130;O00445;Q96DZ5;P61225;P10114;Q9Y3L5;Q7L804}
	Pathogen[sopA Q8ZNR3] interacts with 16 human partners:{P01130;O00445;Q5T4F4;Q96DZ5;P61225;P10114;Q9H4M9;Q9Y3L5;Q6IQ22;O75154;Q96CS7;Q9NZN3;Q9NZN4;Q7L804;Q92597;P62491}
	Pathogen[sseJ Q9FD10] interacts with 10 human partners:{P01130;O00445;Q96DZ5;P61225;P10114;Q9Y3L5;Q6IQ22;Q96CS7;Q7L804;P62491}
	Pathogen[sseI Q8ZQ79] interacts with 10 human partners:{P01130;O00445;Q5T4F4;Q96DZ5;P61225;P10114;Q9Y3L5;Q6IQ22;Q7L804;P62491}
	Pathogen[sipA P0CL52] interacts with 16 human partners:{P01130;O00445;Q5T4F4;Q96DZ5;P61225;P10114;Q9H4M9;Q9Y3L5;Q6IQ22;O75154;Q96CS7;Q9NZN3;Q9NZN4;Q7L804;Q92597;P62491}
[Cluster 60]GO:0005883+C	cellular_component	[name] neurofilament	[def] "A type of intermediate filament found in the core of neuronal axons. Neurofilaments are heteropolymers composed of three type IV polypeptides
	Pathogen[sseG O84952] interacts with 6 human partners:{P12036;Q16352;Q5SW96;P07196;P41219;P07197}
	Pathogen[spvB P74846] interacts with 6 human partners:{P12036;Q16352;Q5SW96;P07196;P41219;P07197}
	Pathogen[spvC P0A2M9] interacts with 5 human partners:{Q16352;Q5SW96;P07196;P41219;P07197}
	Pathogen[sspH2 P0CE12] interacts with 3 human partners:{Q5SW96;P07196;P07197}
	Pathogen[sopE O52623] interacts with 5 human partners:{Q16352;Q5SW96;P07196;P41219;P07197}
	Pathogen[sopE2 Q7CQD4] interacts with 3 human partners:{Q5SW96;P07196;P07197}
	Pathogen[sopB O30916] interacts with 5 human partners:{Q16352;Q5SW96;P07196;P41219;P07197}
	Pathogen[sopA E1WGZ9] interacts with 7 human partners:{P12036;Q16352;Q9H2C0;Q5SW96;P07196;P41219;P07197}
	Pathogen[avrA E1WAB0] interacts with 5 human partners:{Q16352;Q5SW96;P07196;P41219;P07197}
	Pathogen[slrP Q8ZQQ2] interacts with 6 human partners:{Q16352;Q9H2C0;Q5SW96;P07196;P41219;P07197}
	Pathogen[sptP P74873] interacts with 3 human partners:{Q5SW96;P07196;P07197}
	Pathogen[sipA E1WAC6] interacts with 6 human partners:{P12036;Q16352;Q5SW96;P07196;P41219;P07197}
	Pathogen[sseF O84951] interacts with 6 human partners:{P12036;Q16352;Q5SW96;P07196;P41219;P07197}
	Pathogen[spiC P0CZ04] interacts with 6 human partners:{P12036;Q16352;Q5SW96;P07196;P41219;P07197}
	Pathogen[pipB2 Q8ZMM8] interacts with 5 human partners:{Q16352;Q5SW96;P07196;P41219;P07197}
	Pathogen[sspH1 A4D0H6] interacts with 5 human partners:{Q16352;Q5SW96;P07196;P41219;P07197}
	Pathogen[sipC E1WAC8] interacts with 5 human partners:{Q16352;Q5SW96;P07196;P41219;P07197}
	Pathogen[sifA Q56061] interacts with 6 human partners:{P12036;Q16352;Q5SW96;P07196;P41219;P07197}
	Pathogen[sipC P0CL47] interacts with 5 human partners:{Q16352;Q5SW96;P07196;P41219;P07197}
	Pathogen[sseL Q8ZNG2] interacts with 5 human partners:{Q16352;Q5SW96;P07196;P41219;P07197}
	Pathogen[sipB Q56134] interacts with 5 human partners:{Q16352;Q5SW96;P07196;P41219;P07197}
	Pathogen[sopA Q8ZNR3] interacts with 7 human partners:{P12036;Q16352;Q9H2C0;Q5SW96;P07196;P41219;P07197}
	Pathogen[sseJ Q9FD10] interacts with 5 human partners:{Q16352;Q5SW96;P07196;P41219;P07197}
	Pathogen[sseI Q8ZQ79] interacts with 5 human partners:{Q16352;Q5SW96;P07196;P41219;P07197}
	Pathogen[sipA P0CL52] interacts with 6 human partners:{P12036;Q16352;Q5SW96;P07196;P41219;P07197}
[Cluster 61]GO:0031941+C	cellular_component	[name] filamentous actin	[def] "A two-stranded helical polymer of the protein actin." [GOC
	Pathogen[sseG O84952] interacts with 17 human partners:{Q9UBC5;Q13796;Q13153;Q96AC1;Q9Y5K6;B1AK53;Q13459;P63261;P60763;Q14195;Q8NEV4;O00160;Q9UM54;Q9BQL6;Q9ULL8;P67936;O00159}
	Pathogen[spvB P74846] interacts with 16 human partners:{Q9UBC5;Q13796;Q13153;Q96AC1;Q9Y5K6;Q13459;P63261;P60763;Q14195;Q8NEV4;O00160;Q9UM54;Q9BQL6;Q9ULL8;P67936;O00159}
	Pathogen[spvC P0A2M9] interacts with 17 human partners:{Q9UBC5;Q13796;Q13153;Q96AC1;Q9Y5K6;B1AK53;Q13459;P63261;P60763;Q14195;Q8NEV4;O00160;Q9UM54;Q9BQL6;Q9ULL8;P67936;O00159}
	Pathogen[sspH2 P0CE12] interacts with 14 human partners:{Q9UBC5;Q13796;Q13153;Q96AC1;Q9Y5K6;B1AK53;Q13459;P63261;P60763;Q8NEV4;Q9UM54;Q9BQL6;Q9ULL8;P67936}
	Pathogen[sopE O52623] interacts with 16 human partners:{Q9UBC5;Q13796;Q13153;Q96AC1;Q9Y5K6;B1AK53;Q13459;P63261;P60763;Q8NEV4;O00160;Q9UM54;Q9BQL6;Q9ULL8;P67936;O00159}
	Pathogen[sopE2 Q7CQD4] interacts with 14 human partners:{Q9UBC5;Q13796;Q13153;Q96AC1;Q9Y5K6;Q13459;P63261;P60763;Q8NEV4;Q9UM54;Q9BQL6;Q9ULL8;P67936;O00159}
	Pathogen[sopB O30916] interacts with 15 human partners:{Q9UBC5;Q13796;Q13153;Q96AC1;Q9Y5K6;B1AK53;Q13459;P63261;P60763;Q8NEV4;Q9UM54;Q9BQL6;Q9ULL8;P67936;O00159}
	Pathogen[sopA E1WGZ9] interacts with 17 human partners:{Q9UBC5;Q13796;Q13153;Q96AC1;Q9Y5K6;B1AK53;Q13459;P63261;P60763;Q14195;Q8NEV4;O00160;Q9UM54;Q9BQL6;Q9ULL8;P67936;O00159}
	Pathogen[avrA E1WAB0] interacts with 15 human partners:{Q9UBC5;Q13796;Q13153;Q96AC1;Q9Y5K6;B1AK53;Q13459;P63261;P60763;Q8NEV4;Q9UM54;Q9BQL6;Q9ULL8;P67936;O00159}
	Pathogen[slrP Q8ZQQ2] interacts with 17 human partners:{Q9UBC5;Q13796;Q13153;Q96AC1;Q9Y5K6;B1AK53;Q13459;P63261;P60763;Q14195;Q8NEV4;O00160;Q9UM54;Q9BQL6;Q9ULL8;P67936;O00159}
	Pathogen[sptP P74873] interacts with 15 human partners:{Q9UBC5;Q13796;Q13153;Q96AC1;Q9Y5K6;B1AK53;Q13459;P63261;P60763;Q8NEV4;Q9UM54;Q9BQL6;Q9ULL8;P67936;O00159}
	Pathogen[sipA E1WAC6] interacts with 17 human partners:{Q9UBC5;Q13796;Q13153;Q96AC1;Q9Y5K6;B1AK53;Q13459;P63261;P60763;Q14195;Q8NEV4;O00160;Q9UM54;Q9BQL6;Q9ULL8;P67936;O00159}
	Pathogen[sseF O84951] interacts with 17 human partners:{Q9UBC5;Q13796;Q13153;Q96AC1;Q9Y5K6;B1AK53;Q13459;P63261;P60763;Q14195;Q8NEV4;O00160;Q9UM54;Q9BQL6;Q9ULL8;P67936;O00159}
	Pathogen[spiC P0CZ04] interacts with 17 human partners:{Q9UBC5;Q13796;Q13153;Q96AC1;Q9Y5K6;B1AK53;Q13459;P63261;P60763;Q14195;Q8NEV4;O00160;Q9UM54;Q9BQL6;Q9ULL8;P67936;O00159}
	Pathogen[pipB2 Q8ZMM8] interacts with 15 human partners:{Q9UBC5;Q13796;Q13153;Q96AC1;Q9Y5K6;B1AK53;Q13459;P63261;P60763;Q8NEV4;Q9UM54;Q9BQL6;Q9ULL8;P67936;O00159}
	Pathogen[sspH1 A4D0H6] interacts with 15 human partners:{Q9UBC5;Q13796;Q13153;Q96AC1;Q9Y5K6;B1AK53;Q13459;P63261;P60763;Q8NEV4;Q9UM54;Q9BQL6;Q9ULL8;P67936;O00159}
	Pathogen[sipC E1WAC8] interacts with 15 human partners:{Q9UBC5;Q13153;Q96AC1;Q9Y5K6;B1AK53;Q13459;P63261;P60763;Q8NEV4;O00160;Q9UM54;Q9BQL6;Q9ULL8;P67936;O00159}
	Pathogen[sifA Q56061] interacts with 17 human partners:{Q9UBC5;Q13796;Q13153;Q96AC1;Q9Y5K6;B1AK53;Q13459;P63261;P60763;Q14195;Q8NEV4;O00160;Q9UM54;Q9BQL6;Q9ULL8;P67936;O00159}
	Pathogen[sipC P0CL47] interacts with 15 human partners:{Q9UBC5;Q13153;Q96AC1;Q9Y5K6;B1AK53;Q13459;P63261;P60763;Q8NEV4;O00160;Q9UM54;Q9BQL6;Q9ULL8;P67936;O00159}
	Pathogen[sseL Q8ZNG2] interacts with 17 human partners:{Q9UBC5;Q13796;Q13153;Q96AC1;Q9Y5K6;B1AK53;Q13459;P63261;P60763;Q14195;Q8NEV4;O00160;Q9UM54;Q9BQL6;Q9ULL8;P67936;O00159}
	Pathogen[sipB Q56134] interacts with 14 human partners:{Q9UBC5;Q13153;Q96AC1;Q9Y5K6;B1AK53;Q13459;P63261;P60763;Q8NEV4;Q9UM54;Q9BQL6;Q9ULL8;P67936;O00159}
	Pathogen[sopA Q8ZNR3] interacts with 17 human partners:{Q9UBC5;Q13796;Q13153;Q96AC1;Q9Y5K6;B1AK53;Q13459;P63261;P60763;Q14195;Q8NEV4;O00160;Q9UM54;Q9BQL6;Q9ULL8;P67936;O00159}
	Pathogen[sseJ Q9FD10] interacts with 16 human partners:{Q9UBC5;Q13796;Q13153;Q96AC1;Q9Y5K6;B1AK53;Q13459;P63261;P60763;Q8NEV4;O00160;Q9UM54;Q9BQL6;Q9ULL8;P67936;O00159}
	Pathogen[sseI Q8ZQ79] interacts with 16 human partners:{Q9UBC5;Q13796;Q13153;Q96AC1;Q9Y5K6;B1AK53;Q13459;P63261;P60763;Q8NEV4;O00160;Q9UM54;Q9BQL6;Q9ULL8;P67936;O00159}
	Pathogen[sipA P0CL52] interacts with 17 human partners:{Q9UBC5;Q13796;Q13153;Q96AC1;Q9Y5K6;B1AK53;Q13459;P63261;P60763;Q14195;Q8NEV4;O00160;Q9UM54;Q9BQL6;Q9ULL8;P67936;O00159}
[Cluster 62]GO:0035189+C	cellular_component	[name] Rb-E2F complex	[def] "A multiprotein complex containing a heterodimeric E2F transcription factor and a Retinoblastoma (Rb) family member. This complex is capable of repressing transcription of E2F-regulated genes in order to regulate cell cycle progression." [PMID
	Pathogen[sseG O84952] interacts with 1 human partners:{P55345}
	Pathogen[spvB P74846] interacts with 1 human partners:{P55345}
	Pathogen[spvC P0A2M9] interacts with 1 human partners:{P55345}
	Pathogen[sspH2 P0CE12] interacts with 1 human partners:{P55345}
	Pathogen[sopE O52623] interacts with 1 human partners:{P55345}
	Pathogen[sopE2 Q7CQD4] interacts with 1 human partners:{P55345}
	Pathogen[sopB O30916] interacts with 1 human partners:{P55345}
	Pathogen[sopA E1WGZ9] interacts with 1 human partners:{P55345}
	Pathogen[avrA E1WAB0] interacts with 1 human partners:{P55345}
	Pathogen[slrP Q8ZQQ2] interacts with 2 human partners:{P55345;Q01094}
	Pathogen[sptP P74873] interacts with 1 human partners:{P55345}
	Pathogen[sipA E1WAC6] interacts with 1 human partners:{P55345}
	Pathogen[sseF O84951] interacts with 1 human partners:{P55345}
	Pathogen[spiC P0CZ04] interacts with 1 human partners:{P55345}
	Pathogen[pipB2 Q8ZMM8] interacts with 1 human partners:{P55345}
	Pathogen[sspH1 A4D0H6] interacts with 1 human partners:{P55345}
	Pathogen[sipC E1WAC8] interacts with 1 human partners:{P55345}
	Pathogen[sifA Q56061] interacts with 1 human partners:{P55345}
	Pathogen[sipC P0CL47] interacts with 1 human partners:{P55345}
	Pathogen[sseL Q8ZNG2] interacts with 1 human partners:{P55345}
	Pathogen[sipB Q56134] interacts with 1 human partners:{P55345}
	Pathogen[sopA Q8ZNR3] interacts with 1 human partners:{P55345}
	Pathogen[sseJ Q9FD10] interacts with 1 human partners:{P55345}
	Pathogen[sseI Q8ZQ79] interacts with 1 human partners:{P55345}
	Pathogen[sipA P0CL52] interacts with 1 human partners:{P55345}
[Cluster 63]GO:0005912+C	cellular_component	[name] adherens junction	[def] "A cell junction at which anchoring proteins (cadherins or integrins) extend through the plasma membrane and are attached to actin filaments." [GOC
	Pathogen[sseG O84952] interacts with 34 human partners:{Q9UQB3;P55196;A6NIX2;Q92730;Q9HCM4;O00560;Q9BX66;Q96SB3;Q9H254;Q68DA7;Q8N264;Q8TF72;P25054;Q8N157;P18206;Q07157;Q5T2T1;Q12965;Q9BYP7;Q07912;Q6IQ23;P14923;P35240;O15259;O15061;Q8TEW0;Q9UGP4;P35221;O60331;P78310;P26232;Q9BTW9;Q9UDY2;P35222}
	Pathogen[spvB P74846] interacts with 34 human partners:{Q9UQB3;P55196;A6NIX2;Q92730;Q9HCM4;O00560;Q9BX66;Q96SB3;Q9H254;Q68DA7;Q8N264;Q8TF72;P25054;Q8N157;P18206;Q07157;Q5T2T1;Q12965;Q07912;P05556;Q6IQ23;P14923;P35240;O15259;O15061;Q8TEW0;Q9UGP4;P35221;O60331;P78310;P26232;Q9BTW9;Q9UDY2;P35222}
	Pathogen[spvC P0A2M9] interacts with 34 human partners:{Q9UQB3;P55196;A6NIX2;Q92730;Q9HCM4;O00560;Q9BX66;Q96SB3;Q9H254;Q68DA7;Q8N264;Q8TF72;P25054;Q8N157;P18206;Q07157;Q5T2T1;Q12965;Q9BYP7;Q07912;Q6IQ23;P14923;P35240;O15259;O15061;Q8TEW0;Q9UGP4;P35221;O60331;P78310;P26232;Q9BTW9;Q9UDY2;P35222}
	Pathogen[sspH2 P0CE12] interacts with 28 human partners:{Q9UQB3;P55196;A6NIX2;Q92730;Q9HCM4;O00560;Q9BX66;Q96SB3;Q9H254;Q68DA7;Q8N264;P25054;Q8N157;P18206;Q07157;Q12965;Q07912;P14923;P35240;O15259;O15061;Q8TEW0;Q9UGP4;P35221;O60331;P26232;Q9UDY2;P35222}
	Pathogen[sopE O52623] interacts with 32 human partners:{Q9UQB3;P55196;A6NIX2;Q92730;Q9BVG8;Q9HCM4;O00560;Q9BX66;Q96SB3;Q9H254;Q68DA7;Q8N264;Q8TF72;P25054;Q8N157;P18206;Q07157;Q12965;Q07912;Q6IQ23;P14923;P35240;O15259;O15061;Q8TEW0;Q9UGP4;P35221;O60331;P26232;Q0ZGT2;Q9UDY2;P35222}
	Pathogen[sopE2 Q7CQD4] interacts with 28 human partners:{Q9UQB3;P55196;A6NIX2;Q92730;Q9HCM4;O00560;Q9BX66;Q96SB3;Q9H254;Q68DA7;Q8N264;P25054;Q8N157;P18206;Q07157;Q12965;Q07912;P14923;P35240;O15259;O15061;Q8TEW0;Q9UGP4;P35221;O60331;P26232;Q9UDY2;P35222}
	Pathogen[sopB O30916] interacts with 29 human partners:{Q9UQB3;P55196;A6NIX2;Q92730;Q9HCM4;O00560;Q9BX66;Q96SB3;Q9H254;Q68DA7;Q8N264;P25054;Q8N157;P18206;Q07157;Q12965;Q07912;Q6IQ23;P14923;P35240;O15259;O15061;Q8TEW0;Q9UGP4;P35221;O60331;P26232;Q9UDY2;P35222}
	Pathogen[sopA E1WGZ9] interacts with 35 human partners:{Q9UQB3;P55196;A6NIX2;Q92730;Q9HCM4;O00560;Q9BX66;Q96SB3;Q9H254;Q68DA7;Q8N264;Q8TF72;P25054;Q8N157;P18206;Q07157;Q5T2T1;Q12965;Q9BYP7;Q07912;Q6IQ23;P14923;P35240;O15259;O15061;Q8TEW0;Q9UGP4;P35221;O60331;P78310;P26232;Q14160;Q9BTW9;Q9UDY2;P35222}
	Pathogen[avrA E1WAB0] interacts with 29 human partners:{Q9UQB3;P55196;A6NIX2;Q92730;Q9HCM4;O00560;Q9BX66;Q96SB3;Q9H254;Q68DA7;Q8N264;Q8TF72;P25054;Q8N157;P18206;Q07157;Q12965;Q07912;Q6IQ23;P14923;P35240;O15259;O15061;Q8TEW0;Q9UGP4;P35221;O60331;P26232;Q9UDY2}
	Pathogen[slrP Q8ZQQ2] interacts with 39 human partners:{Q9UQB3;P55196;A6NIX2;Q92730;Q9BVG8;Q9HCM4;O00560;Q9BX66;Q96SB3;Q9H254;Q96TA1;Q68DA7;Q15124;Q8N264;Q8TF72;P25054;Q8N157;P18206;P12830;Q07157;Q9P1Y5;Q12965;Q07912;Q6IQ23;P14923;P35240;O15259;O15061;Q8TEW0;Q9UGP4;P35221;O60331;P78310;Q9HBA0;P26232;Q14160;Q0ZGT2;Q9UDY2;P35222}
	Pathogen[sptP P74873] interacts with 28 human partners:{Q9UQB3;P55196;A6NIX2;Q92730;Q9HCM4;O00560;Q9BX66;Q96SB3;Q9H254;Q68DA7;Q8N264;P25054;Q8N157;P18206;Q07157;Q12965;Q07912;P14923;P35240;O15259;O15061;Q8TEW0;Q9UGP4;P35221;O60331;P26232;Q9UDY2;P35222}
	Pathogen[sipA E1WAC6] interacts with 34 human partners:{Q9UQB3;P55196;A6NIX2;Q92730;Q9HCM4;O00560;Q9BX66;Q96SB3;Q9H254;Q68DA7;Q8N264;Q8TF72;P25054;Q8N157;P18206;Q07157;Q5T2T1;Q12965;Q9BYP7;Q07912;Q6IQ23;P14923;P35240;O15259;O15061;Q8TEW0;Q9UGP4;P35221;O60331;P78310;P26232;Q9BTW9;Q9UDY2;P35222}
	Pathogen[sseF O84951] interacts with 33 human partners:{Q9UQB3;P55196;A6NIX2;Q92730;Q9HCM4;O00560;Q9BX66;Q96SB3;Q9H254;Q68DA7;Q8N264;Q8TF72;P25054;Q8N157;P18206;Q07157;Q5T2T1;Q12965;Q9BYP7;Q07912;Q6IQ23;P35240;O15259;O15061;Q8TEW0;Q9UGP4;P35221;O60331;P78310;P26232;Q9BTW9;Q9UDY2;P35222}
	Pathogen[spiC P0CZ04] interacts with 34 human partners:{Q9UQB3;P55196;A6NIX2;Q92730;Q9HCM4;O00560;Q9BX66;Q96SB3;Q9H254;Q68DA7;Q8N264;Q8TF72;P25054;Q8N157;P18206;Q07157;Q5T2T1;Q12965;Q07912;Q6IQ23;P14923;P35240;Q9Y2D8;O15259;O15061;Q8TEW0;Q9UGP4;P35221;O60331;P78310;P26232;Q9BTW9;Q9UDY2;P35222}
	Pathogen[pipB2 Q8ZMM8] interacts with 30 human partners:{Q9UQB3;P55196;A6NIX2;Q92730;Q9HCM4;O00560;Q9BX66;Q96SB3;Q9H254;Q68DA7;Q8N264;Q8TF72;P25054;Q8N157;P18206;Q07157;Q12965;Q07912;Q6IQ23;P14923;P35240;O15259;O15061;Q8TEW0;Q9UGP4;P35221;O60331;P26232;Q9UDY2;P35222}
	Pathogen[sspH1 A4D0H6] interacts with 30 human partners:{Q9UQB3;P55196;A6NIX2;Q92730;Q9HCM4;O00560;Q9BX66;Q96SB3;Q9H254;Q68DA7;Q8N264;P25054;Q8N157;P18206;Q07157;Q5T2T1;Q12965;Q07912;Q6IQ23;P14923;P35240;O15259;O15061;Q8TEW0;Q9UGP4;P35221;O60331;P26232;Q9UDY2;P35222}
	Pathogen[sipC E1WAC8] interacts with 29 human partners:{Q9UQB3;P55196;A6NIX2;Q92730;Q9HCM4;O00560;Q9BX66;Q96SB3;Q9H254;Q68DA7;Q8N264;P25054;Q8N157;P18206;Q07157;Q12965;Q07912;Q6IQ23;P14923;P35240;O15259;O15061;Q8TEW0;Q9UGP4;P35221;O60331;P26232;Q9UDY2;P35222}
	Pathogen[sifA Q56061] interacts with 36 human partners:{Q9UQB3;P55196;A6NIX2;Q92730;Q9BVG8;Q9HCM4;O00560;Q9BX66;Q96SB3;Q9H254;Q96TA1;Q68DA7;Q15124;Q8N264;Q8TF72;P25054;Q8N157;P18206;Q07157;Q12965;Q9BYP7;Q07912;Q6IQ23;P14923;P35240;O15259;O15061;Q8TEW0;Q9UGP4;P35221;O60331;P26232;Q9BTW9;Q0ZGT2;Q9UDY2;P35222}
	Pathogen[sipC P0CL47] interacts with 29 human partners:{Q9UQB3;P55196;A6NIX2;Q92730;Q9HCM4;O00560;Q9BX66;Q96SB3;Q9H254;Q68DA7;Q8N264;P25054;Q8N157;P18206;Q07157;Q12965;Q07912;Q6IQ23;P14923;P35240;O15259;O15061;Q8TEW0;Q9UGP4;P35221;O60331;P26232;Q9UDY2;P35222}
	Pathogen[sseL Q8ZNG2] interacts with 32 human partners:{Q9UQB3;P55196;A6NIX2;Q92730;Q9HCM4;O00560;Q9BX66;Q96SB3;Q9H254;Q68DA7;Q8N264;Q8TF72;P25054;Q8N157;P18206;Q07157;Q12965;Q9BYP7;Q07912;Q6IQ23;P14923;P35240;O15259;O15061;Q8TEW0;Q9UGP4;P35221;O60331;P26232;Q9BTW9;Q9UDY2;P35222}
	Pathogen[sipB Q56134] interacts with 29 human partners:{Q9UQB3;P55196;A6NIX2;Q92730;Q9HCM4;O00560;Q9BX66;Q96SB3;Q9H254;Q68DA7;Q8N264;P25054;Q8N157;P18206;Q07157;Q12965;Q07912;Q6IQ23;P14923;P35240;O15259;O15061;Q8TEW0;Q9UGP4;P35221;O60331;P26232;Q9UDY2;P35222}
	Pathogen[sopA Q8ZNR3] interacts with 35 human partners:{Q9UQB3;P55196;A6NIX2;Q92730;Q9HCM4;O00560;Q9BX66;Q96SB3;Q9H254;Q68DA7;Q8N264;Q8TF72;P25054;Q8N157;P18206;Q07157;Q5T2T1;Q12965;Q9BYP7;Q07912;Q6IQ23;P14923;P35240;O15259;O15061;Q8TEW0;Q9UGP4;P35221;O60331;P78310;P26232;Q14160;Q9BTW9;Q9UDY2;P35222}
	Pathogen[sseJ Q9FD10] interacts with 31 human partners:{Q9UQB3;P55196;A6NIX2;Q92730;Q9HCM4;O00560;Q9BX66;Q96SB3;Q9H254;Q68DA7;Q8N264;Q8TF72;P25054;Q8N157;P18206;Q07157;Q12965;Q07912;Q6IQ23;P14923;P35240;O15259;O15061;Q8TEW0;Q9UGP4;P35221;O60331;P26232;Q9BTW9;Q9UDY2;P35222}
	Pathogen[sseI Q8ZQ79] interacts with 31 human partners:{Q9UQB3;P55196;A6NIX2;Q92730;Q9HCM4;O00560;Q9BX66;Q96SB3;Q9H254;Q68DA7;Q8N264;Q8TF72;P25054;Q8N157;P18206;Q07157;Q12965;Q07912;Q6IQ23;P14923;P35240;O15259;O15061;Q8TEW0;Q9UGP4;P35221;O60331;P78310;P26232;Q9UDY2;P35222}
	Pathogen[sipA P0CL52] interacts with 34 human partners:{Q9UQB3;P55196;A6NIX2;Q92730;Q9HCM4;O00560;Q9BX66;Q96SB3;Q9H254;Q68DA7;Q8N264;Q8TF72;P25054;Q8N157;P18206;Q07157;Q5T2T1;Q12965;Q9BYP7;Q07912;Q6IQ23;P14923;P35240;O15259;O15061;Q8TEW0;Q9UGP4;P35221;O60331;P78310;P26232;Q9BTW9;Q9UDY2;P35222}
[Cluster 64]GO:0042175+C	cellular_component	[name] nuclear outer membrane-endoplasmic reticulum membrane network	[def] "The continuous network of membranes encompassing the nuclear outer membrane and the endoplasmic reticulum membrane." [GOC
	Pathogen[sseG O84952] interacts with 2 human partners:{Q8TAT6;P61106}
	Pathogen[spvB P74846] interacts with 2 human partners:{Q8TAT6;P61106}
	Pathogen[spvC P0A2M9] interacts with 2 human partners:{Q8TAT6;P61106}
	Pathogen[sspH2 P0CE12] interacts with 1 human partners:{P61106}
	Pathogen[sopE O52623] interacts with 2 human partners:{Q8TAT6;P61106}
	Pathogen[sopE2 Q7CQD4] interacts with 1 human partners:{P61106}
	Pathogen[sopB O30916] interacts with 1 human partners:{P61106}
	Pathogen[sopA E1WGZ9] interacts with 2 human partners:{Q8TAT6;P61106}
	Pathogen[avrA E1WAB0] interacts with 1 human partners:{P61106}
	Pathogen[slrP Q8ZQQ2] interacts with 2 human partners:{Q8TAT6;P61106}
	Pathogen[sptP P74873] interacts with 1 human partners:{P61106}
	Pathogen[sipA E1WAC6] interacts with 2 human partners:{Q8TAT6;P61106}
	Pathogen[sseF O84951] interacts with 2 human partners:{Q8TAT6;P61106}
	Pathogen[spiC P0CZ04] interacts with 2 human partners:{Q8TAT6;P61106}
	Pathogen[pipB2 Q8ZMM8] interacts with 1 human partners:{P61106}
	Pathogen[sspH1 A4D0H6] interacts with 2 human partners:{Q8TAT6;P61106}
	Pathogen[sipC E1WAC8] interacts with 2 human partners:{Q8TAT6;P61106}
	Pathogen[sifA Q56061] interacts with 2 human partners:{Q8TAT6;P61106}
	Pathogen[sipC P0CL47] interacts with 2 human partners:{Q8TAT6;P61106}
	Pathogen[sseL Q8ZNG2] interacts with 2 human partners:{Q8TAT6;P61106}
	Pathogen[sipB Q56134] interacts with 1 human partners:{P61106}
	Pathogen[sopA Q8ZNR3] interacts with 2 human partners:{Q8TAT6;P61106}
	Pathogen[sseJ Q9FD10] interacts with 2 human partners:{Q8TAT6;P61106}
	Pathogen[sseI Q8ZQ79] interacts with 2 human partners:{Q8TAT6;P61106}
	Pathogen[sipA P0CL52] interacts with 2 human partners:{Q8TAT6;P61106}
[Cluster 65]GO:0032279+C	cellular_component	[name] asymmetric synapse	[def] "A type of synapse occurring between an axon and a dendritic spine or dendritic shaft. Asymmetric synapses, the most abundant synapse type in the central nervous system, involve axons that contain predominantly spherical vesicles and contain a thickened postsynaptic density." [GOC
	Pathogen[sseG O84952] interacts with 2 human partners:{Q9Y6D5;P30542}
	Pathogen[spvB P74846] interacts with 2 human partners:{Q9Y6D5;P30542}
	Pathogen[spvC P0A2M9] interacts with 2 human partners:{Q9Y6D5;P30542}
	Pathogen[sspH2 P0CE12] interacts with 1 human partners:{Q9Y6D5}
	Pathogen[sopE O52623] interacts with 1 human partners:{Q9Y6D5}
	Pathogen[sopE2 Q7CQD4] interacts with 1 human partners:{Q9Y6D5}
	Pathogen[sopB O30916] interacts with 1 human partners:{Q9Y6D5}
	Pathogen[sopA E1WGZ9] interacts with 2 human partners:{Q9Y6D5;P30542}
	Pathogen[avrA E1WAB0] interacts with 1 human partners:{Q9Y6D5}
	Pathogen[slrP Q8ZQQ2] interacts with 2 human partners:{Q9Y6D5;P24588}
	Pathogen[sptP P74873] interacts with 1 human partners:{Q9Y6D5}
	Pathogen[sipA E1WAC6] interacts with 2 human partners:{Q9Y6D5;P30542}
	Pathogen[sseF O84951] interacts with 2 human partners:{Q9Y6D5;P30542}
	Pathogen[spiC P0CZ04] interacts with 4 human partners:{Q9Y6D5;P30542;P08173;P08172}
	Pathogen[pipB2 Q8ZMM8] interacts with 1 human partners:{Q9Y6D5}
	Pathogen[sspH1 A4D0H6] interacts with 2 human partners:{Q9Y6D5;P30542}
	Pathogen[sipC E1WAC8] interacts with 1 human partners:{Q9Y6D5}
	Pathogen[sifA Q56061] interacts with 1 human partners:{Q9Y6D5}
	Pathogen[sipC P0CL47] interacts with 1 human partners:{Q9Y6D5}
	Pathogen[sseL Q8ZNG2] interacts with 1 human partners:{Q9Y6D5}
	Pathogen[sipB Q56134] interacts with 1 human partners:{Q9Y6D5}
	Pathogen[sopA Q8ZNR3] interacts with 2 human partners:{Q9Y6D5;P30542}
	Pathogen[sseJ Q9FD10] interacts with 1 human partners:{Q9Y6D5}
	Pathogen[sseI Q8ZQ79] interacts with 1 human partners:{Q9Y6D5}
	Pathogen[sipA P0CL52] interacts with 2 human partners:{Q9Y6D5;P30542}
[Cluster 66]GO:0005769+C	cellular_component	[name] early endosome	[def] "A membrane-bounded organelle that receives incoming material from primary endocytic vesicles that have been generated by clathrin-dependent and clathrin-independent endocytosis_ vesicles fuse with the early endosome to deliver cargo for sorting into recycling or degradation pathways." [GOC
	Pathogen[sseG O84952] interacts with 75 human partners:{P29320;P01130;Q15276;Q9Y2I1;Q96BR1;P28482;P18031;Q9Y6W5;Q8N4B1;Q8TB24;P07355;Q8IUQ4;Q96L92;Q96Q42;O60296;Q6ZNL6;O60291;P25106;P20339;P17302;Q12974;Q8IWU2;Q96L93;Q01968;Q9H4M9;Q15075;Q99816;P54764;O60759;P57768;Q13596;Q9BZG1;Q93096;P36507;Q13636;Q5SW96;Q8NFT8;P27361;Q96AX1;Q9UJ41;Q9H5N1;Q9UPV9;Q9Y3E7;O75351;O14964;P35240;Q9P2Y5;P04628;P49757;P01730;Q0VAM2;O75581;P40818;Q96S38;Q02750;O60784;P30048;Q9Y5W8;P35968;O60493;P62330;P61106;Q9BVN2;Q7Z6J4;P41231;Q5T1M5;Q8IWB7;P10809;P52198;Q96NW4;Q9UL26;O95405;Q7Z3T8;O60879;Q15036}
	Pathogen[spvB P74846] interacts with 59 human partners:{P29320;P01130;Q9Y2I1;Q96BR1;P28482;P18031;Q9Y6W5;Q8TB24;Q8IUQ4;Q96L92;O60296;Q6ZNL6;O60291;P20339;Q8IWU2;Q01968;Q9H4M9;Q15075;Q99816;P56703;P54764;O60759;Q13596;Q9BZG1;Q93096;P36507;Q13636;Q5SW96;Q8NFT8;P27361;Q96AX1;Q9UJ41;Q9Y3E7;O75351;O14964;P35240;P04628;P01730;Q0VAM2;O75581;P40818;Q96S38;Q02750;O60784;Q9Y5W8;P35968;P62330;P61106;Q9BVN2;Q7Z6J4;Q5T1M5;Q8IWB7;P10809;P52198;Q96NW4;Q9UL26;O95405;O60879;Q15036}
	Pathogen[spvC P0A2M9] interacts with 70 human partners:{P29320;P01130;Q9Y2I1;Q96BR1;P18031;Q9Y6W5;Q8N4B1;Q8TB24;P07355;Q8IUQ4;Q96L92;Q96Q42;O60296;Q6ZNL6;O60291;P25106;P20339;P17302;Q12974;Q8IWU2;Q96L93;Q01968;Q9H4M9;Q15075;Q99816;P54764;O60759;P57768;Q13596;Q9BZG1;Q93096;P36507;Q13636;Q5SW96;Q8NFT8;P27361;Q96AX1;Q9UJ41;Q9UPV9;Q9Y3E7;O75351;O14964;P35240;P49757;P01730;Q0VAM2;O75581;P40818;Q96S38;Q02750;O60784;P30048;Q9Y5W8;P35968;O60493;P62330;P61106;Q9BVN2;Q7Z6J4;P41231;Q5T1M5;Q8IWB7;P10809;P52198;Q96NW4;Q9UL26;O95405;Q7Z3T8;O60879;Q15036}
	Pathogen[sspH2 P0CE12] interacts with 54 human partners:{P01130;Q15276;Q96BR1;P28482;Q9Y6W5;Q8TB24;P07355;Q8IUQ4;Q96L92;O60296;Q6ZNL6;O60291;P20339;P17302;Q8IWU2;Q15075;Q99816;P56703;P54764;O60759;Q13596;Q9BZG1;P36507;Q13636;Q5SW96;Q8NFT8;P27361;Q9H5N1;Q9Y3E7;O75351;O14964;P35240;P04628;P01730;O75581;P40818;Q96S38;Q02750;O60784;P35968;P62330;P61106;Q9BVN2;Q7Z6J4;Q5T1M5;Q8IWB7;P10809;P52198;Q96NW4;Q9UL26;O95405;O60879;Q99523;Q15036}
	Pathogen[sopE O52623] interacts with 66 human partners:{P29320;P01130;Q9Y2I1;Q96BR1;P28482;P18031;Q9Y6W5;Q8TB24;P07355;Q8IUQ4;Q96L92;Q96Q42;O60296;Q6ZNL6;O60291;P25106;Q12974;Q8IWU2;Q96L93;Q9H4M9;Q15075;Q99816;P56703;P54764;O60759;P57768;Q13596;Q9BZG1;Q93096;P36507;Q13636;Q5SW96;Q8NFT8;P27361;Q96AX1;Q8NFT2;Q9UJ41;Q9UPV9;O75351;O14964;P35240;P04628;P49757;Q0VAM2;O75581;P40818;Q96S38;Q02750;O60784;Q9Y5W8;P35968;O60493;P62330;P61106;Q9BVN2;Q7Z6J4;Q5T1M5;Q8IWB7;P10809;P52198;Q96NW4;Q9UL26;O95405;Q7Z3T8;O60879;Q15036}
	Pathogen[sopE2 Q7CQD4] interacts with 43 human partners:{P01130;Q96BR1;P28482;Q9Y6W5;Q8TB24;Q8IUQ4;Q96L92;O60296;Q6ZNL6;O60291;P20339;Q8IWU2;Q15075;Q99816;P54764;O60759;Q13596;Q9BZG1;P36507;Q13636;Q5SW96;Q8NFT8;P27361;O75351;O14964;P35240;P40818;Q96S38;Q02750;O60784;P35968;P62330;P61106;Q9BVN2;Q7Z6J4;Q5T1M5;Q8IWB7;P10809;P52198;Q96NW4;Q9UL26;O60879;Q15036}
	Pathogen[sopB O30916] interacts with 59 human partners:{P29320;P01130;Q9Y2I1;Q96BR1;P28482;P18031;Q9Y6W5;Q8TB24;P07355;Q8IUQ4;Q96L92;Q96Q42;O60296;Q6ZNL6;O60291;P25106;P20339;Q8IWU2;Q96L93;Q9H4M9;Q15075;Q99816;P54764;O60759;Q13596;Q9BZG1;Q93096;P36507;Q13636;Q5SW96;Q8NFT8;P27361;Q9UJ41;Q9UPV9;Q9Y3E7;O75351;O14964;P35240;Q0VAM2;O75581;Q96S38;Q02750;O60784;P35968;O60493;P62330;P61106;Q9BVN2;Q7Z6J4;Q5T1M5;Q8IWB7;P10809;P52198;Q96NW4;Q9UL26;O95405;Q7Z3T8;O60879;Q15036}
	Pathogen[sopA E1WGZ9] interacts with 75 human partners:{P29320;P01130;Q15276;Q9Y2I1;Q96BR1;P28482;P18031;Q9Y6W5;Q8N4B1;Q8TB24;P07355;Q8IUQ4;Q96L92;Q96Q42;O60296;Q6ZNL6;O60291;P25106;P20339;P17302;Q12974;Q8IWU2;Q96L93;Q01968;Q9H4M9;Q15075;Q99816;P54764;O60759;P57768;Q13596;Q9BZG1;Q93096;P36507;Q13636;Q5SW96;Q8NFT8;P27361;Q96AX1;Q9UJ41;Q9H5N1;Q9UPV9;Q9Y3E7;O75351;O14964;P35240;Q9P2Y5;P04628;P49757;P01730;Q0VAM2;O75581;P40818;Q96S38;Q02750;O60784;P30048;Q9Y5W8;P35968;O60493;P62330;P61106;Q9BVN2;Q7Z6J4;P41231;Q5T1M5;Q8IWB7;P10809;P52198;Q96NW4;Q9UL26;O95405;Q7Z3T8;O60879;Q15036}
	Pathogen[avrA E1WAB0] interacts with 58 human partners:{P29320;P01130;Q15276;Q9Y2I1;Q96BR1;P18031;Q9Y6W5;Q8TB24;Q8IUQ4;Q96L92;Q96Q42;O60296;Q6ZNL6;O60291;P20339;Q8IWU2;Q15075;Q99816;P56703;P54764;O60759;Q13596;Q9BZG1;Q93096;P36507;Q13636;Q5SW96;Q8NFT8;P27361;Q9UJ41;Q9H5N1;Q9UPV9;Q9Y3E7;O75351;O14964;P35240;P04628;P49757;Q0VAM2;O75581;P40818;Q96S38;Q02750;O60784;P35968;P62330;P61106;Q9BVN2;Q7Z6J4;Q5T1M5;Q8IWB7;P10809;P52198;Q96NW4;Q9UL26;O95405;O60879;Q15036}
	Pathogen[slrP Q8ZQQ2] interacts with 88 human partners:{P29320;P01130;Q15276;Q9Y2I1;Q96BR1;P28482;P18031;Q9Y6W5;Q8TB24;P07355;Q8IUQ4;Q96L92;Q96Q42;O60296;Q13286;Q6ZNL6;O60291;P25106;P20339;Q92622;P49754;P17302;Q12974;Q8IWU2;Q14694;Q96L93;Q5VYK3;O75365;Q01968;Q9H4M9;Q15075;Q99816;O95630;P56703;P54764;O60759;P57768;Q13596;Q9BW19;Q9BZG1;Q93096;P36507;Q13636;Q5SW96;Q8NFT8;P27361;Q96AX1;Q8NFT2;Q9UJ41;Q9H5N1;Q9UPV9;Q9NQ60;Q9Y3E7;O75351;O14964;P35240;P04628;P56704;P49757;P01730;Q0VAM2;O75581;P40818;Q96S38;Q9Y3C5;Q02750;O60784;Q9Y5W8;P35968;O60493;P62330;P61106;Q9BVN2;Q7Z6J4;Q63HQ0;Q5T1M5;Q8IWB7;P10809;P52198;Q96NW4;Q9UL26;O95405;Q9UHC6;Q7Z3T8;O60879;Q99523;P02649;Q15036}
	Pathogen[sptP P74873] interacts with 54 human partners:{P01130;Q96BR1;P28482;P18031;Q9Y6W5;Q8IUQ4;Q96L92;O60296;Q6ZNL6;O60291;P25106;P20339;Q8IWU2;Q01968;Q15075;Q99816;P56703;P54764;O60759;Q13596;Q9BZG1;Q93096;P36507;Q13636;Q5SW96;Q8NFT8;P27361;Q9UJ41;Q9Y3E7;O75351;O14964;P35240;P04628;Q0VAM2;O75581;P40818;Q96S38;Q02750;O60784;P35968;O60493;P62330;P61106;Q9BVN2;Q7Z6J4;Q5T1M5;Q8IWB7;P10809;P52198;Q96NW4;Q9UL26;O95405;O60879;Q15036}
	Pathogen[sipA E1WAC6] interacts with 75 human partners:{P29320;P01130;Q15276;Q9Y2I1;Q96BR1;P28482;P18031;Q9Y6W5;Q8N4B1;Q8TB24;P07355;Q8IUQ4;Q96L92;Q96Q42;O60296;Q6ZNL6;O60291;P25106;P20339;P17302;Q12974;Q8IWU2;Q96L93;Q01968;Q9H4M9;Q15075;Q99816;P54764;O60759;P57768;Q13596;Q9BZG1;Q93096;P36507;Q13636;Q5SW96;Q8NFT8;P27361;Q96AX1;Q9UJ41;Q9H5N1;Q9UPV9;Q9Y3E7;O75351;O14964;P35240;Q9P2Y5;P04628;P49757;P01730;Q0VAM2;O75581;P40818;Q96S38;Q02750;O60784;P30048;Q9Y5W8;P35968;O60493;P62330;P61106;Q9BVN2;Q7Z6J4;P41231;Q5T1M5;Q8IWB7;P10809;P52198;Q96NW4;Q9UL26;O95405;Q7Z3T8;O60879;Q15036}
	Pathogen[sseF O84951] interacts with 75 human partners:{P29320;P01130;Q15276;Q9Y2I1;Q96BR1;P28482;P18031;Q9Y6W5;Q8N4B1;Q8TB24;P07355;Q8IUQ4;Q96L92;Q96Q42;O60296;Q6ZNL6;O60291;P25106;P20339;P17302;Q12974;Q8IWU2;Q96L93;Q01968;Q9H4M9;Q15075;Q99816;P54764;O60759;P57768;Q13596;Q9BZG1;Q93096;P36507;Q13636;Q5SW96;Q8NFT8;P27361;Q96AX1;Q9UJ41;Q9H5N1;Q9UPV9;Q9Y3E7;O75351;O14964;P35240;Q9P2Y5;P04628;P49757;P01730;Q0VAM2;O75581;P40818;Q96S38;Q02750;O60784;P30048;Q9Y5W8;P35968;O60493;P62330;P61106;Q9BVN2;Q7Z6J4;P41231;Q5T1M5;Q8IWB7;P10809;P52198;Q96NW4;Q9UL26;O95405;Q7Z3T8;O60879;Q15036}
	Pathogen[spiC P0CZ04] interacts with 76 human partners:{P29320;P01130;Q15276;Q9Y2I1;Q96BR1;P28482;P18031;Q9Y6W5;Q8N4B1;Q8TB24;P07355;Q8IUQ4;Q96L92;Q96Q42;O60296;Q6ZNL6;O60291;P25106;P20339;P17302;Q8IWU2;Q96L93;Q01968;Q9H4M9;Q15075;Q99816;P54764;O60759;P57768;Q13596;Q9BZG1;Q93096;P36507;Q13636;Q5SW96;Q8NFT8;P27361;Q96AX1;Q8NFT2;Q9UJ41;Q9H5N1;Q9UPV9;Q9Y3E7;O75351;O14964;P35240;Q9P2Y5;P04628;P49757;P01730;Q0VAM2;O75581;P40818;Q96S38;Q02750;O60784;P30048;Q9Y5W8;P35968;O60493;P62330;P61106;Q9BVN2;Q7Z6J4;P41231;Q5T1M5;Q8IWB7;P10809;P52198;Q96NW4;Q9UL26;O95405;Q7Z3T8;O60879;Q9BV40;Q15036}
	Pathogen[pipB2 Q8ZMM8] interacts with 55 human partners:{P29320;P01130;Q9Y2I1;Q96BR1;P28482;Q9Y6W5;Q8TB24;P07355;Q8IUQ4;Q96L92;Q96Q42;O60296;Q6ZNL6;O60291;P20339;Q8IWU2;Q15075;Q99816;P54764;O60759;Q13596;Q9BZG1;Q93096;P36507;Q13636;Q5SW96;Q8NFT8;P27361;Q9UJ41;Q9UPV9;Q9Y3E7;O75351;O14964;P35240;Q0VAM2;P40818;Q96S38;Q02750;O60784;P35968;O60493;P62330;P61106;Q9BVN2;Q7Z6J4;Q5T1M5;Q8IWB7;P10809;P52198;Q96NW4;Q9UL26;O95405;Q7Z3T8;O60879;Q15036}
	Pathogen[sspH1 A4D0H6] interacts with 60 human partners:{P01130;Q9Y2I1;Q96BR1;P28482;P18031;Q9Y6W5;Q8TB24;Q8IUQ4;Q96L92;Q96Q42;O60296;Q6ZNL6;O60291;P25106;P20339;P17302;Q8IWU2;Q96L93;Q15075;Q99816;P54764;O60759;Q13596;Q9BZG1;Q93096;P36507;Q13636;Q5SW96;Q8NFT8;P27361;Q96AX1;Q9UJ41;Q9UPV9;Q9Y3E7;O75351;O14964;P35240;P49757;Q0VAM2;O75581;P40818;Q96S38;Q02750;O60784;P35968;O60493;P62330;P61106;Q9BVN2;Q7Z6J4;Q5T1M5;Q8IWB7;P10809;P52198;Q96NW4;Q9UL26;O95405;Q7Z3T8;O60879;Q15036}
	Pathogen[sipC E1WAC8] interacts with 59 human partners:{P29320;P01130;Q9Y2I1;Q96BR1;P28482;P18031;Q9Y6W5;Q8TB24;P07355;Q8IUQ4;Q96L92;Q96Q42;O60296;Q6ZNL6;O60291;P25106;P20339;Q12974;Q8IWU2;Q9H4M9;Q15075;Q99816;P54764;O60759;Q13596;Q9BZG1;Q93096;P36507;Q13636;Q5SW96;Q8NFT8;P27361;Q9UJ41;Q9UPV9;O75351;O14964;P35240;Q0VAM2;O75581;P40818;Q96S38;Q02750;O60784;P35968;O60493;P62330;P61106;Q9BVN2;Q7Z6J4;Q5T1M5;Q8IWB7;P10809;P52198;Q96NW4;Q9UL26;O95405;Q7Z3T8;O60879;Q15036}
	Pathogen[sifA Q56061] interacts with 71 human partners:{P29320;P01130;Q15276;Q9Y2I1;Q96BR1;P28482;P18031;Q9Y6W5;Q8TB24;P07355;Q8IUQ4;Q96L92;Q96Q42;O60296;Q6ZNL6;O60291;P25106;P20339;Q12974;Q8IWU2;Q96L93;Q9H4M9;Q15075;Q99816;P56703;P54764;O60759;P57768;Q13596;Q9BZG1;Q93096;P36507;Q13636;Q5SW96;Q8NFT8;P27361;Q96AX1;Q8NFT2;Q9UJ41;Q9H5N1;Q9UPV9;Q9Y3E7;O75351;O14964;P35240;Q9P2Y5;P04628;P49757;Q0VAM2;O75581;P40818;Q96S38;Q02750;O60784;Q9Y5W8;P35968;O60493;P62330;P61106;Q9BVN2;Q7Z6J4;Q5T1M5;Q8IWB7;P10809;P52198;Q96NW4;Q9UL26;O95405;Q7Z3T8;O60879;Q15036}
	Pathogen[sipC P0CL47] interacts with 59 human partners:{P29320;P01130;Q9Y2I1;Q96BR1;P28482;P18031;Q9Y6W5;Q8TB24;P07355;Q8IUQ4;Q96L92;Q96Q42;O60296;Q6ZNL6;O60291;P25106;P20339;Q12974;Q8IWU2;Q9H4M9;Q15075;Q99816;P54764;O60759;Q13596;Q9BZG1;Q93096;P36507;Q13636;Q5SW96;Q8NFT8;P27361;Q9UJ41;Q9UPV9;O75351;O14964;P35240;Q0VAM2;O75581;P40818;Q96S38;Q02750;O60784;P35968;O60493;P62330;P61106;Q9BVN2;Q7Z6J4;Q5T1M5;Q8IWB7;P10809;P52198;Q96NW4;Q9UL26;O95405;Q7Z3T8;O60879;Q15036}
	Pathogen[sseL Q8ZNG2] interacts with 63 human partners:{P29320;P01130;Q9Y2I1;Q96BR1;P28482;P18031;Q9Y6W5;Q8TB24;P07355;Q8IUQ4;Q96L92;Q96Q42;O60296;Q6ZNL6;O60291;P20339;Q12974;Q8IWU2;Q01968;Q9H4M9;Q15075;Q99816;P54764;O60759;P57768;Q13596;Q9BZG1;Q93096;P36507;Q13636;Q5SW96;Q8NFT8;P27361;Q9UJ41;Q9UPV9;Q9Y3E7;O75351;O14964;P35240;P04628;P49757;Q0VAM2;O75581;P40818;Q96S38;Q02750;O60784;P35968;O60493;P62330;P61106;Q9BVN2;Q7Z6J4;Q5T1M5;Q8IWB7;P10809;P52198;Q96NW4;Q9UL26;O95405;Q7Z3T8;O60879;Q15036}
	Pathogen[sipB Q56134] interacts with 49 human partners:{P01130;Q9Y2I1;Q96BR1;P28482;Q9Y6W5;Q8IUQ4;Q96L92;Q96Q42;Q6ZNL6;O60291;P25106;P20339;Q8IWU2;Q96L93;Q15075;Q99816;P54764;O60759;Q13596;Q9BZG1;Q93096;P36507;Q13636;Q5SW96;Q8NFT8;P27361;Q8NFT2;O14964;P35240;Q0VAM2;O75581;Q96S38;Q02750;O60784;P35968;O60493;P62330;P61106;Q9BVN2;Q7Z6J4;Q5T1M5;Q8IWB7;P10809;P52198;Q96NW4;Q9UL26;O95405;O60879;Q15036}
	Pathogen[sopA Q8ZNR3] interacts with 75 human partners:{P29320;P01130;Q15276;Q9Y2I1;Q96BR1;P28482;P18031;Q9Y6W5;Q8N4B1;Q8TB24;P07355;Q8IUQ4;Q96L92;Q96Q42;O60296;Q6ZNL6;O60291;P25106;P20339;P17302;Q12974;Q8IWU2;Q96L93;Q01968;Q9H4M9;Q15075;Q99816;P54764;O60759;P57768;Q13596;Q9BZG1;Q93096;P36507;Q13636;Q5SW96;Q8NFT8;P27361;Q96AX1;Q9UJ41;Q9H5N1;Q9UPV9;Q9Y3E7;O75351;O14964;P35240;Q9P2Y5;P04628;P49757;P01730;Q0VAM2;O75581;P40818;Q96S38;Q02750;O60784;P30048;Q9Y5W8;P35968;O60493;P62330;P61106;Q9BVN2;Q7Z6J4;P41231;Q5T1M5;Q8IWB7;P10809;P52198;Q96NW4;Q9UL26;O95405;Q7Z3T8;O60879;Q15036}
	Pathogen[sseJ Q9FD10] interacts with 62 human partners:{P29320;P01130;Q9Y2I1;Q96BR1;P28482;P18031;Q9Y6W5;Q8TB24;P07355;Q8IUQ4;Q96L92;Q96Q42;O60296;Q6ZNL6;O60291;P25106;P20339;Q8IWU2;Q15075;Q99816;P56703;P54764;O60759;Q13596;Q9BZG1;Q93096;P36507;Q13636;Q5SW96;Q8NFT8;P27361;Q96AX1;Q9UJ41;Q9UPV9;Q9Y3E7;O75351;O14964;P35240;P04628;P49757;Q0VAM2;O75581;P40818;Q96S38;Q02750;O60784;P35968;O60493;P62330;P61106;Q9BVN2;Q7Z6J4;Q5T1M5;Q8IWB7;P10809;P52198;Q96NW4;Q9UL26;O95405;Q7Z3T8;O60879;Q15036}
	Pathogen[sseI Q8ZQ79] interacts with 60 human partners:{P29320;P01130;Q96BR1;P28482;Q9Y6W5;Q8TB24;P07355;Q8IUQ4;Q96L92;Q96Q42;O60296;Q6ZNL6;O60291;P25106;P20339;Q8IWU2;Q15075;Q99816;P56703;P54764;O60759;P57768;Q13596;Q9BZG1;Q93096;P36507;Q13636;Q5SW96;Q8NFT8;P27361;Q9UJ41;Q9UPV9;Q9Y3E7;O75351;O14964;P35240;P04628;P49757;Q0VAM2;O75581;P40818;Q96S38;Q02750;O60784;P35968;O60493;P62330;P61106;Q9BVN2;Q7Z6J4;Q5T1M5;Q8IWB7;P10809;P52198;Q96NW4;Q9UL26;O95405;Q7Z3T8;O60879;Q15036}
	Pathogen[sipA P0CL52] interacts with 75 human partners:{P29320;P01130;Q15276;Q9Y2I1;Q96BR1;P28482;P18031;Q9Y6W5;Q8N4B1;Q8TB24;P07355;Q8IUQ4;Q96L92;Q96Q42;O60296;Q6ZNL6;O60291;P25106;P20339;P17302;Q12974;Q8IWU2;Q96L93;Q01968;Q9H4M9;Q15075;Q99816;P54764;O60759;P57768;Q13596;Q9BZG1;Q93096;P36507;Q13636;Q5SW96;Q8NFT8;P27361;Q96AX1;Q9UJ41;Q9H5N1;Q9UPV9;Q9Y3E7;O75351;O14964;P35240;Q9P2Y5;P04628;P49757;P01730;Q0VAM2;O75581;P40818;Q96S38;Q02750;O60784;P30048;Q9Y5W8;P35968;O60493;P62330;P61106;Q9BVN2;Q7Z6J4;P41231;Q5T1M5;Q8IWB7;P10809;P52198;Q96NW4;Q9UL26;O95405;Q7Z3T8;O60879;Q15036}
[Cluster 67]GO:0072557+C	cellular_component	[name] IPAF inflammasome complex	[def] "A protein complex that consists of three components, IPAF, NAIP and caspase-1, and includes among its functions the sensing of flagellin derived from Legionella pneumophila, Salmonella typhimurium, Pseudomonas aeruginosa and Shigella flexneri." [GOC
	Pathogen[sseG O84952] interacts with 2 human partners:{Q9NPP4;P29466}
	Pathogen[spvB P74846] interacts with 2 human partners:{Q9NPP4;P29466}
	Pathogen[spvC P0A2M9] interacts with 2 human partners:{Q9NPP4;P29466}
	Pathogen[sspH2 P0CE12] interacts with 2 human partners:{Q9NPP4;P29466}
	Pathogen[sopE O52623] interacts with 2 human partners:{Q9NPP4;P29466}
	Pathogen[sopE2 Q7CQD4] interacts with 2 human partners:{Q9NPP4;P29466}
	Pathogen[sopB O30916] interacts with 2 human partners:{Q9NPP4;P29466}
	Pathogen[sopA E1WGZ9] interacts with 2 human partners:{Q9NPP4;P29466}
	Pathogen[avrA E1WAB0] interacts with 2 human partners:{Q9NPP4;P29466}
	Pathogen[slrP Q8ZQQ2] interacts with 2 human partners:{Q9NPP4;P29466}
	Pathogen[sptP P74873] interacts with 2 human partners:{Q9NPP4;P29466}
	Pathogen[sipA E1WAC6] interacts with 2 human partners:{Q9NPP4;P29466}
	Pathogen[sseF O84951] interacts with 2 human partners:{Q9NPP4;P29466}
	Pathogen[spiC P0CZ04] interacts with 2 human partners:{Q9NPP4;P29466}
	Pathogen[pipB2 Q8ZMM8] interacts with 2 human partners:{Q9NPP4;P29466}
	Pathogen[sspH1 A4D0H6] interacts with 2 human partners:{Q9NPP4;P29466}
	Pathogen[sipC E1WAC8] interacts with 2 human partners:{Q9NPP4;P29466}
	Pathogen[sifA Q56061] interacts with 2 human partners:{Q9NPP4;P29466}
	Pathogen[sipC P0CL47] interacts with 2 human partners:{Q9NPP4;P29466}
	Pathogen[sseL Q8ZNG2] interacts with 2 human partners:{Q9NPP4;P29466}
	Pathogen[sipB Q56134] interacts with 1 human partners:{Q9NPP4}
	Pathogen[sopA Q8ZNR3] interacts with 2 human partners:{Q9NPP4;P29466}
	Pathogen[sseJ Q9FD10] interacts with 2 human partners:{Q9NPP4;P29466}
	Pathogen[sseI Q8ZQ79] interacts with 2 human partners:{Q9NPP4;P29466}
	Pathogen[sipA P0CL52] interacts with 2 human partners:{Q9NPP4;P29466}
[Cluster 68]GO:0008328+C	cellular_component	[name] ionotropic glutamate receptor complex	[def] "A multimeric assembly of four or five subunits which form a structure with an extracellular N-terminus and a large loop that together form the ligand binding domain. The C-terminus is intracellular. The ionotropic glutamate receptor complex itself acts as a ligand-gated ion channel_ on binding glutamate, charged ions pass through a channel in the center of the receptor complex." [http
	Pathogen[sseG O84952] interacts with 3 human partners:{Q9UPX8;Q9Y566;P78352}
	Pathogen[spvB P74846] interacts with 3 human partners:{Q9UPX8;Q9Y566;P78352}
	Pathogen[spvC P0A2M9] interacts with 3 human partners:{Q9UPX8;Q9Y566;P78352}
	Pathogen[sspH2 P0CE12] interacts with 3 human partners:{Q9UPX8;Q9Y566;P78352}
	Pathogen[sopE O52623] interacts with 3 human partners:{Q9UPX8;Q9Y566;P78352}
	Pathogen[sopE2 Q7CQD4] interacts with 3 human partners:{Q9UPX8;Q9Y566;P78352}
	Pathogen[sopB O30916] interacts with 3 human partners:{Q9UPX8;Q9Y566;P78352}
	Pathogen[sopA E1WGZ9] interacts with 3 human partners:{Q9UPX8;Q9Y566;P78352}
	Pathogen[avrA E1WAB0] interacts with 3 human partners:{Q9UPX8;Q9Y566;P78352}
	Pathogen[slrP Q8ZQQ2] interacts with 3 human partners:{Q9UPX8;Q9Y566;P78352}
	Pathogen[sptP P74873] interacts with 3 human partners:{Q9UPX8;Q9Y566;P78352}
	Pathogen[sipA E1WAC6] interacts with 3 human partners:{Q9UPX8;Q9Y566;P78352}
	Pathogen[sseF O84951] interacts with 3 human partners:{Q9UPX8;Q9Y566;P78352}
	Pathogen[spiC P0CZ04] interacts with 3 human partners:{Q9UPX8;Q9Y566;P78352}
	Pathogen[pipB2 Q8ZMM8] interacts with 3 human partners:{Q9UPX8;Q9Y566;P78352}
	Pathogen[sspH1 A4D0H6] interacts with 3 human partners:{Q9UPX8;Q9Y566;P78352}
	Pathogen[sipC E1WAC8] interacts with 3 human partners:{Q9UPX8;Q9Y566;P78352}
	Pathogen[sifA Q56061] interacts with 3 human partners:{Q9UPX8;Q9Y566;P78352}
	Pathogen[sipC P0CL47] interacts with 3 human partners:{Q9UPX8;Q9Y566;P78352}
	Pathogen[sseL Q8ZNG2] interacts with 3 human partners:{Q9UPX8;Q9Y566;P78352}
	Pathogen[sipB Q56134] interacts with 3 human partners:{Q9UPX8;Q9Y566;P78352}
	Pathogen[sopA Q8ZNR3] interacts with 3 human partners:{Q9UPX8;Q9Y566;P78352}
	Pathogen[sseJ Q9FD10] interacts with 3 human partners:{Q9UPX8;Q9Y566;P78352}
	Pathogen[sseI Q8ZQ79] interacts with 3 human partners:{Q9UPX8;Q9Y566;P78352}
	Pathogen[sipA P0CL52] interacts with 3 human partners:{Q9UPX8;Q9Y566;P78352}
[Cluster 69]GO:0042734+C	cellular_component	[name] presynaptic membrane	[def] "A specialized area of membrane of the axon terminal that faces the plasma membrane of the neuron or muscle fiber with which the axon terminal establishes a synaptic junction_ many synaptic junctions exhibit structural presynaptic characteristics, such as conical, electron-dense internal protrusions, that distinguish it from the remainder of the axon plasma membrane." [GOC
	Pathogen[sseG O84952] interacts with 18 human partners:{O60641;Q86UR5;Q9UQM7;Q9Y6H5;P30542;Q9UPW8;O14936;O15083;Q8NB66;Q9UQ26;P15407;Q9UH03;Q05329;Q96JB8;Q9NRD5;Q8IUD2;Q13492;P21579}
	Pathogen[spvB P74846] interacts with 15 human partners:{O60641;Q86UR5;Q9UQM7;Q9Y6H5;P30542;Q9UPW8;O14936;O15083;Q8NB66;Q9UQ26;P15407;Q05329;Q9NRD5;Q13492;P21579}
	Pathogen[spvC P0A2M9] interacts with 17 human partners:{Q86UR5;Q9UQM7;Q9Y6H5;P30542;Q9UPW8;O14936;O15083;Q8NB66;Q9UQ26;P15407;Q9UH03;Q05329;Q96JB8;Q9NRD5;Q8IUD2;Q13492;P21579}
	Pathogen[sspH2 P0CE12] interacts with 12 human partners:{Q86UR5;Q9Y6H5;Q9UPW8;O14936;O15083;Q8NB66;Q9UQ26;Q05329;Q9NRD5;Q13492;P21579;Q9BTU6}
	Pathogen[sopE O52623] interacts with 15 human partners:{Q86UR5;Q9UQM7;Q9Y6H5;Q9UPW8;O14936;O15083;Q8NB66;Q9UQ26;Q9UH03;Q05329;Q96JB8;Q9NRD5;Q13492;P21579;Q8TEH3}
	Pathogen[sopE2 Q7CQD4] interacts with 10 human partners:{Q86UR5;Q9Y6H5;Q9UPW8;O14936;O15083;Q8NB66;Q9UQ26;Q05329;Q9NRD5;Q13492}
	Pathogen[sopB O30916] interacts with 15 human partners:{Q86UR5;Q9UQM7;Q9Y6H5;Q9UPW8;O14936;O15083;Q8NB66;Q9UQ26;P15407;Q9UH03;Q05329;Q96JB8;Q9NRD5;Q13492;P21579}
	Pathogen[sopA E1WGZ9] interacts with 20 human partners:{O00213;O60641;Q86UR5;Q9UQM7;Q9Y6H5;P30542;Q9UPW8;O14936;O15083;Q8NB66;Q9UQ26;P15407;Q9UH03;Q05329;Q96JB8;Q9NRD5;Q8IUD2;Q13492;P21579;Q14160}
	Pathogen[avrA E1WAB0] interacts with 12 human partners:{Q86UR5;Q9UQM7;Q9Y6H5;Q9UPW8;O14936;O15083;Q8NB66;Q9UQ26;Q05329;Q9NRD5;Q13492;P21579}
	Pathogen[slrP Q8ZQQ2] interacts with 23 human partners:{O00213;O60641;Q86UR5;Q9UQM7;Q9Y6H5;Q8NHG8;Q9UPW8;O14936;O15083;Q8NB66;P08247;Q9UQ26;P15407;Q9UH03;Q05329;Q96JB8;Q9NRD5;Q8IUD2;Q13492;P21579;Q8TEH3;Q9BTU6;Q14160}
	Pathogen[sptP P74873] interacts with 11 human partners:{Q86UR5;Q9UQM7;Q9Y6H5;Q9UPW8;O14936;Q8NB66;Q9UQ26;Q05329;Q9NRD5;Q13492;P21579}
	Pathogen[sipA E1WAC6] interacts with 18 human partners:{O60641;Q86UR5;Q9UQM7;Q9Y6H5;P30542;Q9UPW8;O14936;O15083;Q8NB66;Q9UQ26;P15407;Q9UH03;Q05329;Q96JB8;Q9NRD5;Q8IUD2;Q13492;P21579}
	Pathogen[sseF O84951] interacts with 18 human partners:{O60641;Q86UR5;Q9UQM7;Q9Y6H5;P30542;Q9UPW8;O14936;O15083;Q8NB66;Q9UQ26;P15407;Q9UH03;Q05329;Q96JB8;Q9NRD5;Q8IUD2;Q13492;P21579}
	Pathogen[spiC P0CZ04] interacts with 21 human partners:{O60641;Q96CX2;Q86UR5;Q9UQM7;Q9Y6H5;P30542;Q9UPW8;O14936;O15083;Q8NB66;Q9UQ26;P15407;Q9UH03;Q05329;Q96JB8;Q9NRD5;Q8IUD2;Q13492;P22303;P21579;Q8TEH3}
	Pathogen[pipB2 Q8ZMM8] interacts with 12 human partners:{Q86UR5;Q9Y6H5;Q9UPW8;O14936;O15083;Q8NB66;Q9UQ26;Q9UH03;Q05329;Q9NRD5;Q13492;P21579}
	Pathogen[sspH1 A4D0H6] interacts with 14 human partners:{Q86UR5;Q9UQM7;Q9Y6H5;P30542;Q9UPW8;O14936;O15083;Q8NB66;Q9UQ26;Q05329;Q96JB8;Q9NRD5;Q13492;P21579}
	Pathogen[sipC E1WAC8] interacts with 12 human partners:{Q86UR5;Q9UQM7;Q9Y6H5;Q9UPW8;O14936;O15083;Q8NB66;Q9UQ26;Q05329;Q9NRD5;Q13492;P21579}
	Pathogen[sifA Q56061] interacts with 17 human partners:{O60641;Q86UR5;Q9UQM7;Q9Y6H5;Q9UPW8;O14936;O15083;Q8NB66;Q9UQ26;P15407;Q9UH03;Q05329;Q96JB8;Q9NRD5;Q13492;P21579;Q8TEH3}
	Pathogen[sipC P0CL47] interacts with 12 human partners:{Q86UR5;Q9UQM7;Q9Y6H5;Q9UPW8;O14936;O15083;Q8NB66;Q9UQ26;Q05329;Q9NRD5;Q13492;P21579}
	Pathogen[sseL Q8ZNG2] interacts with 14 human partners:{Q86UR5;Q9UQM7;Q9Y6H5;Q9UPW8;O14936;O15083;Q8NB66;Q9UQ26;P15407;Q9UH03;Q05329;Q9NRD5;Q13492;P21579}
	Pathogen[sipB Q56134] interacts with 10 human partners:{Q86UR5;Q9Y6H5;Q9UPW8;O14936;Q8NB66;Q9UQ26;Q05329;Q9NRD5;Q13492;P21579}
	Pathogen[sopA Q8ZNR3] interacts with 20 human partners:{O00213;O60641;Q86UR5;Q9UQM7;Q9Y6H5;P30542;Q9UPW8;O14936;O15083;Q8NB66;Q9UQ26;P15407;Q9UH03;Q05329;Q96JB8;Q9NRD5;Q8IUD2;Q13492;P21579;Q14160}
	Pathogen[sseJ Q9FD10] interacts with 12 human partners:{Q86UR5;Q9UQM7;Q9Y6H5;Q9UPW8;O14936;O15083;Q8NB66;Q9UQ26;Q05329;Q9NRD5;Q13492;P21579}
	Pathogen[sseI Q8ZQ79] interacts with 12 human partners:{Q86UR5;Q9UQM7;Q9Y6H5;Q9UPW8;O14936;O15083;Q8NB66;Q9UQ26;Q05329;Q9NRD5;Q13492;P21579}
	Pathogen[sipA P0CL52] interacts with 18 human partners:{O60641;Q86UR5;Q9UQM7;Q9Y6H5;P30542;Q9UPW8;O14936;O15083;Q8NB66;Q9UQ26;P15407;Q9UH03;Q05329;Q96JB8;Q9NRD5;Q8IUD2;Q13492;P21579}
[Cluster 70]GO:0042383+C	cellular_component	[name] sarcolemma	[def] "The outer membrane of a muscle cell, consisting of the plasma membrane, a covering basement membrane (about 100 nm thick and sometimes common to more than one fiber), and the associated loose network of collagen fibers." [ISBN
	Pathogen[sseG O84952] interacts with 28 human partners:{P07355;Q12846;P17661;Q04759;Q96EV8;Q14315;Q12955;Q01484;O14939;Q15149;P04083;P11532;Q9H7C4;P56539;P29475;P18054;P08727;P08758;P09917;Q13424;Q9UBF9;Q13557;O75955;P07550;O75923;Q13884;Q9NY99;Q12959}
	Pathogen[spvB P74846] interacts with 29 human partners:{Q08289;Q12846;P35613;P17661;Q04759;Q96EV8;Q14315;Q12955;Q01484;O14939;Q15149;P04083;P12110;P05556;P11532;Q9H7C4;P56539;P29475;P18054;P08727;P08758;Q13424;Q9UBF9;Q13557;O75955;O75923;Q13884;Q9NY99;Q12959}
	Pathogen[spvC P0A2M9] interacts with 28 human partners:{P07355;Q12846;P17661;Q04759;Q96EV8;Q14315;Q12955;Q01484;O14939;Q15149;P04083;P11532;Q9H7C4;P56539;P29475;P18054;P08727;P08758;P09917;Q13424;Q9UBF9;Q13557;O75955;P07550;O75923;Q13884;Q9NY99;Q12959}
	Pathogen[sspH2 P0CE12] interacts with 25 human partners:{Q14BN4;P07355;Q12846;P17661;Q04759;Q14315;Q12955;Q01484;Q15149;P04083;P12110;P11532;Q9H7C4;P56539;P29475;P18054;P08727;P08758;P09917;Q13424;Q9UBF9;Q13557;Q13884;Q9NY99;Q12959}
	Pathogen[sopE O52623] interacts with 25 human partners:{P07355;Q12846;P17661;Q04759;Q14315;Q12955;Q01484;O14939;Q15149;P04083;P11532;Q9H7C4;P56539;P29475;P18054;P08727;P08758;P09917;Q13424;Q9UBF9;Q13557;O75923;Q13884;Q9NY99;Q12959}
	Pathogen[sopE2 Q7CQD4] interacts with 22 human partners:{P17661;Q04759;Q14315;Q12955;Q01484;O14939;Q15149;P04083;P11532;Q9H7C4;P56539;P29475;P18054;P08727;P08758;P09917;Q13424;Q9UBF9;Q13557;Q13884;Q9NY99;Q12959}
	Pathogen[sopB O30916] interacts with 26 human partners:{P07355;Q12846;P17661;Q04759;Q96EV8;Q14315;Q12955;Q01484;O14939;Q15149;P04083;P11532;Q9H7C4;P56539;P29475;P18054;P08727;P08758;P09917;Q13424;Q9UBF9;Q13557;O75923;Q13884;Q9NY99;Q12959}
	Pathogen[sopA E1WGZ9] interacts with 29 human partners:{Q14BN4;P07355;Q12846;P17661;Q04759;Q96EV8;Q14315;Q12955;Q01484;O14939;Q15149;P04083;P11532;Q9H7C4;P56539;P29475;P18054;P08727;P08758;P09917;Q13424;Q9UBF9;Q13557;O75955;P07550;O75923;Q13884;Q9NY99;Q12959}
	Pathogen[avrA E1WAB0] interacts with 23 human partners:{Q12846;P17661;Q04759;Q96EV8;Q14315;Q12955;Q01484;O14939;Q15149;P04083;P11532;Q9H7C4;P56539;P29475;P18054;P08727;P08758;Q13424;Q9UBF9;Q13557;Q13884;Q9NY99;Q12959}
	Pathogen[slrP Q8ZQQ2] interacts with 36 human partners:{Q14BN4;P07355;P24043;Q12846;P17661;Q04759;Q96EV8;Q14315;Q15124;Q12955;Q01484;O14939;Q15149;P04083;P12110;P12111;P11532;P12109;Q9H7C4;P56539;P29475;P18054;Q01970;P08727;P08758;P09917;Q13424;Q9UBF9;Q13557;O75955;P07550;O75923;P31415;Q13884;Q9NY99;Q12959}
	Pathogen[sptP P74873] interacts with 25 human partners:{P17661;Q04759;Q96EV8;Q14315;Q12955;Q01484;O14939;Q15149;P04083;P12110;P11532;Q9H7C4;P56539;P29475;P18054;P08727;P08758;P09917;Q13424;Q9UBF9;Q13557;P07550;Q13884;Q9NY99;Q12959}
	Pathogen[sipA E1WAC6] interacts with 28 human partners:{P07355;Q12846;P17661;Q04759;Q96EV8;Q14315;Q12955;Q01484;O14939;Q15149;P04083;P11532;Q9H7C4;P56539;P29475;P18054;P08727;P08758;P09917;Q13424;Q9UBF9;Q13557;O75955;P07550;O75923;Q13884;Q9NY99;Q12959}
	Pathogen[sseF O84951] interacts with 28 human partners:{P07355;Q12846;P17661;Q04759;Q96EV8;Q14315;Q12955;Q01484;O14939;Q15149;P04083;P11532;Q9H7C4;P56539;P29475;P18054;P08727;P08758;P09917;Q13424;Q9UBF9;Q13557;O75955;P07550;O75923;Q13884;Q9NY99;Q12959}
	Pathogen[spiC P0CZ04] interacts with 33 human partners:{P07355;P24043;Q08289;Q12846;P35613;P17661;Q04759;Q96EV8;Q14315;P08173;Q12955;Q01484;O14939;Q15149;P04083;P12110;P11532;Q9H7C4;P56539;P29475;P18054;P08727;P08758;P09917;Q13424;Q9UBF9;Q13557;O75955;P07550;O75923;Q13884;Q9NY99;Q12959}
	Pathogen[pipB2 Q8ZMM8] interacts with 24 human partners:{P07355;Q12846;P17661;Q04759;Q96EV8;Q14315;Q12955;Q01484;O14939;Q15149;P04083;P11532;Q9H7C4;P56539;P29475;P18054;P08727;P08758;P09917;Q13424;Q9UBF9;Q13884;Q9NY99;Q12959}
	Pathogen[sspH1 A4D0H6] interacts with 27 human partners:{Q14BN4;Q12846;P17661;Q04759;Q96EV8;Q14315;Q12955;Q01484;O14939;Q15149;P04083;P11532;Q9H7C4;P56539;P29475;P18054;P08727;P08758;P09917;Q13424;Q9UBF9;Q13557;P07550;O75923;Q13884;Q9NY99;Q12959}
	Pathogen[sipC E1WAC8] interacts with 25 human partners:{P07355;Q12846;P17661;Q04759;Q96EV8;Q14315;Q12955;Q01484;O14939;Q15149;P04083;P12110;P11532;Q9H7C4;P56539;P29475;P18054;P08727;P09917;Q13424;Q9UBF9;Q13557;Q13884;Q9NY99;Q12959}
	Pathogen[sifA Q56061] interacts with 28 human partners:{Q14BN4;P07355;Q12846;P17661;Q04759;Q96EV8;Q14315;Q15124;Q12955;Q01484;O14939;Q15149;P04083;P11532;Q9H7C4;P56539;P29475;P18054;P08727;P08758;P09917;Q13424;Q9UBF9;Q13557;O75923;Q13884;Q9NY99;Q12959}
	Pathogen[sipC P0CL47] interacts with 25 human partners:{P07355;Q12846;P17661;Q04759;Q96EV8;Q14315;Q12955;Q01484;O14939;Q15149;P04083;P12110;P11532;Q9H7C4;P56539;P29475;P18054;P08727;P09917;Q13424;Q9UBF9;Q13557;Q13884;Q9NY99;Q12959}
	Pathogen[sseL Q8ZNG2] interacts with 25 human partners:{P07355;Q12846;P17661;Q04759;Q96EV8;Q14315;Q12955;Q01484;O14939;Q15149;P04083;P11532;Q9H7C4;P56539;P29475;P18054;P08727;P08758;Q13424;Q9UBF9;Q13557;O75923;Q13884;Q9NY99;Q12959}
	Pathogen[sipB Q56134] interacts with 21 human partners:{Q14BN4;Q12846;P17661;Q04759;Q14315;Q12955;Q01484;O14939;Q15149;P11532;Q9H7C4;P56539;P18054;P08727;Q13424;Q13557;O75923;P31415;Q13884;Q9NY99;Q12959}
	Pathogen[sopA Q8ZNR3] interacts with 29 human partners:{Q14BN4;P07355;Q12846;P17661;Q04759;Q96EV8;Q14315;Q12955;Q01484;O14939;Q15149;P04083;P11532;Q9H7C4;P56539;P29475;P18054;P08727;P08758;P09917;Q13424;Q9UBF9;Q13557;O75955;P07550;O75923;Q13884;Q9NY99;Q12959}
	Pathogen[sseJ Q9FD10] interacts with 26 human partners:{P07355;Q12846;P17661;Q04759;Q96EV8;Q14315;Q12955;Q01484;O14939;Q15149;P04083;P11532;Q9H7C4;P56539;P29475;P18054;P08727;P08758;P09917;Q13424;Q9UBF9;Q13557;O75923;Q13884;Q9NY99;Q12959}
	Pathogen[sseI Q8ZQ79] interacts with 25 human partners:{P07355;P35613;P17661;Q04759;Q96EV8;Q14315;Q12955;Q01484;O14939;Q15149;P04083;P11532;Q9H7C4;P56539;P29475;P18054;P08727;P08758;Q13424;Q9UBF9;Q13557;O75923;Q13884;Q9NY99;Q12959}
	Pathogen[sipA P0CL52] interacts with 28 human partners:{P07355;Q12846;P17661;Q04759;Q96EV8;Q14315;Q12955;Q01484;O14939;Q15149;P04083;P11532;Q9H7C4;P56539;P29475;P18054;P08727;P08758;P09917;Q13424;Q9UBF9;Q13557;O75955;P07550;O75923;Q13884;Q9NY99;Q12959}
[Cluster 71]GO:0035327+C	cellular_component	[name] transcriptionally active chromatin	[def] "The ordered and organized complex of DNA and protein that forms regions of the chromosome that are being actively transcribed." [GOC
	Pathogen[sseG O84952] interacts with 5 human partners:{Q9NQT4;Q6PGP7;Q9NQT5;Q9NPD3;Q9GZS3}
	Pathogen[spvB P74846] interacts with 1 human partners:{Q9GZS3}
	Pathogen[spvC P0A2M9] interacts with 2 human partners:{Q6PGP7;Q9GZS3}
	Pathogen[sspH2 P0CE12] interacts with 2 human partners:{Q6PGP7;Q9GZS3}
	Pathogen[sopE O52623] interacts with 2 human partners:{Q6PGP7;Q9GZS3}
	Pathogen[sopE2 Q7CQD4] interacts with 1 human partners:{Q9GZS3}
	Pathogen[sopB O30916] interacts with 2 human partners:{Q6PGP7;Q9GZS3}
	Pathogen[sopA E1WGZ9] interacts with 5 human partners:{Q9NQT4;Q6PGP7;Q9NQT5;Q9NPD3;Q9GZS3}
	Pathogen[avrA E1WAB0] interacts with 1 human partners:{Q9GZS3}
	Pathogen[slrP Q8ZQQ2] interacts with 6 human partners:{Q9NQT4;Q6PGP7;Q9NQT5;Q9NPD3;O75475;Q9GZS3}
	Pathogen[sptP P74873] interacts with 1 human partners:{Q9GZS3}
	Pathogen[sipA E1WAC6] interacts with 5 human partners:{Q9NQT4;Q6PGP7;Q9NQT5;Q9NPD3;Q9GZS3}
	Pathogen[sseF O84951] interacts with 5 human partners:{Q9NQT4;Q6PGP7;Q9NQT5;Q9NPD3;Q9GZS3}
	Pathogen[spiC P0CZ04] interacts with 4 human partners:{Q6PGP7;Q9NPD3;O75475;Q9GZS3}
	Pathogen[pipB2 Q8ZMM8] interacts with 2 human partners:{Q6PGP7;Q9GZS3}
	Pathogen[sspH1 A4D0H6] interacts with 1 human partners:{Q9GZS3}
	Pathogen[sipC E1WAC8] interacts with 2 human partners:{Q6PGP7;Q9GZS3}
	Pathogen[sifA Q56061] interacts with 2 human partners:{Q6PGP7;Q9GZS3}
	Pathogen[sipC P0CL47] interacts with 2 human partners:{Q6PGP7;Q9GZS3}
	Pathogen[sseL Q8ZNG2] interacts with 2 human partners:{Q6PGP7;Q9GZS3}
	Pathogen[sipB Q56134] interacts with 1 human partners:{Q9GZS3}
	Pathogen[sopA Q8ZNR3] interacts with 5 human partners:{Q9NQT4;Q6PGP7;Q9NQT5;Q9NPD3;Q9GZS3}
	Pathogen[sseJ Q9FD10] interacts with 2 human partners:{Q6PGP7;Q9GZS3}
	Pathogen[sseI Q8ZQ79] interacts with 2 human partners:{Q6PGP7;Q9GZS3}
	Pathogen[sipA P0CL52] interacts with 5 human partners:{Q9NQT4;Q6PGP7;Q9NQT5;Q9NPD3;Q9GZS3}
[Cluster 72]GO:0005641+C	cellular_component	[name] nuclear envelope lumen	[def] "The region between the two lipid bilayers of the nuclear envelope_ 20-40 nm wide." [GOC
	Pathogen[sseG O84952] interacts with 2 human partners:{P07437;P09917}
	Pathogen[spvB P74846] interacts with 1 human partners:{P07437}
	Pathogen[spvC P0A2M9] interacts with 2 human partners:{P07437;P09917}
	Pathogen[sspH2 P0CE12] interacts with 2 human partners:{P07437;P09917}
	Pathogen[sopE O52623] interacts with 2 human partners:{P07437;P09917}
	Pathogen[sopE2 Q7CQD4] interacts with 2 human partners:{P07437;P09917}
	Pathogen[sopB O30916] interacts with 2 human partners:{P07437;P09917}
	Pathogen[sopA E1WGZ9] interacts with 2 human partners:{P07437;P09917}
	Pathogen[avrA E1WAB0] interacts with 1 human partners:{P07437}
	Pathogen[slrP Q8ZQQ2] interacts with 2 human partners:{P07437;P09917}
	Pathogen[sptP P74873] interacts with 2 human partners:{P07437;P09917}
	Pathogen[sipA E1WAC6] interacts with 2 human partners:{P07437;P09917}
	Pathogen[sseF O84951] interacts with 2 human partners:{P07437;P09917}
	Pathogen[spiC P0CZ04] interacts with 2 human partners:{P07437;P09917}
	Pathogen[pipB2 Q8ZMM8] interacts with 2 human partners:{P07437;P09917}
	Pathogen[sspH1 A4D0H6] interacts with 2 human partners:{P07437;P09917}
	Pathogen[sipC E1WAC8] interacts with 2 human partners:{P07437;P09917}
	Pathogen[sifA Q56061] interacts with 2 human partners:{P07437;P09917}
	Pathogen[sipC P0CL47] interacts with 2 human partners:{P07437;P09917}
	Pathogen[sseL Q8ZNG2] interacts with 1 human partners:{P07437}
	Pathogen[sipB Q56134] interacts with 1 human partners:{P07437}
	Pathogen[sopA Q8ZNR3] interacts with 2 human partners:{P07437;P09917}
	Pathogen[sseJ Q9FD10] interacts with 2 human partners:{P07437;P09917}
	Pathogen[sseI Q8ZQ79] interacts with 1 human partners:{P07437}
	Pathogen[sipA P0CL52] interacts with 2 human partners:{P07437;P09917}
[Cluster 73]GO:0005844+C	cellular_component	[name] polysome	[def] "Several ribosomes bound to one mRNA." [ISBN
	Pathogen[sseG O84952] interacts with 6 human partners:{P25786;P60900;O95278;P05198;Q9Y295;P13639}
	Pathogen[spvB P74846] interacts with 2 human partners:{P25786;O95278}
	Pathogen[spvC P0A2M9] interacts with 4 human partners:{P25786;P60900;O95278;Q9Y295}
	Pathogen[sspH2 P0CE12] interacts with 4 human partners:{P25786;P60900;O95278;P62701}
	Pathogen[sopE O52623] interacts with 2 human partners:{P25786;O95278}
	Pathogen[sopE2 Q7CQD4] interacts with 1 human partners:{O95278}
	Pathogen[sopB O30916] interacts with 4 human partners:{P25786;P60900;O95278;Q9Y295}
	Pathogen[sopA E1WGZ9] interacts with 7 human partners:{P25786;P60900;O95278;P05198;Q99700;Q9Y295;P13639}
	Pathogen[avrA E1WAB0] interacts with 4 human partners:{P25786;P60900;O95278;Q9Y295}
	Pathogen[slrP Q8ZQQ2] interacts with 7 human partners:{P25786;P60900;O95278;Q9Y295;P62701;P13639;P27797}
	Pathogen[sptP P74873] interacts with 2 human partners:{P25786;O95278}
	Pathogen[sipA E1WAC6] interacts with 6 human partners:{P25786;P60900;O95278;P05198;Q9Y295;P13639}
	Pathogen[sseF O84951] interacts with 6 human partners:{P25786;P60900;O95278;P05198;Q9Y295;P13639}
	Pathogen[spiC P0CZ04] interacts with 7 human partners:{P25786;P22090;P60900;O95278;P05198;Q9Y295;P13639}
	Pathogen[pipB2 Q8ZMM8] interacts with 5 human partners:{P25786;P60900;O95278;Q9Y295;P13639}
	Pathogen[sspH1 A4D0H6] interacts with 4 human partners:{P25786;P60900;O95278;Q9Y295}
	Pathogen[sipC E1WAC8] interacts with 1 human partners:{O95278}
	Pathogen[sifA Q56061] interacts with 6 human partners:{P25786;P60900;O95278;P05198;Q9Y295;P13639}
	Pathogen[sipC P0CL47] interacts with 1 human partners:{O95278}
	Pathogen[sseL Q8ZNG2] interacts with 3 human partners:{P25786;P60900;O95278}
	Pathogen[sipB Q56134] interacts with 2 human partners:{P25786;O95278}
	Pathogen[sopA Q8ZNR3] interacts with 7 human partners:{P25786;P60900;O95278;P05198;Q99700;Q9Y295;P13639}
	Pathogen[sseJ Q9FD10] interacts with 4 human partners:{P25786;P60900;O95278;Q9Y295}
	Pathogen[sseI Q8ZQ79] interacts with 4 human partners:{P25786;P60900;O95278;Q9Y295}
	Pathogen[sipA P0CL52] interacts with 6 human partners:{P25786;P60900;O95278;P05198;Q9Y295;P13639}
[Cluster 74]GO:0016529+C	cellular_component	[name] sarcoplasmic reticulum	[def] "A fine reticular network of membrane-limited elements that pervades the sarcoplasm of a muscle cell_ continuous over large portions of the cell and with the nuclear envelope_ that part of the endoplasmic reticulum specialized for calcium release, uptake and storage." [GOC
	Pathogen[sseG O84952] interacts with 11 human partners:{P68106;Q13555;Q13554;O43852;Q09013;P29475;P11217;Q8WXH0;Q13557;Q9NR31;P16157}
	Pathogen[spvB P74846] interacts with 10 human partners:{P68106;Q13555;Q13554;O43852;Q09013;P29475;Q8WXH0;Q13557;Q9NR31;P16157}
	Pathogen[spvC P0A2M9] interacts with 10 human partners:{P68106;Q13555;Q13554;O43852;Q09013;P29475;Q8WXH0;Q13557;Q9NR31;P16157}
	Pathogen[sspH2 P0CE12] interacts with 9 human partners:{P68106;Q13554;Q13023;Q09013;P29475;Q8WXH0;Q13557;Q9NR31;P16157}
	Pathogen[sopE O52623] interacts with 10 human partners:{P68106;Q13555;Q13554;O43852;Q09013;P29475;Q8WXH0;Q13557;Q9NR31;P16157}
	Pathogen[sopE2 Q7CQD4] interacts with 8 human partners:{P68106;Q13554;Q09013;P29475;Q8WXH0;Q13557;Q9NR31;P16157}
	Pathogen[sopB O30916] interacts with 8 human partners:{P68106;Q13554;Q09013;P29475;Q8WXH0;Q13557;Q9NR31;P16157}
	Pathogen[sopA E1WGZ9] interacts with 12 human partners:{P68106;Q13555;Q13554;O43852;Q13023;Q09013;P29475;P11217;Q8WXH0;Q13557;Q9NR31;P16157}
	Pathogen[avrA E1WAB0] interacts with 11 human partners:{P68106;Q13555;Q13554;O43852;Q13023;Q09013;P29475;Q8WXH0;Q13557;Q9NR31;P16157}
	Pathogen[slrP Q8ZQQ2] interacts with 18 human partners:{P68106;Q13555;O14958;Q13554;P35573;O43852;Q13023;Q09013;P30626;P29475;P11217;Q8WXH0;Q13557;P31415;Q9NR31;Q9P0M2;P27797;P16157}
	Pathogen[sptP P74873] interacts with 9 human partners:{P68106;Q13554;O43852;Q09013;P29475;Q8WXH0;Q13557;Q9NR31;P16157}
	Pathogen[sipA E1WAC6] interacts with 11 human partners:{P68106;Q13555;Q13554;O43852;Q09013;P29475;P11217;Q8WXH0;Q13557;Q9NR31;P16157}
	Pathogen[sseF O84951] interacts with 11 human partners:{P68106;Q13555;Q13554;O43852;Q09013;P29475;P11217;Q8WXH0;Q13557;Q9NR31;P16157}
	Pathogen[spiC P0CZ04] interacts with 10 human partners:{P68106;Q13555;Q13554;O43852;Q09013;P29475;Q8WXH0;Q13557;Q9NR31;P16157}
	Pathogen[pipB2 Q8ZMM8] interacts with 7 human partners:{P68106;Q13554;Q09013;P29475;Q8WXH0;Q9NR31;P16157}
	Pathogen[sspH1 A4D0H6] interacts with 10 human partners:{P68106;Q13555;Q13554;O43852;Q09013;P29475;Q8WXH0;Q13557;Q9NR31;P16157}
	Pathogen[sipC E1WAC8] interacts with 10 human partners:{P68106;Q13555;Q13554;O43852;Q09013;P29475;Q8WXH0;Q13557;Q9NR31;P16157}
	Pathogen[sifA Q56061] interacts with 12 human partners:{P68106;Q13555;Q13554;O43852;Q13023;Q09013;P29475;P11217;Q8WXH0;Q13557;Q9NR31;P16157}
	Pathogen[sipC P0CL47] interacts with 10 human partners:{P68106;Q13555;Q13554;O43852;Q09013;P29475;Q8WXH0;Q13557;Q9NR31;P16157}
	Pathogen[sseL Q8ZNG2] interacts with 11 human partners:{P68106;Q13555;Q13554;O43852;Q09013;P29475;P11217;Q8WXH0;Q13557;Q9NR31;P16157}
	Pathogen[sipB Q56134] interacts with 8 human partners:{P68106;Q13554;Q09013;Q8WXH0;Q13557;P31415;Q9NR31;P16157}
	Pathogen[sopA Q8ZNR3] interacts with 12 human partners:{P68106;Q13555;Q13554;O43852;Q13023;Q09013;P29475;P11217;Q8WXH0;Q13557;Q9NR31;P16157}
	Pathogen[sseJ Q9FD10] interacts with 10 human partners:{P68106;Q13555;Q13554;O43852;Q09013;P29475;Q8WXH0;Q13557;Q9NR31;P16157}
	Pathogen[sseI Q8ZQ79] interacts with 10 human partners:{P68106;Q13554;O43852;Q13023;Q09013;P29475;Q8WXH0;Q13557;Q9NR31;P16157}
	Pathogen[sipA P0CL52] interacts with 11 human partners:{P68106;Q13555;Q13554;O43852;Q09013;P29475;P11217;Q8WXH0;Q13557;Q9NR31;P16157}
[Cluster 75]GO:0043220+C	cellular_component	[name] Schmidt-Lanterman incisure	[def] "Regions within compact myelin in which the cytoplasmic faces of the enveloping myelin sheath are not tightly juxtaposed, and include cytoplasm from the cell responsible for making the myelin. Schmidt-Lanterman incisures occur in the compact myelin internode, while lateral loops are analogous structures found in the paranodal region adjacent to the nodes of Ranvier." [GOC
	Pathogen[sseG O84952] interacts with 5 human partners:{P41743;P07355;O75970;Q8N3R9;P60484}
	Pathogen[spvB P74846] interacts with 3 human partners:{P41743;O75970;P60484}
	Pathogen[spvC P0A2M9] interacts with 5 human partners:{P41743;P07355;O75970;Q8N3R9;P60484}
	Pathogen[sspH2 P0CE12] interacts with 4 human partners:{P41743;P07355;O75970;P60484}
	Pathogen[sopE O52623] interacts with 5 human partners:{P41743;P07355;O75970;Q8N3R9;P60484}
	Pathogen[sopE2 Q7CQD4] interacts with 3 human partners:{P41743;O75970;P60484}
	Pathogen[sopB O30916] interacts with 5 human partners:{P41743;P07355;O75970;Q8N3R9;P60484}
	Pathogen[sopA E1WGZ9] interacts with 5 human partners:{P41743;P07355;O75970;Q8N3R9;P60484}
	Pathogen[avrA E1WAB0] interacts with 4 human partners:{P41743;O75970;Q8N3R9;P60484}
	Pathogen[slrP Q8ZQQ2] interacts with 7 human partners:{P41743;P07355;O75970;Q8N3R9;P60484;P12830;P20916}
	Pathogen[sptP P74873] interacts with 4 human partners:{P41743;O75970;Q8N3R9;P60484}
	Pathogen[sipA E1WAC6] interacts with 5 human partners:{P41743;P07355;O75970;Q8N3R9;P60484}
	Pathogen[sseF O84951] interacts with 5 human partners:{P41743;P07355;O75970;Q8N3R9;P60484}
	Pathogen[spiC P0CZ04] interacts with 5 human partners:{P41743;P07355;O75970;Q8N3R9;P60484}
	Pathogen[pipB2 Q8ZMM8] interacts with 4 human partners:{P41743;P07355;O75970;P60484}
	Pathogen[sspH1 A4D0H6] interacts with 4 human partners:{P41743;O75970;Q8N3R9;P60484}
	Pathogen[sipC E1WAC8] interacts with 5 human partners:{P41743;P07355;O75970;Q8N3R9;P60484}
	Pathogen[sifA Q56061] interacts with 5 human partners:{P41743;P07355;O75970;Q8N3R9;P60484}
	Pathogen[sipC P0CL47] interacts with 5 human partners:{P41743;P07355;O75970;Q8N3R9;P60484}
	Pathogen[sseL Q8ZNG2] interacts with 5 human partners:{P41743;P07355;O75970;Q8N3R9;P60484}
	Pathogen[sipB Q56134] interacts with 3 human partners:{P41743;O75970;P60484}
	Pathogen[sopA Q8ZNR3] interacts with 5 human partners:{P41743;P07355;O75970;Q8N3R9;P60484}
	Pathogen[sseJ Q9FD10] interacts with 5 human partners:{P41743;P07355;O75970;Q8N3R9;P60484}
	Pathogen[sseI Q8ZQ79] interacts with 5 human partners:{P41743;P07355;O75970;Q8N3R9;P60484}
	Pathogen[sipA P0CL52] interacts with 5 human partners:{P41743;P07355;O75970;Q8N3R9;P60484}
[Cluster 76]GO:0031410+C	cellular_component	[name] cytoplasmic vesicle	[def] "A vesicle formed of membrane or protein, found in the cytoplasm of a cell." [GOC
	Pathogen[sseG O84952] interacts with 165 human partners:{P51149;O94979;Q15276;Q96BR1;O00445;O95295;P51153;P53621;O95208;P18031;Q9H0H5;O14641;Q8TD16;Q96J02;Q8N4B1;P57737;O43516;Q8TB24;P30622;P08631;Q4VCS5;Q15286;Q8IV53;P49761;Q9H6Q3;Q00610;O15498;Q9Y6D5;O75970;Q03135;P32019;Q96EV8;Q9Y6Q5;P32121;Q8IYT8;P49407;P47712;Q96G01;P09496;Q5MNZ9;Q9H2B2;Q9BT88;Q13425;P30793;Q9H3S7;Q9Y2H6;Q5T0N5;P55735;Q01968;Q05084;Q6P3S1;Q7Z6I6;P57735;Q8IZJ4;Q8IUH4;Q96N21;Q96AX2;Q12891;Q9H201;Q13367;Q8N4G2;Q5T7P8;P49418;Q53G59;Q9Y3R0;Q96C24;Q9UL54;Q8IUH5;P62195;Q92930;Q9Y5X1;Q12965;P56377;P35606;Q9UNF0;Q07912;Q3V6T2;Q86SS6;Q7Z698;P30041;Q96A56;Q96RU3;P05067;O75146;Q9P0V3;P98082;P07332;P53618;Q9BQS8;P53675;P51148;O95466;P22607;Q9Y2J4;Q86YT6;O15169;O00548;P20340;O75581;Q9UM54;Q06187;P11362;Q9P299;Q9UL25;O00291;P09619;Q9UIK4;Q05329;Q9BQG1;O60271;P35968;Q9NRS6;Q6P3W7;P48444;Q96B97;Q8IY63;P00441;Q9UBF2;Q86XP0;Q9H492;P10909;Q9Y5X3;Q6UXY1;Q9Y696;Q9BVN2;Q8NFW9;O75923;Q9Y678;Q13492;Q96PC3;O14640;O95166;Q9Y2I7;Q14596;Q9NRW1;Q9C0C7;Q10567;Q6WKZ4;O43581;P21579;P52198;P31146;P62166;Q9HC10;P61966;Q14183;O75044;P61923;Q13315;Q9UNH7;O15524;Q5T5U3;O00443;Q6XYQ8;Q14677;Q8IVI9;O75843;P61073;P21802;O00203;O14579;O43747;Q15036;Q8IXH6;Q8N9I0}
	Pathogen[spvB P74846] interacts with 149 human partners:{P51149;O94979;Q96BR1;O00445;O95295;P51153;P53621;P18031;Q9H0H5;O14641;Q96J02;P57737;O43516;Q8TB24;P08631;Q4VCS5;Q15286;P49761;Q9H6Q3;Q00610;O15498;Q9Y6D5;O75970;Q03135;Q96EV8;Q9Y6Q5;P32121;Q8IYT8;P49407;P47712;Q96G01;P09496;Q9BXS5;Q8NCB2;Q9H2B2;Q9BT88;P21757;Q13425;Q9H3S7;Q9Y2H6;Q5T0N5;P55735;Q01968;Q05084;Q7Z6I6;P57735;Q8IZJ4;Q96AX2;Q12891;Q9H201;Q13367;Q8N4G2;Q5T7P8;P49418;Q53G59;Q9Y3R0;Q96C24;Q9UL54;Q8IUH5;P62195;Q92930;Q9Y5X1;Q12965;P56377;P35606;Q9UNF0;Q9BPZ7;Q07912;Q3V6T2;Q7Z698;P30041;Q96A56;Q96RU3;P05067;O75146;Q9P0V3;P98082;P07332;P53618;P53675;P51148;O95466;P22607;Q9Y2J4;Q86YT6;O15169;O00548;P20340;O75581;Q9UM54;Q06187;P11362;Q9UL25;O00291;P09619;Q9UIK4;Q05329;Q9BQG1;O60271;P35968;Q9NRS6;Q6P3W7;P48444;Q96B97;Q8IY63;P00441;Q86XP0;Q9H492;P10909;Q9Y5X3;Q6UXY1;Q9BVN2;Q8NFW9;O75923;Q9Y678;Q13492;Q96PC3;O14640;O95166;Q9Y2I7;Q14596;Q9NRW1;Q9C0C7;P07911;Q10567;O43581;P21579;P52198;P31146;P62166;Q9HC10;P61966;Q14183;O75044;Q13315;O15524;Q5T5U3;O00443;Q6XYQ8;Q14677;Q8IVI9;O75843;P61073;P21802;O00203;O43747;Q15036;Q8IXH6;Q8N9I0}
	Pathogen[spvC P0A2M9] interacts with 152 human partners:{P51149;O94979;Q96BR1;O00445;O95295;P51153;P53621;P18031;Q9H0H5;O14641;Q8TD16;Q96J02;Q8N4B1;P57737;O43516;Q8TB24;P30622;P08631;Q4VCS5;Q15286;Q8IV53;P49761;Q9H6Q3;O15498;Q9Y6D5;O75970;Q03135;P32019;Q96EV8;Q9Y6Q5;P32121;Q8IYT8;P49407;P47712;Q96G01;P09496;Q5MNZ9;Q9H2B2;Q9BT88;Q13425;Q9H3S7;Q9Y2H6;Q5T0N5;P55735;Q01968;Q05084;Q6P3S1;Q7Z6I6;P57735;Q8IZJ4;Q8IUH4;Q96AX2;Q12891;Q13367;Q8N4G2;Q5T7P8;P49418;Q9Y3R0;Q96C24;Q9UL54;Q8IUH5;P62195;Q92930;Q9Y5X1;Q12965;P56377;P35606;Q9UNF0;Q07912;Q3V6T2;Q86SS6;Q7Z698;P30041;Q96A56;Q96RU3;P05067;O75146;Q9P0V3;P98082;P07332;P53618;Q9BQS8;P51148;O95466;P22607;Q9Y2J4;Q86YT6;O15169;O00548;P20340;O75581;Q9UM54;Q06187;P11362;Q9UL25;O00291;P09619;Q9UIK4;Q05329;Q9BQG1;O60271;P35968;Q9NRS6;Q6P3W7;P48444;Q96B97;Q8IY63;P00441;Q86XP0;Q9H492;P10909;Q9Y5X3;Q6UXY1;Q9Y696;Q9BVN2;Q8NFW9;O75923;Q9Y678;Q13492;Q96PC3;O14640;O95166;Q9Y2I7;Q14596;Q9NRW1;Q9C0C7;Q10567;Q6WKZ4;O43581;P21579;P52198;P31146;P62166;Q9HC10;P61966;Q14183;O75044;P61923;Q13315;O15524;Q5T5U3;O00443;Q6XYQ8;Q14677;Q8IVI9;P61073;P21802;O00203;O14579;O43747;Q15036;Q8N9I0}
	Pathogen[sspH2 P0CE12] interacts with 121 human partners:{P51149;O94979;Q15276;Q96BR1;O95295;P51153;P53621;Q9H0H5;O14641;Q8TD16;Q96J02;P57737;O43516;Q8TB24;P30622;P08631;Q4VCS5;Q15286;Q8IV53;P49761;Q9H6Q3;Q00610;O15498;Q9Y6D5;O75970;Q03135;P32019;P32121;P49407;P47712;Q96G01;Q9P0N8;P09496;Q5MNZ9;Q9BT88;P21757;Q13425;Q9H3S7;Q5T0N5;P55735;P57735;Q8IZJ4;Q12891;Q8N4G2;Q5T7P8;P49418;Q9Y3R0;Q96C24;Q8IUH5;P62195;Q92930;Q9Y5X1;Q12965;P56377;P35606;Q9UNF0;Q07912;Q3V6T2;Q7Z698;P30041;Q96RU3;P05067;O75146;Q9P0V3;P98082;P07332;P53618;P51148;O95466;P22607;Q9Y2J4;Q86YT6;O15169;O00548;P20340;O75581;Q9UM54;Q06187;P11362;Q9UL25;O00291;P09619;Q05329;P35968;Q9NRS6;Q6P3W7;P48444;Q96B97;Q8IY63;P00441;Q86XP0;Q9BVN2;Q9Y678;Q13492;Q96PC3;O14640;Q9Y2I7;Q14596;Q9C0C7;P07911;Q10567;Q86UD3;P21579;P52198;P31146;Q9BTU6;Q9HC10;P61966;Q14183;O75044;P61923;Q13315;O15524;O00443;Q14677;Q8IVI9;P61073;P21802;O43747;Q15036;Q8N9I0}
	Pathogen[sopE O52623] interacts with 148 human partners:{P51149;O94979;Q96BR1;O00445;O95295;P51153;P53621;P18031;Q9H0H5;O14641;Q8TD16;Q96J02;P57737;O43516;Q8TB24;P30622;P08631;Q4VCS5;Q15286;Q8IV53;P49761;Q9H6Q3;O15498;Q9Y6D5;Q9BVG8;O75970;Q03135;P32019;Q9Y6Q5;P32121;Q8IYT8;P49407;P47712;Q96G01;P09496;Q5MNZ9;Q9H2B2;Q9BT88;P21757;Q13425;Q9H3S7;Q9Y2H6;Q5T0N5;P55735;Q05084;Q6P3S1;Q7Z6I6;P57735;Q8IZJ4;Q8IUH4;Q96AX2;Q12891;Q13367;Q8N4G2;Q5T7P8;P49418;Q9Y3R0;Q96C24;Q9UL54;Q8IUH5;P62195;Q92930;Q9Y5X1;Q12965;P56377;P35606;Q9UNF0;Q07912;Q3V6T2;Q86SS6;Q7Z698;P30041;Q96RU3;P05067;O75146;Q9P0V3;P98082;P07332;P53618;Q9BQS8;O76038;P51148;O95466;P22607;Q86YT6;O15169;O00548;P20340;O75581;Q9UM54;Q06187;P11362;Q9UL25;O00291;P09619;Q9UIK4;Q05329;Q9BQG1;O60271;P35968;Q9NRS6;Q6P3W7;P48444;Q96B97;Q8IY63;P00441;Q86XP0;Q9Y5X3;Q6UXY1;Q9BVN2;Q8NFW9;O75923;Q9Y678;Q13492;Q96PC3;O14640;Q9Y2I7;Q14596;Q9NRW1;Q9C0C7;P07911;Q10567;Q86UD3;Q6WKZ4;O43581;P21579;P52198;P31146;Q8TEH3;P62166;Q9HC10;P61966;Q14183;O75044;P61923;Q13315;O15524;Q5T5U3;O00443;Q6XYQ8;Q14677;Q8IVI9;P61073;P21802;O00203;O43747;Q15036;Q8N9I0}
	Pathogen[sopE2 Q7CQD4] interacts with 89 human partners:{P51149;O94979;Q96BR1;O95295;P51153;P53621;Q9H0H5;O14641;Q96J02;P57737;O43516;Q8TB24;P08631;Q4VCS5;Q9H6Q3;Q9Y6D5;O75970;Q03135;P32019;P32121;P47712;Q13425;Q5T0N5;P57735;Q8N4G2;Q5T7P8;P49418;Q9Y3R0;Q96C24;P62195;Q9Y5X1;Q12965;P35606;Q9UNF0;Q07912;Q3V6T2;Q7Z698;Q96RU3;P05067;O75146;Q9P0V3;P98082;P07332;P53618;P51148;O95466;P22607;Q9Y2J4;Q86YT6;O15169;P20340;Q9UM54;Q06187;P11362;Q9UL25;O00291;P09619;Q05329;P35968;Q9NRS6;Q6P3W7;P48444;Q96B97;Q8IY63;P00441;Q86XP0;Q9BVN2;Q8NFW9;Q13492;Q96PC3;O14640;Q9Y2I7;Q14596;Q9C0C7;Q10567;P52198;P31146;Q9HC10;P61966;Q14183;O75044;Q13315;O15524;O00443;Q14677;Q8IVI9;P21802;O43747;Q15036}
	Pathogen[sopB O30916] interacts with 124 human partners:{P51149;O94979;Q96BR1;O95295;P51153;P53621;P18031;Q9H0H5;O14641;Q8TD16;Q96J02;P57737;O43516;Q8TB24;P30622;P08631;Q4VCS5;Q15286;Q8IV53;P49761;Q9H6Q3;O15498;Q9Y6D5;O75970;Q03135;P32019;Q96EV8;P32121;P49407;P47712;Q96G01;P09496;Q5MNZ9;Q9H2B2;Q9BT88;Q13425;Q9H3S7;Q5T0N5;P55735;P57735;Q8IZJ4;Q8IUH4;Q96AX2;Q12891;Q8N4G2;Q5T7P8;P49418;Q9Y3R0;Q96C24;Q9UL54;Q8IUH5;P62195;Q92930;Q9Y5X1;Q12965;P35606;Q9UNF0;Q07912;Q3V6T2;Q7Z698;P30041;Q96RU3;P05067;O75146;Q9P0V3;P98082;P07332;P53618;Q9BQS8;P51148;O95466;P22607;Q9Y2J4;Q86YT6;O15169;O00548;P20340;O75581;Q9UM54;Q06187;P11362;Q9UL25;O00291;P09619;Q9UIK4;Q05329;P35968;Q9NRS6;Q6P3W7;P48444;Q96B97;Q8IY63;P00441;Q86XP0;Q9BVN2;Q8NFW9;O75923;Q9Y678;Q13492;Q96PC3;O14640;Q9Y2I7;Q14596;Q9NRW1;Q9C0C7;Q10567;P21579;P52198;P31146;Q9HC10;P61966;Q14183;O75044;Q13315;O15524;O00443;Q6XYQ8;Q14677;Q8IVI9;P61073;P21802;O43747;Q15036;Q8N9I0}
	Pathogen[sopA E1WGZ9] interacts with 168 human partners:{P51149;O94979;Q15276;Q96BR1;O00445;O95295;P51153;P53621;O95208;P18031;Q9H0H5;O14641;Q8TD16;Q96J02;Q8N4B1;P57737;O43516;Q8TB24;P30622;P08631;Q4VCS5;Q15286;Q8IV53;P49761;Q9H6Q3;Q00610;O15498;Q9Y6D5;O75970;Q03135;P32019;Q96EV8;Q9Y6Q5;P32121;Q8IYT8;P49407;P47712;Q96G01;Q9P0N8;P09496;Q5MNZ9;Q9H2B2;Q9BT88;Q13425;P30793;Q9H3S7;Q9Y2H6;Q5T0N5;P55735;Q01968;Q05084;Q6P3S1;Q7Z6I6;P57735;Q8IZJ4;Q8IUH4;Q96N21;Q96AX2;Q12891;Q9H201;Q13367;Q8N4G2;Q5T7P8;P49418;Q53G59;Q9Y3R0;Q96C24;Q9UL54;Q8IUH5;P62195;Q92930;Q9Y5X1;Q12965;P56377;Q15034;P35606;Q9UNF0;Q07912;Q3V6T2;Q86SS6;Q7Z698;P30041;Q96A56;Q96RU3;P05067;O75146;Q9P0V3;P98082;P07332;P53618;Q9BQS8;P53675;P51148;O95466;P22607;Q9Y2J4;Q86YT6;O15169;O00548;P20340;O75581;Q9UM54;Q06187;P11362;Q9P299;Q9UL25;O00291;P09619;Q9UIK4;Q05329;Q9BQG1;O60271;P35968;Q9NRS6;Q6P3W7;P48444;Q96B97;Q8IY63;P00441;Q9UBF2;Q86XP0;Q9H492;P10909;Q9Y5X3;Q6UXY1;Q9Y696;Q9BVN2;Q8NFW9;O75923;Q9Y678;Q13492;Q96PC3;O14640;O95166;Q9Y2I7;Q14596;Q9NRW1;Q9C0C7;Q10567;Q86UD3;Q6WKZ4;O43581;P21579;P52198;P31146;P62166;Q9HC10;P61966;Q14183;O75044;P61923;Q13315;Q9UNH7;O15524;Q5T5U3;O00443;Q6XYQ8;Q14677;Q8IVI9;O75843;P61073;P21802;O00203;O14579;O43747;Q15036;Q8IXH6;Q8N9I0}
	Pathogen[avrA E1WAB0] interacts with 130 human partners:{P51149;O94979;Q15276;Q96BR1;O00445;P51153;P53621;P18031;Q9H0H5;O14641;Q8TD16;Q96J02;P57737;O43516;Q8TB24;P08631;Q4VCS5;Q15286;P49761;Q9H6Q3;O15498;Q9Y6D5;O75970;Q03135;Q96EV8;P32121;Q8IYT8;P49407;P47712;Q96G01;P09496;Q9H2B2;Q9BT88;Q13425;Q9H3S7;Q9Y2H6;Q5T0N5;Q7Z6I6;P57735;Q8IZJ4;Q96AX2;Q12891;Q9H201;Q13367;Q8N4G2;Q5T7P8;P49418;Q9Y3R0;Q96C24;Q9UL54;Q8IUH5;P62195;Q92930;Q9Y5X1;Q12965;P56377;P35606;Q9UNF0;Q07912;Q3V6T2;Q7Z698;P30041;Q96A56;Q96RU3;P05067;O75146;Q9P0V3;P98082;P07332;P53618;P51148;O95466;P22607;Q86YT6;O15169;O00548;P20340;O75581;Q9UM54;Q06187;P11362;Q9UL25;O00291;P09619;Q9UIK4;Q05329;Q9BQG1;O60271;P35968;Q9NRS6;Q6P3W7;P48444;Q96B97;Q8IY63;Q86XP0;Q9H492;Q9Y5X3;Q6UXY1;Q9BVN2;Q8NFW9;Q9Y678;Q13492;O14640;Q9Y2I7;Q14596;Q9NRW1;Q9C0C7;Q10567;O43581;P21579;P52198;P31146;Q9HC10;P61966;Q14183;O75044;Q13315;O15524;Q5T5U3;O00443;Q6XYQ8;Q14677;Q8IVI9;P61073;P21802;O00203;O43747;Q15036;Q8IXH6;Q8N9I0}
	Pathogen[slrP Q8ZQQ2] interacts with 215 human partners:{P51149;O94979;Q15276;Q96BR1;Q9NQW1;O00445;O95295;P51153;P53621;O95208;P18031;Q9H0H5;O14641;Q8TD16;Q96J02;Q5T0T0;P57737;O43516;Q12904;P07101;Q12770;Q8TB24;P30622;P08631;Q4VCS5;Q15286;Q8IV53;P49761;Q8TCQ1;Q9H6Q3;Q00610;Q8NC96;O15498;Q9Y6D5;Q9BVG8;O75970;Q03135;Q8TF30;P32019;Q8IV01;Q96EV8;Q9Y6Q5;P32121;P49407;Q16623;Q9BXW4;P47712;Q96G01;Q9P0N8;P09496;Q5MNZ9;Q9BXS5;Q5VYK3;Q9NVZ3;Q04656;Q7LC44;Q9H2B2;Q9BT88;P21757;Q13425;Q9H3S7;Q7L0J3;Q9Y2H6;Q5T0N5;P55735;Q01968;Q05084;Q6P3S1;Q7Z6I6;P57735;Q9H2H0;P59780;Q8IZJ4;Q8ND25;Q8IUH4;Q96N21;Q96AX2;Q12891;Q9H201;Q6Q0C0;Q13367;Q8N4G2;Q9NZM1;Q5T7P8;P49418;Q96LB3;Q53G59;A6NNE9;Q9Y3R0;Q9BY84;Q96C24;P13727;Q9UL54;Q8IUH5;P62195;Q92930;Q9Y5X1;Q12965;P56377;Q15034;P08247;P00813;P35606;Q8WV24;Q9UNF0;Q9BPZ7;Q9BYX2;Q07912;P21283;Q9NR96;Q3V6T2;Q12772;Q86SS6;Q7Z698;P30041;Q96A56;Q96RU3;P05067;O75146;Q9P0V3;Q9NQ60;P98082;P07332;P53618;O60333;Q9BQS8;O76038;P51148;O95466;P22607;Q9Y2J4;Q9C026;Q86YT6;O15169;O75969;O00548;P20340;O75581;Q9UM54;Q9UHL4;Q06187;P11362;Q9P299;Q9UL25;O00291;P09619;Q9UIK4;Q9NQ86;Q05329;Q9BQG1;O60271;Q96JI7;P35968;Q9NRS6;Q6P3W7;P48444;Q96B97;Q8IY63;P00441;Q9UBF2;Q86XP0;Q9H492;P10909;Q9Y5X3;Q9Y696;Q9BVN2;Q8NFW9;O75923;Q9Y678;Q13492;Q96PC3;O14640;O95166;Q9Y2I7;Q14596;Q9NRW1;P51809;Q9C0C7;P07911;Q10567;Q9NYX4;Q86UD3;Q6WKZ4;O43581;Q9UBP0;P21579;P52198;P31146;Q8TEH3;Q9BTU6;P62166;Q9HC10;P61966;Q14183;O75044;P61923;Q13315;Q9UNH7;Q9BY43;O15524;Q5T5U3;O00443;Q6XYQ8;Q14677;Q8IVI9;O75843;P61073;P21802;O00203;O14579;O43747;Q15036;Q8IXH6;Q8N9I0;Q9H0R8}
	Pathogen[sptP P74873] interacts with 118 human partners:{P51149;O94979;Q96BR1;P51153;P53621;P18031;Q9H0H5;O14641;Q8TD16;Q96J02;P57737;O43516;P30622;P08631;Q4VCS5;Q15286;P49761;Q9H6Q3;O15498;Q9Y6D5;O75970;Q03135;Q96EV8;P32121;P49407;P47712;Q96G01;P09496;P21757;Q13425;Q9H3S7;Q5T0N5;Q01968;Q05084;Q7Z6I6;P57735;Q8IZJ4;Q96AX2;Q12891;Q13367;Q8N4G2;Q5T7P8;P49418;Q9Y3R0;Q96C24;Q9UL54;P62195;Q92930;Q9Y5X1;Q12965;P35606;Q9UNF0;Q07912;Q3V6T2;Q7Z698;P30041;Q96RU3;P05067;O75146;Q9P0V3;P98082;P07332;P53618;P51148;O95466;P22607;Q9Y2J4;Q86YT6;O15169;O00548;P20340;O75581;Q9UM54;Q06187;P11362;Q9UL25;O00291;P09619;Q9UIK4;Q05329;P35968;Q9NRS6;Q6P3W7;P48444;Q96B97;Q8IY63;P00441;Q86XP0;Q9BVN2;Q8NFW9;Q9Y678;Q13492;O14640;Q9Y2I7;Q14596;Q9NRW1;Q9C0C7;P07911;Q10567;P21579;P52198;P31146;P62166;Q9HC10;P61966;Q14183;O75044;Q13315;O15524;Q5T5U3;O00443;Q14677;Q8IVI9;P61073;P21802;O43747;Q15036;Q8N9I0}
	Pathogen[sipA E1WAC6] interacts with 165 human partners:{P51149;O94979;Q15276;Q96BR1;O00445;O95295;P51153;P53621;O95208;P18031;Q9H0H5;O14641;Q8TD16;Q96J02;Q8N4B1;P57737;O43516;Q8TB24;P30622;P08631;Q4VCS5;Q15286;Q8IV53;P49761;Q9H6Q3;Q00610;O15498;Q9Y6D5;O75970;Q03135;P32019;Q96EV8;Q9Y6Q5;P32121;Q8IYT8;P49407;P47712;Q96G01;P09496;Q5MNZ9;Q9H2B2;Q9BT88;Q13425;P30793;Q9H3S7;Q9Y2H6;Q5T0N5;P55735;Q01968;Q05084;Q6P3S1;Q7Z6I6;P57735;Q8IZJ4;Q8IUH4;Q96N21;Q96AX2;Q12891;Q9H201;Q13367;Q8N4G2;Q5T7P8;P49418;Q53G59;Q9Y3R0;Q96C24;Q9UL54;Q8IUH5;P62195;Q92930;Q9Y5X1;Q12965;P56377;P35606;Q9UNF0;Q07912;Q3V6T2;Q86SS6;Q7Z698;P30041;Q96A56;Q96RU3;P05067;O75146;Q9P0V3;P98082;P07332;P53618;Q9BQS8;P53675;P51148;O95466;P22607;Q9Y2J4;Q86YT6;O15169;O00548;P20340;O75581;Q9UM54;Q06187;P11362;Q9P299;Q9UL25;O00291;P09619;Q9UIK4;Q05329;Q9BQG1;O60271;P35968;Q9NRS6;Q6P3W7;P48444;Q96B97;Q8IY63;P00441;Q9UBF2;Q86XP0;Q9H492;P10909;Q9Y5X3;Q6UXY1;Q9Y696;Q9BVN2;Q8NFW9;O75923;Q9Y678;Q13492;Q96PC3;O14640;O95166;Q9Y2I7;Q14596;Q9NRW1;Q9C0C7;Q10567;Q6WKZ4;O43581;P21579;P52198;P31146;P62166;Q9HC10;P61966;Q14183;O75044;P61923;Q13315;Q9UNH7;O15524;Q5T5U3;O00443;Q6XYQ8;Q14677;Q8IVI9;O75843;P61073;P21802;O00203;O14579;O43747;Q15036;Q8IXH6;Q8N9I0}
	Pathogen[sseF O84951] interacts with 165 human partners:{P51149;O94979;Q15276;Q96BR1;O00445;O95295;P51153;P53621;O95208;P18031;Q9H0H5;O14641;Q8TD16;Q96J02;Q8N4B1;P57737;O43516;Q8TB24;P30622;P08631;Q4VCS5;Q15286;Q8IV53;P49761;Q9H6Q3;Q00610;O15498;Q9Y6D5;O75970;Q03135;P32019;Q96EV8;Q9Y6Q5;P32121;Q8IYT8;P49407;P47712;Q96G01;P09496;Q5MNZ9;Q9H2B2;Q9BT88;Q13425;P30793;Q9H3S7;Q9Y2H6;Q5T0N5;P55735;Q01968;Q05084;Q6P3S1;Q7Z6I6;P57735;Q8IZJ4;Q8IUH4;Q96N21;Q96AX2;Q12891;Q9H201;Q13367;Q8N4G2;Q5T7P8;P49418;Q53G59;Q9Y3R0;Q96C24;Q9UL54;Q8IUH5;P62195;Q92930;Q9Y5X1;Q12965;P56377;P35606;Q9UNF0;Q07912;Q3V6T2;Q86SS6;Q7Z698;P30041;Q96A56;Q96RU3;P05067;O75146;Q9P0V3;P98082;P07332;P53618;Q9BQS8;P53675;P51148;O95466;P22607;Q9Y2J4;Q86YT6;O15169;O00548;P20340;O75581;Q9UM54;Q06187;P11362;Q9P299;Q9UL25;O00291;P09619;Q9UIK4;Q05329;Q9BQG1;O60271;P35968;Q9NRS6;Q6P3W7;P48444;Q96B97;Q8IY63;P00441;Q9UBF2;Q86XP0;Q9H492;P10909;Q9Y5X3;Q6UXY1;Q9Y696;Q9BVN2;Q8NFW9;O75923;Q9Y678;Q13492;Q96PC3;O14640;O95166;Q9Y2I7;Q14596;Q9NRW1;Q9C0C7;Q10567;Q6WKZ4;O43581;P21579;P52198;P31146;P62166;Q9HC10;P61966;Q14183;O75044;P61923;Q13315;Q9UNH7;O15524;Q5T5U3;O00443;Q6XYQ8;Q14677;Q8IVI9;O75843;P61073;P21802;O00203;O14579;O43747;Q15036;Q8IXH6;Q8N9I0}
	Pathogen[spiC P0CZ04] interacts with 176 human partners:{P51149;O94979;Q15276;Q96BR1;O95295;P51153;P53621;O95208;P18031;Q9H0H5;O14641;Q8TD16;Q96J02;Q8N4B1;P57737;O43516;Q8TB24;P30622;P08631;Q4VCS5;Q15286;Q8IV53;P49761;Q9H6Q3;Q00610;O15498;Q9Y6D5;O75970;Q03135;P32019;Q92572;Q96EV8;Q9Y6Q5;P32121;Q8IYT8;P49407;P14416;P47712;Q96G01;P09496;Q5MNZ9;Q9BXS5;Q9H2B2;Q9BT88;P21757;Q13425;P30793;Q9H3S7;Q9Y2H6;Q5T0N5;P55735;Q01968;Q05084;Q7Z6I6;P57735;Q8IZJ4;Q8IUH4;Q96N21;Q96AX2;Q12891;Q9H201;Q13367;Q8N4G2;Q5T7P8;P49418;P35414;Q53G59;Q9Y3R0;Q96C24;Q9UL54;Q8IUH5;P62195;Q92930;Q9Y5X1;Q12965;P56377;P35606;Q9UNF0;Q9BPZ7;Q07912;Q3V6T2;Q7Z698;P30041;Q96A56;Q96RU3;P05067;O75146;Q9P0V3;P98082;P07332;P53618;P37288;Q9BQS8;P53675;Q96NA2;P51148;O95466;P22607;Q9Y2J4;Q86YT6;O15169;O75969;O00548;P20340;O75581;Q9UM54;Q9UHL4;Q06187;P11362;Q9P299;Q9UL25;Q92543;O00291;P09619;Q9UIK4;Q05329;O60271;P35968;Q9NRS6;Q6P3W7;P48444;Q96B97;Q8IY63;P00441;Q9UBF2;Q86YS3;Q86XP0;Q9H492;P10909;Q9Y5X3;Q6UXY1;Q969T3;Q9BVN2;P60520;Q8NFW9;O75923;Q9Y678;Q13492;Q96PC3;O14640;O95166;Q9Y2I7;Q14596;Q9NRW1;Q9C0C7;P07911;Q10567;Q6WKZ4;P21579;P52198;P31146;Q8TEH3;P62166;Q9HC10;P61966;Q14183;O75044;Q96L94;Q13315;Q9BY43;O15524;Q5T5U3;O00443;Q6XYQ8;Q14677;Q8IVI9;O75843;P61073;P21802;O00203;O14579;O43747;P52594;Q15036;Q8IXH6;Q8N9I0}
	Pathogen[pipB2 Q8ZMM8] interacts with 122 human partners:{P51149;O94979;Q96BR1;O95295;P51153;P53621;Q9H0H5;O14641;Q8TD16;Q96J02;P57737;O43516;Q8TB24;P30622;P08631;Q4VCS5;Q15286;P49761;Q9H6Q3;Q00610;O15498;Q9Y6D5;O75970;Q03135;P32019;Q96EV8;P32121;P49407;P47712;Q96G01;P09496;Q5MNZ9;Q9BT88;Q13425;Q9H3S7;Q5T0N5;P55735;P57735;Q8IZJ4;Q8IUH4;Q96AX2;Q9H201;Q13367;Q8N4G2;Q5T7P8;P49418;Q9Y3R0;Q96C24;Q9UL54;Q8IUH5;P62195;Q92930;Q9Y5X1;Q12965;P56377;P35606;Q9UNF0;Q07912;Q3V6T2;Q7Z698;Q96RU3;P05067;O75146;Q9P0V3;P98082;P07332;P53618;Q9BQS8;P51148;O95466;P22607;Q9Y2J4;Q86YT6;O15169;O00548;P20340;Q9UM54;Q06187;P11362;Q9UL25;O00291;P09619;Q05329;O60271;P35968;Q9NRS6;Q6P3W7;P48444;Q96B97;Q8IY63;Q86XP0;Q9H492;Q9Y5X3;Q9BVN2;Q8NFW9;Q9Y678;Q13492;Q96PC3;O14640;Q9Y2I7;Q14596;Q9NRW1;Q9C0C7;Q10567;P21579;P52198;P31146;Q9HC10;P61966;Q14183;O75044;Q13315;O15524;O00443;Q14677;Q8IVI9;P61073;P21802;O00203;O43747;Q15036;Q8N9I0}
	Pathogen[sspH1 A4D0H6] interacts with 136 human partners:{P51149;O94979;Q96BR1;O00445;O95295;P51153;P53621;P18031;Q9H0H5;O14641;Q8TD16;Q96J02;P57737;O43516;Q8TB24;P08631;Q4VCS5;Q15286;Q8IV53;P49761;Q9H6Q3;O15498;Q9Y6D5;O75970;Q03135;Q96EV8;P32121;Q8IYT8;P49407;P47712;Q96G01;P09496;Q5MNZ9;Q9H2B2;Q9BT88;Q13425;Q9H3S7;Q9Y2H6;Q5T0N5;Q05084;Q7Z6I6;P57735;Q8IZJ4;Q96N21;Q96AX2;Q12891;Q13367;Q8N4G2;Q5T7P8;P49418;Q9Y3R0;Q96C24;Q9UL54;Q8IUH5;P62195;Q92930;Q9Y5X1;Q12965;P35606;Q9UNF0;Q07912;Q3V6T2;Q7Z698;P30041;Q96A56;Q96RU3;P05067;O75146;Q9P0V3;P98082;P07332;P53618;P51148;O95466;P22607;Q9Y2J4;Q86YT6;O15169;O00548;P20340;O75581;Q9UM54;Q06187;P11362;Q9UL25;O00291;P09619;Q9UIK4;Q05329;Q9BQG1;O60271;P35968;Q9NRS6;Q6P3W7;P48444;Q96B97;Q8IY63;P00441;Q86XP0;P10909;Q9Y696;Q9BVN2;Q8NFW9;O75923;Q9Y678;Q13492;Q96PC3;O14640;O95166;Q9Y2I7;Q14596;Q9NRW1;Q9C0C7;Q10567;Q6WKZ4;O43581;P21579;P52198;P31146;Q9HC10;P61966;Q14183;O75044;Q13315;O15524;Q5T5U3;O00443;Q6XYQ8;Q14677;Q8IVI9;P61073;P21802;O00203;O43747;Q15036;Q8N9I0}
	Pathogen[sipC E1WAC8] interacts with 121 human partners:{P51149;O94979;Q96BR1;O95295;P51153;P53621;P18031;Q9H0H5;O14641;Q96J02;P57737;O43516;Q8TB24;P30622;P08631;Q4VCS5;Q15286;Q8IV53;P49761;Q9H6Q3;O15498;Q9Y6D5;O75970;Q03135;P32019;Q96EV8;Q9Y6Q5;P32121;P47712;Q96G01;P09496;Q5MNZ9;Q9BT88;Q13425;Q9H3S7;Q9Y2H6;Q5T0N5;Q05084;Q7Z6I6;P57735;Q8IZJ4;Q8IUH4;Q96AX2;Q12891;Q8N4G2;Q5T7P8;P49418;Q9Y3R0;Q96C24;Q9UL54;Q8IUH5;P62195;Q92930;Q9Y5X1;Q12965;P35606;Q9UNF0;Q07912;Q3V6T2;Q7Z698;P30041;Q96RU3;P05067;O75146;Q9P0V3;P98082;P07332;P53618;P51148;O95466;P22607;Q86YT6;O15169;O00548;P20340;O75581;Q9UM54;Q06187;P11362;Q9UL25;O00291;P09619;Q9UIK4;Q05329;P35968;Q9NRS6;Q6P3W7;P48444;Q96B97;Q8IY63;P00441;Q86XP0;Q9BVN2;Q8NFW9;Q9Y678;Q13492;O14640;Q9Y2I7;Q14596;Q9NRW1;Q9C0C7;Q10567;P21579;P52198;P31146;P62166;Q9HC10;P61966;Q14183;O75044;Q13315;O15524;Q5T5U3;O00443;Q14677;Q8IVI9;P61073;P21802;O43747;Q15036;Q8N9I0}
	Pathogen[sifA Q56061] interacts with 172 human partners:{O94979;Q15276;Q96BR1;O00445;O95295;P51153;P53621;O95208;P18031;Q9H0H5;O14641;Q8TD16;Q96J02;P57737;O43516;Q8TB24;P30622;P08631;Q4VCS5;Q15286;Q8IV53;P49761;Q9H6Q3;Q00610;O15498;Q9Y6D5;Q9BVG8;O75970;Q03135;P32019;Q96EV8;Q9Y6Q5;P32121;Q8IYT8;P49407;P47712;Q96G01;P09496;Q5MNZ9;Q9BXA7;Q8NCB2;Q9H2B2;Q9BT88;Q13425;P30793;Q9H3S7;Q9Y2H6;Q5T0N5;P55735;Q05084;Q6P3S1;Q7Z6I6;P57735;Q8IZJ4;Q8IUH4;Q96N21;Q96AX2;Q12891;Q9H201;Q13367;Q8N4G2;Q5T7P8;P49418;Q53G59;Q9Y3R0;Q9BY84;Q96C24;Q9UL54;Q8IUH5;P62195;Q92930;Q9Y5X1;Q12965;P56377;P35606;Q9UNF0;Q9BPZ7;Q07912;Q3V6T2;Q86SS6;Q7Z698;P30041;Q96A56;Q96RU3;P05067;O75146;Q9P0V3;P98082;P07332;P53618;Q9BQS8;P53675;O76038;P51148;O95466;P22607;Q9Y2J4;Q86YT6;O15169;O00548;P20340;O75581;Q9UM54;Q06187;P11362;Q9P299;Q9UL25;O00291;P09619;Q9UIK4;Q05329;Q9BQG1;O60271;P35968;Q9NRS6;Q6P3W7;P48444;Q96B97;Q8IY63;P00441;Q9UBF2;Q86XP0;Q9H492;P10909;Q9Y5X3;Q6UXY1;Q9Y696;Q9BVN2;Q8NFW9;O75923;Q9Y678;Q13492;Q96PC3;O14640;O95166;Q9Y2I7;Q14596;Q9NRW1;Q9C0C7;P07911;Q10567;Q86UD3;Q6WKZ4;O43581;P21579;P52198;P31146;Q8TEH3;P62166;Q9HC10;P61966;Q14183;O75044;Q96L94;P61923;Q13315;O15524;Q5T5U3;O00443;Q6XYQ8;Q14677;Q8IVI9;O75843;P61073;Q9BQ24;P21802;O00203;O14579;O43747;Q15036;Q8IXH6;Q8N9I0}
	Pathogen[sipC P0CL47] interacts with 121 human partners:{P51149;O94979;Q96BR1;O95295;P51153;P53621;P18031;Q9H0H5;O14641;Q96J02;P57737;O43516;Q8TB24;P30622;P08631;Q4VCS5;Q15286;Q8IV53;P49761;Q9H6Q3;O15498;Q9Y6D5;O75970;Q03135;P32019;Q96EV8;Q9Y6Q5;P32121;P47712;Q96G01;P09496;Q5MNZ9;Q9BT88;Q13425;Q9H3S7;Q9Y2H6;Q5T0N5;Q05084;Q7Z6I6;P57735;Q8IZJ4;Q8IUH4;Q96AX2;Q12891;Q8N4G2;Q5T7P8;P49418;Q9Y3R0;Q96C24;Q9UL54;Q8IUH5;P62195;Q92930;Q9Y5X1;Q12965;P35606;Q9UNF0;Q07912;Q3V6T2;Q7Z698;P30041;Q96RU3;P05067;O75146;Q9P0V3;P98082;P07332;P53618;P51148;O95466;P22607;Q86YT6;O15169;O00548;P20340;O75581;Q9UM54;Q06187;P11362;Q9UL25;O00291;P09619;Q9UIK4;Q05329;P35968;Q9NRS6;Q6P3W7;P48444;Q96B97;Q8IY63;P00441;Q86XP0;Q9BVN2;Q8NFW9;Q9Y678;Q13492;O14640;Q9Y2I7;Q14596;Q9NRW1;Q9C0C7;Q10567;P21579;P52198;P31146;P62166;Q9HC10;P61966;Q14183;O75044;Q13315;O15524;Q5T5U3;O00443;Q14677;Q8IVI9;P61073;P21802;O43747;Q15036;Q8N9I0}
	Pathogen[sseL Q8ZNG2] interacts with 145 human partners:{P51149;O94979;Q96BR1;O00445;O95295;P51153;P53621;O95208;P18031;Q9H0H5;O14641;Q8TD16;Q96J02;P57737;O43516;Q8TB24;P30622;P08631;Q4VCS5;Q15286;Q8IV53;P49761;Q9H6Q3;O15498;Q9Y6D5;O75970;Q03135;P32019;Q96EV8;P32121;Q8IYT8;P49407;P47712;Q96G01;P09496;Q5MNZ9;Q9H2B2;Q9BT88;P21757;Q13425;Q9H3S7;Q9Y2H6;Q5T0N5;P55735;Q01968;Q05084;Q7Z6I6;P57735;Q8IZJ4;Q8IUH4;Q96AX2;Q12891;Q13367;Q8N4G2;Q5T7P8;P49418;Q53G59;Q9Y3R0;Q96C24;Q9UL54;Q8IUH5;P62195;Q92930;Q9Y5X1;Q12965;P56377;P35606;Q9UNF0;Q07912;Q3V6T2;Q7Z698;P30041;Q96RU3;P05067;O75146;Q9P0V3;P98082;P07332;P53618;Q9BQS8;P53675;P51148;O95466;P22607;Q86YT6;O15169;O00548;P20340;O75581;Q9UM54;Q06187;P11362;Q9UL25;O00291;P09619;Q9UIK4;Q05329;Q9BQG1;O60271;P35968;Q9NRS6;Q6P3W7;P48444;Q96B97;Q8IY63;P00441;Q86XP0;Q9H492;P10909;Q9Y5X3;Q6UXY1;Q9BVN2;Q8NFW9;O75923;Q9Y678;Q13492;O14640;Q9Y2I7;Q14596;Q9NRW1;Q9C0C7;Q10567;O43581;P21579;P52198;P31146;P62166;Q9HC10;P61966;Q14183;O75044;Q13315;O15524;Q5T5U3;O00443;Q6XYQ8;Q14677;Q8IVI9;P61073;P21802;O00203;O43747;Q15036;Q8IXH6;Q8N9I0}
	Pathogen[sipB Q56134] interacts with 106 human partners:{P51149;O94979;Q96BR1;O00445;P51153;P53621;O14641;Q96J02;P57737;O43516;P08631;Q4VCS5;P49761;Q9H6Q3;O15498;Q9Y6D5;O75970;Q03135;P32019;P47712;P09496;Q5MNZ9;Q9H2B2;Q9BT88;Q13425;Q9Y2H6;Q5T0N5;Q05084;Q8IZJ4;Q8IUH4;Q8N4G2;Q5T7P8;P49418;Q9Y3R0;Q96C24;Q9UL54;Q8IUH5;P62195;Q9Y5X1;Q12965;P56377;P35606;Q9UNF0;Q07912;Q3V6T2;Q96RU3;P05067;O75146;Q9P0V3;P07332;P53618;P51148;O95466;P22607;Q9Y2J4;Q86YT6;O15169;O00548;P20340;O75581;Q9UM54;Q06187;P11362;Q9UL25;O00291;P09619;Q9UIK4;Q05329;Q9BQG1;P35968;Q9NRS6;Q6P3W7;P48444;Q96B97;Q8IY63;Q86XP0;Q9BVN2;O75923;Q9Y678;Q13492;Q96PC3;O14640;Q9Y2I7;Q14596;Q9C0C7;Q10567;O43581;P21579;P52198;P31146;Q9HC10;P61966;Q14183;O75044;P61923;Q13315;O15524;O00443;Q6XYQ8;Q14677;Q8IVI9;P61073;P21802;O43747;Q15036;Q8N9I0}
	Pathogen[sopA Q8ZNR3] interacts with 168 human partners:{P51149;O94979;Q15276;Q96BR1;O00445;O95295;P51153;P53621;O95208;P18031;Q9H0H5;O14641;Q8TD16;Q96J02;Q8N4B1;P57737;O43516;Q8TB24;P30622;P08631;Q4VCS5;Q15286;Q8IV53;P49761;Q9H6Q3;Q00610;O15498;Q9Y6D5;O75970;Q03135;P32019;Q96EV8;Q9Y6Q5;P32121;Q8IYT8;P49407;P47712;Q96G01;Q9P0N8;P09496;Q5MNZ9;Q9H2B2;Q9BT88;Q13425;P30793;Q9H3S7;Q9Y2H6;Q5T0N5;P55735;Q01968;Q05084;Q6P3S1;Q7Z6I6;P57735;Q8IZJ4;Q8IUH4;Q96N21;Q96AX2;Q12891;Q9H201;Q13367;Q8N4G2;Q5T7P8;P49418;Q53G59;Q9Y3R0;Q96C24;Q9UL54;Q8IUH5;P62195;Q92930;Q9Y5X1;Q12965;P56377;Q15034;P35606;Q9UNF0;Q07912;Q3V6T2;Q86SS6;Q7Z698;P30041;Q96A56;Q96RU3;P05067;O75146;Q9P0V3;P98082;P07332;P53618;Q9BQS8;P53675;P51148;O95466;P22607;Q9Y2J4;Q86YT6;O15169;O00548;P20340;O75581;Q9UM54;Q06187;P11362;Q9P299;Q9UL25;O00291;P09619;Q9UIK4;Q05329;Q9BQG1;O60271;P35968;Q9NRS6;Q6P3W7;P48444;Q96B97;Q8IY63;P00441;Q9UBF2;Q86XP0;Q9H492;P10909;Q9Y5X3;Q6UXY1;Q9Y696;Q9BVN2;Q8NFW9;O75923;Q9Y678;Q13492;Q96PC3;O14640;O95166;Q9Y2I7;Q14596;Q9NRW1;Q9C0C7;Q10567;Q86UD3;Q6WKZ4;O43581;P21579;P52198;P31146;P62166;Q9HC10;P61966;Q14183;O75044;P61923;Q13315;Q9UNH7;O15524;Q5T5U3;O00443;Q6XYQ8;Q14677;Q8IVI9;O75843;P61073;P21802;O00203;O14579;O43747;Q15036;Q8IXH6;Q8N9I0}
	Pathogen[sseJ Q9FD10] interacts with 143 human partners:{P51149;O94979;Q96BR1;O00445;O95295;P51153;P53621;P18031;Q9H0H5;O14641;Q8TD16;Q96J02;P57737;O43516;Q8TB24;P08631;Q4VCS5;Q15286;P49761;Q9H6Q3;O15498;Q9Y6D5;O75970;Q03135;Q96EV8;P32121;Q8IYT8;P49407;P47712;Q96G01;P09496;Q5MNZ9;Q9H2B2;Q9BT88;P21757;Q13425;Q9H3S7;Q9Y2H6;Q5T0N5;Q7Z6I6;P57735;Q8IZJ4;Q96N21;Q96AX2;Q12891;Q9H201;Q13367;Q8N4G2;Q5T7P8;P49418;Q9Y3R0;Q96C24;Q9UL54;Q8IUH5;P62195;Q92930;Q9Y5X1;Q12965;P56377;P35606;Q9UNF0;Q07912;Q3V6T2;Q7Z698;P30041;Q96A56;Q96RU3;P05067;O75146;Q9P0V3;P98082;P07332;P53618;P53675;P51148;O95466;P22607;Q86YT6;O15169;O00548;P20340;O75581;Q9UM54;Q06187;P11362;Q9P299;Q9UL25;O00291;P09619;Q9UIK4;Q05329;Q9BQG1;O60271;P35968;Q9NRS6;Q6P3W7;P48444;Q96B97;Q8IY63;P00441;Q9UBF2;Q86XP0;Q9H492;P10909;Q9Y5X3;Q6UXY1;Q9BVN2;Q8NFW9;O75923;Q9Y678;Q13492;Q96PC3;O14640;O95166;Q9Y2I7;Q14596;Q9NRW1;Q9C0C7;P07911;Q10567;O43581;P21579;P52198;P31146;Q9HC10;P61966;Q14183;O75044;Q13315;O15524;Q5T5U3;O00443;Q6XYQ8;Q14677;Q8IVI9;O75843;P61073;P21802;O00203;O43747;Q15036;Q8IXH6;Q8N9I0}
	Pathogen[sseI Q8ZQ79] interacts with 132 human partners:{P51149;O94979;Q96BR1;O00445;P51153;P53621;Q9H0H5;O14641;Q8TD16;Q96J02;P57737;O43516;Q8TB24;P08631;Q4VCS5;Q15286;P49761;Q9H6Q3;O15498;Q9Y6D5;O75970;Q03135;P32019;Q96EV8;P32121;P49407;P47712;Q96G01;P09496;Q5MNZ9;Q9H2B2;Q9BT88;Q13425;Q9H3S7;Q9Y2H6;Q5T0N5;P55735;Q7Z6I6;P57735;Q8IZJ4;Q96AX2;Q9H201;Q13367;Q8N4G2;Q5T7P8;P49418;Q9Y3R0;Q96C24;Q9UL54;Q8IUH5;P62195;Q92930;Q9Y5X1;Q12965;P56377;P35606;Q9UNF0;Q07912;Q3V6T2;Q7Z698;P30041;Q96A56;Q96RU3;P05067;O75146;Q9P0V3;P98082;P07332;P53618;Q9BQS8;P51148;O95466;P22607;Q86YT6;O15169;O00548;P20340;O75581;Q9UM54;Q06187;P11362;Q9UL25;O00291;P09619;Q05329;Q9BQG1;O60271;P35968;Q9NRS6;Q6P3W7;P48444;Q96B97;Q8IY63;P00441;Q86XP0;Q9H492;Q9Y5X3;Q6UXY1;Q9BVN2;Q8NFW9;O75923;Q9Y678;Q13492;O14640;Q9Y2I7;Q14596;Q9NRW1;Q9C0C7;Q10567;Q6WKZ4;O43581;P21579;P52198;P31146;P62166;Q9HC10;P61966;Q14183;O75044;Q13315;O15524;Q5T5U3;O00443;Q14677;Q8IVI9;P61073;P21802;O00203;O43747;Q15036;Q8IXH6;Q8N9I0}
	Pathogen[sipA P0CL52] interacts with 165 human partners:{P51149;O94979;Q15276;Q96BR1;O00445;O95295;P51153;P53621;O95208;P18031;Q9H0H5;O14641;Q8TD16;Q96J02;Q8N4B1;P57737;O43516;Q8TB24;P30622;P08631;Q4VCS5;Q15286;Q8IV53;P49761;Q9H6Q3;Q00610;O15498;Q9Y6D5;O75970;Q03135;P32019;Q96EV8;Q9Y6Q5;P32121;Q8IYT8;P49407;P47712;Q96G01;P09496;Q5MNZ9;Q9H2B2;Q9BT88;Q13425;P30793;Q9H3S7;Q9Y2H6;Q5T0N5;P55735;Q01968;Q05084;Q6P3S1;Q7Z6I6;P57735;Q8IZJ4;Q8IUH4;Q96N21;Q96AX2;Q12891;Q9H201;Q13367;Q8N4G2;Q5T7P8;P49418;Q53G59;Q9Y3R0;Q96C24;Q9UL54;Q8IUH5;P62195;Q92930;Q9Y5X1;Q12965;P56377;P35606;Q9UNF0;Q07912;Q3V6T2;Q86SS6;Q7Z698;P30041;Q96A56;Q96RU3;P05067;O75146;Q9P0V3;P98082;P07332;P53618;Q9BQS8;P53675;P51148;O95466;P22607;Q9Y2J4;Q86YT6;O15169;O00548;P20340;O75581;Q9UM54;Q06187;P11362;Q9P299;Q9UL25;O00291;P09619;Q9UIK4;Q05329;Q9BQG1;O60271;P35968;Q9NRS6;Q6P3W7;P48444;Q96B97;Q8IY63;P00441;Q9UBF2;Q86XP0;Q9H492;P10909;Q9Y5X3;Q6UXY1;Q9Y696;Q9BVN2;Q8NFW9;O75923;Q9Y678;Q13492;Q96PC3;O14640;O95166;Q9Y2I7;Q14596;Q9NRW1;Q9C0C7;Q10567;Q6WKZ4;O43581;P21579;P52198;P31146;P62166;Q9HC10;P61966;Q14183;O75044;P61923;Q13315;Q9UNH7;O15524;Q5T5U3;O00443;Q6XYQ8;Q14677;Q8IVI9;O75843;P61073;P21802;O00203;O14579;O43747;Q15036;Q8IXH6;Q8N9I0}
[Cluster 77]GO:0031981+C	cellular_component	[name] nuclear lumen	[def] "The volume enclosed by the nuclear inner membrane." [GOC
	Pathogen[sseG O84952] interacts with 1 human partners:{Q8WXH0}
	Pathogen[spvB P74846] interacts with 1 human partners:{Q8WXH0}
	Pathogen[spvC P0A2M9] interacts with 1 human partners:{Q8WXH0}
	Pathogen[sspH2 P0CE12] interacts with 1 human partners:{Q8WXH0}
	Pathogen[sopE O52623] interacts with 1 human partners:{Q8WXH0}
	Pathogen[sopE2 Q7CQD4] interacts with 1 human partners:{Q8WXH0}
	Pathogen[sopB O30916] interacts with 1 human partners:{Q8WXH0}
	Pathogen[sopA E1WGZ9] interacts with 1 human partners:{Q8WXH0}
	Pathogen[avrA E1WAB0] interacts with 1 human partners:{Q8WXH0}
	Pathogen[slrP Q8ZQQ2] interacts with 1 human partners:{Q8WXH0}
	Pathogen[sptP P74873] interacts with 1 human partners:{Q8WXH0}
	Pathogen[sipA E1WAC6] interacts with 1 human partners:{Q8WXH0}
	Pathogen[sseF O84951] interacts with 1 human partners:{Q8WXH0}
	Pathogen[spiC P0CZ04] interacts with 1 human partners:{Q8WXH0}
	Pathogen[pipB2 Q8ZMM8] interacts with 1 human partners:{Q8WXH0}
	Pathogen[sspH1 A4D0H6] interacts with 1 human partners:{Q8WXH0}
	Pathogen[sipC E1WAC8] interacts with 1 human partners:{Q8WXH0}
	Pathogen[sifA Q56061] interacts with 1 human partners:{Q8WXH0}
	Pathogen[sipC P0CL47] interacts with 1 human partners:{Q8WXH0}
	Pathogen[sseL Q8ZNG2] interacts with 1 human partners:{Q8WXH0}
	Pathogen[sipB Q56134] interacts with 1 human partners:{Q8WXH0}
	Pathogen[sopA Q8ZNR3] interacts with 1 human partners:{Q8WXH0}
	Pathogen[sseJ Q9FD10] interacts with 1 human partners:{Q8WXH0}
	Pathogen[sseI Q8ZQ79] interacts with 1 human partners:{Q8WXH0}
	Pathogen[sipA P0CL52] interacts with 1 human partners:{Q8WXH0}
[Cluster 78]GO:0008305+C	cellular_component	[name] integrin complex	[def] "A protein complex that is composed of one alpha subunit and one beta subunit, both of which are members of the integrin superfamily of cell adhesion receptors_ the complex spans the plasma membrane and binds to extracellular matrix ligands, cell-surface ligands, and soluble ligands." [PMID
	Pathogen[sseG O84952] interacts with 1 human partners:{P35579}
	Pathogen[spvB P74846] interacts with 3 human partners:{P35579;P16144;P05556}
	Pathogen[spvC P0A2M9] interacts with 1 human partners:{P35579}
	Pathogen[sspH2 P0CE12] interacts with 1 human partners:{P35579}
	Pathogen[sopE O52623] interacts with 1 human partners:{P35579}
	Pathogen[sopE2 Q7CQD4] interacts with 1 human partners:{P35579}
	Pathogen[sopB O30916] interacts with 1 human partners:{P35579}
	Pathogen[sopA E1WGZ9] interacts with 1 human partners:{P35579}
	Pathogen[avrA E1WAB0] interacts with 1 human partners:{P35579}
	Pathogen[slrP Q8ZQQ2] interacts with 4 human partners:{P35579;P08648;P18564;Q13683}
	Pathogen[sptP P74873] interacts with 1 human partners:{P35579}
	Pathogen[sipA E1WAC6] interacts with 1 human partners:{P35579}
	Pathogen[sseF O84951] interacts with 1 human partners:{P35579}
	Pathogen[spiC P0CZ04] interacts with 2 human partners:{P35579;P16144}
	Pathogen[pipB2 Q8ZMM8] interacts with 1 human partners:{P35579}
	Pathogen[sspH1 A4D0H6] interacts with 1 human partners:{P35579}
	Pathogen[sipC E1WAC8] interacts with 1 human partners:{P35579}
	Pathogen[sifA Q56061] interacts with 1 human partners:{P35579}
	Pathogen[sipC P0CL47] interacts with 1 human partners:{P35579}
	Pathogen[sseL Q8ZNG2] interacts with 1 human partners:{P35579}
	Pathogen[sipB Q56134] interacts with 2 human partners:{P35579;Q13683}
	Pathogen[sopA Q8ZNR3] interacts with 1 human partners:{P35579}
	Pathogen[sseJ Q9FD10] interacts with 1 human partners:{P35579}
	Pathogen[sseI Q8ZQ79] interacts with 1 human partners:{P35579}
	Pathogen[sipA P0CL52] interacts with 1 human partners:{P35579}
[Cluster 79]GO:0045202+C	cellular_component	[name] synapse	[def] "The junction between a nerve fiber of one neuron and another neuron or muscle fiber or glial cell_ the site of interneuronal communication. As the nerve fiber approaches the synapse it enlarges into a specialized structure, the presynaptic nerve ending, which contains mitochondria and synaptic vesicles. At the tip of the nerve ending is the presynaptic membrane_ facing it, and separated from it by a minute cleft (the synaptic cleft) is a specialized area of membrane on the receiving cell, known as the postsynaptic membrane. In response to the arrival of nerve impulses, the presynaptic nerve ending secretes molecules of neurotransmitters into the synaptic cleft. These diffuse across the cleft and transmit the signal to the postsynaptic membrane." [ISBN
	Pathogen[sseG O84952] interacts with 121 human partners:{Q96EY1;O00445;O95295;Q9ULJ8;Q86UR5;Q9UQM7;P06213;Q9Y4G6;Q9UPX8;Q9Y6D5;O75970;Q96HC4;Q9NRI5;Q96EV8;P36575;Q9HAP6;P07737;Q92796;O15034;Q9H2B2;Q9BT88;Q13425;Q9UQF2;Q05084;Q96SB3;A7KAX9;P57796;P63165;P46939;O14910;Q8IZP0;Q5T7P8;P49418;Q9P202;P54764;Q9UPW8;P25054;Q9H426;O14936;Q9Y3R0;O00294;Q7Z6G8;Q12955;O15083;O43566;Q01484;Q9NSC5;Q9NSB8;Q9Y566;P23443;O14795;Q8NB66;Q96A65;P37840;Q7LDG7;Q9C0D5;Q96F07;P78352;Q8N8S7;Q9Y6N9;Q86SS6;P11532;Q9UQ26;P05067;Q9Y4J8;A4D2P6;Q86WG3;P46821;Q9UH03;Q8N4C8;Q9NUP9;Q9BY11;Q86UL8;O43166;Q9HD26;Q9Y2J0;O75581;Q9NVA2;Q66K74;O00305;P35611;Q05329;Q9NYF0;Q15811;Q9BQG1;O15146;Q7Z6J2;Q8TDC3;Q15700;Q9NYI0;O60890;Q96B97;O60299;Q9NRD5;P63279;Q02297;Q9BVN2;Q8NFW9;O14640;O14810;Q13884;P50570;Q00535;O43581;Q12959;P21579;P62166;Q9HC10;Q14183;O75044;P25098;Q13402;Q6PUV4;Q6XZF7;Q6XYQ8;Q9Y6V0;P05129;Q6S5L8;Q9BYB0;P35222;Q8N9I0}
	Pathogen[spvB P74846] interacts with 121 human partners:{Q96EY1;O00445;O95295;Q9ULJ8;Q86UR5;Q9UQM7;Q8NER1;P06213;Q9Y4G6;Q9UPX8;Q9Y6D5;O75970;Q96HC4;Q96EV8;P36575;Q9HAP6;P07737;Q92796;O15034;Q9H2B2;Q9BT88;Q13425;Q9UQF2;Q05084;Q96SB3;A7KAX9;P57796;P63165;P46939;P50897;O14910;Q8IZP0;Q5T7P8;P49418;O00468;Q9P202;P54764;Q9UPW8;P25054;Q9H426;O14936;Q9Y3R0;O15079;Q7Z6G8;Q12955;O15083;Q8N3J6;O43566;Q01484;Q9NSC5;Q9NSB8;Q9Y566;P23443;O14795;Q8NB66;Q96A65;P37840;Q9BY67;Q9ULB1;Q7LDG7;Q9C0D5;P78352;Q8N8S7;Q9Y6N9;P11532;Q9UQ26;P05067;A4D2P6;Q86WG3;P46821;Q8N4C8;Q9NUP9;Q9BY11;Q86UL8;O43166;Q8WVH0;Q9HD26;Q9Y2J0;O75581;Q9NVA2;Q66K74;O00305;P35611;Q05329;Q15811;Q9BQG1;O15146;Q7Z6J2;Q8TDC3;Q15700;Q9NYI0;O60890;Q96B97;Q9NRD5;P63279;Q02297;Q9BVN2;Q8NFW9;P47870;O14640;O14810;Q13884;P50570;Q00535;O43581;Q12959;P21579;P62166;Q9HC10;Q14183;O75044;P25098;Q13402;Q6PUV4;Q6XZF7;Q6XYQ8;Q9Y6V0;P05129;Q6S5L8;P35222;Q8N9I0}
	Pathogen[spvC P0A2M9] interacts with 117 human partners:{Q96EY1;O00445;O95295;Q9ULJ8;Q86UR5;Q9UQM7;P06213;Q9Y4G6;Q9UPX8;Q9Y6D5;O75970;Q96HC4;Q96EV8;P36575;Q9HAP6;P07737;Q92796;O15034;Q9H2B2;Q9BT88;Q13425;Q9UQF2;Q05084;Q96SB3;A7KAX9;P57796;P63165;P46939;O14910;Q8IZP0;Q5T7P8;P49418;Q9P202;P54764;Q9UPW8;P25054;Q9H426;O14936;Q9Y3R0;Q7Z6G8;Q12955;O15083;O43566;Q01484;Q9NSC5;Q9NSB8;Q9Y566;P23443;O14795;Q8NB66;Q96A65;P37840;Q7LDG7;Q9C0D5;Q96F07;P78352;Q8N8S7;Q9Y6N9;Q86SS6;P11532;Q9UQ26;P05067;Q9Y4J8;A4D2P6;Q86WG3;P46821;Q9UH03;Q8N4C8;Q9NUP9;Q9BY11;Q86UL8;O43166;Q9HD26;Q9Y2J0;O75581;Q9NVA2;Q66K74;O00305;P35611;Q05329;Q15811;Q9BQG1;O15146;Q7Z6J2;Q8TDC3;Q15700;Q9NYI0;O60890;Q96B97;Q9NRD5;P63279;Q02297;Q9BVN2;Q8NFW9;O14640;O14810;Q13884;P50570;Q00535;O43581;Q12959;P21579;P62166;Q9HC10;Q14183;O75044;P25098;Q13402;Q6PUV4;Q6XZF7;Q6XYQ8;Q9Y6V0;P05129;Q6S5L8;Q9BYB0;P35222;Q8N9I0}
	Pathogen[sspH2 P0CE12] interacts with 89 human partners:{Q96EY1;O95295;Q9ULJ8;Q86UR5;P06213;Q9Y4G6;Q9UPX8;Q9Y6D5;O75970;Q96HC4;P36575;Q9HAP6;Q92796;Q9BT88;Q13425;Q9UQF2;Q96SB3;A7KAX9;P57796;P63165;P46939;O14910;Q8IZP0;Q5T7P8;P49418;Q9P202;P54764;Q9UPW8;P25054;Q9H426;O14936;Q9Y3R0;Q7Z6G8;Q12955;O15083;Q01484;Q9NSB8;Q9Y566;P23443;O14795;Q8NB66;Q96A65;Q9BY67;Q9ULB1;Q7LDG7;Q9C0D5;Q96F07;P78352;Q8N8S7;Q9Y6N9;P11532;Q9UQ26;P05067;Q86WG3;P46821;Q8N4C8;Q9NUP9;Q9BY11;Q86UL8;Q9HD26;Q9Y2J0;O75581;Q9NVA2;Q05329;Q15811;Q15700;O60890;Q96B97;Q9NRD5;P63279;Q02297;Q9BVN2;O14640;Q13884;P50570;Q00535;Q12959;P21579;Q9HC10;Q14183;O75044;P25098;Q13402;Q6XZF7;Q9Y6V0;P05129;Q9BYB0;P35222;Q8N9I0}
	Pathogen[sopE O52623] interacts with 110 human partners:{Q96EY1;O00445;O95295;Q9ULJ8;Q86UR5;Q9UQM7;P06213;Q9Y4G6;Q9UPX8;Q9Y6D5;O75970;Q96HC4;P36575;Q9HAP6;P07737;Q92796;O15034;Q9H2B2;Q9BT88;Q13425;Q9UQF2;Q05084;Q96SB3;A7KAX9;P57796;P63165;P46939;O14910;Q8IZP0;Q5T7P8;P49418;Q9P202;P54764;Q9UPW8;P25054;Q9H426;O14936;Q9Y3R0;O15079;Q7Z6G8;Q12955;O15083;O43566;Q01484;Q9NSB8;Q9Y566;P23443;O14795;Q8NB66;Q96A65;Q7LDG7;Q9C0D5;P78352;Q8N8S7;Q9Y6N9;Q86SS6;P11532;Q9UQ26;P05067;Q9Y4J8;A4D2P6;Q9UH03;Q8N4C8;Q9NUP9;Q9BY11;Q86UL8;O43166;Q9HD26;Q9Y2J0;O75581;Q9NVA2;O00305;P35611;Q05329;Q15811;Q9BQG1;O15146;Q7Z6J2;Q8TDC3;Q15700;Q9NYI0;O60890;Q96B97;Q9NRD5;P63279;Q02297;Q9BVN2;Q8NFW9;O14640;Q13884;P50570;Q00535;O43581;Q12959;P21579;Q8TEH3;P62166;Q9HC10;Q14183;O75044;P25098;Q13402;Q6XZF7;Q6XYQ8;Q9Y6V0;P05129;Q6S5L8;Q9BYB0;P35222;Q8N9I0}
	Pathogen[sopE2 Q7CQD4] interacts with 77 human partners:{Q96EY1;O95295;Q9ULJ8;Q86UR5;P06213;Q9Y4G6;Q9UPX8;Q9Y6D5;O75970;Q96HC4;Q9HAP6;P07737;Q92796;Q13425;Q9UQF2;Q96SB3;A7KAX9;P57796;P63165;P46939;O14910;Q8IZP0;Q5T7P8;P49418;Q9P202;P54764;Q9UPW8;P25054;O14936;Q9Y3R0;Q12955;O15083;Q01484;Q9Y566;P23443;O14795;Q8NB66;Q96A65;Q7LDG7;P78352;Q8N8S7;Q9Y6N9;P11532;Q9UQ26;P05067;P46821;Q8N4C8;Q9NUP9;Q9BY11;Q86UL8;Q9HD26;Q9Y2J0;Q9NVA2;O00305;Q05329;Q15811;Q15700;O60890;Q96B97;Q9NRD5;P63279;Q02297;Q9BVN2;Q8NFW9;O14640;Q13884;P50570;Q00535;Q12959;Q9HC10;Q14183;O75044;P25098;Q13402;Q6XZF7;P05129;P35222}
	Pathogen[sopB O30916] interacts with 102 human partners:{Q96EY1;O95295;Q9ULJ8;Q86UR5;Q9UQM7;P06213;Q9Y4G6;Q9UPX8;Q9Y6D5;O75970;Q96HC4;Q96EV8;Q9HAP6;P07737;Q92796;Q9H2B2;Q9BT88;Q13425;Q9UQF2;Q96SB3;A7KAX9;P46939;O14910;Q8IZP0;Q5T7P8;P49418;Q9P202;P54764;Q9UPW8;P25054;Q9H426;O14936;Q9Y3R0;Q7Z6G8;Q12955;O15083;Q01484;Q9NSC5;Q9NSB8;Q9Y566;P23443;O14795;Q8NB66;Q96A65;P37840;Q7LDG7;Q9C0D5;P78352;Q8N8S7;Q9Y6N9;P11532;Q9UQ26;P05067;A4D2P6;Q86WG3;P46821;Q9UH03;Q8N4C8;Q9NUP9;Q9BY11;Q86UL8;O43166;Q9HD26;Q9Y2J0;O75581;Q9NVA2;Q66K74;O00305;Q05329;Q15811;O15146;Q7Z6J2;Q15700;Q9NYI0;O60890;Q96B97;Q9NRD5;P63279;Q02297;Q9BVN2;Q8NFW9;O14640;O14810;Q13884;P50570;Q00535;Q12959;P21579;Q9HC10;Q14183;O75044;P25098;Q13402;Q6PUV4;Q6XZF7;Q6XYQ8;Q9Y6V0;P05129;Q6S5L8;Q9BYB0;P35222;Q8N9I0}
	Pathogen[sopA E1WGZ9] interacts with 122 human partners:{Q96EY1;O00445;O95295;O00213;Q9ULJ8;Q86UR5;Q9UQM7;P06213;Q9Y4G6;Q9UPX8;Q9Y6D5;O75970;Q96HC4;Q9NRI5;Q96EV8;P36575;Q9HAP6;P07737;Q92796;O15034;Q9H2B2;Q9BT88;Q13425;Q9UQF2;Q05084;Q96SB3;A7KAX9;P57796;P63165;P46939;O14910;Q8IZP0;Q5T7P8;P49418;Q9P202;P54764;Q9UPW8;P25054;Q9H426;O14936;Q9Y3R0;O00294;Q7Z6G8;Q12955;O15083;O43566;Q01484;Q9NSC5;Q9NSB8;Q9Y566;P23443;O14795;Q8NB66;Q96A65;P37840;Q7LDG7;Q9C0D5;Q96F07;P78352;Q8N8S7;Q9Y6N9;Q86SS6;P11532;Q9UQ26;P05067;Q9Y4J8;A4D2P6;Q86WG3;P46821;Q9UH03;Q8N4C8;Q9NUP9;Q9BY11;Q86UL8;O43166;Q9HD26;Q9Y2J0;O75581;Q9NVA2;Q66K74;O00305;P35611;Q05329;Q9NYF0;Q15811;Q9BQG1;O15146;Q7Z6J2;Q8TDC3;Q15700;Q9NYI0;O60890;Q96B97;O60299;Q9NRD5;P63279;Q02297;Q9BVN2;Q8NFW9;O14640;O14810;Q13884;P50570;Q00535;O43581;Q12959;P21579;P62166;Q9HC10;Q14183;O75044;P25098;Q13402;Q6PUV4;Q6XZF7;Q6XYQ8;Q9Y6V0;P05129;Q6S5L8;Q9BYB0;P35222;Q8N9I0}
	Pathogen[avrA E1WAB0] interacts with 102 human partners:{Q96EY1;O00445;Q9ULJ8;Q86UR5;Q9UQM7;P06213;Q9Y4G6;Q9UPX8;Q9Y6D5;O75970;Q96HC4;Q96EV8;P36575;Q9HAP6;P07737;Q92796;Q9H2B2;Q9BT88;Q13425;Q9UQF2;Q96SB3;A7KAX9;P63165;P46939;O14910;Q8IZP0;Q5T7P8;P49418;Q9P202;P54764;Q9UPW8;P25054;Q9H426;O14936;Q9Y3R0;Q7Z6G8;Q12955;O15083;O43566;Q01484;Q9NSC5;Q9NSB8;Q9Y566;P23443;O14795;Q8NB66;Q96A65;P37840;Q7LDG7;Q96F07;P78352;Q8N8S7;Q9Y6N9;P11532;Q9UQ26;P05067;A4D2P6;Q86WG3;P46821;Q8N4C8;Q9NUP9;Q9BY11;Q86UL8;O43166;Q9HD26;Q9Y2J0;O75581;Q9NVA2;O00305;P35611;Q05329;Q15811;Q9BQG1;Q7Z6J2;Q8TDC3;Q15700;O60890;Q96B97;Q9NRD5;P63279;Q02297;Q9BVN2;Q8NFW9;O14640;Q13884;P50570;Q00535;O43581;Q12959;P21579;Q9HC10;Q14183;O75044;P25098;Q13402;Q6XZF7;Q6XYQ8;Q9Y6V0;P05129;Q6S5L8;Q9BYB0;Q8N9I0}
	Pathogen[slrP Q8ZQQ2] interacts with 152 human partners:{Q96EY1;P01266;O00445;O95295;O00213;Q9ULJ8;Q86UR5;Q9UQM7;Q8NER1;P06213;Q9Y4G6;Q9UPX8;Q9Y6D5;O75899;O75970;Q96HC4;Q8IV01;Q9NRI5;Q96EV8;Q7L576;Q16623;P36575;Q9HAP6;P07737;Q92796;O15034;Q7LC44;Q9H2B2;Q8NHG8;Q9BT88;Q13425;Q7L0J3;Q9UQF2;Q05084;Q96SB3;A7KAX9;Q9GZZ6;Q8ND25;P57796;P63165;P46939;O60941;P50897;O14910;Q8IZP0;Q5T7P8;P49418;O00468;Q9P202;P54764;Q9UPW8;P25054;Q9H426;O14936;Q9Y3R0;Q9NZ94;O15079;O00294;Q7Z6G8;Q12955;O15083;Q8N3J6;O43566;Q01484;Q9NSC5;Q9NSB8;Q9Y566;P23443;O14795;Q8NB66;Q96A65;P37840;P08247;Q9BY67;Q9ULB1;Q7LDG7;Q9C0D5;Q96F07;P78352;Q8N8S7;Q9Y6N9;Q86SS6;Q8N3V7;P11532;Q9UQ26;P05067;Q9Y4J8;A4D2P6;O43164;Q86WG3;P46821;Q9UH03;Q8N4C8;Q9C0H9;Q96GW7;Q9NUP9;Q9BY11;Q86UL8;O43166;Q9HD26;Q9Y2J0;Q9C026;O75581;Q9NVA2;Q66K74;O00305;P35611;Q05329;Q9NYF0;Q15811;Q9BQG1;O15146;Q6TDP4;Q7Z6J2;Q15700;Q9NYI0;O60890;Q96B97;O60299;Q9NRD5;P63279;Q02297;Q9BVN2;Q8NFW9;P47870;O14640;O14810;Q13884;P50570;Q00535;O43581;Q12959;P21579;Q8TEH3;P62166;Q9HC10;Q14183;O75044;P25098;Q13402;Q86YM7;Q6PUV4;Q6XZF7;Q6XYQ8;P11511;Q9Y6V0;P05129;Q8NBU5;Q6S5L8;Q9BYB0;P35222;Q8N9I0}
	Pathogen[sptP P74873] interacts with 91 human partners:{Q96EY1;Q9ULJ8;Q86UR5;Q9UQM7;P06213;Q9Y4G6;Q9UPX8;Q9Y6D5;O75970;Q96HC4;Q96EV8;P36575;Q9HAP6;P07737;Q92796;Q13425;Q9UQF2;Q05084;Q96SB3;A7KAX9;P57796;P63165;P46939;O14910;Q8IZP0;Q5T7P8;P49418;Q9P202;P54764;Q9UPW8;P25054;O14936;Q9Y3R0;Q7Z6G8;Q12955;Q01484;Q9NSC5;Q9NSB8;Q9Y566;P23443;O14795;Q8NB66;Q96A65;Q7LDG7;Q96F07;P78352;Q8N8S7;Q9Y6N9;P11532;Q9UQ26;P05067;A4D2P6;P46821;Q8N4C8;Q9NUP9;Q9BY11;Q86UL8;O43166;Q9HD26;Q9Y2J0;O75581;Q9NVA2;O00305;Q05329;Q9NYF0;Q15811;Q7Z6J2;Q15700;O60890;Q96B97;Q9NRD5;P63279;Q02297;Q9BVN2;Q8NFW9;O14640;Q13884;P50570;Q00535;Q12959;P21579;P62166;Q9HC10;Q14183;O75044;P25098;Q13402;Q6XZF7;P05129;P35222;Q8N9I0}
	Pathogen[sipA E1WAC6] interacts with 121 human partners:{Q96EY1;O00445;O95295;Q9ULJ8;Q86UR5;Q9UQM7;P06213;Q9Y4G6;Q9UPX8;Q9Y6D5;O75970;Q96HC4;Q9NRI5;Q96EV8;P36575;Q9HAP6;P07737;Q92796;O15034;Q9H2B2;Q9BT88;Q13425;Q9UQF2;Q05084;Q96SB3;A7KAX9;P57796;P63165;P46939;O14910;Q8IZP0;Q5T7P8;P49418;Q9P202;P54764;Q9UPW8;P25054;Q9H426;O14936;Q9Y3R0;O00294;Q7Z6G8;Q12955;O15083;O43566;Q01484;Q9NSC5;Q9NSB8;Q9Y566;P23443;O14795;Q8NB66;Q96A65;P37840;Q7LDG7;Q9C0D5;Q96F07;P78352;Q8N8S7;Q9Y6N9;Q86SS6;P11532;Q9UQ26;P05067;Q9Y4J8;A4D2P6;Q86WG3;P46821;Q9UH03;Q8N4C8;Q9NUP9;Q9BY11;Q86UL8;O43166;Q9HD26;Q9Y2J0;O75581;Q9NVA2;Q66K74;O00305;P35611;Q05329;Q9NYF0;Q15811;Q9BQG1;O15146;Q7Z6J2;Q8TDC3;Q15700;Q9NYI0;O60890;Q96B97;O60299;Q9NRD5;P63279;Q02297;Q9BVN2;Q8NFW9;O14640;O14810;Q13884;P50570;Q00535;O43581;Q12959;P21579;P62166;Q9HC10;Q14183;O75044;P25098;Q13402;Q6PUV4;Q6XZF7;Q6XYQ8;Q9Y6V0;P05129;Q6S5L8;Q9BYB0;P35222;Q8N9I0}
	Pathogen[sseF O84951] interacts with 121 human partners:{Q96EY1;O00445;O95295;Q9ULJ8;Q86UR5;Q9UQM7;P06213;Q9Y4G6;Q9UPX8;Q9Y6D5;O75970;Q96HC4;Q9NRI5;Q96EV8;P36575;Q9HAP6;P07737;Q92796;O15034;Q9H2B2;Q9BT88;Q13425;Q9UQF2;Q05084;Q96SB3;A7KAX9;P57796;P63165;P46939;O14910;Q8IZP0;Q5T7P8;P49418;Q9P202;P54764;Q9UPW8;P25054;Q9H426;O14936;Q9Y3R0;O00294;Q7Z6G8;Q12955;O15083;O43566;Q01484;Q9NSC5;Q9NSB8;Q9Y566;P23443;O14795;Q8NB66;Q96A65;P37840;Q7LDG7;Q9C0D5;Q96F07;P78352;Q8N8S7;Q9Y6N9;Q86SS6;P11532;Q9UQ26;P05067;Q9Y4J8;A4D2P6;Q86WG3;P46821;Q9UH03;Q8N4C8;Q9NUP9;Q9BY11;Q86UL8;O43166;Q9HD26;Q9Y2J0;O75581;Q9NVA2;Q66K74;O00305;P35611;Q05329;Q9NYF0;Q15811;Q9BQG1;O15146;Q7Z6J2;Q8TDC3;Q15700;Q9NYI0;O60890;Q96B97;O60299;Q9NRD5;P63279;Q02297;Q9BVN2;Q8NFW9;O14640;O14810;Q13884;P50570;Q00535;O43581;Q12959;P21579;P62166;Q9HC10;Q14183;O75044;P25098;Q13402;Q6PUV4;Q6XZF7;Q6XYQ8;Q9Y6V0;P05129;Q6S5L8;Q9BYB0;P35222;Q8N9I0}
	Pathogen[spiC P0CZ04] interacts with 134 human partners:{Q96EY1;O95295;Q9ULJ8;Q96CX2;Q86UR5;Q9Y296;Q9UQM7;Q8NER1;P06213;Q9Y4G6;Q9UPX8;Q9Y6D5;O75970;Q96HC4;Q9NRI5;Q96EV8;P36575;Q9HAP6;P07737;Q92796;O15034;Q9H2B2;Q9BT88;Q13425;Q9UQF2;Q05084;Q96SB3;A7KAX9;P57796;P63165;P46939;P08173;P50897;O14910;Q8IZP0;Q5T7P8;P49418;O00468;Q9P202;P54764;Q9UPW8;P25054;Q9H426;O14936;Q9Y3R0;O15079;O00294;Q7Z6G8;P08172;Q12955;O15083;Q8N3J6;O43566;Q01484;Q9NSC5;Q9Y566;P23443;O14795;Q8NB66;Q96A65;P37840;Q9BY67;Q9ULB1;Q7LDG7;Q9C0D5;P17677;Q96F07;P78352;Q8N8S7;Q9Y6N9;P11532;Q9UQ26;P05067;A4D2P6;Q86WG3;P46821;Q9UH03;Q8N4C8;Q9NUP9;Q9BY11;Q86UL8;O43166;Q8WVH0;Q9HD26;Q9Y2J0;O75581;Q9NVA2;O14490;Q66K74;O00305;P35611;Q05329;Q9NYF0;Q15811;O15146;Q6TDP4;Q7Z6J2;Q8TDC3;Q15700;Q9NYI0;O60890;Q96B97;Q9NRD5;P63279;Q02297;Q9BVN2;Q8NFW9;P47870;O14640;O95886;P22303;O14810;Q13884;P50570;Q00535;Q12959;P21579;Q8TEH3;P62166;Q9HC10;Q14183;O75044;P25098;Q13402;Q6PUV4;Q6XZF7;Q6XYQ8;Q9Y6V0;P05129;Q92777;Q6S5L8;Q9BYB0;P35222;Q8N9I0}
	Pathogen[pipB2 Q8ZMM8] interacts with 99 human partners:{Q96EY1;O95295;Q9ULJ8;Q86UR5;P06213;Q9Y4G6;Q9UPX8;Q9Y6D5;O75970;Q96HC4;Q96EV8;P36575;Q9HAP6;P07737;Q92796;Q9BT88;Q13425;Q9UQF2;Q96SB3;A7KAX9;P63165;P46939;O14910;Q8IZP0;Q5T7P8;P49418;Q9P202;P54764;Q9UPW8;P25054;Q9H426;O14936;Q9Y3R0;Q7Z6G8;Q12955;O15083;O43566;Q01484;Q9NSC5;Q9Y566;P23443;O14795;Q8NB66;Q96A65;P37840;Q7LDG7;Q9C0D5;P78352;Q8N8S7;Q9Y6N9;P11532;Q9UQ26;P05067;A4D2P6;Q86WG3;P46821;Q9UH03;Q8N4C8;Q9NUP9;Q9BY11;Q86UL8;O43166;Q9HD26;Q9Y2J0;Q9NVA2;Q66K74;O00305;P35611;Q05329;Q15811;O15146;Q7Z6J2;Q15700;Q9NYI0;O60890;Q96B97;Q9NRD5;P63279;Q02297;Q9BVN2;Q8NFW9;O14640;Q13884;P50570;Q00535;Q12959;P21579;Q9HC10;Q14183;O75044;P25098;Q13402;Q6XZF7;Q9Y6V0;P05129;Q6S5L8;Q9BYB0;P35222;Q8N9I0}
[truncated: 3,439,228 more chars]
