# Supplementary material for: AdaBoost Based Multi-Instance Transfer Learning for Predicting Proteome-Wide Interactions between Salmonella and Human Proteins
Source: PLoS One. 2014 Oct 17;9(10):e110488. doi: 10.1371/journal.pone.0110488 (PMC4212833; doi:10.1371/journal.pone.0110488)
Supplement: File S6 — XML file contains the clusters of interacting human partners that participate in specific biological processes. NOT all the 25 Salmonella proteins are involved in the predicted PPI sub-networks. (XML) [file pone.0110488.s006.xml]

[Cluster 1]GO:0006554+P	biological_process	[name] lysine catabolic process	[def] "The chemical reactions and pathways resulting in the breakdown of lysine, 2,6-diaminohexanoic acid." [GOC
	Pathogen[sseG O84952] interacts with 1 human partners:{P49419}
	Pathogen[spvC P0A2M9] interacts with 1 human partners:{P49419}
	Pathogen[sopB O30916] interacts with 1 human partners:{P49419}
	Pathogen[sopA E1WGZ9] interacts with 1 human partners:{P49419}
	Pathogen[slrP Q8ZQQ2] interacts with 1 human partners:{P49419}
	Pathogen[sptP P74873] interacts with 1 human partners:{P49419}
	Pathogen[sipA E1WAC6] interacts with 1 human partners:{P49419}
	Pathogen[sseF O84951] interacts with 1 human partners:{P49419}
	Pathogen[spiC P0CZ04] interacts with 2 human partners:{P49419;Q92947}
	Pathogen[pipB2 Q8ZMM8] interacts with 1 human partners:{P49419}
	Pathogen[sifA Q56061] interacts with 1 human partners:{P49419}
	Pathogen[sopA Q8ZNR3] interacts with 1 human partners:{P49419}
	Pathogen[sipA P0CL52] interacts with 1 human partners:{P49419}
[Cluster 2]GO:0061032+P	biological_process	[name] visceral serous pericardium development	[def] "The progression of the visceral serous pericardium from its formation to the mature structure. The visceral serous pericardium is the inner layer of the pericardium." [GOC
	Pathogen[spiC P0CZ04] interacts with 1 human partners:{P61296}
[Cluster 3]GO:0071392+P	biological_process	[name] cellular response to estradiol stimulus	[def] "Any process that results in a change in state or activity of a cell (in terms of movement, secretion, enzyme production, gene expression, etc.) as a result of stimulus by estradiol, a C18 steroid hormone hydroxylated at C3 and C17 that acts as a potent estrogen." [GOC
	Pathogen[sseG O84952] interacts with 4 human partners:{P30874;P19438;P56705;P32745}
	Pathogen[spvB P74846] interacts with 3 human partners:{Q8N474;P19438;P56705}
	Pathogen[spvC P0A2M9] interacts with 4 human partners:{P30874;P19438;P56705;P32745}
	Pathogen[sspH2 P0CE12] interacts with 1 human partners:{P56705}
	Pathogen[sopE O52623] interacts with 2 human partners:{Q8N474;P56705}
	Pathogen[sopA E1WGZ9] interacts with 4 human partners:{P30874;P19438;P56705;P32745}
	Pathogen[avrA E1WAB0] interacts with 1 human partners:{P56705}
	Pathogen[slrP Q8ZQQ2] interacts with 5 human partners:{Q8N474;P30874;P19438;P56705;P32745}
	Pathogen[sptP P74873] interacts with 3 human partners:{P30874;P56705;P32745}
	Pathogen[sipA E1WAC6] interacts with 4 human partners:{P30874;P19438;P56705;P32745}
	Pathogen[sseF O84951] interacts with 4 human partners:{P30874;P19438;P56705;P32745}
	Pathogen[spiC P0CZ04] interacts with 6 human partners:{Q8N474;P30874;P22301;P19438;P56705;P32745}
	Pathogen[pipB2 Q8ZMM8] interacts with 1 human partners:{P56705}
	Pathogen[sspH1 A4D0H6] interacts with 3 human partners:{P30874;P56705;P32745}
	Pathogen[sipC E1WAC8] interacts with 1 human partners:{P56705}
	Pathogen[sifA Q56061] interacts with 1 human partners:{P56705}
	Pathogen[sipC P0CL47] interacts with 1 human partners:{P56705}
	Pathogen[sseL Q8ZNG2] interacts with 2 human partners:{P19438;P56705}
	Pathogen[sipB Q56134] interacts with 2 human partners:{P19438;P32745}
	Pathogen[sopA Q8ZNR3] interacts with 4 human partners:{P30874;P19438;P56705;P32745}
	Pathogen[sseJ Q9FD10] interacts with 1 human partners:{P56705}
	Pathogen[sseI Q8ZQ79] interacts with 1 human partners:{P56705}
	Pathogen[sipA P0CL52] interacts with 4 human partners:{P30874;P19438;P56705;P32745}
[Cluster 4]GO:0046164+P	biological_process	[name] alcohol catabolic process	[def] "The chemical reactions and pathways resulting in the breakdown of alcohols, any of a class of compounds containing one or more hydroxyl groups attached to a saturated carbon atom." [CHEBI
	Pathogen[slrP Q8ZQQ2] interacts with 1 human partners:{P08319}
	Pathogen[sifA Q56061] interacts with 1 human partners:{P08319}
[Cluster 5]GO:0051712+P	biological_process	[name] positive regulation of killing of cells of other organism	[def] "Any process that activates or increases the frequency, rate or extent of the killing by an organism of cells in another organism." [GOC
	Pathogen[sseG O84952] interacts with 1 human partners:{P35228}
	Pathogen[spvC P0A2M9] interacts with 1 human partners:{P35228}
	Pathogen[sopA E1WGZ9] interacts with 1 human partners:{P35228}
	Pathogen[slrP Q8ZQQ2] interacts with 2 human partners:{P35228;P06734}
	Pathogen[sipA E1WAC6] interacts with 1 human partners:{P35228}
	Pathogen[sseF O84951] interacts with 1 human partners:{P35228}
	Pathogen[sifA Q56061] interacts with 1 human partners:{P35228}
	Pathogen[sseL Q8ZNG2] interacts with 1 human partners:{P35228}
	Pathogen[sopA Q8ZNR3] interacts with 1 human partners:{P35228}
	Pathogen[sipA P0CL52] interacts with 1 human partners:{P35228}
[Cluster 6]GO:0070328+P	biological_process	[name] triglyceride homeostasis	[def] "Any process involved in the maintenance of an internal steady state of triglyceride within an organism or cell." [GOC
	Pathogen[slrP Q8ZQQ2] interacts with 2 human partners:{Q9NP71;Q13133}
	Pathogen[spiC P0CZ04] interacts with 1 human partners:{Q14397}
[Cluster 7]GO:0006021+P	biological_process	[name] inositol biosynthetic process	[def] "The chemical reactions and pathways resulting in the formation of inositol, 1,2,3,4,5,6-cyclohexanehexol, a growth factor for animals and microorganisms." [CHEBI
	Pathogen[slrP Q8ZQQ2] interacts with 1 human partners:{Q9NPH2}
[Cluster 8]GO:0051960+P	biological_process	[name] regulation of nervous system development	[def] "Any process that modulates the frequency, rate or extent of nervous system development, the origin and formation of nervous tissue." [GOC
	Pathogen[slrP Q8ZQQ2] interacts with 1 human partners:{Q9NQC3}
[Cluster 9]GO:0045542+P	biological_process	[name] positive regulation of cholesterol biosynthetic process	[def] "Any process that activates or increases the frequency, rate or extent of the chemical reactions and pathways resulting in the formation of cholesterol." [GOC
	Pathogen[sseG O84952] interacts with 2 human partners:{P05230;Q13131}
	Pathogen[spvB P74846] interacts with 2 human partners:{P05230;Q13131}
	Pathogen[spvC P0A2M9] interacts with 1 human partners:{Q13131}
	Pathogen[sopE O52623] interacts with 1 human partners:{Q13131}
	Pathogen[sopA E1WGZ9] interacts with 2 human partners:{P05230;Q13131}
	Pathogen[avrA E1WAB0] interacts with 1 human partners:{Q13131}
	Pathogen[sipA E1WAC6] interacts with 2 human partners:{P05230;Q13131}
	Pathogen[sseF O84951] interacts with 2 human partners:{P05230;Q13131}
	Pathogen[spiC P0CZ04] interacts with 2 human partners:{P05230;Q13131}
	Pathogen[sspH1 A4D0H6] interacts with 1 human partners:{Q13131}
	Pathogen[sipC E1WAC8] interacts with 1 human partners:{Q13131}
	Pathogen[sifA Q56061] interacts with 1 human partners:{Q13131}
	Pathogen[sipC P0CL47] interacts with 1 human partners:{Q13131}
	Pathogen[sseL Q8ZNG2] interacts with 2 human partners:{P05230;Q13131}
	Pathogen[sopA Q8ZNR3] interacts with 2 human partners:{P05230;Q13131}
	Pathogen[sseJ Q9FD10] interacts with 1 human partners:{Q13131}
	Pathogen[sseI Q8ZQ79] interacts with 1 human partners:{Q13131}
	Pathogen[sipA P0CL52] interacts with 2 human partners:{P05230;Q13131}
[Cluster 10]GO:0072182+P	biological_process	[name] regulation of nephron tubule epithelial cell differentiation	[def] "Any process that modulates the frequency, rate or extent of nephron tubule epithelial cell differentiation." [GOC
	Pathogen[sseG O84952] interacts with 1 human partners:{P35222}
	Pathogen[spvB P74846] interacts with 1 human partners:{P35222}
	Pathogen[spvC P0A2M9] interacts with 1 human partners:{P35222}
	Pathogen[sspH2 P0CE12] interacts with 1 human partners:{P35222}
	Pathogen[sopE O52623] interacts with 1 human partners:{P35222}
	Pathogen[sopE2 Q7CQD4] interacts with 1 human partners:{P35222}
	Pathogen[sopB O30916] interacts with 1 human partners:{P35222}
	Pathogen[sopA E1WGZ9] interacts with 1 human partners:{P35222}
	Pathogen[slrP Q8ZQQ2] interacts with 1 human partners:{P35222}
	Pathogen[sptP P74873] interacts with 1 human partners:{P35222}
	Pathogen[sipA E1WAC6] interacts with 1 human partners:{P35222}
	Pathogen[sseF O84951] interacts with 1 human partners:{P35222}
	Pathogen[spiC P0CZ04] interacts with 1 human partners:{P35222}
	Pathogen[pipB2 Q8ZMM8] interacts with 1 human partners:{P35222}
	Pathogen[sspH1 A4D0H6] interacts with 1 human partners:{P35222}
	Pathogen[sipC E1WAC8] interacts with 1 human partners:{P35222}
	Pathogen[sifA Q56061] interacts with 1 human partners:{P35222}
	Pathogen[sipC P0CL47] interacts with 1 human partners:{P35222}
	Pathogen[sseL Q8ZNG2] interacts with 1 human partners:{P35222}
	Pathogen[sipB Q56134] interacts with 1 human partners:{P35222}
	Pathogen[sopA Q8ZNR3] interacts with 1 human partners:{P35222}
	Pathogen[sseJ Q9FD10] interacts with 1 human partners:{P35222}
	Pathogen[sseI Q8ZQ79] interacts with 1 human partners:{P35222}
	Pathogen[sipA P0CL52] interacts with 1 human partners:{P35222}
[Cluster 11]GO:0045608+P	biological_process	[name] negative regulation of auditory receptor cell differentiation	[def] "Any process that stops, prevents, or reduces the frequency, rate or extent of auditory hair cell differentiation." [GOC
	Pathogen[sseG O84952] interacts with 1 human partners:{O00548}
	Pathogen[spvB P74846] interacts with 1 human partners:{O00548}
	Pathogen[spvC P0A2M9] interacts with 1 human partners:{O00548}
	Pathogen[sspH2 P0CE12] interacts with 1 human partners:{O00548}
	Pathogen[sopE O52623] interacts with 1 human partners:{O00548}
	Pathogen[sopB O30916] interacts with 1 human partners:{O00548}
	Pathogen[sopA E1WGZ9] interacts with 1 human partners:{O00548}
	Pathogen[avrA E1WAB0] interacts with 1 human partners:{O00548}
	Pathogen[slrP Q8ZQQ2] interacts with 2 human partners:{O00548;Q14469}
	Pathogen[sptP P74873] interacts with 1 human partners:{O00548}
	Pathogen[sipA E1WAC6] interacts with 1 human partners:{O00548}
	Pathogen[sseF O84951] interacts with 1 human partners:{O00548}
	Pathogen[spiC P0CZ04] interacts with 1 human partners:{O00548}
	Pathogen[pipB2 Q8ZMM8] interacts with 1 human partners:{O00548}
	Pathogen[sspH1 A4D0H6] interacts with 1 human partners:{O00548}
	Pathogen[sipC E1WAC8] interacts with 1 human partners:{O00548}
	Pathogen[sifA Q56061] interacts with 1 human partners:{O00548}
	Pathogen[sipC P0CL47] interacts with 1 human partners:{O00548}
	Pathogen[sseL Q8ZNG2] interacts with 1 human partners:{O00548}
	Pathogen[sipB Q56134] interacts with 1 human partners:{O00548}
	Pathogen[sopA Q8ZNR3] interacts with 1 human partners:{O00548}
	Pathogen[sseJ Q9FD10] interacts with 1 human partners:{O00548}
	Pathogen[sseI Q8ZQ79] interacts with 1 human partners:{O00548}
	Pathogen[sipA P0CL52] interacts with 1 human partners:{O00548}
[Cluster 12]GO:0006497+P	biological_process	[name] protein lipidation	[def] "The covalent attachment of lipid groups to an amino acid in a protein." [GOC
	Pathogen[slrP Q8ZQQ2] interacts with 1 human partners:{Q9H0Y0}
[Cluster 13]GO:0043311+P	biological_process	[name] positive regulation of eosinophil degranulation	[def] "Any process that activates or increases the frequency, rate or extent of eosinophil degranulation." [ISBN
	Pathogen[sseG O84952] interacts with 1 human partners:{P55085}
	Pathogen[spvC P0A2M9] interacts with 1 human partners:{P55085}
	Pathogen[sopA E1WGZ9] interacts with 1 human partners:{P55085}
	Pathogen[sptP P74873] interacts with 1 human partners:{P55085}
	Pathogen[sipA E1WAC6] interacts with 1 human partners:{P55085}
	Pathogen[sseF O84951] interacts with 1 human partners:{P55085}
	Pathogen[spiC P0CZ04] interacts with 1 human partners:{P55085}
	Pathogen[sspH1 A4D0H6] interacts with 1 human partners:{P55085}
	Pathogen[sopA Q8ZNR3] interacts with 1 human partners:{P55085}
	Pathogen[sipA P0CL52] interacts with 1 human partners:{P55085}
[Cluster 14]GO:0070845+P	biological_process	[name] polyubiquitinated misfolded protein transport	[def] "The directed movement of misfolded polyubiquitinated proteins in a cell, including the movement of proteins between specific compartments or structures within a cell." [GOC
	Pathogen[sseG O84952] interacts with 1 human partners:{Q9UBN7}
	Pathogen[spvC P0A2M9] interacts with 1 human partners:{Q9UBN7}
	Pathogen[sopA E1WGZ9] interacts with 1 human partners:{Q9UBN7}
	Pathogen[slrP Q8ZQQ2] interacts with 1 human partners:{Q9UBN7}
	Pathogen[sipA E1WAC6] interacts with 1 human partners:{Q9UBN7}
	Pathogen[sseF O84951] interacts with 1 human partners:{Q9UBN7}
	Pathogen[sspH1 A4D0H6] interacts with 1 human partners:{Q9UBN7}
	Pathogen[sifA Q56061] interacts with 1 human partners:{Q9UBN7}
	Pathogen[sseL Q8ZNG2] interacts with 1 human partners:{Q9UBN7}
	Pathogen[sopA Q8ZNR3] interacts with 1 human partners:{Q9UBN7}
	Pathogen[sseJ Q9FD10] interacts with 1 human partners:{Q9UBN7}
	Pathogen[sseI Q8ZQ79] interacts with 1 human partners:{Q9UBN7}
	Pathogen[sipA P0CL52] interacts with 1 human partners:{Q9UBN7}
[Cluster 15]GO:2000639+P	biological_process	[name] negative regulation of SREBP-mediated signaling pathway	[def] "Any process that stops, prevents or reduces the frequency, rate or extent of SREBP-mediated signaling pathway." [GOC
	Pathogen[sopA E1WGZ9] interacts with 1 human partners:{Q969H0}
	Pathogen[slrP Q8ZQQ2] interacts with 1 human partners:{Q969H0}
	Pathogen[sseL Q8ZNG2] interacts with 1 human partners:{Q969H0}
	Pathogen[sopA Q8ZNR3] interacts with 1 human partners:{Q969H0}
[Cluster 16]GO:0042447+P	biological_process	[name] hormone catabolic process	[def] "The chemical reactions and pathways resulting in the breakdown of any hormone, naturally occurring substances secreted by specialized cells that affects the metabolism or behavior of other cells possessing functional receptors for the hormone." [CHEBI
	Pathogen[slrP Q8ZQQ2] interacts with 1 human partners:{P14735}
[Cluster 17]GO:0010950+P	biological_process	[name] positive regulation of endopeptidase activity	[def] "Any process that increases the frequency, rate or extent of endopeptidase activity, the endohydrolysis of peptide bonds within proteins." [GOC
	Pathogen[sseG O84952] interacts with 1 human partners:{P61289}
	Pathogen[spvB P74846] interacts with 1 human partners:{P61289}
	Pathogen[spvC P0A2M9] interacts with 1 human partners:{P61289}
	Pathogen[sspH2 P0CE12] interacts with 1 human partners:{P61289}
	Pathogen[sopE O52623] interacts with 2 human partners:{O00487;P61289}
	Pathogen[sopE2 Q7CQD4] interacts with 1 human partners:{P61289}
	Pathogen[sopB O30916] interacts with 1 human partners:{P61289}
	Pathogen[sopA E1WGZ9] interacts with 1 human partners:{P61289}
	Pathogen[avrA E1WAB0] interacts with 1 human partners:{P61289}
	Pathogen[slrP Q8ZQQ2] interacts with 4 human partners:{Q96HF1;O00487;Q16186;P61289}
	Pathogen[sipA E1WAC6] interacts with 1 human partners:{P61289}
	Pathogen[sseF O84951] interacts with 1 human partners:{P61289}
	Pathogen[spiC P0CZ04] interacts with 1 human partners:{P61289}
	Pathogen[pipB2 Q8ZMM8] interacts with 1 human partners:{P61289}
	Pathogen[sspH1 A4D0H6] interacts with 1 human partners:{P61289}
	Pathogen[sipC E1WAC8] interacts with 1 human partners:{P61289}
	Pathogen[sifA Q56061] interacts with 2 human partners:{O00487;P61289}
	Pathogen[sipC P0CL47] interacts with 1 human partners:{P61289}
	Pathogen[sseL Q8ZNG2] interacts with 1 human partners:{P61289}
	Pathogen[sopA Q8ZNR3] interacts with 1 human partners:{P61289}
	Pathogen[sseJ Q9FD10] interacts with 1 human partners:{P61289}
	Pathogen[sseI Q8ZQ79] interacts with 1 human partners:{P61289}
	Pathogen[sipA P0CL52] interacts with 1 human partners:{P61289}
[Cluster 18]GO:0014841+P	biological_process	[name] satellite cell proliferation	[def] "The multiplication or reproduction of satellite cells, resulting in the expansion of the cell population. Satellite cells are quiescent cells that are located between the basal lamina and the plasmalemma of the muscle fiber, which are the main contributors to postnatal muscle growth. In adult muscle, satellite cells become activated to divide and differentiate in response to muscle damage." [GOC
	Pathogen[spvB P74846] interacts with 1 human partners:{Q96KG7}
	Pathogen[spiC P0CZ04] interacts with 1 human partners:{Q96KG7}
[Cluster 19]GO:0008612+P	biological_process	[name] peptidyl-lysine modification to hypusine	[def] "The modification of peptidyl-lysine to form hypusine, N6-(4-amino-2-hydroxybutyl)-L-lysine." [GOC
	Pathogen[sseG O84952] interacts with 3 human partners:{P63241;P49366;Q9GZV4}
	Pathogen[spvB P74846] interacts with 1 human partners:{P49366}
	Pathogen[spvC P0A2M9] interacts with 2 human partners:{P49366;Q9GZV4}
	Pathogen[sopB O30916] interacts with 1 human partners:{Q9GZV4}
	Pathogen[sopA E1WGZ9] interacts with 3 human partners:{P63241;P49366;Q9GZV4}
	Pathogen[slrP Q8ZQQ2] interacts with 2 human partners:{P63241;Q9GZV4}
	Pathogen[sipA E1WAC6] interacts with 3 human partners:{P63241;P49366;Q9GZV4}
	Pathogen[sseF O84951] interacts with 3 human partners:{P63241;P49366;Q9GZV4}
	Pathogen[spiC P0CZ04] interacts with 2 human partners:{P49366;Q9GZV4}
	Pathogen[sspH1 A4D0H6] interacts with 1 human partners:{P49366}
	Pathogen[sifA Q56061] interacts with 3 human partners:{P63241;P49366;Q9GZV4}
	Pathogen[sopA Q8ZNR3] interacts with 3 human partners:{P63241;P49366;Q9GZV4}
	Pathogen[sipA P0CL52] interacts with 3 human partners:{P63241;P49366;Q9GZV4}
[Cluster 20]GO:0006401+P	biological_process	[name] RNA catabolic process	[def] "The chemical reactions and pathways resulting in the breakdown of RNA, ribonucleic acid, one of the two main type of nucleic acid, consisting of a long, unbranched macromolecule formed from ribonucleotides joined in 3',5'-phosphodiester linkage." [ISBN
	Pathogen[sseG O84952] interacts with 2 human partners:{Q9NQT4;Q14103}
	Pathogen[spvB P74846] interacts with 1 human partners:{Q14103}
	Pathogen[sopA E1WGZ9] interacts with 2 human partners:{Q9NQT4;Q14103}
	Pathogen[avrA E1WAB0] interacts with 1 human partners:{Q14103}
	Pathogen[slrP Q8ZQQ2] interacts with 3 human partners:{Q9NQT4;P61221;Q14103}
	Pathogen[sipA E1WAC6] interacts with 2 human partners:{Q9NQT4;Q14103}
	Pathogen[sseF O84951] interacts with 2 human partners:{Q9NQT4;Q14103}
	Pathogen[spiC P0CZ04] interacts with 1 human partners:{Q14103}
	Pathogen[pipB2 Q8ZMM8] interacts with 1 human partners:{Q14103}
	Pathogen[sifA Q56061] interacts with 1 human partners:{Q14103}
	Pathogen[sseL Q8ZNG2] interacts with 1 human partners:{Q14103}
	Pathogen[sopA Q8ZNR3] interacts with 2 human partners:{Q9NQT4;Q14103}
	Pathogen[sseJ Q9FD10] interacts with 1 human partners:{Q14103}
	Pathogen[sseI Q8ZQ79] interacts with 1 human partners:{Q14103}
	Pathogen[sipA P0CL52] interacts with 2 human partners:{Q9NQT4;Q14103}
[Cluster 21]GO:0070816+P	biological_process	[name] phosphorylation of RNA polymerase II C-terminal domain	[def] "The process of introducing a phosphate group on to an amino acid residue in the C-terminal domain of RNA polymerase II. Typically, this occurs during the transcription cycle and results in production of an RNA polymerase II enzyme where the carboxy-terminal domain (CTD) of the largest subunit is extensively phosphorylated, often referred to as hyperphosphorylated or the II(0) form. Specific types of phosphorylation within the CTD are usually associated with specific regions of genes, though there are exceptions. The phosphorylation state regulates the association of specific complexes such as the capping enzyme or 3'-RNA processing machinery to the elongating RNA polymerase complex." [GOC
	Pathogen[sseG O84952] interacts with 2 human partners:{Q9NYV4;Q14004}
	Pathogen[spvB P74846] interacts with 2 human partners:{Q9NYV4;Q14004}
	Pathogen[spvC P0A2M9] interacts with 2 human partners:{Q9NYV4;Q14004}
	Pathogen[sopE O52623] interacts with 2 human partners:{Q9NYV4;Q14004}
	Pathogen[sopA E1WGZ9] interacts with 2 human partners:{Q9NYV4;Q14004}
	Pathogen[avrA E1WAB0] interacts with 2 human partners:{Q9NYV4;Q14004}
	Pathogen[slrP Q8ZQQ2] interacts with 2 human partners:{Q9NYV4;Q14004}
	Pathogen[sipA E1WAC6] interacts with 2 human partners:{Q9NYV4;Q14004}
	Pathogen[sseF O84951] interacts with 2 human partners:{Q9NYV4;Q14004}
	Pathogen[spiC P0CZ04] interacts with 2 human partners:{Q9NYV4;Q14004}
	Pathogen[pipB2 Q8ZMM8] interacts with 2 human partners:{Q9NYV4;Q14004}
	Pathogen[sipC E1WAC8] interacts with 2 human partners:{Q9NYV4;Q14004}
	Pathogen[sifA Q56061] interacts with 2 human partners:{Q9NYV4;Q14004}
	Pathogen[sipC P0CL47] interacts with 2 human partners:{Q9NYV4;Q14004}
	Pathogen[sseL Q8ZNG2] interacts with 2 human partners:{Q9NYV4;Q14004}
	Pathogen[sopA Q8ZNR3] interacts with 2 human partners:{Q9NYV4;Q14004}
	Pathogen[sseJ Q9FD10] interacts with 2 human partners:{Q9NYV4;Q14004}
	Pathogen[sseI Q8ZQ79] interacts with 2 human partners:{Q9NYV4;Q14004}
	Pathogen[sipA P0CL52] interacts with 2 human partners:{Q9NYV4;Q14004}
[Cluster 22]GO:0032817+P	biological_process	[name] regulation of natural killer cell proliferation	[def] "Any process that modulates the frequency, rate or extent of natural killer cell proliferation." [GOC
	Pathogen[sseG O84952] interacts with 1 human partners:{Q9Y2R2}
	Pathogen[spvC P0A2M9] interacts with 1 human partners:{Q9Y2R2}
	Pathogen[sopA E1WGZ9] interacts with 1 human partners:{Q9Y2R2}
	Pathogen[sipA E1WAC6] interacts with 1 human partners:{Q9Y2R2}
	Pathogen[sseF O84951] interacts with 1 human partners:{Q9Y2R2}
	Pathogen[sopA Q8ZNR3] interacts with 1 human partners:{Q9Y2R2}
	Pathogen[sipA P0CL52] interacts with 1 human partners:{Q9Y2R2}
[Cluster 23]GO:0044320+P	biological_process	[name] cellular response to leptin stimulus	[def] "Any process that results in a change in state or activity of a cell (in terms of movement, secretion, enzyme production, gene expression, etc.) as a result of a leptin stimulus. Leptin is a hormone manufactured primarily in the adipocytes of white adipose tissue, and the level of circulating leptin is directly proportional to the total amount of fat in the body. It plays a key role in regulating energy intake and energy expenditure, including appetite and metabolism." [GOC
	Pathogen[sseG O84952] interacts with 2 human partners:{P35557;Q7Z2X4}
	Pathogen[spvC P0A2M9] interacts with 1 human partners:{P35557}
	Pathogen[sspH2 P0CE12] interacts with 1 human partners:{P35557}
	Pathogen[sopB O30916] interacts with 1 human partners:{P35557}
	Pathogen[sopA E1WGZ9] interacts with 2 human partners:{P35557;Q7Z2X4}
	Pathogen[slrP Q8ZQQ2] interacts with 2 human partners:{P35557;Q7Z2X4}
	Pathogen[sptP P74873] interacts with 1 human partners:{P35557}
	Pathogen[sipA E1WAC6] interacts with 2 human partners:{P35557;Q7Z2X4}
	Pathogen[sseF O84951] interacts with 2 human partners:{P35557;Q7Z2X4}
	Pathogen[spiC P0CZ04] interacts with 2 human partners:{P35557;Q7Z2X4}
	Pathogen[sspH1 A4D0H6] interacts with 1 human partners:{P35557}
	Pathogen[sifA Q56061] interacts with 1 human partners:{Q7Z2X4}
	Pathogen[sopA Q8ZNR3] interacts with 2 human partners:{P35557;Q7Z2X4}
	Pathogen[sipA P0CL52] interacts with 2 human partners:{P35557;Q7Z2X4}
[Cluster 24]GO:0018894+P	biological_process	[name] dibenzo-p-dioxin metabolic process	[def] "The chemical reactions and pathways involving dibenzo-p-dioxin, a substance composed of two benzene rings linked by two ether bonds. Dibenzo-p-dioxins are generated as by-products in the manufacturing of herbicides, insecticides, fungicides, paper pulp bleaching, and in incineration, and can accumulate in milk and throughout the food chain, creating significant health concern." [UM-BBD_pathwayID
	Pathogen[sseG O84952] interacts with 1 human partners:{P13501}
	Pathogen[spvC P0A2M9] interacts with 1 human partners:{P13501}
	Pathogen[sspH2 P0CE12] interacts with 1 human partners:{P13501}
	Pathogen[sopB O30916] interacts with 1 human partners:{P13501}
	Pathogen[sopA E1WGZ9] interacts with 1 human partners:{P13501}
	Pathogen[slrP Q8ZQQ2] interacts with 2 human partners:{P13501;P11511}
	Pathogen[sptP P74873] interacts with 1 human partners:{P13501}
	Pathogen[sipA E1WAC6] interacts with 1 human partners:{P13501}
	Pathogen[sseF O84951] interacts with 1 human partners:{P13501}
	Pathogen[spiC P0CZ04] interacts with 1 human partners:{P13501}
	Pathogen[sspH1 A4D0H6] interacts with 1 human partners:{P13501}
	Pathogen[sipC E1WAC8] interacts with 1 human partners:{P13501}
	Pathogen[sifA Q56061] interacts with 1 human partners:{P13501}
	Pathogen[sipC P0CL47] interacts with 1 human partners:{P13501}
	Pathogen[sseL Q8ZNG2] interacts with 1 human partners:{P13501}
	Pathogen[sopA Q8ZNR3] interacts with 1 human partners:{P13501}
	Pathogen[sipA P0CL52] interacts with 1 human partners:{P13501}
[Cluster 25]GO:0035745+P	biological_process	[name] T-helper 2 cell cytokine production	[def] "Any process that contributes to cytokine production by a T-helper 2 cell." [CL
	Pathogen[spiC P0CZ04] interacts with 1 human partners:{P05112}
[Cluster 26]GO:0061010+P	biological_process	[name] gall bladder development	[def] "The progression of the gall bladder over time, from its initial formation to the mature structure. The gall bladder is a cavitated organ that stores bile." [GOC
	Pathogen[sseG O84952] interacts with 1 human partners:{Q03014}
	Pathogen[sopA E1WGZ9] interacts with 1 human partners:{Q03014}
	Pathogen[slrP Q8ZQQ2] interacts with 1 human partners:{Q03014}
	Pathogen[sipA E1WAC6] interacts with 1 human partners:{Q03014}
	Pathogen[sseF O84951] interacts with 1 human partners:{Q03014}
	Pathogen[spiC P0CZ04] interacts with 1 human partners:{Q03014}
	Pathogen[sopA Q8ZNR3] interacts with 1 human partners:{Q03014}
	Pathogen[sipA P0CL52] interacts with 1 human partners:{Q03014}
[Cluster 27]GO:0036088+P	
	Pathogen[spiC P0CZ04] interacts with 1 human partners:{P14920}
[Cluster 28]GO:0051315+P	biological_process	[name] attachment of spindle microtubules to kinetochore involved in mitotic sister chromatid segregation	[def] "The cell cycle process in which spindle microtubules become physically associated with the proteins making up the kinetochore complex during mitosis. During mitosis, the kinetochores of sister chromosomes are situated facing opposite spindle poles and bipolar attachment of the sister chromosomes to the spindle occurs." [GOC
	Pathogen[sseG O84952] interacts with 1 human partners:{Q96EE3}
	Pathogen[spvB P74846] interacts with 1 human partners:{Q96EE3}
	Pathogen[spvC P0A2M9] interacts with 1 human partners:{Q96EE3}
	Pathogen[sopE O52623] interacts with 1 human partners:{Q96EE3}
	Pathogen[sopA E1WGZ9] interacts with 1 human partners:{Q96EE3}
	Pathogen[slrP Q8ZQQ2] interacts with 1 human partners:{Q96EE3}
	Pathogen[sipA E1WAC6] interacts with 1 human partners:{Q96EE3}
	Pathogen[sseF O84951] interacts with 1 human partners:{Q96EE3}
	Pathogen[spiC P0CZ04] interacts with 1 human partners:{Q96EE3}
	Pathogen[pipB2 Q8ZMM8] interacts with 1 human partners:{Q96EE3}
	Pathogen[sifA Q56061] interacts with 1 human partners:{Q96EE3}
	Pathogen[sseL Q8ZNG2] interacts with 1 human partners:{Q96EE3}
	Pathogen[sopA Q8ZNR3] interacts with 1 human partners:{Q96EE3}
	Pathogen[sseI Q8ZQ79] interacts with 1 human partners:{Q96EE3}
	Pathogen[sipA P0CL52] interacts with 1 human partners:{Q96EE3}
[Cluster 29]GO:1900452+P	
	Pathogen[sseG O84952] interacts with 1 human partners:{Q9BYB0}
	Pathogen[spvC P0A2M9] interacts with 1 human partners:{Q9BYB0}
	Pathogen[sspH2 P0CE12] interacts with 1 human partners:{Q9BYB0}
	Pathogen[sopE O52623] interacts with 1 human partners:{Q9BYB0}
	Pathogen[sopB O30916] interacts with 1 human partners:{Q9BYB0}
	Pathogen[sopA E1WGZ9] interacts with 1 human partners:{Q9BYB0}
	Pathogen[avrA E1WAB0] interacts with 1 human partners:{Q9BYB0}
	Pathogen[slrP Q8ZQQ2] interacts with 1 human partners:{Q9BYB0}
	Pathogen[sipA E1WAC6] interacts with 1 human partners:{Q9BYB0}
	Pathogen[sseF O84951] interacts with 1 human partners:{Q9BYB0}
	Pathogen[spiC P0CZ04] interacts with 1 human partners:{Q9BYB0}
	Pathogen[pipB2 Q8ZMM8] interacts with 1 human partners:{Q9BYB0}
	Pathogen[sspH1 A4D0H6] interacts with 1 human partners:{Q9BYB0}
	Pathogen[sipC E1WAC8] interacts with 1 human partners:{Q9BYB0}
	Pathogen[sifA Q56061] interacts with 1 human partners:{Q9BYB0}
	Pathogen[sipC P0CL47] interacts with 1 human partners:{Q9BYB0}
	Pathogen[sseL Q8ZNG2] interacts with 1 human partners:{Q9BYB0}
	Pathogen[sopA Q8ZNR3] interacts with 1 human partners:{Q9BYB0}
	Pathogen[sseJ Q9FD10] interacts with 1 human partners:{Q9BYB0}
	Pathogen[sseI Q8ZQ79] interacts with 1 human partners:{Q9BYB0}
	Pathogen[sipA P0CL52] interacts with 1 human partners:{Q9BYB0}
[Cluster 30]GO:0045091+P	biological_process	[name] regulation of retroviral genome replication	[def] "Any process that modulates the frequency, rate or extent of retroviral genome replication." [GOC
	Pathogen[sseG O84952] interacts with 1 human partners:{P10145}
	Pathogen[spvB P74846] interacts with 1 human partners:{P10145}
	Pathogen[spvC P0A2M9] interacts with 1 human partners:{P10145}
	Pathogen[sopE O52623] interacts with 1 human partners:{P10145}
	Pathogen[sopB O30916] interacts with 1 human partners:{P10145}
	Pathogen[sopA E1WGZ9] interacts with 1 human partners:{P10145}
	Pathogen[avrA E1WAB0] interacts with 1 human partners:{P10145}
	Pathogen[slrP Q8ZQQ2] interacts with 1 human partners:{P10145}
	Pathogen[sptP P74873] interacts with 1 human partners:{P10145}
	Pathogen[sipA E1WAC6] interacts with 1 human partners:{P10145}
	Pathogen[sseF O84951] interacts with 1 human partners:{P10145}
	Pathogen[spiC P0CZ04] interacts with 1 human partners:{P10145}
	Pathogen[sspH1 A4D0H6] interacts with 1 human partners:{P10145}
	Pathogen[sipC E1WAC8] interacts with 1 human partners:{P10145}
	Pathogen[sifA Q56061] interacts with 1 human partners:{P10145}
	Pathogen[sipC P0CL47] interacts with 1 human partners:{P10145}
	Pathogen[sopA Q8ZNR3] interacts with 1 human partners:{P10145}
	Pathogen[sseJ Q9FD10] interacts with 1 human partners:{P10145}
	Pathogen[sipA P0CL52] interacts with 1 human partners:{P10145}
[Cluster 31]GO:0019852+P	biological_process	[name] L-ascorbic acid metabolic process	[def] "The chemical reactions and pathways involving L-ascorbic acid, (2R)-2-[(1S)-1,2-dihydroxyethyl]-4-hydroxy-5-oxo-2,5-dihydrofuran-3-olate_ L-ascorbic acid is vitamin C and has co-factor and anti-oxidant activities in many species." [CHEBI
	Pathogen[sseG O84952] interacts with 2 human partners:{P78417;Q9H4Y5}
	Pathogen[spvC P0A2M9] interacts with 2 human partners:{P78417;Q9H4Y5}
	Pathogen[sopE O52623] interacts with 2 human partners:{P78417;Q9H4Y5}
	Pathogen[sopB O30916] interacts with 1 human partners:{P78417}
	Pathogen[sopA E1WGZ9] interacts with 2 human partners:{P78417;Q9H4Y5}
	Pathogen[slrP Q8ZQQ2] interacts with 5 human partners:{P78417;P48506;P00167;Q9H4Y5;P11166}
	Pathogen[sipA E1WAC6] interacts with 2 human partners:{P78417;Q9H4Y5}
	Pathogen[sseF O84951] interacts with 2 human partners:{P78417;Q9H4Y5}
	Pathogen[spiC P0CZ04] interacts with 1 human partners:{P78417}
	Pathogen[sspH1 A4D0H6] interacts with 1 human partners:{Q9H4Y5}
	Pathogen[sifA Q56061] interacts with 3 human partners:{P78417;P48506;Q9H4Y5}
	Pathogen[sipB Q56134] interacts with 1 human partners:{P78417}
	Pathogen[sopA Q8ZNR3] interacts with 2 human partners:{P78417;Q9H4Y5}
	Pathogen[sipA P0CL52] interacts with 2 human partners:{P78417;Q9H4Y5}
[Cluster 32]GO:0021871+P	biological_process	[name] forebrain regionalization	[def] "The regionalization process resulting in the creation of areas within the forebrain that will direct the behavior of cell migration in differentiation as the forebrain develops." [GO_REF
	Pathogen[sseG O84952] interacts with 1 human partners:{P48742}
	Pathogen[spvB P74846] interacts with 1 human partners:{P48742}
	Pathogen[spvC P0A2M9] interacts with 1 human partners:{P48742}
	Pathogen[sopE O52623] interacts with 1 human partners:{P48742}
	Pathogen[sopA E1WGZ9] interacts with 1 human partners:{P48742}
	Pathogen[avrA E1WAB0] interacts with 1 human partners:{P48742}
	Pathogen[slrP Q8ZQQ2] interacts with 3 human partners:{Q93097;P56706;P48742}
	Pathogen[sipA E1WAC6] interacts with 1 human partners:{P48742}
	Pathogen[sseF O84951] interacts with 1 human partners:{P48742}
	Pathogen[spiC P0CZ04] interacts with 1 human partners:{P48742}
	Pathogen[pipB2 Q8ZMM8] interacts with 1 human partners:{P48742}
	Pathogen[sipC E1WAC8] interacts with 1 human partners:{P48742}
	Pathogen[sifA Q56061] interacts with 1 human partners:{P48742}
	Pathogen[sipC P0CL47] interacts with 1 human partners:{P48742}
	Pathogen[sseL Q8ZNG2] interacts with 1 human partners:{P48742}
	Pathogen[sopA Q8ZNR3] interacts with 1 human partners:{P48742}
	Pathogen[sseJ Q9FD10] interacts with 1 human partners:{P48742}
	Pathogen[sseI Q8ZQ79] interacts with 1 human partners:{P48742}
	Pathogen[sipA P0CL52] interacts with 1 human partners:{P48742}
[Cluster 33]GO:0060751+P	biological_process	[name] branch elongation involved in mammary gland duct branching	[def] "The developmental growth process in which a branch of a mammary gland duct elongates." [GOC
	Pathogen[sspH2 P0CE12] interacts with 1 human partners:{P01137}
	Pathogen[slrP Q8ZQQ2] interacts with 1 human partners:{P01137}
[Cluster 34]GO:0071624+P	biological_process	[name] positive regulation of granulocyte chemotaxis	[def] "Any process that increases the rate, frequency or extent of granulocyte chemotaxis. Granulocyte chemotaxis is the movement of a granulocyte in response to an external stimulus." [GOC
	Pathogen[sseG O84952] interacts with 1 human partners:{P31151}
	Pathogen[spvB P74846] interacts with 1 human partners:{P31151}
	Pathogen[sspH2 P0CE12] interacts with 1 human partners:{P31151}
	Pathogen[sopA E1WGZ9] interacts with 1 human partners:{P31151}
	Pathogen[avrA E1WAB0] interacts with 1 human partners:{P31151}
	Pathogen[slrP Q8ZQQ2] interacts with 2 human partners:{P31151;Q9HCY8}
	Pathogen[sipA E1WAC6] interacts with 1 human partners:{P31151}
	Pathogen[sseF O84951] interacts with 1 human partners:{P31151}
	Pathogen[spiC P0CZ04] interacts with 1 human partners:{P31151}
	Pathogen[sifA Q56061] interacts with 2 human partners:{P31151;Q9HCY8}
	Pathogen[sseL Q8ZNG2] interacts with 1 human partners:{P31151}
	Pathogen[sopA Q8ZNR3] interacts with 1 human partners:{P31151}
	Pathogen[sseJ Q9FD10] interacts with 1 human partners:{P31151}
	Pathogen[sseI Q8ZQ79] interacts with 1 human partners:{P31151}
	Pathogen[sipA P0CL52] interacts with 1 human partners:{P31151}
[Cluster 35]GO:0021831+P	biological_process	[name] embryonic olfactory bulb interneuron precursor migration	[def] "The directed movement of individual interneuron precursors during the embryonic development of the olfactory bulb." [GO_REF
	Pathogen[sseG O84952] interacts with 1 human partners:{P63000}
	Pathogen[spvB P74846] interacts with 1 human partners:{P63000}
	Pathogen[spvC P0A2M9] interacts with 1 human partners:{P63000}
	Pathogen[sspH2 P0CE12] interacts with 1 human partners:{P63000}
	Pathogen[sopB O30916] interacts with 1 human partners:{P63000}
	Pathogen[sopA E1WGZ9] interacts with 1 human partners:{P63000}
	Pathogen[avrA E1WAB0] interacts with 1 human partners:{P63000}
	Pathogen[slrP Q8ZQQ2] interacts with 1 human partners:{P63000}
	Pathogen[sipA E1WAC6] interacts with 1 human partners:{P63000}
	Pathogen[sseF O84951] interacts with 1 human partners:{P63000}
	Pathogen[spiC P0CZ04] interacts with 1 human partners:{P63000}
	Pathogen[pipB2 Q8ZMM8] interacts with 1 human partners:{P63000}
	Pathogen[sspH1 A4D0H6] interacts with 1 human partners:{P63000}
	Pathogen[sipC E1WAC8] interacts with 1 human partners:{P63000}
	Pathogen[sifA Q56061] interacts with 1 human partners:{P63000}
	Pathogen[sipC P0CL47] interacts with 1 human partners:{P63000}
	Pathogen[sseL Q8ZNG2] interacts with 1 human partners:{P63000}
	Pathogen[sipB Q56134] interacts with 1 human partners:{P63000}
	Pathogen[sopA Q8ZNR3] interacts with 1 human partners:{P63000}
	Pathogen[sseJ Q9FD10] interacts with 1 human partners:{P63000}
	Pathogen[sseI Q8ZQ79] interacts with 1 human partners:{P63000}
	Pathogen[sipA P0CL52] interacts with 1 human partners:{P63000}
[Cluster 36]GO:0000090+P	biological_process	[name] mitotic anaphase	[def] "Anaphase occurring as part of mitosis. Anaphase is the part of nuclear division in which sister chromatids (or chromosomes) separate and migrate towards the poles of the spindle. Mitosis is the cell cycle process in which, canonically, the nucleus of a eukaryotic cell divides to produce two daughter nuclei whose chromosome complement is identical to that of the mother cell." [GOC
	Pathogen[sseG O84952] interacts with 4 human partners:{Q14980;Q14674;Q9Y6D9;Q8WVK7}
	Pathogen[spvB P74846] interacts with 3 human partners:{Q14980;Q9UJX5;Q8WVK7}
	Pathogen[spvC P0A2M9] interacts with 3 human partners:{Q14980;Q9Y6D9;Q8WVK7}
	Pathogen[sspH2 P0CE12] interacts with 3 human partners:{Q14980;Q9Y6D9;Q8WVK7}
	Pathogen[sopE2 Q7CQD4] interacts with 1 human partners:{Q8WVK7}
	Pathogen[sopB O30916] interacts with 1 human partners:{Q8WVK7}
	Pathogen[sopA E1WGZ9] interacts with 6 human partners:{Q14980;Q14674;Q9Y6D9;Q13618;Q9UJX5;Q8WVK7}
	Pathogen[avrA E1WAB0] interacts with 4 human partners:{Q14980;Q9Y6D9;Q96BD8;Q8WVK7}
	Pathogen[slrP Q8ZQQ2] interacts with 11 human partners:{Q9UJX4;Q14980;Q96R06;Q14674;Q9Y6D9;Q9Y448;Q13618;Q96BD8;Q9UJX5;Q8WVK7;Q9UM13}
	Pathogen[sptP P74873] interacts with 4 human partners:{Q14980;Q9Y6D9;Q96BD8;Q8WVK7}
	Pathogen[sipA E1WAC6] interacts with 4 human partners:{Q14980;Q14674;Q9Y6D9;Q8WVK7}
	Pathogen[sseF O84951] interacts with 4 human partners:{Q14980;Q14674;Q9Y6D9;Q8WVK7}
	Pathogen[spiC P0CZ04] interacts with 5 human partners:{Q14980;Q14674;Q9Y6D9;Q9UJX5;Q8WVK7}
	Pathogen[pipB2 Q8ZMM8] interacts with 1 human partners:{Q8WVK7}
	Pathogen[sspH1 A4D0H6] interacts with 3 human partners:{Q14980;Q9Y6D9;Q8WVK7}
	Pathogen[sipC E1WAC8] interacts with 1 human partners:{Q8WVK7}
	Pathogen[sifA Q56061] interacts with 4 human partners:{Q14980;Q14674;Q9UJX5;Q8WVK7}
	Pathogen[sipC P0CL47] interacts with 1 human partners:{Q8WVK7}
	Pathogen[sseL Q8ZNG2] interacts with 2 human partners:{Q14674;Q8WVK7}
	Pathogen[sipB Q56134] interacts with 1 human partners:{Q8WVK7}
	Pathogen[sopA Q8ZNR3] interacts with 6 human partners:{Q14980;Q14674;Q9Y6D9;Q13618;Q9UJX5;Q8WVK7}
	Pathogen[sseJ Q9FD10] interacts with 2 human partners:{Q14980;Q8WVK7}
	Pathogen[sseI Q8ZQ79] interacts with 2 human partners:{Q14980;Q8WVK7}
	Pathogen[sipA P0CL52] interacts with 4 human partners:{Q14980;Q14674;Q9Y6D9;Q8WVK7}
[Cluster 37]GO:2001294+P	
	Pathogen[sseG O84952] interacts with 1 human partners:{O95822}
	Pathogen[spvB P74846] interacts with 1 human partners:{O95822}
	Pathogen[spvC P0A2M9] interacts with 1 human partners:{O95822}
	Pathogen[sopB O30916] interacts with 1 human partners:{O95822}
	Pathogen[sopA E1WGZ9] interacts with 1 human partners:{O95822}
	Pathogen[avrA E1WAB0] interacts with 1 human partners:{O95822}
	Pathogen[slrP Q8ZQQ2] interacts with 1 human partners:{O95822}
	Pathogen[sipA E1WAC6] interacts with 1 human partners:{O95822}
	Pathogen[sseF O84951] interacts with 1 human partners:{O95822}
	Pathogen[spiC P0CZ04] interacts with 1 human partners:{O95822}
	Pathogen[sspH1 A4D0H6] interacts with 1 human partners:{O95822}
	Pathogen[sifA Q56061] interacts with 1 human partners:{O95822}
	Pathogen[sopA Q8ZNR3] interacts with 1 human partners:{O95822}
	Pathogen[sseJ Q9FD10] interacts with 1 human partners:{O95822}
	Pathogen[sipA P0CL52] interacts with 1 human partners:{O95822}
[Cluster 38]GO:0009972+P	biological_process	[name] cytidine deamination	[def] "The removal of amino group in the presence of water." [GOC
	Pathogen[slrP Q8ZQQ2] interacts with 1 human partners:{P32320}
	Pathogen[sifA Q56061] interacts with 2 human partners:{P32320;Q6NTF7}
[Cluster 39]GO:0018230+P	biological_process	[name] peptidyl-L-cysteine S-palmitoylation	[def] "The covalent attachment of a palmitoyl group to a sulfur (S) atom within a cysteine residue to form peptidyl-S-palmitoyl-L-cysteine." [RESID
	Pathogen[sseG O84952] interacts with 1 human partners:{Q96DZ5}
	Pathogen[spvB P74846] interacts with 1 human partners:{Q96DZ5}
	Pathogen[spvC P0A2M9] interacts with 1 human partners:{Q96DZ5}
	Pathogen[sspH2 P0CE12] interacts with 1 human partners:{Q96DZ5}
	Pathogen[sopE O52623] interacts with 1 human partners:{Q96DZ5}
	Pathogen[sopB O30916] interacts with 1 human partners:{Q96DZ5}
	Pathogen[sopA E1WGZ9] interacts with 1 human partners:{Q96DZ5}
	Pathogen[avrA E1WAB0] interacts with 1 human partners:{Q96DZ5}
	Pathogen[slrP Q8ZQQ2] interacts with 1 human partners:{Q96DZ5}
	Pathogen[sptP P74873] interacts with 1 human partners:{Q96DZ5}
	Pathogen[sipA E1WAC6] interacts with 1 human partners:{Q96DZ5}
	Pathogen[sseF O84951] interacts with 1 human partners:{Q96DZ5}
	Pathogen[spiC P0CZ04] interacts with 1 human partners:{Q96DZ5}
	Pathogen[pipB2 Q8ZMM8] interacts with 1 human partners:{Q96DZ5}
	Pathogen[sspH1 A4D0H6] interacts with 1 human partners:{Q96DZ5}
	Pathogen[sipC E1WAC8] interacts with 1 human partners:{Q96DZ5}
	Pathogen[sifA Q56061] interacts with 1 human partners:{Q96DZ5}
	Pathogen[sipC P0CL47] interacts with 1 human partners:{Q96DZ5}
	Pathogen[sseL Q8ZNG2] interacts with 1 human partners:{Q96DZ5}
	Pathogen[sipB Q56134] interacts with 1 human partners:{Q96DZ5}
	Pathogen[sopA Q8ZNR3] interacts with 1 human partners:{Q96DZ5}
	Pathogen[sseJ Q9FD10] interacts with 1 human partners:{Q96DZ5}
	Pathogen[sseI Q8ZQ79] interacts with 1 human partners:{Q96DZ5}
	Pathogen[sipA P0CL52] interacts with 1 human partners:{Q96DZ5}
[Cluster 40]GO:0021530+P	biological_process	[name] spinal cord oligodendrocyte cell fate specification	[def] "The process in which a cell becomes capable of differentiating autonomously into an oligodendrocyte in an environment that is neutral with respect to the developmental pathway." [GO_REF
	Pathogen[sopA E1WGZ9] interacts with 1 human partners:{Q13516}
	Pathogen[slrP Q8ZQQ2] interacts with 1 human partners:{Q13516}
	Pathogen[sifA Q56061] interacts with 1 human partners:{Q13516}
	Pathogen[sopA Q8ZNR3] interacts with 1 human partners:{Q13516}
[Cluster 41]GO:0002651+P	biological_process	[name] positive regulation of tolerance induction to self antigen	[def] "Any process that activates or increases the frequency, rate, or extent of tolerance induction to self antigen." [GOC
	Pathogen[spiC P0CZ04] interacts with 1 human partners:{P37173}
[Cluster 42]GO:0051938+P	biological_process	[name] L-glutamate import	[def] "The directed movement of L-glutamate, the L-enantiomer of the anion of 2-aminopentanedioic acid, into a cell or organelle." [GOC
	Pathogen[slrP Q8ZQQ2] interacts with 1 human partners:{P42858}
[Cluster 43]GO:0044332+P	biological_process	[name] Wnt receptor signaling pathway involved in dorsal/ventral axis specification	[def] "The series of molecular signals initiated by binding of Wnt protein to a frizzled family receptor on the surface of the target cell contributing to the establishment, maintenance and elaboration of the dorsal/ventral axis." [GOC
	Pathogen[sseG O84952] interacts with 2 human partners:{O75197;O75581}
	Pathogen[spvB P74846] interacts with 2 human partners:{O75197;O75581}
	Pathogen[spvC P0A2M9] interacts with 2 human partners:{O75197;O75581}
	Pathogen[sspH2 P0CE12] interacts with 2 human partners:{O75197;O75581}
	Pathogen[sopE O52623] interacts with 2 human partners:{O75197;O75581}
	Pathogen[sopB O30916] interacts with 2 human partners:{O75197;O75581}
	Pathogen[sopA E1WGZ9] interacts with 2 human partners:{O75197;O75581}
	Pathogen[avrA E1WAB0] interacts with 1 human partners:{O75581}
	Pathogen[slrP Q8ZQQ2] interacts with 4 human partners:{Q13467;O75197;A4QPB2;O75581}
	Pathogen[sptP P74873] interacts with 2 human partners:{O75197;O75581}
	Pathogen[sipA E1WAC6] interacts with 2 human partners:{O75197;O75581}
	Pathogen[sseF O84951] interacts with 2 human partners:{O75197;O75581}
	Pathogen[spiC P0CZ04] interacts with 2 human partners:{O75197;O75581}
	Pathogen[sspH1 A4D0H6] interacts with 2 human partners:{O75197;O75581}
	Pathogen[sipC E1WAC8] interacts with 2 human partners:{O75197;O75581}
	Pathogen[sifA Q56061] interacts with 2 human partners:{O75197;O75581}
	Pathogen[sipC P0CL47] interacts with 2 human partners:{O75197;O75581}
	Pathogen[sseL Q8ZNG2] interacts with 2 human partners:{O75197;O75581}
	Pathogen[sipB Q56134] interacts with 2 human partners:{O75197;O75581}
	Pathogen[sopA Q8ZNR3] interacts with 2 human partners:{O75197;O75581}
	Pathogen[sseJ Q9FD10] interacts with 2 human partners:{O75197;O75581}
	Pathogen[sseI Q8ZQ79] interacts with 1 human partners:{O75581}
	Pathogen[sipA P0CL52] interacts with 2 human partners:{O75197;O75581}
[Cluster 44]GO:0060503+P	biological_process	[name] bud dilation involved in lung branching	[def] "The process in which a bud in the lung increases radially." [GOC
	Pathogen[slrP Q8ZQQ2] interacts with 1 human partners:{P12644}
[Cluster 45]GO:0006562+P	biological_process	[name] proline catabolic process	[def] "The chemical reactions and pathways resulting in the breakdown of proline (pyrrolidine-2-carboxylic acid), a chiral, cyclic, nonessential alpha-amino acid found in peptide linkage in proteins." [GOC
	Pathogen[spiC P0CZ04] interacts with 1 human partners:{P14920}
[Cluster 46]GO:0045654+P	biological_process	[name] positive regulation of megakaryocyte differentiation	[def] "Any process that activates or increases the frequency, rate or extent of megakaryocyte differentiation." [GOC
	Pathogen[sseG O84952] interacts with 3 human partners:{Q96AH8;Q96BS2;P26583}
	Pathogen[spvB P74846] interacts with 1 human partners:{Q96AH8}
	Pathogen[spvC P0A2M9] interacts with 3 human partners:{Q96AH8;Q96BS2;P26583}
	Pathogen[sopE O52623] interacts with 1 human partners:{Q96AH8}
	Pathogen[sopB O30916] interacts with 2 human partners:{Q96AH8;P26583}
	Pathogen[sopA E1WGZ9] interacts with 3 human partners:{Q96AH8;Q96BS2;P26583}
	Pathogen[avrA E1WAB0] interacts with 1 human partners:{Q96AH8}
	Pathogen[slrP Q8ZQQ2] interacts with 4 human partners:{Q96AH8;Q96BS2;Q9Y6U3;P26583}
	Pathogen[sptP P74873] interacts with 1 human partners:{Q96AH8}
	Pathogen[sipA E1WAC6] interacts with 3 human partners:{Q96AH8;Q96BS2;P26583}
	Pathogen[sseF O84951] interacts with 3 human partners:{Q96AH8;Q96BS2;P26583}
	Pathogen[spiC P0CZ04] interacts with 2 human partners:{Q96AH8;P26583}
	Pathogen[pipB2 Q8ZMM8] interacts with 2 human partners:{Q96AH8;P26583}
	Pathogen[sspH1 A4D0H6] interacts with 1 human partners:{Q96AH8}
	Pathogen[sipC E1WAC8] interacts with 1 human partners:{Q96AH8}
	Pathogen[sifA Q56061] interacts with 3 human partners:{Q96AH8;Q9Y6U3;P26583}
	Pathogen[sipC P0CL47] interacts with 1 human partners:{Q96AH8}
	Pathogen[sseL Q8ZNG2] interacts with 3 human partners:{Q96AH8;Q96BS2;P26583}
	Pathogen[sipB Q56134] interacts with 1 human partners:{P26583}
	Pathogen[sopA Q8ZNR3] interacts with 3 human partners:{Q96AH8;Q96BS2;P26583}
	Pathogen[sseJ Q9FD10] interacts with 2 human partners:{Q96AH8;P26583}
	Pathogen[sseI Q8ZQ79] interacts with 1 human partners:{Q96AH8}
	Pathogen[sipA P0CL52] interacts with 3 human partners:{Q96AH8;Q96BS2;P26583}
[Cluster 47]GO:0070781+P	biological_process	[name] response to biotin	[def] "Any process that results in a change in state or activity of a cell or an organism (in terms of movement, secretion, enzyme production, gene expression, etc.) as a result of a biotin stimulus." [GOC
	Pathogen[sseG O84952] interacts with 1 human partners:{P50747}
	Pathogen[sopA E1WGZ9] interacts with 1 human partners:{P50747}
	Pathogen[slrP Q8ZQQ2] interacts with 1 human partners:{P50747}
	Pathogen[sipA E1WAC6] interacts with 1 human partners:{P50747}
	Pathogen[sseF O84951] interacts with 1 human partners:{P50747}
	Pathogen[sifA Q56061] interacts with 1 human partners:{P50747}
	Pathogen[sopA Q8ZNR3] interacts with 1 human partners:{P50747}
	Pathogen[sipA P0CL52] interacts with 1 human partners:{P50747}
[Cluster 48]GO:0009229+P	biological_process	[name] thiamine diphosphate biosynthetic process	[def] "The chemical reactions and pathways resulting in the formation of thiamine diphosphate, a derivative of thiamine (vitamin B1) which acts as a coenzyme in a range of processes including the Krebs cycle." [CHEBI
	Pathogen[sseG O84952] interacts with 1 human partners:{Q9H3S4}
	Pathogen[spvC P0A2M9] interacts with 1 human partners:{Q9H3S4}
	Pathogen[sopB O30916] interacts with 1 human partners:{Q9H3S4}
	Pathogen[sopA E1WGZ9] interacts with 1 human partners:{Q9H3S4}
	Pathogen[slrP Q8ZQQ2] interacts with 1 human partners:{Q9H3S4}
	Pathogen[sipA E1WAC6] interacts with 1 human partners:{Q9H3S4}
	Pathogen[sseF O84951] interacts with 1 human partners:{Q9H3S4}
	Pathogen[spiC P0CZ04] interacts with 1 human partners:{Q9H3S4}
	Pathogen[sspH1 A4D0H6] interacts with 1 human partners:{Q9H3S4}
	Pathogen[sifA Q56061] interacts with 1 human partners:{Q9H3S4}
	Pathogen[sopA Q8ZNR3] interacts with 1 human partners:{Q9H3S4}
	Pathogen[sipA P0CL52] interacts with 1 human partners:{Q9H3S4}
[Cluster 49]GO:0003285+P	biological_process	[name] septum secundum development	[def] "The progression of the septum secundum over time, from its initial formation to the mature structure." [GOC
	Pathogen[slrP Q8ZQQ2] interacts with 1 human partners:{P52952}
[Cluster 50]GO:0003309+P	biological_process	[name] type B pancreatic cell differentiation	[def] "The process in which relatively unspecialized cells acquire specialized structural and/or functional features of a type B pancreatic cell. A type B pancreatic cell is a cell located towards center of the islets of Langerhans that secretes insulin." [CL
	Pathogen[sseG O84952] interacts with 1 human partners:{P52945}
	Pathogen[spvB P74846] interacts with 1 human partners:{P52945}
	Pathogen[spvC P0A2M9] interacts with 1 human partners:{P52945}
	Pathogen[sopE O52623] interacts with 1 human partners:{P52945}
	Pathogen[sopB O30916] interacts with 1 human partners:{P52945}
	Pathogen[sopA E1WGZ9] interacts with 1 human partners:{P52945}
	Pathogen[avrA E1WAB0] interacts with 1 human partners:{P52945}
	Pathogen[slrP Q8ZQQ2] interacts with 1 human partners:{P52945}
	Pathogen[sipA E1WAC6] interacts with 1 human partners:{P52945}
	Pathogen[sseF O84951] interacts with 1 human partners:{P52945}
	Pathogen[spiC P0CZ04] interacts with 1 human partners:{P52945}
	Pathogen[pipB2 Q8ZMM8] interacts with 1 human partners:{P52945}
	Pathogen[sifA Q56061] interacts with 1 human partners:{P52945}
	Pathogen[sseL Q8ZNG2] interacts with 1 human partners:{P52945}
	Pathogen[sopA Q8ZNR3] interacts with 1 human partners:{P52945}
	Pathogen[sseJ Q9FD10] interacts with 1 human partners:{P52945}
	Pathogen[sseI Q8ZQ79] interacts with 1 human partners:{P52945}
	Pathogen[sipA P0CL52] interacts with 1 human partners:{P52945}
[Cluster 51]GO:0060830+P	biological_process	[name] ciliary receptor clustering involved in smoothened signaling pathway	[def] "Grouping of smoothened or patched receptors in a cilium, contributing to the smoothened signaling pathway." [GOC
	Pathogen[slrP Q8ZQQ2] interacts with 1 human partners:{Q99835}
[Cluster 52]GO:0009446+P	biological_process	[name] putrescine biosynthetic process	[def] "The chemical reactions and pathways resulting in the formation of putrescine, 1,4-diaminobutane_ putrescine can be synthesized from arginine or ornithine and is the metabolic precursor of spermidine and spermine." [GOC
	Pathogen[slrP Q8ZQQ2] interacts with 1 human partners:{Q6QHF9}
[Cluster 53]GO:0010866+P	biological_process	[name] regulation of triglyceride biosynthetic process	[def] "Any process that modulates the rate, frequency, or extent of triglyceride biosynthesis. Triglyceride biosynthesis is the collection of chemical reactions and pathways resulting in the formation of triglyceride, any triester of glycerol." [GOC
	Pathogen[slrP Q8ZQQ2] interacts with 1 human partners:{Q92748}
[Cluster 54]GO:0006167+P	biological_process	[name] AMP biosynthetic process	[def] "The chemical reactions and pathways resulting in the formation of AMP, adenosine monophosphate." [GOC
	Pathogen[sseG O84952] interacts with 3 human partners:{P30520;P30566;Q8N142}
	Pathogen[sopA E1WGZ9] interacts with 3 human partners:{P30520;P30566;Q8N142}
	Pathogen[slrP Q8ZQQ2] interacts with 3 human partners:{P30520;P30566;Q8N142}
	Pathogen[sipA E1WAC6] interacts with 3 human partners:{P30520;P30566;Q8N142}
	Pathogen[sseF O84951] interacts with 3 human partners:{P30520;P30566;Q8N142}
	Pathogen[spiC P0CZ04] interacts with 3 human partners:{P30520;P30566;Q8N142}
	Pathogen[sifA Q56061] interacts with 3 human partners:{P30520;P30566;Q8N142}
	Pathogen[sopA Q8ZNR3] interacts with 3 human partners:{P30520;P30566;Q8N142}
	Pathogen[sipA P0CL52] interacts with 3 human partners:{P30520;P30566;Q8N142}
[Cluster 55]GO:0072077+P	biological_process	[name] renal vesicle morphogenesis	[def] "The process in which the anatomical structures of the renal vesicle are generated and organized. The renal vesicle is the primordial structure of the nephron epithelium, and is formed by the condensation of mesenchymal cells." [GOC
	Pathogen[sseG O84952] interacts with 1 human partners:{P48742}
	Pathogen[spvB P74846] interacts with 1 human partners:{P48742}
	Pathogen[spvC P0A2M9] interacts with 1 human partners:{P48742}
	Pathogen[sopE O52623] interacts with 1 human partners:{P48742}
	Pathogen[sopA E1WGZ9] interacts with 1 human partners:{P48742}
	Pathogen[avrA E1WAB0] interacts with 1 human partners:{P48742}
	Pathogen[slrP Q8ZQQ2] interacts with 1 human partners:{P48742}
	Pathogen[sipA E1WAC6] interacts with 1 human partners:{P48742}
	Pathogen[sseF O84951] interacts with 1 human partners:{P48742}
	Pathogen[spiC P0CZ04] interacts with 1 human partners:{P48742}
	Pathogen[pipB2 Q8ZMM8] interacts with 1 human partners:{P48742}
	Pathogen[sipC E1WAC8] interacts with 1 human partners:{P48742}
	Pathogen[sifA Q56061] interacts with 1 human partners:{P48742}
	Pathogen[sipC P0CL47] interacts with 1 human partners:{P48742}
	Pathogen[sseL Q8ZNG2] interacts with 1 human partners:{P48742}
	Pathogen[sopA Q8ZNR3] interacts with 1 human partners:{P48742}
	Pathogen[sseJ Q9FD10] interacts with 1 human partners:{P48742}
	Pathogen[sseI Q8ZQ79] interacts with 1 human partners:{P48742}
	Pathogen[sipA P0CL52] interacts with 1 human partners:{P48742}
[Cluster 56]GO:0070358+P	biological_process	[name] actin polymerization-dependent cell motility	[def] "A process involved in the controlled movement of a bacterial cell powered by the continuous polymerization of actin at one pole of the cell." [GOC
	Pathogen[sspH2 P0CE12] interacts with 1 human partners:{Q8N9B5}
	Pathogen[avrA E1WAB0] interacts with 1 human partners:{Q8N9B5}
	Pathogen[slrP Q8ZQQ2] interacts with 2 human partners:{P55160;Q8N9B5}
	Pathogen[sptP P74873] interacts with 2 human partners:{P55160;Q8N9B5}
	Pathogen[spiC P0CZ04] interacts with 1 human partners:{P55160}
	Pathogen[sipB Q56134] interacts with 1 human partners:{P55160}
[Cluster 57]GO:0007502+P	biological_process	[name] digestive tract mesoderm development	[def] "The process whose specific outcome is the progression of the digestive tract mesoderm over time, from its formation to the mature structure. The digestive tract mesoderm is portion of the middle layer of the three primary germ layers of the embryo which will go on to form part of the digestive tract of the organism." [GOC
	Pathogen[slrP Q8ZQQ2] interacts with 1 human partners:{Q15465}
[Cluster 58]GO:0032976+P	biological_process	[name] release of matrix enzymes from mitochondria	[def] "The process in which enzymes, such as aspartate aminotransferase, are enabled to move from the mitochondrial matrix into the cytosol." [GOC
	Pathogen[sseG O84952] interacts with 1 human partners:{Q07812}
	Pathogen[spvB P74846] interacts with 1 human partners:{Q07812}
	Pathogen[spvC P0A2M9] interacts with 1 human partners:{Q07812}
	Pathogen[sspH2 P0CE12] interacts with 1 human partners:{Q07812}
	Pathogen[sopE O52623] interacts with 1 human partners:{Q07812}
	Pathogen[sopB O30916] interacts with 1 human partners:{Q07812}
	Pathogen[sopA E1WGZ9] interacts with 1 human partners:{Q07812}
	Pathogen[avrA E1WAB0] interacts with 1 human partners:{Q07812}
	Pathogen[slrP Q8ZQQ2] interacts with 1 human partners:{Q07812}
	Pathogen[sptP P74873] interacts with 1 human partners:{Q07812}
	Pathogen[sipA E1WAC6] interacts with 1 human partners:{Q07812}
	Pathogen[sseF O84951] interacts with 1 human partners:{Q07812}
	Pathogen[spiC P0CZ04] interacts with 1 human partners:{Q07812}
	Pathogen[pipB2 Q8ZMM8] interacts with 1 human partners:{Q07812}
	Pathogen[sspH1 A4D0H6] interacts with 1 human partners:{Q07812}
	Pathogen[sipC E1WAC8] interacts with 1 human partners:{Q07812}
	Pathogen[sifA Q56061] interacts with 1 human partners:{Q07812}
	Pathogen[sipC P0CL47] interacts with 1 human partners:{Q07812}
	Pathogen[sseL Q8ZNG2] interacts with 1 human partners:{Q07812}
	Pathogen[sipB Q56134] interacts with 1 human partners:{Q07812}
	Pathogen[sopA Q8ZNR3] interacts with 1 human partners:{Q07812}
	Pathogen[sseJ Q9FD10] interacts with 1 human partners:{Q07812}
	Pathogen[sseI Q8ZQ79] interacts with 1 human partners:{Q07812}
	Pathogen[sipA P0CL52] interacts with 1 human partners:{Q07812}
[Cluster 59]GO:0006311+P	biological_process	[name] meiotic gene conversion	[def] "The cell cycle process in which genetic information is transferred from one helix to another. It often occurs in association with general genetic recombination events, and is believed to be a straightforward consequence of the mechanisms of general recombination and DNA repair. For example, meiosis might yield three copies of the maternal version of an allele and only one copy of the paternal allele, indicating that one of the two copies of the paternal allele has been changed to a copy of the maternal allele." [ISBN
	Pathogen[spiC P0CZ04] interacts with 1 human partners:{P43246}
[Cluster 60]GO:0007100+P	biological_process	[name] mitotic centrosome separation	[def] "Separation of duplicated centrosome components at the beginning of mitosis. The centriole pair within each centrosome becomes part of a separate microtubule organizing center that nucleates a radial array of microtubules called an aster. The two asters move to opposite sides of the nucleus to form the two poles of the mitotic spindle." [ISBN
	Pathogen[sseG O84952] interacts with 2 human partners:{P52732;O15066}
	Pathogen[spvB P74846] interacts with 1 human partners:{O15066}
	Pathogen[spvC P0A2M9] interacts with 2 human partners:{P52732;O15066}
	Pathogen[sspH2 P0CE12] interacts with 1 human partners:{O15066}
	Pathogen[sopE O52623] interacts with 2 human partners:{P52732;O15066}
	Pathogen[sopB O30916] interacts with 2 human partners:{P52732;O15066}
	Pathogen[sopA E1WGZ9] interacts with 2 human partners:{P52732;O15066}
	Pathogen[slrP Q8ZQQ2] interacts with 2 human partners:{P52732;O15066}
	Pathogen[sptP P74873] interacts with 1 human partners:{O15066}
	Pathogen[sipA E1WAC6] interacts with 2 human partners:{P52732;O15066}
	Pathogen[sseF O84951] interacts with 2 human partners:{P52732;O15066}
	Pathogen[spiC P0CZ04] interacts with 1 human partners:{O15066}
	Pathogen[pipB2 Q8ZMM8] interacts with 1 human partners:{O15066}
	Pathogen[sspH1 A4D0H6] interacts with 1 human partners:{O15066}
	Pathogen[sipC E1WAC8] interacts with 2 human partners:{P52732;O15066}
	Pathogen[sifA Q56061] interacts with 2 human partners:{P52732;O15066}
	Pathogen[sipC P0CL47] interacts with 2 human partners:{P52732;O15066}
	Pathogen[sseL Q8ZNG2] interacts with 1 human partners:{O15066}
	Pathogen[sipB Q56134] interacts with 2 human partners:{P52732;O15066}
	Pathogen[sopA Q8ZNR3] interacts with 2 human partners:{P52732;O15066}
	Pathogen[sseJ Q9FD10] interacts with 1 human partners:{O15066}
	Pathogen[sipA P0CL52] interacts with 2 human partners:{P52732;O15066}
[Cluster 61]GO:0016048+P	biological_process	[name] detection of temperature stimulus	[def] "The series of events in which a temperature stimulus (hot or cold) is received and converted into a molecular signal." [GOC
	Pathogen[sseG O84952] interacts with 1 human partners:{P08138}
	Pathogen[spvB P74846] interacts with 1 human partners:{P08138}
	Pathogen[spvC P0A2M9] interacts with 1 human partners:{P08138}
	Pathogen[sspH2 P0CE12] interacts with 1 human partners:{P08138}
	Pathogen[sopE O52623] interacts with 1 human partners:{P08138}
	Pathogen[sopB O30916] interacts with 1 human partners:{P08138}
	Pathogen[sopA E1WGZ9] interacts with 1 human partners:{P08138}
	Pathogen[avrA E1WAB0] interacts with 1 human partners:{P08138}
	Pathogen[slrP Q8ZQQ2] interacts with 1 human partners:{P08138}
	Pathogen[sptP P74873] interacts with 1 human partners:{P08138}
	Pathogen[sipA E1WAC6] interacts with 1 human partners:{P08138}
	Pathogen[sseF O84951] interacts with 1 human partners:{P08138}
	Pathogen[spiC P0CZ04] interacts with 1 human partners:{P08138}
	Pathogen[pipB2 Q8ZMM8] interacts with 1 human partners:{P08138}
	Pathogen[sspH1 A4D0H6] interacts with 1 human partners:{P08138}
	Pathogen[sipC E1WAC8] interacts with 1 human partners:{P08138}
	Pathogen[sifA Q56061] interacts with 1 human partners:{P08138}
	Pathogen[sipC P0CL47] interacts with 1 human partners:{P08138}
	Pathogen[sseL Q8ZNG2] interacts with 1 human partners:{P08138}
	Pathogen[sipB Q56134] interacts with 1 human partners:{P08138}
	Pathogen[sopA Q8ZNR3] interacts with 1 human partners:{P08138}
	Pathogen[sseJ Q9FD10] interacts with 1 human partners:{P08138}
	Pathogen[sseI Q8ZQ79] interacts with 1 human partners:{P08138}
	Pathogen[sipA P0CL52] interacts with 1 human partners:{P08138}
[Cluster 62]GO:0060318+P	biological_process	[name] definitive erythrocyte differentiation	[def] "Erythrocyte differentiation which occurs as part of the process of definitive hemopoiesis." [GOC
	Pathogen[slrP Q8ZQQ2] interacts with 1 human partners:{Q03167}
[Cluster 63]GO:0006551+P	biological_process	[name] leucine metabolic process	[def] "The chemical reactions and pathways involving leucine, 2-amino-4-methylpentanoic acid." [GOC
	Pathogen[spiC P0CZ04] interacts with 1 human partners:{P14920}
[Cluster 64]GO:0006029+P	biological_process	[name] proteoglycan metabolic process	[def] "The chemical reactions and pathways involving proteoglycans, any glycoprotein in which the carbohydrate units are glycosaminoglycans." [GOC
	Pathogen[slrP Q8ZQQ2] interacts with 2 human partners:{P02458;P12107}
[Cluster 65]GO:1901251+P	
	Pathogen[slrP Q8ZQQ2] interacts with 1 human partners:{P35225}
[Cluster 66]GO:0086067+P	
	Pathogen[sseG O84952] interacts with 1 human partners:{P78310}
	Pathogen[spvB P74846] interacts with 1 human partners:{P78310}
	Pathogen[spvC P0A2M9] interacts with 1 human partners:{P78310}
	Pathogen[sopA E1WGZ9] interacts with 1 human partners:{P78310}
	Pathogen[slrP Q8ZQQ2] interacts with 1 human partners:{P78310}
	Pathogen[sipA E1WAC6] interacts with 1 human partners:{P78310}
	Pathogen[sseF O84951] interacts with 1 human partners:{P78310}
	Pathogen[spiC P0CZ04] interacts with 1 human partners:{P78310}
	Pathogen[sopA Q8ZNR3] interacts with 1 human partners:{P78310}
	Pathogen[sseI Q8ZQ79] interacts with 1 human partners:{P78310}
	Pathogen[sipA P0CL52] interacts with 1 human partners:{P78310}
[Cluster 67]GO:0061308+P	biological_process	[name] cardiac neural crest cell development involved in heart development	[def] "The process aimed at the progression of a cardiac neural crest cell over time, from initial commitment of the cell to its specific fate, to the fully functional differentiated cell that contributes to the development of the heart." [GOC
	Pathogen[sseG O84952] interacts with 1 human partners:{Q99967}
	Pathogen[sopA E1WGZ9] interacts with 1 human partners:{Q99967}
	Pathogen[slrP Q8ZQQ2] interacts with 1 human partners:{Q99967}
	Pathogen[sipA E1WAC6] interacts with 1 human partners:{Q99967}
	Pathogen[sseF O84951] interacts with 1 human partners:{Q99967}
	Pathogen[spiC P0CZ04] interacts with 1 human partners:{Q99967}
	Pathogen[sopA Q8ZNR3] interacts with 1 human partners:{Q99967}
	Pathogen[sipA P0CL52] interacts with 1 human partners:{Q99967}
[Cluster 68]GO:0006102+P	biological_process	[name] isocitrate metabolic process	[def] "The chemical reactions and pathways involving isocitrate, the anion of isocitric acid, 1-hydroxy-1,2,3-propanetricarboxylic acid. Isocitrate is an important intermediate in the TCA cycle and the glycoxylate cycle." [ISBN
	Pathogen[slrP Q8ZQQ2] interacts with 1 human partners:{O75874}
	Pathogen[sifA Q56061] interacts with 1 human partners:{O75874}
[Cluster 69]GO:0005976+P	biological_process	[name] polysaccharide metabolic process	[def] "The chemical reactions and pathways involving polysaccharides, a polymer of more than 20 monosaccharide residues joined by glycosidic linkages." [ISBN
	Pathogen[spvB P74846] interacts with 1 human partners:{Q93100}
	Pathogen[slrP Q8ZQQ2] interacts with 2 human partners:{P46020;Q93100}
	Pathogen[spiC P0CZ04] interacts with 2 human partners:{P46020;Q93100}
	Pathogen[sifA Q56061] interacts with 1 human partners:{Q93100}
[Cluster 70]GO:0051654+P	biological_process	[name] establishment of mitochondrion localization	[def] "The directed movement of the mitochondrion to a specific location." [GOC
	Pathogen[sseG O84952] interacts with 1 human partners:{Q99689}
	Pathogen[spvB P74846] interacts with 2 human partners:{Q99689;Q92692}
	Pathogen[spvC P0A2M9] interacts with 1 human partners:{Q99689}
	Pathogen[sopA E1WGZ9] interacts with 1 human partners:{Q99689}
	Pathogen[avrA E1WAB0] interacts with 1 human partners:{Q99689}
	Pathogen[slrP Q8ZQQ2] interacts with 2 human partners:{Q99689;Q92692}
	Pathogen[sipA E1WAC6] interacts with 1 human partners:{Q99689}
	Pathogen[sseF O84951] interacts with 1 human partners:{Q99689}
	Pathogen[spiC P0CZ04] interacts with 2 human partners:{Q99689;Q92692}
	Pathogen[pipB2 Q8ZMM8] interacts with 1 human partners:{Q99689}
	Pathogen[sspH1 A4D0H6] interacts with 1 human partners:{Q99689}
	Pathogen[sifA Q56061] interacts with 1 human partners:{Q99689}
	Pathogen[sseL Q8ZNG2] interacts with 1 human partners:{Q99689}
	Pathogen[sopA Q8ZNR3] interacts with 1 human partners:{Q99689}
	Pathogen[sseJ Q9FD10] interacts with 1 human partners:{Q99689}
	Pathogen[sseI Q8ZQ79] interacts with 1 human partners:{Q99689}
	Pathogen[sipA P0CL52] interacts with 1 human partners:{Q99689}
[Cluster 71]GO:0039003+P	biological_process	[name] pronephric field specification	[def] "The process in which regions of the embryo are delineated into the area in which the pronephric kidney will develop." [GOC
	Pathogen[slrP Q8ZQQ2] interacts with 1 human partners:{Q02962}
	Pathogen[spiC P0CZ04] interacts with 1 human partners:{Q02962}
[Cluster 72]GO:0045738+P	biological_process	[name] negative regulation of DNA repair	[def] "Any process that stops, prevents, or reduces the frequency, rate or extent of DNA repair." [GOC
	Pathogen[sseG O84952] interacts with 1 human partners:{P23396}
	Pathogen[spvC P0A2M9] interacts with 1 human partners:{P23396}
	Pathogen[sopB O30916] interacts with 1 human partners:{P23396}
	Pathogen[sopA E1WGZ9] interacts with 1 human partners:{P23396}
	Pathogen[slrP Q8ZQQ2] interacts with 1 human partners:{P23396}
	Pathogen[sipA E1WAC6] interacts with 1 human partners:{P23396}
	Pathogen[sseF O84951] interacts with 1 human partners:{P23396}
	Pathogen[spiC P0CZ04] interacts with 1 human partners:{P23396}
	Pathogen[sspH1 A4D0H6] interacts with 1 human partners:{P23396}
	Pathogen[sifA Q56061] interacts with 1 human partners:{P23396}
	Pathogen[sopA Q8ZNR3] interacts with 1 human partners:{P23396}
	Pathogen[sipA P0CL52] interacts with 1 human partners:{P23396}
[Cluster 73]GO:0048697+P	biological_process	[name] positive regulation of collateral sprouting in absence of injury	[def] "Any process that activates or increases the frequency, rate or extent of collateral sprouting in the absence of injury." [GOC
	Pathogen[spvB P74846] interacts with 1 human partners:{P56703}
	Pathogen[sspH2 P0CE12] interacts with 1 human partners:{P56703}
	Pathogen[sopE O52623] interacts with 1 human partners:{P56703}
	Pathogen[avrA E1WAB0] interacts with 1 human partners:{P56703}
	Pathogen[slrP Q8ZQQ2] interacts with 2 human partners:{P56703;P56704}
	Pathogen[sptP P74873] interacts with 1 human partners:{P56703}
	Pathogen[sifA Q56061] interacts with 1 human partners:{P56703}
	Pathogen[sseJ Q9FD10] interacts with 1 human partners:{P56703}
	Pathogen[sseI Q8ZQ79] interacts with 1 human partners:{P56703}
[Cluster 74]GO:0044210+P	biological_process	[name] 'de novo' CTP biosynthetic process	[def] "The chemical reactions and pathways resulting in the formation of cytidine 5'-triphosphate (CTP) from simpler components." [GOC
	Pathogen[slrP Q8ZQQ2] interacts with 2 human partners:{P17812;Q9NRF8}
	Pathogen[spiC P0CZ04] interacts with 1 human partners:{P17812}
[Cluster 75]GO:0016226+P	biological_process	[name] iron-sulfur cluster assembly	[def] "The incorporation of iron and exogenous sulfur into a metallo-sulfur cluster." [GOC
	Pathogen[sseG O84952] interacts with 3 human partners:{Q96T76;P53384;Q9UMS0}
	Pathogen[spvB P74846] interacts with 1 human partners:{P53384}
	Pathogen[spvC P0A2M9] interacts with 2 human partners:{P53384;Q9UMS0}
	Pathogen[sspH2 P0CE12] interacts with 1 human partners:{P53384}
	Pathogen[sopB O30916] interacts with 1 human partners:{P53384}
	Pathogen[sopA E1WGZ9] interacts with 3 human partners:{Q96T76;P53384;Q9UMS0}
	Pathogen[avrA E1WAB0] interacts with 1 human partners:{P53384}
	Pathogen[slrP Q8ZQQ2] interacts with 3 human partners:{Q96T76;P53384;Q9UMS0}
	Pathogen[sipA E1WAC6] interacts with 3 human partners:{Q96T76;P53384;Q9UMS0}
	Pathogen[sseF O84951] interacts with 3 human partners:{Q96T76;P53384;Q9UMS0}
	Pathogen[spiC P0CZ04] interacts with 2 human partners:{Q96T76;P53384}
	Pathogen[pipB2 Q8ZMM8] interacts with 1 human partners:{P53384}
	Pathogen[sspH1 A4D0H6] interacts with 1 human partners:{P53384}
	Pathogen[sifA Q56061] interacts with 2 human partners:{P53384;Q9UMS0}
	Pathogen[sseL Q8ZNG2] interacts with 1 human partners:{P53384}
	Pathogen[sopA Q8ZNR3] interacts with 3 human partners:{Q96T76;P53384;Q9UMS0}
	Pathogen[sseJ Q9FD10] interacts with 1 human partners:{P53384}
	Pathogen[sseI Q8ZQ79] interacts with 1 human partners:{P53384}
	Pathogen[sipA P0CL52] interacts with 3 human partners:{Q96T76;P53384;Q9UMS0}
[Cluster 76]GO:0006570+P	biological_process	[name] tyrosine metabolic process	[def] "The chemical reactions and pathways involving tyrosine, an aromatic amino acid, 2-amino-3-(4-hydroxyphenyl)propanoic acid." [GOC
	Pathogen[slrP Q8ZQQ2] interacts with 1 human partners:{Q04656}
[Cluster 77]GO:0039529+P	
	Pathogen[sopA E1WGZ9] interacts with 1 human partners:{O95786}
	Pathogen[slrP Q8ZQQ2] interacts with 1 human partners:{O95786}
	Pathogen[pipB2 Q8ZMM8] interacts with 1 human partners:{O95786}
	Pathogen[sifA Q56061] interacts with 1 human partners:{O95786}
	Pathogen[sopA Q8ZNR3] interacts with 1 human partners:{O95786}
[Cluster 78]GO:0050666+P	biological_process	[name] regulation of homocysteine metabolic process	[def] "Any process that modulates the frequency, rate or extent of the chemical reactions and pathways involving homocysteine, the amino acid alpha-amino-gamma-mercaptobutanoic acid." [GOC
	Pathogen[slrP Q8ZQQ2] interacts with 1 human partners:{Q93088}
[Cluster 79]GO:0072134+P	biological_process	[name] nephrogenic mesenchyme morphogenesis	[def] "The process in which the anatomical structures of a nephrogenic mesenchymal tissue are generated and organized. Nephrogenic mesenchyme is the tissue made up of loosely connected mesenchymal cells in the nephron." [GOC
	Pathogen[slrP Q8ZQQ2] interacts with 1 human partners:{Q13485}
[Cluster 80]GO:0033632+P	biological_process	[name] regulation of cell-cell adhesion mediated by integrin	[def] "Any process that modulates the frequency, rate, or extent of cell-cell adhesion mediated by integrin." [GOC
	Pathogen[sseG O84952] interacts with 1 human partners:{Q86UX7}
	Pathogen[spvB P74846] interacts with 1 human partners:{Q86UX7}
	Pathogen[sopA E1WGZ9] interacts with 1 human partners:{Q86UX7}
	Pathogen[slrP Q8ZQQ2] interacts with 1 human partners:{P00813}
	Pathogen[sipA E1WAC6] interacts with 1 human partners:{Q86UX7}
	Pathogen[sseF O84951] interacts with 1 human partners:{Q86UX7}
	Pathogen[spiC P0CZ04] interacts with 1 human partners:{Q86UX7}
	Pathogen[sifA Q56061] interacts with 1 human partners:{Q86UX7}
	Pathogen[sopA Q8ZNR3] interacts with 1 human partners:{Q86UX7}
	Pathogen[sipA P0CL52] interacts with 1 human partners:{Q86UX7}
[Cluster 81]GO:0046833+P	biological_process	[name] positive regulation of RNA export from nucleus	[def] "Any process that activates or increases the frequency, rate or extent of directed movement of RNA from the nucleus into the cytoplasm." [GOC
	Pathogen[sseG O84952] interacts with 1 human partners:{P52298}
	Pathogen[spvB P74846] interacts with 1 human partners:{P52298}
	Pathogen[spvC P0A2M9] interacts with 1 human partners:{P52298}
	Pathogen[sspH2 P0CE12] interacts with 1 human partners:{P52298}
	Pathogen[sopE O52623] interacts with 1 human partners:{P52298}
	Pathogen[sopE2 Q7CQD4] interacts with 1 human partners:{P52298}
	Pathogen[sopB O30916] interacts with 1 human partners:{P52298}
	Pathogen[sopA E1WGZ9] interacts with 1 human partners:{P52298}
	Pathogen[avrA E1WAB0] interacts with 1 human partners:{P52298}
	Pathogen[slrP Q8ZQQ2] interacts with 1 human partners:{P52298}
	Pathogen[sipA E1WAC6] interacts with 1 human partners:{P52298}
	Pathogen[sseF O84951] interacts with 1 human partners:{P52298}
	Pathogen[spiC P0CZ04] interacts with 1 human partners:{P52298}
	Pathogen[pipB2 Q8ZMM8] interacts with 1 human partners:{P52298}
	Pathogen[sipC E1WAC8] interacts with 1 human partners:{P52298}
	Pathogen[sifA Q56061] interacts with 1 human partners:{P52298}
	Pathogen[sipC P0CL47] interacts with 1 human partners:{P52298}
	Pathogen[sseL Q8ZNG2] interacts with 1 human partners:{P52298}
	Pathogen[sopA Q8ZNR3] interacts with 1 human partners:{P52298}
	Pathogen[sseJ Q9FD10] interacts with 1 human partners:{P52298}
	Pathogen[sseI Q8ZQ79] interacts with 1 human partners:{P52298}
	Pathogen[sipA P0CL52] interacts with 1 human partners:{P52298}
[Cluster 82]GO:0032943+P	biological_process	[name] mononuclear cell proliferation	[def] "The expansion of a mononuclear cell population by cell division. A mononuclear cell is a leukocyte with a single non-segmented nucleus in the mature form." [GOC
	Pathogen[sspH2 P0CE12] interacts with 1 human partners:{P01137}
	Pathogen[slrP Q8ZQQ2] interacts with 1 human partners:{P01137}
[Cluster 83]GO:0070367+P	biological_process	[name] negative regulation of hepatocyte differentiation	[def] "Any process that stops or decreases the rate or extent of hepatocyte differentiation." [GOC
	Pathogen[slrP Q8ZQQ2] interacts with 1 human partners:{Q92765}
[Cluster 84]GO:2000547+P	biological_process	[name] regulation of dendritic cell dendrite assembly	[def] "Any process that modulates the frequency, rate or extent of dendritic cell dendrite assembly." [GOC
	Pathogen[spiC P0CZ04] interacts with 1 human partners:{P32248}
[Cluster 85]GO:2000117+P	biological_process	[name] negative regulation of cysteine-type endopeptidase activity	[def] "Any process that stops, prevents, or reduces the frequency, rate or extent of cysteine-type endopeptidase activity." [GOC
	Pathogen[spvB P74846] interacts with 1 human partners:{Q8N474}
	Pathogen[sopE O52623] interacts with 1 human partners:{Q8N474}
	Pathogen[slrP Q8ZQQ2] interacts with 1 human partners:{Q8N474}
	Pathogen[spiC P0CZ04] interacts with 1 human partners:{Q8N474}
[Cluster 86]GO:0051318+P	biological_process	[name] G1 phase	[def] "A cell cycle process comprising the steps by which a cell progresses through G1 phase, one of two 'gap' phases in the cell cycle_ G1 is the interval between the completion of DNA segregation (usually by mitosis or meiosis) and the beginning of DNA synthesis." [GOC
	Pathogen[sopE O52623] interacts with 1 human partners:{Q9NQ66}
	Pathogen[slrP Q8ZQQ2] interacts with 1 human partners:{Q9NQ66}
	Pathogen[sifA Q56061] interacts with 1 human partners:{Q9NQ66}
[Cluster 87]GO:0006220+P	biological_process	[name] pyrimidine nucleotide metabolic process	[def] "The chemical reactions and pathways involving a pyrimidine nucleotide, a compound consisting of nucleoside (a pyrimidine base linked to a deoxyribose or ribose sugar) esterified with a phosphate group at either the 3' or 5'-hydroxyl group of the sugar." [GOC
	Pathogen[slrP Q8ZQQ2] interacts with 2 human partners:{Q16831;Q9NRF8}
[Cluster 88]GO:0046321+P	biological_process	[name] positive regulation of fatty acid oxidation	[def] "Any process that activates or increases the frequency, rate or extent of fatty acid oxidation." [GOC
	Pathogen[sseG O84952] interacts with 2 human partners:{O95822;P37231}
	Pathogen[spvB P74846] interacts with 1 human partners:{O95822}
	Pathogen[spvC P0A2M9] interacts with 2 human partners:{O95822;P37231}
	Pathogen[sopE O52623] interacts with 1 human partners:{P37231}
	Pathogen[sopB O30916] interacts with 2 human partners:{O95822;P37231}
	Pathogen[sopA E1WGZ9] interacts with 2 human partners:{O95822;P37231}
	Pathogen[avrA E1WAB0] interacts with 1 human partners:{O95822}
	Pathogen[slrP Q8ZQQ2] interacts with 2 human partners:{O95822;P37231}
	Pathogen[sipA E1WAC6] interacts with 2 human partners:{O95822;P37231}
	Pathogen[sseF O84951] interacts with 2 human partners:{O95822;P37231}
	Pathogen[spiC P0CZ04] interacts with 2 human partners:{O95822;P37231}
	Pathogen[sspH1 A4D0H6] interacts with 2 human partners:{O95822;P37231}
	Pathogen[sipC E1WAC8] interacts with 1 human partners:{P37231}
	Pathogen[sifA Q56061] interacts with 2 human partners:{O95822;P37231}
	Pathogen[sipC P0CL47] interacts with 1 human partners:{P37231}
	Pathogen[sseL Q8ZNG2] interacts with 1 human partners:{P37231}
	Pathogen[sopA Q8ZNR3] interacts with 2 human partners:{O95822;P37231}
	Pathogen[sseJ Q9FD10] interacts with 1 human partners:{O95822}
	Pathogen[sseI Q8ZQ79] interacts with 1 human partners:{P37231}
	Pathogen[sipA P0CL52] interacts with 2 human partners:{O95822;P37231}
[Cluster 89]GO:0045629+P	biological_process	[name] negative regulation of T-helper 2 cell differentiation	[def] "Any process that stops, prevents, or reduces the frequency, rate or extent of T-helper 2 cell differentiation." [GOC
	Pathogen[sseG O84952] interacts with 1 human partners:{O75159}
	Pathogen[spvB P74846] interacts with 1 human partners:{O75159}
	Pathogen[spvC P0A2M9] interacts with 1 human partners:{O75159}
	Pathogen[sopE O52623] interacts with 1 human partners:{O75159}
	Pathogen[sopA E1WGZ9] interacts with 1 human partners:{O75159}
	Pathogen[avrA E1WAB0] interacts with 1 human partners:{O75159}
	Pathogen[slrP Q8ZQQ2] interacts with 1 human partners:{O75159}
	Pathogen[sipA E1WAC6] interacts with 1 human partners:{O75159}
	Pathogen[sseF O84951] interacts with 1 human partners:{O75159}
	Pathogen[spiC P0CZ04] interacts with 1 human partners:{O75159}
	Pathogen[pipB2 Q8ZMM8] interacts with 1 human partners:{O75159}
	Pathogen[sspH1 A4D0H6] interacts with 1 human partners:{O75159}
	Pathogen[sifA Q56061] interacts with 1 human partners:{O75159}
	Pathogen[sseL Q8ZNG2] interacts with 1 human partners:{O75159}
	Pathogen[sopA Q8ZNR3] interacts with 1 human partners:{O75159}
	Pathogen[sseJ Q9FD10] interacts with 1 human partners:{O75159}
	Pathogen[sseI Q8ZQ79] interacts with 1 human partners:{O75159}
	Pathogen[sipA P0CL52] interacts with 1 human partners:{O75159}
[Cluster 90]GO:0051971+P	biological_process	[name] positive regulation of transmission of nerve impulse	[def] "Any process that activates, maintains or increases the frequency, rate or extent of transmission of a nerve impulse, the sequential electrochemical polarization and depolarization that travels across the membrane of a neuron in response to stimulation." [GOC
	Pathogen[sseG O84952] interacts with 1 human partners:{Q92752}
	Pathogen[spvB P74846] interacts with 1 human partners:{Q92752}
	Pathogen[spvC P0A2M9] interacts with 1 human partners:{Q92752}
	Pathogen[sopE O52623] interacts with 1 human partners:{Q92752}
	Pathogen[sopA E1WGZ9] interacts with 1 human partners:{Q92752}
	Pathogen[avrA E1WAB0] interacts with 1 human partners:{Q92752}
	Pathogen[slrP Q8ZQQ2] interacts with 1 human partners:{Q92752}
	Pathogen[sptP P74873] interacts with 1 human partners:{Q92752}
	Pathogen[sipA E1WAC6] interacts with 1 human partners:{Q92752}
	Pathogen[sseF O84951] interacts with 1 human partners:{Q92752}
	Pathogen[sspH1 A4D0H6] interacts with 1 human partners:{Q92752}
	Pathogen[sipC E1WAC8] interacts with 1 human partners:{Q92752}
	Pathogen[sifA Q56061] interacts with 1 human partners:{Q92752}
	Pathogen[sipC P0CL47] interacts with 1 human partners:{Q92752}
	Pathogen[sseL Q8ZNG2] interacts with 1 human partners:{Q92752}
	Pathogen[sipB Q56134] interacts with 1 human partners:{Q92752}
	Pathogen[sopA Q8ZNR3] interacts with 1 human partners:{Q92752}
	Pathogen[sseJ Q9FD10] interacts with 1 human partners:{Q92752}
	Pathogen[sseI Q8ZQ79] interacts with 1 human partners:{Q92752}
	Pathogen[sipA P0CL52] interacts with 1 human partners:{Q92752}
[Cluster 91]GO:0032769+P	biological_process	[name] negative regulation of monooxygenase activity	[def] "Any process that stops or reduces the activity of a monooxygenase." [GOC
	Pathogen[sseG O84952] interacts with 1 human partners:{P37840}
	Pathogen[spvB P74846] interacts with 1 human partners:{P37840}
	Pathogen[spvC P0A2M9] interacts with 1 human partners:{P37840}
	Pathogen[sopB O30916] interacts with 1 human partners:{P37840}
	Pathogen[sopA E1WGZ9] interacts with 1 human partners:{P37840}
	Pathogen[avrA E1WAB0] interacts with 1 human partners:{P37840}
	Pathogen[slrP Q8ZQQ2] interacts with 1 human partners:{P37840}
	Pathogen[sipA E1WAC6] interacts with 1 human partners:{P37840}
	Pathogen[sseF O84951] interacts with 1 human partners:{P37840}
	Pathogen[spiC P0CZ04] interacts with 1 human partners:{P37840}
	Pathogen[pipB2 Q8ZMM8] interacts with 1 human partners:{P37840}
	Pathogen[sspH1 A4D0H6] interacts with 1 human partners:{P37840}
	Pathogen[sipC E1WAC8] interacts with 1 human partners:{P37840}
	Pathogen[sifA Q56061] interacts with 1 human partners:{P37840}
	Pathogen[sipC P0CL47] interacts with 1 human partners:{P37840}
	Pathogen[sseL Q8ZNG2] interacts with 1 human partners:{P37840}
	Pathogen[sopA Q8ZNR3] interacts with 1 human partners:{P37840}
	Pathogen[sseJ Q9FD10] interacts with 1 human partners:{P37840}
	Pathogen[sseI Q8ZQ79] interacts with 1 human partners:{P37840}
	Pathogen[sipA P0CL52] interacts with 1 human partners:{P37840}
[Cluster 92]GO:0090324+P	biological_process	[name] negative regulation of oxidative phosphorylation	[def] "Any process that decreases the frequency, rate or extent of the chemical reactions and pathways resulting in the phosphorylation of ADP to ATP that accompanies the oxidation of a metabolite through the operation of the respiratory chain. Oxidation of compounds establishes a proton gradient across the membrane, providing the energy for ATP synthesis." [GOC
	Pathogen[slrP Q8ZQQ2] interacts with 1 human partners:{Q9NP71}
[Cluster 93]GO:0070434+P	biological_process	[name] positive regulation of nucleotide-binding oligomerization domain containing 2 signaling pathway	[def] "Any process that activates or increases the frequency, rate, or extent of the nucleotide-binding oligomerization domain containing 2 (NOD2) pathway." [GOC
	Pathogen[sseG O84952] interacts with 1 human partners:{O00206}
	Pathogen[spvB P74846] interacts with 1 human partners:{O00206}
	Pathogen[spvC P0A2M9] interacts with 1 human partners:{O00206}
	Pathogen[sspH2 P0CE12] interacts with 1 human partners:{O00206}
	Pathogen[sopE O52623] interacts with 1 human partners:{O00206}
	Pathogen[sopE2 Q7CQD4] interacts with 1 human partners:{O00206}
	Pathogen[sopB O30916] interacts with 1 human partners:{O00206}
	Pathogen[sopA E1WGZ9] interacts with 1 human partners:{O00206}
	Pathogen[slrP Q8ZQQ2] interacts with 1 human partners:{O00206}
	Pathogen[sptP P74873] interacts with 1 human partners:{O00206}
	Pathogen[sipA E1WAC6] interacts with 1 human partners:{O00206}
	Pathogen[sseF O84951] interacts with 1 human partners:{O00206}
	Pathogen[spiC P0CZ04] interacts with 1 human partners:{O00206}
	Pathogen[pipB2 Q8ZMM8] interacts with 1 human partners:{O00206}
	Pathogen[sspH1 A4D0H6] interacts with 1 human partners:{O00206}
	Pathogen[sipC E1WAC8] interacts with 1 human partners:{O00206}
	Pathogen[sifA Q56061] interacts with 1 human partners:{O00206}
	Pathogen[sipC P0CL47] interacts with 1 human partners:{O00206}
	Pathogen[sseL Q8ZNG2] interacts with 1 human partners:{O00206}
	Pathogen[sipB Q56134] interacts with 1 human partners:{O00206}
	Pathogen[sopA Q8ZNR3] interacts with 1 human partners:{O00206}
	Pathogen[sseI Q8ZQ79] interacts with 1 human partners:{O00206}
	Pathogen[sipA P0CL52] interacts with 1 human partners:{O00206}
[Cluster 94]GO:0042559+P	biological_process	[name] pteridine-containing compound biosynthetic process	[def] "The chemical reactions and pathways resulting in the formation of any compound containing pteridine (pyrazino(2,3-dipyrimidine)), e.g. pteroic acid, xanthopterin and folic acid." [GOC
	Pathogen[sseG O84952] interacts with 1 human partners:{P30793}
	Pathogen[sopA E1WGZ9] interacts with 1 human partners:{P30793}
	Pathogen[sipA E1WAC6] interacts with 1 human partners:{P30793}
	Pathogen[sseF O84951] interacts with 1 human partners:{P30793}
	Pathogen[spiC P0CZ04] interacts with 1 human partners:{P30793}
	Pathogen[sifA Q56061] interacts with 1 human partners:{P30793}
	Pathogen[sopA Q8ZNR3] interacts with 1 human partners:{P30793}
	Pathogen[sipA P0CL52] interacts with 1 human partners:{P30793}
[Cluster 95]GO:0070262+P	biological_process	[name] peptidyl-serine dephosphorylation	[def] "The removal of phosphoric residues from peptidyl-O-phospho-L-serine to form peptidyl-serine." [GOC
	Pathogen[sseG O84952] interacts with 1 human partners:{P30153}
	Pathogen[spvB P74846] interacts with 1 human partners:{P30153}
	Pathogen[spvC P0A2M9] interacts with 1 human partners:{P30153}
	Pathogen[sspH2 P0CE12] interacts with 1 human partners:{P30153}
	Pathogen[sopE O52623] interacts with 1 human partners:{P30153}
	Pathogen[sopE2 Q7CQD4] interacts with 1 human partners:{P30153}
	Pathogen[sopB O30916] interacts with 1 human partners:{P30153}
	Pathogen[sopA E1WGZ9] interacts with 1 human partners:{P30153}
	Pathogen[avrA E1WAB0] interacts with 1 human partners:{P30153}
	Pathogen[slrP Q8ZQQ2] interacts with 1 human partners:{P30153}
	Pathogen[sipA E1WAC6] interacts with 1 human partners:{P30153}
	Pathogen[sseF O84951] interacts with 1 human partners:{P30153}
	Pathogen[spiC P0CZ04] interacts with 1 human partners:{P30153}
	Pathogen[pipB2 Q8ZMM8] interacts with 1 human partners:{P30153}
	Pathogen[sspH1 A4D0H6] interacts with 1 human partners:{P30153}
	Pathogen[sipC E1WAC8] interacts with 1 human partners:{P30153}
	Pathogen[sifA Q56061] interacts with 1 human partners:{P30153}
	Pathogen[sipC P0CL47] interacts with 1 human partners:{P30153}
	Pathogen[sseL Q8ZNG2] interacts with 1 human partners:{P30153}
	Pathogen[sopA Q8ZNR3] interacts with 1 human partners:{P30153}
	Pathogen[sseJ Q9FD10] interacts with 1 human partners:{P30153}
	Pathogen[sseI Q8ZQ79] interacts with 1 human partners:{P30153}
	Pathogen[sipA P0CL52] interacts with 1 human partners:{P30153}
[Cluster 96]GO:0006048+P	biological_process	[name] UDP-N-acetylglucosamine biosynthetic process	[def] "The chemical reactions and pathways resulting in the formation of UDP-N-acetylglucosamine, a substance composed of N-acetylglucosamine, a common structural unit of oligosaccharides, in glycosidic linkage with uridine diphosphate." [GOC
	Pathogen[sseG O84952] interacts with 2 human partners:{Q16222;Q96EK6}
	Pathogen[spvB P74846] interacts with 1 human partners:{Q96EK6}
	Pathogen[spvC P0A2M9] interacts with 1 human partners:{Q96EK6}
	Pathogen[sopA E1WGZ9] interacts with 2 human partners:{Q16222;Q96EK6}
	Pathogen[slrP Q8ZQQ2] interacts with 3 human partners:{O94808;Q16222;Q06210}
	Pathogen[sipA E1WAC6] interacts with 2 human partners:{Q16222;Q96EK6}
	Pathogen[sseF O84951] interacts with 2 human partners:{Q16222;Q96EK6}
	Pathogen[spiC P0CZ04] interacts with 2 human partners:{Q16222;Q96EK6}
	Pathogen[sifA Q56061] interacts with 3 human partners:{O95394;Q16222;Q96EK6}
	Pathogen[sopA Q8ZNR3] interacts with 2 human partners:{Q16222;Q96EK6}
	Pathogen[sseJ Q9FD10] interacts with 1 human partners:{Q16222}
	Pathogen[sipA P0CL52] interacts with 2 human partners:{Q16222;Q96EK6}
[Cluster 97]GO:0045870+P	biological_process	[name] positive regulation of retroviral genome replication	[def] "Any process that activates or increases the frequency, rate or extent of retroviral genome replication." [GOC
	Pathogen[sseG O84952] interacts with 1 human partners:{P11388}
	Pathogen[spvB P74846] interacts with 1 human partners:{P11388}
	Pathogen[spvC P0A2M9] interacts with 1 human partners:{P11388}
	Pathogen[sopB O30916] interacts with 1 human partners:{P11388}
	Pathogen[sopA E1WGZ9] interacts with 1 human partners:{P11388}
	Pathogen[slrP Q8ZQQ2] interacts with 1 human partners:{P11388}
	Pathogen[sipA E1WAC6] interacts with 1 human partners:{P11388}
	Pathogen[sseF O84951] interacts with 1 human partners:{P11388}
	Pathogen[spiC P0CZ04] interacts with 1 human partners:{P11388}
	Pathogen[sspH1 A4D0H6] interacts with 1 human partners:{P11388}
	Pathogen[sifA Q56061] interacts with 1 human partners:{P11388}
	Pathogen[sseL Q8ZNG2] interacts with 1 human partners:{P11388}
	Pathogen[sopA Q8ZNR3] interacts with 1 human partners:{P11388}
	Pathogen[sseJ Q9FD10] interacts with 1 human partners:{P11388}
	Pathogen[sseI Q8ZQ79] interacts with 1 human partners:{P11388}
	Pathogen[sipA P0CL52] interacts with 1 human partners:{P11388}
[Cluster 98]GO:0010626+P	biological_process	[name] negative regulation of Schwann cell proliferation	[def] "Any process that decreases the frequency or extent of the multiplication or reproduction of Schwann cells, resulting in the expansion of their population. Schwann cells are a type of glial cell in the peripheral nervous system." [GOC
	Pathogen[sseG O84952] interacts with 1 human partners:{Q8N5U6}
	Pathogen[spvC P0A2M9] interacts with 1 human partners:{Q8N5U6}
	Pathogen[sopE O52623] interacts with 2 human partners:{P12755;Q8N5U6}
	Pathogen[sopB O30916] interacts with 1 human partners:{Q8N5U6}
	Pathogen[sopA E1WGZ9] interacts with 1 human partners:{Q8N5U6}
	Pathogen[slrP Q8ZQQ2] interacts with 3 human partners:{P12755;Q8N5U6;Q99929}
	Pathogen[sipA E1WAC6] interacts with 1 human partners:{Q8N5U6}
	Pathogen[sseF O84951] interacts with 1 human partners:{Q8N5U6}
	Pathogen[sipC E1WAC8] interacts with 1 human partners:{Q8N5U6}
	Pathogen[sifA Q56061] interacts with 1 human partners:{Q8N5U6}
	Pathogen[sipC P0CL47] interacts with 1 human partners:{Q8N5U6}
	Pathogen[sseL Q8ZNG2] interacts with 1 human partners:{Q8N5U6}
	Pathogen[sopA Q8ZNR3] interacts with 1 human partners:{Q8N5U6}
	Pathogen[sseJ Q9FD10] interacts with 1 human partners:{Q8N5U6}
	Pathogen[sipA P0CL52] interacts with 1 human partners:{Q8N5U6}
[Cluster 99]GO:0010044+P	biological_process	[name] response to aluminum ion	[def] "Any process that results in a change in state or activity of a cell or an organism (in terms of movement, secretion, enzyme production, gene expression, etc.) as a result of an aluminum ion stimulus." [GOC
	Pathogen[sseG O84952] interacts with 2 human partners:{P10415;P09417}
	Pathogen[spvC P0A2M9] interacts with 1 human partners:{P10415}
	Pathogen[sopA E1WGZ9] interacts with 2 human partners:{P10415;P09417}
	Pathogen[slrP Q8ZQQ2] interacts with 2 human partners:{P10415;P09417}
	Pathogen[sptP P74873] interacts with 1 human partners:{P10415}
	Pathogen[sipA E1WAC6] interacts with 2 human partners:{P10415;P09417}
	Pathogen[sseF O84951] interacts with 2 human partners:{P10415;P09417}
	Pathogen[spiC P0CZ04] interacts with 1 human partners:{P09417}
	Pathogen[sspH1 A4D0H6] interacts with 2 human partners:{P10415;P09417}
	Pathogen[sipC E1WAC8] interacts with 1 human partners:{P10415}
	Pathogen[sifA Q56061] interacts with 2 human partners:{P10415;P09417}
	Pathogen[sipC P0CL47] interacts with 1 human partners:{P10415}
	Pathogen[sseL Q8ZNG2] interacts with 1 human partners:{P10415}
	Pathogen[sopA Q8ZNR3] interacts with 2 human partners:{P10415;P09417}
	Pathogen[sipA P0CL52] interacts with 2 human partners:{P10415;P09417}
[Cluster 100]GO:0060284+P	biological_process	[name] regulation of cell development	[def] "Any process that modulates the rate, frequency or extent of the progression of the cell over time, from its formation to the mature structure. Cell development does not include the steps involved in committing a cell to a specific fate." [GOC
	Pathogen[sseG O84952] interacts with 1 human partners:{O75581}
	Pathogen[spvB P74846] interacts with 1 human partners:{O75581}
	Pathogen[spvC P0A2M9] interacts with 1 human partners:{O75581}
	Pathogen[sspH2 P0CE12] interacts with 1 human partners:{O75581}
	Pathogen[sopE O52623] interacts with 1 human partners:{O75581}
	Pathogen[sopB O30916] interacts with 1 human partners:{O75581}
	Pathogen[sopA E1WGZ9] interacts with 1 human partners:{O75581}
	Pathogen[avrA E1WAB0] interacts with 1 human partners:{O75581}
	Pathogen[slrP Q8ZQQ2] interacts with 1 human partners:{O75581}
	Pathogen[sptP P74873] interacts with 1 human partners:{O75581}
	Pathogen[sipA E1WAC6] interacts with 1 human partners:{O75581}
	Pathogen[sseF O84951] interacts with 1 human partners:{O75581}
	Pathogen[spiC P0CZ04] interacts with 1 human partners:{O75581}
	Pathogen[sspH1 A4D0H6] interacts with 1 human partners:{O75581}
	Pathogen[sipC E1WAC8] interacts with 1 human partners:{O75581}
	Pathogen[sifA Q56061] interacts with 1 human partners:{O75581}
	Pathogen[sipC P0CL47] interacts with 1 human partners:{O75581}
	Pathogen[sseL Q8ZNG2] interacts with 1 human partners:{O75581}
	Pathogen[sipB Q56134] interacts with 1 human partners:{O75581}
	Pathogen[sopA Q8ZNR3] interacts with 1 human partners:{O75581}
	Pathogen[sseJ Q9FD10] interacts with 1 human partners:{O75581}
	Pathogen[sseI Q8ZQ79] interacts with 1 human partners:{O75581}
	Pathogen[sipA P0CL52] interacts with 1 human partners:{O75581}
[Cluster 101]GO:0046674+P	biological_process	[name] induction of retinal programmed cell death	[def] "A process which directly activates any of the steps required for programmed cell death in the retina." [GOC
	Pathogen[sseG O84952] interacts with 1 human partners:{Q07812}
	Pathogen[spvB P74846] interacts with 1 human partners:{Q07812}
	Pathogen[spvC P0A2M9] interacts with 1 human partners:{Q07812}
	Pathogen[sspH2 P0CE12] interacts with 1 human partners:{Q07812}
	Pathogen[sopE O52623] interacts with 1 human partners:{Q07812}
	Pathogen[sopB O30916] interacts with 1 human partners:{Q07812}
	Pathogen[sopA E1WGZ9] interacts with 1 human partners:{Q07812}
	Pathogen[avrA E1WAB0] interacts with 1 human partners:{Q07812}
	Pathogen[slrP Q8ZQQ2] interacts with 1 human partners:{Q07812}
	Pathogen[sptP P74873] interacts with 1 human partners:{Q07812}
	Pathogen[sipA E1WAC6] interacts with 1 human partners:{Q07812}
	Pathogen[sseF O84951] interacts with 1 human partners:{Q07812}
	Pathogen[spiC P0CZ04] interacts with 1 human partners:{Q07812}
	Pathogen[pipB2 Q8ZMM8] interacts with 1 human partners:{Q07812}
	Pathogen[sspH1 A4D0H6] interacts with 1 human partners:{Q07812}
	Pathogen[sipC E1WAC8] interacts with 1 human partners:{Q07812}
	Pathogen[sifA Q56061] interacts with 1 human partners:{Q07812}
	Pathogen[sipC P0CL47] interacts with 1 human partners:{Q07812}
	Pathogen[sseL Q8ZNG2] interacts with 1 human partners:{Q07812}
	Pathogen[sipB Q56134] interacts with 1 human partners:{Q07812}
	Pathogen[sopA Q8ZNR3] interacts with 1 human partners:{Q07812}
	Pathogen[sseJ Q9FD10] interacts with 1 human partners:{Q07812}
	Pathogen[sseI Q8ZQ79] interacts with 1 human partners:{Q07812}
	Pathogen[sipA P0CL52] interacts with 1 human partners:{Q07812}
[Cluster 102]GO:0045218+P	biological_process	[name] zonula adherens maintenance	[def] "Maintaining the zonula adherens junction, the cell-cell adherens junction formed near the apex of epithelial cells." [GOC
	Pathogen[sseG O84952] interacts with 1 human partners:{Q6IQ23}
	Pathogen[spvB P74846] interacts with 1 human partners:{Q6IQ23}
	Pathogen[spvC P0A2M9] interacts with 1 human partners:{Q6IQ23}
	Pathogen[sopE O52623] interacts with 2 human partners:{Q9BVG8;Q6IQ23}
	Pathogen[sopB O30916] interacts with 1 human partners:{Q6IQ23}
	Pathogen[sopA E1WGZ9] interacts with 1 human partners:{Q6IQ23}
	Pathogen[avrA E1WAB0] interacts with 1 human partners:{Q6IQ23}
	Pathogen[slrP Q8ZQQ2] interacts with 3 human partners:{Q9BVG8;Q9P1Y5;Q6IQ23}
	Pathogen[sipA E1WAC6] interacts with 1 human partners:{Q6IQ23}
	Pathogen[sseF O84951] interacts with 1 human partners:{Q6IQ23}
	Pathogen[spiC P0CZ04] interacts with 1 human partners:{Q6IQ23}
	Pathogen[pipB2 Q8ZMM8] interacts with 1 human partners:{Q6IQ23}
	Pathogen[sspH1 A4D0H6] interacts with 1 human partners:{Q6IQ23}
	Pathogen[sipC E1WAC8] interacts with 1 human partners:{Q6IQ23}
	Pathogen[sifA Q56061] interacts with 2 human partners:{Q9BVG8;Q6IQ23}
	Pathogen[sipC P0CL47] interacts with 1 human partners:{Q6IQ23}
	Pathogen[sseL Q8ZNG2] interacts with 1 human partners:{Q6IQ23}
	Pathogen[sipB Q56134] interacts with 1 human partners:{Q6IQ23}
	Pathogen[sopA Q8ZNR3] interacts with 1 human partners:{Q6IQ23}
	Pathogen[sseJ Q9FD10] interacts with 1 human partners:{Q6IQ23}
	Pathogen[sseI Q8ZQ79] interacts with 1 human partners:{Q6IQ23}
	Pathogen[sipA P0CL52] interacts with 1 human partners:{Q6IQ23}
[Cluster 103]GO:0006027+P	biological_process	[name] glycosaminoglycan catabolic process	[def] "The chemical reactions and pathways resulting in the breakdown of glycosaminoglycans, any one of a group of polysaccharides that contain amino sugars." [ISBN
	Pathogen[sseG O84952] interacts with 1 human partners:{Q12891}
	Pathogen[spvB P74846] interacts with 2 human partners:{Q12891;O00468}
	Pathogen[spvC P0A2M9] interacts with 1 human partners:{Q12891}
	Pathogen[sspH2 P0CE12] interacts with 1 human partners:{Q12891}
	Pathogen[sopE O52623] interacts with 1 human partners:{Q12891}
	Pathogen[sopB O30916] interacts with 1 human partners:{Q12891}
	Pathogen[sopA E1WGZ9] interacts with 1 human partners:{Q12891}
	Pathogen[avrA E1WAB0] interacts with 1 human partners:{Q12891}
	Pathogen[slrP Q8ZQQ2] interacts with 4 human partners:{Q12891;O00468;Q9Y5Y7;P98160}
	Pathogen[sptP P74873] interacts with 1 human partners:{Q12891}
	Pathogen[sipA E1WAC6] interacts with 1 human partners:{Q12891}
	Pathogen[sseF O84951] interacts with 1 human partners:{Q12891}
	Pathogen[spiC P0CZ04] interacts with 2 human partners:{Q12891;O00468}
	Pathogen[sspH1 A4D0H6] interacts with 1 human partners:{Q12891}
	Pathogen[sipC E1WAC8] interacts with 1 human partners:{Q12891}
	Pathogen[sifA Q56061] interacts with 1 human partners:{Q12891}
	Pathogen[sipC P0CL47] interacts with 1 human partners:{Q12891}
	Pathogen[sseL Q8ZNG2] interacts with 1 human partners:{Q12891}
	Pathogen[sopA Q8ZNR3] interacts with 1 human partners:{Q12891}
	Pathogen[sseJ Q9FD10] interacts with 1 human partners:{Q12891}
	Pathogen[sipA P0CL52] interacts with 1 human partners:{Q12891}
[Cluster 104]GO:0042033+P	biological_process	[name] chemokine biosynthetic process	[def] "The chemical reactions and pathways resulting in the formation of chemokines, any of a subgroup of cytokines which act primarily on hemopoietic cells in acute and inflammatory processes and other immunoregulatory functions." [ISBN
	Pathogen[sseG O84952] interacts with 1 human partners:{Q14116}
	Pathogen[sopA E1WGZ9] interacts with 1 human partners:{Q14116}
	Pathogen[slrP Q8ZQQ2] interacts with 1 human partners:{Q14116}
	Pathogen[sipA E1WAC6] interacts with 1 human partners:{Q14116}
	Pathogen[sseF O84951] interacts with 1 human partners:{Q14116}
	Pathogen[spiC P0CZ04] interacts with 1 human partners:{Q14116}
	Pathogen[sifA Q56061] interacts with 1 human partners:{Q14116}
	Pathogen[sopA Q8ZNR3] interacts with 1 human partners:{Q14116}
	Pathogen[sipA P0CL52] interacts with 1 human partners:{Q14116}
[Cluster 105]GO:0045112+P	biological_process	[name] integrin biosynthetic process	[def] "The chemical reactions and pathways resulting in the formation of integrins, a large family of transmembrane proteins that act as receptors for cell-adhesion molecules." [GOC
	Pathogen[slrP Q8ZQQ2] interacts with 1 human partners:{P20908}
[Cluster 106]GO:2001170+P	biological_process	[name] negative regulation of ATP biosynthetic process	[def] "Any process that stops, prevents or reduces the frequency, rate or extent of ATP biosynthetic process." [GOC
	Pathogen[sseG O84952] interacts with 1 human partners:{Q7Z2X4}
	Pathogen[sopA E1WGZ9] interacts with 1 human partners:{Q7Z2X4}
	Pathogen[slrP Q8ZQQ2] interacts with 1 human partners:{Q7Z2X4}
	Pathogen[sipA E1WAC6] interacts with 1 human partners:{Q7Z2X4}
	Pathogen[sseF O84951] interacts with 1 human partners:{Q7Z2X4}
	Pathogen[spiC P0CZ04] interacts with 1 human partners:{Q7Z2X4}
	Pathogen[sifA Q56061] interacts with 1 human partners:{Q7Z2X4}
	Pathogen[sopA Q8ZNR3] interacts with 1 human partners:{Q7Z2X4}
	Pathogen[sipA P0CL52] interacts with 1 human partners:{Q7Z2X4}
[Cluster 107]GO:0014898+P	biological_process	[name] cardiac muscle hypertrophy in response to stress	[def] "The enlargement or overgrowth of all or part of the heart muscle due to an increase in size (not length) of individual cardiac muscle fibers, without cell division." [GOC
	Pathogen[sseG O84952] interacts with 2 human partners:{P56524;O15273}
	Pathogen[spvC P0A2M9] interacts with 1 human partners:{O15273}
	Pathogen[sspH2 P0CE12] interacts with 1 human partners:{O15273}
	Pathogen[sopB O30916] interacts with 1 human partners:{O15273}
	Pathogen[sopA E1WGZ9] interacts with 2 human partners:{P56524;O15273}
	Pathogen[avrA E1WAB0] interacts with 1 human partners:{P56524}
	Pathogen[slrP Q8ZQQ2] interacts with 3 human partners:{P56524;O95393;O15273}
	Pathogen[sptP P74873] interacts with 1 human partners:{O15273}
	Pathogen[sipA E1WAC6] interacts with 2 human partners:{P56524;O15273}
	Pathogen[sseF O84951] interacts with 2 human partners:{P56524;O15273}
	Pathogen[spiC P0CZ04] interacts with 2 human partners:{P56524;O15273}
	Pathogen[sspH1 A4D0H6] interacts with 1 human partners:{O15273}
	Pathogen[sifA Q56061] interacts with 2 human partners:{P56524;O15273}
	Pathogen[sseL Q8ZNG2] interacts with 1 human partners:{O15273}
	Pathogen[sopA Q8ZNR3] interacts with 2 human partners:{P56524;O15273}
	Pathogen[sseJ Q9FD10] interacts with 1 human partners:{P56524}
	Pathogen[sseI Q8ZQ79] interacts with 1 human partners:{P56524}
	Pathogen[sipA P0CL52] interacts with 2 human partners:{P56524;O15273}
[Cluster 108]GO:0021526+P	biological_process	[name] medial motor column neuron differentiation	[def] "The process in which differentiating motor neurons in the neural tube acquire the specialized structural and/or functional features of medial motor column neurons. Medial motor column neurons are generated at all rostrocaudal levels and send axons to the axial muscles (medial group) and to the body wall muscles (lateral group). Differentiation includes the processes involved in commitment of a cell to a specific fate." [GO_REF
	Pathogen[sseG O84952] interacts with 1 human partners:{Q969G2}
	Pathogen[sopE O52623] interacts with 1 human partners:{Q969G2}
	Pathogen[sopA E1WGZ9] interacts with 1 human partners:{Q969G2}
	Pathogen[slrP Q8ZQQ2] interacts with 2 human partners:{Q969G2;Q9UBR4}
	Pathogen[sipA E1WAC6] interacts with 1 human partners:{Q969G2}
	Pathogen[sseF O84951] interacts with 1 human partners:{Q969G2}
	Pathogen[spiC P0CZ04] interacts with 2 human partners:{Q969G2;Q9UBR4}
	Pathogen[sifA Q56061] interacts with 2 human partners:{Q969G2;Q9UBR4}
	Pathogen[sseL Q8ZNG2] interacts with 1 human partners:{Q969G2}
	Pathogen[sopA Q8ZNR3] interacts with 1 human partners:{Q969G2}
	Pathogen[sipA P0CL52] interacts with 1 human partners:{Q969G2}
[Cluster 109]GO:0060900+P	biological_process	[name] embryonic camera-type eye formation	[def] "The developmental process pertaining to the initial formation of a camera-type eye from unspecified neurectoderm. This process begins with the differentiation of cells that form the optic field and ends when the optic cup has attained its shape." [GOC
	Pathogen[spiC P0CZ04] interacts with 1 human partners:{Q15672}
[Cluster 110]GO:0060394+P	biological_process	[name] negative regulation of pathway-restricted SMAD protein phosphorylation	[def] "Any process that decreases the rate, frequency or extent of pathway-restricted SMAD protein phosphorylation. Pathway-restricted SMAD proteins and common-partner SMAD proteins are involved in the transforming growth factor beta receptor signaling pathways." [GOC
	Pathogen[slrP Q8ZQQ2] interacts with 2 human partners:{O15105;O43541}
[Cluster 111]GO:0015842+P	biological_process	[name] synaptic vesicle amine transport	[def] "The directed movement of amines into, out of or within synaptic vesicles." [GOC
	Pathogen[sspH2 P0CE12] interacts with 1 human partners:{P20711}
	Pathogen[slrP Q8ZQQ2] interacts with 2 human partners:{P07101;P20711}
[Cluster 112]GO:0050995+P	biological_process	[name] negative regulation of lipid catabolic process	[def] "Any process that stops, prevents, or reduces the frequency, rate or extent of the chemical reactions and pathways resulting in the breakdown of lipids." [GOC
	Pathogen[sseG O84952] interacts with 3 human partners:{P30542;P01584;Q13131}
	Pathogen[spvB P74846] interacts with 3 human partners:{P30542;P01584;Q13131}
	Pathogen[spvC P0A2M9] interacts with 2 human partners:{P30542;Q13131}
	Pathogen[sopE O52623] interacts with 1 human partners:{Q13131}
	Pathogen[sopA E1WGZ9] interacts with 3 human partners:{P30542;P01584;Q13131}
	Pathogen[avrA E1WAB0] interacts with 1 human partners:{Q13131}
	Pathogen[slrP Q8ZQQ2] interacts with 3 human partners:{P08913;P01584;O60543}
	Pathogen[sipA E1WAC6] interacts with 3 human partners:{P30542;P01584;Q13131}
	Pathogen[sseF O84951] interacts with 3 human partners:{P30542;P01584;Q13131}
	Pathogen[spiC P0CZ04] interacts with 5 human partners:{P01308;P30542;Q8TDS4;P01584;Q13131}
	Pathogen[sspH1 A4D0H6] interacts with 2 human partners:{P30542;Q13131}
	Pathogen[sipC E1WAC8] interacts with 1 human partners:{Q13131}
	Pathogen[sifA Q56061] interacts with 1 human partners:{Q13131}
	Pathogen[sipC P0CL47] interacts with 1 human partners:{Q13131}
	Pathogen[sseL Q8ZNG2] interacts with 1 human partners:{Q13131}
	Pathogen[sopA Q8ZNR3] interacts with 3 human partners:{P30542;P01584;Q13131}
	Pathogen[sseJ Q9FD10] interacts with 1 human partners:{Q13131}
	Pathogen[sseI Q8ZQ79] interacts with 1 human partners:{Q13131}
	Pathogen[sipA P0CL52] interacts with 3 human partners:{P30542;P01584;Q13131}
[Cluster 113]GO:0006782+P	biological_process	[name] protoporphyrinogen IX biosynthetic process	[def] "The chemical reactions and pathways resulting in the formation of protoporphyrinogen IX." [GOC
	Pathogen[sseG O84952] interacts with 2 human partners:{P08397;P06132}
	Pathogen[spvB P74846] interacts with 1 human partners:{P06132}
	Pathogen[spvC P0A2M9] interacts with 1 human partners:{P06132}
	Pathogen[sopE O52623] interacts with 1 human partners:{P06132}
	Pathogen[sopB O30916] interacts with 1 human partners:{P06132}
	Pathogen[sopA E1WGZ9] interacts with 2 human partners:{P08397;P06132}
	Pathogen[slrP Q8ZQQ2] interacts with 3 human partners:{P08397;P06132;P10746}
	Pathogen[sipA E1WAC6] interacts with 2 human partners:{P08397;P06132}
	Pathogen[sseF O84951] interacts with 2 human partners:{P08397;P06132}
	Pathogen[spiC P0CZ04] interacts with 3 human partners:{P08397;P06132;P10746}
	Pathogen[sspH1 A4D0H6] interacts with 1 human partners:{P06132}
	Pathogen[sifA Q56061] interacts with 2 human partners:{P08397;P06132}
	Pathogen[sseL Q8ZNG2] interacts with 1 human partners:{P06132}
	Pathogen[sipB Q56134] interacts with 1 human partners:{P06132}
	Pathogen[sopA Q8ZNR3] interacts with 2 human partners:{P08397;P06132}
	Pathogen[sseJ Q9FD10] interacts with 1 human partners:{P06132}
	Pathogen[sipA P0CL52] interacts with 2 human partners:{P08397;P06132}
[Cluster 114]GO:0060027+P	biological_process	[name] convergent extension involved in gastrulation	[def] "The morphogenetic process in which an epithelium narrows along one axis and lengthens in a perpendicular axis usually resulting in the formation of the three primary germ layers, ectoderm, mesoderm and endoderm." [GOC
	Pathogen[sseG O84952] interacts with 2 human partners:{Q9NPJ1;Q96RK4}
	Pathogen[spvB P74846] interacts with 3 human partners:{Q9H1J7;Q9NPJ1;Q96RK4}
	Pathogen[spvC P0A2M9] interacts with 2 human partners:{Q9NPJ1;Q96RK4}
	Pathogen[sspH2 P0CE12] interacts with 2 human partners:{Q9NPJ1;Q96RK4}
	Pathogen[sopE O52623] interacts with 2 human partners:{Q9NPJ1;Q96RK4}
	Pathogen[sopB O30916] interacts with 1 human partners:{Q9NPJ1}
	Pathogen[sopA E1WGZ9] interacts with 2 human partners:{Q9NPJ1;Q96RK4}
	Pathogen[avrA E1WAB0] interacts with 2 human partners:{Q9NPJ1;Q96RK4}
	Pathogen[slrP Q8ZQQ2] interacts with 3 human partners:{Q9H1J7;Q9NPJ1;Q96RK4}
	Pathogen[sipA E1WAC6] interacts with 2 human partners:{Q9NPJ1;Q96RK4}
	Pathogen[sseF O84951] interacts with 2 human partners:{Q9NPJ1;Q96RK4}
	Pathogen[spiC P0CZ04] interacts with 1 human partners:{Q96RK4}
	Pathogen[sspH1 A4D0H6] interacts with 1 human partners:{Q96RK4}
	Pathogen[sipC E1WAC8] interacts with 2 human partners:{Q9NPJ1;Q96RK4}
	Pathogen[sifA Q56061] interacts with 2 human partners:{Q9NPJ1;Q96RK4}
	Pathogen[sipC P0CL47] interacts with 2 human partners:{Q9NPJ1;Q96RK4}
	Pathogen[sseL Q8ZNG2] interacts with 2 human partners:{Q9NPJ1;Q96RK4}
	Pathogen[sopA Q8ZNR3] interacts with 2 human partners:{Q9NPJ1;Q96RK4}
	Pathogen[sseJ Q9FD10] interacts with 2 human partners:{Q9NPJ1;Q96RK4}
	Pathogen[sseI Q8ZQ79] interacts with 1 human partners:{Q96RK4}
	Pathogen[sipA P0CL52] interacts with 2 human partners:{Q9NPJ1;Q96RK4}
[Cluster 115]GO:0070571+P	biological_process	[name] negative regulation of neuron projection regeneration	[def] "Any process that stops, prevents, or reduces the frequency, rate or extent of neuron projection regeneration, the regrowth of neuronal processes such as axons or dendrites following their loss or damage." [GOC
	Pathogen[slrP Q8ZQQ2] interacts with 1 human partners:{Q9NQC3}
[Cluster 116]GO:0010046+P	biological_process	[name] response to mycotoxin	[def] "Any process that results in a change in state or activity of a cell or an organism (in terms of movement, secretion, enzyme production, gene expression, etc.) as a result of a mycotoxin stimulus. A mycotoxin are a toxic chemical substance produced by fungi." [GOC
	Pathogen[sseG O84952] interacts with 1 human partners:{P00966}
	Pathogen[spvB P74846] interacts with 1 human partners:{P00966}
	Pathogen[spvC P0A2M9] interacts with 1 human partners:{P00966}
	Pathogen[sspH2 P0CE12] interacts with 1 human partners:{P00966}
	Pathogen[sopE2 Q7CQD4] interacts with 1 human partners:{P00966}
	Pathogen[sopB O30916] interacts with 1 human partners:{P00966}
	Pathogen[sopA E1WGZ9] interacts with 1 human partners:{P00966}
	Pathogen[avrA E1WAB0] interacts with 1 human partners:{P00966}
	Pathogen[slrP Q8ZQQ2] interacts with 1 human partners:{P00966}
	Pathogen[sptP P74873] interacts with 1 human partners:{P00966}
	Pathogen[sipA E1WAC6] interacts with 1 human partners:{P00966}
	Pathogen[sseF O84951] interacts with 1 human partners:{P00966}
	Pathogen[spiC P0CZ04] interacts with 1 human partners:{P00966}
	Pathogen[pipB2 Q8ZMM8] interacts with 1 human partners:{P00966}
	Pathogen[sspH1 A4D0H6] interacts with 1 human partners:{P00966}
	Pathogen[sipC E1WAC8] interacts with 1 human partners:{P00966}
	Pathogen[sifA Q56061] interacts with 1 human partners:{P00966}
	Pathogen[sipC P0CL47] interacts with 1 human partners:{P00966}
	Pathogen[sseL Q8ZNG2] interacts with 1 human partners:{P00966}
	Pathogen[sopA Q8ZNR3] interacts with 1 human partners:{P00966}
	Pathogen[sseJ Q9FD10] interacts with 1 human partners:{P00966}
	Pathogen[sseI Q8ZQ79] interacts with 1 human partners:{P00966}
	Pathogen[sipA P0CL52] interacts with 1 human partners:{P00966}
[Cluster 117]GO:0000380+P	biological_process	[name] alternative nuclear mRNA splicing, via spliceosome	[def] "The process of generating multiple mRNA molecules from a given set of exons by differential use of exons from the primary transcript(s) to form multiple mature mRNAs that vary in their exon composition." [GOC
	Pathogen[sseG O84952] interacts with 1 human partners:{Q14004}
	Pathogen[spvB P74846] interacts with 1 human partners:{Q14004}
	Pathogen[spvC P0A2M9] interacts with 1 human partners:{Q14004}
	Pathogen[sopE O52623] interacts with 1 human partners:{Q14004}
	Pathogen[sopA E1WGZ9] interacts with 1 human partners:{Q14004}
	Pathogen[avrA E1WAB0] interacts with 1 human partners:{Q14004}
	Pathogen[slrP Q8ZQQ2] interacts with 2 human partners:{P09651;Q14004}
	Pathogen[sipA E1WAC6] interacts with 1 human partners:{Q14004}
	Pathogen[sseF O84951] interacts with 1 human partners:{Q14004}
	Pathogen[spiC P0CZ04] interacts with 1 human partners:{Q14004}
	Pathogen[pipB2 Q8ZMM8] interacts with 1 human partners:{Q14004}
	Pathogen[sipC E1WAC8] interacts with 1 human partners:{Q14004}
	Pathogen[sifA Q56061] interacts with 1 human partners:{Q14004}
	Pathogen[sipC P0CL47] interacts with 1 human partners:{Q14004}
	Pathogen[sseL Q8ZNG2] interacts with 1 human partners:{Q14004}
	Pathogen[sopA Q8ZNR3] interacts with 1 human partners:{Q14004}
	Pathogen[sseJ Q9FD10] interacts with 1 human partners:{Q14004}
	Pathogen[sseI Q8ZQ79] interacts with 1 human partners:{Q14004}
	Pathogen[sipA P0CL52] interacts with 1 human partners:{Q14004}
[Cluster 118]GO:0002725+P	biological_process	[name] negative regulation of T cell cytokine production	[def] "Any process that stops, prevents, or reduces the frequency, rate, or extent of T cell cytokine production." [GOC
	Pathogen[spiC P0CZ04] interacts with 1 human partners:{P47992}
[Cluster 119]GO:2000533+P	biological_process	[name] negative regulation of renal albumin absorption	[def] "Any process that stops, prevents or reduces the frequency, rate or extent of renal albumin absorption." [GOC
	Pathogen[sseG O84952] interacts with 1 human partners:{Q14393}
	Pathogen[spvB P74846] interacts with 1 human partners:{Q14393}
	Pathogen[spvC P0A2M9] interacts with 1 human partners:{Q14393}
	Pathogen[sspH2 P0CE12] interacts with 1 human partners:{Q14393}
	Pathogen[sopE O52623] interacts with 1 human partners:{Q14393}
	Pathogen[sopB O30916] interacts with 1 human partners:{Q14393}
	Pathogen[sopA E1WGZ9] interacts with 1 human partners:{Q14393}
	Pathogen[avrA E1WAB0] interacts with 1 human partners:{Q14393}
	Pathogen[slrP Q8ZQQ2] interacts with 1 human partners:{Q14393}
	Pathogen[sptP P74873] interacts with 1 human partners:{Q14393}
	Pathogen[sipA E1WAC6] interacts with 1 human partners:{Q14393}
	Pathogen[sseF O84951] interacts with 1 human partners:{Q14393}
	Pathogen[spiC P0CZ04] interacts with 1 human partners:{Q14393}
	Pathogen[sspH1 A4D0H6] interacts with 1 human partners:{Q14393}
	Pathogen[sipC E1WAC8] interacts with 1 human partners:{Q14393}
	Pathogen[sifA Q56061] interacts with 1 human partners:{Q14393}
	Pathogen[sipC P0CL47] interacts with 1 human partners:{Q14393}
	Pathogen[sseL Q8ZNG2] interacts with 1 human partners:{Q14393}
	Pathogen[sopA Q8ZNR3] interacts with 1 human partners:{Q14393}
	Pathogen[sseJ Q9FD10] interacts with 1 human partners:{Q14393}
	Pathogen[sseI Q8ZQ79] interacts with 1 human partners:{Q14393}
	Pathogen[sipA P0CL52] interacts with 1 human partners:{Q14393}
[Cluster 120]GO:0000338+P	biological_process	[name] protein deneddylation	[def] "The removal of a ubiquitin-like protein of the NEDD8 type from a protein." [GOC
	Pathogen[sseG O84952] interacts with 1 human partners:{Q92905}
	Pathogen[spvC P0A2M9] interacts with 1 human partners:{Q92905}
	Pathogen[sspH2 P0CE12] interacts with 1 human partners:{Q92905}
	Pathogen[sopE O52623] interacts with 1 human partners:{Q92905}
	Pathogen[sopB O30916] interacts with 1 human partners:{Q92905}
	Pathogen[sopA E1WGZ9] interacts with 1 human partners:{Q92905}
	Pathogen[slrP Q8ZQQ2] interacts with 1 human partners:{Q92905}
	Pathogen[sipA E1WAC6] interacts with 1 human partners:{Q92905}
	Pathogen[sseF O84951] interacts with 1 human partners:{Q92905}
	Pathogen[spiC P0CZ04] interacts with 1 human partners:{Q92905}
	Pathogen[pipB2 Q8ZMM8] interacts with 1 human partners:{Q92905}
	Pathogen[sipC E1WAC8] interacts with 1 human partners:{Q92905}
	Pathogen[sifA Q56061] interacts with 1 human partners:{Q92905}
	Pathogen[sipC P0CL47] interacts with 1 human partners:{Q92905}
	Pathogen[sseL Q8ZNG2] interacts with 1 human partners:{Q92905}
	Pathogen[sopA Q8ZNR3] interacts with 1 human partners:{Q92905}
	Pathogen[sseJ Q9FD10] interacts with 1 human partners:{Q92905}
	Pathogen[sipA P0CL52] interacts with 1 human partners:{Q92905}
[Cluster 121]GO:0008295+P	biological_process	[name] spermidine biosynthetic process	[def] "The chemical reactions and pathways resulting in the formation of spermidine, N-(3-aminopropyl)-1,4-diaminobutane." [GOC
	Pathogen[spvB P74846] interacts with 1 human partners:{P17707}
	Pathogen[spiC P0CZ04] interacts with 1 human partners:{P17707}
	Pathogen[sifA Q56061] interacts with 1 human partners:{P17707}
[Cluster 122]GO:0044345+P	biological_process	[name] stromal-epithelial cell signaling involved in prostate gland development	[def] "The process of transferring information from a stromal cell to an epithelial cell where it is received and interpreted, as part of prostate gland development." [GOC
	Pathogen[spvB P74846] interacts with 1 human partners:{Q8N474}
	Pathogen[sopE O52623] interacts with 1 human partners:{Q8N474}
	Pathogen[slrP Q8ZQQ2] interacts with 1 human partners:{Q8N474}
	Pathogen[spiC P0CZ04] interacts with 1 human partners:{Q8N474}
[Cluster 123]GO:0090260+P	biological_process	[name] negative regulation of retinal ganglion cell axon guidance	[def] "Any process that decreases the frequency, rate, or extent of retinal ganglion cell axon guidance, the process in which the migration of an axon growth cone of a retinal ganglion cell (RGC) is directed to its target in the brain in response to a combination of attractive and repulsive cues." [GOC
	Pathogen[sseG O84952] interacts with 1 human partners:{O94813}
	Pathogen[spvB P74846] interacts with 1 human partners:{O94813}
	Pathogen[spvC P0A2M9] interacts with 1 human partners:{O94813}
	Pathogen[sspH2 P0CE12] interacts with 1 human partners:{O94813}
	Pathogen[sopE O52623] interacts with 1 human partners:{O94813}
	Pathogen[sopE2 Q7CQD4] interacts with 1 human partners:{O94813}
	Pathogen[sopB O30916] interacts with 1 human partners:{O94813}
	Pathogen[sopA E1WGZ9] interacts with 1 human partners:{O94813}
	Pathogen[avrA E1WAB0] interacts with 1 human partners:{O94813}
	Pathogen[slrP Q8ZQQ2] interacts with 1 human partners:{O94813}
	Pathogen[sptP P74873] interacts with 1 human partners:{O94813}
	Pathogen[sipA E1WAC6] interacts with 1 human partners:{O94813}
	Pathogen[sseF O84951] interacts with 1 human partners:{O94813}
	Pathogen[spiC P0CZ04] interacts with 1 human partners:{O94813}
	Pathogen[pipB2 Q8ZMM8] interacts with 1 human partners:{O94813}
	Pathogen[sspH1 A4D0H6] interacts with 1 human partners:{O94813}
	Pathogen[sipC E1WAC8] interacts with 1 human partners:{O94813}
	Pathogen[sifA Q56061] interacts with 1 human partners:{O94813}
	Pathogen[sipC P0CL47] interacts with 1 human partners:{O94813}
	Pathogen[sseL Q8ZNG2] interacts with 1 human partners:{O94813}
	Pathogen[sopA Q8ZNR3] interacts with 1 human partners:{O94813}
	Pathogen[sseJ Q9FD10] interacts with 1 human partners:{O94813}
	Pathogen[sseI Q8ZQ79] interacts with 1 human partners:{O94813}
	Pathogen[sipA P0CL52] interacts with 1 human partners:{O94813}
[Cluster 124]GO:2000344+P	biological_process	[name] positive regulation of acrosome reaction	[def] "Any process that activates or increases the frequency, rate or extent of the acrosome reaction." [GOC
	Pathogen[sopE O52623] interacts with 1 human partners:{Q9NQ66}
	Pathogen[slrP Q8ZQQ2] interacts with 1 human partners:{Q9NQ66}
	Pathogen[sifA Q56061] interacts with 1 human partners:{Q9NQ66}
[Cluster 125]GO:0002084+P	biological_process	[name] protein depalmitoylation	[def] "The removal of palymitoyl groups from a lipoprotein." [GOC
	Pathogen[spvB P74846] interacts with 1 human partners:{P50897}
	Pathogen[slrP Q8ZQQ2] interacts with 1 human partners:{P50897}
	Pathogen[spiC P0CZ04] interacts with 1 human partners:{P50897}
	Pathogen[sspH1 A4D0H6] interacts with 1 human partners:{P50897}
	Pathogen[sifA Q56061] interacts with 1 human partners:{P50897}
[Cluster 126]GO:0033540+P	biological_process	[name] fatty acid beta-oxidation using acyl-CoA oxidase	[def] "A fatty acid beta-oxidation pathway in which the initial step, which converts an acyl-CoA to a trans-2-enoyl-CoA, is catalyzed by acyl-CoA oxidase_ the electrons removed by oxidation pass directly to oxygen and produce hydrogen peroxide, which is cleaved by peroxisomal catalases. Fatty acid beta-oxidation begins with the addition of coenzyme A to a fatty acid, and ends when only two or three carbons remain (as acetyl-CoA or propionyl-CoA respectively)." [GOC
	Pathogen[sseG O84952] interacts with 1 human partners:{P33897}
	Pathogen[spvC P0A2M9] interacts with 1 human partners:{P33897}
	Pathogen[sopA E1WGZ9] interacts with 1 human partners:{P33897}
	Pathogen[slrP Q8ZQQ2] interacts with 1 human partners:{P33897}
	Pathogen[sipA E1WAC6] interacts with 1 human partners:{P33897}
	Pathogen[sseF O84951] interacts with 1 human partners:{P33897}
	Pathogen[spiC P0CZ04] interacts with 1 human partners:{P33897}
	Pathogen[sspH1 A4D0H6] interacts with 1 human partners:{P33897}
	Pathogen[sopA Q8ZNR3] interacts with 1 human partners:{P33897}
	Pathogen[sipA P0CL52] interacts with 1 human partners:{P33897}
[Cluster 127]GO:2000138+P	biological_process	[name] positive regulation of cell proliferation involved in heart morphogenesis	[def] "Any process that activates or increases the frequency, rate or extent of cell proliferation involved in heart morphogenesis." [GOC
	Pathogen[slrP Q8ZQQ2] interacts with 1 human partners:{O95393}
	Pathogen[spiC P0CZ04] interacts with 1 human partners:{P48436}
[Cluster 128]GO:0046898+P	biological_process	[name] response to cycloheximide	[def] "Any process that results in a change in state or activity of a cell or an organism (in terms of movement, secretion, enzyme production, gene expression, etc.) as a result of a cycloheximide stimulus. Cycloheximide (actidione) is an antibiotic produced by some Streptomyces species which interferes with protein synthesis in eukaryotes." [CHEBI
	Pathogen[sseG O84952] interacts with 2 human partners:{Q07817;P10912}
	Pathogen[spvB P74846] interacts with 1 human partners:{P10912}
	Pathogen[spvC P0A2M9] interacts with 2 human partners:{Q07817;P10912}
	Pathogen[sopE O52623] interacts with 1 human partners:{P10912}
	Pathogen[sopA E1WGZ9] interacts with 2 human partners:{Q07817;P10912}
	Pathogen[slrP Q8ZQQ2] interacts with 3 human partners:{P32320;Q07817;P10912}
	Pathogen[sipA E1WAC6] interacts with 2 human partners:{Q07817;P10912}
	Pathogen[sseF O84951] interacts with 2 human partners:{Q07817;P10912}
	Pathogen[spiC P0CZ04] interacts with 1 human partners:{P10912}
	Pathogen[sspH1 A4D0H6] interacts with 1 human partners:{Q07817}
	Pathogen[sipC E1WAC8] interacts with 2 human partners:{Q07817;P10912}
	Pathogen[sifA Q56061] interacts with 3 human partners:{P32320;Q07817;P10912}
	Pathogen[sipC P0CL47] interacts with 2 human partners:{Q07817;P10912}
	Pathogen[sseL Q8ZNG2] interacts with 2 human partners:{Q07817;P10912}
	Pathogen[sipB Q56134] interacts with 2 human partners:{Q07817;P10912}
	Pathogen[sopA Q8ZNR3] interacts with 2 human partners:{Q07817;P10912}
	Pathogen[sipA P0CL52] interacts with 2 human partners:{Q07817;P10912}
[Cluster 129]GO:0061015+P	biological_process	[name] snRNA import into nucleus	[def] "The directed movement of snRNA, small nuclear ribonucleic acid into the nucleus." [GOC
	Pathogen[slrP Q8ZQQ2] interacts with 1 human partners:{O95149}
[Cluster 130]GO:0001916+P	biological_process	[name] positive regulation of T cell mediated cytotoxicity	[def] "Any process that activates or increases the frequency, rate or extent of T cell mediated cytotoxicity." [GOC
	Pathogen[slrP Q8ZQQ2] interacts with 1 human partners:{P29460}
	Pathogen[spiC P0CZ04] interacts with 1 human partners:{P47992}
[Cluster 131]GO:0007218+P	biological_process	[name] neuropeptide signaling pathway	[def] "The series of molecular signals generated as a consequence of a peptide neurotransmitter binding to a cell surface receptor." [GOC
	Pathogen[sseG O84952] interacts with 4 human partners:{P41143;P30874;P98161;Q969F8}
	Pathogen[spvB P74846] interacts with 6 human partners:{Q14246;Q9UHX3;Q86SQ3;P48960;Q969F8;P07492}
	Pathogen[spvC P0A2M9] interacts with 4 human partners:{P41143;P30874;P98161;Q969F8}
	Pathogen[sspH2 P0CE12] interacts with 4 human partners:{Q14246;Q9UHX3;P48960;Q99523}
	Pathogen[sopE O52623] interacts with 4 human partners:{Q14246;Q9UHX3;Q86SQ3;P48960}
	Pathogen[sopB O30916] interacts with 1 human partners:{P98161}
	Pathogen[sopA E1WGZ9] interacts with 4 human partners:{P41143;P30874;P98161;Q969F8}
	Pathogen[slrP Q8ZQQ2] interacts with 12 human partners:{Q14246;P41143;Q9UHX3;P30874;Q8IZP9;Q9BY15;Q86SQ3;P48960;Q9HBW9;Q99523;P01303;Q7Z442}
	Pathogen[sptP P74873] interacts with 3 human partners:{P41143;P30874;Q969F8}
	Pathogen[sipA E1WAC6] interacts with 4 human partners:{P41143;P30874;P98161;Q969F8}
	Pathogen[sseF O84951] interacts with 4 human partners:{P41143;P30874;P98161;Q969F8}
	Pathogen[spiC P0CZ04] interacts with 13 human partners:{Q14246;Q99705;P41143;Q9UHX3;P30874;P49683;Q9BY15;P48960;Q9HBW9;Q969F8;P07492;P83859;P30872}
	Pathogen[sspH1 A4D0H6] interacts with 3 human partners:{P41143;P30874;Q969F8}
	Pathogen[sipC E1WAC8] interacts with 1 human partners:{P98161}
	Pathogen[sifA Q56061] interacts with 5 human partners:{Q14246;Q9UHX3;P98161;P48960;P07492}
	Pathogen[sipC P0CL47] interacts with 1 human partners:{P98161}
	Pathogen[sseL Q8ZNG2] interacts with 1 human partners:{P98161}
	Pathogen[sipB Q56134] interacts with 5 human partners:{Q14246;Q9UHX3;Q86SQ3;P98161;P48960}
	Pathogen[sopA Q8ZNR3] interacts with 4 human partners:{P41143;P30874;P98161;Q969F8}
	Pathogen[sseJ Q9FD10] interacts with 3 human partners:{Q14246;Q9UHX3;P48960}
	Pathogen[sipA P0CL52] interacts with 4 human partners:{P41143;P30874;P98161;Q969F8}
[Cluster 132]GO:0006434+P	biological_process	[name] seryl-tRNA aminoacylation	[def] "The process of coupling serine to seryl-tRNA, catalyzed by seryl-tRNA synthetase. In tRNA aminoacylation, the amino acid is first activated by linkage to AMP and then transferred to either the 2'- or the 3'-hydroxyl group of the 3'-adenosine residue of the tRNA." [GOC
	Pathogen[sseG O84952] interacts with 2 human partners:{P49591;P12270}
	Pathogen[spvB P74846] interacts with 1 human partners:{P49591}
	Pathogen[spvC P0A2M9] interacts with 2 human partners:{P49591;P12270}
	Pathogen[sspH2 P0CE12] interacts with 1 human partners:{P12270}
	Pathogen[sopE O52623] interacts with 1 human partners:{P12270}
	Pathogen[sopB O30916] interacts with 2 human partners:{P49591;P12270}
	Pathogen[sopA E1WGZ9] interacts with 2 human partners:{P49591;P12270}
	Pathogen[avrA E1WAB0] interacts with 1 human partners:{P12270}
	Pathogen[slrP Q8ZQQ2] interacts with 2 human partners:{P49591;P12270}
	Pathogen[sipA E1WAC6] interacts with 2 human partners:{P49591;P12270}
	Pathogen[sseF O84951] interacts with 2 human partners:{P49591;P12270}
	Pathogen[spiC P0CZ04] interacts with 2 human partners:{P49591;P12270}
	Pathogen[pipB2 Q8ZMM8] interacts with 1 human partners:{P12270}
	Pathogen[sspH1 A4D0H6] interacts with 2 human partners:{P49591;P12270}
	Pathogen[sipC E1WAC8] interacts with 1 human partners:{P12270}
	Pathogen[sifA Q56061] interacts with 3 human partners:{P49591;Q9NP81;P12270}
	Pathogen[sipC P0CL47] interacts with 1 human partners:{P12270}
	Pathogen[sseL Q8ZNG2] interacts with 1 human partners:{P12270}
	Pathogen[sopA Q8ZNR3] interacts with 2 human partners:{P49591;P12270}
	Pathogen[sseJ Q9FD10] interacts with 2 human partners:{P49591;P12270}
	Pathogen[sseI Q8ZQ79] interacts with 1 human partners:{P12270}
	Pathogen[sipA P0CL52] interacts with 2 human partners:{P49591;P12270}
[Cluster 133]GO:2000080+P	biological_process	[name] negative regulation of canonical Wnt receptor signaling pathway involved in controlling type B pancreatic cell proliferation	[def] "Any process that stops, prevents, or reduces the frequency, rate or extent of canonical Wnt receptor signaling pathway modulating the rate or frequency of pancreatic B cell proliferation." [GOC
	Pathogen[spvB P74846] interacts with 1 human partners:{Q8N474}
	Pathogen[sopE O52623] interacts with 1 human partners:{Q8N474}
	Pathogen[slrP Q8ZQQ2] interacts with 1 human partners:{Q8N474}
	Pathogen[spiC P0CZ04] interacts with 1 human partners:{Q8N474}
[Cluster 134]GO:0002793+P	biological_process	[name] positive regulation of peptide secretion	[def] "Any process that activates or increases the frequency, rate, or extent of peptide secretion." [GOC
	Pathogen[sseG O84952] interacts with 1 human partners:{P30542}
	Pathogen[spvB P74846] interacts with 1 human partners:{P30542}
	Pathogen[spvC P0A2M9] interacts with 1 human partners:{P30542}
	Pathogen[sopA E1WGZ9] interacts with 1 human partners:{P30542}
	Pathogen[sipA E1WAC6] interacts with 1 human partners:{P30542}
	Pathogen[sseF O84951] interacts with 1 human partners:{P30542}
	Pathogen[spiC P0CZ04] interacts with 1 human partners:{P30542}
	Pathogen[sspH1 A4D0H6] interacts with 1 human partners:{P30542}
	Pathogen[sopA Q8ZNR3] interacts with 1 human partners:{P30542}
	Pathogen[sipA P0CL52] interacts with 1 human partners:{P30542}
[Cluster 135]GO:0003171+P	biological_process	[name] atrioventricular valve development	[def] "The progression of the atrioventricular valve over time, from its formation to the mature structure." [GOC
	Pathogen[sseG O84952] interacts with 1 human partners:{Q99697}
	Pathogen[sopA E1WGZ9] interacts with 1 human partners:{Q99697}
	Pathogen[slrP Q8ZQQ2] interacts with 1 human partners:{Q99697}
	Pathogen[sipA E1WAC6] interacts with 1 human partners:{Q99697}
	Pathogen[sseF O84951] interacts with 1 human partners:{Q99697}
	Pathogen[spiC P0CZ04] interacts with 1 human partners:{Q99697}
	Pathogen[sifA Q56061] interacts with 1 human partners:{Q99697}
	Pathogen[sopA Q8ZNR3] interacts with 1 human partners:{Q99697}
	Pathogen[sipA P0CL52] interacts with 1 human partners:{Q99697}
[Cluster 136]GO:0042744+P	biological_process	[name] hydrogen peroxide catabolic process	[def] "The chemical reactions and pathways resulting in the breakdown of hydrogen peroxide (H2O2)." [GOC
	Pathogen[sseG O84952] interacts with 2 human partners:{P30041;P30048}
	Pathogen[spvB P74846] interacts with 3 human partners:{P68871;P69905;P30041}
	Pathogen[spvC P0A2M9] interacts with 2 human partners:{P30041;P30048}
	Pathogen[sspH2 P0CE12] interacts with 2 human partners:{P22079;P30041}
	Pathogen[sopE O52623] interacts with 3 human partners:{P30041;P07202;P07203}
	Pathogen[sopB O30916] interacts with 1 human partners:{P30041}
	Pathogen[sopA E1WGZ9] interacts with 2 human partners:{P30041;P30048}
	Pathogen[avrA E1WAB0] interacts with 1 human partners:{P30041}
	Pathogen[slrP Q8ZQQ2] interacts with 9 human partners:{P22079;P68871;P05164;P69905;P11678;P30041;Q16881;P07202;P07203}
	Pathogen[sptP P74873] interacts with 1 human partners:{P30041}
	Pathogen[sipA E1WAC6] interacts with 2 human partners:{P30041;P30048}
	Pathogen[sseF O84951] interacts with 2 human partners:{P30041;P30048}
	Pathogen[spiC P0CZ04] interacts with 4 human partners:{P68871;P69905;P30041;P30048}
	Pathogen[sspH1 A4D0H6] interacts with 1 human partners:{P30041}
	Pathogen[sipC E1WAC8] interacts with 1 human partners:{P30041}
	Pathogen[sifA Q56061] interacts with 4 human partners:{P68871;P69905;P30041;Q16881}
	Pathogen[sipC P0CL47] interacts with 1 human partners:{P30041}
	Pathogen[sseL Q8ZNG2] interacts with 1 human partners:{P30041}
	Pathogen[sopA Q8ZNR3] interacts with 2 human partners:{P30041;P30048}
	Pathogen[sseJ Q9FD10] interacts with 2 human partners:{P30041;Q16881}
	Pathogen[sseI Q8ZQ79] interacts with 1 human partners:{P30041}
	Pathogen[sipA P0CL52] interacts with 2 human partners:{P30041;P30048}
[Cluster 137]GO:0042095+P	biological_process	[name] interferon-gamma biosynthetic process	[def] "The chemical reactions and pathways resulting in the formation of interferon-gamma." [GOC
	Pathogen[sseG O84952] interacts with 1 human partners:{Q14116}
	Pathogen[sopA E1WGZ9] interacts with 1 human partners:{Q14116}
	Pathogen[slrP Q8ZQQ2] interacts with 2 human partners:{Q14116;P29460}
	Pathogen[sipA E1WAC6] interacts with 1 human partners:{Q14116}
	Pathogen[sseF O84951] interacts with 1 human partners:{Q14116}
	Pathogen[spiC P0CZ04] interacts with 1 human partners:{Q14116}
	Pathogen[sifA Q56061] interacts with 1 human partners:{Q14116}
	Pathogen[sopA Q8ZNR3] interacts with 1 human partners:{Q14116}
	Pathogen[sipA P0CL52] interacts with 1 human partners:{Q14116}
[Cluster 138]GO:0006559+P	biological_process	[name] L-phenylalanine catabolic process	[def] "The chemical reactions and pathways resulting in the breakdown of phenylalanine, 2-amino-3-phenylpropanoic acid." [GOC
	Pathogen[sseG O84952] interacts with 3 human partners:{Q16773;P09417;P61457}
	Pathogen[spvB P74846] interacts with 1 human partners:{P61457}
	Pathogen[sspH2 P0CE12] interacts with 1 human partners:{P61457}
	Pathogen[sopA E1WGZ9] interacts with 3 human partners:{Q16773;P09417;P61457}
	Pathogen[avrA E1WAB0] interacts with 1 human partners:{P61457}
	Pathogen[slrP Q8ZQQ2] interacts with 4 human partners:{Q16773;O43708;P09417;P61457}
	Pathogen[sptP P74873] interacts with 1 human partners:{P61457}
	Pathogen[sipA E1WAC6] interacts with 3 human partners:{Q16773;P09417;P61457}
	Pathogen[sseF O84951] interacts with 3 human partners:{Q16773;P09417;P61457}
	Pathogen[spiC P0CZ04] interacts with 3 human partners:{Q16773;P09417;P61457}
	Pathogen[sspH1 A4D0H6] interacts with 1 human partners:{P09417}
	Pathogen[sifA Q56061] interacts with 2 human partners:{Q16773;P09417}
	Pathogen[sopA Q8ZNR3] interacts with 3 human partners:{Q16773;P09417;P61457}
	Pathogen[sseJ Q9FD10] interacts with 1 human partners:{P61457}
	Pathogen[sipA P0CL52] interacts with 3 human partners:{Q16773;P09417;P61457}
[Cluster 139]GO:0060169+P	biological_process	[name] negative regulation of adenosine receptor signaling pathway	[def] "Any process that stops, prevents, or reduces the frequency, rate or extent of the adenosine receptor signaling pathway. The adenosine receptor pathway is the series of molecular signals generated as a consequence of an adenosine receptor binding to one of its physiological ligands." [GOC
	Pathogen[slrP Q8ZQQ2] interacts with 1 human partners:{P00813}
[Cluster 140]GO:0010510+P	biological_process	[name] regulation of acetyl-CoA biosynthetic process from pyruvate	[def] "Any process that modulates the frequency, rate or extent of the chemical reactions and pathways resulting in the formation of acetyl-CoA from pyruvate." [GOC
	Pathogen[slrP Q8ZQQ2] interacts with 1 human partners:{Q15119}
[Cluster 141]GO:0046717+P	biological_process	[name] acid secretion	[def] "The controlled release of acid by a cell or group of cells." [GOC
	Pathogen[spiC P0CZ04] interacts with 2 human partners:{P14416;P35462}
[Cluster 142]GO:0046534+P	biological_process	[name] positive regulation of photoreceptor cell differentiation	[def] "Any process that activates or increases the frequency, rate or extent of photoreceptor cell differentiation. An example of this process is found in Drosophila melanogaster." [GOC
	Pathogen[slrP Q8ZQQ2] interacts with 1 human partners:{Q15465}
[Cluster 143]GO:0006617+P	biological_process	[name] SRP-dependent cotranslational protein targeting to membrane, signal sequence recognition	[def] "The process in which SRP binds to the signal peptide in a nascent protein, causing protein elongation to pause, during cotranslational membrane targeting." [ISBN
	Pathogen[slrP Q8ZQQ2] interacts with 1 human partners:{P61011}
[Cluster 144]GO:0030970+P	biological_process	[name] retrograde protein transport, ER to cytosol	[def] "The directed movement of unfolded or misfolded proteins from the endoplasmic reticulum to the cytosol through the translocon." [PMID
	Pathogen[sseG O84952] interacts with 1 human partners:{P55072}
	Pathogen[spvB P74846] interacts with 1 human partners:{P55072}
	Pathogen[spvC P0A2M9] interacts with 1 human partners:{P55072}
	Pathogen[sspH2 P0CE12] interacts with 1 human partners:{P55072}
	Pathogen[sopE O52623] interacts with 1 human partners:{P55072}
	Pathogen[sopE2 Q7CQD4] interacts with 1 human partners:{P55072}
	Pathogen[sopB O30916] interacts with 1 human partners:{P55072}
	Pathogen[sopA E1WGZ9] interacts with 1 human partners:{P55072}
	Pathogen[avrA E1WAB0] interacts with 1 human partners:{P55072}
	Pathogen[slrP Q8ZQQ2] interacts with 1 human partners:{P55072}
	Pathogen[sipA E1WAC6] interacts with 1 human partners:{P55072}
	Pathogen[sseF O84951] interacts with 1 human partners:{P55072}
	Pathogen[spiC P0CZ04] interacts with 1 human partners:{P55072}
	Pathogen[pipB2 Q8ZMM8] interacts with 1 human partners:{P55072}
	Pathogen[sspH1 A4D0H6] interacts with 1 human partners:{P55072}
	Pathogen[sipC E1WAC8] interacts with 1 human partners:{P55072}
	Pathogen[sifA Q56061] interacts with 1 human partners:{P55072}
	Pathogen[sipC P0CL47] interacts with 1 human partners:{P55072}
	Pathogen[sseL Q8ZNG2] interacts with 1 human partners:{P55072}
	Pathogen[sipB Q56134] interacts with 1 human partners:{P55072}
	Pathogen[sopA Q8ZNR3] interacts with 1 human partners:{P55072}
	Pathogen[sseJ Q9FD10] interacts with 1 human partners:{P55072}
	Pathogen[sseI Q8ZQ79] interacts with 1 human partners:{P55072}
	Pathogen[sipA P0CL52] interacts with 1 human partners:{P55072}
[Cluster 145]GO:0071279+P	biological_process	[name] cellular response to cobalt ion	[def] "Any process that results in a change in state or activity of a cell (in terms of movement, secretion, enzyme production, gene expression, etc.) as a result of a cobalt ion stimulus." [GOC
	Pathogen[slrP Q8ZQQ2] interacts with 1 human partners:{Q12983}
[Cluster 146]GO:0006572+P	biological_process	[name] tyrosine catabolic process	[def] "The chemical reactions and pathways resulting in the breakdown of tyrosine, an aromatic amino acid, 2-amino-3-(4-hydroxyphenyl)propanoic acid." [GOC
	Pathogen[slrP Q8ZQQ2] interacts with 1 human partners:{O43708}
[Cluster 147]GO:0046010+P	biological_process	[name] positive regulation of circadian sleep/wake cycle, non-REM sleep	[def] "Any process that activates or increases the duration or quality of non-rapid eye movement (NREM) sleep." [GOC
	Pathogen[sseG O84952] interacts with 1 human partners:{P29466}
	Pathogen[spvB P74846] interacts with 1 human partners:{P29466}
	Pathogen[spvC P0A2M9] interacts with 1 human partners:{P29466}
	Pathogen[sspH2 P0CE12] interacts with 1 human partners:{P29466}
	Pathogen[sopE O52623] interacts with 1 human partners:{P29466}
	Pathogen[sopE2 Q7CQD4] interacts with 1 human partners:{P29466}
	Pathogen[sopB O30916] interacts with 1 human partners:{P29466}
	Pathogen[sopA E1WGZ9] interacts with 1 human partners:{P29466}
	Pathogen[avrA E1WAB0] interacts with 1 human partners:{P29466}
	Pathogen[slrP Q8ZQQ2] interacts with 2 human partners:{P29466;Q9UBU3}
	Pathogen[sptP P74873] interacts with 1 human partners:{P29466}
	Pathogen[sipA E1WAC6] interacts with 1 human partners:{P29466}
	Pathogen[sseF O84951] interacts with 1 human partners:{P29466}
	Pathogen[spiC P0CZ04] interacts with 1 human partners:{P29466}
	Pathogen[pipB2 Q8ZMM8] interacts with 1 human partners:{P29466}
	Pathogen[sspH1 A4D0H6] interacts with 1 human partners:{P29466}
	Pathogen[sipC E1WAC8] interacts with 1 human partners:{P29466}
	Pathogen[sifA Q56061] interacts with 1 human partners:{P29466}
	Pathogen[sipC P0CL47] interacts with 1 human partners:{P29466}
	Pathogen[sseL Q8ZNG2] interacts with 1 human partners:{P29466}
	Pathogen[sopA Q8ZNR3] interacts with 1 human partners:{P29466}
	Pathogen[sseJ Q9FD10] interacts with 1 human partners:{P29466}
	Pathogen[sseI Q8ZQ79] interacts with 1 human partners:{P29466}
	Pathogen[sipA P0CL52] interacts with 1 human partners:{P29466}
[Cluster 148]GO:0022613+P	biological_process	[name] ribonucleoprotein complex biogenesis	[def] "A cellular process that results in the biosynthesis of constituent macromolecules, assembly, and arrangement of constituent parts of a complex containing RNA and proteins. Includes the biosynthesis of the constituent RNA and protein molecules, and those macromolecular modifications that are involved in synthesis or assembly of the ribonucleoprotein complex." [GOC
	Pathogen[slrP Q8ZQQ2] interacts with 1 human partners:{Q96RS0}
[Cluster 149]GO:0043308+P	biological_process	[name] eosinophil degranulation	[def] "The regulated exocytosis of secretory granules containing preformed mediators such as major basic protein, eosinophil peroxidase, and eosinophil cationic protein by an eosinophil." [ISBN
	Pathogen[sseG O84952] interacts with 1 human partners:{P10147}
	Pathogen[spvB P74846] interacts with 1 human partners:{P10147}
	Pathogen[spvC P0A2M9] interacts with 1 human partners:{P10147}
	Pathogen[sspH2 P0CE12] interacts with 1 human partners:{P10147}
	Pathogen[sopE O52623] interacts with 1 human partners:{P10147}
	Pathogen[sopB O30916] interacts with 1 human partners:{P10147}
	Pathogen[sopA E1WGZ9] interacts with 1 human partners:{P10147}
	Pathogen[avrA E1WAB0] interacts with 1 human partners:{P10147}
	Pathogen[slrP Q8ZQQ2] interacts with 2 human partners:{P51809;P10147}
	Pathogen[sptP P74873] interacts with 1 human partners:{P10147}
	Pathogen[sipA E1WAC6] interacts with 1 human partners:{P10147}
	Pathogen[sseF O84951] interacts with 1 human partners:{P10147}
	Pathogen[spiC P0CZ04] interacts with 1 human partners:{P10147}
	Pathogen[pipB2 Q8ZMM8] interacts with 1 human partners:{P10147}
	Pathogen[sspH1 A4D0H6] interacts with 1 human partners:{P10147}
	Pathogen[sipC E1WAC8] interacts with 1 human partners:{P10147}
	Pathogen[sifA Q56061] interacts with 1 human partners:{P10147}
	Pathogen[sipC P0CL47] interacts with 1 human partners:{P10147}
	Pathogen[sseL Q8ZNG2] interacts with 1 human partners:{P10147}
	Pathogen[sipB Q56134] interacts with 1 human partners:{P10147}
	Pathogen[sopA Q8ZNR3] interacts with 1 human partners:{P10147}
	Pathogen[sseJ Q9FD10] interacts with 1 human partners:{P10147}
	Pathogen[sseI Q8ZQ79] interacts with 1 human partners:{P10147}
	Pathogen[sipA P0CL52] interacts with 1 human partners:{P10147}
[Cluster 150]GO:0060561+P	biological_process	[name] apoptosis involved in morphogenesis	[def] "The process of apoptosis that contributes to the shaping of an anatomical structure." [GOC
	Pathogen[sseG O84952] interacts with 1 human partners:{P02511}
	Pathogen[spvB P74846] interacts with 1 human partners:{P02511}
	Pathogen[sspH2 P0CE12] interacts with 1 human partners:{P02511}
	Pathogen[sopA E1WGZ9] interacts with 2 human partners:{P02511;Q14160}
	Pathogen[avrA E1WAB0] interacts with 1 human partners:{P02511}
	Pathogen[slrP Q8ZQQ2] interacts with 5 human partners:{Q13467;P02511;Q9UJU2;P02489;Q14160}
	Pathogen[sipA E1WAC6] interacts with 1 human partners:{P02511}
	Pathogen[sseF O84951] interacts with 1 human partners:{P02511}
	Pathogen[spiC P0CZ04] interacts with 1 human partners:{P02511}
	Pathogen[pipB2 Q8ZMM8] interacts with 1 human partners:{P02511}
	Pathogen[sifA Q56061] interacts with 1 human partners:{P02511}
	Pathogen[sseL Q8ZNG2] interacts with 1 human partners:{P02511}
	Pathogen[sopA Q8ZNR3] interacts with 2 human partners:{P02511;Q14160}
	Pathogen[sseJ Q9FD10] interacts with 1 human partners:{P02511}
	Pathogen[sseI Q8ZQ79] interacts with 1 human partners:{P02511}
	Pathogen[sipA P0CL52] interacts with 1 human partners:{P02511}
[Cluster 151]GO:0006678+P	biological_process	[name] glucosylceramide metabolic process	[def] "The chemical reactions and pathways involving glucosylceramides, any compound formed by the replacement of the glycosidic hydroxyl group of a cyclic form of glucose by a ceramide group. They are neutral glycolipids containing equimolar amounts of fatty acid, glucose, and sphingosine or a sphingosine derivative." [CHEBI
	Pathogen[slrP Q8ZQQ2] interacts with 1 human partners:{Q13286}
[Cluster 152]GO:0061053+P	biological_process	[name] somite development	[def] "The progression of a somite from its initial formation to the mature structure. Somites are mesodermal clusters that are arranged segmentally along the anterior posterior axis of an embryo." [GOC
	Pathogen[slrP Q8ZQQ2] interacts with 5 human partners:{Q13635;P35716;Q92765;Q99835;Q15465}
[Cluster 153]GO:0060375+P	biological_process	[name] regulation of mast cell differentiation	[def] "Any process that modulates the rate, frequency or extent of mast cell differentiation, the process in which a relatively unspecialized myeloid precursor cell acquires the specialized features of a mast cell. A mast cell is a cell that is found in almost all tissues containing numerous basophilic granules and capable of releasing large amounts of histamine and heparin upon activation." [GOC
	Pathogen[sopA E1WGZ9] interacts with 1 human partners:{P17542}
	Pathogen[slrP Q8ZQQ2] interacts with 1 human partners:{P17542}
	Pathogen[spiC P0CZ04] interacts with 1 human partners:{P17542}
	Pathogen[sopA Q8ZNR3] interacts with 1 human partners:{P17542}
[Cluster 154]GO:0032469+P	biological_process	[name] endoplasmic reticulum calcium ion homeostasis	[def] "Any process involved in the maintenance of an internal steady state of calcium ions within the endoplasmic reticulum of a cell or between the endoplasmic reticulum and its surroundings." [GOC
	Pathogen[sseG O84952] interacts with 1 human partners:{P10415}
	Pathogen[spvC P0A2M9] interacts with 1 human partners:{P10415}
	Pathogen[sopA E1WGZ9] interacts with 1 human partners:{P10415}
	Pathogen[slrP Q8ZQQ2] interacts with 2 human partners:{P29590;P10415}
	Pathogen[sptP P74873] interacts with 1 human partners:{P10415}
	Pathogen[sipA E1WAC6] interacts with 1 human partners:{P10415}
	Pathogen[sseF O84951] interacts with 1 human partners:{P10415}
	Pathogen[sspH1 A4D0H6] interacts with 1 human partners:{P10415}
	Pathogen[sipC E1WAC8] interacts with 1 human partners:{P10415}
	Pathogen[sifA Q56061] interacts with 1 human partners:{P10415}
	Pathogen[sipC P0CL47] interacts with 1 human partners:{P10415}
	Pathogen[sseL Q8ZNG2] interacts with 1 human partners:{P10415}
	Pathogen[sopA Q8ZNR3] interacts with 1 human partners:{P10415}
	Pathogen[sipA P0CL52] interacts with 1 human partners:{P10415}
[Cluster 155]GO:0009249+P	biological_process	[name] protein lipoylation	[def] "The addition of a lipoyl group to an amino acid residue in a protein." [GOC
	Pathogen[sseG O84952] interacts with 1 human partners:{O60551}
	Pathogen[sopA E1WGZ9] interacts with 1 human partners:{O60551}
	Pathogen[slrP Q8ZQQ2] interacts with 2 human partners:{O60551;P30419}
	Pathogen[sipA E1WAC6] interacts with 1 human partners:{O60551}
	Pathogen[sseF O84951] interacts with 1 human partners:{O60551}
	Pathogen[spiC P0CZ04] interacts with 1 human partners:{O60551}
	Pathogen[sifA Q56061] interacts with 1 human partners:{O60551}
	Pathogen[sipB Q56134] interacts with 1 human partners:{O60551}
	Pathogen[sopA Q8ZNR3] interacts with 1 human partners:{O60551}
	Pathogen[sipA P0CL52] interacts with 1 human partners:{O60551}
[Cluster 156]GO:0051414+P	biological_process	[name] response to cortisol stimulus	[def] "Any process that results in a change in state or activity of a cell or an organism (in terms of movement, secretion, enzyme production, gene expression, etc.) as a result of a cortisol stimulus. Cortisol is the major natural glucocorticoid synthesized in the zona fasciculata of the adrenal cortex_ it affects the metabolism of glucose, protein, and fats and has appreciable mineralocorticoid activity. It also regulates the immune system and affects many other functions." [ISBN
	Pathogen[sseG O84952] interacts with 1 human partners:{O94813}
	Pathogen[spvB P74846] interacts with 1 human partners:{O94813}
	Pathogen[spvC P0A2M9] interacts with 1 human partners:{O94813}
	Pathogen[sspH2 P0CE12] interacts with 1 human partners:{O94813}
	Pathogen[sopE O52623] interacts with 1 human partners:{O94813}
	Pathogen[sopE2 Q7CQD4] interacts with 1 human partners:{O94813}
	Pathogen[sopB O30916] interacts with 1 human partners:{O94813}
	Pathogen[sopA E1WGZ9] interacts with 1 human partners:{O94813}
	Pathogen[avrA E1WAB0] interacts with 1 human partners:{O94813}
	Pathogen[slrP Q8ZQQ2] interacts with 2 human partners:{O75094;O94813}
	Pathogen[sptP P74873] interacts with 1 human partners:{O94813}
	Pathogen[sipA E1WAC6] interacts with 1 human partners:{O94813}
	Pathogen[sseF O84951] interacts with 1 human partners:{O94813}
	Pathogen[spiC P0CZ04] interacts with 1 human partners:{O94813}
	Pathogen[pipB2 Q8ZMM8] interacts with 1 human partners:{O94813}
	Pathogen[sspH1 A4D0H6] interacts with 1 human partners:{O94813}
	Pathogen[sipC E1WAC8] interacts with 1 human partners:{O94813}
	Pathogen[sifA Q56061] interacts with 1 human partners:{O94813}
	Pathogen[sipC P0CL47] interacts with 1 human partners:{O94813}
	Pathogen[sseL Q8ZNG2] interacts with 1 human partners:{O94813}
	Pathogen[sopA Q8ZNR3] interacts with 1 human partners:{O94813}
	Pathogen[sseJ Q9FD10] interacts with 1 human partners:{O94813}
	Pathogen[sseI Q8ZQ79] interacts with 1 human partners:{O94813}
	Pathogen[sipA P0CL52] interacts with 1 human partners:{O94813}
[Cluster 157]GO:0090195+P	biological_process	[name] chemokine secretion	[def] "The regulated release of chemokines from a cell or group of cells." [GOC
	Pathogen[sseG O84952] interacts with 1 human partners:{P55085}
	Pathogen[spvC P0A2M9] interacts with 1 human partners:{P55085}
	Pathogen[sopA E1WGZ9] interacts with 1 human partners:{P55085}
	Pathogen[sptP P74873] interacts with 1 human partners:{P55085}
	Pathogen[sipA E1WAC6] interacts with 1 human partners:{P55085}
	Pathogen[sseF O84951] interacts with 1 human partners:{P55085}
	Pathogen[spiC P0CZ04] interacts with 1 human partners:{P55085}
	Pathogen[sspH1 A4D0H6] interacts with 1 human partners:{P55085}
	Pathogen[sopA Q8ZNR3] interacts with 1 human partners:{P55085}
	Pathogen[sipA P0CL52] interacts with 1 human partners:{P55085}
[Cluster 158]GO:0010535+P	biological_process	[name] positive regulation of activation of JAK2 kinase activity	[def] "Any process that increase the frequency or rate of activation of JAK2 protein. The activation of JAK2 protein is the process of introducing a phosphate group to a tyrosine residue of a JAK2 (Janus Activated Kinase 2) protein, thereby activating it." [GOC
	Pathogen[sseG O84952] interacts with 1 human partners:{P13501}
	Pathogen[spvC P0A2M9] interacts with 1 human partners:{P13501}
	Pathogen[sspH2 P0CE12] interacts with 1 human partners:{P13501}
	Pathogen[sopB O30916] interacts with 1 human partners:{P13501}
	Pathogen[sopA E1WGZ9] interacts with 1 human partners:{P13501}
	Pathogen[slrP Q8ZQQ2] interacts with 3 human partners:{P01019;P29460;P13501}
	Pathogen[sptP P74873] interacts with 1 human partners:{P13501}
	Pathogen[sipA E1WAC6] interacts with 1 human partners:{P13501}
	Pathogen[sseF O84951] interacts with 1 human partners:{P13501}
	Pathogen[spiC P0CZ04] interacts with 2 human partners:{P01019;P13501}
	Pathogen[sspH1 A4D0H6] interacts with 1 human partners:{P13501}
	Pathogen[sipC E1WAC8] interacts with 1 human partners:{P13501}
	Pathogen[sifA Q56061] interacts with 2 human partners:{P01019;P13501}
	Pathogen[sipC P0CL47] interacts with 1 human partners:{P13501}
	Pathogen[sseL Q8ZNG2] interacts with 1 human partners:{P13501}
	Pathogen[sopA Q8ZNR3] interacts with 1 human partners:{P13501}
	Pathogen[sipA P0CL52] interacts with 1 human partners:{P13501}
[Cluster 159]GO:0006720+P	biological_process	[name] isoprenoid metabolic process	[def] "The chemical reactions and pathways involving isoprenoid compounds, isoprene (2-methylbuta-1,3-diene) or compounds containing or derived from linked isoprene (3-methyl-2-butenylene) residues." [ISBN
	Pathogen[sseG O84952] interacts with 1 human partners:{O95749}
	Pathogen[sopA E1WGZ9] interacts with 1 human partners:{O95749}
	Pathogen[slrP Q8ZQQ2] interacts with 1 human partners:{O95749}
	Pathogen[sipA E1WAC6] interacts with 1 human partners:{O95749}
	Pathogen[sseF O84951] interacts with 1 human partners:{O95749}
	Pathogen[spiC P0CZ04] interacts with 1 human partners:{O95749}
	Pathogen[sifA Q56061] interacts with 1 human partners:{O95749}
	Pathogen[sopA Q8ZNR3] interacts with 1 human partners:{O95749}
	Pathogen[sipA P0CL52] interacts with 1 human partners:{O95749}
[Cluster 160]GO:0051350+P	biological_process	[name] negative regulation of lyase activity	[def] "Any process that stops or reduces the rate of lyase activity, the catalysis of the cleavage of C-C, C-O, C-N and other bonds by other means than by hydrolysis or oxidation, or conversely adding a group to a double bond." [GOC
	Pathogen[slrP Q8ZQQ2] interacts with 1 human partners:{Q9NRX4}
[Cluster 161]GO:0006346+P	biological_process	[name] methylation-dependent chromatin silencing	[def] "Repression of transcription by methylation of DNA, leading to the formation of heterochromatin." [GOC
	Pathogen[sopA E1WGZ9] interacts with 1 human partners:{Q96EB6}
	Pathogen[slrP Q8ZQQ2] interacts with 2 human partners:{Q96EB6;O95983}
	Pathogen[sopA Q8ZNR3] interacts with 1 human partners:{Q96EB6}
[Cluster 162]GO:0071344+P	biological_process	[name] diphosphate metabolic process	[def] "The chemical reactions and pathways involving diphosphate, the anion or salt of diphosphoric acid." [CHEBI
	Pathogen[slrP Q8ZQQ2] interacts with 1 human partners:{Q15181}
[Cluster 163]GO:0072197+P	biological_process	[name] ureter morphogenesis	[def] "The process in which the anatomical structures of the ureter are generated and organized. The ureter is a muscular tube that transports urine from the kidney to the urinary bladder." [GOC
	Pathogen[slrP Q8ZQQ2] interacts with 1 human partners:{P57073}
	Pathogen[spiC P0CZ04] interacts with 1 human partners:{P48436}
[Cluster 164]GO:0034337+P	biological_process	[name] RNA folding	[def] "The process of assisting in the covalent and noncovalent assembly of single or multimeric RNAs into the correct tertiary structure." [GOC
	Pathogen[slrP Q8ZQQ2] interacts with 1 human partners:{Q9UI56}
[Cluster 165]GO:0051345+P	biological_process	[name] positive regulation of hydrolase activity	[def] "Any process that activates or increases the frequency, rate or extent of hydrolase activity, the catalysis of the hydrolysis of various bonds." [GOC
	Pathogen[slrP Q8ZQQ2] interacts with 1 human partners:{P07148}
[Cluster 166]GO:0032741+P	biological_process	[name] positive regulation of interleukin-18 production	[def] "Any process that activates or increases the frequency, rate, or extent of interleukin-18 production." [GOC
	Pathogen[sopA E1WGZ9] interacts with 1 human partners:{O60603}
	Pathogen[slrP Q8ZQQ2] interacts with 2 human partners:{Q9NR96;O60603}
	Pathogen[sopA Q8ZNR3] interacts with 1 human partners:{O60603}
[Cluster 167]GO:0006385+P	biological_process	[name] transcription elongation from RNA polymerase III promoter	[def] "The extension of an RNA molecule after transcription initiation and promoter clearance at an RNA polymerase III promoter by the addition of ribonucleotides catalyzed by RNA polymerase III." [GOC
	Pathogen[sseG O84952] interacts with 1 human partners:{P19388}
	Pathogen[spvB P74846] interacts with 1 human partners:{P19388}
	Pathogen[spvC P0A2M9] interacts with 1 human partners:{P19388}
	Pathogen[sopE O52623] interacts with 1 human partners:{P19388}
	Pathogen[sopB O30916] interacts with 1 human partners:{P19388}
	Pathogen[sopA E1WGZ9] interacts with 1 human partners:{P19388}
	Pathogen[avrA E1WAB0] interacts with 1 human partners:{P19388}
	Pathogen[slrP Q8ZQQ2] interacts with 2 human partners:{P19388;P52434}
	Pathogen[sipA E1WAC6] interacts with 1 human partners:{P19388}
	Pathogen[sseF O84951] interacts with 1 human partners:{P19388}
	Pathogen[spiC P0CZ04] interacts with 1 human partners:{P19388}
	Pathogen[pipB2 Q8ZMM8] interacts with 1 human partners:{P19388}
	Pathogen[sspH1 A4D0H6] interacts with 1 human partners:{P19388}
	Pathogen[sipC E1WAC8] interacts with 1 human partners:{P19388}
	Pathogen[sifA Q56061] interacts with 2 human partners:{P19388;P52434}
	Pathogen[sipC P0CL47] interacts with 1 human partners:{P19388}
	Pathogen[sseL Q8ZNG2] interacts with 1 human partners:{P19388}
	Pathogen[sopA Q8ZNR3] interacts with 1 human partners:{P19388}
	Pathogen[sseJ Q9FD10] interacts with 1 human partners:{P19388}
	Pathogen[sseI Q8ZQ79] interacts with 1 human partners:{P19388}
	Pathogen[sipA P0CL52] interacts with 1 human partners:{P19388}
[Cluster 168]GO:0071635+P	biological_process	[name] negative regulation of transforming growth factor beta production	[def] "Any process that stops, prevents, or reduces the frequency, rate, or extent of production of transforming growth factor-beta." [GOC
	Pathogen[slrP Q8ZQQ2] interacts with 1 human partners:{P35225}
[Cluster 169]GO:0044237+P	biological_process	[name] cellular metabolic process	[def] "The chemical reactions and pathways by which individual cells transform chemical substances." [GOC
	Pathogen[sseG O84952] interacts with 3 human partners:{Q14232;P49770;Q9UI10}
	Pathogen[spvB P74846] interacts with 3 human partners:{Q14232;P49770;Q9UI10}
	Pathogen[spvC P0A2M9] interacts with 3 human partners:{Q14232;P49770;Q9UI10}
	Pathogen[sspH2 P0CE12] interacts with 1 human partners:{Q14232}
	Pathogen[sopE O52623] interacts with 1 human partners:{Q14232}
	Pathogen[sopB O30916] interacts with 1 human partners:{Q14232}
	Pathogen[sopA E1WGZ9] interacts with 3 human partners:{Q14232;P49770;Q9UI10}
	Pathogen[avrA E1WAB0] interacts with 3 human partners:{Q14232;P49770;Q9UI10}
	Pathogen[slrP Q8ZQQ2] interacts with 7 human partners:{O95954;P56706;Q14232;Q9BV20;P49770;Q99707;Q9UI10}
	Pathogen[sptP P74873] interacts with 4 human partners:{O95954;Q14232;P49770;Q9UI10}
	Pathogen[sipA E1WAC6] interacts with 3 human partners:{Q14232;P49770;Q9UI10}
	Pathogen[sseF O84951] interacts with 3 human partners:{Q14232;P49770;Q9UI10}
	Pathogen[spiC P0CZ04] interacts with 3 human partners:{Q14232;P49770;Q9UI10}
	Pathogen[pipB2 Q8ZMM8] interacts with 3 human partners:{Q14232;P49770;Q9UI10}
	Pathogen[sspH1 A4D0H6] interacts with 4 human partners:{O95954;Q14232;P49770;Q9UI10}
	Pathogen[sifA Q56061] interacts with 6 human partners:{O95954;Q14232;Q9BV20;P49770;Q99707;Q9UI10}
	Pathogen[sseL Q8ZNG2] interacts with 3 human partners:{Q14232;P49770;Q9UI10}
	Pathogen[sipB Q56134] interacts with 1 human partners:{O95954}
	Pathogen[sopA Q8ZNR3] interacts with 3 human partners:{Q14232;P49770;Q9UI10}
	Pathogen[sseJ Q9FD10] interacts with 4 human partners:{Q14232;Q9BV20;P49770;Q9UI10}
	Pathogen[sseI Q8ZQ79] interacts with 3 human partners:{Q14232;P49770;Q9UI10}
	Pathogen[sipA P0CL52] interacts with 3 human partners:{Q14232;P49770;Q9UI10}
[Cluster 170]GO:0060760+P	biological_process	[name] positive regulation of response to cytokine stimulus	[def] "Any process that increases the rate, frequency, or extent of a response to cytokine stimulus." [GOC
	Pathogen[slrP Q8ZQQ2] interacts with 1 human partners:{P41221}
	Pathogen[sptP P74873] interacts with 1 human partners:{P41221}
[Cluster 171]GO:0008366+P	biological_process	[name] axon ensheathment	[def] "Any process in which the axon of a neuron is insulated, and that insulation maintained, thereby preventing dispersion of the electrical signal." [GOC
	Pathogen[slrP Q8ZQQ2] interacts with 1 human partners:{Q9BXM0}
[Cluster 172]GO:0006754+P	biological_process	[name] ATP biosynthetic process	[def] "The chemical reactions and pathways resulting in the formation of ATP, adenosine 5'-triphosphate, a universally important coenzyme and enzyme regulator." [GOC
	Pathogen[sseG O84952] interacts with 4 human partners:{P14618;P07864;Q9UGJ0;P04075}
	Pathogen[spvB P74846] interacts with 2 human partners:{Q9UGJ0;P04075}
	Pathogen[sspH2 P0CE12] interacts with 1 human partners:{P01137}
	Pathogen[sopE O52623] interacts with 1 human partners:{Q9UGJ0}
	Pathogen[sopA E1WGZ9] interacts with 4 human partners:{P14618;P07864;Q9UGJ0;P04075}
	Pathogen[slrP Q8ZQQ2] interacts with 4 human partners:{P14618;Q04656;P01137;Q9UGJ0}
	Pathogen[sipA E1WAC6] interacts with 4 human partners:{P14618;P07864;Q9UGJ0;P04075}
	Pathogen[sseF O84951] interacts with 4 human partners:{P14618;P07864;Q9UGJ0;P04075}
	Pathogen[spiC P0CZ04] interacts with 3 human partners:{P07864;Q9UGJ0;P04075}
	Pathogen[sifA Q56061] interacts with 3 human partners:{P07864;Q9UGJ0;P04075}
	Pathogen[sopA Q8ZNR3] interacts with 4 human partners:{P14618;P07864;Q9UGJ0;P04075}
	Pathogen[sipA P0CL52] interacts with 4 human partners:{P14618;P07864;Q9UGJ0;P04075}
[Cluster 173]GO:0040015+P	biological_process	[name] negative regulation of multicellular organism growth	[def] "Any process that stops, prevents, or reduces the frequency, rate or extent of growth of an organism to reach its usual body size." [GOC
	Pathogen[sseG O84952] interacts with 2 human partners:{P07550;P08588}
	Pathogen[spvB P74846] interacts with 1 human partners:{P08588}
	Pathogen[spvC P0A2M9] interacts with 2 human partners:{P07550;P08588}
	Pathogen[sspH2 P0CE12] interacts with 1 human partners:{P08588}
	Pathogen[sopE O52623] interacts with 1 human partners:{Q9UPS8}
	Pathogen[sopB O30916] interacts with 1 human partners:{P08588}
	Pathogen[sopA E1WGZ9] interacts with 4 human partners:{Q9UPS8;Q99700;P07550;P08588}
	Pathogen[slrP Q8ZQQ2] interacts with 5 human partners:{Q8TCU4;Q13635;Q9UPS8;P07550;P08588}
	Pathogen[sptP P74873] interacts with 2 human partners:{P07550;P08588}
	Pathogen[sipA E1WAC6] interacts with 2 human partners:{P07550;P08588}
	Pathogen[sseF O84951] interacts with 2 human partners:{P07550;P08588}
	Pathogen[spiC P0CZ04] interacts with 4 human partners:{Q9UPS8;P13945;P07550;P08588}
	Pathogen[sspH1 A4D0H6] interacts with 2 human partners:{P07550;P08588}
	Pathogen[sifA Q56061] interacts with 2 human partners:{Q9UPS8;P08588}
	Pathogen[sseL Q8ZNG2] interacts with 1 human partners:{Q9UPS8}
	Pathogen[sipB Q56134] interacts with 1 human partners:{P08588}
	Pathogen[sopA Q8ZNR3] interacts with 4 human partners:{Q9UPS8;Q99700;P07550;P08588}
	Pathogen[sipA P0CL52] interacts with 2 human partners:{P07550;P08588}
[Cluster 174]GO:0003279+P	biological_process	[name] cardiac septum development	[def] "The progression of a cardiac septum over time, from its initial formation to the mature structure." [GOC
	Pathogen[spvB P74846] interacts with 1 human partners:{Q96HD1}
	Pathogen[sopE O52623] interacts with 1 human partners:{Q96HD1}
	Pathogen[slrP Q8ZQQ2] interacts with 3 human partners:{Q96HD1;Q9UMR3;P12644}
	Pathogen[spiC P0CZ04] interacts with 1 human partners:{Q96HD1}
	Pathogen[sifA Q56061] interacts with 1 human partners:{Q96HD1}
	Pathogen[sipB Q56134] interacts with 1 human partners:{Q96HD1}
[Cluster 175]GO:0010155+P	biological_process	[name] regulation of proton transport	[def] "Any process that modulates the frequency, rate or extent of proton transport into, out of or within a cell, or between cells, by means of some agent such as a transporter or pore." [GOC
	Pathogen[slrP Q8ZQQ2] interacts with 1 human partners:{P35225}
	Pathogen[spiC P0CZ04] interacts with 1 human partners:{P05112}
[Cluster 176]GO:0048499+P	biological_process	[name] synaptic vesicle membrane organization	[def] "A process that is carried out at the cellular level which results in the assembly, arrangement of constituent parts, or disassembly of the membrane surrounding a synaptic vesicle." [GOC
	Pathogen[sseG O84952] interacts with 1 human partners:{O14617}
	Pathogen[spvB P74846] interacts with 1 human partners:{O14617}
	Pathogen[spvC P0A2M9] interacts with 1 human partners:{O14617}
	Pathogen[sopE O52623] interacts with 1 human partners:{O14617}
	Pathogen[sopA E1WGZ9] interacts with 1 human partners:{O14617}
	Pathogen[avrA E1WAB0] interacts with 1 human partners:{O14617}
	Pathogen[slrP Q8ZQQ2] interacts with 2 human partners:{O14617;P08247}
	Pathogen[sipA E1WAC6] interacts with 1 human partners:{O14617}
	Pathogen[sseF O84951] interacts with 1 human partners:{O14617}
	Pathogen[spiC P0CZ04] interacts with 1 human partners:{O14617}
	Pathogen[pipB2 Q8ZMM8] interacts with 1 human partners:{O14617}
	Pathogen[sspH1 A4D0H6] interacts with 1 human partners:{O14617}
	Pathogen[sifA Q56061] interacts with 1 human partners:{O14617}
	Pathogen[sseL Q8ZNG2] interacts with 1 human partners:{O14617}
	Pathogen[sopA Q8ZNR3] interacts with 1 human partners:{O14617}
	Pathogen[sseJ Q9FD10] interacts with 1 human partners:{O14617}
	Pathogen[sseI Q8ZQ79] interacts with 1 human partners:{O14617}
	Pathogen[sipA P0CL52] interacts with 1 human partners:{O14617}
[Cluster 177]GO:0035694+P	biological_process	[name] mitochondrial protein catabolic process	[def] "The chemical reactions and pathways resulting in the breakdown of a mitochondrial protein. This process is necessary to maintain the healthy state of mitochondria and is thought to occur via the induction of an intramitochondrial lysosome-like organelle that acts to eliminate the damaged oxidised mitochondrial proteins without destroying the mitochondrial structure." [GOC
	Pathogen[slrP Q8ZQQ2] interacts with 1 human partners:{Q12983}
[Cluster 178]GO:2000785+P	biological_process	[name] regulation of autophagic vacuole assembly	[def] "Any process that modulates the frequency, rate or extent of autophagic vacuole assembly." [GOC
	Pathogen[sseG O84952] interacts with 1 human partners:{Q9H082}
	Pathogen[spvB P74846] interacts with 1 human partners:{Q9H082}
	Pathogen[spvC P0A2M9] interacts with 1 human partners:{Q9H082}
	Pathogen[sopE O52623] interacts with 1 human partners:{Q9H082}
	Pathogen[sopB O30916] interacts with 1 human partners:{Q9H082}
	Pathogen[sopA E1WGZ9] interacts with 1 human partners:{Q9H082}
	Pathogen[avrA E1WAB0] interacts with 1 human partners:{Q9H082}
	Pathogen[slrP Q8ZQQ2] interacts with 1 human partners:{Q9H082}
	Pathogen[sptP P74873] interacts with 1 human partners:{Q9H082}
	Pathogen[sipA E1WAC6] interacts with 1 human partners:{Q9H082}
	Pathogen[sseF O84951] interacts with 1 human partners:{Q9H082}
	Pathogen[spiC P0CZ04] interacts with 1 human partners:{Q9H082}
	Pathogen[pipB2 Q8ZMM8] interacts with 1 human partners:{Q9H082}
	Pathogen[sspH1 A4D0H6] interacts with 1 human partners:{Q9H082}
	Pathogen[sipC E1WAC8] interacts with 1 human partners:{Q9H082}
	Pathogen[sifA Q56061] interacts with 1 human partners:{Q9H082}
	Pathogen[sipC P0CL47] interacts with 1 human partners:{Q9H082}
	Pathogen[sseL Q8ZNG2] interacts with 1 human partners:{Q9H082}
	Pathogen[sopA Q8ZNR3] interacts with 1 human partners:{Q9H082}
	Pathogen[sseJ Q9FD10] interacts with 1 human partners:{Q9H082}
	Pathogen[sseI Q8ZQ79] interacts with 1 human partners:{Q9H082}
	Pathogen[sipA P0CL52] interacts with 1 human partners:{Q9H082}
[Cluster 179]GO:0071899+P	biological_process	[name] negative regulation of estrogen receptor binding	[def] "Any process that stops, prevents, or reduces the frequency, rate or extent of estrogen receptor binding, interacting selectively with an estrogen receptor." [GOC
	Pathogen[slrP Q8ZQQ2] interacts with 1 human partners:{Q9UJU2}
[Cluster 180]GO:0042756+P	biological_process	[name] drinking behavior	[def] "The specific actions or reactions of an organism relating to the intake of liquids, especially water." [GOC
	Pathogen[sseG O84952] interacts with 1 human partners:{P28222}
	Pathogen[spvC P0A2M9] interacts with 1 human partners:{P28222}
	Pathogen[sopA E1WGZ9] interacts with 1 human partners:{P28222}
	Pathogen[slrP Q8ZQQ2] interacts with 2 human partners:{P01019;P28222}
	Pathogen[sipA E1WAC6] interacts with 1 human partners:{P28222}
	Pathogen[sseF O84951] interacts with 1 human partners:{P28222}
	Pathogen[spiC P0CZ04] interacts with 2 human partners:{P01019;P28222}
	Pathogen[sspH1 A4D0H6] interacts with 1 human partners:{P28222}
	Pathogen[sifA Q56061] interacts with 1 human partners:{P01019}
	Pathogen[sopA Q8ZNR3] interacts with 1 human partners:{P28222}
	Pathogen[sipA P0CL52] interacts with 1 human partners:{P28222}
[Cluster 181]GO:0072017+P	biological_process	[name] distal tubule development	[def] "The process whose specific outcome is the progression of the distal tubule over time, from its formation to the mature structure. In mammals, the distal tubule is a nephron tubule that begins at the macula densa and extends to the connecting tubule." [GOC
	Pathogen[sseG O84952] interacts with 2 human partners:{P78504;P46531}
	Pathogen[spvB P74846] interacts with 2 human partners:{P78504;P46531}
	Pathogen[spvC P0A2M9] interacts with 2 human partners:{P78504;P46531}
	Pathogen[sspH2 P0CE12] interacts with 1 human partners:{P78504}
	Pathogen[sopE O52623] interacts with 2 human partners:{P78504;P46531}
	Pathogen[sopB O30916] interacts with 2 human partners:{P78504;P46531}
	Pathogen[sopA E1WGZ9] interacts with 2 human partners:{P78504;P46531}
	Pathogen[avrA E1WAB0] interacts with 2 human partners:{P78504;P46531}
	Pathogen[slrP Q8ZQQ2] interacts with 2 human partners:{P78504;P46531}
	Pathogen[sptP P74873] interacts with 2 human partners:{P78504;P46531}
	Pathogen[sipA E1WAC6] interacts with 2 human partners:{P78504;P46531}
	Pathogen[sseF O84951] interacts with 2 human partners:{P78504;P46531}
	Pathogen[spiC P0CZ04] interacts with 2 human partners:{P78504;P46531}
	Pathogen[pipB2 Q8ZMM8] interacts with 1 human partners:{P46531}
	Pathogen[sspH1 A4D0H6] interacts with 2 human partners:{P78504;P46531}
	Pathogen[sipC E1WAC8] interacts with 2 human partners:{P78504;P46531}
	Pathogen[sifA Q56061] interacts with 2 human partners:{P78504;P46531}
	Pathogen[sipC P0CL47] interacts with 2 human partners:{P78504;P46531}
	Pathogen[sseL Q8ZNG2] interacts with 2 human partners:{P78504;P46531}
	Pathogen[sipB Q56134] interacts with 2 human partners:{P78504;P46531}
	Pathogen[sopA Q8ZNR3] interacts with 2 human partners:{P78504;P46531}
	Pathogen[sseJ Q9FD10] interacts with 2 human partners:{P78504;P46531}
	Pathogen[sseI Q8ZQ79] interacts with 2 human partners:{P78504;P46531}
	Pathogen[sipA P0CL52] interacts with 2 human partners:{P78504;P46531}
[Cluster 182]GO:0034389+P	biological_process	[name] lipid particle organization	[def] "A process that is carried out at the cellular level which results in the assembly, arrangement of constituent parts, or disassembly of a lipid particle." [GOC
	Pathogen[slrP Q8ZQQ2] interacts with 1 human partners:{Q9P2B2}
	Pathogen[spiC P0CZ04] interacts with 1 human partners:{Q9P2B2}
[Cluster 183]GO:0021508+P	biological_process	[name] floor plate formation	[def] "The formation of a ventral region of glial cells in the neural tube that provides inductive signals for the specification of neuronal cell types. The floor plate is evident at the ventral midline by the neural fold stage." [GO_REF
	Pathogen[spvB P74846] interacts with 1 human partners:{O75593}
	Pathogen[slrP Q8ZQQ2] interacts with 1 human partners:{Q99835}
	Pathogen[spiC P0CZ04] interacts with 1 human partners:{O75593}
[Cluster 184]GO:0035411+P	biological_process	[name] catenin import into nucleus	[def] "The directed movement of a catenin protein from the cytoplasm into the nucleus." [GOC
	Pathogen[slrP Q8ZQQ2] interacts with 1 human partners:{P01019}
	Pathogen[spiC P0CZ04] interacts with 1 human partners:{P01019}
	Pathogen[sifA Q56061] interacts with 1 human partners:{P01019}
[Cluster 185]GO:0014719+P	biological_process	[name] satellite cell activation	[def] "A change in the morphology or behavior of a satellite cell resulting from exposure to an activating factor such as a cellular or soluble ligand. Satellite cells are quiescent cells that are located between the basal lamina and the plasmalemma of the muscle fiber, which are the main contributors to postnatal muscle growth. In adult muscle, satellite cells become activated to divide and differentiate in response to muscle damage." [GOC
	Pathogen[spvB P74846] interacts with 2 human partners:{Q96KG7;O00755}
	Pathogen[sspH2 P0CE12] interacts with 1 human partners:{O00755}
	Pathogen[avrA E1WAB0] interacts with 1 human partners:{O00755}
	Pathogen[slrP Q8ZQQ2] interacts with 1 human partners:{O00755}
	Pathogen[sptP P74873] interacts with 1 human partners:{O00755}
	Pathogen[spiC P0CZ04] interacts with 2 human partners:{Q96KG7;O00755}
[Cluster 186]GO:0014858+P	biological_process	[name] positive regulation of skeletal muscle cell proliferation	[def] "Any process that activates or increases the frequency, rate or extent of skeletal muscle cell proliferation." [CL
	Pathogen[slrP Q8ZQQ2] interacts with 1 human partners:{Q15465}
[Cluster 187]GO:0010813+P	biological_process	[name] neuropeptide catabolic process	[def] "The chemical reactions and pathways resulting in the breakdown of neuropeptides. Neuropeptides are signaling peptides that travel across a synaptic junction." [GOC
	Pathogen[slrP Q8ZQQ2] interacts with 1 human partners:{P09668}
	Pathogen[spiC P0CZ04] interacts with 1 human partners:{P09668}
[Cluster 188]GO:0006265+P	biological_process	[name] DNA topological change	[def] "The process in which a transformation is induced in the topological structure of a double-stranded DNA helix, resulting in a change in linking number." [ISBN
	Pathogen[sseG O84952] interacts with 4 human partners:{P09429;Q02880;P11388;P26583}
	Pathogen[spvB P74846] interacts with 3 human partners:{P09429;Q02880;P11388}
	Pathogen[spvC P0A2M9] interacts with 4 human partners:{P09429;Q02880;P11388;P26583}
	Pathogen[sspH2 P0CE12] interacts with 1 human partners:{P09429}
	Pathogen[sopE O52623] interacts with 2 human partners:{P09429;Q02880}
	Pathogen[sopB O30916] interacts with 3 human partners:{P09429;P11388;P26583}
	Pathogen[sopA E1WGZ9] interacts with 4 human partners:{P09429;Q02880;P11388;P26583}
	Pathogen[avrA E1WAB0] interacts with 2 human partners:{P09429;Q02880}
	Pathogen[slrP Q8ZQQ2] interacts with 5 human partners:{P09429;Q02880;P11388;P11387;P26583}
	Pathogen[sipA E1WAC6] interacts with 4 human partners:{P09429;Q02880;P11388;P26583}
	Pathogen[sseF O84951] interacts with 4 human partners:{P09429;Q02880;P11388;P26583}
	Pathogen[spiC P0CZ04] interacts with 4 human partners:{P09429;Q02880;P11388;P26583}
	Pathogen[pipB2 Q8ZMM8] interacts with 2 human partners:{P09429;P26583}
	Pathogen[sspH1 A4D0H6] interacts with 1 human partners:{P11388}
	Pathogen[sipC E1WAC8] interacts with 1 human partners:{P09429}
	Pathogen[sifA Q56061] interacts with 4 human partners:{P09429;Q02880;P11388;P26583}
	Pathogen[sipC P0CL47] interacts with 1 human partners:{P09429}
	Pathogen[sseL Q8ZNG2] interacts with 4 human partners:{P09429;Q02880;P11388;P26583}
	Pathogen[sipB Q56134] interacts with 1 human partners:{P26583}
	Pathogen[sopA Q8ZNR3] interacts with 4 human partners:{P09429;Q02880;P11388;P26583}
	Pathogen[sseJ Q9FD10] interacts with 4 human partners:{P09429;Q02880;P11388;P26583}
	Pathogen[sseI Q8ZQ79] interacts with 3 human partners:{P09429;Q02880;P11388}
	Pathogen[sipA P0CL52] interacts with 4 human partners:{P09429;Q02880;P11388;P26583}
[Cluster 189]GO:0003140+P	biological_process	[name] determination of left/right asymmetry in lateral mesoderm	[def] "The establishment of the lateral mesoderm with respect to the left and right halves." [GOC
	Pathogen[slrP Q8ZQQ2] interacts with 2 human partners:{Q99835;Q15465}
[Cluster 190]GO:0000712+P	biological_process	[name] resolution of meiotic recombination intermediates	[def] "The cleavage and rejoining of intermediates, such as Holliday junctions, formed during meiotic recombination to produce two intact molecules in which genetic material has been exchanged." [GOC
	Pathogen[sseG O84952] interacts with 2 human partners:{Q02880;P11388}
	Pathogen[spvB P74846] interacts with 2 human partners:{Q02880;P11388}
	Pathogen[spvC P0A2M9] interacts with 2 human partners:{Q02880;P11388}
	Pathogen[sopE O52623] interacts with 1 human partners:{Q02880}
	Pathogen[sopB O30916] interacts with 1 human partners:{P11388}
	Pathogen[sopA E1WGZ9] interacts with 2 human partners:{Q02880;P11388}
	Pathogen[avrA E1WAB0] interacts with 1 human partners:{Q02880}
	Pathogen[slrP Q8ZQQ2] interacts with 3 human partners:{Q02880;P11388;Q8N2Z9}
	Pathogen[sipA E1WAC6] interacts with 2 human partners:{Q02880;P11388}
	Pathogen[sseF O84951] interacts with 2 human partners:{Q02880;P11388}
	Pathogen[spiC P0CZ04] interacts with 4 human partners:{P40692;Q02880;P11388;Q8N2Z9}
	Pathogen[sspH1 A4D0H6] interacts with 1 human partners:{P11388}
	Pathogen[sifA Q56061] interacts with 2 human partners:{Q02880;P11388}
	Pathogen[sseL Q8ZNG2] interacts with 2 human partners:{Q02880;P11388}
	Pathogen[sopA Q8ZNR3] interacts with 2 human partners:{Q02880;P11388}
	Pathogen[sseJ Q9FD10] interacts with 2 human partners:{Q02880;P11388}
	Pathogen[sseI Q8ZQ79] interacts with 2 human partners:{Q02880;P11388}
	Pathogen[sipA P0CL52] interacts with 2 human partners:{Q02880;P11388}
[Cluster 191]GO:0022898+P	biological_process	[name] regulation of transmembrane transporter activity	[def] "Any process that modulates the frequency, rate or extent of transmembrane transporter activity." [GOC
	Pathogen[sseG O84952] interacts with 1 human partners:{P10415}
	Pathogen[spvC P0A2M9] interacts with 1 human partners:{P10415}
	Pathogen[sopA E1WGZ9] interacts with 1 human partners:{P10415}
	Pathogen[slrP Q8ZQQ2] interacts with 1 human partners:{P10415}
	Pathogen[sptP P74873] interacts with 1 human partners:{P10415}
	Pathogen[sipA E1WAC6] interacts with 1 human partners:{P10415}
	Pathogen[sseF O84951] interacts with 1 human partners:{P10415}
	Pathogen[spiC P0CZ04] interacts with 1 human partners:{P01308}
	Pathogen[sspH1 A4D0H6] interacts with 1 human partners:{P10415}
	Pathogen[sipC E1WAC8] interacts with 1 human partners:{P10415}
	Pathogen[sifA Q56061] interacts with 1 human partners:{P10415}
	Pathogen[sipC P0CL47] interacts with 1 human partners:{P10415}
	Pathogen[sseL Q8ZNG2] interacts with 1 human partners:{P10415}
	Pathogen[sopA Q8ZNR3] interacts with 1 human partners:{P10415}
	Pathogen[sipA P0CL52] interacts with 1 human partners:{P10415}
[Cluster 192]GO:0071622+P	biological_process	[name] regulation of granulocyte chemotaxis	[def] "Any process that modulates the rate, frequency or extent of granulocyte chemotaxis. Granulocyte chemotaxis is the movement of a granulocyte in response to an external stimulus." [GOC
	Pathogen[sseG O84952] interacts with 1 human partners:{Q8IU85}
	Pathogen[spvC P0A2M9] interacts with 1 human partners:{Q8IU85}
	Pathogen[sopE O52623] interacts with 1 human partners:{Q8IU85}
	Pathogen[sopA E1WGZ9] interacts with 1 human partners:{Q8IU85}
	Pathogen[slrP Q8ZQQ2] interacts with 1 human partners:{Q8IU85}
	Pathogen[sipA E1WAC6] interacts with 1 human partners:{Q8IU85}
	Pathogen[sseF O84951] interacts with 1 human partners:{Q8IU85}
	Pathogen[sifA Q56061] interacts with 1 human partners:{Q8IU85}
	Pathogen[sseL Q8ZNG2] interacts with 1 human partners:{Q8IU85}
	Pathogen[sopA Q8ZNR3] interacts with 1 human partners:{Q8IU85}
	Pathogen[sipA P0CL52] interacts with 1 human partners:{Q8IU85}
[Cluster 193]GO:0030730+P	biological_process	[name] sequestering of triglyceride	[def] "The process of binding or confining any triester of glycerol such that it is separated from other components of a biological system." [GOC
	Pathogen[sseG O84952] interacts with 1 human partners:{P01584}
	Pathogen[spvB P74846] interacts with 1 human partners:{P01584}
	Pathogen[sopA E1WGZ9] interacts with 1 human partners:{P01584}
	Pathogen[slrP Q8ZQQ2] interacts with 1 human partners:{P01584}
	Pathogen[sipA E1WAC6] interacts with 1 human partners:{P01584}
	Pathogen[sseF O84951] interacts with 1 human partners:{P01584}
	Pathogen[spiC P0CZ04] interacts with 1 human partners:{P01584}
	Pathogen[sopA Q8ZNR3] interacts with 1 human partners:{P01584}
	Pathogen[sipA P0CL52] interacts with 1 human partners:{P01584}
[Cluster 194]GO:0071864+P	biological_process	[name] positive regulation of cell proliferation in bone marrow	[def] "A process that activates or increases the frequency, rate or extent of cell proliferation in the bone marrow." [GOC
	Pathogen[slrP Q8ZQQ2] interacts with 1 human partners:{Q9UJU2}
[Cluster 195]GO:0048553+P	biological_process	[name] negative regulation of metalloenzyme activity	[def] "Any process that stops, prevents, or reduces the frequency, rate or extent of activity of a metalloenzyme. A metalloenzyme is any enzyme that contains metal." [GOC
	Pathogen[slrP Q8ZQQ2] interacts with 1 human partners:{Q04656}
[Cluster 196]GO:2000137+P	biological_process	[name] negative regulation of cell proliferation involved in heart morphogenesis	[def] "Any process that stops, prevents, or reduces the frequency, rate or extent of cell proliferation involved in heart morphogenesis." [GOC
	Pathogen[slrP Q8ZQQ2] interacts with 1 human partners:{P12644}
[Cluster 197]GO:0031649+P	biological_process	[name] heat generation	[def] "Any homeostatic process in which an organism produces heat, thereby raising its internal temperature." [GOC
	Pathogen[sseG O84952] interacts with 2 human partners:{P07550;P08588}
	Pathogen[spvB P74846] interacts with 1 human partners:{P08588}
	Pathogen[spvC P0A2M9] interacts with 2 human partners:{P07550;P08588}
	Pathogen[sspH2 P0CE12] interacts with 1 human partners:{P08588}
	Pathogen[sopB O30916] interacts with 1 human partners:{P08588}
	Pathogen[sopA E1WGZ9] interacts with 2 human partners:{P07550;P08588}
	Pathogen[slrP Q8ZQQ2] interacts with 2 human partners:{P07550;P08588}
	Pathogen[sptP P74873] interacts with 2 human partners:{P07550;P08588}
	Pathogen[sipA E1WAC6] interacts with 2 human partners:{P07550;P08588}
	Pathogen[sseF O84951] interacts with 2 human partners:{P07550;P08588}
	Pathogen[spiC P0CZ04] interacts with 3 human partners:{P13945;P07550;P08588}
	Pathogen[sspH1 A4D0H6] interacts with 2 human partners:{P07550;P08588}
	Pathogen[sifA Q56061] interacts with 1 human partners:{P08588}
	Pathogen[sipB Q56134] interacts with 1 human partners:{P08588}
	Pathogen[sopA Q8ZNR3] interacts with 2 human partners:{P07550;P08588}
	Pathogen[sipA P0CL52] interacts with 2 human partners:{P07550;P08588}
[Cluster 198]GO:2000678+P	biological_process	[name] negative regulation of transcription regulatory region DNA binding	[def] "Any process that stops, prevents or reduces the frequency, rate or extent of transcription regulatory region DNA binding." [GOC
	Pathogen[sseG O84952] interacts with 1 human partners:{P50458}
	Pathogen[spvB P74846] interacts with 1 human partners:{P50458}
	Pathogen[sopE O52623] interacts with 1 human partners:{P50458}
	Pathogen[sopA E1WGZ9] interacts with 1 human partners:{P50458}
	Pathogen[slrP Q8ZQQ2] interacts with 2 human partners:{P35716;P50458}
	Pathogen[sipA E1WAC6] interacts with 1 human partners:{P50458}
	Pathogen[sseF O84951] interacts with 1 human partners:{P50458}
	Pathogen[spiC P0CZ04] interacts with 1 human partners:{P50458}
	Pathogen[pipB2 Q8ZMM8] interacts with 1 human partners:{P50458}
	Pathogen[sifA Q56061] interacts with 1 human partners:{P50458}
	Pathogen[sseL Q8ZNG2] interacts with 1 human partners:{P50458}
	Pathogen[sopA Q8ZNR3] interacts with 1 human partners:{P50458}
	Pathogen[sseJ Q9FD10] interacts with 1 human partners:{P50458}
	Pathogen[sseI Q8ZQ79] interacts with 1 human partners:{P50458}
	Pathogen[sipA P0CL52] interacts with 1 human partners:{P50458}
[Cluster 199]GO:0048878+P	biological_process	[name] chemical homeostasis	[def] "Any biological process involved in the maintenance of an internal steady state of a chemical." [GOC
	Pathogen[spvB P74846] interacts with 1 human partners:{P07911}
	Pathogen[sspH2 P0CE12] interacts with 1 human partners:{P07911}
	Pathogen[sopE O52623] interacts with 1 human partners:{P07911}
	Pathogen[slrP Q8ZQQ2] interacts with 1 human partners:{P07911}
	Pathogen[sptP P74873] interacts with 1 human partners:{P07911}
	Pathogen[spiC P0CZ04] interacts with 1 human partners:{P07911}
	Pathogen[sifA Q56061] interacts with 1 human partners:{P07911}
	Pathogen[sseJ Q9FD10] interacts with 1 human partners:{P07911}
[Cluster 200]GO:0032185+P	biological_process	[name] septin cytoskeleton organization	[def] "A process that is carried out at the cellular level which results in the assembly, arrangement of constituent parts, or disassembly of cytoskeletal structures comprising septin complexes and their associated proteins." [GOC
	Pathogen[slrP Q8ZQQ2] interacts with 1 human partners:{O95876}
[Cluster 201]GO:0046782+P	biological_process	[name] regulation of viral transcription	[def] "Any process that modulates the frequency, rate or extent of the transcription of the viral genome." [GOC
	Pathogen[slrP Q8ZQQ2] interacts with 1 human partners:{Q15633}
[Cluster 202]GO:0071526+P	biological_process	[name] semaphorin-plexin signaling pathway	[def] "A series of molecular signals generated as a consequence of a semaphorin receptor (composed of a plexin and a neurophilin) binding to a semaphorin ligand." [GOC
	Pathogen[slrP Q8ZQQ2] interacts with 1 human partners:{Q9UIW2}
	Pathogen[spiC P0CZ04] interacts with 1 human partners:{O43157}
[Cluster 203]GO:0090246+P	biological_process	[name] convergent extension involved in somitogenesis	[def] "The morphogenetic process in which a presomitic mesoderm narrows along the left-right axis and lengthens in the rostral-caudal axis contributing to somitogenesis." [GOC
	Pathogen[spvB P74846] interacts with 1 human partners:{Q8N474}
	Pathogen[sopE O52623] interacts with 1 human partners:{Q8N474}
	Pathogen[slrP Q8ZQQ2] interacts with 1 human partners:{Q8N474}
	Pathogen[spiC P0CZ04] interacts with 1 human partners:{Q8N474}
[Cluster 204]GO:0021965+P	biological_process	[name] spinal cord ventral commissure morphogenesis	[def] "The process in which the anatomical structures of the spinal cord ventral commissure are generated and organized." [GO_REF
	Pathogen[spvB P74846] interacts with 1 human partners:{P43146}
	Pathogen[slrP Q8ZQQ2] interacts with 1 human partners:{P43146}
[Cluster 205]GO:0045163+P	biological_process	[name] clustering of voltage-gated potassium channels	[def] "The process in which voltage-gated potassium channels become localized together in high densities. In animals, voltage-gated potassium (Kv) channels are clustered beneath the myelin sheath in regions immediately adjacent to paranodes, called juxtaparanodes, and along the inner mesaxon within the internode." [PMID
	Pathogen[spvB P74846] interacts with 1 human partners:{Q02246}
	Pathogen[slrP Q8ZQQ2] interacts with 2 human partners:{Q9UHC6;Q02246}
	Pathogen[spiC P0CZ04] interacts with 1 human partners:{Q02246}
	Pathogen[sseL Q8ZNG2] interacts with 1 human partners:{Q9NS61}
[Cluster 206]GO:0001915+P	biological_process	[name] negative regulation of T cell mediated cytotoxicity	[def] "Any process that stops, prevents, or reduces the rate of T cell mediated cytotoxicity." [GOC
	Pathogen[sseG O84952] interacts with 1 human partners:{P16298}
	Pathogen[spvB P74846] interacts with 1 human partners:{P16298}
	Pathogen[spvC P0A2M9] interacts with 1 human partners:{P16298}
	Pathogen[sopE O52623] interacts with 1 human partners:{P16298}
	Pathogen[sopB O30916] interacts with 1 human partners:{P16298}
	Pathogen[sopA E1WGZ9] interacts with 1 human partners:{P16298}
	Pathogen[avrA E1WAB0] interacts with 1 human partners:{P16298}
	Pathogen[slrP Q8ZQQ2] interacts with 1 human partners:{P16298}
	Pathogen[sipA E1WAC6] interacts with 1 human partners:{P16298}
	Pathogen[sseF O84951] interacts with 1 human partners:{P16298}
	Pathogen[spiC P0CZ04] interacts with 1 human partners:{P16298}
	Pathogen[pipB2 Q8ZMM8] interacts with 1 human partners:{P16298}
	Pathogen[sspH1 A4D0H6] interacts with 1 human partners:{P16298}
	Pathogen[sipC E1WAC8] interacts with 1 human partners:{P16298}
	Pathogen[sifA Q56061] interacts with 1 human partners:{P16298}
	Pathogen[sipC P0CL47] interacts with 1 human partners:{P16298}
	Pathogen[sseL Q8ZNG2] interacts with 1 human partners:{P16298}
	Pathogen[sopA Q8ZNR3] interacts with 1 human partners:{P16298}
	Pathogen[sseJ Q9FD10] interacts with 1 human partners:{P16298}
	Pathogen[sseI Q8ZQ79] interacts with 1 human partners:{P16298}
	Pathogen[sipA P0CL52] interacts with 1 human partners:{P16298}
[Cluster 207]GO:0007518+P	biological_process	[name] myoblast cell fate determination	[def] "The cell fate determination process in which a cell becomes capable of differentiating autonomously into a myoblast cell regardless of its environment_ upon determination, the cell fate cannot be reversed. A myoblast is a mononucleate cell type that, by fusion with other myoblasts, gives rise to the myotubes that eventually develop into skeletal muscle fibers." [CL
	Pathogen[slrP Q8ZQQ2] interacts with 1 human partners:{P15172}
[Cluster 208]GO:2000330+P	biological_process	[name] positive regulation of T-helper 17 cell lineage commitment	[def] "Any process that activates or increases the frequency, rate or extent of T-helper 17 cell lineage commitment." [GOC
	Pathogen[slrP Q8ZQQ2] interacts with 1 human partners:{P29460}
[Cluster 209]GO:1900165+P	
	Pathogen[sseG O84952] interacts with 1 human partners:{Q14393}
	Pathogen[spvB P74846] interacts with 1 human partners:{Q14393}
	Pathogen[spvC P0A2M9] interacts with 1 human partners:{Q14393}
	Pathogen[sspH2 P0CE12] interacts with 1 human partners:{Q14393}
	Pathogen[sopE O52623] interacts with 1 human partners:{Q14393}
	Pathogen[sopB O30916] interacts with 1 human partners:{Q14393}
	Pathogen[sopA E1WGZ9] interacts with 1 human partners:{Q14393}
	Pathogen[avrA E1WAB0] interacts with 1 human partners:{Q14393}
	Pathogen[slrP Q8ZQQ2] interacts with 1 human partners:{Q14393}
	Pathogen[sptP P74873] interacts with 1 human partners:{Q14393}
	Pathogen[sipA E1WAC6] interacts with 1 human partners:{Q14393}
	Pathogen[sseF O84951] interacts with 1 human partners:{Q14393}
	Pathogen[spiC P0CZ04] interacts with 1 human partners:{Q14393}
	Pathogen[sspH1 A4D0H6] interacts with 1 human partners:{Q14393}
	Pathogen[sipC E1WAC8] interacts with 1 human partners:{Q14393}
	Pathogen[sifA Q56061] interacts with 1 human partners:{Q14393}
	Pathogen[sipC P0CL47] interacts with 1 human partners:{Q14393}
	Pathogen[sseL Q8ZNG2] interacts with 1 human partners:{Q14393}
	Pathogen[sopA Q8ZNR3] interacts with 1 human partners:{Q14393}
	Pathogen[sseJ Q9FD10] interacts with 1 human partners:{Q14393}
	Pathogen[sseI Q8ZQ79] interacts with 1 human partners:{Q14393}
	Pathogen[sipA P0CL52] interacts with 1 human partners:{Q14393}
[Cluster 210]GO:0014805+P	biological_process	[name] smooth muscle adaptation	[def] "Any process in which smooth muscle adapts, with consequent modifications to structural and/or functional phenotypes, in response to a stimulus. Stimuli include contractile activity, loading conditions, substrate supply, and environmental factors. These adaptive events occur in both muscle fibers and associated structures (motoneurons and capillaries), and they involve alterations in regulatory mechanisms, contractile properties and metabolic capacities." [GOC
	Pathogen[sseG O84952] interacts with 1 human partners:{P01584}
	Pathogen[spvB P74846] interacts with 1 human partners:{P01584}
	Pathogen[sopA E1WGZ9] interacts with 1 human partners:{P01584}
	Pathogen[slrP Q8ZQQ2] interacts with 1 human partners:{P01584}
	Pathogen[sipA E1WAC6] interacts with 1 human partners:{P01584}
	Pathogen[sseF O84951] interacts with 1 human partners:{P01584}
	Pathogen[spiC P0CZ04] interacts with 1 human partners:{P01584}
	Pathogen[sopA Q8ZNR3] interacts with 1 human partners:{P01584}
	Pathogen[sipA P0CL52] interacts with 1 human partners:{P01584}
[Cluster 211]GO:0007187+P	biological_process	[name] G-protein signaling, coupled to cyclic nucleotide second messenger	[def] "The series of molecular signals generated as a consequence of a G-protein coupled receptor binding to its physiological ligand, followed by modulation of a nucleotide cyclase activity and a subsequent change in the concentration of a cyclic nucleotide." [GOC
	Pathogen[sseG O84952] interacts with 10 human partners:{P35346;P41143;P30874;Q01726;P35372;Q13639;P28222;P32246;P32745;P13500}
	Pathogen[spvB P74846] interacts with 1 human partners:{P21728}
	Pathogen[spvC P0A2M9] interacts with 10 human partners:{P35346;P41143;P30874;Q01726;P35372;Q13639;P28222;P32246;P32745;P13500}
	Pathogen[sopE O52623] interacts with 2 human partners:{P35346;Q01726}
	Pathogen[sopB O30916] interacts with 2 human partners:{Q01726;P13500}
	Pathogen[sopA E1WGZ9] interacts with 10 human partners:{P35346;P41143;P30874;Q01726;P35372;Q13639;P28222;P32246;P32745;P13500}
	Pathogen[slrP Q8ZQQ2] interacts with 13 human partners:{P32241;P35346;P41143;P30874;Q01726;P35372;Q13639;Q03431;P28222;P43119;P32745;P13500;P01303}
	Pathogen[sptP P74873] interacts with 8 human partners:{P35346;P41143;P30874;Q01726;P35372;P32246;P32745;P13500}
	Pathogen[sipA E1WAC6] interacts with 10 human partners:{P35346;P41143;P30874;Q01726;P35372;Q13639;P28222;P32246;P32745;P13500}
	Pathogen[sseF O84951] interacts with 10 human partners:{P35346;P41143;P30874;Q01726;P35372;Q13639;P28222;P32246;P32745;P13500}
	Pathogen[spiC P0CZ04] interacts with 20 human partners:{P46094;P35346;P28566;P41143;P47898;P30874;P08172;Q01726;P35372;P31391;Q13639;P13945;P30939;P28222;P30872;P28221;P32246;P32745;P13500;P21728}
	Pathogen[sspH1 A4D0H6] interacts with 10 human partners:{P35346;P41143;P30874;Q01726;P35372;Q13639;P28222;P32246;P32745;P13500}
	Pathogen[sifA Q56061] interacts with 4 human partners:{P35346;Q01726;Q13639;P13500}
	Pathogen[sipB Q56134] interacts with 4 human partners:{P35346;Q13639;P32745;P13500}
	Pathogen[sopA Q8ZNR3] interacts with 10 human partners:{P35346;P41143;P30874;Q01726;P35372;Q13639;P28222;P32246;P32745;P13500}
	Pathogen[sseJ Q9FD10] interacts with 1 human partners:{Q01726}
	Pathogen[sipA P0CL52] interacts with 10 human partners:{P35346;P41143;P30874;Q01726;P35372;Q13639;P28222;P32246;P32745;P13500}
[Cluster 212]GO:0051125+P	biological_process	[name] regulation of actin nucleation	[def] "Any process that modulates the frequency, rate or extent of actin nucleation, the initial step in the formation of an actin filament in which actin monomers combine to form a new filament." [GOC
	Pathogen[sseG O84952] interacts with 1 human partners:{P09327}
	Pathogen[spvB P74846] interacts with 1 human partners:{P09327}
	Pathogen[sopA E1WGZ9] interacts with 1 human partners:{P09327}
	Pathogen[avrA E1WAB0] interacts with 1 human partners:{P09327}
	Pathogen[sipA E1WAC6] interacts with 1 human partners:{P09327}
	Pathogen[sseF O84951] interacts with 1 human partners:{P09327}
	Pathogen[spiC P0CZ04] interacts with 1 human partners:{P09327}
	Pathogen[sifA Q56061] interacts with 1 human partners:{P09327}
	Pathogen[sseL Q8ZNG2] interacts with 1 human partners:{P09327}
	Pathogen[sopA Q8ZNR3] interacts with 1 human partners:{P09327}
	Pathogen[sseJ Q9FD10] interacts with 1 human partners:{P09327}
	Pathogen[sseI Q8ZQ79] interacts with 1 human partners:{P09327}
	Pathogen[sipA P0CL52] interacts with 1 human partners:{P09327}
[Cluster 213]GO:1900028+P	
	Pathogen[sseG O84952] interacts with 1 human partners:{Q14678}
	Pathogen[spvB P74846] interacts with 1 human partners:{Q14678}
	Pathogen[spvC P0A2M9] interacts with 1 human partners:{Q14678}
	Pathogen[sspH2 P0CE12] interacts with 1 human partners:{Q14678}
	Pathogen[sopE O52623] interacts with 1 human partners:{Q14678}
	Pathogen[sopE2 Q7CQD4] interacts with 1 human partners:{Q14678}
	Pathogen[sopB O30916] interacts with 1 human partners:{Q14678}
	Pathogen[sopA E1WGZ9] interacts with 1 human partners:{Q14678}
	Pathogen[avrA E1WAB0] interacts with 1 human partners:{Q14678}
	Pathogen[slrP Q8ZQQ2] interacts with 1 human partners:{Q14678}
	Pathogen[sptP P74873] interacts with 1 human partners:{Q14678}
	Pathogen[sipA E1WAC6] interacts with 1 human partners:{Q14678}
	Pathogen[sseF O84951] interacts with 1 human partners:{Q14678}
	Pathogen[spiC P0CZ04] interacts with 1 human partners:{Q14678}
	Pathogen[pipB2 Q8ZMM8] interacts with 1 human partners:{Q14678}
	Pathogen[sspH1 A4D0H6] interacts with 1 human partners:{Q14678}
	Pathogen[sipC E1WAC8] interacts with 1 human partners:{Q14678}
	Pathogen[sifA Q56061] interacts with 1 human partners:{Q14678}
	Pathogen[sipC P0CL47] interacts with 1 human partners:{Q14678}
	Pathogen[sseL Q8ZNG2] interacts with 1 human partners:{Q14678}
	Pathogen[sopA Q8ZNR3] interacts with 1 human partners:{Q14678}
	Pathogen[sseJ Q9FD10] interacts with 1 human partners:{Q14678}
	Pathogen[sseI Q8ZQ79] interacts with 1 human partners:{Q14678}
	Pathogen[sipA P0CL52] interacts with 1 human partners:{Q14678}
[Cluster 214]GO:0038170+P	
	Pathogen[sseG O84952] interacts with 3 human partners:{P35346;P30874;P32745}
	Pathogen[spvC P0A2M9] interacts with 3 human partners:{P35346;P30874;P32745}
	Pathogen[sopE O52623] interacts with 1 human partners:{P35346}
	Pathogen[sopA E1WGZ9] interacts with 3 human partners:{P35346;P30874;P32745}
	Pathogen[slrP Q8ZQQ2] interacts with 3 human partners:{P35346;P30874;P32745}
	Pathogen[sptP P74873] interacts with 3 human partners:{P35346;P30874;P32745}
	Pathogen[sipA E1WAC6] interacts with 3 human partners:{P35346;P30874;P32745}
	Pathogen[sseF O84951] interacts with 3 human partners:{P35346;P30874;P32745}
	Pathogen[spiC P0CZ04] interacts with 5 human partners:{P35346;P30874;P31391;P30872;P32745}
	Pathogen[sspH1 A4D0H6] interacts with 3 human partners:{P35346;P30874;P32745}
	Pathogen[sifA Q56061] interacts with 1 human partners:{P35346}
	Pathogen[sipB Q56134] interacts with 2 human partners:{P35346;P32745}
	Pathogen[sopA Q8ZNR3] interacts with 3 human partners:{P35346;P30874;P32745}
	Pathogen[sipA P0CL52] interacts with 3 human partners:{P35346;P30874;P32745}
[Cluster 215]GO:1901307+P	
	Pathogen[slrP Q8ZQQ2] interacts with 1 human partners:{Q6QHF9}
[Cluster 216]GO:0002019+P	biological_process	[name] regulation of renal output by angiotensin	[def] "The process in which angiotensin directly modulates the rate of urine output by the kidney." [GOC
	Pathogen[slrP Q8ZQQ2] interacts with 1 human partners:{P01019}
	Pathogen[spiC P0CZ04] interacts with 1 human partners:{P01019}
	Pathogen[sifA Q56061] interacts with 1 human partners:{P01019}
[Cluster 217]GO:0060323+P	biological_process	[name] head morphogenesis	[def] "The process in which the anatomical structures of the head are generated and organized. The head is the anterior-most division of the body." [GOC
	Pathogen[spvB P74846] interacts with 1 human partners:{P56703}
	Pathogen[sspH2 P0CE12] interacts with 1 human partners:{P56703}
	Pathogen[sopE O52623] interacts with 1 human partners:{P56703}
	Pathogen[avrA E1WAB0] interacts with 1 human partners:{P56703}
	Pathogen[slrP Q8ZQQ2] interacts with 2 human partners:{P56703;Q6UB99}
	Pathogen[sptP P74873] interacts with 1 human partners:{P56703}
	Pathogen[sifA Q56061] interacts with 1 human partners:{P56703}
	Pathogen[sseJ Q9FD10] interacts with 1 human partners:{P56703}
	Pathogen[sseI Q8ZQ79] interacts with 1 human partners:{P56703}
[Cluster 218]GO:2000761+P	biological_process	[name] positive regulation of N-terminal peptidyl-lysine acetylation	[def] "Any process that activates or increases the frequency, rate or extent of N-terminal peptidyl-lysine acetylation." [GOC
	Pathogen[sseG O84952] interacts with 1 human partners:{Q06945}
	Pathogen[sopA E1WGZ9] interacts with 1 human partners:{Q06945}
	Pathogen[slrP Q8ZQQ2] interacts with 1 human partners:{Q06945}
	Pathogen[sipA E1WAC6] interacts with 1 human partners:{Q06945}
	Pathogen[sseF O84951] interacts with 1 human partners:{Q06945}
	Pathogen[spiC P0CZ04] interacts with 1 human partners:{Q06945}
	Pathogen[pipB2 Q8ZMM8] interacts with 1 human partners:{Q06945}
	Pathogen[sifA Q56061] interacts with 1 human partners:{Q06945}
	Pathogen[sopA Q8ZNR3] interacts with 1 human partners:{Q06945}
	Pathogen[sipA P0CL52] interacts with 1 human partners:{Q06945}
[Cluster 219]GO:0002032+P	biological_process	[name] desensitization of G-protein coupled receptor protein signaling pathway by arrestin	[def] "The process that inhibits the signaling function of a G-protein coupled receptor by uncoupling the receptor from its downstream G proteins." [GOC
	Pathogen[sseG O84952] interacts with 2 human partners:{P32121;P07550}
	Pathogen[spvB P74846] interacts with 1 human partners:{P32121}
	Pathogen[spvC P0A2M9] interacts with 2 human partners:{P32121;P07550}
	Pathogen[sspH2 P0CE12] interacts with 1 human partners:{P32121}
	Pathogen[sopE O52623] interacts with 1 human partners:{P32121}
	Pathogen[sopE2 Q7CQD4] interacts with 1 human partners:{P32121}
	Pathogen[sopB O30916] interacts with 1 human partners:{P32121}
	Pathogen[sopA E1WGZ9] interacts with 2 human partners:{P32121;P07550}
	Pathogen[avrA E1WAB0] interacts with 1 human partners:{P32121}
	Pathogen[slrP Q8ZQQ2] interacts with 2 human partners:{P32121;P07550}
	Pathogen[sptP P74873] interacts with 2 human partners:{P32121;P07550}
	Pathogen[sipA E1WAC6] interacts with 2 human partners:{P32121;P07550}
	Pathogen[sseF O84951] interacts with 2 human partners:{P32121;P07550}
	Pathogen[spiC P0CZ04] interacts with 3 human partners:{P32121;P13945;P07550}
	Pathogen[pipB2 Q8ZMM8] interacts with 1 human partners:{P32121}
	Pathogen[sspH1 A4D0H6] interacts with 2 human partners:{P32121;P07550}
	Pathogen[sipC E1WAC8] interacts with 1 human partners:{P32121}
	Pathogen[sifA Q56061] interacts with 1 human partners:{P32121}
	Pathogen[sipC P0CL47] interacts with 1 human partners:{P32121}
	Pathogen[sseL Q8ZNG2] interacts with 1 human partners:{P32121}
	Pathogen[sopA Q8ZNR3] interacts with 2 human partners:{P32121;P07550}
	Pathogen[sseJ Q9FD10] interacts with 1 human partners:{P32121}
	Pathogen[sseI Q8ZQ79] interacts with 1 human partners:{P32121}
	Pathogen[sipA P0CL52] interacts with 2 human partners:{P32121;P07550}
[Cluster 220]GO:2000594+P	biological_process	[name] positive regulation of metanephric DCT cell differentiation	[def] "Any process that activates or increases the frequency, rate or extent of metanephric DCT cell differentiation." [GOC
	Pathogen[slrP Q8ZQQ2] interacts with 1 human partners:{Q02962}
	Pathogen[spiC P0CZ04] interacts with 1 human partners:{Q02962}
[Cluster 221]GO:0035112+P	biological_process	[name] genitalia morphogenesis	[def] "The process in which the anatomical structures of genitalia are generated and organized. The genitalia are the organs of reproduction or generation, external and internal." [GOC
	Pathogen[sseG O84952] interacts with 1 human partners:{P35222}
	Pathogen[spvB P74846] interacts with 1 human partners:{P35222}
	Pathogen[spvC P0A2M9] interacts with 1 human partners:{P35222}
	Pathogen[sspH2 P0CE12] interacts with 1 human partners:{P35222}
	Pathogen[sopE O52623] interacts with 1 human partners:{P35222}
	Pathogen[sopE2 Q7CQD4] interacts with 1 human partners:{P35222}
	Pathogen[sopB O30916] interacts with 1 human partners:{P35222}
	Pathogen[sopA E1WGZ9] interacts with 1 human partners:{P35222}
	Pathogen[slrP Q8ZQQ2] interacts with 1 human partners:{P35222}
	Pathogen[sptP P74873] interacts with 1 human partners:{P35222}
	Pathogen[sipA E1WAC6] interacts with 1 human partners:{P35222}
	Pathogen[sseF O84951] interacts with 1 human partners:{P35222}
	Pathogen[spiC P0CZ04] interacts with 1 human partners:{P35222}
	Pathogen[pipB2 Q8ZMM8] interacts with 1 human partners:{P35222}
	Pathogen[sspH1 A4D0H6] interacts with 1 human partners:{P35222}
	Pathogen[sipC E1WAC8] interacts with 1 human partners:{P35222}
	Pathogen[sifA Q56061] interacts with 1 human partners:{P35222}
	Pathogen[sipC P0CL47] interacts with 1 human partners:{P35222}
	Pathogen[sseL Q8ZNG2] interacts with 1 human partners:{P35222}
	Pathogen[sipB Q56134] interacts with 1 human partners:{P35222}
	Pathogen[sopA Q8ZNR3] interacts with 1 human partners:{P35222}
	Pathogen[sseJ Q9FD10] interacts with 1 human partners:{P35222}
	Pathogen[sseI Q8ZQ79] interacts with 1 human partners:{P35222}
	Pathogen[sipA P0CL52] interacts with 1 human partners:{P35222}
[Cluster 222]GO:0060842+P	biological_process	[name] arterial endothelial cell differentiation	[def] "The process in which a relatively unspecialized endothelial cell acquires specialized features of an arterial endothelial cell, a thin flattened cell that lines the inside surfaces of arteries." [GOC
	Pathogen[sseG O84952] interacts with 1 human partners:{P46531}
	Pathogen[spvB P74846] interacts with 1 human partners:{P46531}
	Pathogen[spvC P0A2M9] interacts with 1 human partners:{P46531}
	Pathogen[sopE O52623] interacts with 1 human partners:{P46531}
	Pathogen[sopB O30916] interacts with 1 human partners:{P46531}
	Pathogen[sopA E1WGZ9] interacts with 1 human partners:{P46531}
	Pathogen[avrA E1WAB0] interacts with 1 human partners:{P46531}
	Pathogen[slrP Q8ZQQ2] interacts with 1 human partners:{P46531}
	Pathogen[sptP P74873] interacts with 1 human partners:{P46531}
	Pathogen[sipA E1WAC6] interacts with 1 human partners:{P46531}
	Pathogen[sseF O84951] interacts with 1 human partners:{P46531}
	Pathogen[spiC P0CZ04] interacts with 1 human partners:{P46531}
	Pathogen[pipB2 Q8ZMM8] interacts with 1 human partners:{P46531}
	Pathogen[sspH1 A4D0H6] interacts with 1 human partners:{P46531}
	Pathogen[sipC E1WAC8] interacts with 1 human partners:{P46531}
	Pathogen[sifA Q56061] interacts with 1 human partners:{P46531}
	Pathogen[sipC P0CL47] interacts with 1 human partners:{P46531}
	Pathogen[sseL Q8ZNG2] interacts with 1 human partners:{P46531}
	Pathogen[sipB Q56134] interacts with 1 human partners:{P46531}
	Pathogen[sopA Q8ZNR3] interacts with 1 human partners:{P46531}
	Pathogen[sseJ Q9FD10] interacts with 1 human partners:{P46531}
	Pathogen[sseI Q8ZQ79] interacts with 1 human partners:{P46531}
	Pathogen[sipA P0CL52] interacts with 1 human partners:{P46531}
[Cluster 223]GO:0003150+P	biological_process	[name] muscular septum morphogenesis	[def] "The process in which the muscular septum is generated and organized. The muscular septum is the lower part of the ventricular septum." [GOC
	Pathogen[slrP Q8ZQQ2] interacts with 1 human partners:{Q14332}
[Cluster 224]GO:0043585+P	biological_process	[name] nose morphogenesis	[def] "The process in which the anatomical structures of the nose are generated and organized. The nose is the specialized structure of the face that serves as the organ of the sense of smell and as part of the respiratory system. Includes the nasi externus (external nose) and cavitas nasi (nasal cavity)." [GOC
	Pathogen[sopE O52623] interacts with 1 human partners:{P12755}
	Pathogen[slrP Q8ZQQ2] interacts with 2 human partners:{P12755;P10071}
[Cluster 225]GO:0000710+P	biological_process	[name] meiotic mismatch repair	[def] "A system for the identification and correction of base-base mismatches, small insertion-deletion loops, and regions of heterology that are present in duplex DNA formed with strands from two recombining molecules. Correction of the mismatch can result in non-Mendelian segregation of alleles following meiosis." [GOC
	Pathogen[spiC P0CZ04] interacts with 3 human partners:{P43246;P52701;P20585}
[Cluster 226]GO:0090042+P	biological_process	[name] tubulin deacetylation	[def] "The removal of an acetyl group from tubulin. An acetyl group is CH3CO-, derived from acetic [ethanoic] acid." [GOC
	Pathogen[sseG O84952] interacts with 1 human partners:{Q9UBN7}
	Pathogen[spvC P0A2M9] interacts with 1 human partners:{Q9UBN7}
	Pathogen[sopA E1WGZ9] interacts with 1 human partners:{Q9UBN7}
	Pathogen[slrP Q8ZQQ2] interacts with 2 human partners:{Q9UBN7;Q8IXJ6}
	Pathogen[sipA E1WAC6] interacts with 1 human partners:{Q9UBN7}
	Pathogen[sseF O84951] interacts with 1 human partners:{Q9UBN7}
	Pathogen[sspH1 A4D0H6] interacts with 1 human partners:{Q9UBN7}
	Pathogen[sifA Q56061] interacts with 1 human partners:{Q9UBN7}
	Pathogen[sseL Q8ZNG2] interacts with 1 human partners:{Q9UBN7}
	Pathogen[sopA Q8ZNR3] interacts with 1 human partners:{Q9UBN7}
	Pathogen[sseJ Q9FD10] interacts with 1 human partners:{Q9UBN7}
	Pathogen[sseI Q8ZQ79] interacts with 1 human partners:{Q9UBN7}
	Pathogen[sipA P0CL52] interacts with 1 human partners:{Q9UBN7}
[Cluster 227]GO:0018343+P	biological_process	[name] protein farnesylation	[def] "The covalent attachment of a farnesyl group to a protein." [GOC
	Pathogen[sseG O84952] interacts with 1 human partners:{P49354}
	Pathogen[spvB P74846] interacts with 1 human partners:{P49354}
	Pathogen[spvC P0A2M9] interacts with 1 human partners:{P49354}
	Pathogen[sspH2 P0CE12] interacts with 1 human partners:{P49354}
	Pathogen[sopE O52623] interacts with 1 human partners:{P49354}
	Pathogen[sopE2 Q7CQD4] interacts with 1 human partners:{P49354}
	Pathogen[sopB O30916] interacts with 1 human partners:{P49354}
	Pathogen[sopA E1WGZ9] interacts with 1 human partners:{P49354}
	Pathogen[slrP Q8ZQQ2] interacts with 2 human partners:{Q9NZN9;P49354}
	Pathogen[sptP P74873] interacts with 1 human partners:{P49354}
	Pathogen[sipA E1WAC6] interacts with 1 human partners:{P49354}
	Pathogen[sseF O84951] interacts with 1 human partners:{P49354}
	Pathogen[spiC P0CZ04] interacts with 2 human partners:{P49356;P49354}
	Pathogen[pipB2 Q8ZMM8] interacts with 1 human partners:{P49354}
	Pathogen[sspH1 A4D0H6] interacts with 1 human partners:{P49354}
	Pathogen[sipC E1WAC8] interacts with 1 human partners:{P49354}
	Pathogen[sifA Q56061] interacts with 2 human partners:{Q9NZN9;P49354}
	Pathogen[sipC P0CL47] interacts with 1 human partners:{P49354}
	Pathogen[sseL Q8ZNG2] interacts with 1 human partners:{P49354}
	Pathogen[sopA Q8ZNR3] interacts with 1 human partners:{P49354}
	Pathogen[sseJ Q9FD10] interacts with 1 human partners:{P49354}
	Pathogen[sseI Q8ZQ79] interacts with 1 human partners:{P49354}
	Pathogen[sipA P0CL52] interacts with 1 human partners:{P49354}
[Cluster 228]GO:0072070+P	biological_process	[name] loop of Henle development	[def] "The process whose specific outcome is the progression of the loop of Henle over time, from its formation to the mature structure. The loop of Henle is a nephron tubule that connects the proximal convoluted tubule to the distal convoluted tubule." [GOC
	Pathogen[sseG O84952] interacts with 2 human partners:{P78504;O00548}
	Pathogen[spvB P74846] interacts with 2 human partners:{P78504;O00548}
	Pathogen[spvC P0A2M9] interacts with 2 human partners:{P78504;O00548}
	Pathogen[sspH2 P0CE12] interacts with 2 human partners:{P78504;O00548}
	Pathogen[sopE O52623] interacts with 2 human partners:{P78504;O00548}
	Pathogen[sopB O30916] interacts with 2 human partners:{P78504;O00548}
	Pathogen[sopA E1WGZ9] interacts with 2 human partners:{P78504;O00548}
	Pathogen[avrA E1WAB0] interacts with 2 human partners:{P78504;O00548}
	Pathogen[slrP Q8ZQQ2] interacts with 2 human partners:{P78504;O00548}
	Pathogen[sptP P74873] interacts with 2 human partners:{P78504;O00548}
	Pathogen[sipA E1WAC6] interacts with 2 human partners:{P78504;O00548}
	Pathogen[sseF O84951] interacts with 2 human partners:{P78504;O00548}
	Pathogen[spiC P0CZ04] interacts with 2 human partners:{P78504;O00548}
	Pathogen[pipB2 Q8ZMM8] interacts with 1 human partners:{O00548}
	Pathogen[sspH1 A4D0H6] interacts with 2 human partners:{P78504;O00548}
	Pathogen[sipC E1WAC8] interacts with 2 human partners:{P78504;O00548}
	Pathogen[sifA Q56061] interacts with 2 human partners:{P78504;O00548}
	Pathogen[sipC P0CL47] interacts with 2 human partners:{P78504;O00548}
	Pathogen[sseL Q8ZNG2] interacts with 2 human partners:{P78504;O00548}
	Pathogen[sipB Q56134] interacts with 2 human partners:{P78504;O00548}
	Pathogen[sopA Q8ZNR3] interacts with 2 human partners:{P78504;O00548}
	Pathogen[sseJ Q9FD10] interacts with 2 human partners:{P78504;O00548}
	Pathogen[sseI Q8ZQ79] interacts with 2 human partners:{P78504;O00548}
	Pathogen[sipA P0CL52] interacts with 2 human partners:{P78504;O00548}
[Cluster 229]GO:0019835+P	biological_process	[name] cytolysis	[def] "The rupture of cell membranes and the loss of cytoplasm." [SP_KW
	Pathogen[sseG O84952] interacts with 1 human partners:{P10144}
	Pathogen[spvB P74846] interacts with 1 human partners:{P10144}
	Pathogen[spvC P0A2M9] interacts with 1 human partners:{P10144}
	Pathogen[sopE O52623] interacts with 2 human partners:{P10144;P10643}
	Pathogen[sopA E1WGZ9] interacts with 1 human partners:{P10144}
	Pathogen[slrP Q8ZQQ2] interacts with 4 human partners:{P10144;P02748;P10643;Q29983}
	Pathogen[sptP P74873] interacts with 1 human partners:{P10144}
	Pathogen[sipA E1WAC6] interacts with 1 human partners:{P10144}
	Pathogen[sseF O84951] interacts with 1 human partners:{P10144}
	Pathogen[spiC P0CZ04] interacts with 2 human partners:{P10144;P10643}
	Pathogen[sspH1 A4D0H6] interacts with 1 human partners:{P10144}
	Pathogen[sipC E1WAC8] interacts with 1 human partners:{P10144}
	Pathogen[sifA Q56061] interacts with 1 human partners:{P10144}
	Pathogen[sipC P0CL47] interacts with 1 human partners:{P10144}
	Pathogen[sseL Q8ZNG2] interacts with 1 human partners:{P10144}
	Pathogen[sopA Q8ZNR3] interacts with 1 human partners:{P10144}
	Pathogen[sseJ Q9FD10] interacts with 1 human partners:{P10144}
	Pathogen[sseI Q8ZQ79] interacts with 1 human partners:{P10144}
	Pathogen[sipA P0CL52] interacts with 1 human partners:{P10144}
[Cluster 230]GO:0034263+P	biological_process	[name] autophagy in response to ER overload	[def] "The process in which cells digest parts of their own cytoplasm in response to the accumulation of misfolded proteins in the endoplasmic reticulum." [GOC
	Pathogen[slrP Q8ZQQ2] interacts with 1 human partners:{Q9H0Y0}
[Cluster 231]GO:0032990+P	biological_process	[name] cell part morphogenesis	[def] "The process in which the anatomical structures of a cell part are generated and organized." [GOC
	Pathogen[spvB P74846] interacts with 1 human partners:{Q92692}
	Pathogen[slrP Q8ZQQ2] interacts with 1 human partners:{Q92692}
	Pathogen[spiC P0CZ04] interacts with 1 human partners:{Q92692}
[Cluster 232]GO:2000002+P	biological_process	[name] negative regulation of DNA damage checkpoint	[def] "Any process that stops, prevents, or reduces the frequency, rate or extent of a DNA damage checkpoint." [GOC
	Pathogen[sseG O84952] interacts with 1 human partners:{P04628}
	Pathogen[spvB P74846] interacts with 1 human partners:{P04628}
	Pathogen[sspH2 P0CE12] interacts with 1 human partners:{P04628}
	Pathogen[sopE O52623] interacts with 1 human partners:{P04628}
	Pathogen[sopA E1WGZ9] interacts with 1 human partners:{P04628}
	Pathogen[avrA E1WAB0] interacts with 1 human partners:{P04628}
	Pathogen[slrP Q8ZQQ2] interacts with 1 human partners:{P04628}
	Pathogen[sptP P74873] interacts with 1 human partners:{P04628}
	Pathogen[sipA E1WAC6] interacts with 1 human partners:{P04628}
	Pathogen[sseF O84951] interacts with 1 human partners:{P04628}
	Pathogen[spiC P0CZ04] interacts with 1 human partners:{P04628}
	Pathogen[sifA Q56061] interacts with 1 human partners:{P04628}
	Pathogen[sseL Q8ZNG2] interacts with 1 human partners:{P04628}
	Pathogen[sopA Q8ZNR3] interacts with 1 human partners:{P04628}
	Pathogen[sseJ Q9FD10] interacts with 1 human partners:{P04628}
	Pathogen[sseI Q8ZQ79] interacts with 1 human partners:{P04628}
	Pathogen[sipA P0CL52] interacts with 1 human partners:{P04628}
[Cluster 233]GO:0060044+P	biological_process	[name] negative regulation of cardiac muscle cell proliferation	[def] "Any process that stops, prevents, or reduces the frequency, rate or extent of cardiac muscle cell proliferation." [GOC
	Pathogen[sseG O84952] interacts with 3 human partners:{Q9H4B6;P78310;Q99593}
	Pathogen[spvB P74846] interacts with 2 human partners:{Q9H4B6;P78310}
	Pathogen[spvC P0A2M9] interacts with 2 human partners:{Q9H4B6;P78310}
	Pathogen[sspH2 P0CE12] interacts with 1 human partners:{Q9H4B6}
	Pathogen[sopE O52623] interacts with 1 human partners:{Q9H4B6}
	Pathogen[sopE2 Q7CQD4] interacts with 1 human partners:{Q9H4B6}
	Pathogen[sopB O30916] interacts with 1 human partners:{Q9H4B6}
	Pathogen[sopA E1WGZ9] interacts with 3 human partners:{Q9H4B6;P78310;Q99593}
	Pathogen[avrA E1WAB0] interacts with 1 human partners:{Q9H4B6}
	Pathogen[slrP Q8ZQQ2] interacts with 3 human partners:{Q9H4B6;P78310;Q99593}
	Pathogen[sptP P74873] interacts with 1 human partners:{Q9H4B6}
	Pathogen[sipA E1WAC6] interacts with 3 human partners:{Q9H4B6;P78310;Q99593}
	Pathogen[sseF O84951] interacts with 3 human partners:{Q9H4B6;P78310;Q99593}
	Pathogen[spiC P0CZ04] interacts with 3 human partners:{Q9H4B6;P78310;Q99593}
	Pathogen[pipB2 Q8ZMM8] interacts with 1 human partners:{Q9H4B6}
	Pathogen[sspH1 A4D0H6] interacts with 1 human partners:{Q9H4B6}
	Pathogen[sipC E1WAC8] interacts with 1 human partners:{Q9H4B6}
	Pathogen[sifA Q56061] interacts with 1 human partners:{Q9H4B6}
	Pathogen[sipC P0CL47] interacts with 1 human partners:{Q9H4B6}
	Pathogen[sseL Q8ZNG2] interacts with 1 human partners:{Q9H4B6}
	Pathogen[sopA Q8ZNR3] interacts with 3 human partners:{Q9H4B6;P78310;Q99593}
	Pathogen[sseJ Q9FD10] interacts with 1 human partners:{Q9H4B6}
	Pathogen[sseI Q8ZQ79] interacts with 2 human partners:{Q9H4B6;P78310}
	Pathogen[sipA P0CL52] interacts with 3 human partners:{Q9H4B6;P78310;Q99593}
[Cluster 234]GO:0044321+P	biological_process	[name] response to leptin stimulus	[def] "Any process that results in a change in state or activity of a cell or an organism (in terms of movement, secretion, enzyme production, gene expression, etc.) as a result of a leptin stimulus. Leptin is a hormone manufactured primarily in the adipocytes of white adipose tissue, and the level of circulating leptin is directly proportional to the total amount of fat in the body. It plays a key role in regulating energy intake and energy expenditure, including appetite and metabolism]." [GOC
	Pathogen[sseG O84952] interacts with 2 human partners:{Q9NPJ1;Q96RK4}
	Pathogen[spvB P74846] interacts with 2 human partners:{Q9NPJ1;Q96RK4}
	Pathogen[spvC P0A2M9] interacts with 2 human partners:{Q9NPJ1;Q96RK4}
	Pathogen[sspH2 P0CE12] interacts with 2 human partners:{Q9NPJ1;Q96RK4}
	Pathogen[sopE O52623] interacts with 2 human partners:{Q9NPJ1;Q96RK4}
	Pathogen[sopB O30916] interacts with 1 human partners:{Q9NPJ1}
	Pathogen[sopA E1WGZ9] interacts with 2 human partners:{Q9NPJ1;Q96RK4}
	Pathogen[avrA E1WAB0] interacts with 2 human partners:{Q9NPJ1;Q96RK4}
	Pathogen[slrP Q8ZQQ2] interacts with 2 human partners:{Q9NPJ1;Q96RK4}
	Pathogen[sipA E1WAC6] interacts with 2 human partners:{Q9NPJ1;Q96RK4}
	Pathogen[sseF O84951] interacts with 2 human partners:{Q9NPJ1;Q96RK4}
	Pathogen[spiC P0CZ04] interacts with 1 human partners:{Q96RK4}
	Pathogen[sspH1 A4D0H6] interacts with 1 human partners:{Q96RK4}
	Pathogen[sipC E1WAC8] interacts with 2 human partners:{Q9NPJ1;Q96RK4}
	Pathogen[sifA Q56061] interacts with 2 human partners:{Q9NPJ1;Q96RK4}
	Pathogen[sipC P0CL47] interacts with 2 human partners:{Q9NPJ1;Q96RK4}
	Pathogen[sseL Q8ZNG2] interacts with 2 human partners:{Q9NPJ1;Q96RK4}
	Pathogen[sopA Q8ZNR3] interacts with 2 human partners:{Q9NPJ1;Q96RK4}
	Pathogen[sseJ Q9FD10] interacts with 2 human partners:{Q9NPJ1;Q96RK4}
	Pathogen[sseI Q8ZQ79] interacts with 1 human partners:{Q96RK4}
	Pathogen[sipA P0CL52] interacts with 2 human partners:{Q9NPJ1;Q96RK4}
[Cluster 235]GO:0048570+P	biological_process	[name] notochord morphogenesis	[def] "The process in which the anatomical structures of the notochord are generated and organized. The notochord is a mesoderm-derived structure located ventral of the developing nerve cord. In vertebrates, the notochord serves as a core around which other mesodermal cells form the vertebrae. In the most primitive chordates, which lack vertebrae, the notochord persists as a substitute for a vertebral column." [GOC
	Pathogen[sseG O84952] interacts with 1 human partners:{P29317}
	Pathogen[spvB P74846] interacts with 1 human partners:{P29317}
	Pathogen[spvC P0A2M9] interacts with 1 human partners:{P29317}
	Pathogen[sopE O52623] interacts with 1 human partners:{P29317}
	Pathogen[sopB O30916] interacts with 1 human partners:{P29317}
	Pathogen[sopA E1WGZ9] interacts with 1 human partners:{P29317}
	Pathogen[avrA E1WAB0] interacts with 1 human partners:{P29317}
	Pathogen[slrP Q8ZQQ2] interacts with 1 human partners:{P29317}
	Pathogen[sipA E1WAC6] interacts with 1 human partners:{P29317}
	Pathogen[sseF O84951] interacts with 1 human partners:{P29317}
	Pathogen[spiC P0CZ04] interacts with 2 human partners:{Q9Y2A7;P29317}
	Pathogen[pipB2 Q8ZMM8] interacts with 1 human partners:{P29317}
	Pathogen[sspH1 A4D0H6] interacts with 1 human partners:{P29317}
	Pathogen[sipC E1WAC8] interacts with 1 human partners:{P29317}
	Pathogen[sifA Q56061] interacts with 1 human partners:{P29317}
	Pathogen[sipC P0CL47] interacts with 1 human partners:{P29317}
	Pathogen[sseL Q8ZNG2] interacts with 1 human partners:{P29317}
	Pathogen[sopA Q8ZNR3] interacts with 1 human partners:{P29317}
	Pathogen[sseJ Q9FD10] interacts with 1 human partners:{P29317}
	Pathogen[sseI Q8ZQ79] interacts with 1 human partners:{P29317}
	Pathogen[sipA P0CL52] interacts with 1 human partners:{P29317}
[Cluster 236]GO:0006098+P	biological_process	[name] pentose-phosphate shunt	[def] "The process in which glucose is oxidized, coupled to NADPH synthesis. Glucose 6-P is oxidized with the formation of carbon dioxide (CO2), ribulose 5-phosphate and reduced NADP_ ribulose 5-P then enters a series of reactions interconverting sugar phosphates. The pentose phosphate pathway is a major source of reducing equivalents for biosynthesis reactions and is also important for the conversion of hexoses to pentoses." [ISBN
	Pathogen[sseG O84952] interacts with 4 human partners:{P11413;P37837;P52209;O95336}
	Pathogen[spvB P74846] interacts with 1 human partners:{P49247}
	Pathogen[spvC P0A2M9] interacts with 3 human partners:{P11413;P37837;O95336}
	Pathogen[sopE O52623] interacts with 1 human partners:{O95336}
	Pathogen[sopA E1WGZ9] interacts with 4 human partners:{P11413;P37837;P52209;O95336}
	Pathogen[slrP Q8ZQQ2] interacts with 5 human partners:{P11413;P37837;P52209;O95336;P49247}
	Pathogen[sipA E1WAC6] interacts with 4 human partners:{P11413;P37837;P52209;O95336}
	Pathogen[sseF O84951] interacts with 4 human partners:{P11413;P37837;P52209;O95336}
	Pathogen[spiC P0CZ04] interacts with 6 human partners:{P11413;P37837;P52209;O95336;P49247;P60174}
	Pathogen[sspH1 A4D0H6] interacts with 3 human partners:{P11413;P37837;O95336}
	Pathogen[sifA Q56061] interacts with 5 human partners:{P11413;P37837;P52209;O95336;P49247}
	Pathogen[sopA Q8ZNR3] interacts with 4 human partners:{P11413;P37837;P52209;O95336}
	Pathogen[sipA P0CL52] interacts with 4 human partners:{P11413;P37837;P52209;O95336}
[Cluster 237]GO:0006398+P	biological_process	[name] histone mRNA 3'-end processing	[def] "Any process involved in forming the mature 3' end of a histone mRNA molecule." [GOC
	Pathogen[sseG O84952] interacts with 1 human partners:{Q14493}
	Pathogen[sspH2 P0CE12] interacts with 1 human partners:{Q14493}
	Pathogen[sopA E1WGZ9] interacts with 1 human partners:{Q14493}
	Pathogen[slrP Q8ZQQ2] interacts with 1 human partners:{Q14493}
	Pathogen[sipA E1WAC6] interacts with 1 human partners:{Q14493}
	Pathogen[sseF O84951] interacts with 1 human partners:{Q14493}
	Pathogen[spiC P0CZ04] interacts with 1 human partners:{Q14493}
	Pathogen[sopA Q8ZNR3] interacts with 1 human partners:{Q14493}
	Pathogen[sipA P0CL52] interacts with 1 human partners:{Q14493}
[Cluster 238]GO:0002526+P	biological_process	[name] acute inflammatory response	[def] "Inflammation which comprises a rapid, short-lived, relatively uniform response to acute injury or antigenic challenge and is characterized by accumulations of fluid, plasma proteins, and granulocytic leukocytes. An acute inflammatory response occurs within a matter of minutes or hours, and either resolves within a few days or becomes a chronic inflammatory response." [GO_REF
	Pathogen[sseG O84952] interacts with 3 human partners:{Q04771;P05109;P09917}
	Pathogen[spvB P74846] interacts with 1 human partners:{P05109}
	Pathogen[spvC P0A2M9] interacts with 3 human partners:{Q04771;P05109;P09917}
	Pathogen[sspH2 P0CE12] interacts with 2 human partners:{P05109;P09917}
	Pathogen[sopE O52623] interacts with 3 human partners:{Q04771;P05109;P09917}
	Pathogen[sopE2 Q7CQD4] interacts with 2 human partners:{P05109;P09917}
	Pathogen[sopB O30916] interacts with 2 human partners:{P05109;P09917}
	Pathogen[sopA E1WGZ9] interacts with 3 human partners:{Q04771;P05109;P09917}
	Pathogen[avrA E1WAB0] interacts with 1 human partners:{P05109}
	Pathogen[slrP Q8ZQQ2] interacts with 2 human partners:{P05109;P09917}
	Pathogen[sptP P74873] interacts with 2 human partners:{P05109;P09917}
	Pathogen[sipA E1WAC6] interacts with 3 human partners:{Q04771;P05109;P09917}
	Pathogen[sseF O84951] interacts with 3 human partners:{Q04771;P05109;P09917}
	Pathogen[spiC P0CZ04] interacts with 3 human partners:{Q04771;P05109;P09917}
	Pathogen[pipB2 Q8ZMM8] interacts with 2 human partners:{P05109;P09917}
	Pathogen[sspH1 A4D0H6] interacts with 2 human partners:{P05109;P09917}
	Pathogen[sipC E1WAC8] interacts with 3 human partners:{Q04771;P05109;P09917}
	Pathogen[sifA Q56061] interacts with 3 human partners:{Q04771;P05109;P09917}
	Pathogen[sipC P0CL47] interacts with 3 human partners:{Q04771;P05109;P09917}
	Pathogen[sseL Q8ZNG2] interacts with 2 human partners:{Q04771;P05109}
	Pathogen[sopA Q8ZNR3] interacts with 3 human partners:{Q04771;P05109;P09917}
	Pathogen[sseJ Q9FD10] interacts with 2 human partners:{P05109;P09917}
	Pathogen[sseI Q8ZQ79] interacts with 1 human partners:{P05109}
	Pathogen[sipA P0CL52] interacts with 3 human partners:{Q04771;P05109;P09917}
[Cluster 239]GO:2000233+P	biological_process	[name] negative regulation of rRNA processing	[def] "Any process that stops, prevents, or reduces the frequency, rate or extent of rRNA processing." [GOC
	Pathogen[spvB P74846] interacts with 1 human partners:{Q6PI26}
	Pathogen[slrP Q8ZQQ2] interacts with 1 human partners:{Q6PI26}
	Pathogen[sifA Q56061] interacts with 1 human partners:{Q6PI26}
	Pathogen[sseJ Q9FD10] interacts with 1 human partners:{Q6PI26}
[Cluster 240]GO:0090027+P	biological_process	[name] negative regulation of monocyte chemotaxis	[def] "Any process that decreases the frequency, rate, or extent of monocyte chemotaxis." [GOC
	Pathogen[sseG O84952] interacts with 1 human partners:{O94813}
	Pathogen[spvB P74846] interacts with 1 human partners:{O94813}
	Pathogen[spvC P0A2M9] interacts with 1 human partners:{O94813}
	Pathogen[sspH2 P0CE12] interacts with 1 human partners:{O94813}
	Pathogen[sopE O52623] interacts with 1 human partners:{O94813}
	Pathogen[sopE2 Q7CQD4] interacts with 1 human partners:{O94813}
	Pathogen[sopB O30916] interacts with 1 human partners:{O94813}
	Pathogen[sopA E1WGZ9] interacts with 1 human partners:{O94813}
	Pathogen[avrA E1WAB0] interacts with 1 human partners:{O94813}
	Pathogen[slrP Q8ZQQ2] interacts with 1 human partners:{O94813}
	Pathogen[sptP P74873] interacts with 1 human partners:{O94813}
	Pathogen[sipA E1WAC6] interacts with 1 human partners:{O94813}
	Pathogen[sseF O84951] interacts with 1 human partners:{O94813}
	Pathogen[spiC P0CZ04] interacts with 1 human partners:{O94813}
	Pathogen[pipB2 Q8ZMM8] interacts with 1 human partners:{O94813}
	Pathogen[sspH1 A4D0H6] interacts with 1 human partners:{O94813}
	Pathogen[sipC E1WAC8] interacts with 1 human partners:{O94813}
	Pathogen[sifA Q56061] interacts with 1 human partners:{O94813}
	Pathogen[sipC P0CL47] interacts with 1 human partners:{O94813}
	Pathogen[sseL Q8ZNG2] interacts with 1 human partners:{O94813}
	Pathogen[sopA Q8ZNR3] interacts with 1 human partners:{O94813}
	Pathogen[sseJ Q9FD10] interacts with 1 human partners:{O94813}
	Pathogen[sseI Q8ZQ79] interacts with 1 human partners:{O94813}
	Pathogen[sipA P0CL52] interacts with 1 human partners:{O94813}
[Cluster 241]GO:0072014+P	biological_process	[name] proximal tubule development	[def] "The process whose specific outcome is the progression of the proximal tubule over time, from its formation to the mature structure. In mammals, the proximal tubule is a nephron tubule that connects Bowman's capsule to the descending thin limb of the loop of Henle. It has a brush border epithelial morphology." [GOC
	Pathogen[sseG O84952] interacts with 1 human partners:{O00548}
	Pathogen[spvB P74846] interacts with 1 human partners:{O00548}
	Pathogen[spvC P0A2M9] interacts with 1 human partners:{O00548}
	Pathogen[sspH2 P0CE12] interacts with 1 human partners:{O00548}
	Pathogen[sopE O52623] interacts with 1 human partners:{O00548}
	Pathogen[sopB O30916] interacts with 1 human partners:{O00548}
	Pathogen[sopA E1WGZ9] interacts with 1 human partners:{O00548}
	Pathogen[avrA E1WAB0] interacts with 1 human partners:{O00548}
	Pathogen[slrP Q8ZQQ2] interacts with 2 human partners:{Q9NQ87;O00548}
	Pathogen[sptP P74873] interacts with 1 human partners:{O00548}
	Pathogen[sipA E1WAC6] interacts with 1 human partners:{O00548}
	Pathogen[sseF O84951] interacts with 1 human partners:{O00548}
	Pathogen[spiC P0CZ04] interacts with 1 human partners:{O00548}
	Pathogen[pipB2 Q8ZMM8] interacts with 1 human partners:{O00548}
	Pathogen[sspH1 A4D0H6] interacts with 1 human partners:{O00548}
	Pathogen[sipC E1WAC8] interacts with 1 human partners:{O00548}
	Pathogen[sifA Q56061] interacts with 1 human partners:{O00548}
	Pathogen[sipC P0CL47] interacts with 1 human partners:{O00548}
	Pathogen[sseL Q8ZNG2] interacts with 1 human partners:{O00548}
	Pathogen[sipB Q56134] interacts with 1 human partners:{O00548}
	Pathogen[sopA Q8ZNR3] interacts with 1 human partners:{O00548}
	Pathogen[sseJ Q9FD10] interacts with 1 human partners:{O00548}
	Pathogen[sseI Q8ZQ79] interacts with 1 human partners:{O00548}
	Pathogen[sipA P0CL52] interacts with 1 human partners:{O00548}
[Cluster 242]GO:0070365+P	biological_process	[name] hepatocyte differentiation	[def] "The process in which a relatively unspecialized cell acquires the specialized features of a hepatocyte. A hepatocyte is specialized epithelial cell that is organized into interconnected plates called lobules, and is the main structural component of the liver." [CL
	Pathogen[sseG O84952] interacts with 3 human partners:{Q03014;P04083;P04628}
	Pathogen[spvB P74846] interacts with 2 human partners:{P04083;P04628}
	Pathogen[spvC P0A2M9] interacts with 1 human partners:{P04083}
	Pathogen[sspH2 P0CE12] interacts with 2 human partners:{P04083;P04628}
	Pathogen[sopE O52623] interacts with 2 human partners:{P04083;P04628}
	Pathogen[sopE2 Q7CQD4] interacts with 1 human partners:{P04083}
	Pathogen[sopB O30916] interacts with 1 human partners:{P04083}
	Pathogen[sopA E1WGZ9] interacts with 3 human partners:{Q03014;P04083;P04628}
	Pathogen[avrA E1WAB0] interacts with 2 human partners:{P04083;P04628}
	Pathogen[slrP Q8ZQQ2] interacts with 3 human partners:{Q03014;P04083;P04628}
	Pathogen[sptP P74873] interacts with 2 human partners:{P04083;P04628}
	Pathogen[sipA E1WAC6] interacts with 3 human partners:{Q03014;P04083;P04628}
	Pathogen[sseF O84951] interacts with 3 human partners:{Q03014;P04083;P04628}
	Pathogen[spiC P0CZ04] interacts with 3 human partners:{Q03014;P04083;P04628}
	Pathogen[pipB2 Q8ZMM8] interacts with 1 human partners:{P04083}
	Pathogen[sspH1 A4D0H6] interacts with 1 human partners:{P04083}
	Pathogen[sipC E1WAC8] interacts with 1 human partners:{P04083}
	Pathogen[sifA Q56061] interacts with 2 human partners:{P04083;P04628}
	Pathogen[sipC P0CL47] interacts with 1 human partners:{P04083}
	Pathogen[sseL Q8ZNG2] interacts with 2 human partners:{P04083;P04628}
	Pathogen[sopA Q8ZNR3] interacts with 3 human partners:{Q03014;P04083;P04628}
	Pathogen[sseJ Q9FD10] interacts with 2 human partners:{P04083;P04628}
	Pathogen[sseI Q8ZQ79] interacts with 2 human partners:{P04083;P04628}
	Pathogen[sipA P0CL52] interacts with 3 human partners:{Q03014;P04083;P04628}
[Cluster 243]GO:0001996+P	biological_process	[name] positive regulation of heart rate by epinephrine-norepinephrine	[def] "The process in which the presence of epinephrine or norepinephrine in the bloodstream activates, maintains or increases the rate of heart contraction." [GOC
	Pathogen[sseG O84952] interacts with 1 human partners:{P08588}
	Pathogen[spvB P74846] interacts with 1 human partners:{P08588}
	Pathogen[spvC P0A2M9] interacts with 1 human partners:{P08588}
	Pathogen[sspH2 P0CE12] interacts with 1 human partners:{P08588}
	Pathogen[sopB O30916] interacts with 1 human partners:{P08588}
	Pathogen[sopA E1WGZ9] interacts with 1 human partners:{P08588}
	Pathogen[slrP Q8ZQQ2] interacts with 1 human partners:{P08588}
	Pathogen[sptP P74873] interacts with 1 human partners:{P08588}
	Pathogen[sipA E1WAC6] interacts with 1 human partners:{P08588}
	Pathogen[sseF O84951] interacts with 1 human partners:{P08588}
	Pathogen[spiC P0CZ04] interacts with 3 human partners:{P35368;P35348;P08588}
	Pathogen[sspH1 A4D0H6] interacts with 1 human partners:{P08588}
	Pathogen[sifA Q56061] interacts with 1 human partners:{P08588}
	Pathogen[sipB Q56134] interacts with 1 human partners:{P08588}
	Pathogen[sopA Q8ZNR3] interacts with 1 human partners:{P08588}
	Pathogen[sipA P0CL52] interacts with 1 human partners:{P08588}
[Cluster 244]GO:2000055+P	biological_process	[name] positive regulation of Wnt receptor signaling pathway involved in dorsal/ventral axis specification	[def] "Any process that activates or increases the frequency, rate or extent of Wnt receptor signaling pathway involved in dorsal/ventral axis specification." [GOC
	Pathogen[sseG O84952] interacts with 1 human partners:{O75581}
	Pathogen[spvB P74846] interacts with 1 human partners:{O75581}
	Pathogen[spvC P0A2M9] interacts with 1 human partners:{O75581}
	Pathogen[sspH2 P0CE12] interacts with 1 human partners:{O75581}
	Pathogen[sopE O52623] interacts with 1 human partners:{O75581}
	Pathogen[sopB O30916] interacts with 1 human partners:{O75581}
	Pathogen[sopA E1WGZ9] interacts with 1 human partners:{O75581}
	Pathogen[avrA E1WAB0] interacts with 1 human partners:{O75581}
	Pathogen[slrP Q8ZQQ2] interacts with 1 human partners:{O75581}
	Pathogen[sptP P74873] interacts with 1 human partners:{O75581}
	Pathogen[sipA E1WAC6] interacts with 1 human partners:{O75581}
	Pathogen[sseF O84951] interacts with 1 human partners:{O75581}
	Pathogen[spiC P0CZ04] interacts with 1 human partners:{O75581}
	Pathogen[sspH1 A4D0H6] interacts with 1 human partners:{O75581}
	Pathogen[sipC E1WAC8] interacts with 1 human partners:{O75581}
	Pathogen[sifA Q56061] interacts with 1 human partners:{O75581}
	Pathogen[sipC P0CL47] interacts with 1 human partners:{O75581}
	Pathogen[sseL Q8ZNG2] interacts with 1 human partners:{O75581}
	Pathogen[sipB Q56134] interacts with 1 human partners:{O75581}
	Pathogen[sopA Q8ZNR3] interacts with 1 human partners:{O75581}
	Pathogen[sseJ Q9FD10] interacts with 1 human partners:{O75581}
	Pathogen[sseI Q8ZQ79] interacts with 1 human partners:{O75581}
	Pathogen[sipA P0CL52] interacts with 1 human partners:{O75581}
[Cluster 245]GO:0045128+P	biological_process	[name] negative regulation of reciprocal meiotic recombination	[def] "Any process that decreases the frequency, rate or extent of recombination during meiosis. Reciprocal meiotic recombination is the cell cycle process in which double strand breaks are formed and repaired through a double Holliday junction intermediate." [GOC
	Pathogen[spiC P0CZ04] interacts with 1 human partners:{P43246}
[Cluster 246]GO:0035494+P	biological_process	[name] SNARE complex disassembly	[def] "The disaggregation of the SNARE protein complex into its constituent components. The SNARE complex is a protein complex involved in membrane fusion_ a stable ternary complex consisting of a four-helix bundle, usually formed from one R-SNARE and three Q-SNAREs with an ionic layer sandwiched between hydrophobic layers." [GOC
	Pathogen[spvB P74846] interacts with 1 human partners:{P54920}
	Pathogen[slrP Q8ZQQ2] interacts with 1 human partners:{P54920}
	Pathogen[spiC P0CZ04] interacts with 1 human partners:{P54920}
[Cluster 247]GO:0051707+P	biological_process	[name] response to other organism	[def] "Any process that results in a change in state or activity of a cell or an organism (in terms of movement, secretion, enzyme production, gene expression, etc.) as a result of a stimulus from another living organism." [GOC
	Pathogen[sseG O84952] interacts with 1 human partners:{Q14457}
	Pathogen[sopA E1WGZ9] interacts with 1 human partners:{Q14457}
	Pathogen[avrA E1WAB0] interacts with 1 human partners:{Q14457}
	Pathogen[slrP Q8ZQQ2] interacts with 1 human partners:{Q14457}
	Pathogen[sipA E1WAC6] interacts with 1 human partners:{Q14457}
	Pathogen[sseF O84951] interacts with 1 human partners:{Q14457}
	Pathogen[spiC P0CZ04] interacts with 1 human partners:{Q14457}
	Pathogen[sopA Q8ZNR3] interacts with 1 human partners:{Q14457}
	Pathogen[sipA P0CL52] interacts with 1 human partners:{Q14457}
[Cluster 248]GO:0035999+P	biological_process	[name] tetrahydrofolate interconversion	[def] "The chemical reactions and pathways by which one-carbon (C1) units are transferred between tetrahydrofolate molecules, to synthesise other tetrahydrofolate molecules." [GOC
	Pathogen[sseG O84952] interacts with 2 human partners:{P11586;P34896}
	Pathogen[spvB P74846] interacts with 1 human partners:{P11586}
	Pathogen[spvC P0A2M9] interacts with 2 human partners:{P11586;P34896}
	Pathogen[sopB O30916] interacts with 1 human partners:{P11586}
	Pathogen[sopA E1WGZ9] interacts with 2 human partners:{P11586;P34896}
	Pathogen[slrP Q8ZQQ2] interacts with 3 human partners:{O95954;P11586;P34896}
	Pathogen[sptP P74873] interacts with 2 human partners:{O95954;P11586}
	Pathogen[sipA E1WAC6] interacts with 2 human partners:{P11586;P34896}
	Pathogen[sseF O84951] interacts with 2 human partners:{P11586;P34896}
	Pathogen[spiC P0CZ04] interacts with 2 human partners:{P11586;P34896}
	Pathogen[sspH1 A4D0H6] interacts with 3 human partners:{O95954;P11586;P34896}
	Pathogen[sifA Q56061] interacts with 3 human partners:{O95954;P11586;P34896}
	Pathogen[sipB Q56134] interacts with 1 human partners:{O95954}
	Pathogen[sopA Q8ZNR3] interacts with 2 human partners:{P11586;P34896}
	Pathogen[sipA P0CL52] interacts with 2 human partners:{P11586;P34896}
[Cluster 249]GO:0032736+P	biological_process	[name] positive regulation of interleukin-13 production	[def] "Any process that activates or increases the frequency, rate, or extent of interleukin-13 production." [GOC
	Pathogen[slrP Q8ZQQ2] interacts with 1 human partners:{P10276}
	Pathogen[spiC P0CZ04] interacts with 1 human partners:{P05112}
[Cluster 250]GO:0010720+P	biological_process	[name] positive regulation of cell development	[def] "Any process that increases the rate, frequency or extent of the progression of the cell over time, from its formation to the mature structure. Cell development does not include the steps involved in committing a cell to a specific fate." [GOC
	Pathogen[slrP Q8ZQQ2] interacts with 1 human partners:{P31270}
[Cluster 251]GO:0050872+P	biological_process	[name] white fat cell differentiation	[def] "The process in which a relatively unspecialized cell acquires specialized features of a white adipocyte, an animal connective tissue cell involved in energy storage. White adipocytes have cytoplasmic lipids arranged in a unique vacuole." [PMID
	Pathogen[sseG O84952] interacts with 1 human partners:{P37231}
	Pathogen[spvC P0A2M9] interacts with 1 human partners:{P37231}
	Pathogen[sopE O52623] interacts with 2 human partners:{P37231;Q86V21}
	Pathogen[sopB O30916] interacts with 1 human partners:{P37231}
	Pathogen[sopA E1WGZ9] interacts with 2 human partners:{Q96EB6;P37231}
	Pathogen[slrP Q8ZQQ2] interacts with 3 human partners:{Q96EB6;P37231;Q86V21}
	Pathogen[sipA E1WAC6] interacts with 1 human partners:{P37231}
	Pathogen[sseF O84951] interacts with 1 human partners:{P37231}
	Pathogen[spiC P0CZ04] interacts with 1 human partners:{P37231}
	Pathogen[sspH1 A4D0H6] interacts with 1 human partners:{P37231}
	Pathogen[sipC E1WAC8] interacts with 1 human partners:{P37231}
	Pathogen[sifA Q56061] interacts with 2 human partners:{P37231;Q86V21}
	Pathogen[sipC P0CL47] interacts with 1 human partners:{P37231}
	Pathogen[sseL Q8ZNG2] interacts with 1 human partners:{P37231}
	Pathogen[sopA Q8ZNR3] interacts with 2 human partners:{Q96EB6;P37231}
	Pathogen[sseI Q8ZQ79] interacts with 1 human partners:{P37231}
	Pathogen[sipA P0CL52] interacts with 1 human partners:{P37231}
[Cluster 252]GO:0021849+P	biological_process	[name] neuroblast division in subventricular zone	[def] "The division of neuroblasts in the subventricular zone of the forebrain. The interneuron precursors that these cells give rise to include adult olfactory bulb interneurons and migrate tangentially." [GO_REF
	Pathogen[sseG O84952] interacts with 2 human partners:{Q9Y6R0;P49757}
	Pathogen[spvB P74846] interacts with 1 human partners:{Q9Y6R0}
	Pathogen[spvC P0A2M9] interacts with 2 human partners:{Q9Y6R0;P49757}
	Pathogen[sopE O52623] interacts with 2 human partners:{Q9Y6R0;P49757}
	Pathogen[sopA E1WGZ9] interacts with 2 human partners:{Q9Y6R0;P49757}
	Pathogen[avrA E1WAB0] interacts with 2 human partners:{Q9Y6R0;P49757}
	Pathogen[slrP Q8ZQQ2] interacts with 2 human partners:{Q9Y6R0;P49757}
	Pathogen[sipA E1WAC6] interacts with 2 human partners:{Q9Y6R0;P49757}
	Pathogen[sseF O84951] interacts with 2 human partners:{Q9Y6R0;P49757}
	Pathogen[spiC P0CZ04] interacts with 2 human partners:{Q9Y6R0;P49757}
	Pathogen[pipB2 Q8ZMM8] interacts with 1 human partners:{Q9Y6R0}
	Pathogen[sspH1 A4D0H6] interacts with 1 human partners:{P49757}
	Pathogen[sipC E1WAC8] interacts with 1 human partners:{Q9Y6R0}
	Pathogen[sifA Q56061] interacts with 2 human partners:{Q9Y6R0;P49757}
	Pathogen[sipC P0CL47] interacts with 1 human partners:{Q9Y6R0}
	Pathogen[sseL Q8ZNG2] interacts with 2 human partners:{Q9Y6R0;P49757}
	Pathogen[sopA Q8ZNR3] interacts with 2 human partners:{Q9Y6R0;P49757}
	Pathogen[sseJ Q9FD10] interacts with 2 human partners:{Q9Y6R0;P49757}
	Pathogen[sseI Q8ZQ79] interacts with 2 human partners:{Q9Y6R0;P49757}
	Pathogen[sipA P0CL52] interacts with 2 human partners:{Q9Y6R0;P49757}
[Cluster 253]GO:1900025+P	
	Pathogen[sseG O84952] interacts with 1 human partners:{Q14678}
	Pathogen[spvB P74846] interacts with 1 human partners:{Q14678}
	Pathogen[spvC P0A2M9] interacts with 1 human partners:{Q14678}
	Pathogen[sspH2 P0CE12] interacts with 1 human partners:{Q14678}
	Pathogen[sopE O52623] interacts with 1 human partners:{Q14678}
	Pathogen[sopE2 Q7CQD4] interacts with 1 human partners:{Q14678}
	Pathogen[sopB O30916] interacts with 1 human partners:{Q14678}
	Pathogen[sopA E1WGZ9] interacts with 1 human partners:{Q14678}
	Pathogen[avrA E1WAB0] interacts with 1 human partners:{Q14678}
	Pathogen[slrP Q8ZQQ2] interacts with 2 human partners:{Q14678;Q63HQ0}
	Pathogen[sptP P74873] interacts with 1 human partners:{Q14678}
	Pathogen[sipA E1WAC6] interacts with 1 human partners:{Q14678}
	Pathogen[sseF O84951] interacts with 1 human partners:{Q14678}
	Pathogen[spiC P0CZ04] interacts with 1 human partners:{Q14678}
	Pathogen[pipB2 Q8ZMM8] interacts with 1 human partners:{Q14678}
	Pathogen[sspH1 A4D0H6] interacts with 1 human partners:{Q14678}
	Pathogen[sipC E1WAC8] interacts with 1 human partners:{Q14678}
	Pathogen[sifA Q56061] interacts with 1 human partners:{Q14678}
	Pathogen[sipC P0CL47] interacts with 1 human partners:{Q14678}
	Pathogen[sseL Q8ZNG2] interacts with 1 human partners:{Q14678}
	Pathogen[sopA Q8ZNR3] interacts with 1 human partners:{Q14678}
	Pathogen[sseJ Q9FD10] interacts with 1 human partners:{Q14678}
	Pathogen[sseI Q8ZQ79] interacts with 1 human partners:{Q14678}
	Pathogen[sipA P0CL52] interacts with 1 human partners:{Q14678}
[Cluster 254]GO:0090232+P	biological_process	[name] positive regulation of spindle checkpoint	[def] "Any process that increases the rate, frequency, or extent of the spindle checkpoint, a cell cycle checkpoint that delays the metaphase/anaphase transition until the spindle is correctly assembled and oriented, and chromosomes are attached to the spindle." [GOC
	Pathogen[sseG O84952] interacts with 1 human partners:{Q92597}
	Pathogen[spvC P0A2M9] interacts with 1 human partners:{Q92597}
	Pathogen[sopA E1WGZ9] interacts with 1 human partners:{Q92597}
	Pathogen[slrP Q8ZQQ2] interacts with 1 human partners:{Q92597}
	Pathogen[sipA E1WAC6] interacts with 1 human partners:{Q92597}
	Pathogen[sseF O84951] interacts with 1 human partners:{Q92597}
	Pathogen[sopA Q8ZNR3] interacts with 1 human partners:{Q92597}
	Pathogen[sipA P0CL52] interacts with 1 human partners:{Q92597}
[Cluster 255]GO:0006303+P	biological_process	[name] double-strand break repair via nonhomologous end joining	[def] "The repair of a double-strand break in DNA in which the two broken ends are rejoined with little or no sequence complementarity. Information at the DNA ends may be lost due to the modification of broken DNA ends." [PMID
	Pathogen[sseG O84952] interacts with 1 human partners:{P78527}
	Pathogen[spvB P74846] interacts with 1 human partners:{P78527}
	Pathogen[spvC P0A2M9] interacts with 1 human partners:{P78527}
	Pathogen[sspH2 P0CE12] interacts with 1 human partners:{P78527}
	Pathogen[sopE O52623] interacts with 2 human partners:{O00487;P78527}
	Pathogen[sopB O30916] interacts with 1 human partners:{P78527}
	Pathogen[sopA E1WGZ9] interacts with 1 human partners:{P78527}
	Pathogen[avrA E1WAB0] interacts with 1 human partners:{P78527}
	Pathogen[slrP Q8ZQQ2] interacts with 4 human partners:{Q8IY18;Q13426;O00487;P78527}
	Pathogen[sptP P74873] interacts with 1 human partners:{P78527}
	Pathogen[sipA E1WAC6] interacts with 1 human partners:{P78527}
	Pathogen[sseF O84951] interacts with 1 human partners:{P78527}
	Pathogen[spiC P0CZ04] interacts with 3 human partners:{P40692;Q13426;P78527}
	Pathogen[pipB2 Q8ZMM8] interacts with 1 human partners:{P78527}
	Pathogen[sspH1 A4D0H6] interacts with 1 human partners:{P78527}
	Pathogen[sipC E1WAC8] interacts with 1 human partners:{P78527}
	Pathogen[sifA Q56061] interacts with 2 human partners:{O00487;P78527}
	Pathogen[sipC P0CL47] interacts with 1 human partners:{P78527}
	Pathogen[sseL Q8ZNG2] interacts with 1 human partners:{P78527}
	Pathogen[sipB Q56134] interacts with 1 human partners:{P78527}
	Pathogen[sopA Q8ZNR3] interacts with 1 human partners:{P78527}
	Pathogen[sseJ Q9FD10] interacts with 1 human partners:{P78527}
	Pathogen[sseI Q8ZQ79] interacts with 1 human partners:{P78527}
	Pathogen[sipA P0CL52] interacts with 1 human partners:{P78527}
[Cluster 256]GO:0021588+P	biological_process	[name] cerebellum formation	[def] "The process that gives rise to the cerebellum. This process pertains to the initial formation of a structure from unspecified parts. The cerebellum is the portion of the brain in the back of the head between the cerebrum and the pons. The cerebellum controls balance for walking and standing, modulates the force and range of movement and is involved in the learning of motor skills." [GO_REF
	Pathogen[sseG O84952] interacts with 1 human partners:{P04628}
	Pathogen[spvB P74846] interacts with 1 human partners:{P04628}
	Pathogen[sspH2 P0CE12] interacts with 1 human partners:{P04628}
	Pathogen[sopE O52623] interacts with 1 human partners:{P04628}
	Pathogen[sopA E1WGZ9] interacts with 1 human partners:{P04628}
	Pathogen[avrA E1WAB0] interacts with 1 human partners:{P04628}
	Pathogen[slrP Q8ZQQ2] interacts with 1 human partners:{P04628}
	Pathogen[sptP P74873] interacts with 1 human partners:{P04628}
	Pathogen[sipA E1WAC6] interacts with 1 human partners:{P04628}
	Pathogen[sseF O84951] interacts with 1 human partners:{P04628}
	Pathogen[spiC P0CZ04] interacts with 1 human partners:{P04628}
	Pathogen[sifA Q56061] interacts with 1 human partners:{P04628}
	Pathogen[sseL Q8ZNG2] interacts with 1 human partners:{P04628}
	Pathogen[sopA Q8ZNR3] interacts with 1 human partners:{P04628}
	Pathogen[sseJ Q9FD10] interacts with 1 human partners:{P04628}
	Pathogen[sseI Q8ZQ79] interacts with 1 human partners:{P04628}
	Pathogen[sipA P0CL52] interacts with 1 human partners:{P04628}
[Cluster 257]GO:0071035+P	biological_process	[name] nuclear polyadenylation-dependent rRNA catabolic process	[def] "The chemical reactions and pathways occurring in the nucleus and resulting in the breakdown of a ribosomal RNA (rRNA) molecule, including RNA fragments released as part of processing the primary transcript into multiple mature rRNA species, initiated by the enzymatic addition of a sequence of adenylyl residues (polyadenylation) at the 3' end the target rRNA." [GOC
	Pathogen[sseG O84952] interacts with 1 human partners:{Q06265}
	Pathogen[sopA E1WGZ9] interacts with 1 human partners:{Q06265}
	Pathogen[slrP Q8ZQQ2] interacts with 1 human partners:{Q06265}
	Pathogen[sipA E1WAC6] interacts with 1 human partners:{Q06265}
	Pathogen[sseF O84951] interacts with 1 human partners:{Q06265}
	Pathogen[spiC P0CZ04] interacts with 1 human partners:{Q06265}
	Pathogen[sopA Q8ZNR3] interacts with 1 human partners:{Q06265}
	Pathogen[sipA P0CL52] interacts with 1 human partners:{Q06265}
[Cluster 258]GO:0044268+P	biological_process	[name] multicellular organismal protein metabolic process	[def] "The chemical reactions and pathways involving a specific protein, rather than of proteins in general, in multicellular organisms occurring at the tissue, organ, or organismal level." [GOC
	Pathogen[sseG O84952] interacts with 1 human partners:{Q13085}
	Pathogen[spvC P0A2M9] interacts with 1 human partners:{Q13085}
	Pathogen[sopA E1WGZ9] interacts with 1 human partners:{Q13085}
	Pathogen[slrP Q8ZQQ2] interacts with 1 human partners:{Q13085}
	Pathogen[sipA E1WAC6] interacts with 1 human partners:{Q13085}
	Pathogen[sseF O84951] interacts with 1 human partners:{Q13085}
	Pathogen[sopA Q8ZNR3] interacts with 1 human partners:{Q13085}
	Pathogen[sipA P0CL52] interacts with 1 human partners:{Q13085}
[Cluster 259]GO:0072112+P	biological_process	[name] glomerular visceral epithelial cell differentiation	[def] "The process in which a relatively unspecialized cell acquires specialized features of a glomerular visceral epithelial cell. A glomerular visceral epithelial cell is a specialized epithelial cell that contains \"feet\" that interdigitate with the \"feet\" of other glomerular epithelial cells." [GOC
	Pathogen[slrP Q8ZQQ2] interacts with 2 human partners:{Q99958;P80723}
[Cluster 260]GO:0006526+P	biological_process	[name] arginine biosynthetic process	[def] "The chemical reactions and pathways resulting in the formation of arginine, 2-amino-5-(carbamimidamido)pentanoic acid." [CHEBI
	Pathogen[sseG O84952] interacts with 2 human partners:{P00966;P04424}
	Pathogen[spvB P74846] interacts with 2 human partners:{P00966;P04424}
	Pathogen[spvC P0A2M9] interacts with 2 human partners:{P00966;P04424}
	Pathogen[sspH2 P0CE12] interacts with 1 human partners:{P00966}
	Pathogen[sopE2 Q7CQD4] interacts with 1 human partners:{P00966}
	Pathogen[sopB O30916] interacts with 2 human partners:{P00966;P04424}
	Pathogen[sopA E1WGZ9] interacts with 2 human partners:{P00966;P04424}
	Pathogen[avrA E1WAB0] interacts with 1 human partners:{P00966}
	Pathogen[slrP Q8ZQQ2] interacts with 2 human partners:{P00966;P04424}
	Pathogen[sptP P74873] interacts with 1 human partners:{P00966}
	Pathogen[sipA E1WAC6] interacts with 2 human partners:{P00966;P04424}
	Pathogen[sseF O84951] interacts with 2 human partners:{P00966;P04424}
	Pathogen[spiC P0CZ04] interacts with 2 human partners:{P00966;P04424}
	Pathogen[pipB2 Q8ZMM8] interacts with 1 human partners:{P00966}
	Pathogen[sspH1 A4D0H6] interacts with 2 human partners:{P00966;P04424}
	Pathogen[sipC E1WAC8] interacts with 1 human partners:{P00966}
	Pathogen[sifA Q56061] interacts with 2 human partners:{P00966;P04424}
	Pathogen[sipC P0CL47] interacts with 1 human partners:{P00966}
	Pathogen[sseL Q8ZNG2] interacts with 1 human partners:{P00966}
	Pathogen[sopA Q8ZNR3] interacts with 2 human partners:{P00966;P04424}
	Pathogen[sseJ Q9FD10] interacts with 1 human partners:{P00966}
	Pathogen[sseI Q8ZQ79] interacts with 1 human partners:{P00966}
	Pathogen[sipA P0CL52] interacts with 2 human partners:{P00966;P04424}
[Cluster 261]GO:0043064+P	biological_process	[name] flagellum organization	[def] "A process that is carried out at the cellular level which results in the assembly, arrangement of constituent parts, or disassembly of a flagellum, a long thin projection from a cell, used in movement." [GOC
	Pathogen[spvB P74846] interacts with 1 human partners:{Q92692}
	Pathogen[slrP Q8ZQQ2] interacts with 2 human partners:{Q92692;O95922}
	Pathogen[spiC P0CZ04] interacts with 1 human partners:{Q92692}
[Cluster 262]GO:0046208+P	biological_process	[name] spermine catabolic process	[def] "The chemical reactions and pathways resulting in the breakdown of spermine, a polybasic amine found in human sperm, in ribosomes and in some viruses and involved in nucleic acid packaging." [CHEBI
	Pathogen[slrP Q8ZQQ2] interacts with 2 human partners:{Q9NWM0;Q6QHF9}
[Cluster 263]GO:0010457+P	biological_process	[name] centriole-centriole cohesion	[def] "The process in which the two centrioles within a centrosome remain tightly paired." [GOC
	Pathogen[sseG O84952] interacts with 3 human partners:{Q66GS9;Q5FBB7;Q9BV73}
	Pathogen[spvB P74846] interacts with 1 human partners:{Q5FBB7}
	Pathogen[spvC P0A2M9] interacts with 2 human partners:{Q66GS9;Q9BV73}
	Pathogen[sspH2 P0CE12] interacts with 2 human partners:{Q5FBB7;Q9BV73}
	Pathogen[sopE O52623] interacts with 1 human partners:{Q66GS9}
	Pathogen[sopB O30916] interacts with 2 human partners:{Q66GS9;Q9BV73}
	Pathogen[sopA E1WGZ9] interacts with 3 human partners:{Q66GS9;Q5FBB7;Q9BV73}
	Pathogen[avrA E1WAB0] interacts with 2 human partners:{Q5FBB7;Q9BV73}
	Pathogen[slrP Q8ZQQ2] interacts with 3 human partners:{Q66GS9;Q5FBB7;Q9BV73}
	Pathogen[sptP P74873] interacts with 2 human partners:{Q5FBB7;Q9BV73}
	Pathogen[sipA E1WAC6] interacts with 3 human partners:{Q66GS9;Q5FBB7;Q9BV73}
	Pathogen[sseF O84951] interacts with 3 human partners:{Q66GS9;Q5FBB7;Q9BV73}
	Pathogen[spiC P0CZ04] interacts with 3 human partners:{Q66GS9;Q5FBB7;Q9BV73}
	Pathogen[sspH1 A4D0H6] interacts with 3 human partners:{Q66GS9;Q5FBB7;Q9BV73}
	Pathogen[sifA Q56061] interacts with 2 human partners:{Q66GS9;Q5FBB7}
	Pathogen[sipB Q56134] interacts with 1 human partners:{Q9BV73}
	Pathogen[sopA Q8ZNR3] interacts with 3 human partners:{Q66GS9;Q5FBB7;Q9BV73}
	Pathogen[sipA P0CL52] interacts with 3 human partners:{Q66GS9;Q5FBB7;Q9BV73}
[Cluster 264]GO:0060764+P	biological_process	[name] cell-cell signaling involved in mammary gland development	[def] "Any process that mediates the transfer of information from one cell to another and contributes to the progression of the mammary gland, from its initial state to the mature structure." [GOC
	Pathogen[spiC P0CZ04] interacts with 1 human partners:{P20719}
[Cluster 265]GO:1900135+P	
	Pathogen[sseG O84952] interacts with 1 human partners:{P55085}
	Pathogen[spvC P0A2M9] interacts with 1 human partners:{P55085}
	Pathogen[sopA E1WGZ9] interacts with 1 human partners:{P55085}
	Pathogen[sptP P74873] interacts with 1 human partners:{P55085}
	Pathogen[sipA E1WAC6] interacts with 1 human partners:{P55085}
	Pathogen[sseF O84951] interacts with 1 human partners:{P55085}
	Pathogen[spiC P0CZ04] interacts with 1 human partners:{P55085}
	Pathogen[sspH1 A4D0H6] interacts with 1 human partners:{P55085}
	Pathogen[sopA Q8ZNR3] interacts with 1 human partners:{P55085}
	Pathogen[sipA P0CL52] interacts with 1 human partners:{P55085}
[Cluster 266]GO:0009648+P	biological_process	[name] photoperiodism	[def] "Any process that results in a change in state or activity of an organism (in terms of movement, secretion, enzyme production, gene expression, etc.) as a result of detection of, or exposure to, a period of light or dark of a given length, measured relative to a particular duration known as the 'critical day length'. The critical day length varies between species." [GOC
	Pathogen[sseG O84952] interacts with 1 human partners:{O15516}
	Pathogen[spvC P0A2M9] interacts with 1 human partners:{O15516}
	Pathogen[sspH2 P0CE12] interacts with 1 human partners:{O15516}
	Pathogen[sopE O52623] interacts with 1 human partners:{O15516}
	Pathogen[sopB O30916] interacts with 1 human partners:{O15516}
	Pathogen[sopA E1WGZ9] interacts with 1 human partners:{O15516}
	Pathogen[slrP Q8ZQQ2] interacts with 1 human partners:{O15516}
	Pathogen[sipA E1WAC6] interacts with 1 human partners:{O15516}
	Pathogen[sseF O84951] interacts with 1 human partners:{O15516}
	Pathogen[spiC P0CZ04] interacts with 1 human partners:{O15516}
	Pathogen[sifA Q56061] interacts with 1 human partners:{O15516}
	Pathogen[sipB Q56134] interacts with 1 human partners:{O15516}
	Pathogen[sopA Q8ZNR3] interacts with 1 human partners:{O15516}
	Pathogen[sipA P0CL52] interacts with 1 human partners:{O15516}
[Cluster 267]GO:0005999+P	biological_process	[name] xylulose biosynthetic process	[def] "The chemical reactions and pathways resulting in the formation of xylulose, the ketopentose threo-2-pentulose." [ISBN
	Pathogen[sseG O84952] interacts with 1 human partners:{P37837}
	Pathogen[spvC P0A2M9] interacts with 1 human partners:{P37837}
	Pathogen[sopA E1WGZ9] interacts with 1 human partners:{P37837}
	Pathogen[slrP Q8ZQQ2] interacts with 1 human partners:{P37837}
	Pathogen[sipA E1WAC6] interacts with 1 human partners:{P37837}
	Pathogen[sseF O84951] interacts with 1 human partners:{P37837}
	Pathogen[spiC P0CZ04] interacts with 1 human partners:{P37837}
	Pathogen[sspH1 A4D0H6] interacts with 1 human partners:{P37837}
	Pathogen[sifA Q56061] interacts with 1 human partners:{P37837}
	Pathogen[sopA Q8ZNR3] interacts with 1 human partners:{P37837}
	Pathogen[sipA P0CL52] interacts with 1 human partners:{P37837}
[Cluster 268]GO:0002072+P	biological_process	[name] optic cup morphogenesis involved in camera-type eye development	[def] "The invagination of the optic vesicle to form two-walled indentations, the optic cups, that will go on to form the retina. This process begins with the optic vesicle becoming a two-walled structure and its subsequent shape changes. It does not include the fate commitment of cells to become the pigmented retina and the neural retina. An example of this process is found in Mus musculus." [GOC
	Pathogen[slrP Q8ZQQ2] interacts with 1 human partners:{Q02962}
	Pathogen[spiC P0CZ04] interacts with 1 human partners:{Q02962}
[Cluster 269]GO:0021938+P	biological_process	[name] smoothened signaling pathway involved in regulation of cerebellar granule cell precursor cell proliferation	[def] "The series of molecular signals generated as a consequence of activation of the transmembrane protein Smoothened in cerebellar granule cells that contributes to the regulation of proliferation of the cells." [GO_REF
	Pathogen[slrP Q8ZQQ2] interacts with 2 human partners:{Q99835;Q15465}
[Cluster 270]GO:0035358+P	biological_process	[name] regulation of peroxisome proliferator activated receptor signaling pathway	[def] "Any process that modulates the frequency, rate or extent of the peroxisome proliferator activated receptor signaling pathway." [GOC
	Pathogen[sopA E1WGZ9] interacts with 1 human partners:{Q96EB6}
	Pathogen[slrP Q8ZQQ2] interacts with 1 human partners:{Q96EB6}
	Pathogen[sopA Q8ZNR3] interacts with 1 human partners:{Q96EB6}
[Cluster 271]GO:0061383+P	biological_process	[name] trabecula morphogenesis	[def] "The process of shaping a trabecula in an organ. A trabecula is a small, often microscopic, tissue element in the form of a small beam, strut or rod, which generally has a mechanical function. Trabecula are usually but not necessarily, composed of dense collagenous tissue." [GOC
	Pathogen[sseG O84952] interacts with 1 human partners:{P61586}
	Pathogen[spvB P74846] interacts with 1 human partners:{P61586}
	Pathogen[spvC P0A2M9] interacts with 1 human partners:{P61586}
	Pathogen[sspH2 P0CE12] interacts with 1 human partners:{P61586}
	Pathogen[sopE O52623] interacts with 1 human partners:{P61586}
	Pathogen[sopE2 Q7CQD4] interacts with 1 human partners:{P61586}
	Pathogen[sopB O30916] interacts with 1 human partners:{P61586}
	Pathogen[sopA E1WGZ9] interacts with 1 human partners:{P61586}
	Pathogen[avrA E1WAB0] interacts with 1 human partners:{P61586}
	Pathogen[slrP Q8ZQQ2] interacts with 1 human partners:{P61586}
	Pathogen[sptP P74873] interacts with 1 human partners:{P61586}
	Pathogen[sipA E1WAC6] interacts with 1 human partners:{P61586}
	Pathogen[sseF O84951] interacts with 1 human partners:{P61586}
	Pathogen[spiC P0CZ04] interacts with 2 human partners:{O43157;P61586}
	Pathogen[pipB2 Q8ZMM8] interacts with 1 human partners:{P61586}
	Pathogen[sspH1 A4D0H6] interacts with 1 human partners:{P61586}
	Pathogen[sipC E1WAC8] interacts with 1 human partners:{P61586}
	Pathogen[sipC P0CL47] interacts with 1 human partners:{P61586}
	Pathogen[sseL Q8ZNG2] interacts with 1 human partners:{P61586}
	Pathogen[sipB Q56134] interacts with 1 human partners:{P61586}
	Pathogen[sopA Q8ZNR3] interacts with 1 human partners:{P61586}
	Pathogen[sseJ Q9FD10] interacts with 1 human partners:{P61586}
	Pathogen[sseI Q8ZQ79] interacts with 1 human partners:{P61586}
	Pathogen[sipA P0CL52] interacts with 1 human partners:{P61586}
[Cluster 272]GO:0034284+P	biological_process	[name] response to monosaccharide stimulus	[def] "Any process that results in a change in state or activity of a cell or an organism (in terms of movement, secretion, enzyme production, gene expression, etc.) as a result of a monosaccharide stimulus." [GOC
	Pathogen[sopE O52623] interacts with 1 human partners:{Q9NQ66}
	Pathogen[slrP Q8ZQQ2] interacts with 1 human partners:{Q9NQ66}
	Pathogen[sifA Q56061] interacts with 1 human partners:{Q9NQ66}
[Cluster 273]GO:0050994+P	biological_process	[name] regulation of lipid catabolic process	[def] "Any process that modulates the frequency, rate, or extent of the chemical reactions and pathways resulting in the breakdown of lipids." [GOC
	Pathogen[sseG O84952] interacts with 1 human partners:{P10827}
	Pathogen[spvC P0A2M9] interacts with 1 human partners:{P10827}
	Pathogen[sopE O52623] interacts with 1 human partners:{P10827}
	Pathogen[sopB O30916] interacts with 1 human partners:{P10827}
	Pathogen[sopA E1WGZ9] interacts with 1 human partners:{P10827}
	Pathogen[slrP Q8ZQQ2] interacts with 1 human partners:{P10827}
	Pathogen[sipA E1WAC6] interacts with 1 human partners:{P10827}
	Pathogen[sseF O84951] interacts with 1 human partners:{P10827}
	Pathogen[spiC P0CZ04] interacts with 1 human partners:{P10827}
	Pathogen[sifA Q56061] interacts with 1 human partners:{P10827}
	Pathogen[sseL Q8ZNG2] interacts with 1 human partners:{P10827}
	Pathogen[sopA Q8ZNR3] interacts with 1 human partners:{P10827}
	Pathogen[sipA P0CL52] interacts with 1 human partners:{P10827}
[Cluster 274]GO:0061184+P	biological_process	[name] positive regulation of dermatome development	[def] "Any process that increases the rate, frequency, or extent of the progression of the dermatome over time, from its initial formation to the mature structure. The dermatome is the portion of a somite that will form skin." [GOC
	Pathogen[sseG O84952] interacts with 2 human partners:{P04628;P56705}
	Pathogen[spvB P74846] interacts with 2 human partners:{P04628;P56705}
	Pathogen[spvC P0A2M9] interacts with 1 human partners:{P56705}
	Pathogen[sspH2 P0CE12] interacts with 2 human partners:{P04628;P56705}
	Pathogen[sopE O52623] interacts with 2 human partners:{P04628;P56705}
	Pathogen[sopA E1WGZ9] interacts with 2 human partners:{P04628;P56705}
	Pathogen[avrA E1WAB0] interacts with 2 human partners:{P04628;P56705}
	Pathogen[slrP Q8ZQQ2] interacts with 3 human partners:{P04628;P56704;P56705}
	Pathogen[sptP P74873] interacts with 2 human partners:{P04628;P56705}
	Pathogen[sipA E1WAC6] interacts with 2 human partners:{P04628;P56705}
	Pathogen[sseF O84951] interacts with 2 human partners:{P04628;P56705}
	Pathogen[spiC P0CZ04] interacts with 2 human partners:{P04628;P56705}
	Pathogen[pipB2 Q8ZMM8] interacts with 1 human partners:{P56705}
	Pathogen[sspH1 A4D0H6] interacts with 1 human partners:{P56705}
	Pathogen[sipC E1WAC8] interacts with 1 human partners:{P56705}
	Pathogen[sifA Q56061] interacts with 2 human partners:{P04628;P56705}
	Pathogen[sipC P0CL47] interacts with 1 human partners:{P56705}
	Pathogen[sseL Q8ZNG2] interacts with 2 human partners:{P04628;P56705}
	Pathogen[sopA Q8ZNR3] interacts with 2 human partners:{P04628;P56705}
	Pathogen[sseJ Q9FD10] interacts with 2 human partners:{P04628;P56705}
	Pathogen[sseI Q8ZQ79] interacts with 2 human partners:{P04628;P56705}
	Pathogen[sipA P0CL52] interacts with 2 human partners:{P04628;P56705}
[Cluster 275]GO:0072224+P	biological_process	[name] metanephric glomerulus development	[def] "The progression of the metanephric glomerulus over time from its initial formation until its mature state. The metanephric glomerulus is a capillary tuft which forms a close network with the visceral epithelium (podocytes) and the mesangium to form the filtration barrier and is surrounded by Bowman's capsule in nephrons of the mature vertebrate kidney, or metanephros." [GOC
	Pathogen[sseG O84952] interacts with 1 human partners:{P48742}
	Pathogen[spvB P74846] interacts with 1 human partners:{P48742}
	Pathogen[spvC P0A2M9] interacts with 1 human partners:{P48742}
	Pathogen[sopE O52623] interacts with 1 human partners:{P48742}
	Pathogen[sopA E1WGZ9] interacts with 1 human partners:{P48742}
	Pathogen[avrA E1WAB0] interacts with 1 human partners:{P48742}
	Pathogen[slrP Q8ZQQ2] interacts with 1 human partners:{P48742}
	Pathogen[sipA E1WAC6] interacts with 1 human partners:{P48742}
	Pathogen[sseF O84951] interacts with 1 human partners:{P48742}
	Pathogen[spiC P0CZ04] interacts with 1 human partners:{P48742}
	Pathogen[pipB2 Q8ZMM8] interacts with 1 human partners:{P48742}
	Pathogen[sipC E1WAC8] interacts with 1 human partners:{P48742}
	Pathogen[sifA Q56061] interacts with 1 human partners:{P48742}
	Pathogen[sipC P0CL47] interacts with 1 human partners:{P48742}
	Pathogen[sseL Q8ZNG2] interacts with 1 human partners:{P48742}
	Pathogen[sopA Q8ZNR3] interacts with 1 human partners:{P48742}
	Pathogen[sseJ Q9FD10] interacts with 1 human partners:{P48742}
	Pathogen[sseI Q8ZQ79] interacts with 1 human partners:{P48742}
	Pathogen[sipA P0CL52] interacts with 1 human partners:{P48742}
[Cluster 276]GO:0006499+P	biological_process	[name] N-terminal protein myristoylation	[def] "The covalent attachment of a myristoyl group to the N-terminal amino acid residue of a protein." [GOC
	Pathogen[sseG O84952] interacts with 1 human partners:{O60551}
	Pathogen[sopA E1WGZ9] interacts with 1 human partners:{O60551}
	Pathogen[slrP Q8ZQQ2] interacts with 2 human partners:{O60551;P30419}
	Pathogen[sipA E1WAC6] interacts with 1 human partners:{O60551}
	Pathogen[sseF O84951] interacts with 1 human partners:{O60551}
	Pathogen[spiC P0CZ04] interacts with 1 human partners:{O60551}
	Pathogen[sifA Q56061] interacts with 1 human partners:{O60551}
	Pathogen[sipB Q56134] interacts with 1 human partners:{O60551}
	Pathogen[sopA Q8ZNR3] interacts with 1 human partners:{O60551}
	Pathogen[sipA P0CL52] interacts with 1 human partners:{O60551}
[Cluster 277]GO:0006548+P	biological_process	[name] histidine catabolic process	[def] "The chemical reactions and pathways resulting in the breakdown of histidine, 2-amino-3-(1H-imidazol-4-yl)propanoic acid." [GOC
	Pathogen[slrP Q8ZQQ2] interacts with 3 human partners:{O95954;P42357;Q96N76}
	Pathogen[sptP P74873] interacts with 1 human partners:{O95954}
	Pathogen[sspH1 A4D0H6] interacts with 1 human partners:{O95954}
	Pathogen[sifA Q56061] interacts with 2 human partners:{O95954;P42357}
	Pathogen[sipB Q56134] interacts with 1 human partners:{O95954}
[Cluster 278]GO:0030278+P	biological_process	[name] regulation of ossification	[def] "Any process that modulates the frequency, rate or extent of bone formation." [GOC
	Pathogen[sseG O84952] interacts with 2 human partners:{Q04771;O75581}
	Pathogen[spvB P74846] interacts with 2 human partners:{Q8N474;O75581}
	Pathogen[spvC P0A2M9] interacts with 2 human partners:{Q04771;O75581}
	Pathogen[sspH2 P0CE12] interacts with 1 human partners:{O75581}
	Pathogen[sopE O52623] interacts with 3 human partners:{Q04771;Q8N474;O75581}
	Pathogen[sopB O30916] interacts with 1 human partners:{O75581}
	Pathogen[sopA E1WGZ9] interacts with 2 human partners:{Q04771;O75581}
	Pathogen[avrA E1WAB0] interacts with 1 human partners:{O75581}
	Pathogen[slrP Q8ZQQ2] interacts with 3 human partners:{Q8N474;P40424;O75581}
	Pathogen[sptP P74873] interacts with 1 human partners:{O75581}
	Pathogen[sipA E1WAC6] interacts with 2 human partners:{Q04771;O75581}
	Pathogen[sseF O84951] interacts with 2 human partners:{Q04771;O75581}
	Pathogen[spiC P0CZ04] interacts with 3 human partners:{Q04771;Q8N474;O75581}
	Pathogen[sspH1 A4D0H6] interacts with 1 human partners:{O75581}
	Pathogen[sipC E1WAC8] interacts with 2 human partners:{Q04771;O75581}
	Pathogen[sifA Q56061] interacts with 2 human partners:{Q04771;O75581}
	Pathogen[sipC P0CL47] interacts with 2 human partners:{Q04771;O75581}
	Pathogen[sseL Q8ZNG2] interacts with 2 human partners:{Q04771;O75581}
	Pathogen[sipB Q56134] interacts with 1 human partners:{O75581}
	Pathogen[sopA Q8ZNR3] interacts with 2 human partners:{Q04771;O75581}
	Pathogen[sseJ Q9FD10] interacts with 1 human partners:{O75581}
	Pathogen[sseI Q8ZQ79] interacts with 1 human partners:{O75581}
	Pathogen[sipA P0CL52] interacts with 2 human partners:{Q04771;O75581}
[Cluster 279]GO:0042446+P	biological_process	[name] hormone biosynthetic process	[def] "The chemical reactions and pathways resulting in the formation of any hormone, naturally occurring substances secreted by specialized cells that affects the metabolism or behavior of other cells possessing functional receptors for the hormone." [CHEBI
	Pathogen[sopE O52623] interacts with 1 human partners:{P07202}
	Pathogen[slrP Q8ZQQ2] interacts with 2 human partners:{P01266;P07202}
[Cluster 280]GO:1901253+P	
	Pathogen[sseG O84952] interacts with 1 human partners:{Q10589}
	Pathogen[spvB P74846] interacts with 1 human partners:{Q10589}
	Pathogen[spvC P0A2M9] interacts with 1 human partners:{Q10589}
	Pathogen[sspH2 P0CE12] interacts with 1 human partners:{Q10589}
	Pathogen[sopE O52623] interacts with 1 human partners:{Q10589}
	Pathogen[sopE2 Q7CQD4] interacts with 1 human partners:{Q10589}
	Pathogen[sopB O30916] interacts with 1 human partners:{Q10589}
	Pathogen[sopA E1WGZ9] interacts with 1 human partners:{Q10589}
	Pathogen[avrA E1WAB0] interacts with 1 human partners:{Q10589}
	Pathogen[slrP Q8ZQQ2] interacts with 1 human partners:{Q10589}
	Pathogen[sptP P74873] interacts with 1 human partners:{Q10589}
	Pathogen[sipA E1WAC6] interacts with 1 human partners:{Q10589}
	Pathogen[sseF O84951] interacts with 1 human partners:{Q10589}
	Pathogen[spiC P0CZ04] interacts with 1 human partners:{Q10589}
	Pathogen[pipB2 Q8ZMM8] interacts with 1 human partners:{Q10589}
	Pathogen[sspH1 A4D0H6] interacts with 1 human partners:{Q10589}
	Pathogen[sifA Q56061] interacts with 1 human partners:{Q10589}
	Pathogen[sseL Q8ZNG2] interacts with 1 human partners:{Q10589}
	Pathogen[sipB Q56134] interacts with 1 human partners:{Q10589}
	Pathogen[sopA Q8ZNR3] interacts with 1 human partners:{Q10589}
	Pathogen[sseJ Q9FD10] interacts with 1 human partners:{Q10589}
	Pathogen[sseI Q8ZQ79] interacts with 1 human partners:{Q10589}
	Pathogen[sipA P0CL52] interacts with 1 human partners:{Q10589}
[Cluster 281]GO:0032331+P	biological_process	[name] negative regulation of chondrocyte differentiation	[def] "Any process that stops, prevents, or reduces the frequency, rate or extent of chondrocyte differentiation." [GOC
	Pathogen[sseG O84952] interacts with 2 human partners:{P36897;P35222}
	Pathogen[spvB P74846] interacts with 4 human partners:{O14904;Q12805;Q9NS15;P35222}
	Pathogen[spvC P0A2M9] interacts with 2 human partners:{P36897;P35222}
	Pathogen[sspH2 P0CE12] interacts with 3 human partners:{Q12805;Q9NS15;P35222}
	Pathogen[sopE O52623] interacts with 4 human partners:{Q12805;P36897;Q9NS15;P35222}
	Pathogen[sopE2 Q7CQD4] interacts with 1 human partners:{P35222}
	Pathogen[sopB O30916] interacts with 1 human partners:{P35222}
	Pathogen[sopA E1WGZ9] interacts with 2 human partners:{P36897;P35222}
	Pathogen[slrP Q8ZQQ2] interacts with 7 human partners:{O14904;Q12805;P12644;P10826;P36897;Q9NS15;P35222}
	Pathogen[sptP P74873] interacts with 2 human partners:{Q12805;P35222}
	Pathogen[sipA E1WAC6] interacts with 2 human partners:{P36897;P35222}
	Pathogen[sseF O84951] interacts with 2 human partners:{P36897;P35222}
	Pathogen[spiC P0CZ04] interacts with 5 human partners:{Q12805;P48436;P36897;Q9NS15;P35222}
	Pathogen[pipB2 Q8ZMM8] interacts with 1 human partners:{P35222}
	Pathogen[sspH1 A4D0H6] interacts with 1 human partners:{P35222}
	Pathogen[sipC E1WAC8] interacts with 2 human partners:{P36897;P35222}
	Pathogen[sifA Q56061] interacts with 3 human partners:{P36897;Q9NS15;P35222}
	Pathogen[sipC P0CL47] interacts with 2 human partners:{P36897;P35222}
	Pathogen[sseL Q8ZNG2] interacts with 2 human partners:{P36897;P35222}
	Pathogen[sipB Q56134] interacts with 2 human partners:{Q9NS15;P35222}
	Pathogen[sopA Q8ZNR3] interacts with 2 human partners:{P36897;P35222}
	Pathogen[sseJ Q9FD10] interacts with 3 human partners:{Q12805;Q9NS15;P35222}
	Pathogen[sseI Q8ZQ79] interacts with 2 human partners:{P36897;P35222}
	Pathogen[sipA P0CL52] interacts with 2 human partners:{P36897;P35222}
[Cluster 282]GO:0061354+P	biological_process	[name] planar cell polarity pathway involved in pericardium morphogenesis	[def] "The series of molecular signals initiated by binding of a Wnt protein to a receptor on the surface of the target cell where activated receptors signal via downstream effectors including C-Jun N-terminal kinase (JNK) to modulate cytoskeletal elements and control cell polarity that contributes to the shaping of the pericardium." [GOC
	Pathogen[slrP Q8ZQQ2] interacts with 1 human partners:{P41221}
	Pathogen[sptP P74873] interacts with 1 human partners:{P41221}
[Cluster 283]GO:0033031+P	biological_process	[name] positive regulation of neutrophil apoptosis	[def] "Any process that activates or increases the frequency, rate, or extent of neutrophil apoptosis." [GOC
	Pathogen[spiC P0CZ04] interacts with 1 human partners:{Q8TDS4}
[Cluster 284]GO:0030488+P	biological_process	[name] tRNA methylation	[def] "The posttranscriptional addition of methyl groups to specific residues in a tRNA molecule." [GOC
	Pathogen[slrP Q8ZQQ2] interacts with 1 human partners:{Q96BT7}
[Cluster 285]GO:0010529+P	biological_process	[name] negative regulation of transposition	[def] "Any process that decreases the frequency, rate or extent of transposition. Transposition results in the movement of discrete segments of DNA between nonhomologous sites." [GOC
	Pathogen[sifA Q56061] interacts with 1 human partners:{Q6NTF7}
[Cluster 286]GO:0031275+P	biological_process	[name] regulation of lateral pseudopodium assembly	[def] "Any process that modulates the frequency, rate or extent of the assembly of pseudopodia from the lateral side of the cell." [GOC
	Pathogen[sopE O52623] interacts with 1 human partners:{O60662}
	Pathogen[sopA E1WGZ9] interacts with 1 human partners:{O60662}
	Pathogen[slrP Q8ZQQ2] interacts with 1 human partners:{O60662}
	Pathogen[sifA Q56061] interacts with 1 human partners:{O60662}
	Pathogen[sseL Q8ZNG2] interacts with 1 human partners:{O60662}
	Pathogen[sopA Q8ZNR3] interacts with 1 human partners:{O60662}
[Cluster 287]GO:0038110+P	
	Pathogen[spiC P0CZ04] interacts with 1 human partners:{P31785}
[Cluster 288]GO:0046689+P	biological_process	[name] response to mercury ion	[def] "Any process that results in a change in state or activity of a cell or an organism (in terms of movement, secretion, enzyme production, gene expression, etc.) as a result of a mercury ion stimulus." [GOC
	Pathogen[sseG O84952] interacts with 2 human partners:{P06132;P04150}
	Pathogen[spvB P74846] interacts with 2 human partners:{P35613;P06132}
	Pathogen[spvC P0A2M9] interacts with 2 human partners:{P06132;P04150}
	Pathogen[sopE O52623] interacts with 2 human partners:{P06132;P04150}
	Pathogen[sopB O30916] interacts with 2 human partners:{P06132;P04150}
	Pathogen[sopA E1WGZ9] interacts with 2 human partners:{P06132;P04150}
	Pathogen[slrP Q8ZQQ2] interacts with 2 human partners:{P06132;P04150}
	Pathogen[sipA E1WAC6] interacts with 2 human partners:{P06132;P04150}
	Pathogen[sseF O84951] interacts with 2 human partners:{P06132;P04150}
	Pathogen[spiC P0CZ04] interacts with 4 human partners:{P35613;P06132;P04150;P15259}
	Pathogen[sspH1 A4D0H6] interacts with 2 human partners:{P06132;P04150}
	Pathogen[sipC E1WAC8] interacts with 1 human partners:{P04150}
	Pathogen[sifA Q56061] interacts with 2 human partners:{P06132;P04150}
	Pathogen[sipC P0CL47] interacts with 1 human partners:{P04150}
	Pathogen[sseL Q8ZNG2] interacts with 2 human partners:{P06132;P04150}
	Pathogen[sipB Q56134] interacts with 1 human partners:{P06132}
	Pathogen[sopA Q8ZNR3] interacts with 2 human partners:{P06132;P04150}
	Pathogen[sseJ Q9FD10] interacts with 1 human partners:{P06132}
	Pathogen[sseI Q8ZQ79] interacts with 1 human partners:{P35613}
	Pathogen[sipA P0CL52] interacts with 2 human partners:{P06132;P04150}
[Cluster 289]GO:0032489+P	biological_process	[name] regulation of Cdc42 protein signal transduction	[def] "Any process that modulates the frequency, rate or extent of Cdc42 protein signal transduction." [GOC
	Pathogen[slrP Q8ZQQ2] interacts with 1 human partners:{P02649}
[Cluster 290]GO:0060750+P	biological_process	[name] epithelial cell proliferation involved in mammary gland duct elongation	[def] "The multiplication or reproduction of mammary gland branch epithelial cells, resulting in the elongation of the branch. The mammary gland branch differs from the bud in that it is not the initial curved portion of the outgrowth." [GOC
	Pathogen[slrP Q8ZQQ2] interacts with 1 human partners:{P41221}
	Pathogen[sptP P74873] interacts with 1 human partners:{P41221}
[Cluster 291]GO:0060578+P	biological_process	[name] superior vena cava morphogenesis	[def] "The process in which the anatomical structure of superior vena cava generated and organized. The superior vena cava is a blood vessel that transports blood from the upper body to the heart." [GOC
	Pathogen[sseG O84952] interacts with 1 human partners:{Q99697}
	Pathogen[sopA E1WGZ9] interacts with 1 human partners:{Q99697}
	Pathogen[slrP Q8ZQQ2] interacts with 1 human partners:{Q99697}
	Pathogen[sipA E1WAC6] interacts with 1 human partners:{Q99697}
	Pathogen[sseF O84951] interacts with 1 human partners:{Q99697}
	Pathogen[spiC P0CZ04] interacts with 1 human partners:{Q99697}
	Pathogen[sifA Q56061] interacts with 1 human partners:{Q99697}
	Pathogen[sopA Q8ZNR3] interacts with 1 human partners:{Q99697}
	Pathogen[sipA P0CL52] interacts with 1 human partners:{Q99697}
[Cluster 292]GO:0003085+P	biological_process	[name] negative regulation of systemic arterial blood pressure	[def] "The process that reduces the force with which blood travels through the systemic arterial circulatory system." [GOC
	Pathogen[sseG O84952] interacts with 2 human partners:{Q13873;Q96RK4}
	Pathogen[spvB P74846] interacts with 2 human partners:{Q13873;Q96RK4}
	Pathogen[spvC P0A2M9] interacts with 2 human partners:{Q13873;Q96RK4}
	Pathogen[sspH2 P0CE12] interacts with 1 human partners:{Q96RK4}
	Pathogen[sopE O52623] interacts with 2 human partners:{Q13873;Q96RK4}
	Pathogen[sopA E1WGZ9] interacts with 2 human partners:{Q13873;Q96RK4}
	Pathogen[avrA E1WAB0] interacts with 2 human partners:{Q13873;Q96RK4}
	Pathogen[slrP Q8ZQQ2] interacts with 2 human partners:{Q13873;Q96RK4}
	Pathogen[sptP P74873] interacts with 1 human partners:{Q13873}
	Pathogen[sipA E1WAC6] interacts with 2 human partners:{Q13873;Q96RK4}
	Pathogen[sseF O84951] interacts with 2 human partners:{Q13873;Q96RK4}
	Pathogen[spiC P0CZ04] interacts with 2 human partners:{Q13873;Q96RK4}
	Pathogen[sspH1 A4D0H6] interacts with 2 human partners:{Q13873;Q96RK4}
	Pathogen[sipC E1WAC8] interacts with 2 human partners:{Q13873;Q96RK4}
	Pathogen[sifA Q56061] interacts with 2 human partners:{Q13873;Q96RK4}
	Pathogen[sipC P0CL47] interacts with 2 human partners:{Q13873;Q96RK4}
	Pathogen[sseL Q8ZNG2] interacts with 2 human partners:{Q13873;Q96RK4}
	Pathogen[sopA Q8ZNR3] interacts with 2 human partners:{Q13873;Q96RK4}
	Pathogen[sseJ Q9FD10] interacts with 2 human partners:{Q13873;Q96RK4}
	Pathogen[sseI Q8ZQ79] interacts with 2 human partners:{Q13873;Q96RK4}
	Pathogen[sipA P0CL52] interacts with 2 human partners:{Q13873;Q96RK4}
[Cluster 293]GO:2000481+P	biological_process	[name] positive regulation of cAMP-dependent protein kinase activity	[def] "Any process that activates or increases the frequency, rate or extent of cAMP-dependent protein kinase activity." [GOC
	Pathogen[sopA E1WGZ9] interacts with 1 human partners:{Q96EB6}
	Pathogen[slrP Q8ZQQ2] interacts with 1 human partners:{Q96EB6}
	Pathogen[sopA Q8ZNR3] interacts with 1 human partners:{Q96EB6}
[Cluster 294]GO:0014012+P	biological_process	[name] peripheral nervous system axon regeneration	[def] "The regrowth of axons outside the central nervous system (outside the brain and spinal cord) following an axonal injury." [GOC
	Pathogen[sseG O84952] interacts with 1 human partners:{P46821}
	Pathogen[spvB P74846] interacts with 2 human partners:{P46821;P24821}
	Pathogen[spvC P0A2M9] interacts with 1 human partners:{P46821}
	Pathogen[sspH2 P0CE12] interacts with 1 human partners:{P46821}
	Pathogen[sopE O52623] interacts with 1 human partners:{P24821}
	Pathogen[sopE2 Q7CQD4] interacts with 1 human partners:{P46821}
	Pathogen[sopB O30916] interacts with 1 human partners:{P46821}
	Pathogen[sopA E1WGZ9] interacts with 1 human partners:{P46821}
	Pathogen[avrA E1WAB0] interacts with 1 human partners:{P46821}
	Pathogen[slrP Q8ZQQ2] interacts with 3 human partners:{P46821;P02649;P24821}
	Pathogen[sptP P74873] interacts with 1 human partners:{P46821}
	Pathogen[sipA E1WAC6] interacts with 1 human partners:{P46821}
	Pathogen[sseF O84951] interacts with 1 human partners:{P46821}
	Pathogen[spiC P0CZ04] interacts with 2 human partners:{P46821;P24821}
	Pathogen[pipB2 Q8ZMM8] interacts with 1 human partners:{P46821}
	Pathogen[sspH1 A4D0H6] interacts with 1 human partners:{P46821}
	Pathogen[sipC E1WAC8] interacts with 1 human partners:{P46821}
	Pathogen[sifA Q56061] interacts with 2 human partners:{P46821;P24821}
	Pathogen[sipC P0CL47] interacts with 1 human partners:{P46821}
	Pathogen[sseL Q8ZNG2] interacts with 1 human partners:{P46821}
	Pathogen[sopA Q8ZNR3] interacts with 1 human partners:{P46821}
	Pathogen[sseJ Q9FD10] interacts with 1 human partners:{P46821}
	Pathogen[sseI Q8ZQ79] interacts with 1 human partners:{P46821}
	Pathogen[sipA P0CL52] interacts with 1 human partners:{P46821}
[Cluster 295]GO:2000781+P	biological_process	[name] positive regulation of double-strand break repair	[def] "Any process that activates or increases the frequency, rate or extent of double-strand break repair." [GOC
	Pathogen[sseG O84952] interacts with 1 human partners:{Q08050}
	Pathogen[spvB P74846] interacts with 1 human partners:{Q08050}
	Pathogen[sopA E1WGZ9] interacts with 1 human partners:{Q08050}
	Pathogen[slrP Q8ZQQ2] interacts with 1 human partners:{Q08050}
	Pathogen[sipA E1WAC6] interacts with 1 human partners:{Q08050}
	Pathogen[sseF O84951] interacts with 1 human partners:{Q08050}
	Pathogen[spiC P0CZ04] interacts with 1 human partners:{Q08050}
	Pathogen[sifA Q56061] interacts with 1 human partners:{Q08050}
	Pathogen[sseL Q8ZNG2] interacts with 1 human partners:{Q08050}
	Pathogen[sopA Q8ZNR3] interacts with 1 human partners:{Q08050}
	Pathogen[sseJ Q9FD10] interacts with 1 human partners:{Q08050}
	Pathogen[sipA P0CL52] interacts with 1 human partners:{Q08050}
[Cluster 296]GO:0008078+P	biological_process	[name] mesodermal cell migration	[def] "The orderly movement of mesodermal cells from one site to another." [GOC
	Pathogen[spiC P0CZ04] interacts with 1 human partners:{Q9Y2A7}
[Cluster 297]GO:0002335+P	biological_process	[name] mature B cell differentiation	[def] "The process in which transitional stage B cells acquire the specialized features of mature B cells in the spleen." [GOC
	Pathogen[slrP Q8ZQQ2] interacts with 1 human partners:{P09086}
[Cluster 298]GO:0016926+P	biological_process	[name] protein desumoylation	[def] "The process in which a SUMO protein (small ubiquitin-related modifier) is cleaved from its target protein." [GOC
	Pathogen[sspH2 P0CE12] interacts with 1 human partners:{Q9GZR1}
	Pathogen[sopA E1WGZ9] interacts with 1 human partners:{Q9GZR1}
	Pathogen[slrP Q8ZQQ2] interacts with 3 human partners:{Q9P0U3;Q9HC62;Q9GZR1}
	Pathogen[sopA Q8ZNR3] interacts with 1 human partners:{Q9GZR1}
	Pathogen[sseJ Q9FD10] interacts with 1 human partners:{Q9GZR1}
[Cluster 299]GO:0001976+P	biological_process	[name] neurological system process involved in regulation of systemic arterial blood pressure	[def] "The regulation of blood pressure mediated by detection of stimuli and a neurological response." [GOC
	Pathogen[sseG O84952] interacts with 1 human partners:{P51608}
	Pathogen[spvB P74846] interacts with 1 human partners:{P51608}
	Pathogen[spvC P0A2M9] interacts with 1 human partners:{P51608}
	Pathogen[sopE O52623] interacts with 1 human partners:{P51608}
	Pathogen[sopA E1WGZ9] interacts with 1 human partners:{P51608}
	Pathogen[avrA E1WAB0] interacts with 1 human partners:{P51608}
	Pathogen[slrP Q8ZQQ2] interacts with 1 human partners:{P51608}
	Pathogen[sipA E1WAC6] interacts with 1 human partners:{P51608}
	Pathogen[sseF O84951] interacts with 1 human partners:{P51608}
	Pathogen[spiC P0CZ04] interacts with 2 human partners:{P14416;P51608}
	Pathogen[pipB2 Q8ZMM8] interacts with 1 human partners:{P51608}
	Pathogen[sifA Q56061] interacts with 1 human partners:{P51608}
	Pathogen[sseL Q8ZNG2] interacts with 1 human partners:{P51608}
	Pathogen[sopA Q8ZNR3] interacts with 1 human partners:{P51608}
	Pathogen[sseJ Q9FD10] interacts with 1 human partners:{P51608}
	Pathogen[sseI Q8ZQ79] interacts with 1 human partners:{P51608}
	Pathogen[sipA P0CL52] interacts with 1 human partners:{P51608}
[Cluster 300]GO:0061445+P	
	Pathogen[sseG O84952] interacts with 1 human partners:{Q04771}
	Pathogen[spvC P0A2M9] interacts with 1 human partners:{Q04771}
	Pathogen[sopE O52623] interacts with 1 human partners:{Q04771}
	Pathogen[sopA E1WGZ9] interacts with 1 human partners:{Q04771}
	Pathogen[sipA E1WAC6] interacts with 1 human partners:{Q04771}
	Pathogen[sseF O84951] interacts with 1 human partners:{Q04771}
	Pathogen[spiC P0CZ04] interacts with 1 human partners:{Q04771}
	Pathogen[sipC E1WAC8] interacts with 1 human partners:{Q04771}
	Pathogen[sifA Q56061] interacts with 1 human partners:{Q04771}
	Pathogen[sipC P0CL47] interacts with 1 human partners:{Q04771}
	Pathogen[sseL Q8ZNG2] interacts with 1 human partners:{Q04771}
	Pathogen[sopA Q8ZNR3] interacts with 1 human partners:{Q04771}
	Pathogen[sipA P0CL52] interacts with 1 human partners:{Q04771}
[Cluster 301]GO:0045078+P	biological_process	[name] positive regulation of interferon-gamma biosynthetic process	[def] "Any process that activates or increases the frequency, rate or extent of the chemical reactions and pathways resulting in the formation of interferon-gamma." [GOC
	Pathogen[slrP Q8ZQQ2] interacts with 4 human partners:{O15455;Q9NR96;P29460;Q14213}
	Pathogen[spiC P0CZ04] interacts with 1 human partners:{P53567}
	Pathogen[sipB Q56134] interacts with 1 human partners:{O15455}
[Cluster 302]GO:0034983+P	biological_process	[name] peptidyl-lysine deacetylation	[def] "The removal of an acetyl group from an acetylated lysine residue in a peptide or protein." [GOC
	Pathogen[sseG O84952] interacts with 2 human partners:{Q9UBN7;P56524}
	Pathogen[spvC P0A2M9] interacts with 1 human partners:{Q9UBN7}
	Pathogen[sopA E1WGZ9] interacts with 3 human partners:{Q9UBN7;P56524;Q96EB6}
	Pathogen[avrA E1WAB0] interacts with 1 human partners:{P56524}
	Pathogen[slrP Q8ZQQ2] interacts with 4 human partners:{Q9UBN7;P56524;Q96EB6;Q9NTG7}
	Pathogen[sipA E1WAC6] interacts with 2 human partners:{Q9UBN7;P56524}
	Pathogen[sseF O84951] interacts with 2 human partners:{Q9UBN7;P56524}
	Pathogen[spiC P0CZ04] interacts with 1 human partners:{P56524}
	Pathogen[sspH1 A4D0H6] interacts with 1 human partners:{Q9UBN7}
	Pathogen[sifA Q56061] interacts with 2 human partners:{Q9UBN7;P56524}
	Pathogen[sseL Q8ZNG2] interacts with 1 human partners:{Q9UBN7}
	Pathogen[sopA Q8ZNR3] interacts with 3 human partners:{Q9UBN7;P56524;Q96EB6}
	Pathogen[sseJ Q9FD10] interacts with 2 human partners:{Q9UBN7;P56524}
	Pathogen[sseI Q8ZQ79] interacts with 2 human partners:{Q9UBN7;P56524}
	Pathogen[sipA P0CL52] interacts with 2 human partners:{Q9UBN7;P56524}
[Cluster 303]GO:0006694+P	biological_process	[name] steroid biosynthetic process	[def] "The chemical reactions and pathways resulting in the formation of steroids, compounds with a 1,2,cyclopentanoperhydrophenanthrene nucleus_ includes de novo formation and steroid interconversion by modification." [GOC
	Pathogen[sseG O84952] interacts with 4 human partners:{Q01581;Q15392;P54646;Q13131}
	Pathogen[spvB P74846] interacts with 3 human partners:{Q15392;P54646;Q13131}
	Pathogen[spvC P0A2M9] interacts with 4 human partners:{Q01581;Q15392;P54646;Q13131}
	Pathogen[sspH2 P0CE12] interacts with 1 human partners:{P14061}
	Pathogen[sopE O52623] interacts with 4 human partners:{P14324;Q15392;P54646;Q13131}
	Pathogen[sopB O30916] interacts with 2 human partners:{Q01581;Q15392}
	Pathogen[sopA E1WGZ9] interacts with 4 human partners:{Q01581;Q15392;P54646;Q13131}
	Pathogen[avrA E1WAB0] interacts with 2 human partners:{P54646;Q13131}
	Pathogen[slrP Q8ZQQ2] interacts with 15 human partners:{Q8NBQ5;Q01581;P14061;P14324;Q9NZI6;Q15392;P40424;Q03426;O95992;Q15126;Q9BXS1;P53602;Q9UBM7;Q13907;P11511}
	Pathogen[sptP P74873] interacts with 1 human partners:{Q15392}
	Pathogen[sipA E1WAC6] interacts with 4 human partners:{Q01581;Q15392;P54646;Q13131}
	Pathogen[sseF O84951] interacts with 4 human partners:{Q01581;Q15392;P54646;Q13131}
	Pathogen[spiC P0CZ04] interacts with 6 human partners:{Q01581;Q92506;Q15392;P54646;Q13131;P53602}
	Pathogen[sspH1 A4D0H6] interacts with 4 human partners:{Q01581;Q15392;P54646;Q13131}
	Pathogen[sipC E1WAC8] interacts with 3 human partners:{Q15392;P54646;Q13131}
	Pathogen[sifA Q56061] interacts with 8 human partners:{Q01581;P14061;P14324;Q15392;P54646;Q03426;Q13131;Q9BXS1}
	Pathogen[sipC P0CL47] interacts with 3 human partners:{Q15392;P54646;Q13131}
	Pathogen[sseL Q8ZNG2] interacts with 3 human partners:{Q15392;P54646;Q13131}
	Pathogen[sipB Q56134] interacts with 1 human partners:{Q15392}
	Pathogen[sopA Q8ZNR3] interacts with 4 human partners:{Q01581;Q15392;P54646;Q13131}
	Pathogen[sseJ Q9FD10] interacts with 2 human partners:{P54646;Q13131}
	Pathogen[sseI Q8ZQ79] interacts with 2 human partners:{P54646;Q13131}
	Pathogen[sipA P0CL52] interacts with 4 human partners:{Q01581;Q15392;P54646;Q13131}
[Cluster 304]GO:0010666+P	biological_process	[name] positive regulation of cardiac muscle cell apoptosis	[def] "Any process that increases the rate or extent of cardiac cell apoptosis. Cardiac cell apoptosis is a form of programmed cell death induced by external or internal signals that trigger the activity of proteolytic caspases, whose actions dismantle a cardiac muscle cell and result in its death." [GOC
	Pathogen[sseG O84952] interacts with 1 human partners:{Q4ZHG4}
	Pathogen[spvB P74846] interacts with 1 human partners:{Q4ZHG4}
	Pathogen[spvC P0A2M9] interacts with 1 human partners:{Q4ZHG4}
	Pathogen[sopE O52623] interacts with 1 human partners:{Q4ZHG4}
	Pathogen[sopB O30916] interacts with 1 human partners:{Q4ZHG4}
	Pathogen[sopA E1WGZ9] interacts with 1 human partners:{Q4ZHG4}
	Pathogen[avrA E1WAB0] interacts with 1 human partners:{Q4ZHG4}
	Pathogen[slrP Q8ZQQ2] interacts with 1 human partners:{Q4ZHG4}
	Pathogen[sptP P74873] interacts with 1 human partners:{Q4ZHG4}
	Pathogen[sipA E1WAC6] interacts with 1 human partners:{Q4ZHG4}
	Pathogen[sseF O84951] interacts with 1 human partners:{Q4ZHG4}
	Pathogen[spiC P0CZ04] interacts with 1 human partners:{Q4ZHG4}
	Pathogen[sspH1 A4D0H6] interacts with 1 human partners:{Q4ZHG4}
	Pathogen[sipC E1WAC8] interacts with 1 human partners:{Q4ZHG4}
	Pathogen[sifA Q56061] interacts with 1 human partners:{Q4ZHG4}
	Pathogen[sipC P0CL47] interacts with 1 human partners:{Q4ZHG4}
	Pathogen[sseL Q8ZNG2] interacts with 1 human partners:{Q4ZHG4}
	Pathogen[sipB Q56134] interacts with 1 human partners:{Q4ZHG4}
	Pathogen[sopA Q8ZNR3] interacts with 1 human partners:{Q4ZHG4}
	Pathogen[sseJ Q9FD10] interacts with 1 human partners:{Q4ZHG4}
	Pathogen[sseI Q8ZQ79] interacts with 1 human partners:{Q4ZHG4}
	Pathogen[sipA P0CL52] interacts with 1 human partners:{Q4ZHG4}
[Cluster 305]GO:0022018+P	biological_process	[name] lateral ganglionic eminence cell proliferation	[def] "The multiplication or reproduction of lateral ganglionic eminence cells, resulting in the expansion of the cell population." [GO_REF
	Pathogen[slrP Q8ZQQ2] interacts with 1 human partners:{P10071}
[Cluster 306]GO:0018101+P	biological_process	[name] peptidyl-citrulline biosynthetic process from peptidyl-arginine	[def] "The hydrolysis of peptidyl-arginine to form peptidyl-citrulline." [RESID
	Pathogen[slrP Q8ZQQ2] interacts with 1 human partners:{Q9ULW8}
[Cluster 307]GO:0019088+P	biological_process	[name] immortalization of host cell by virus	[def] "A virus-induced cellular transformation arising in immortalized cells, or cells capable of indefinite replication, due to their ability to produce their own telomerase." [ISBN
	Pathogen[sseG O84952] interacts with 1 human partners:{P04818}
	Pathogen[spvC P0A2M9] interacts with 1 human partners:{P04818}
	Pathogen[sopB O30916] interacts with 1 human partners:{P04818}
	Pathogen[sopA E1WGZ9] interacts with 1 human partners:{P04818}
	Pathogen[slrP Q8ZQQ2] interacts with 1 human partners:{P04818}
	Pathogen[sipA E1WAC6] interacts with 1 human partners:{P04818}
	Pathogen[sseF O84951] interacts with 1 human partners:{P04818}
	Pathogen[spiC P0CZ04] interacts with 1 human partners:{P04818}
	Pathogen[sifA Q56061] interacts with 1 human partners:{P04818}
	Pathogen[sopA Q8ZNR3] interacts with 1 human partners:{P04818}
	Pathogen[sipA P0CL52] interacts with 1 human partners:{P04818}
[Cluster 308]GO:0031640+P	biological_process	[name] killing of cells of other organism	[def] "Any process in an organism that results in the killing of cells of another organism, including in some cases the death of the other organism. Killing here refers to the induction of death in one cell by another cell, not cell-autonomous death due to internal or other environmental conditions." [GOC
	Pathogen[sseG O84952] interacts with 1 human partners:{P80511}
	Pathogen[spvB P74846] interacts with 1 human partners:{P80511}
	Pathogen[spvC P0A2M9] interacts with 1 human partners:{P80511}
	Pathogen[sspH2 P0CE12] interacts with 1 human partners:{P80511}
	Pathogen[sopE O52623] interacts with 1 human partners:{P80511}
	Pathogen[sopE2 Q7CQD4] interacts with 1 human partners:{P80511}
	Pathogen[sopB O30916] interacts with 1 human partners:{P80511}
	Pathogen[sopA E1WGZ9] interacts with 1 human partners:{P80511}
	Pathogen[avrA E1WAB0] interacts with 1 human partners:{P80511}
	Pathogen[slrP Q8ZQQ2] interacts with 1 human partners:{P80511}
	Pathogen[sptP P74873] interacts with 1 human partners:{P80511}
	Pathogen[sipA E1WAC6] interacts with 1 human partners:{P80511}
	Pathogen[sseF O84951] interacts with 1 human partners:{P80511}
	Pathogen[spiC P0CZ04] interacts with 1 human partners:{P80511}
	Pathogen[pipB2 Q8ZMM8] interacts with 1 human partners:{P80511}
	Pathogen[sspH1 A4D0H6] interacts with 1 human partners:{P80511}
	Pathogen[sipC E1WAC8] interacts with 1 human partners:{P80511}
	Pathogen[sifA Q56061] interacts with 1 human partners:{P80511}
	Pathogen[sipC P0CL47] interacts with 1 human partners:{P80511}
	Pathogen[sseL Q8ZNG2] interacts with 1 human partners:{P80511}
	Pathogen[sopA Q8ZNR3] interacts with 1 human partners:{P80511}
	Pathogen[sseJ Q9FD10] interacts with 1 human partners:{P80511}
	Pathogen[sseI Q8ZQ79] interacts with 1 human partners:{P80511}
	Pathogen[sipA P0CL52] interacts with 1 human partners:{P80511}
[Cluster 309]GO:0072358+P	biological_process	[name] cardiovascular system development	[def] "The process whose specific outcome is the progression of the cardiovascular system over time, from its formation to the mature structure. The cardiovascular system is the anatomical system that has as its parts the heart and blood vessels." [GOC
	Pathogen[slrP Q8ZQQ2] interacts with 3 human partners:{P52952;Q6DKJ4;P02649}
[Cluster 310]GO:0090267+P	biological_process	[name] positive regulation of mitotic cell cycle spindle assembly checkpoint	[def] "Any process that increases the rate, frequency, or extent of the mitotic cell cycle spindle assembly checkpoint, a cell cycle checkpoint that delays the metaphase/anaphase transition of a mitotic nuclear division until the spindle is correctly assembled and chromosomes are attached to the spindle." [GOC
	Pathogen[sseG O84952] interacts with 1 human partners:{Q13257}
	Pathogen[spvB P74846] interacts with 1 human partners:{Q13257}
	Pathogen[spvC P0A2M9] interacts with 1 human partners:{Q13257}
	Pathogen[sspH2 P0CE12] interacts with 1 human partners:{Q13257}
	Pathogen[sopE O52623] interacts with 1 human partners:{Q13257}
	Pathogen[sopB O30916] interacts with 1 human partners:{Q13257}
	Pathogen[sopA E1WGZ9] interacts with 1 human partners:{Q13257}
	Pathogen[slrP Q8ZQQ2] interacts with 2 human partners:{Q13257;Q9Y6G9}
	Pathogen[sipA E1WAC6] interacts with 1 human partners:{Q13257}
	Pathogen[sseF O84951] interacts with 1 human partners:{Q13257}
	Pathogen[spiC P0CZ04] interacts with 1 human partners:{Q13257}
	Pathogen[pipB2 Q8ZMM8] interacts with 1 human partners:{Q13257}
	Pathogen[sifA Q56061] interacts with 2 human partners:{Q13257;Q9Y6G9}
	Pathogen[sseL Q8ZNG2] interacts with 1 human partners:{Q13257}
	Pathogen[sopA Q8ZNR3] interacts with 1 human partners:{Q13257}
	Pathogen[sipA P0CL52] interacts with 1 human partners:{Q13257}
[Cluster 311]GO:0051180+P	biological_process	[name] vitamin transport	[def] "The directed movement of vitamins into, out of or within a cell, or between cells, by means of some agent such as a transporter or pore. A vitamin is one of a number of unrelated organic substances that occur in many foods in small amounts and that are necessary in trace amounts for the normal metabolic functioning of the body." [GOC
	Pathogen[spiC P0CZ04] interacts with 1 human partners:{P02774}
[Cluster 312]GO:0050432+P	biological_process	[name] catecholamine secretion	[def] "The regulated release of catecholamines by a cell or group of cells. The catecholamines are a group of physiologically important biogenic amines that possess a catechol (3,4-dihydroxyphenyl) nucleus and are derivatives of 3,4-dihydroxyphenylethylamine." [GOC
	Pathogen[sseG O84952] interacts with 1 human partners:{P51608}
	Pathogen[spvB P74846] interacts with 1 human partners:{P51608}
	Pathogen[spvC P0A2M9] interacts with 1 human partners:{P51608}
	Pathogen[sopE O52623] interacts with 1 human partners:{P51608}
	Pathogen[sopA E1WGZ9] interacts with 1 human partners:{P51608}
	Pathogen[avrA E1WAB0] interacts with 1 human partners:{P51608}
	Pathogen[slrP Q8ZQQ2] interacts with 1 human partners:{P51608}
	Pathogen[sipA E1WAC6] interacts with 1 human partners:{P51608}
	Pathogen[sseF O84951] interacts with 1 human partners:{P51608}
	Pathogen[spiC P0CZ04] interacts with 1 human partners:{P51608}
	Pathogen[pipB2 Q8ZMM8] interacts with 1 human partners:{P51608}
	Pathogen[sifA Q56061] interacts with 1 human partners:{P51608}
	Pathogen[sseL Q8ZNG2] interacts with 1 human partners:{P51608}
	Pathogen[sopA Q8ZNR3] interacts with 1 human partners:{P51608}
	Pathogen[sseJ Q9FD10] interacts with 1 human partners:{P51608}
	Pathogen[sseI Q8ZQ79] interacts with 1 human partners:{P51608}
	Pathogen[sipA P0CL52] interacts with 1 human partners:{P51608}
[Cluster 313]GO:0048702+P	biological_process	[name] embryonic neurocranium morphogenesis	[def] "The process in which the anatomical structures of the neurocranium are generated and organized during the embryonic phase. The neurocranium is the portion of the vertebrate skull surrounding the brain." [GOC
	Pathogen[slrP Q8ZQQ2] interacts with 3 human partners:{P10600;Q99835;P61812}
[Cluster 314]GO:0044339+P	biological_process	[name] canonical Wnt receptor signaling pathway involved in osteoblast differentiation	[def] "The series of molecular signals initiated by binding of a Wnt protein to a frizzled family receptor on the surface of the target cell, followed by propagation of the signal via beta-catenin, and ending with a change in transcription of target genes involved in osteoblast differentiation." [GOC
	Pathogen[spvB P74846] interacts with 1 human partners:{P56703}
	Pathogen[sspH2 P0CE12] interacts with 1 human partners:{P56703}
	Pathogen[sopE O52623] interacts with 1 human partners:{P56703}
	Pathogen[avrA E1WAB0] interacts with 1 human partners:{P56703}
	Pathogen[slrP Q8ZQQ2] interacts with 1 human partners:{P56703}
	Pathogen[sptP P74873] interacts with 1 human partners:{P56703}
	Pathogen[sifA Q56061] interacts with 1 human partners:{P56703}
	Pathogen[sseJ Q9FD10] interacts with 1 human partners:{P56703}
	Pathogen[sseI Q8ZQ79] interacts with 1 human partners:{P56703}
[Cluster 315]GO:0002204+P	biological_process	[name] somatic recombination of immunoglobulin genes involved in immune response	[def] "The process in which immunoglobulin genes are formed through recombination of the germline genetic elements, also known as immunoglobulin gene segments, within a single locus following the induction of and contributing to an immune response." [GOC
	Pathogen[spiC P0CZ04] interacts with 2 human partners:{P40692;P43246}
[Cluster 316]GO:0060520+P	biological_process	[name] activation of prostate induction by androgen receptor signaling pathway	[def] "Any series of molecular signals generated as a consequence of an androgen binding to its receptor in the urogenital sinus mesenchyme that initiates prostate induction. Prostate induction is the close range interaction of the urogenital sinus mesenchyme and the urogenital sinus epithelium that causes the cells of the urogenital sinus epithelium to change their fates and specify the development of the prostate gland." [GOC
	Pathogen[slrP Q8ZQQ2] interacts with 1 human partners:{P10275}
[Cluster 317]GO:0042428+P	biological_process	[name] serotonin metabolic process	[def] "The chemical reactions and pathways involving serotonin (5-hydroxytryptamine), a monoamine neurotransmitter occurring in the peripheral and central nervous systems, also having hormonal properties." [GOC
	Pathogen[slrP Q8ZQQ2] interacts with 1 human partners:{Q04656}
[Cluster 318]GO:0090128+P	biological_process	[name] regulation of synapse maturation	[def] "Any process that modulates the extent of synapse maturation, the process that organizes a synapse so that it attains its fully functional state." [GOC
	Pathogen[sseG O84952] interacts with 1 human partners:{Q9NRI5}
	Pathogen[sopA E1WGZ9] interacts with 1 human partners:{Q9NRI5}
	Pathogen[slrP Q8ZQQ2] interacts with 1 human partners:{Q9NRI5}
	Pathogen[sipA E1WAC6] interacts with 1 human partners:{Q9NRI5}
	Pathogen[sseF O84951] interacts with 1 human partners:{Q9NRI5}
	Pathogen[spiC P0CZ04] interacts with 1 human partners:{Q9NRI5}
	Pathogen[sopA Q8ZNR3] interacts with 1 human partners:{Q9NRI5}
	Pathogen[sipA P0CL52] interacts with 1 human partners:{Q9NRI5}
[Cluster 319]GO:0000189+P	biological_process	[name] MAPK import into nucleus	[def] "The directed movement of a MAP kinase to the nucleus upon activation." [PMID
	Pathogen[sseG O84952] interacts with 1 human partners:{P28482}
	Pathogen[spvB P74846] interacts with 1 human partners:{P28482}
	Pathogen[sspH2 P0CE12] interacts with 1 human partners:{P28482}
	Pathogen[sopE O52623] interacts with 1 human partners:{P28482}
	Pathogen[sopE2 Q7CQD4] interacts with 1 human partners:{P28482}
	Pathogen[sopB O30916] interacts with 1 human partners:{P28482}
	Pathogen[sopA E1WGZ9] interacts with 1 human partners:{P28482}
	Pathogen[slrP Q8ZQQ2] interacts with 1 human partners:{P28482}
	Pathogen[sptP P74873] interacts with 1 human partners:{P28482}
	Pathogen[sipA E1WAC6] interacts with 1 human partners:{P28482}
	Pathogen[sseF O84951] interacts with 1 human partners:{P28482}
	Pathogen[spiC P0CZ04] interacts with 1 human partners:{P28482}
	Pathogen[pipB2 Q8ZMM8] interacts with 1 human partners:{P28482}
	Pathogen[sspH1 A4D0H6] interacts with 1 human partners:{P28482}
	Pathogen[sipC E1WAC8] interacts with 1 human partners:{P28482}
	Pathogen[sifA Q56061] interacts with 1 human partners:{P28482}
	Pathogen[sipC P0CL47] interacts with 1 human partners:{P28482}
	Pathogen[sseL Q8ZNG2] interacts with 1 human partners:{P28482}
	Pathogen[sipB Q56134] interacts with 1 human partners:{P28482}
	Pathogen[sopA Q8ZNR3] interacts with 1 human partners:{P28482}
	Pathogen[sseJ Q9FD10] interacts with 1 human partners:{P28482}
	Pathogen[sseI Q8ZQ79] interacts with 1 human partners:{P28482}
	Pathogen[sipA P0CL52] interacts with 1 human partners:{P28482}
[Cluster 320]GO:0071786+P	biological_process	[name] endoplasmic reticulum tubular network organization	[def] "A process that is carried out at the cellular level which results in the assembly, arrangement of constituent parts, or disassembly of the endoplasmic reticulum (ER) tubular network. The ER tubular network is the ER part that comprises the membranes with high curvature in cross-section." [GOC
	Pathogen[slrP Q8ZQQ2] interacts with 1 human partners:{Q9NQC3}
[Cluster 321]GO:0021943+P	biological_process	[name] formation of radial glial scaffolds	[def] "The formation of scaffolds from a radial glial cell. The scaffolds are used as a substrate for the radial migration of cells." [GO_REF
	Pathogen[sseG O84952] interacts with 1 human partners:{O75581}
	Pathogen[spvB P74846] interacts with 1 human partners:{O75581}
	Pathogen[spvC P0A2M9] interacts with 1 human partners:{O75581}
	Pathogen[sspH2 P0CE12] interacts with 1 human partners:{O75581}
	Pathogen[sopE O52623] interacts with 1 human partners:{O75581}
	Pathogen[sopB O30916] interacts with 1 human partners:{O75581}
	Pathogen[sopA E1WGZ9] interacts with 1 human partners:{O75581}
	Pathogen[avrA E1WAB0] interacts with 1 human partners:{O75581}
	Pathogen[slrP Q8ZQQ2] interacts with 2 human partners:{O75581;Q9UJU2}
	Pathogen[sptP P74873] interacts with 1 human partners:{O75581}
	Pathogen[sipA E1WAC6] interacts with 1 human partners:{O75581}
	Pathogen[sseF O84951] interacts with 1 human partners:{O75581}
	Pathogen[spiC P0CZ04] interacts with 1 human partners:{O75581}
	Pathogen[sspH1 A4D0H6] interacts with 1 human partners:{O75581}
	Pathogen[sipC E1WAC8] interacts with 1 human partners:{O75581}
	Pathogen[sifA Q56061] interacts with 1 human partners:{O75581}
	Pathogen[sipC P0CL47] interacts with 1 human partners:{O75581}
	Pathogen[sseL Q8ZNG2] interacts with 1 human partners:{O75581}
	Pathogen[sipB Q56134] interacts with 1 human partners:{O75581}
	Pathogen[sopA Q8ZNR3] interacts with 1 human partners:{O75581}
	Pathogen[sseJ Q9FD10] interacts with 1 human partners:{O75581}
	Pathogen[sseI Q8ZQ79] interacts with 1 human partners:{O75581}
	Pathogen[sipA P0CL52] interacts with 1 human partners:{O75581}
[Cluster 322]GO:1900164+P	
	Pathogen[sseG O84952] interacts with 1 human partners:{Q99967}
	Pathogen[spvB P74846] interacts with 1 human partners:{O75593}
	Pathogen[sopA E1WGZ9] interacts with 1 human partners:{Q99967}
	Pathogen[slrP Q8ZQQ2] interacts with 1 human partners:{Q99967}
	Pathogen[sipA E1WAC6] interacts with 1 human partners:{Q99967}
	Pathogen[sseF O84951] interacts with 1 human partners:{Q99967}
	Pathogen[spiC P0CZ04] interacts with 2 human partners:{O75593;Q99967}
	Pathogen[sopA Q8ZNR3] interacts with 1 human partners:{Q99967}
	Pathogen[sipA P0CL52] interacts with 1 human partners:{Q99967}
[Cluster 323]GO:0008610+P	biological_process	[name] lipid biosynthetic process	[def] "The chemical reactions and pathways resulting in the formation of lipids, compounds soluble in an organic solvent but not, or sparingly, in an aqueous solvent." [GOC
	Pathogen[sseG O84952] interacts with 2 human partners:{P54646;Q13131}
	Pathogen[spvB P74846] interacts with 2 human partners:{P54646;Q13131}
	Pathogen[spvC P0A2M9] interacts with 2 human partners:{P54646;Q13131}
	Pathogen[sopE O52623] interacts with 3 human partners:{Q9NR19;P54646;Q13131}
	Pathogen[sopA E1WGZ9] interacts with 2 human partners:{P54646;Q13131}
	Pathogen[avrA E1WAB0] interacts with 2 human partners:{P54646;Q13131}
	Pathogen[slrP Q8ZQQ2] interacts with 1 human partners:{Q9NR19}
	Pathogen[sipA E1WAC6] interacts with 2 human partners:{P54646;Q13131}
	Pathogen[sseF O84951] interacts with 2 human partners:{P54646;Q13131}
	Pathogen[spiC P0CZ04] interacts with 2 human partners:{P54646;Q13131}
	Pathogen[sspH1 A4D0H6] interacts with 2 human partners:{P54646;Q13131}
	Pathogen[sipC E1WAC8] interacts with 2 human partners:{P54646;Q13131}
	Pathogen[sifA Q56061] interacts with 3 human partners:{Q9NR19;P54646;Q13131}
	Pathogen[sipC P0CL47] interacts with 2 human partners:{P54646;Q13131}
	Pathogen[sseL Q8ZNG2] interacts with 2 human partners:{P54646;Q13131}
	Pathogen[sopA Q8ZNR3] interacts with 2 human partners:{P54646;Q13131}
	Pathogen[sseJ Q9FD10] interacts with 2 human partners:{P54646;Q13131}
	Pathogen[sseI Q8ZQ79] interacts with 2 human partners:{P54646;Q13131}
	Pathogen[sipA P0CL52] interacts with 2 human partners:{P54646;Q13131}
[Cluster 324]GO:0035644+P	biological_process	[name] phosphoanandamide dephosphorylation	[def] "The process of removing one or more phosphate groups from a phosphorylated anandamide." [CHEBI
	Pathogen[sseG O84952] interacts with 1 human partners:{Q9Y2R2}
	Pathogen[spvC P0A2M9] interacts with 1 human partners:{Q9Y2R2}
	Pathogen[sopA E1WGZ9] interacts with 1 human partners:{Q9Y2R2}
	Pathogen[sipA E1WAC6] interacts with 1 human partners:{Q9Y2R2}
	Pathogen[sseF O84951] interacts with 1 human partners:{Q9Y2R2}
	Pathogen[sopA Q8ZNR3] interacts with 1 human partners:{Q9Y2R2}
	Pathogen[sipA P0CL52] interacts with 1 human partners:{Q9Y2R2}
[Cluster 325]GO:0006106+P	biological_process	[name] fumarate metabolic process	[def] "The chemical reactions and pathways involving fumarate, the anion of trans-1,2-ethenedicarboxylic acid, the diastereoisomer of maleate. It is a key intermediate in metabolism and is formed in the TCA cycle from succinate and converted into malate." [ISBN
	Pathogen[sseG O84952] interacts with 1 human partners:{P07954}
	Pathogen[sopA E1WGZ9] interacts with 1 human partners:{P07954}
	Pathogen[sipA E1WAC6] interacts with 1 human partners:{P07954}
	Pathogen[sseF O84951] interacts with 1 human partners:{P07954}
	Pathogen[sopA Q8ZNR3] interacts with 1 human partners:{P07954}
	Pathogen[sipA P0CL52] interacts with 1 human partners:{P07954}
[Cluster 326]GO:0002678+P	biological_process	[name] positive regulation of chronic inflammatory response	[def] "Any process that activates or increases the frequency, rate, or extent of a chronic inflammatory response." [GOC
	Pathogen[slrP Q8ZQQ2] interacts with 1 human partners:{P14902}
	Pathogen[sifA Q56061] interacts with 1 human partners:{P14902}
[Cluster 327]GO:0031946+P	biological_process	[name] regulation of glucocorticoid biosynthetic process	[def] "Any process that modulates the frequency, rate or extent of the chemical reactions and pathways resulting in the formation of glucocorticoids." [GOC
	Pathogen[sseG O84952] interacts with 1 human partners:{P04150}
	Pathogen[spvC P0A2M9] interacts with 1 human partners:{P04150}
	Pathogen[sopE O52623] interacts with 1 human partners:{P04150}
	Pathogen[sopB O30916] interacts with 1 human partners:{P04150}
	Pathogen[sopA E1WGZ9] interacts with 1 human partners:{P04150}
	Pathogen[slrP Q8ZQQ2] interacts with 1 human partners:{P04150}
	Pathogen[sipA E1WAC6] interacts with 1 human partners:{P04150}
	Pathogen[sseF O84951] interacts with 1 human partners:{P04150}
	Pathogen[spiC P0CZ04] interacts with 1 human partners:{P04150}
	Pathogen[sspH1 A4D0H6] interacts with 1 human partners:{P04150}
	Pathogen[sipC E1WAC8] interacts with 1 human partners:{P04150}
	Pathogen[sifA Q56061] interacts with 1 human partners:{P04150}
	Pathogen[sipC P0CL47] interacts with 1 human partners:{P04150}
	Pathogen[sseL Q8ZNG2] interacts with 1 human partners:{P04150}
	Pathogen[sopA Q8ZNR3] interacts with 1 human partners:{P04150}
	Pathogen[sipA P0CL52] interacts with 1 human partners:{P04150}
[Cluster 328]GO:0045604+P	biological_process	[name] regulation of epidermal cell differentiation	[def] "Any process that modulates the frequency, rate or extent of epidermal cell differentiation." [GOC
	Pathogen[slrP Q8ZQQ2] interacts with 1 human partners:{Q14145}
[Cluster 329]GO:0048845+P	biological_process	[name] venous blood vessel morphogenesis	[def] "The process in which the anatomical structures of venous blood vessels are generated and organized. Veins are blood vessels that transport blood from the body and its organs to the heart." [GOC
	Pathogen[spvB P74846] interacts with 2 human partners:{Q9ULI3;Q6UXH8}
	Pathogen[sspH2 P0CE12] interacts with 1 human partners:{Q6UXH8}
	Pathogen[sopE O52623] interacts with 1 human partners:{Q6UXH8}
	Pathogen[slrP Q8ZQQ2] interacts with 2 human partners:{Q9ULI3;Q6UXH8}
	Pathogen[spiC P0CZ04] interacts with 1 human partners:{Q6UXH8}
	Pathogen[sifA Q56061] interacts with 1 human partners:{Q6UXH8}
	Pathogen[sipB Q56134] interacts with 1 human partners:{Q6UXH8}
	Pathogen[sseJ Q9FD10] interacts with 1 human partners:{Q6UXH8}
[Cluster 330]GO:0061024+P	biological_process	[name] membrane organization	[def] "A process which results in the assembly, arrangement of constituent parts, or disassembly of a membrane. A membrane is a double layer of lipid molecules that encloses all cells, and, in eukaryotes, many organelles_ may be a single or double lipid bilayer_ also includes associated proteins." [GOC
	Pathogen[sseG O84952] interacts with 1 human partners:{Q99653}
	Pathogen[spvB P74846] interacts with 1 human partners:{Q99653}
	Pathogen[spvC P0A2M9] interacts with 1 human partners:{Q99653}
	Pathogen[sopA E1WGZ9] interacts with 1 human partners:{Q99653}
	Pathogen[slrP Q8ZQQ2] interacts with 1 human partners:{Q99653}
	Pathogen[sipA E1WAC6] interacts with 1 human partners:{Q99653}
	Pathogen[sseF O84951] interacts with 1 human partners:{Q99653}
	Pathogen[sseL Q8ZNG2] interacts with 1 human partners:{Q99653}
	Pathogen[sopA Q8ZNR3] interacts with 1 human partners:{Q99653}
	Pathogen[sipA P0CL52] interacts with 1 human partners:{Q99653}
[Cluster 331]GO:0022601+P	biological_process	[name] menstrual cycle phase	[def] "The progression of physiological phases, occurring in the endometrium during the menstrual cycle that recur at regular intervals during the reproductive years. The menstrual cycle is an ovulation cycle where the endometrium is shed if pregnancy does not occur." [GOC
	Pathogen[spvB P74846] interacts with 1 human partners:{Q8N474}
	Pathogen[sopE O52623] interacts with 1 human partners:{Q8N474}
	Pathogen[slrP Q8ZQQ2] interacts with 4 human partners:{Q8N474;P10600;P61812;Q6FHJ7}
	Pathogen[spiC P0CZ04] interacts with 1 human partners:{Q8N474}
[Cluster 332]GO:0043985+P	biological_process	[name] histone H4-R3 methylation	[def] "The modification of histone H4 by addition of a methyl group to arginine at position 3 of the histone." [GOC
	Pathogen[sspH2 P0CE12] interacts with 1 human partners:{Q99873}
	Pathogen[sopA E1WGZ9] interacts with 1 human partners:{Q99873}
	Pathogen[slrP Q8ZQQ2] interacts with 3 human partners:{O14744;Q99873;Q9NVM4}
	Pathogen[sopA Q8ZNR3] interacts with 1 human partners:{Q99873}
	Pathogen[sseJ Q9FD10] interacts with 1 human partners:{Q99873}
	Pathogen[sseI Q8ZQ79] interacts with 1 human partners:{Q99873}
[Cluster 333]GO:0060591+P	biological_process	[name] chondroblast differentiation	[def] "The process in which a mesenchymal cell, acquires specialized structural and/or functional features of a chondroblast. Differentiation includes the processes involved in commitment of a cell to a chondroblast fate. A chondroblast is a precursor cell to chondrocytes." [GOC
	Pathogen[slrP Q8ZQQ2] interacts with 1 human partners:{P10276}
[Cluster 334]GO:0071219+P	biological_process	[name] cellular response to molecule of bacterial origin	[def] "Any process that results in a change in state or activity of a cell (in terms of movement, secretion, enzyme production, gene expression, etc.) as a result of a stimulus by molecules of bacterial origin such as peptides derived from bacterial flagellin." [GOC
	Pathogen[slrP Q8ZQQ2] interacts with 2 human partners:{Q13467;P41221}
	Pathogen[sptP P74873] interacts with 1 human partners:{P41221}
[Cluster 335]GO:0009200+P	biological_process	[name] deoxyribonucleoside triphosphate metabolic process	[def] "The chemical reactions and pathways involving a deoxyribonucleoside triphosphate, a compound consisting of a nucleobase linked to a deoxyribose sugar esterified with triphosphate on the sugar." [GOC
	Pathogen[slrP Q8ZQQ2] interacts with 1 human partners:{Q7LG56}
[Cluster 336]GO:0002358+P	biological_process	[name] B cell homeostatic proliferation	[def] "The non-specific expansion of B cell populations within a whole or part of an organism to reach to a total number of B cells which will then remain stable over time in the absence of an external stimulus." [GOC
	Pathogen[sseG O84952] interacts with 1 human partners:{Q07812}
	Pathogen[spvB P74846] interacts with 1 human partners:{Q07812}
	Pathogen[spvC P0A2M9] interacts with 1 human partners:{Q07812}
	Pathogen[sspH2 P0CE12] interacts with 1 human partners:{Q07812}
	Pathogen[sopE O52623] interacts with 1 human partners:{Q07812}
	Pathogen[sopB O30916] interacts with 1 human partners:{Q07812}
	Pathogen[sopA E1WGZ9] interacts with 1 human partners:{Q07812}
	Pathogen[avrA E1WAB0] interacts with 1 human partners:{Q07812}
	Pathogen[slrP Q8ZQQ2] interacts with 1 human partners:{Q07812}
	Pathogen[sptP P74873] interacts with 1 human partners:{Q07812}
	Pathogen[sipA E1WAC6] interacts with 1 human partners:{Q07812}
	Pathogen[sseF O84951] interacts with 1 human partners:{Q07812}
	Pathogen[spiC P0CZ04] interacts with 1 human partners:{Q07812}
	Pathogen[pipB2 Q8ZMM8] interacts with 1 human partners:{Q07812}
	Pathogen[sspH1 A4D0H6] interacts with 1 human partners:{Q07812}
	Pathogen[sipC E1WAC8] interacts with 1 human partners:{Q07812}
	Pathogen[sifA Q56061] interacts with 1 human partners:{Q07812}
	Pathogen[sipC P0CL47] interacts with 1 human partners:{Q07812}
	Pathogen[sseL Q8ZNG2] interacts with 1 human partners:{Q07812}
	Pathogen[sipB Q56134] interacts with 1 human partners:{Q07812}
	Pathogen[sopA Q8ZNR3] interacts with 1 human partners:{Q07812}
	Pathogen[sseJ Q9FD10] interacts with 1 human partners:{Q07812}
	Pathogen[sseI Q8ZQ79] interacts with 1 human partners:{Q07812}
	Pathogen[sipA P0CL52] interacts with 1 human partners:{Q07812}
[Cluster 337]GO:0071883+P	biological_process	[name] activation of MAPK activity by adrenergic receptor signaling pathway	[def] "The series of molecular signals generated as a consequence of an adrenergic receptor binding to its physiological ligand, followed by the activation of a MAP kinase." [GOC
	Pathogen[slrP Q8ZQQ2] interacts with 2 human partners:{P08913;P18825}
	Pathogen[spiC P0CZ04] interacts with 1 human partners:{P18089}
[Cluster 338]GO:0043217+P	biological_process	[name] myelin maintenance	[def] "The process of preserving the structure and function of mature myelin. This includes maintaining the compact structure of myelin necessary for its electrical insulating characteristics as well as the structure of non-compact regions such as Schmidt-Lantermann clefts and paranodal loops. This does not include processes responsible for maintaining the nodes of Ranvier, which are not part of the myelin sheath." [GOC
	Pathogen[sseG O84952] interacts with 1 human partners:{P61073}
	Pathogen[spvB P74846] interacts with 1 human partners:{P61073}
	Pathogen[spvC P0A2M9] interacts with 1 human partners:{P61073}
	Pathogen[sspH2 P0CE12] interacts with 1 human partners:{P61073}
	Pathogen[sopE O52623] interacts with 1 human partners:{P61073}
	Pathogen[sopB O30916] interacts with 1 human partners:{P61073}
	Pathogen[sopA E1WGZ9] interacts with 1 human partners:{P61073}
	Pathogen[avrA E1WAB0] interacts with 1 human partners:{P61073}
	Pathogen[slrP Q8ZQQ2] interacts with 1 human partners:{P61073}
	Pathogen[sptP P74873] interacts with 1 human partners:{P61073}
	Pathogen[sipA E1WAC6] interacts with 1 human partners:{P61073}
	Pathogen[sseF O84951] interacts with 1 human partners:{P61073}
	Pathogen[spiC P0CZ04] interacts with 1 human partners:{P61073}
	Pathogen[pipB2 Q8ZMM8] interacts with 1 human partners:{P61073}
	Pathogen[sspH1 A4D0H6] interacts with 1 human partners:{P61073}
	Pathogen[sipC E1WAC8] interacts with 1 human partners:{P61073}
	Pathogen[sifA Q56061] interacts with 1 human partners:{P61073}
	Pathogen[sipC P0CL47] interacts with 1 human partners:{P61073}
	Pathogen[sseL Q8ZNG2] interacts with 1 human partners:{P61073}
	Pathogen[sipB Q56134] interacts with 1 human partners:{P61073}
	Pathogen[sopA Q8ZNR3] interacts with 1 human partners:{P61073}
	Pathogen[sseJ Q9FD10] interacts with 1 human partners:{P61073}
	Pathogen[sseI Q8ZQ79] interacts with 1 human partners:{P61073}
	Pathogen[sipA P0CL52] interacts with 1 human partners:{P61073}
[Cluster 339]GO:0016575+P	biological_process	[name] histone deacetylation	[def] "The modification of histones by removal of acetyl groups." [GOC
	Pathogen[sseG O84952] interacts with 3 human partners:{Q9UBN7;P56524;Q13547}
	Pathogen[spvB P74846] interacts with 1 human partners:{Q13547}
	Pathogen[spvC P0A2M9] interacts with 2 human partners:{Q9UBN7;Q13547}
	Pathogen[sspH2 P0CE12] interacts with 1 human partners:{Q13547}
	Pathogen[sopE O52623] interacts with 1 human partners:{Q13547}
	Pathogen[sopA E1WGZ9] interacts with 4 human partners:{Q9UBN7;P56524;Q96EB6;Q13547}
	Pathogen[avrA E1WAB0] interacts with 2 human partners:{P56524;Q13547}
	Pathogen[slrP Q8ZQQ2] interacts with 7 human partners:{Q9UBN7;P56524;O15379;Q96EB6;Q969S8;Q8IXJ6;Q13547}
	Pathogen[sipA E1WAC6] interacts with 3 human partners:{Q9UBN7;P56524;Q13547}
	Pathogen[sseF O84951] interacts with 3 human partners:{Q9UBN7;P56524;Q13547}
	Pathogen[spiC P0CZ04] interacts with 1 human partners:{P56524}
	Pathogen[sspH1 A4D0H6] interacts with 1 human partners:{Q9UBN7}
	Pathogen[sifA Q56061] interacts with 3 human partners:{Q9UBN7;P56524;Q13547}
	Pathogen[sseL Q8ZNG2] interacts with 2 human partners:{Q9UBN7;Q13547}
	Pathogen[sopA Q8ZNR3] interacts with 4 human partners:{Q9UBN7;P56524;Q96EB6;Q13547}
	Pathogen[sseJ Q9FD10] interacts with 6 human partners:{Q9UBN7;Q92769;P56524;O15379;Q969S8;Q13547}
	Pathogen[sseI Q8ZQ79] interacts with 3 human partners:{Q9UBN7;P56524;Q13547}
	Pathogen[sipA P0CL52] interacts with 3 human partners:{Q9UBN7;P56524;Q13547}
[Cluster 340]GO:0071493+P	biological_process	[name] cellular response to UV-B	[def] "Any process that results in a change in state or activity of a cell (in terms of movement, secretion, enzyme production, gene expression, etc.) as a result of a UV-B radiation stimulus. UV-B radiation (UV-B light) spans the wavelengths 290 to 320 nm." [GOC
	Pathogen[sseG O84952] interacts with 2 human partners:{Q12891;P50238}
	Pathogen[spvB P74846] interacts with 2 human partners:{Q12891;P50238}
	Pathogen[spvC P0A2M9] interacts with 2 human partners:{Q12891;P50238}
	Pathogen[sspH2 P0CE12] interacts with 1 human partners:{Q12891}
	Pathogen[sopE O52623] interacts with 2 human partners:{Q12891;P50238}
	Pathogen[sopB O30916] interacts with 2 human partners:{Q12891;P50238}
	Pathogen[sopA E1WGZ9] interacts with 2 human partners:{Q12891;P50238}
	Pathogen[avrA E1WAB0] interacts with 2 human partners:{Q12891;P50238}
	Pathogen[slrP Q8ZQQ2] interacts with 2 human partners:{Q12891;P50238}
	Pathogen[sptP P74873] interacts with 2 human partners:{Q12891;P50238}
	Pathogen[sipA E1WAC6] interacts with 2 human partners:{Q12891;P50238}
	Pathogen[sseF O84951] interacts with 2 human partners:{Q12891;P50238}
	Pathogen[spiC P0CZ04] interacts with 2 human partners:{Q12891;P50238}
	Pathogen[pipB2 Q8ZMM8] interacts with 1 human partners:{P50238}
	Pathogen[sspH1 A4D0H6] interacts with 2 human partners:{Q12891;P50238}
	Pathogen[sipC E1WAC8] interacts with 2 human partners:{Q12891;P50238}
	Pathogen[sifA Q56061] interacts with 2 human partners:{Q12891;P50238}
	Pathogen[sipC P0CL47] interacts with 2 human partners:{Q12891;P50238}
	Pathogen[sseL Q8ZNG2] interacts with 2 human partners:{Q12891;P50238}
	Pathogen[sipB Q56134] interacts with 1 human partners:{P50238}
	Pathogen[sopA Q8ZNR3] interacts with 2 human partners:{Q12891;P50238}
	Pathogen[sseJ Q9FD10] interacts with 2 human partners:{Q12891;P50238}
	Pathogen[sseI Q8ZQ79] interacts with 1 human partners:{P50238}
	Pathogen[sipA P0CL52] interacts with 2 human partners:{Q12891;P50238}
[Cluster 341]GO:0010934+P	biological_process	[name] macrophage cytokine production	[def] "The appearance of a macrophage cytokine due to biosynthesis or secretion following a cellular stimulus, resulting in an increase in its intracellular or extracellular levels." [GOC
	Pathogen[sseG O84952] interacts with 1 human partners:{Q14393}
	Pathogen[spvB P74846] interacts with 1 human partners:{Q14393}
	Pathogen[spvC P0A2M9] interacts with 1 human partners:{Q14393}
	Pathogen[sspH2 P0CE12] interacts with 1 human partners:{Q14393}
	Pathogen[sopE O52623] interacts with 1 human partners:{Q14393}
	Pathogen[sopB O30916] interacts with 1 human partners:{Q14393}
	Pathogen[sopA E1WGZ9] interacts with 1 human partners:{Q14393}
	Pathogen[avrA E1WAB0] interacts with 1 human partners:{Q14393}
	Pathogen[slrP Q8ZQQ2] interacts with 1 human partners:{Q14393}
	Pathogen[sptP P74873] interacts with 1 human partners:{Q14393}
	Pathogen[sipA E1WAC6] interacts with 1 human partners:{Q14393}
	Pathogen[sseF O84951] interacts with 1 human partners:{Q14393}
	Pathogen[spiC P0CZ04] interacts with 1 human partners:{Q14393}
	Pathogen[sspH1 A4D0H6] interacts with 1 human partners:{Q14393}
	Pathogen[sipC E1WAC8] interacts with 1 human partners:{Q14393}
	Pathogen[sifA Q56061] interacts with 1 human partners:{Q14393}
	Pathogen[sipC P0CL47] interacts with 1 human partners:{Q14393}
	Pathogen[sseL Q8ZNG2] interacts with 1 human partners:{Q14393}
	Pathogen[sopA Q8ZNR3] interacts with 1 human partners:{Q14393}
	Pathogen[sseJ Q9FD10] interacts with 1 human partners:{Q14393}
	Pathogen[sseI Q8ZQ79] interacts with 1 human partners:{Q14393}
	Pathogen[sipA P0CL52] interacts with 1 human partners:{Q14393}
[Cluster 342]GO:0044458+P	
	Pathogen[sopE O52623] interacts with 1 human partners:{Q8NEP3}
	Pathogen[slrP Q8ZQQ2] interacts with 1 human partners:{Q8NEP3}
	Pathogen[sifA Q56061] interacts with 1 human partners:{Q8NEP3}
[Cluster 343]GO:0034346+P	biological_process	[name] positive regulation of type III interferon production	[def] "Any process that activates or increases the frequency, rate, or extent of type III interferon production. Type III interferons are members of the interferon-lambda gene family." [GOC
	Pathogen[slrP Q8ZQQ2] interacts with 1 human partners:{O15455}
	Pathogen[sipB Q56134] interacts with 1 human partners:{O15455}
[Cluster 344]GO:0034766+P	biological_process	[name] negative regulation of ion transmembrane transport	[def] "Any process that stops, prevents, or reduces the frequency, rate or extent of the directed movement of ions from one side of a membrane to the other." [GOC
	Pathogen[sspH2 P0CE12] interacts with 1 human partners:{Q96SW2}
	Pathogen[slrP Q8ZQQ2] interacts with 1 human partners:{Q96SW2}
[Cluster 345]GO:0021587+P	biological_process	[name] cerebellum morphogenesis	[def] "The process in which the anatomical structure of the cerebellum is generated and organized. The cerebellum is the portion of the brain in the back of the head between the cerebrum and the pons. The cerebellum controls balance for walking and standing, modulates the force and range of movement and is involved in the learning of motor skills." [GO_REF
	Pathogen[sseG O84952] interacts with 2 human partners:{P04628;O75581}
	Pathogen[spvB P74846] interacts with 2 human partners:{P04628;O75581}
	Pathogen[spvC P0A2M9] interacts with 1 human partners:{O75581}
	Pathogen[sspH2 P0CE12] interacts with 2 human partners:{P04628;O75581}
	Pathogen[sopE O52623] interacts with 2 human partners:{P04628;O75581}
	Pathogen[sopB O30916] interacts with 1 human partners:{O75581}
	Pathogen[sopA E1WGZ9] interacts with 2 human partners:{P04628;O75581}
	Pathogen[avrA E1WAB0] interacts with 2 human partners:{P04628;O75581}
	Pathogen[slrP Q8ZQQ2] interacts with 2 human partners:{P04628;O75581}
	Pathogen[sptP P74873] interacts with 2 human partners:{P04628;O75581}
	Pathogen[sipA E1WAC6] interacts with 2 human partners:{P04628;O75581}
	Pathogen[sseF O84951] interacts with 2 human partners:{P04628;O75581}
	Pathogen[spiC P0CZ04] interacts with 2 human partners:{P04628;O75581}
	Pathogen[sspH1 A4D0H6] interacts with 1 human partners:{O75581}
	Pathogen[sipC E1WAC8] interacts with 1 human partners:{O75581}
	Pathogen[sifA Q56061] interacts with 2 human partners:{P04628;O75581}
	Pathogen[sipC P0CL47] interacts with 1 human partners:{O75581}
	Pathogen[sseL Q8ZNG2] interacts with 2 human partners:{P04628;O75581}
	Pathogen[sipB Q56134] interacts with 1 human partners:{O75581}
	Pathogen[sopA Q8ZNR3] interacts with 2 human partners:{P04628;O75581}
	Pathogen[sseJ Q9FD10] interacts with 2 human partners:{P04628;O75581}
	Pathogen[sseI Q8ZQ79] interacts with 2 human partners:{P04628;O75581}
	Pathogen[sipA P0CL52] interacts with 2 human partners:{P04628;O75581}
[Cluster 346]GO:0032048+P	biological_process	[name] cardiolipin metabolic process	[def] "The chemical reactions and pathways involving cardiolipin, 1,3-bis(3-phosphatidyl)glycerol." [CHEBI
	Pathogen[sseG O84952] interacts with 1 human partners:{P51608}
	Pathogen[spvB P74846] interacts with 1 human partners:{P51608}
	Pathogen[spvC P0A2M9] interacts with 1 human partners:{P51608}
	Pathogen[sopE O52623] interacts with 1 human partners:{P51608}
	Pathogen[sopA E1WGZ9] interacts with 1 human partners:{P51608}
	Pathogen[avrA E1WAB0] interacts with 1 human partners:{P51608}
	Pathogen[slrP Q8ZQQ2] interacts with 1 human partners:{P51608}
	Pathogen[sipA E1WAC6] interacts with 1 human partners:{P51608}
	Pathogen[sseF O84951] interacts with 1 human partners:{P51608}
	Pathogen[spiC P0CZ04] interacts with 1 human partners:{P51608}
	Pathogen[pipB2 Q8ZMM8] interacts with 1 human partners:{P51608}
	Pathogen[sifA Q56061] interacts with 1 human partners:{P51608}
	Pathogen[sseL Q8ZNG2] interacts with 1 human partners:{P51608}
	Pathogen[sopA Q8ZNR3] interacts with 1 human partners:{P51608}
	Pathogen[sseJ Q9FD10] interacts with 1 human partners:{P51608}
	Pathogen[sseI Q8ZQ79] interacts with 1 human partners:{P51608}
	Pathogen[sipA P0CL52] interacts with 1 human partners:{P51608}
[Cluster 347]GO:0046078+P	biological_process	[name] dUMP metabolic process	[def] "The chemical reactions and pathways involving dUMP, deoxyuridine (5'-)monophosphate (2'-deoxyuridine 5'-phosphate)." [GOC
	Pathogen[sseG O84952] interacts with 1 human partners:{P04818}
	Pathogen[spvC P0A2M9] interacts with 1 human partners:{P04818}
	Pathogen[sopB O30916] interacts with 1 human partners:{P04818}
	Pathogen[sopA E1WGZ9] interacts with 1 human partners:{P04818}
	Pathogen[slrP Q8ZQQ2] interacts with 1 human partners:{P04818}
	Pathogen[sipA E1WAC6] interacts with 1 human partners:{P04818}
	Pathogen[sseF O84951] interacts with 1 human partners:{P04818}
	Pathogen[spiC P0CZ04] interacts with 1 human partners:{P04818}
	Pathogen[sifA Q56061] interacts with 1 human partners:{P04818}
	Pathogen[sopA Q8ZNR3] interacts with 1 human partners:{P04818}
	Pathogen[sipA P0CL52] interacts with 1 human partners:{P04818}
[Cluster 348]GO:0070234+P	biological_process	[name] positive regulation of T cell apoptosis	[def] "Any process that activates or increases the frequency, rate or extent of T cell death by apoptosis." [GOC
	Pathogen[sseG O84952] interacts with 1 human partners:{P13501}
	Pathogen[spvC P0A2M9] interacts with 1 human partners:{P13501}
	Pathogen[sspH2 P0CE12] interacts with 1 human partners:{P13501}
	Pathogen[sopB O30916] interacts with 1 human partners:{P13501}
	Pathogen[sopA E1WGZ9] interacts with 1 human partners:{P13501}
	Pathogen[slrP Q8ZQQ2] interacts with 1 human partners:{P13501}
	Pathogen[sptP P74873] interacts with 1 human partners:{P13501}
	Pathogen[sipA E1WAC6] interacts with 1 human partners:{P13501}
	Pathogen[sseF O84951] interacts with 1 human partners:{P13501}
	Pathogen[spiC P0CZ04] interacts with 1 human partners:{P13501}
	Pathogen[sspH1 A4D0H6] interacts with 1 human partners:{P13501}
	Pathogen[sipC E1WAC8] interacts with 1 human partners:{P13501}
	Pathogen[sifA Q56061] interacts with 1 human partners:{P13501}
	Pathogen[sipC P0CL47] interacts with 1 human partners:{P13501}
	Pathogen[sseL Q8ZNG2] interacts with 1 human partners:{P13501}
	Pathogen[sopA Q8ZNR3] interacts with 1 human partners:{P13501}
	Pathogen[sipA P0CL52] interacts with 1 human partners:{P13501}
[Cluster 349]GO:0071107+P	biological_process	[name] response to parathyroid hormone stimulus	[def] "Any process that results in a change in state or activity of a cell or an organism (in terms of movement, secretion, enzyme production, gene expression, etc.) as a result of a parathyroid hormone stimulus." [GOC
	Pathogen[sseG O84952] interacts with 2 human partners:{Q99966;P11388}
	Pathogen[spvB P74846] interacts with 1 human partners:{P11388}
	Pathogen[spvC P0A2M9] interacts with 2 human partners:{Q99966;P11388}
	Pathogen[sspH2 P0CE12] interacts with 1 human partners:{Q99966}
	Pathogen[sopB O30916] interacts with 1 human partners:{P11388}
	Pathogen[sopA E1WGZ9] interacts with 2 human partners:{Q99966;P11388}
	Pathogen[slrP Q8ZQQ2] interacts with 2 human partners:{Q99966;P11388}
	Pathogen[sptP P74873] interacts with 1 human partners:{Q99966}
	Pathogen[sipA E1WAC6] interacts with 2 human partners:{Q99966;P11388}
	Pathogen[sseF O84951] interacts with 2 human partners:{Q99966;P11388}
	Pathogen[spiC P0CZ04] interacts with 2 human partners:{Q99966;P11388}
	Pathogen[sspH1 A4D0H6] interacts with 2 human partners:{Q99966;P11388}
	Pathogen[sifA Q56061] interacts with 1 human partners:{P11388}
	Pathogen[sseL Q8ZNG2] interacts with 1 human partners:{P11388}
	Pathogen[sopA Q8ZNR3] interacts with 2 human partners:{Q99966;P11388}
	Pathogen[sseJ Q9FD10] interacts with 1 human partners:{P11388}
	Pathogen[sseI Q8ZQ79] interacts with 1 human partners:{P11388}
	Pathogen[sipA P0CL52] interacts with 2 human partners:{Q99966;P11388}
[Cluster 350]GO:0061030+P	biological_process	[name] epithelial cell differentiation involved in mammary gland alveolus development	[def] "The process in which a relatively unspecialized epithelial cell becomes a more specialized epithelial cell of the mammary gland alveolus." [GOC
	Pathogen[sseG O84952] interacts with 2 human partners:{Q16665;Q02363}
	Pathogen[spvB P74846] interacts with 2 human partners:{Q16665;Q02363}
	Pathogen[spvC P0A2M9] interacts with 2 human partners:{Q16665;Q02363}
	Pathogen[sspH2 P0CE12] interacts with 2 human partners:{Q16665;Q02363}
	Pathogen[sopE O52623] interacts with 2 human partners:{Q16665;Q02363}
	Pathogen[sopE2 Q7CQD4] interacts with 1 human partners:{Q16665}
	Pathogen[sopB O30916] interacts with 2 human partners:{Q16665;Q02363}
	Pathogen[sopA E1WGZ9] interacts with 2 human partners:{Q16665;Q02363}
	Pathogen[avrA E1WAB0] interacts with 2 human partners:{Q16665;Q02363}
	Pathogen[slrP Q8ZQQ2] interacts with 2 human partners:{Q16665;Q02363}
	Pathogen[sipA E1WAC6] interacts with 2 human partners:{Q16665;Q02363}
	Pathogen[sseF O84951] interacts with 2 human partners:{Q16665;Q02363}
	Pathogen[spiC P0CZ04] interacts with 2 human partners:{Q16665;Q02363}
	Pathogen[pipB2 Q8ZMM8] interacts with 2 human partners:{Q16665;Q02363}
	Pathogen[sspH1 A4D0H6] interacts with 2 human partners:{Q16665;Q02363}
	Pathogen[sipC E1WAC8] interacts with 2 human partners:{Q16665;Q02363}
	Pathogen[sifA Q56061] interacts with 2 human partners:{Q16665;Q02363}
	Pathogen[sipC P0CL47] interacts with 2 human partners:{Q16665;Q02363}
	Pathogen[sseL Q8ZNG2] interacts with 2 human partners:{Q16665;Q02363}
	Pathogen[sipB Q56134] interacts with 1 human partners:{Q16665}
	Pathogen[sopA Q8ZNR3] interacts with 2 human partners:{Q16665;Q02363}
	Pathogen[sseJ Q9FD10] interacts with 2 human partners:{Q16665;Q02363}
	Pathogen[sseI Q8ZQ79] interacts with 2 human partners:{Q16665;Q02363}
	Pathogen[sipA P0CL52] interacts with 2 human partners:{Q16665;Q02363}
[Cluster 351]GO:0007207+P	biological_process	[name] activation of phospholipase C activity by G-protein coupled acetylcholine receptor signaling pathway	[def] "The series of molecular signals generated as a consequence of a G-protein coupled acetylcholine receptor binding to its physiological ligand, followed by the activation of phospholipase C and the subsequent release of inositol trisphosphate." [GOC
	Pathogen[sseG O84952] interacts with 1 human partners:{P30679}
	Pathogen[spvB P74846] interacts with 1 human partners:{P30679}
	Pathogen[spvC P0A2M9] interacts with 1 human partners:{P30679}
	Pathogen[sopE O52623] interacts with 1 human partners:{P30679}
	Pathogen[sopB O30916] interacts with 1 human partners:{P30679}
	Pathogen[sopA E1WGZ9] interacts with 1 human partners:{P30679}
	Pathogen[avrA E1WAB0] interacts with 1 human partners:{P30679}
	Pathogen[slrP Q8ZQQ2] interacts with 1 human partners:{P30679}
	Pathogen[sipA E1WAC6] interacts with 1 human partners:{P30679}
	Pathogen[sseF O84951] interacts with 1 human partners:{P30679}
	Pathogen[spiC P0CZ04] interacts with 2 human partners:{P30679;P08172}
	Pathogen[pipB2 Q8ZMM8] interacts with 1 human partners:{P30679}
	Pathogen[sipC E1WAC8] interacts with 1 human partners:{P30679}
	Pathogen[sifA Q56061] interacts with 1 human partners:{P30679}
	Pathogen[sipC P0CL47] interacts with 1 human partners:{P30679}
	Pathogen[sseL Q8ZNG2] interacts with 1 human partners:{P30679}
	Pathogen[sopA Q8ZNR3] interacts with 1 human partners:{P30679}
	Pathogen[sseJ Q9FD10] interacts with 1 human partners:{P30679}
	Pathogen[sseI Q8ZQ79] interacts with 1 human partners:{P30679}
	Pathogen[sipA P0CL52] interacts with 1 human partners:{P30679}
[Cluster 352]GO:0002717+P	biological_process	[name] positive regulation of natural killer cell mediated immunity	[def] "Any process that activates or increases the frequency, rate, or extent of natural killer cell mediated immunity." [GOC
	Pathogen[sseG O84952] interacts with 1 human partners:{O14796}
	Pathogen[spvB P74846] interacts with 1 human partners:{O14796}
	Pathogen[spvC P0A2M9] interacts with 1 human partners:{O14796}
	Pathogen[sopE O52623] interacts with 1 human partners:{O14796}
	Pathogen[sopA E1WGZ9] interacts with 1 human partners:{O14796}
	Pathogen[slrP Q8ZQQ2] interacts with 1 human partners:{O14796}
	Pathogen[sipA E1WAC6] interacts with 1 human partners:{O14796}
	Pathogen[sseF O84951] interacts with 1 human partners:{O14796}
	Pathogen[spiC P0CZ04] interacts with 1 human partners:{O14796}
	Pathogen[sifA Q56061] interacts with 1 human partners:{O14796}
	Pathogen[sseL Q8ZNG2] interacts with 1 human partners:{O14796}
	Pathogen[sopA Q8ZNR3] interacts with 1 human partners:{O14796}
	Pathogen[sipA P0CL52] interacts with 1 human partners:{O14796}
[Cluster 353]GO:0060160+P	biological_process	[name] negative regulation of dopamine receptor signaling pathway	[def] "Any process that stops, prevents, or reduces the frequency, rate or extent of dopamine receptor protein signaling pathway activity. A dopamine receptor signaling pathway is the series of molecular signals generated as a consequence of a dopamine receptor binding to one of its physiological ligands." [GOC
	Pathogen[sseG O84952] interacts with 1 human partners:{O75781}
	Pathogen[sopA E1WGZ9] interacts with 1 human partners:{O75781}
	Pathogen[avrA E1WAB0] interacts with 1 human partners:{O75781}
	Pathogen[slrP Q8ZQQ2] interacts with 1 human partners:{O75781}
	Pathogen[sptP P74873] interacts with 1 human partners:{O75781}
	Pathogen[sipA E1WAC6] interacts with 1 human partners:{O75781}
	Pathogen[sseF O84951] interacts with 1 human partners:{O75781}
	Pathogen[spiC P0CZ04] interacts with 3 human partners:{P14416;P35462;O75781}
	Pathogen[sopA Q8ZNR3] interacts with 1 human partners:{O75781}
	Pathogen[sipA P0CL52] interacts with 1 human partners:{O75781}
[Cluster 354]GO:0051790+P	biological_process	[name] short-chain fatty acid biosynthetic process	[def] "The chemical reactions and pathways resulting in the formation of fatty acids with a chain length of less than 8 carbons." [GOC
	Pathogen[slrP Q8ZQQ2] interacts with 1 human partners:{Q9NWU1}
[Cluster 355]GO:0032784+P	biological_process	[name] regulation of transcription elongation, DNA-dependent	[def] "Any process that modulates the frequency, rate or extent of transcription elongation, the extension of an RNA molecule after transcription initiation and promoter clearance by the addition of ribonucleotides catalyzed by a DNA-dependent RNA polymerase." [GOC
	Pathogen[sseG O84952] interacts with 1 human partners:{Q96FV9}
	Pathogen[spvC P0A2M9] interacts with 1 human partners:{Q96FV9}
	Pathogen[sopA E1WGZ9] interacts with 1 human partners:{Q96FV9}
	Pathogen[slrP Q8ZQQ2] interacts with 1 human partners:{Q8N163}
	Pathogen[sipA E1WAC6] interacts with 1 human partners:{Q96FV9}
	Pathogen[sseF O84951] interacts with 1 human partners:{Q96FV9}
	Pathogen[spiC P0CZ04] interacts with 1 human partners:{Q96FV9}
	Pathogen[sopA Q8ZNR3] interacts with 1 human partners:{Q96FV9}
	Pathogen[sipA P0CL52] interacts with 1 human partners:{Q96FV9}
[Cluster 356]GO:0000012+P	biological_process	[name] single strand break repair	[def] "The repair of single strand breaks in DNA. Repair of such breaks is mediated by the same enzyme systems as are used in base excision repair." [http
	Pathogen[sseG O84952] interacts with 1 human partners:{Q8IW19}
	Pathogen[sopA E1WGZ9] interacts with 2 human partners:{Q8IW19;Q96EB6}
	Pathogen[slrP Q8ZQQ2] interacts with 1 human partners:{Q96EB6}
	Pathogen[sipA E1WAC6] interacts with 1 human partners:{Q8IW19}
	Pathogen[sseF O84951] interacts with 1 human partners:{Q8IW19}
	Pathogen[spiC P0CZ04] interacts with 1 human partners:{Q8IW19}
	Pathogen[sifA Q56061] interacts with 1 human partners:{Q8IW19}
	Pathogen[sseL Q8ZNG2] interacts with 1 human partners:{Q8IW19}
	Pathogen[sopA Q8ZNR3] interacts with 2 human partners:{Q8IW19;Q96EB6}
	Pathogen[sipA P0CL52] interacts with 1 human partners:{Q8IW19}
[Cluster 357]GO:0051542+P	biological_process	[name] elastin biosynthetic process	[def] "The chemical reactions and pathways resulting in the formation of elastin, a fibrous glycoprotein found in elastic tissues such as the walls of arteries." [GOC
	Pathogen[slrP Q8ZQQ2] interacts with 1 human partners:{Q04656}
[Cluster 358]GO:0002221+P	biological_process	[name] pattern recognition receptor signaling pathway	[def] "Any series of molecular signals generated as a consequence of binding to a cell surface or intracellular pattern recognition receptor (PRR). Such receptors bind for molecular patterns based on a repeating or polymeric structures, like those of polysaccharides or peptidoglycans, which are sometimes associated with potential pathogens." [GOC
	Pathogen[spvB P74846] interacts with 1 human partners:{Q9UGM3}
	Pathogen[sspH2 P0CE12] interacts with 1 human partners:{Q9UGM3}
	Pathogen[sopE O52623] interacts with 1 human partners:{Q9UGM3}
	Pathogen[slrP Q8ZQQ2] interacts with 1 human partners:{Q9UGM3}
	Pathogen[sptP P74873] interacts with 1 human partners:{Q9UGM3}
	Pathogen[sseJ Q9FD10] interacts with 1 human partners:{Q9UGM3}
[Cluster 359]GO:0048859+P	biological_process	[name] formation of anatomical boundary	[def] "The process in which the limits of an anatomical structure are generated. An anatomical structure is any biological entity that occupies space and is distinguished from its surroundings. Anatomical structures can be macroscopic such as a carpel, or microscopic such as an acrosome." [GO_REF
	Pathogen[slrP Q8ZQQ2] interacts with 2 human partners:{Q15465;Q13485}
[Cluster 360]GO:0021861+P	biological_process	[name] forebrain radial glial cell differentiation	[def] "The process in which neuroepithelial cells of the neural tube give rise to radial glial cells, specialized bipotential progenitors cells of the forebrain. Differentiation includes the processes involved in commitment of a cell to a specific fate." [GO_REF
	Pathogen[sseG O84952] interacts with 1 human partners:{O75581}
	Pathogen[spvB P74846] interacts with 1 human partners:{O75581}
	Pathogen[spvC P0A2M9] interacts with 1 human partners:{O75581}
	Pathogen[sspH2 P0CE12] interacts with 1 human partners:{O75581}
	Pathogen[sopE O52623] interacts with 1 human partners:{O75581}
	Pathogen[sopB O30916] interacts with 1 human partners:{O75581}
	Pathogen[sopA E1WGZ9] interacts with 1 human partners:{O75581}
	Pathogen[avrA E1WAB0] interacts with 1 human partners:{O75581}
	Pathogen[slrP Q8ZQQ2] interacts with 4 human partners:{P10071;O75581;Q9UJU2;Q14469}
	Pathogen[sptP P74873] interacts with 1 human partners:{O75581}
	Pathogen[sipA E1WAC6] interacts with 1 human partners:{O75581}
	Pathogen[sseF O84951] interacts with 1 human partners:{O75581}
	Pathogen[spiC P0CZ04] interacts with 1 human partners:{O75581}
	Pathogen[sspH1 A4D0H6] interacts with 1 human partners:{O75581}
	Pathogen[sipC E1WAC8] interacts with 1 human partners:{O75581}
	Pathogen[sifA Q56061] interacts with 1 human partners:{O75581}
	Pathogen[sipC P0CL47] interacts with 1 human partners:{O75581}
	Pathogen[sseL Q8ZNG2] interacts with 1 human partners:{O75581}
	Pathogen[sipB Q56134] interacts with 1 human partners:{O75581}
	Pathogen[sopA Q8ZNR3] interacts with 1 human partners:{O75581}
	Pathogen[sseJ Q9FD10] interacts with 1 human partners:{O75581}
	Pathogen[sseI Q8ZQ79] interacts with 1 human partners:{O75581}
	Pathogen[sipA P0CL52] interacts with 1 human partners:{O75581}
[Cluster 361]GO:2000172+P	biological_process	[name] regulation of branching morphogenesis of a nerve	[def] "Any process that modulates the frequency, rate or extent of branching morphogenesis of a nerve." [GOC
	Pathogen[slrP Q8ZQQ2] interacts with 1 human partners:{Q9NQC3}
[Cluster 362]GO:0046148+P	biological_process	[name] pigment biosynthetic process	[def] "The chemical reactions and pathways resulting in the formation of a pigment, any general or particular coloring matter in living organisms, e.g. melanin." [ISBN
	Pathogen[sseG O84952] interacts with 1 human partners:{P48431}
	Pathogen[spvB P74846] interacts with 1 human partners:{P48431}
	Pathogen[spvC P0A2M9] interacts with 1 human partners:{P48431}
	Pathogen[sspH2 P0CE12] interacts with 1 human partners:{P48431}
	Pathogen[sopE O52623] interacts with 1 human partners:{P48431}
	Pathogen[sopB O30916] interacts with 1 human partners:{P48431}
	Pathogen[sopA E1WGZ9] interacts with 1 human partners:{P48431}
	Pathogen[avrA E1WAB0] interacts with 1 human partners:{P48431}
	Pathogen[slrP Q8ZQQ2] interacts with 1 human partners:{P48431}
	Pathogen[sipA E1WAC6] interacts with 1 human partners:{P48431}
	Pathogen[sseF O84951] interacts with 1 human partners:{P48431}
	Pathogen[spiC P0CZ04] interacts with 1 human partners:{P48431}
	Pathogen[pipB2 Q8ZMM8] interacts with 1 human partners:{P48431}
	Pathogen[sspH1 A4D0H6] interacts with 1 human partners:{P48431}
	Pathogen[sifA Q56061] interacts with 1 human partners:{P48431}
	Pathogen[sseL Q8ZNG2] interacts with 1 human partners:{P48431}
	Pathogen[sopA Q8ZNR3] interacts with 1 human partners:{P48431}
	Pathogen[sseJ Q9FD10] interacts with 1 human partners:{P48431}
	Pathogen[sseI Q8ZQ79] interacts with 1 human partners:{P48431}
	Pathogen[sipA P0CL52] interacts with 1 human partners:{P48431}
[Cluster 363]GO:0042558+P	biological_process	[name] pteridine-containing compound metabolic process	[def] "The chemical reactions and pathways involving any compound containing pteridine (pyrazino(2,3-dipyrimidine)), e.g. pteroic acid, xanthopterin and folic acid." [GOC
	Pathogen[slrP Q8ZQQ2] interacts with 1 human partners:{Q99707}
	Pathogen[sifA Q56061] interacts with 1 human partners:{Q99707}
[Cluster 364]GO:0036018+P	biological_process	[name] cellular response to erythropoietin	[def] "Any process that results in a change in state or activity of a cell (in terms of movement, secretion, enzyme production, gene expression, etc.) as a result of an erythropoietin stimulus." [GOC
	Pathogen[sseG O84952] interacts with 1 human partners:{P02795}
	Pathogen[spvB P74846] interacts with 1 human partners:{P02795}
	Pathogen[spvC P0A2M9] interacts with 1 human partners:{P02795}
	Pathogen[sopA E1WGZ9] interacts with 1 human partners:{P02795}
	Pathogen[slrP Q8ZQQ2] interacts with 1 human partners:{P02795}
	Pathogen[sipA E1WAC6] interacts with 1 human partners:{P02795}
	Pathogen[sseF O84951] interacts with 1 human partners:{P02795}
	Pathogen[spiC P0CZ04] interacts with 1 human partners:{P02795}
	Pathogen[sspH1 A4D0H6] interacts with 1 human partners:{P02795}
	Pathogen[sifA Q56061] interacts with 1 human partners:{P02795}
	Pathogen[sseL Q8ZNG2] interacts with 1 human partners:{P02795}
	Pathogen[sopA Q8ZNR3] interacts with 1 human partners:{P02795}
	Pathogen[sseJ Q9FD10] interacts with 1 human partners:{P02795}
	Pathogen[sipA P0CL52] interacts with 1 human partners:{P02795}
[Cluster 365]GO:0046121+P	biological_process	[name] deoxyribonucleoside catabolic process	[def] "The chemical reactions and pathways resulting in the breakdown of any one of a family of organic molecules consisting of a purine or pyrimidine base covalently bonded to a sugar deoxyribose (a deoxyribonucleoside)." [GOC
	Pathogen[sifA Q56061] interacts with 1 human partners:{Q9Y315}
[Cluster 366]GO:0003415+P	biological_process	[name] chondrocyte hypertrophy	[def] "The growth of a chondrocyte, where growth contributes to the progression of the chondrocyte over time." [GOC
	Pathogen[spiC P0CZ04] interacts with 1 human partners:{P48436}
[Cluster 367]GO:0035238+P	biological_process	[name] vitamin A biosynthetic process	[def] "The chemical reactions and pathways resulting in the formation of any of the vitamin A compounds, retinol, retinal (retinaldehyde) and retinoic acid. Animals can not synthesize vitamin A de novo, but form it through oxidative cleavage of carotenoids." [PMID
	Pathogen[slrP Q8ZQQ2] interacts with 1 human partners:{Q9HAY6}
[Cluster 368]GO:0006910+P	biological_process	[name] phagocytosis, recognition	[def] "The initial step in phagocytosis involving adhesion to bacteria, immune complexes and other particulate matter, or an apoptotic cell and based on recognition of factors such as bacterial cell wall components, opsonins like complement and antibody or protein receptors and lipids like phosphatidyl serine, and leading to intracellular signaling in the phagocytosing cell." [GOC
	Pathogen[slrP Q8ZQQ2] interacts with 2 human partners:{Q9BXN2;Q08431}
[Cluster 369]GO:0000185+P	biological_process	[name] activation of MAPKKK activity	[def] "Any process that initiates the activity of the inactive enzyme MAP kinase kinase kinase." [PMID
	Pathogen[sseG O84952] interacts with 1 human partners:{Q92918}
	Pathogen[spvB P74846] interacts with 2 human partners:{Q15750;Q92918}
	Pathogen[spvC P0A2M9] interacts with 1 human partners:{Q92918}
	Pathogen[sopE O52623] interacts with 1 human partners:{Q92918}
	Pathogen[sopB O30916] interacts with 1 human partners:{Q92918}
	Pathogen[sopA E1WGZ9] interacts with 2 human partners:{Q15750;Q92918}
	Pathogen[avrA E1WAB0] interacts with 1 human partners:{Q92918}
	Pathogen[slrP Q8ZQQ2] interacts with 3 human partners:{Q15750;Q92918;Q6Q0C0}
	Pathogen[sptP P74873] interacts with 1 human partners:{Q92918}
	Pathogen[sipA E1WAC6] interacts with 1 human partners:{Q92918}
	Pathogen[sseF O84951] interacts with 1 human partners:{Q92918}
	Pathogen[spiC P0CZ04] interacts with 2 human partners:{Q15750;Q92918}
	Pathogen[pipB2 Q8ZMM8] interacts with 1 human partners:{Q92918}
	Pathogen[sspH1 A4D0H6] interacts with 1 human partners:{Q92918}
	Pathogen[sipC E1WAC8] interacts with 1 human partners:{Q92918}
	Pathogen[sifA Q56061] interacts with 1 human partners:{Q92918}
	Pathogen[sipC P0CL47] interacts with 1 human partners:{Q92918}
	Pathogen[sseL Q8ZNG2] interacts with 1 human partners:{Q92918}
	Pathogen[sipB Q56134] interacts with 1 human partners:{Q92918}
	Pathogen[sopA Q8ZNR3] interacts with 2 human partners:{Q15750;Q92918}
	Pathogen[sseJ Q9FD10] interacts with 1 human partners:{Q92918}
	Pathogen[sseI Q8ZQ79] interacts with 1 human partners:{Q92918}
	Pathogen[sipA P0CL52] interacts with 1 human partners:{Q92918}
[Cluster 370]GO:0007161+P	biological_process	[name] calcium-independent cell-matrix adhesion	[def] "The binding of a cell to the extracellular matrix via adhesion molecules that do not require the presence of calcium for the interaction." [GOC
	Pathogen[sseG O84952] interacts with 1 human partners:{P98161}
	Pathogen[spvB P74846] interacts with 3 human partners:{Q5GFL6;P02751;P05556}
	Pathogen[spvC P0A2M9] interacts with 1 human partners:{P98161}
	Pathogen[sspH2 P0CE12] interacts with 1 human partners:{Q5GFL6}
	Pathogen[sopE O52623] interacts with 1 human partners:{Q5GFL6}
	Pathogen[sopB O30916] interacts with 1 human partners:{P98161}
	Pathogen[sopA E1WGZ9] interacts with 1 human partners:{P98161}
	Pathogen[slrP Q8ZQQ2] interacts with 1 human partners:{Q5GFL6}
	Pathogen[sipA E1WAC6] interacts with 1 human partners:{P98161}
	Pathogen[sseF O84951] interacts with 1 human partners:{P98161}
	Pathogen[spiC P0CZ04] interacts with 2 human partners:{Q5GFL6;P02751}
	Pathogen[sipC E1WAC8] interacts with 1 human partners:{P98161}
	Pathogen[sifA Q56061] interacts with 2 human partners:{Q5GFL6;P98161}
	Pathogen[sipC P0CL47] interacts with 1 human partners:{P98161}
	Pathogen[sseL Q8ZNG2] interacts with 1 human partners:{P98161}
	Pathogen[sipB Q56134] interacts with 2 human partners:{Q5GFL6;P98161}
	Pathogen[sopA Q8ZNR3] interacts with 1 human partners:{P98161}
	Pathogen[sseJ Q9FD10] interacts with 1 human partners:{Q5GFL6}
	Pathogen[sipA P0CL52] interacts with 1 human partners:{P98161}
[Cluster 371]GO:0051257+P	biological_process	[name] spindle midzone assembly involved in meiosis	[def] "The formation of the spindle midzone, the area in the center of the spindle where the spindle microtubules from opposite poles overlap, as a part of the process of meiosis." [GOC
	Pathogen[spiC P0CZ04] interacts with 1 human partners:{P40692}
[Cluster 372]GO:0060286+P	biological_process	[name] flagellar cell motility	[def] "Cell motility due to the motion of one or more flagella." [GOC
	Pathogen[slrP Q8ZQQ2] interacts with 1 human partners:{Q9UFE4}
[Cluster 373]GO:2000981+P	biological_process	[name] negative regulation of inner ear receptor cell differentiation	[def] "Any process that stops, prevents or reduces the frequency, rate or extent of inner ear receptor cell differentiation." [GOC
	Pathogen[slrP Q8ZQQ2] interacts with 1 human partners:{Q14469}
[Cluster 374]GO:0002314+P	biological_process	[name] germinal center B cell differentiation	[def] "The process in which a B cell in the spleen acquires the specialized features of a germinal center B cell. Germinal center B cells are rapidly cycling B cells which have downregulated IgD expression and exhibit high levels of binding by peanut agglutinin (PNA)." [GOC
	Pathogen[slrP Q8ZQQ2] interacts with 1 human partners:{P00813}
[Cluster 375]GO:2000562+P	biological_process	[name] negative regulation of CD4-positive, alpha-beta T cell proliferation	[def] "Any process that stops, prevents or reduces the frequency, rate or extent of CD4-positive, alpha-beta T cell proliferation." [GOC
	Pathogen[spiC P0CZ04] interacts with 1 human partners:{P47992}
[Cluster 376]GO:0097326+P	
	Pathogen[sseG O84952] interacts with 1 human partners:{P10721}
	Pathogen[spvB P74846] interacts with 1 human partners:{P10721}
	Pathogen[spvC P0A2M9] interacts with 1 human partners:{P10721}
	Pathogen[sopE O52623] interacts with 1 human partners:{P10721}
	Pathogen[sopB O30916] interacts with 1 human partners:{P10721}
	Pathogen[sopA E1WGZ9] interacts with 1 human partners:{P10721}
	Pathogen[avrA E1WAB0] interacts with 1 human partners:{P10721}
	Pathogen[slrP Q8ZQQ2] interacts with 1 human partners:{P10721}
	Pathogen[sptP P74873] interacts with 1 human partners:{P10721}
	Pathogen[sipA E1WAC6] interacts with 1 human partners:{P10721}
	Pathogen[sseF O84951] interacts with 1 human partners:{P10721}
	Pathogen[spiC P0CZ04] interacts with 1 human partners:{P10721}
	Pathogen[pipB2 Q8ZMM8] interacts with 1 human partners:{P10721}
	Pathogen[sspH1 A4D0H6] interacts with 1 human partners:{P10721}
	Pathogen[sipC E1WAC8] interacts with 1 human partners:{P10721}
	Pathogen[sifA Q56061] interacts with 1 human partners:{P10721}
	Pathogen[sipC P0CL47] interacts with 1 human partners:{P10721}
	Pathogen[sseL Q8ZNG2] interacts with 1 human partners:{P10721}
	Pathogen[sipB Q56134] interacts with 1 human partners:{P10721}
	Pathogen[sopA Q8ZNR3] interacts with 1 human partners:{P10721}
	Pathogen[sseJ Q9FD10] interacts with 1 human partners:{P10721}
	Pathogen[sseI Q8ZQ79] interacts with 1 human partners:{P10721}
	Pathogen[sipA P0CL52] interacts with 1 human partners:{P10721}
[Cluster 377]GO:0030520+P	biological_process	[name] intracellular estrogen receptor signaling pathway	[def] "Any series of molecular signals generated as a consequence of an intracellular estrogen receptor binding to one of its physiological ligands. The pathway begins with receptor-ligand binding, and ends with regulation of a downstream cellular process (e.g. transcription)." [GOC
	Pathogen[slrP Q8ZQQ2] interacts with 2 human partners:{Q15545;P10276}
[Cluster 378]GO:0015992+P	biological_process	[name] proton transport	[def] "The directed movement of protons (hydrogen ions) into, out of or within a cell, or between cells, by means of some agent such as a transporter or pore." [GOC
	Pathogen[sseG O84952] interacts with 4 human partners:{P15313;P36543;Q9UI12;P38606}
	Pathogen[spvB P74846] interacts with 5 human partners:{P36543;Q9UI12;P38606;Q96LB4;O75348}
	Pathogen[spvC P0A2M9] interacts with 4 human partners:{P15313;P36543;Q9UI12;P38606}
	Pathogen[sspH2 P0CE12] interacts with 1 human partners:{Q9UI12}
	Pathogen[sopE O52623] interacts with 1 human partners:{Q9UI12}
	Pathogen[sopB O30916] interacts with 1 human partners:{P36543}
	Pathogen[sopA E1WGZ9] interacts with 4 human partners:{P15313;P36543;Q9UI12;P38606}
	Pathogen[avrA E1WAB0] interacts with 1 human partners:{Q9UI12}
	Pathogen[slrP Q8ZQQ2] interacts with 6 human partners:{P21281;P15313;P36543;P21283;Q9UI12;P38606}
	Pathogen[sptP P74873] interacts with 2 human partners:{P36543;Q9UI12}
	Pathogen[sipA E1WAC6] interacts with 4 human partners:{P15313;P36543;Q9UI12;P38606}
	Pathogen[sseF O84951] interacts with 4 human partners:{P15313;P36543;Q9UI12;P38606}
	Pathogen[spiC P0CZ04] interacts with 9 human partners:{P15313;O95670;P36543;Q96A05;Q16864;Q9UI12;P38606;Q96LB4;O75348}
	Pathogen[sspH1 A4D0H6] interacts with 2 human partners:{P36543;Q9UI12}
	Pathogen[sifA Q56061] interacts with 5 human partners:{P15313;P36543;Q9UI12;P38606;Q96LB4}
	Pathogen[sseL Q8ZNG2] interacts with 1 human partners:{P38606}
	Pathogen[sipB Q56134] interacts with 2 human partners:{P21281;Q9UI12}
	Pathogen[sopA Q8ZNR3] interacts with 4 human partners:{P15313;P36543;Q9UI12;P38606}
	Pathogen[sseJ Q9FD10] interacts with 1 human partners:{Q9UI12}
	Pathogen[sipA P0CL52] interacts with 4 human partners:{P15313;P36543;Q9UI12;P38606}
[Cluster 379]GO:0046390+P	biological_process	[name] ribose phosphate biosynthetic process	[def] "The chemical reactions and pathways resulting in the formation of ribose phosphate, any phosphorylated ribose sugar." [GOC
	Pathogen[sseG O84952] interacts with 1 human partners:{P11413}
	Pathogen[spvC P0A2M9] interacts with 1 human partners:{P11413}
	Pathogen[sopA E1WGZ9] interacts with 1 human partners:{P11413}
	Pathogen[slrP Q8ZQQ2] interacts with 1 human partners:{P11413}
	Pathogen[sipA E1WAC6] interacts with 1 human partners:{P11413}
	Pathogen[sseF O84951] interacts with 1 human partners:{P11413}
	Pathogen[spiC P0CZ04] interacts with 1 human partners:{P11413}
	Pathogen[sspH1 A4D0H6] interacts with 1 human partners:{P11413}
	Pathogen[sifA Q56061] interacts with 1 human partners:{P11413}
	Pathogen[sopA Q8ZNR3] interacts with 1 human partners:{P11413}
	Pathogen[sipA P0CL52] interacts with 1 human partners:{P11413}
[Cluster 380]GO:0002904+P	biological_process	[name] positive regulation of B cell apoptosis	[def] "Any process that activates or increases the frequency, rate, or extent of B cell apoptosis." [GOC
	Pathogen[sseG O84952] interacts with 1 human partners:{Q07812}
	Pathogen[spvB P74846] interacts with 1 human partners:{Q07812}
	Pathogen[spvC P0A2M9] interacts with 1 human partners:{Q07812}
	Pathogen[sspH2 P0CE12] interacts with 1 human partners:{Q07812}
	Pathogen[sopE O52623] interacts with 1 human partners:{Q07812}
	Pathogen[sopB O30916] interacts with 1 human partners:{Q07812}
	Pathogen[sopA E1WGZ9] interacts with 1 human partners:{Q07812}
	Pathogen[avrA E1WAB0] interacts with 1 human partners:{Q07812}
	Pathogen[slrP Q8ZQQ2] interacts with 1 human partners:{Q07812}
	Pathogen[sptP P74873] interacts with 1 human partners:{Q07812}
	Pathogen[sipA E1WAC6] interacts with 1 human partners:{Q07812}
	Pathogen[sseF O84951] interacts with 1 human partners:{Q07812}
	Pathogen[spiC P0CZ04] interacts with 2 human partners:{P22301;Q07812}
	Pathogen[pipB2 Q8ZMM8] interacts with 1 human partners:{Q07812}
	Pathogen[sspH1 A4D0H6] interacts with 1 human partners:{Q07812}
	Pathogen[sipC E1WAC8] interacts with 1 human partners:{Q07812}
	Pathogen[sifA Q56061] interacts with 1 human partners:{Q07812}
	Pathogen[sipC P0CL47] interacts with 1 human partners:{Q07812}
	Pathogen[sseL Q8ZNG2] interacts with 1 human partners:{Q07812}
	Pathogen[sipB Q56134] interacts with 1 human partners:{Q07812}
	Pathogen[sopA Q8ZNR3] interacts with 1 human partners:{Q07812}
	Pathogen[sseJ Q9FD10] interacts with 1 human partners:{Q07812}
	Pathogen[sseI Q8ZQ79] interacts with 1 human partners:{Q07812}
	Pathogen[sipA P0CL52] interacts with 1 human partners:{Q07812}
[Cluster 381]GO:0003357+P	biological_process	[name] noradrenergic neuron differentiation	[def] "The process in which a relatively unspecialized cell acquires specialized features of an noradrenergic neuron, a neuron that secretes noradrenaline." [GOC
	Pathogen[sseG O84952] interacts with 1 human partners:{Q06945}
	Pathogen[sopA E1WGZ9] interacts with 1 human partners:{Q06945}
	Pathogen[slrP Q8ZQQ2] interacts with 2 human partners:{Q06945;P35716}
	Pathogen[sipA E1WAC6] interacts with 1 human partners:{Q06945}
	Pathogen[sseF O84951] interacts with 1 human partners:{Q06945}
	Pathogen[spiC P0CZ04] interacts with 2 human partners:{Q06945;P61296}
	Pathogen[pipB2 Q8ZMM8] interacts with 1 human partners:{Q06945}
	Pathogen[sifA Q56061] interacts with 1 human partners:{Q06945}
	Pathogen[sopA Q8ZNR3] interacts with 1 human partners:{Q06945}
	Pathogen[sipA P0CL52] interacts with 1 human partners:{Q06945}
[Cluster 382]GO:0035428+P	biological_process	[name] hexose transmembrane transport	[def] "The directed movement of hexose across a membrane by means of some agent such as a transporter or pore. Hexoses are any aldoses with a chain of six carbon atoms in the molecule." [GOC
	Pathogen[sspH2 P0CE12] interacts with 1 human partners:{P11168}
	Pathogen[slrP Q8ZQQ2] interacts with 1 human partners:{P11168}
	Pathogen[sipB Q56134] interacts with 1 human partners:{P11168}
[Cluster 383]GO:2000793+P	biological_process	[name] cell proliferation involved in heart valve development	[def] "Any cell proliferation that is involved in heart valve development." [GOC
	Pathogen[spiC P0CZ04] interacts with 1 human partners:{Q15672}
[Cluster 384]GO:2000178+P	biological_process	[name] negative regulation of neural precursor cell proliferation	[def] "Any process that stops, prevents, or reduces the frequency, rate or extent of neural precursor cell proliferation." [GOC
	Pathogen[sseG O84952] interacts with 1 human partners:{Q02363}
	Pathogen[spvB P74846] interacts with 1 human partners:{Q02363}
	Pathogen[spvC P0A2M9] interacts with 1 human partners:{Q02363}
	Pathogen[sspH2 P0CE12] interacts with 1 human partners:{Q02363}
	Pathogen[sopE O52623] interacts with 1 human partners:{Q02363}
	Pathogen[sopB O30916] interacts with 1 human partners:{Q02363}
	Pathogen[sopA E1WGZ9] interacts with 1 human partners:{Q02363}
	Pathogen[avrA E1WAB0] interacts with 1 human partners:{Q02363}
	Pathogen[slrP Q8ZQQ2] interacts with 1 human partners:{Q02363}
	Pathogen[sipA E1WAC6] interacts with 1 human partners:{Q02363}
	Pathogen[sseF O84951] interacts with 1 human partners:{Q02363}
	Pathogen[spiC P0CZ04] interacts with 1 human partners:{Q02363}
	Pathogen[pipB2 Q8ZMM8] interacts with 1 human partners:{Q02363}
	Pathogen[sspH1 A4D0H6] interacts with 1 human partners:{Q02363}
	Pathogen[sipC E1WAC8] interacts with 1 human partners:{Q02363}
	Pathogen[sifA Q56061] interacts with 1 human partners:{Q02363}
	Pathogen[sipC P0CL47] interacts with 1 human partners:{Q02363}
	Pathogen[sseL Q8ZNG2] interacts with 1 human partners:{Q02363}
	Pathogen[sopA Q8ZNR3] interacts with 1 human partners:{Q02363}
	Pathogen[sseJ Q9FD10] interacts with 1 human partners:{Q02363}
	Pathogen[sseI Q8ZQ79] interacts with 1 human partners:{Q02363}
	Pathogen[sipA P0CL52] interacts with 1 human partners:{Q02363}
[Cluster 385]GO:0072201+P	biological_process	[name] negative regulation of mesenchymal cell proliferation	[def] "Any process that decreases the frequency, rate or extent of mesenchymal cell proliferation. A mesenchymal cell is a cell that normally gives rise to other cells that are organized as three-dimensional masses, rather than sheets." [GOC
	Pathogen[sseG O84952] interacts with 1 human partners:{Q9NSA3}
	Pathogen[spvB P74846] interacts with 1 human partners:{Q9NSA3}
	Pathogen[spvC P0A2M9] interacts with 1 human partners:{Q9NSA3}
	Pathogen[sspH2 P0CE12] interacts with 1 human partners:{O96014}
	Pathogen[sopB O30916] interacts with 1 human partners:{Q9NSA3}
	Pathogen[sopA E1WGZ9] interacts with 1 human partners:{Q9NSA3}
	Pathogen[avrA E1WAB0] interacts with 1 human partners:{Q9NSA3}
	Pathogen[slrP Q8ZQQ2] interacts with 3 human partners:{Q9NSA3;P41221;O96014}
	Pathogen[sptP P74873] interacts with 3 human partners:{Q9NSA3;P41221;O96014}
	Pathogen[sipA E1WAC6] interacts with 1 human partners:{Q9NSA3}
	Pathogen[sseF O84951] interacts with 1 human partners:{Q9NSA3}
	Pathogen[spiC P0CZ04] interacts with 1 human partners:{Q9NSA3}
	Pathogen[pipB2 Q8ZMM8] interacts with 1 human partners:{Q9NSA3}
	Pathogen[sspH1 A4D0H6] interacts with 1 human partners:{Q9NSA3}
	Pathogen[sifA Q56061] interacts with 1 human partners:{Q9NSA3}
	Pathogen[sseL Q8ZNG2] interacts with 1 human partners:{Q9NSA3}
	Pathogen[sopA Q8ZNR3] interacts with 1 human partners:{Q9NSA3}
	Pathogen[sseJ Q9FD10] interacts with 1 human partners:{Q9NSA3}
	Pathogen[sseI Q8ZQ79] interacts with 1 human partners:{Q9NSA3}
	Pathogen[sipA P0CL52] interacts with 1 human partners:{Q9NSA3}
[Cluster 386]GO:0060406+P	biological_process	[name] positive regulation of penile erection	[def] "Any process that increases the rate, frequency or extent of penile erection. Penile erection is the hardening, enlarging and rising of the penis which often occurs in the sexually aroused male and enables sexual intercourse. Achieved by increased inflow of blood into the vessels of erectile tissue, and decreased outflow." [GOC
	Pathogen[sseG O84952] interacts with 1 human partners:{P41231}
	Pathogen[spvC P0A2M9] interacts with 1 human partners:{P41231}
	Pathogen[sopA E1WGZ9] interacts with 1 human partners:{P41231}
	Pathogen[slrP Q8ZQQ2] interacts with 1 human partners:{Q15465}
	Pathogen[sipA E1WAC6] interacts with 1 human partners:{P41231}
	Pathogen[sseF O84951] interacts with 1 human partners:{P41231}
	Pathogen[spiC P0CZ04] interacts with 2 human partners:{P47900;P41231}
	Pathogen[sopA Q8ZNR3] interacts with 1 human partners:{P41231}
	Pathogen[sipA P0CL52] interacts with 1 human partners:{P41231}
[Cluster 387]GO:0002826+P	biological_process	[name] negative regulation of T-helper 1 type immune response	[def] "Any process that stops, prevents, or reduces the frequency, rate, or extent of a T-helper 1 type immune response." [GOC
	Pathogen[spiC P0CZ04] interacts with 1 human partners:{P47992}
[Cluster 388]GO:0006428+P	biological_process	[name] isoleucyl-tRNA aminoacylation	[def] "The process of coupling isoleucine to isoleucyl-tRNA, catalyzed by isoleucyl-tRNA synthetase. In tRNA aminoacylation, the amino acid is first activated by linkage to AMP and then transferred to either the 2'- or the 3'-hydroxyl group of the 3'-adenosine residue of the tRNA." [GOC
	Pathogen[sseG O84952] interacts with 1 human partners:{P41252}
	Pathogen[spvB P74846] interacts with 1 human partners:{P41252}
	Pathogen[spvC P0A2M9] interacts with 1 human partners:{P41252}
	Pathogen[sspH2 P0CE12] interacts with 1 human partners:{P41252}
	Pathogen[sopE2 Q7CQD4] interacts with 1 human partners:{P41252}
	Pathogen[sopB O30916] interacts with 1 human partners:{P41252}
	Pathogen[sopA E1WGZ9] interacts with 1 human partners:{P41252}
	Pathogen[avrA E1WAB0] interacts with 1 human partners:{P41252}
	Pathogen[slrP Q8ZQQ2] interacts with 1 human partners:{P41252}
	Pathogen[sipA E1WAC6] interacts with 1 human partners:{P41252}
	Pathogen[sseF O84951] interacts with 1 human partners:{P41252}
	Pathogen[spiC P0CZ04] interacts with 1 human partners:{P41252}
	Pathogen[pipB2 Q8ZMM8] interacts with 1 human partners:{P41252}
	Pathogen[sspH1 A4D0H6] interacts with 1 human partners:{P41252}
	Pathogen[sipC E1WAC8] interacts with 1 human partners:{P41252}
	Pathogen[sifA Q56061] interacts with 1 human partners:{P41252}
	Pathogen[sipC P0CL47] interacts with 1 human partners:{P41252}
	Pathogen[sseL Q8ZNG2] interacts with 1 human partners:{P41252}
	Pathogen[sopA Q8ZNR3] interacts with 1 human partners:{P41252}
	Pathogen[sseJ Q9FD10] interacts with 1 human partners:{P41252}
	Pathogen[sseI Q8ZQ79] interacts with 1 human partners:{P41252}
	Pathogen[sipA P0CL52] interacts with 1 human partners:{P41252}
[Cluster 389]GO:2000348+P	biological_process	[name] regulation of CD40 signaling pathway	[def] "Any process that modulates the frequency, rate or extent of signaling via the CD40 signaling pathway." [GOC
	Pathogen[sseG O84952] interacts with 1 human partners:{Q9H0F6}
	Pathogen[spvB P74846] interacts with 1 human partners:{Q9H0F6}
	Pathogen[spvC P0A2M9] interacts with 1 human partners:{Q9H0F6}
	Pathogen[sopE O52623] interacts with 1 human partners:{Q9H0F6}
	Pathogen[sopB O30916] interacts with 1 human partners:{Q9H0F6}
	Pathogen[sopA E1WGZ9] interacts with 1 human partners:{Q9H0F6}
	Pathogen[avrA E1WAB0] interacts with 1 human partners:{Q9H0F6}
	Pathogen[slrP Q8ZQQ2] interacts with 1 human partners:{Q9H0F6}
	Pathogen[sptP P74873] interacts with 1 human partners:{Q9H0F6}
	Pathogen[sipA E1WAC6] interacts with 1 human partners:{Q9H0F6}
	Pathogen[sseF O84951] interacts with 1 human partners:{Q9H0F6}
	Pathogen[spiC P0CZ04] interacts with 1 human partners:{Q9H0F6}
	Pathogen[pipB2 Q8ZMM8] interacts with 1 human partners:{Q9H0F6}
	Pathogen[sspH1 A4D0H6] interacts with 1 human partners:{Q9H0F6}
	Pathogen[sipC E1WAC8] interacts with 1 human partners:{Q9H0F6}
	Pathogen[sifA Q56061] interacts with 1 human partners:{Q9H0F6}
	Pathogen[sipC P0CL47] interacts with 1 human partners:{Q9H0F6}
	Pathogen[sseL Q8ZNG2] interacts with 1 human partners:{Q9H0F6}
	Pathogen[sipB Q56134] interacts with 1 human partners:{Q9H0F6}
	Pathogen[sopA Q8ZNR3] interacts with 1 human partners:{Q9H0F6}
	Pathogen[sseJ Q9FD10] interacts with 1 human partners:{Q9H0F6}
	Pathogen[sipA P0CL52] interacts with 1 human partners:{Q9H0F6}
[Cluster 390]GO:0003093+P	biological_process	[name] regulation of glomerular filtration	[def] "Any process that modulates the frequency, rate or extent of glomerular filtration. Glomerular filtration is the process in which blood is filtered by the glomerulus into the renal tubule." [GOC
	Pathogen[sseG O84952] interacts with 1 human partners:{P30542}
	Pathogen[spvB P74846] interacts with 1 human partners:{P30542}
	Pathogen[spvC P0A2M9] interacts with 1 human partners:{P30542}
	Pathogen[sopA E1WGZ9] interacts with 1 human partners:{P30542}
	Pathogen[sipA E1WAC6] interacts with 1 human partners:{P30542}
	Pathogen[sseF O84951] interacts with 1 human partners:{P30542}
	Pathogen[spiC P0CZ04] interacts with 1 human partners:{P30542}
	Pathogen[sspH1 A4D0H6] interacts with 1 human partners:{P30542}
	Pathogen[sopA Q8ZNR3] interacts with 1 human partners:{P30542}
	Pathogen[sipA P0CL52] interacts with 1 human partners:{P30542}
[Cluster 391]GO:0048864+P	biological_process	[name] stem cell development	[def] "The process whose specific outcome is the progression of the stem cell over time, from its formation to the mature structure. Cell development does not include the steps involved in committing a cell to its specific fate." [CL
	Pathogen[spvB P74846] interacts with 1 human partners:{O00755}
	Pathogen[sspH2 P0CE12] interacts with 1 human partners:{O00755}
	Pathogen[avrA E1WAB0] interacts with 1 human partners:{O00755}
	Pathogen[slrP Q8ZQQ2] interacts with 2 human partners:{Q15465;O00755}
	Pathogen[sptP P74873] interacts with 1 human partners:{O00755}
	Pathogen[spiC P0CZ04] interacts with 1 human partners:{O00755}
[Cluster 392]GO:0046653+P	biological_process	[name] tetrahydrofolate metabolic process	[def] "The chemical reactions and pathways involving tetrahydrofolate, 5,6,7,8-tetrahydrofolic acid, a folate derivative bearing additional hydrogens on the pterin group." [ISBN
	Pathogen[slrP Q8ZQQ2] interacts with 2 human partners:{P49914;Q99707}
	Pathogen[sptP P74873] interacts with 1 human partners:{P49914}
	Pathogen[sifA Q56061] interacts with 1 human partners:{Q99707}
	Pathogen[sipB Q56134] interacts with 1 human partners:{P49914}
[Cluster 393]GO:0018205+P	biological_process	[name] peptidyl-lysine modification	[def] "The modification of peptidyl-lysine." [GOC
	Pathogen[sseG O84952] interacts with 1 human partners:{Q00987}
	Pathogen[spvB P74846] interacts with 1 human partners:{Q00987}
	Pathogen[spvC P0A2M9] interacts with 1 human partners:{Q00987}
	Pathogen[sspH2 P0CE12] interacts with 1 human partners:{Q00987}
	Pathogen[sopE O52623] interacts with 1 human partners:{Q00987}
	Pathogen[sopE2 Q7CQD4] interacts with 1 human partners:{Q00987}
	Pathogen[sopB O30916] interacts with 1 human partners:{Q00987}
	Pathogen[sopA E1WGZ9] interacts with 1 human partners:{Q00987}
	Pathogen[avrA E1WAB0] interacts with 1 human partners:{Q00987}
	Pathogen[slrP Q8ZQQ2] interacts with 2 human partners:{Q04656;Q00987}
	Pathogen[sptP P74873] interacts with 1 human partners:{Q00987}
	Pathogen[sipA E1WAC6] interacts with 1 human partners:{Q00987}
	Pathogen[sseF O84951] interacts with 1 human partners:{Q00987}
	Pathogen[spiC P0CZ04] interacts with 1 human partners:{Q00987}
	Pathogen[pipB2 Q8ZMM8] interacts with 1 human partners:{Q00987}
	Pathogen[sspH1 A4D0H6] interacts with 1 human partners:{Q00987}
	Pathogen[sipC E1WAC8] interacts with 1 human partners:{Q00987}
	Pathogen[sifA Q56061] interacts with 1 human partners:{Q00987}
	Pathogen[sipC P0CL47] interacts with 1 human partners:{Q00987}
	Pathogen[sseL Q8ZNG2] interacts with 1 human partners:{Q00987}
	Pathogen[sopA Q8ZNR3] interacts with 1 human partners:{Q00987}
	Pathogen[sseJ Q9FD10] interacts with 1 human partners:{Q00987}
	Pathogen[sseI Q8ZQ79] interacts with 1 human partners:{Q00987}
	Pathogen[sipA P0CL52] interacts with 1 human partners:{Q00987}
[Cluster 394]GO:0072046+P	biological_process	[name] establishment of planar polarity involved in nephron morphogenesis	[def] "Coordinated organization of groups of cells in the plane of an epithelium that contributes to the shaping of a nephron." [GOC
	Pathogen[slrP Q8ZQQ2] interacts with 1 human partners:{O14905}
[Cluster 395]GO:0060346+P	biological_process	[name] bone trabecula formation	[def] "The process of creating a trabecula in the bone. A trabecula is a tissue element in the form of a small beam, strut or rod." [GOC
	Pathogen[spvB P74846] interacts with 3 human partners:{Q8N474;O00744;P35556}
	Pathogen[sspH2 P0CE12] interacts with 2 human partners:{P02452;P35556}
	Pathogen[sopE O52623] interacts with 3 human partners:{Q8N474;P49746;P35556}
	Pathogen[slrP Q8ZQQ2] interacts with 5 human partners:{Q8N474;O00744;P49746;P02452;P35556}
	Pathogen[sptP P74873] interacts with 1 human partners:{P02452}
	Pathogen[spiC P0CZ04] interacts with 3 human partners:{Q8N474;P49746;P35556}
	Pathogen[sifA Q56061] interacts with 2 human partners:{P49746;P35556}
	Pathogen[sipB Q56134] interacts with 1 human partners:{P35556}
	Pathogen[sseJ Q9FD10] interacts with 1 human partners:{P35556}
[Cluster 396]GO:0097116+P	biological_process	[name] gephyrin clustering	[def] "The clustering process in which gephyrin molecules are localized to distinct domains in the cell membrane. Gephyrin is a component of the postsynaptic protein network of inhibitory synapses." [GOC
	Pathogen[spvB P74846] interacts with 2 human partners:{Q9ULB1;Q9P2S2}
	Pathogen[sspH2 P0CE12] interacts with 1 human partners:{Q9ULB1}
	Pathogen[slrP Q8ZQQ2] interacts with 2 human partners:{Q9ULB1;Q9P2S2}
	Pathogen[spiC P0CZ04] interacts with 1 human partners:{Q9ULB1}
	Pathogen[sseI Q8ZQ79] interacts with 1 human partners:{Q9ULB1}
[Cluster 397]GO:0010817+P	biological_process	[name] regulation of hormone levels	[def] "Any process that modulates the levels of hormone within an organism or a tissue. A hormone is any substance formed in very small amounts in one specialized organ or group of cells and carried (sometimes in the bloodstream) to another organ or group of cells in the same organism, upon which it has a specific regulatory action." [GOC
	Pathogen[slrP Q8ZQQ2] interacts with 1 human partners:{P57073}
[Cluster 398]GO:0006564+P	biological_process	[name] L-serine biosynthetic process	[def] "The chemical reactions and pathways resulting in the formation of L-serine, the L-enantiomer of serine, i.e. (2S)-2-amino-3-hydroxypropanoic acid." [CHEBI
	Pathogen[spvB P74846] interacts with 1 human partners:{Q9Y617}
	Pathogen[slrP Q8ZQQ2] interacts with 1 human partners:{O43175}
	Pathogen[spiC P0CZ04] interacts with 2 human partners:{Q9Y617;O43175}
	Pathogen[sifA Q56061] interacts with 1 human partners:{Q9Y617}
[Cluster 399]GO:2000757+P	biological_process	[name] negative regulation of peptidyl-lysine acetylation	[def] "Any process that stops, prevents or reduces the frequency, rate or extent of peptidyl-lysine acetylation." [GOC
	Pathogen[sopA E1WGZ9] interacts with 1 human partners:{Q96EB6}
	Pathogen[slrP Q8ZQQ2] interacts with 1 human partners:{Q96EB6}
	Pathogen[sopA Q8ZNR3] interacts with 1 human partners:{Q96EB6}
[Cluster 400]GO:0046100+P	biological_process	[name] hypoxanthine metabolic process	[def] "The chemical reactions and pathways involving hypoxanthine, 6-hydroxy purine, an intermediate in the degradation of adenylate. Its ribonucleoside is known as inosine and its ribonucleotide as inosinate." [GOC
	Pathogen[slrP Q8ZQQ2] interacts with 1 human partners:{Q9NRG1}
[Cluster 401]GO:0019049+P	biological_process	[name] evasion of host defenses by virus	[def] "Any process, either active or passive, by which a virus avoids or tolerates the effects of its host organism's defense(s). Host defenses may be induced by the presence of the virus or may be preformed (e.g. physical barriers). The host is defined as the larger of the organisms involved in a symbiotic interaction." [ISBN
	Pathogen[sspH2 P0CE12] interacts with 1 human partners:{P01137}
	Pathogen[slrP Q8ZQQ2] interacts with 2 human partners:{P84022;P01137}
[Cluster 402]GO:0090274+P	biological_process	[name] positive regulation of somatostatin secretion	[def] "Any process that increases the rate, frequency, extent of the regulated release of somatostatin from secretory granules in the D cells of the pancreas." [GOC
	Pathogen[sseG O84952] interacts with 1 human partners:{P32239}
	Pathogen[spvC P0A2M9] interacts with 1 human partners:{P32239}
	Pathogen[sopE O52623] interacts with 1 human partners:{P32239}
	Pathogen[sopA E1WGZ9] interacts with 1 human partners:{P32239}
	Pathogen[slrP Q8ZQQ2] interacts with 1 human partners:{P32239}
	Pathogen[sptP P74873] interacts with 1 human partners:{P32239}
	Pathogen[sipA E1WAC6] interacts with 1 human partners:{P32239}
	Pathogen[sseF O84951] interacts with 1 human partners:{P32239}
	Pathogen[spiC P0CZ04] interacts with 1 human partners:{P32239}
	Pathogen[sspH1 A4D0H6] interacts with 1 human partners:{P32239}
	Pathogen[sipB Q56134] interacts with 1 human partners:{P32239}
	Pathogen[sopA Q8ZNR3] interacts with 1 human partners:{P32239}
	Pathogen[sipA P0CL52] interacts with 1 human partners:{P32239}
[Cluster 403]GO:0060050+P	biological_process	[name] positive regulation of protein glycosylation	[def] "Any process that activates or increases the frequency, rate or extent of the glycosylation of one or more amino acid residues within a protein. Protein glycosylation is the addition of a sugar unit to a protein amino acid, e.g. the addition of glycan chains to proteins." [GOC
	Pathogen[sseG O84952] interacts with 1 human partners:{Q99653}
	Pathogen[spvB P74846] interacts with 1 human partners:{Q99653}
	Pathogen[spvC P0A2M9] interacts with 1 human partners:{Q99653}
	Pathogen[sopA E1WGZ9] interacts with 1 human partners:{Q99653}
	Pathogen[slrP Q8ZQQ2] interacts with 1 human partners:{Q99653}
	Pathogen[sipA E1WAC6] interacts with 1 human partners:{Q99653}
	Pathogen[sseF O84951] interacts with 1 human partners:{Q99653}
	Pathogen[sseL Q8ZNG2] interacts with 1 human partners:{Q99653}
	Pathogen[sopA Q8ZNR3] interacts with 1 human partners:{Q99653}
	Pathogen[sipA P0CL52] interacts with 1 human partners:{Q99653}
[Cluster 404]GO:2000098+P	biological_process	[name] negative regulation of smooth muscle cell-matrix adhesion	[def] "Any process that stops, prevents, or reduces the frequency, rate or extent of smooth muscle cell-matrix adhesion." [GOC
	Pathogen[sseG O84952] interacts with 1 human partners:{P05121}
	Pathogen[spvB P74846] interacts with 1 human partners:{P05121}
	Pathogen[sopA E1WGZ9] interacts with 1 human partners:{P05121}
	Pathogen[slrP Q8ZQQ2] interacts with 1 human partners:{P05121}
	Pathogen[sipA E1WAC6] interacts with 1 human partners:{P05121}
	Pathogen[sseF O84951] interacts with 1 human partners:{P05121}
	Pathogen[spiC P0CZ04] interacts with 1 human partners:{P05121}
	Pathogen[sifA Q56061] interacts with 1 human partners:{P05121}
	Pathogen[sopA Q8ZNR3] interacts with 1 human partners:{P05121}
	Pathogen[sipA P0CL52] interacts with 1 human partners:{P05121}
[Cluster 405]GO:0032474+P	biological_process	[name] otolith morphogenesis	[def] "The process in which the anatomical structures of an otolith are generated and organized." [GOC
	Pathogen[slrP Q8ZQQ2] interacts with 1 human partners:{Q99835}
[Cluster 406]GO:2000212+P	biological_process	[name] negative regulation of glutamate metabolic process	[def] "Any process that stops, prevents, or reduces the frequency, rate or extent of glutamate metabolic process." [GOC
	Pathogen[sseG O84952] interacts with 1 human partners:{Q86WG3}
	Pathogen[spvB P74846] interacts with 1 human partners:{Q86WG3}
	Pathogen[spvC P0A2M9] interacts with 1 human partners:{Q86WG3}
	Pathogen[sspH2 P0CE12] interacts with 1 human partners:{Q86WG3}
	Pathogen[sopB O30916] interacts with 1 human partners:{Q86WG3}
	Pathogen[sopA E1WGZ9] interacts with 1 human partners:{Q86WG3}
	Pathogen[avrA E1WAB0] interacts with 1 human partners:{Q86WG3}
	Pathogen[slrP Q8ZQQ2] interacts with 1 human partners:{Q86WG3}
	Pathogen[sipA E1WAC6] interacts with 1 human partners:{Q86WG3}
	Pathogen[sseF O84951] interacts with 1 human partners:{Q86WG3}
	Pathogen[spiC P0CZ04] interacts with 1 human partners:{Q86WG3}
	Pathogen[pipB2 Q8ZMM8] interacts with 1 human partners:{Q86WG3}
	Pathogen[sspH1 A4D0H6] interacts with 1 human partners:{Q86WG3}
	Pathogen[sifA Q56061] interacts with 1 human partners:{Q86WG3}
	Pathogen[sseL Q8ZNG2] interacts with 1 human partners:{Q86WG3}
	Pathogen[sopA Q8ZNR3] interacts with 1 human partners:{Q86WG3}
	Pathogen[sseJ Q9FD10] interacts with 1 human partners:{Q86WG3}
	Pathogen[sseI Q8ZQ79] interacts with 1 human partners:{Q86WG3}
	Pathogen[sipA P0CL52] interacts with 1 human partners:{Q86WG3}
[Cluster 407]GO:0006706+P	biological_process	[name] steroid catabolic process	[def] "The chemical reactions and pathways resulting in the breakdown of steroids, compounds with a 1,2,cyclopentanoperhydrophenanthrene nucleus." [GOC
	Pathogen[sseG O84952] interacts with 1 human partners:{Q9BPX1}
	Pathogen[spvB P74846] interacts with 1 human partners:{Q9BPX1}
	Pathogen[spvC P0A2M9] interacts with 1 human partners:{Q9BPX1}
	Pathogen[sspH2 P0CE12] interacts with 1 human partners:{Q9BPX1}
	Pathogen[sopE O52623] interacts with 1 human partners:{Q9BPX1}
	Pathogen[sopB O30916] interacts with 1 human partners:{Q9BPX1}
	Pathogen[sopA E1WGZ9] interacts with 1 human partners:{Q9BPX1}
	Pathogen[avrA E1WAB0] interacts with 1 human partners:{Q9BPX1}
	Pathogen[slrP Q8ZQQ2] interacts with 1 human partners:{Q9BPX1}
	Pathogen[sptP P74873] interacts with 1 human partners:{Q9BPX1}
	Pathogen[sipA E1WAC6] interacts with 1 human partners:{Q9BPX1}
	Pathogen[sseF O84951] interacts with 1 human partners:{Q9BPX1}
	Pathogen[spiC P0CZ04] interacts with 1 human partners:{Q9BPX1}
	Pathogen[pipB2 Q8ZMM8] interacts with 1 human partners:{Q9BPX1}
	Pathogen[sspH1 A4D0H6] interacts with 1 human partners:{Q9BPX1}
	Pathogen[sipC E1WAC8] interacts with 1 human partners:{Q9BPX1}
	Pathogen[sifA Q56061] interacts with 1 human partners:{Q9BPX1}
	Pathogen[sipC P0CL47] interacts with 1 human partners:{Q9BPX1}
	Pathogen[sopA Q8ZNR3] interacts with 1 human partners:{Q9BPX1}
	Pathogen[sseJ Q9FD10] interacts with 1 human partners:{Q9BPX1}
	Pathogen[sseI Q8ZQ79] interacts with 1 human partners:{Q9BPX1}
	Pathogen[sipA P0CL52] interacts with 1 human partners:{Q9BPX1}
[Cluster 408]GO:0070407+P	biological_process	[name] oxidation-dependent protein catabolic process	[def] "The chemical reactions and pathways resulting in the breakdown of a protein or peptide by hydrolysis of its peptide bonds, initiated by the oxidation of one or more amino acid residues in the protein." [GOC
	Pathogen[slrP Q8ZQQ2] interacts with 1 human partners:{P36776}
[Cluster 409]GO:0030206+P	biological_process	[name] chondroitin sulfate biosynthetic process	[def] "The chemical reactions and pathways resulting in the formation of chondroitin sulfate, any member of a group of 10-60 kDa glycosaminoglycans, widely distributed in cartilage and other mammalian connective tissues, the repeat units of which consist of beta-(1,4)-linked D-glucuronyl beta-(1,3)-N-acetyl-D-galactosamine sulfate." [GOC
	Pathogen[spvB P74846] interacts with 2 human partners:{P13611;O14594}
	Pathogen[sopE O52623] interacts with 2 human partners:{P13611;O14594}
	Pathogen[slrP Q8ZQQ2] interacts with 3 human partners:{P13611;Q96GW7;O14594}
	Pathogen[spiC P0CZ04] interacts with 2 human partners:{P13611;O14594}
[Cluster 410]GO:0043031+P	biological_process	[name] negative regulation of macrophage activation	[def] "Any process that stops, prevents, or reduces the frequency, rate or extent of macrophage activation." [GOC
	Pathogen[slrP Q8ZQQ2] interacts with 1 human partners:{Q13133}
	Pathogen[spiC P0CZ04] interacts with 1 human partners:{P05112}
[Cluster 411]GO:0003084+P	biological_process	[name] positive regulation of systemic arterial blood pressure	[def] "The process that increases the force with which blood travels through the systemic arterial circulatory system." [GOC
	Pathogen[sseG O84952] interacts with 1 human partners:{P08588}
	Pathogen[spvB P74846] interacts with 1 human partners:{P08588}
	Pathogen[spvC P0A2M9] interacts with 1 human partners:{P08588}
	Pathogen[sspH2 P0CE12] interacts with 1 human partners:{P08588}
	Pathogen[sopB O30916] interacts with 1 human partners:{P08588}
	Pathogen[sopA E1WGZ9] interacts with 1 human partners:{P08588}
	Pathogen[slrP Q8ZQQ2] interacts with 1 human partners:{P08588}
	Pathogen[sptP P74873] interacts with 1 human partners:{P08588}
	Pathogen[sipA E1WAC6] interacts with 1 human partners:{P08588}
	Pathogen[sseF O84951] interacts with 1 human partners:{P08588}
	Pathogen[spiC P0CZ04] interacts with 2 human partners:{P37288;P08588}
	Pathogen[sspH1 A4D0H6] interacts with 1 human partners:{P08588}
	Pathogen[sifA Q56061] interacts with 1 human partners:{P08588}
	Pathogen[sseL Q8ZNG2] interacts with 1 human partners:{Q9H4A3}
	Pathogen[sipB Q56134] interacts with 1 human partners:{P08588}
	Pathogen[sopA Q8ZNR3] interacts with 1 human partners:{P08588}
	Pathogen[sipA P0CL52] interacts with 1 human partners:{P08588}
[Cluster 412]GO:0051281+P	biological_process	[name] positive regulation of release of sequestered calcium ion into cytosol	[def] "Any process that activates or increases the frequency, rate or extent of the release into the cytosolic compartment of calcium ions sequestered in the endoplasmic reticulum or mitochondria." [GOC
	Pathogen[sseG O84952] interacts with 4 human partners:{P04216;P37840;P25116;Q07812}
	Pathogen[spvB P74846] interacts with 4 human partners:{P04216;P37840;Q07812;P21728}
	Pathogen[spvC P0A2M9] interacts with 4 human partners:{P04216;P37840;P25116;Q07812}
	Pathogen[sspH2 P0CE12] interacts with 1 human partners:{Q07812}
	Pathogen[sopE O52623] interacts with 2 human partners:{P04216;Q07812}
	Pathogen[sopB O30916] interacts with 3 human partners:{P04216;P37840;Q07812}
	Pathogen[sopA E1WGZ9] interacts with 4 human partners:{P04216;P37840;P25116;Q07812}
	Pathogen[avrA E1WAB0] interacts with 2 human partners:{P37840;Q07812}
	Pathogen[slrP Q8ZQQ2] interacts with 5 human partners:{P04216;P35225;P37840;P20807;Q07812}
	Pathogen[sptP P74873] interacts with 2 human partners:{P25116;Q07812}
	Pathogen[sipA E1WAC6] interacts with 4 human partners:{P04216;P37840;P25116;Q07812}
	Pathogen[sseF O84951] interacts with 4 human partners:{P04216;P37840;P25116;Q07812}
	Pathogen[spiC P0CZ04] interacts with 7 human partners:{P04216;P37840;P25116;P47992;Q07812;P46663;P21728}
	Pathogen[pipB2 Q8ZMM8] interacts with 2 human partners:{P37840;Q07812}
	Pathogen[sspH1 A4D0H6] interacts with 4 human partners:{P04216;P37840;P25116;Q07812}
	Pathogen[sipC E1WAC8] interacts with 2 human partners:{P37840;Q07812}
	Pathogen[sifA Q56061] interacts with 3 human partners:{P04216;P37840;Q07812}
	Pathogen[sipC P0CL47] interacts with 2 human partners:{P37840;Q07812}
	Pathogen[sseL Q8ZNG2] interacts with 3 human partners:{P04216;P37840;Q07812}
	Pathogen[sipB Q56134] interacts with 1 human partners:{Q07812}
	Pathogen[sopA Q8ZNR3] interacts with 4 human partners:{P04216;P37840;P25116;Q07812}
	Pathogen[sseJ Q9FD10] interacts with 3 human partners:{P04216;P37840;Q07812}
	Pathogen[sseI Q8ZQ79] interacts with 2 human partners:{P37840;Q07812}
	Pathogen[sipA P0CL52] interacts with 4 human partners:{P04216;P37840;P25116;Q07812}
[Cluster 413]GO:0042466+P	biological_process	[name] chemokinesis	[def] "A response by a motile cell to a soluble chemical that involves an increase or decrease in speed (positive or negative orthokinesis) or of frequency of movement or a change in the frequency or magnitude of turning behavior (klinokinesis)." [GOC
	Pathogen[spiC P0CZ04] interacts with 1 human partners:{P78556}
[Cluster 414]GO:0015867+P	biological_process	[name] ATP transport	[def] "The directed movement of ATP, adenosine triphosphate, into, out of or within a cell, or between cells, by means of some agent such as a transporter or pore." [GOC
	Pathogen[sseG O84952] interacts with 1 human partners:{P17302}
	Pathogen[spvC P0A2M9] interacts with 1 human partners:{P17302}
	Pathogen[sspH2 P0CE12] interacts with 1 human partners:{P17302}
	Pathogen[sopA E1WGZ9] interacts with 1 human partners:{P17302}
	Pathogen[slrP Q8ZQQ2] interacts with 2 human partners:{O43808;P17302}
	Pathogen[sipA E1WAC6] interacts with 1 human partners:{P17302}
	Pathogen[sseF O84951] interacts with 1 human partners:{P17302}
	Pathogen[spiC P0CZ04] interacts with 2 human partners:{P17302;P12235}
	Pathogen[sspH1 A4D0H6] interacts with 1 human partners:{P17302}
	Pathogen[sopA Q8ZNR3] interacts with 1 human partners:{P17302}
	Pathogen[sipA P0CL52] interacts with 1 human partners:{P17302}
[Cluster 415]GO:0060306+P	biological_process	[name] regulation of membrane repolarization	[def] "Any process that modulates the establishment or extent of a membrane potential in the polarizing direction towards the resting potential, usually from positive to negative." [GOC
	Pathogen[slrP Q8ZQQ2] interacts with 1 human partners:{O14958}
[Cluster 416]GO:0046874+P	biological_process	[name] quinolinate metabolic process	[def] "The chemical reactions and pathways involving quinolinate, the anion of quinolinic acid, also known as 2,3-pyridinedicarboxylic acid." [GOC
	Pathogen[slrP Q8ZQQ2] interacts with 1 human partners:{Q15274}
[Cluster 417]GO:0061101+P	biological_process	[name] neuroendocrine cell differentiation	[def] "The process in which a relatively unspecialized cell acquires specialized structural and/or functional features of a neuroendocrine cell. A neuroendocrine cell is a cell that receives input form a neuron which controls the secretion of an endocrine substance." [GOC
	Pathogen[spvB P74846] interacts with 1 human partners:{Q9P287}
	Pathogen[sspH2 P0CE12] interacts with 2 human partners:{Q9P287;O96014}
	Pathogen[avrA E1WAB0] interacts with 1 human partners:{Q9P287}
	Pathogen[slrP Q8ZQQ2] interacts with 2 human partners:{Q9P287;O96014}
	Pathogen[sptP P74873] interacts with 2 human partners:{Q9P287;O96014}
	Pathogen[spiC P0CZ04] interacts with 1 human partners:{Q9P287}
	Pathogen[sifA Q56061] interacts with 1 human partners:{Q9P287}
	Pathogen[sseJ Q9FD10] interacts with 1 human partners:{Q9P287}
[Cluster 418]GO:0001787+P	biological_process	[name] natural killer cell proliferation	[def] "The expansion of a natural killer cell population by cell division." [GOC
	Pathogen[slrP Q8ZQQ2] interacts with 1 human partners:{Q99607}
[Cluster 419]GO:0030166+P	biological_process	[name] proteoglycan biosynthetic process	[def] "The chemical reactions and pathways resulting in the formation of proteoglycans, any glycoprotein in which the carbohydrate units are glycosaminoglycans." [GOC
	Pathogen[spvB P74846] interacts with 1 human partners:{P05019}
	Pathogen[spiC P0CZ04] interacts with 1 human partners:{P05019}
[Cluster 420]GO:0001999+P	biological_process	[name] renal response to blood flow involved in circulatory renin-angiotensin regulation of systemic arterial blood pressure	[def] "The physiological response of the kidneys to a decrease in blood flow." [GOC
	Pathogen[slrP Q8ZQQ2] interacts with 1 human partners:{P01019}
	Pathogen[spiC P0CZ04] interacts with 1 human partners:{P01019}
	Pathogen[sifA Q56061] interacts with 1 human partners:{P01019}
[Cluster 421]GO:0002070+P	biological_process	[name] epithelial cell maturation	[def] "The developmental process, independent of morphogenetic (shape) change, that is required for an epithelial cell to attain its fully functional state. An epithelial cell is a cell usually found in a two-dimensional sheet with a free surface." [GOC
	Pathogen[sseG O84952] interacts with 2 human partners:{P17302;Q9UK73}
	Pathogen[spvB P74846] interacts with 1 human partners:{Q9UK73}
	Pathogen[spvC P0A2M9] interacts with 2 human partners:{P17302;Q9UK73}
	Pathogen[sspH2 P0CE12] interacts with 2 human partners:{P17302;Q9UK73}
	Pathogen[sopE O52623] interacts with 1 human partners:{Q9UK73}
	Pathogen[sopE2 Q7CQD4] interacts with 1 human partners:{Q9UK73}
	Pathogen[sopB O30916] interacts with 1 human partners:{Q9UK73}
	Pathogen[sopA E1WGZ9] interacts with 2 human partners:{P17302;Q9UK73}
	Pathogen[avrA E1WAB0] interacts with 1 human partners:{Q9UK73}
	Pathogen[slrP Q8ZQQ2] interacts with 4 human partners:{P06401;Q9NZI6;P17302;Q9UK73}
	Pathogen[sptP P74873] interacts with 1 human partners:{Q9UK73}
	Pathogen[sipA E1WAC6] interacts with 2 human partners:{P17302;Q9UK73}
	Pathogen[sseF O84951] interacts with 2 human partners:{P17302;Q9UK73}
	Pathogen[spiC P0CZ04] interacts with 2 human partners:{P17302;Q9UK73}
	Pathogen[pipB2 Q8ZMM8] interacts with 1 human partners:{Q9UK73}
	Pathogen[sspH1 A4D0H6] interacts with 2 human partners:{P17302;Q9UK73}
	Pathogen[sipC E1WAC8] interacts with 1 human partners:{Q9UK73}
	Pathogen[sifA Q56061] interacts with 1 human partners:{Q9UK73}
	Pathogen[sipC P0CL47] interacts with 1 human partners:{Q9UK73}
	Pathogen[sseL Q8ZNG2] interacts with 1 human partners:{Q9UK73}
	Pathogen[sopA Q8ZNR3] interacts with 2 human partners:{P17302;Q9UK73}
	Pathogen[sseJ Q9FD10] interacts with 1 human partners:{Q9UK73}
	Pathogen[sseI Q8ZQ79] interacts with 1 human partners:{Q9UK73}
	Pathogen[sipA P0CL52] interacts with 2 human partners:{P17302;Q9UK73}
[Cluster 422]GO:0032369+P	biological_process	[name] negative regulation of lipid transport	[def] "Any process that stops, prevents, or reduces the frequency, rate or extent of the directed movement of lipids into, out of or within a cell, or between cells, by means of some agent such as a transporter or pore." [GOC
	Pathogen[slrP Q8ZQQ2] interacts with 1 human partners:{Q13133}
[Cluster 423]GO:0060684+P	biological_process	[name] epithelial-mesenchymal cell signaling	[def] "Any process that results in the transfer of information from an epithelial cell to a mesenchymal cell where it is interpreted." [GOC
	Pathogen[sseG O84952] interacts with 1 human partners:{P60953}
	Pathogen[spvB P74846] interacts with 2 human partners:{P60953;Q9Y6F9}
	Pathogen[spvC P0A2M9] interacts with 1 human partners:{P60953}
	Pathogen[sspH2 P0CE12] interacts with 1 human partners:{P60953}
	Pathogen[sopA E1WGZ9] interacts with 1 human partners:{P60953}
	Pathogen[avrA E1WAB0] interacts with 2 human partners:{P60953;Q9Y6F9}
	Pathogen[slrP Q8ZQQ2] interacts with 5 human partners:{P60953;Q99835;P12644;Q15465;Q9Y6F9}
	Pathogen[sipA E1WAC6] interacts with 1 human partners:{P60953}
	Pathogen[sseF O84951] interacts with 1 human partners:{P60953}
	Pathogen[spiC P0CZ04] interacts with 2 human partners:{P60953;Q9Y6F9}
	Pathogen[pipB2 Q8ZMM8] interacts with 1 human partners:{P60953}
	Pathogen[sspH1 A4D0H6] interacts with 1 human partners:{P60953}
	Pathogen[sipC E1WAC8] interacts with 1 human partners:{P60953}
	Pathogen[sifA Q56061] interacts with 1 human partners:{P60953}
	Pathogen[sipC P0CL47] interacts with 1 human partners:{P60953}
	Pathogen[sseL Q8ZNG2] interacts with 1 human partners:{P60953}
	Pathogen[sipB Q56134] interacts with 1 human partners:{P60953}
	Pathogen[sopA Q8ZNR3] interacts with 1 human partners:{P60953}
	Pathogen[sseJ Q9FD10] interacts with 1 human partners:{P60953}
	Pathogen[sseI Q8ZQ79] interacts with 1 human partners:{P60953}
	Pathogen[sipA P0CL52] interacts with 1 human partners:{P60953}
[Cluster 424]GO:0033631+P	biological_process	[name] cell-cell adhesion mediated by integrin	[def] "The attachment of one cell to another cell via an integrin, a heterodimeric adhesion receptor formed by the non-covalent association of particular alpha and beta subunits." [GOC
	Pathogen[spvB P74846] interacts with 2 human partners:{P05556;Q6UXI9}
	Pathogen[sspH2 P0CE12] interacts with 1 human partners:{Q6UXI9}
[truncated: 2,891,308 more chars]
