# Supplementary material for: AdaBoost Based Multi-Instance Transfer Learning for Predicting Proteome-Wide Interactions between Salmonella and Human Proteins
Source: PLoS One. 2014 Oct 17;9(10):e110488. doi: 10.1371/journal.pone.0110488 (PMC4212833; doi:10.1371/journal.pone.0110488)
Supplement: File S7 — XML file contains the clusters of interacting human partners that fulfil specific molecular functions. NOT all the 25 Salmonella proteins are involved in the predicted PPI sub-networks. (XML) [file pone.0110488.s007.xml]

[Cluster 1]GO:0019956+F	molecular_function	[name] chemokine binding	[def] "Interacting selectively and non-covalently with a chemokine, any of a subgroup of cytokines which act primarily on hemopoietic cells in acute and inflammatory processes and other immunoregulatory functions." [GOC
	Pathogen[sseG O84952] interacts with 1 human partners:{P49682}
	Pathogen[spvB P74846] interacts with 1 human partners:{P49682}
	Pathogen[spvC P0A2M9] interacts with 1 human partners:{P49682}
	Pathogen[sspH2 P0CE12] interacts with 1 human partners:{P49682}
	Pathogen[sopE O52623] interacts with 1 human partners:{P49682}
	Pathogen[sopB O30916] interacts with 1 human partners:{P49682}
	Pathogen[sopA E1WGZ9] interacts with 1 human partners:{P49682}
	Pathogen[avrA E1WAB0] interacts with 1 human partners:{P49682}
	Pathogen[slrP Q8ZQQ2] interacts with 1 human partners:{P49682}
	Pathogen[sptP P74873] interacts with 1 human partners:{P49682}
	Pathogen[sipA E1WAC6] interacts with 1 human partners:{P49682}
	Pathogen[sseF O84951] interacts with 1 human partners:{P49682}
	Pathogen[spiC P0CZ04] interacts with 1 human partners:{P49682}
	Pathogen[pipB2 Q8ZMM8] interacts with 1 human partners:{P49682}
	Pathogen[sspH1 A4D0H6] interacts with 1 human partners:{P49682}
	Pathogen[sipC E1WAC8] interacts with 1 human partners:{P49682}
	Pathogen[sifA Q56061] interacts with 1 human partners:{P49682}
	Pathogen[sipC P0CL47] interacts with 1 human partners:{P49682}
	Pathogen[sseL Q8ZNG2] interacts with 1 human partners:{P49682}
	Pathogen[sipB Q56134] interacts with 1 human partners:{P49682}
	Pathogen[sopA Q8ZNR3] interacts with 1 human partners:{P49682}
	Pathogen[sseJ Q9FD10] interacts with 1 human partners:{P49682}
	Pathogen[sseI Q8ZQ79] interacts with 1 human partners:{P49682}
	Pathogen[sipA P0CL52] interacts with 1 human partners:{P49682}
[Cluster 2]GO:0016638+F	molecular_function	[name] oxidoreductase activity, acting on the CH-NH2 group of donors	[def] "Catalysis of an oxidation-reduction (redox) reaction in which a CH-NH2 group acts as a hydrogen or electron donor and reduces a hydrogen or electron acceptor." [GOC
	Pathogen[slrP Q8ZQQ2] interacts with 1 human partners:{Q9NVS9}
[Cluster 3]GO:0018773+F	molecular_function	[name] acetylpyruvate hydrolase activity	[def] "Catalysis of the reaction
	Pathogen[slrP Q8ZQQ2] interacts with 1 human partners:{Q6P587}
[Cluster 4]GO:0008124+F	molecular_function	[name] 4-alpha-hydroxytetrahydrobiopterin dehydratase activity	[def] "Catalysis of the reaction
	Pathogen[sseG O84952] interacts with 1 human partners:{P61457}
	Pathogen[spvB P74846] interacts with 1 human partners:{P61457}
	Pathogen[sspH2 P0CE12] interacts with 1 human partners:{P61457}
	Pathogen[sopA E1WGZ9] interacts with 1 human partners:{P61457}
	Pathogen[avrA E1WAB0] interacts with 1 human partners:{P61457}
	Pathogen[slrP Q8ZQQ2] interacts with 1 human partners:{P61457}
	Pathogen[sptP P74873] interacts with 1 human partners:{P61457}
	Pathogen[sipA E1WAC6] interacts with 1 human partners:{P61457}
	Pathogen[sseF O84951] interacts with 1 human partners:{P61457}
	Pathogen[spiC P0CZ04] interacts with 1 human partners:{P61457}
	Pathogen[sopA Q8ZNR3] interacts with 1 human partners:{P61457}
	Pathogen[sseJ Q9FD10] interacts with 1 human partners:{P61457}
	Pathogen[sipA P0CL52] interacts with 1 human partners:{P61457}
[Cluster 5]GO:0038121+F	
	Pathogen[spiC P0CZ04] interacts with 1 human partners:{P32248}
[Cluster 6]GO:0004611+F	molecular_function	[name] phosphoenolpyruvate carboxykinase activity	[def] "Catalysis of the reaction
	Pathogen[slrP Q8ZQQ2] interacts with 1 human partners:{P35558}
	Pathogen[sifA Q56061] interacts with 1 human partners:{P35558}
[Cluster 7]GO:0001567+F	molecular_function	[name] cholesterol 25-hydroxylase activity	[def] "Catalysis of the reaction
	Pathogen[slrP Q8ZQQ2] interacts with 1 human partners:{O95992}
[Cluster 8]GO:0004798+F	molecular_function	[name] thymidylate kinase activity	[def] "Catalysis of the reaction
	Pathogen[spiC P0CZ04] interacts with 1 human partners:{P23919}
[Cluster 9]GO:0050220+F	molecular_function	[name] prostaglandin-E synthase activity	[def] "Catalysis of the reaction
	Pathogen[sseG O84952] interacts with 2 human partners:{Q9H7Z7;Q15185}
	Pathogen[spvB P74846] interacts with 1 human partners:{Q15185}
	Pathogen[spvC P0A2M9] interacts with 2 human partners:{Q9H7Z7;Q15185}
	Pathogen[sspH2 P0CE12] interacts with 1 human partners:{Q15185}
	Pathogen[sopE O52623] interacts with 1 human partners:{Q15185}
	Pathogen[sopE2 Q7CQD4] interacts with 1 human partners:{Q15185}
	Pathogen[sopB O30916] interacts with 1 human partners:{Q15185}
	Pathogen[sopA E1WGZ9] interacts with 2 human partners:{Q9H7Z7;Q15185}
	Pathogen[avrA E1WAB0] interacts with 1 human partners:{Q15185}
	Pathogen[slrP Q8ZQQ2] interacts with 2 human partners:{Q9H7Z7;Q15185}
	Pathogen[sptP P74873] interacts with 1 human partners:{Q15185}
	Pathogen[sipA E1WAC6] interacts with 2 human partners:{Q9H7Z7;Q15185}
	Pathogen[sseF O84951] interacts with 2 human partners:{Q9H7Z7;Q15185}
	Pathogen[spiC P0CZ04] interacts with 2 human partners:{Q9H7Z7;Q15185}
	Pathogen[pipB2 Q8ZMM8] interacts with 1 human partners:{Q15185}
	Pathogen[sspH1 A4D0H6] interacts with 1 human partners:{Q15185}
	Pathogen[sipC E1WAC8] interacts with 1 human partners:{Q15185}
	Pathogen[sifA Q56061] interacts with 2 human partners:{Q9H7Z7;Q15185}
	Pathogen[sipC P0CL47] interacts with 1 human partners:{Q15185}
	Pathogen[sseL Q8ZNG2] interacts with 1 human partners:{Q15185}
	Pathogen[sopA Q8ZNR3] interacts with 2 human partners:{Q9H7Z7;Q15185}
	Pathogen[sseJ Q9FD10] interacts with 1 human partners:{Q15185}
	Pathogen[sseI Q8ZQ79] interacts with 1 human partners:{Q15185}
	Pathogen[sipA P0CL52] interacts with 2 human partners:{Q9H7Z7;Q15185}
[Cluster 10]GO:0031492+F	molecular_function	[name] nucleosomal DNA binding	[def] "Interacting selectively and non-covalently with the DNA portion of a nucleosome." [GOC
	Pathogen[slrP Q8ZQQ2] interacts with 2 human partners:{Q15651;P18754}
[Cluster 11]GO:0031402+F	molecular_function	[name] sodium ion binding	[def] "Interacting selectively and non-covalently with sodium ions (Na+)." [GOC
	Pathogen[slrP Q8ZQQ2] interacts with 1 human partners:{P20807}
[Cluster 12]GO:0004060+F	molecular_function	[name] arylamine N-acetyltransferase activity	[def] "Catalysis of the reaction
	Pathogen[sseG O84952] interacts with 1 human partners:{Q16613}
	Pathogen[sopA E1WGZ9] interacts with 1 human partners:{Q16613}
	Pathogen[slrP Q8ZQQ2] interacts with 3 human partners:{P18440;Q16613;P11245}
	Pathogen[sipA E1WAC6] interacts with 1 human partners:{Q16613}
	Pathogen[sseF O84951] interacts with 1 human partners:{Q16613}
	Pathogen[spiC P0CZ04] interacts with 1 human partners:{Q16613}
	Pathogen[sifA Q56061] interacts with 2 human partners:{Q16613;P11245}
	Pathogen[sopA Q8ZNR3] interacts with 1 human partners:{Q16613}
	Pathogen[sipA P0CL52] interacts with 1 human partners:{Q16613}
[Cluster 13]GO:0008969+F	molecular_function	[name] phosphohistidine phosphatase activity	[def] "Catalysis of the reaction
	Pathogen[slrP Q8ZQQ2] interacts with 1 human partners:{Q9NRX4}
	Pathogen[spiC P0CZ04] interacts with 1 human partners:{Q9UNW1}
[Cluster 14]GO:0004850+F	molecular_function	[name] uridine phosphorylase activity	[def] "Catalysis of the reaction
	Pathogen[sseG O84952] interacts with 1 human partners:{O95045}
	Pathogen[spvB P74846] interacts with 1 human partners:{O95045}
	Pathogen[spvC P0A2M9] interacts with 1 human partners:{O95045}
	Pathogen[sopA E1WGZ9] interacts with 1 human partners:{O95045}
	Pathogen[slrP Q8ZQQ2] interacts with 2 human partners:{Q16831;O95045}
	Pathogen[sipA E1WAC6] interacts with 1 human partners:{O95045}
	Pathogen[sseF O84951] interacts with 1 human partners:{O95045}
	Pathogen[spiC P0CZ04] interacts with 1 human partners:{O95045}
	Pathogen[sspH1 A4D0H6] interacts with 1 human partners:{O95045}
	Pathogen[sifA Q56061] interacts with 1 human partners:{O95045}
	Pathogen[sseL Q8ZNG2] interacts with 1 human partners:{O95045}
	Pathogen[sopA Q8ZNR3] interacts with 1 human partners:{O95045}
	Pathogen[sseJ Q9FD10] interacts with 1 human partners:{O95045}
	Pathogen[sseI Q8ZQ79] interacts with 1 human partners:{O95045}
	Pathogen[sipA P0CL52] interacts with 1 human partners:{O95045}
[Cluster 15]GO:0004615+F	molecular_function	[name] phosphomannomutase activity	[def] "Catalysis of the reaction
	Pathogen[slrP Q8ZQQ2] interacts with 1 human partners:{O15305}
	Pathogen[sifA Q56061] interacts with 1 human partners:{O15305}
[Cluster 16]GO:0071207+F	molecular_function	[name] histone pre-mRNA stem-loop binding	[def] "Interacting selectively and non-covalently with a conserved stem-loop structure found in histone pre-mRNAs." [PMID
	Pathogen[sseG O84952] interacts with 1 human partners:{Q14493}
	Pathogen[sspH2 P0CE12] interacts with 1 human partners:{Q14493}
	Pathogen[sopA E1WGZ9] interacts with 1 human partners:{Q14493}
	Pathogen[slrP Q8ZQQ2] interacts with 1 human partners:{Q14493}
	Pathogen[sipA E1WAC6] interacts with 1 human partners:{Q14493}
	Pathogen[sseF O84951] interacts with 1 human partners:{Q14493}
	Pathogen[spiC P0CZ04] interacts with 1 human partners:{Q14493}
	Pathogen[sopA Q8ZNR3] interacts with 1 human partners:{Q14493}
	Pathogen[sipA P0CL52] interacts with 1 human partners:{Q14493}
[Cluster 17]GO:0004134+F	molecular_function	[name] 4-alpha-glucanotransferase activity	[def] "Catalysis of the transfer of a segment of a (1->4)-alpha-D-glucan to a new 4-position in an acceptor, which may be glucose or (1->4)-alpha-D-glucan." [EC
	Pathogen[slrP Q8ZQQ2] interacts with 1 human partners:{P35573}
[Cluster 18]GO:0003884+F	molecular_function	[name] D-amino-acid oxidase activity	[def] "Catalysis of the reaction
	Pathogen[spiC P0CZ04] interacts with 1 human partners:{P14920}
[Cluster 19]GO:0005375+F	molecular_function	[name] copper ion transmembrane transporter activity	[def] "Catalysis of the transfer of copper (Cu) ions from one side of a membrane to the other." [GOC
	Pathogen[sopA E1WGZ9] interacts with 1 human partners:{O14618}
	Pathogen[slrP Q8ZQQ2] interacts with 2 human partners:{Q04656;O14618}
	Pathogen[sifA Q56061] interacts with 1 human partners:{O14618}
	Pathogen[sopA Q8ZNR3] interacts with 1 human partners:{O14618}
[Cluster 20]GO:0031867+F	molecular_function	[name] EP4 subtype prostaglandin E2 receptor binding	[def] "Interacting selectively and non-covalently with an EP4 subtype prostaglandin E2 receptor." [GOC
	Pathogen[sseG O84952] interacts with 1 human partners:{Q9BSK4}
	Pathogen[spvC P0A2M9] interacts with 1 human partners:{Q9BSK4}
	Pathogen[sspH2 P0CE12] interacts with 1 human partners:{Q9BSK4}
	Pathogen[sopE O52623] interacts with 1 human partners:{Q9BSK4}
	Pathogen[sopB O30916] interacts with 1 human partners:{Q9BSK4}
	Pathogen[sopA E1WGZ9] interacts with 1 human partners:{Q9BSK4}
	Pathogen[slrP Q8ZQQ2] interacts with 1 human partners:{Q9BSK4}
	Pathogen[sipA E1WAC6] interacts with 1 human partners:{Q9BSK4}
	Pathogen[sseF O84951] interacts with 1 human partners:{Q9BSK4}
	Pathogen[spiC P0CZ04] interacts with 1 human partners:{Q9BSK4}
	Pathogen[pipB2 Q8ZMM8] interacts with 1 human partners:{Q9BSK4}
	Pathogen[sspH1 A4D0H6] interacts with 1 human partners:{Q9BSK4}
	Pathogen[sipC E1WAC8] interacts with 1 human partners:{Q9BSK4}
	Pathogen[sifA Q56061] interacts with 1 human partners:{Q9BSK4}
	Pathogen[sipC P0CL47] interacts with 1 human partners:{Q9BSK4}
	Pathogen[sseL Q8ZNG2] interacts with 1 human partners:{Q9BSK4}
	Pathogen[sipB Q56134] interacts with 1 human partners:{Q9BSK4}
	Pathogen[sopA Q8ZNR3] interacts with 1 human partners:{Q9BSK4}
	Pathogen[sseJ Q9FD10] interacts with 1 human partners:{Q9BSK4}
	Pathogen[sseI Q8ZQ79] interacts with 1 human partners:{Q9BSK4}
	Pathogen[sipA P0CL52] interacts with 1 human partners:{Q9BSK4}
[Cluster 21]GO:0004957+F	molecular_function	[name] prostaglandin E receptor activity	[def] "Combining with prostaglandin E (PGE(2)) to initiate a change in cell activity." [ISBN
	Pathogen[sspH2 P0CE12] interacts with 1 human partners:{P15428}
	Pathogen[sopE O52623] interacts with 1 human partners:{P15428}
	Pathogen[slrP Q8ZQQ2] interacts with 1 human partners:{P15428}
	Pathogen[sifA Q56061] interacts with 1 human partners:{P15428}
[Cluster 22]GO:0031418+F	molecular_function	[name] L-ascorbic acid binding	[def] "Interacting selectively and non-covalently with L-ascorbic acid, (2R)-2-[(1S)-1,2-dihydroxyethyl]-4-hydroxy-5-oxo-2,5-dihydrofuran-3-olate_ L-ascorbic acid is vitamin C and has co-factor and anti-oxidant activities in many species." [CHEBI
	Pathogen[sseG O84952] interacts with 1 human partners:{Q9H6Z9}
	Pathogen[spvC P0A2M9] interacts with 1 human partners:{Q9H6Z9}
	Pathogen[sopB O30916] interacts with 1 human partners:{Q9H6Z9}
	Pathogen[sopA E1WGZ9] interacts with 1 human partners:{Q9H6Z9}
	Pathogen[slrP Q8ZQQ2] interacts with 3 human partners:{Q9GZT9;O00469;Q9H6Z9}
	Pathogen[sipA E1WAC6] interacts with 1 human partners:{Q9H6Z9}
	Pathogen[sseF O84951] interacts with 1 human partners:{Q9H6Z9}
	Pathogen[sspH1 A4D0H6] interacts with 1 human partners:{Q9H6Z9}
	Pathogen[sifA Q56061] interacts with 1 human partners:{Q9H6Z9}
	Pathogen[sopA Q8ZNR3] interacts with 1 human partners:{Q9H6Z9}
	Pathogen[sipA P0CL52] interacts with 1 human partners:{Q9H6Z9}
[Cluster 23]GO:0043120+F	molecular_function	[name] tumor necrosis factor binding	[def] "Interacting selectively and non-covalently with tumor necrosis factor, a proinflammatory cytokine produced by monocytes and macrophages." [GOC
	Pathogen[sseG O84952] interacts with 1 human partners:{P19438}
	Pathogen[spvB P74846] interacts with 2 human partners:{P01023;P19438}
	Pathogen[spvC P0A2M9] interacts with 1 human partners:{P19438}
	Pathogen[sopA E1WGZ9] interacts with 1 human partners:{P19438}
	Pathogen[avrA E1WAB0] interacts with 1 human partners:{P01023}
	Pathogen[slrP Q8ZQQ2] interacts with 2 human partners:{P01023;P19438}
	Pathogen[sipA E1WAC6] interacts with 1 human partners:{P19438}
	Pathogen[sseF O84951] interacts with 1 human partners:{P19438}
	Pathogen[spiC P0CZ04] interacts with 2 human partners:{P01023;P19438}
	Pathogen[sseL Q8ZNG2] interacts with 1 human partners:{P19438}
	Pathogen[sipB Q56134] interacts with 1 human partners:{P19438}
	Pathogen[sopA Q8ZNR3] interacts with 1 human partners:{P19438}
	Pathogen[sipA P0CL52] interacts with 1 human partners:{P19438}
[Cluster 24]GO:0004464+F	molecular_function	[name] leukotriene-C4 synthase activity	[def] "Catalysis of the reaction
	Pathogen[slrP Q8ZQQ2] interacts with 1 human partners:{Q99735}
[Cluster 25]GO:0016929+F	molecular_function	[name] SUMO-specific protease activity	[def] "Catalysis of the hydrolysis of SUMO, a small ubiquitin-related modifier, from previously sumoylated substrates." [GOC
	Pathogen[sspH2 P0CE12] interacts with 1 human partners:{Q9GZR1}
	Pathogen[sopA E1WGZ9] interacts with 1 human partners:{Q9GZR1}
	Pathogen[slrP Q8ZQQ2] interacts with 3 human partners:{Q9P0U3;Q9HC62;Q9GZR1}
	Pathogen[sopA Q8ZNR3] interacts with 1 human partners:{Q9GZR1}
	Pathogen[sseJ Q9FD10] interacts with 1 human partners:{Q9GZR1}
[Cluster 26]GO:0050614+F	molecular_function	[name] delta24-sterol reductase activity	[def] "Catalysis of the reaction
	Pathogen[sseG O84952] interacts with 1 human partners:{Q15392}
	Pathogen[spvB P74846] interacts with 1 human partners:{Q15392}
	Pathogen[spvC P0A2M9] interacts with 1 human partners:{Q15392}
	Pathogen[sopE O52623] interacts with 1 human partners:{Q15392}
	Pathogen[sopB O30916] interacts with 1 human partners:{Q15392}
	Pathogen[sopA E1WGZ9] interacts with 1 human partners:{Q15392}
	Pathogen[slrP Q8ZQQ2] interacts with 1 human partners:{Q15392}
	Pathogen[sptP P74873] interacts with 1 human partners:{Q15392}
	Pathogen[sipA E1WAC6] interacts with 1 human partners:{Q15392}
	Pathogen[sseF O84951] interacts with 1 human partners:{Q15392}
	Pathogen[spiC P0CZ04] interacts with 1 human partners:{Q15392}
	Pathogen[sspH1 A4D0H6] interacts with 1 human partners:{Q15392}
	Pathogen[sipC E1WAC8] interacts with 1 human partners:{Q15392}
	Pathogen[sifA Q56061] interacts with 1 human partners:{Q15392}
	Pathogen[sipC P0CL47] interacts with 1 human partners:{Q15392}
	Pathogen[sseL Q8ZNG2] interacts with 1 human partners:{Q15392}
	Pathogen[sipB Q56134] interacts with 1 human partners:{Q15392}
	Pathogen[sopA Q8ZNR3] interacts with 1 human partners:{Q15392}
	Pathogen[sipA P0CL52] interacts with 1 human partners:{Q15392}
[Cluster 27]GO:0046538+F	molecular_function	[name] 2,3-bisphosphoglycerate-dependent phosphoglycerate mutase activity	[def] "Catalysis of the reaction
	Pathogen[spiC P0CZ04] interacts with 1 human partners:{P15259}
[Cluster 28]GO:0004407+F	molecular_function	[name] histone deacetylase activity	[def] "Catalysis of the reaction
	Pathogen[sseG O84952] interacts with 3 human partners:{Q9UBN7;P56524;Q13547}
	Pathogen[spvB P74846] interacts with 1 human partners:{Q13547}
	Pathogen[spvC P0A2M9] interacts with 2 human partners:{Q9UBN7;Q13547}
	Pathogen[sspH2 P0CE12] interacts with 1 human partners:{Q13547}
	Pathogen[sopE O52623] interacts with 1 human partners:{Q13547}
	Pathogen[sopA E1WGZ9] interacts with 4 human partners:{Q9UBN7;P56524;Q96EB6;Q13547}
	Pathogen[avrA E1WAB0] interacts with 2 human partners:{P56524;Q13547}
	Pathogen[slrP Q8ZQQ2] interacts with 6 human partners:{Q9UBN7;P56524;O15379;Q96EB6;Q969S8;Q13547}
	Pathogen[sipA E1WAC6] interacts with 3 human partners:{Q9UBN7;P56524;Q13547}
	Pathogen[sseF O84951] interacts with 3 human partners:{Q9UBN7;P56524;Q13547}
	Pathogen[spiC P0CZ04] interacts with 1 human partners:{P56524}
	Pathogen[sspH1 A4D0H6] interacts with 1 human partners:{Q9UBN7}
	Pathogen[sifA Q56061] interacts with 3 human partners:{Q9UBN7;P56524;Q13547}
	Pathogen[sseL Q8ZNG2] interacts with 2 human partners:{Q9UBN7;Q13547}
	Pathogen[sopA Q8ZNR3] interacts with 4 human partners:{Q9UBN7;P56524;Q96EB6;Q13547}
	Pathogen[sseJ Q9FD10] interacts with 6 human partners:{Q9UBN7;Q92769;P56524;O15379;Q969S8;Q13547}
	Pathogen[sseI Q8ZQ79] interacts with 3 human partners:{Q9UBN7;P56524;Q13547}
	Pathogen[sipA P0CL52] interacts with 3 human partners:{Q9UBN7;P56524;Q13547}
[Cluster 29]GO:0046904+F	molecular_function	[name] calcium oxalate binding	[def] "Interacting selectively and non-covalently with calcium oxalate, CaC2O4, a salt of oxalic acid. In animals, it may be excreted in urine or retained in the form of urinary calculi." [ISBN
	Pathogen[spvB P74846] interacts with 1 human partners:{P02760}
	Pathogen[sopE O52623] interacts with 1 human partners:{P02760}
	Pathogen[slrP Q8ZQQ2] interacts with 1 human partners:{P02760}
	Pathogen[spiC P0CZ04] interacts with 1 human partners:{P02760}
[Cluster 30]GO:0070324+F	molecular_function	[name] thyroid hormone binding	[def] "Interacting selectively and non-covalently with thyroxine (T4) or triiodothyronine (T3), tyrosine-based hormones produced by the thyroid gland." [GOC
	Pathogen[sseG O84952] interacts with 1 human partners:{P10827}
	Pathogen[spvC P0A2M9] interacts with 1 human partners:{P10827}
	Pathogen[sopE O52623] interacts with 1 human partners:{P10827}
	Pathogen[sopB O30916] interacts with 1 human partners:{P10827}
	Pathogen[sopA E1WGZ9] interacts with 1 human partners:{P10827}
	Pathogen[slrP Q8ZQQ2] interacts with 2 human partners:{P10827;P09668}
	Pathogen[sipA E1WAC6] interacts with 1 human partners:{P10827}
	Pathogen[sseF O84951] interacts with 1 human partners:{P10827}
	Pathogen[spiC P0CZ04] interacts with 2 human partners:{P10827;P09668}
	Pathogen[sifA Q56061] interacts with 1 human partners:{P10827}
	Pathogen[sseL Q8ZNG2] interacts with 1 human partners:{P10827}
	Pathogen[sopA Q8ZNR3] interacts with 1 human partners:{P10827}
	Pathogen[sipA P0CL52] interacts with 1 human partners:{P10827}
[Cluster 31]GO:0051434+F	molecular_function	[name] BH3 domain binding	[def] "Interacting selectively and non-covalently with the BH3 domain of a protein of the Bcl-2 family. The BH3 domain is a potent death domain and has an important role in protein-protein interactions and in cell death." [PMID
	Pathogen[sseG O84952] interacts with 3 human partners:{P10415;Q07817;Q07812}
	Pathogen[spvB P74846] interacts with 1 human partners:{Q07812}
	Pathogen[spvC P0A2M9] interacts with 3 human partners:{P10415;Q07817;Q07812}
	Pathogen[sspH2 P0CE12] interacts with 1 human partners:{Q07812}
	Pathogen[sopE O52623] interacts with 1 human partners:{Q07812}
	Pathogen[sopB O30916] interacts with 1 human partners:{Q07812}
	Pathogen[sopA E1WGZ9] interacts with 3 human partners:{P10415;Q07817;Q07812}
	Pathogen[avrA E1WAB0] interacts with 1 human partners:{Q07812}
	Pathogen[slrP Q8ZQQ2] interacts with 3 human partners:{P10415;Q07817;Q07812}
	Pathogen[sptP P74873] interacts with 2 human partners:{P10415;Q07812}
	Pathogen[sipA E1WAC6] interacts with 3 human partners:{P10415;Q07817;Q07812}
	Pathogen[sseF O84951] interacts with 3 human partners:{P10415;Q07817;Q07812}
	Pathogen[spiC P0CZ04] interacts with 1 human partners:{Q07812}
	Pathogen[pipB2 Q8ZMM8] interacts with 1 human partners:{Q07812}
	Pathogen[sspH1 A4D0H6] interacts with 3 human partners:{P10415;Q07817;Q07812}
	Pathogen[sipC E1WAC8] interacts with 3 human partners:{P10415;Q07817;Q07812}
	Pathogen[sifA Q56061] interacts with 3 human partners:{P10415;Q07817;Q07812}
	Pathogen[sipC P0CL47] interacts with 3 human partners:{P10415;Q07817;Q07812}
	Pathogen[sseL Q8ZNG2] interacts with 3 human partners:{P10415;Q07817;Q07812}
	Pathogen[sipB Q56134] interacts with 2 human partners:{Q07817;Q07812}
	Pathogen[sopA Q8ZNR3] interacts with 3 human partners:{P10415;Q07817;Q07812}
	Pathogen[sseJ Q9FD10] interacts with 1 human partners:{Q07812}
	Pathogen[sseI Q8ZQ79] interacts with 1 human partners:{Q07812}
	Pathogen[sipA P0CL52] interacts with 3 human partners:{P10415;Q07817;Q07812}
[Cluster 32]GO:0001605+F	molecular_function	[name] adrenomedullin receptor activity	[def] "Combining with adrenomedullin to initiate a change in cell activity." [GOC
	Pathogen[spiC P0CZ04] interacts with 1 human partners:{O15218}
[Cluster 33]GO:0008252+F	molecular_function	[name] nucleotidase activity	[def] "Catalysis of the reaction
	Pathogen[slrP Q8ZQQ2] interacts with 1 human partners:{Q8TCD5}
[Cluster 34]GO:0055100+F	molecular_function	[name] adiponectin binding	[def] "Interacting selectively and non-covalently with adiponectin, a protein hormone produced by adipose tissue that modulates a number of metabolic processes, including glucose regulation and fatty acid catabolism." [GOC
	Pathogen[slrP Q8ZQQ2] interacts with 1 human partners:{P55290}
[Cluster 35]GO:0044610+F	
	Pathogen[slrP Q8ZQQ2] interacts with 1 human partners:{O43808}
[Cluster 36]GO:0042910+F	molecular_function	[name] xenobiotic transporter activity	[def] "Enables the directed movement of a xenobiotic, a compound foreign to living organisms, into, out of or within a cell, or between cells." [GOC
	Pathogen[slrP Q8ZQQ2] interacts with 1 human partners:{P11166}
[Cluster 37]GO:0035241+F	molecular_function	[name] protein-arginine omega-N monomethyltransferase activity	[def] "Catalysis of the addition of a methyl group to either of the unmethylated terminal nitrogen atoms (also called omega nitrogen) in peptidyl-arginine to form an omega-N-G-monomethylated arginine residue." [PMID
	Pathogen[sopA E1WGZ9] interacts with 1 human partners:{Q9NR22}
	Pathogen[slrP Q8ZQQ2] interacts with 2 human partners:{Q9NR22;Q9NVM4}
	Pathogen[sopA Q8ZNR3] interacts with 1 human partners:{Q9NR22}
	Pathogen[sseJ Q9FD10] interacts with 1 human partners:{Q9NR22}
	Pathogen[sseI Q8ZQ79] interacts with 1 human partners:{Q9NR22}
[Cluster 38]GO:0052816+F	molecular_function	[name] long-chain acyl-CoA hydrolase activity	[def] "Catalysis of the reaction
	Pathogen[slrP Q8ZQQ2] interacts with 1 human partners:{Q14032}
	Pathogen[sifA Q56061] interacts with 1 human partners:{Q14032}
[Cluster 39]GO:0019865+F	molecular_function	[name] immunoglobulin binding	[def] "Interacting selectively and non-covalently with an immunoglobulin." [GOC
	Pathogen[sseG O84952] interacts with 1 human partners:{P04275}
	Pathogen[spvB P74846] interacts with 1 human partners:{P04275}
	Pathogen[spvC P0A2M9] interacts with 1 human partners:{P04275}
	Pathogen[sopA E1WGZ9] interacts with 1 human partners:{P04275}
	Pathogen[sipA E1WAC6] interacts with 1 human partners:{P04275}
	Pathogen[sseF O84951] interacts with 1 human partners:{P04275}
	Pathogen[spiC P0CZ04] interacts with 1 human partners:{P04275}
	Pathogen[sipC E1WAC8] interacts with 1 human partners:{P04275}
	Pathogen[sifA Q56061] interacts with 1 human partners:{P04275}
	Pathogen[sipC P0CL47] interacts with 1 human partners:{P04275}
	Pathogen[sopA Q8ZNR3] interacts with 1 human partners:{P04275}
	Pathogen[sipA P0CL52] interacts with 1 human partners:{P04275}
[Cluster 40]GO:0019206+F	molecular_function	[name] nucleoside kinase activity	[def] "Catalysis of the reaction
	Pathogen[sseG O84952] interacts with 2 human partners:{Q9HA47;Q16854}
	Pathogen[sopA E1WGZ9] interacts with 2 human partners:{Q9HA47;Q16854}
	Pathogen[slrP Q8ZQQ2] interacts with 2 human partners:{Q9Y6K8;Q16854}
	Pathogen[sipA E1WAC6] interacts with 2 human partners:{Q9HA47;Q16854}
	Pathogen[sseF O84951] interacts with 2 human partners:{Q9HA47;Q16854}
	Pathogen[spiC P0CZ04] interacts with 1 human partners:{Q9HA47}
	Pathogen[sifA Q56061] interacts with 2 human partners:{Q9Y6K8;Q16854}
	Pathogen[sopA Q8ZNR3] interacts with 2 human partners:{Q9HA47;Q16854}
	Pathogen[sipA P0CL52] interacts with 2 human partners:{Q9HA47;Q16854}
[Cluster 41]GO:0070290+F	molecular_function	[name] NAPE-specific phospholipase D activity	[def] "Catalysis of the release of N-acylethanolamine from N-acyl-phosphatidylethanolamine (NAPE) to generate N-acylethanolamine (NAE)." [GOC
	Pathogen[sseG O84952] interacts with 2 human partners:{O14939;Q13393}
	Pathogen[spvB P74846] interacts with 2 human partners:{O14939;Q13393}
	Pathogen[spvC P0A2M9] interacts with 2 human partners:{O14939;Q13393}
	Pathogen[sopE O52623] interacts with 2 human partners:{O14939;Q13393}
	Pathogen[sopE2 Q7CQD4] interacts with 1 human partners:{O14939}
	Pathogen[sopB O30916] interacts with 2 human partners:{O14939;Q13393}
	Pathogen[sopA E1WGZ9] interacts with 2 human partners:{O14939;Q13393}
	Pathogen[avrA E1WAB0] interacts with 2 human partners:{O14939;Q13393}
	Pathogen[slrP Q8ZQQ2] interacts with 2 human partners:{O14939;Q13393}
	Pathogen[sptP P74873] interacts with 2 human partners:{O14939;Q13393}
	Pathogen[sipA E1WAC6] interacts with 2 human partners:{O14939;Q13393}
	Pathogen[sseF O84951] interacts with 2 human partners:{O14939;Q13393}
	Pathogen[spiC P0CZ04] interacts with 2 human partners:{O14939;Q13393}
	Pathogen[pipB2 Q8ZMM8] interacts with 2 human partners:{O14939;Q13393}
	Pathogen[sspH1 A4D0H6] interacts with 2 human partners:{O14939;Q13393}
	Pathogen[sipC E1WAC8] interacts with 2 human partners:{O14939;Q13393}
	Pathogen[sifA Q56061] interacts with 2 human partners:{O14939;Q13393}
	Pathogen[sipC P0CL47] interacts with 2 human partners:{O14939;Q13393}
	Pathogen[sseL Q8ZNG2] interacts with 2 human partners:{O14939;Q13393}
	Pathogen[sipB Q56134] interacts with 2 human partners:{O14939;Q13393}
	Pathogen[sopA Q8ZNR3] interacts with 2 human partners:{O14939;Q13393}
	Pathogen[sseJ Q9FD10] interacts with 2 human partners:{O14939;Q13393}
	Pathogen[sseI Q8ZQ79] interacts with 2 human partners:{O14939;Q13393}
	Pathogen[sipA P0CL52] interacts with 2 human partners:{O14939;Q13393}
[Cluster 42]GO:0001872+F	molecular_function	[name] (1->3)-beta-D-glucan binding	[def] "Interacting selectively and non-covalently with (1->3)-beta-D-glucans." [PMID
	Pathogen[slrP Q8ZQQ2] interacts with 1 human partners:{Q9BXN2}
[Cluster 43]GO:0050211+F	molecular_function	[name] procollagen galactosyltransferase activity	[def] "Catalysis of the reaction
	Pathogen[slrP Q8ZQQ2] interacts with 2 human partners:{Q8IYK4;Q8NBJ5}
[Cluster 44]GO:0070644+F	molecular_function	[name] vitamin D response element binding	[def] "Interacting selectively and non-covalently with the vitamin D response element (VDRE), a short sequence with dyad symmetry found in the promoters of some of the cellular immediate-early genes, regulated by serum." [GOC
	Pathogen[slrP Q8ZQQ2] interacts with 1 human partners:{P15923}
	Pathogen[spiC P0CZ04] interacts with 1 human partners:{P19793}
[Cluster 45]GO:0004965+F	molecular_function	[name] GABA-B receptor activity	[def] "Combining with the amino acid gamma-aminobutyric acid (GABA, 4-aminobutyrate) to initiate a change in cell activity. GABA-B receptors are G-protein coupled receptors." [GOC
	Pathogen[slrP Q8ZQQ2] interacts with 1 human partners:{O75899}
[Cluster 46]GO:0070403+F	molecular_function	[name] NAD+ binding	[def] "Interacting selectively and non-covalently with the oxidized form, NAD, of nicotinamide adenine dinucleotide, a coenzyme involved in many redox and biosynthetic reactions." [GOC
	Pathogen[sseG O84952] interacts with 2 human partners:{Q9Y2S2;P00367}
	Pathogen[sspH2 P0CE12] interacts with 1 human partners:{P15428}
	Pathogen[sopE O52623] interacts with 1 human partners:{P15428}
	Pathogen[sopA E1WGZ9] interacts with 5 human partners:{Q96EB6;Q9Y2S2;P00367;Q9Y6E7;Q8N6T7}
	Pathogen[slrP Q8ZQQ2] interacts with 8 human partners:{Q96EB6;Q9NTG7;Q9Y2S2;Q9NXA8;Q8N6T7;P15428;Q8IXJ6;Q9NRC8}
	Pathogen[sipA E1WAC6] interacts with 2 human partners:{Q9Y2S2;P00367}
	Pathogen[sseF O84951] interacts with 2 human partners:{Q9Y2S2;P00367}
	Pathogen[spiC P0CZ04] interacts with 3 human partners:{Q9Y2S2;Q9Y6E7;Q8N6T7}
	Pathogen[sifA Q56061] interacts with 2 human partners:{Q9Y2S2;P15428}
	Pathogen[sopA Q8ZNR3] interacts with 5 human partners:{Q96EB6;Q9Y2S2;P00367;Q9Y6E7;Q8N6T7}
	Pathogen[sipA P0CL52] interacts with 2 human partners:{Q9Y2S2;P00367}
[Cluster 47]GO:0008080+F	molecular_function	[name] N-acetyltransferase activity	[def] "Catalysis of the transfer of an acetyl group to a nitrogen atom on the acceptor molecule." [GOC
	Pathogen[sseG O84952] interacts with 4 human partners:{Q16613;Q969G3;P21673;Q96EK6}
	Pathogen[spvB P74846] interacts with 3 human partners:{Q969G3;P21673;Q96EK6}
	Pathogen[spvC P0A2M9] interacts with 2 human partners:{P21673;Q96EK6}
	Pathogen[sopA E1WGZ9] interacts with 5 human partners:{Q16613;Q969G3;P21673;P41227;Q96EK6}
	Pathogen[slrP Q8ZQQ2] interacts with 8 human partners:{Q16613;Q9GZZ1;Q969G3;P21673;P41227;Q9BSU3;Q147X3;P61599}
	Pathogen[sipA E1WAC6] interacts with 4 human partners:{Q16613;Q969G3;P21673;Q96EK6}
	Pathogen[sseF O84951] interacts with 4 human partners:{Q16613;Q969G3;P21673;Q96EK6}
	Pathogen[spiC P0CZ04] interacts with 4 human partners:{Q16613;Q969G3;P21673;Q96EK6}
	Pathogen[pipB2 Q8ZMM8] interacts with 1 human partners:{P21673}
	Pathogen[sspH1 A4D0H6] interacts with 1 human partners:{P21673}
	Pathogen[sifA Q56061] interacts with 7 human partners:{Q16613;P21673;P41227;Q9BSU3;Q147X3;P61599;Q96EK6}
	Pathogen[sseL Q8ZNG2] interacts with 1 human partners:{P21673}
	Pathogen[sopA Q8ZNR3] interacts with 5 human partners:{Q16613;Q969G3;P21673;P41227;Q96EK6}
	Pathogen[sseJ Q9FD10] interacts with 1 human partners:{P21673}
	Pathogen[sseI Q8ZQ79] interacts with 1 human partners:{P21673}
	Pathogen[sipA P0CL52] interacts with 4 human partners:{Q16613;Q969G3;P21673;Q96EK6}
[Cluster 48]GO:0000309+F	molecular_function	[name] nicotinamide-nucleotide adenylyltransferase activity	[def] "Catalysis of the reaction
	Pathogen[spvB P74846] interacts with 1 human partners:{Q96T66}
	Pathogen[spiC P0CZ04] interacts with 1 human partners:{Q96T66}
	Pathogen[sifA Q56061] interacts with 1 human partners:{Q96T66}
[Cluster 49]GO:0004198+F	molecular_function	[name] calcium-dependent cysteine-type endopeptidase activity	[def] "Catalysis of the hydrolysis of nonterminal peptide bonds in a polypeptide chain by a mechanism using a cysteine residue at the enzyme active center, and requiring the presence of calcium." [GOC
	Pathogen[spvB P74846] interacts with 1 human partners:{Q9HC96}
	Pathogen[slrP Q8ZQQ2] interacts with 4 human partners:{Q9Y6Q1;P20807;P07384;Q9HC96}
	Pathogen[spiC P0CZ04] interacts with 1 human partners:{Q9HC96}
[Cluster 50]GO:0003896+F	molecular_function	[name] DNA primase activity	[def] "Catalysis of the synthesis of a short RNA primer on a DNA template, providing a free 3'-OH that can be extended by DNA-directed DNA polymerases. Catalyzed by a DNA-directed RNA polymerase that forms a complex with alpha DNA polymerase." [GOC
	Pathogen[spiC P0CZ04] interacts with 1 human partners:{Q96LW4}
[Cluster 51]GO:0004947+F	molecular_function	[name] bradykinin receptor activity	[def] "Combining with bradykinin to initiate a change in cell activity." [GOC
	Pathogen[sseG O84952] interacts with 1 human partners:{P30411}
	Pathogen[spvC P0A2M9] interacts with 1 human partners:{P30411}
	Pathogen[sopA E1WGZ9] interacts with 1 human partners:{P30411}
	Pathogen[sptP P74873] interacts with 1 human partners:{P30411}
	Pathogen[sipA E1WAC6] interacts with 1 human partners:{P30411}
	Pathogen[sseF O84951] interacts with 1 human partners:{P30411}
	Pathogen[spiC P0CZ04] interacts with 2 human partners:{P30411;P46663}
	Pathogen[sspH1 A4D0H6] interacts with 1 human partners:{P30411}
	Pathogen[sopA Q8ZNR3] interacts with 1 human partners:{P30411}
	Pathogen[sipA P0CL52] interacts with 1 human partners:{P30411}
[Cluster 52]GO:0033558+F	molecular_function	[name] protein deacetylase activity	[def] "Catalysis of the hydrolysis of an acetyl group or groups from a protein substrate." [GOC
	Pathogen[sseG O84952] interacts with 2 human partners:{P56524;Q13547}
	Pathogen[spvB P74846] interacts with 1 human partners:{Q13547}
	Pathogen[spvC P0A2M9] interacts with 1 human partners:{Q13547}
	Pathogen[sspH2 P0CE12] interacts with 1 human partners:{Q13547}
	Pathogen[sopE O52623] interacts with 1 human partners:{Q13547}
	Pathogen[sopA E1WGZ9] interacts with 3 human partners:{P56524;Q96EB6;Q13547}
	Pathogen[avrA E1WAB0] interacts with 2 human partners:{P56524;Q13547}
	Pathogen[slrP Q8ZQQ2] interacts with 6 human partners:{P56524;O15379;Q96EB6;Q969S8;Q8IXJ6;Q13547}
	Pathogen[sipA E1WAC6] interacts with 2 human partners:{P56524;Q13547}
	Pathogen[sseF O84951] interacts with 2 human partners:{P56524;Q13547}
	Pathogen[spiC P0CZ04] interacts with 1 human partners:{P56524}
	Pathogen[sifA Q56061] interacts with 2 human partners:{P56524;Q13547}
	Pathogen[sseL Q8ZNG2] interacts with 1 human partners:{Q13547}
	Pathogen[sopA Q8ZNR3] interacts with 3 human partners:{P56524;Q96EB6;Q13547}
	Pathogen[sseJ Q9FD10] interacts with 5 human partners:{Q92769;P56524;O15379;Q969S8;Q13547}
	Pathogen[sseI Q8ZQ79] interacts with 2 human partners:{P56524;Q13547}
	Pathogen[sipA P0CL52] interacts with 2 human partners:{P56524;Q13547}
[Cluster 53]GO:0005220+F	molecular_function	[name] inositol 1,4,5-trisphosphate-sensitive calcium-release channel activity	[def] "Catalysis of the transmembrane transfer of a calcium ion by a channel that opens when inositol 1,4,5-trisphosphate (IP3) has been bound by the channel complex or one of its constituent parts." [GOC
	Pathogen[sseG O84952] interacts with 1 human partners:{O43739}
	Pathogen[spvB P74846] interacts with 1 human partners:{O43739}
	Pathogen[spvC P0A2M9] interacts with 1 human partners:{O43739}
	Pathogen[sspH2 P0CE12] interacts with 1 human partners:{O43739}
	Pathogen[sopE O52623] interacts with 1 human partners:{O43739}
	Pathogen[sopE2 Q7CQD4] interacts with 1 human partners:{O43739}
	Pathogen[sopB O30916] interacts with 1 human partners:{O43739}
	Pathogen[sopA E1WGZ9] interacts with 1 human partners:{O43739}
	Pathogen[avrA E1WAB0] interacts with 1 human partners:{O43739}
	Pathogen[slrP Q8ZQQ2] interacts with 1 human partners:{O43739}
	Pathogen[sipA E1WAC6] interacts with 1 human partners:{O43739}
	Pathogen[sseF O84951] interacts with 1 human partners:{O43739}
	Pathogen[spiC P0CZ04] interacts with 1 human partners:{O43739}
	Pathogen[pipB2 Q8ZMM8] interacts with 1 human partners:{O43739}
	Pathogen[sspH1 A4D0H6] interacts with 1 human partners:{O43739}
	Pathogen[sipC E1WAC8] interacts with 1 human partners:{O43739}
	Pathogen[sifA Q56061] interacts with 1 human partners:{O43739}
	Pathogen[sipC P0CL47] interacts with 1 human partners:{O43739}
	Pathogen[sseL Q8ZNG2] interacts with 1 human partners:{O43739}
	Pathogen[sipB Q56134] interacts with 1 human partners:{O43739}
	Pathogen[sopA Q8ZNR3] interacts with 1 human partners:{O43739}
	Pathogen[sseJ Q9FD10] interacts with 1 human partners:{O43739}
	Pathogen[sseI Q8ZQ79] interacts with 1 human partners:{O43739}
	Pathogen[sipA P0CL52] interacts with 1 human partners:{O43739}
[Cluster 54]GO:0003844+F	molecular_function	[name] 1,4-alpha-glucan branching enzyme activity	[def] "Catalysis of the transfer of a segment of a (1->4)-alpha-D-glucan chain to a primary hydroxyl group in a similar glucan chain." [EC
	Pathogen[spiC P0CZ04] interacts with 1 human partners:{Q04446}
[Cluster 55]GO:0031686+F	molecular_function	[name] A1 adenosine receptor binding	[def] "Interacting selectively and non-covalently with an A1 adenosine receptor." [GOC
	Pathogen[sseG O84952] interacts with 1 human partners:{P41231}
	Pathogen[spvC P0A2M9] interacts with 1 human partners:{P41231}
	Pathogen[sopA E1WGZ9] interacts with 1 human partners:{P41231}
	Pathogen[sipA E1WAC6] interacts with 1 human partners:{P41231}
	Pathogen[sseF O84951] interacts with 1 human partners:{P41231}
	Pathogen[spiC P0CZ04] interacts with 2 human partners:{P47900;P41231}
	Pathogen[sopA Q8ZNR3] interacts with 1 human partners:{P41231}
	Pathogen[sipA P0CL52] interacts with 1 human partners:{P41231}
[Cluster 56]GO:0047115+F	molecular_function	[name] trans-1,2-dihydrobenzene-1,2-diol dehydrogenase activity	[def] "Catalysis of the reaction
	Pathogen[sopE O52623] interacts with 1 human partners:{Q04828}
	Pathogen[slrP Q8ZQQ2] interacts with 3 human partners:{P42330;P52895;Q04828}
	Pathogen[sifA Q56061] interacts with 1 human partners:{Q04828}
[Cluster 57]GO:0035410+F	molecular_function	[name] dihydrotestosterone 17-beta-dehydrogenase activity	[def] "Catalysis of the reaction
	Pathogen[slrP Q8ZQQ2] interacts with 1 human partners:{P42330}
[Cluster 58]GO:0004532+F	molecular_function	[name] exoribonuclease activity	[def] "Catalysis of the sequential cleavage of mononucleotides from a free 5' or 3' terminus of an RNA molecule." [GOC
	Pathogen[sseG O84952] interacts with 8 human partners:{Q9NQT4;Q9Y3B2;Q5RKV6;Q9NQT5;Q06265;Q9NPD3;Q96B26;Q13868}
	Pathogen[sopA E1WGZ9] interacts with 8 human partners:{Q9NQT4;Q9Y3B2;Q5RKV6;Q9NQT5;Q06265;Q9NPD3;Q96B26;Q13868}
	Pathogen[slrP Q8ZQQ2] interacts with 8 human partners:{Q9NQT4;Q9Y3B2;Q5RKV6;Q9NQT5;Q06265;Q9NPD3;Q96B26;Q13868}
	Pathogen[sipA E1WAC6] interacts with 8 human partners:{Q9NQT4;Q9Y3B2;Q5RKV6;Q9NQT5;Q06265;Q9NPD3;Q96B26;Q13868}
	Pathogen[sseF O84951] interacts with 8 human partners:{Q9NQT4;Q9Y3B2;Q5RKV6;Q9NQT5;Q06265;Q9NPD3;Q96B26;Q13868}
	Pathogen[spiC P0CZ04] interacts with 6 human partners:{Q9Y3B2;Q5RKV6;Q06265;Q9NPD3;Q96B26;Q13868}
	Pathogen[pipB2 Q8ZMM8] interacts with 1 human partners:{Q13868}
	Pathogen[sifA Q56061] interacts with 1 human partners:{Q13868}
	Pathogen[sopA Q8ZNR3] interacts with 8 human partners:{Q9NQT4;Q9Y3B2;Q5RKV6;Q9NQT5;Q06265;Q9NPD3;Q96B26;Q13868}
	Pathogen[sipA P0CL52] interacts with 8 human partners:{Q9NQT4;Q9Y3B2;Q5RKV6;Q9NQT5;Q06265;Q9NPD3;Q96B26;Q13868}
[Cluster 59]GO:0004056+F	molecular_function	[name] argininosuccinate lyase activity	[def] "Catalysis of the reaction
	Pathogen[sseG O84952] interacts with 1 human partners:{P04424}
	Pathogen[spvB P74846] interacts with 1 human partners:{P04424}
	Pathogen[spvC P0A2M9] interacts with 1 human partners:{P04424}
	Pathogen[sopB O30916] interacts with 1 human partners:{P04424}
	Pathogen[sopA E1WGZ9] interacts with 1 human partners:{P04424}
	Pathogen[slrP Q8ZQQ2] interacts with 1 human partners:{P04424}
	Pathogen[sipA E1WAC6] interacts with 1 human partners:{P04424}
	Pathogen[sseF O84951] interacts with 1 human partners:{P04424}
	Pathogen[spiC P0CZ04] interacts with 1 human partners:{P04424}
	Pathogen[sspH1 A4D0H6] interacts with 1 human partners:{P04424}
	Pathogen[sifA Q56061] interacts with 1 human partners:{P04424}
	Pathogen[sopA Q8ZNR3] interacts with 1 human partners:{P04424}
	Pathogen[sipA P0CL52] interacts with 1 human partners:{P04424}
[Cluster 60]GO:0001972+F	molecular_function	[name] retinoic acid binding	[def] "Interacting selectively and non-covalently with retinoic acid, 3,7-dimethyl-9-(2,6,-trimethyl-1-cyclohexen-1-yl)-2,4,6,8-nonatetraenoic acid." [GOC
	Pathogen[slrP Q8ZQQ2] interacts with 2 human partners:{P10276;P05154}
	Pathogen[spiC P0CZ04] interacts with 1 human partners:{P05154}
[Cluster 61]GO:0036004+F	molecular_function	[name] GAF domain binding	[def] "Interacting selectively and non-covalently with the GAF domain of a protein." [GOC
	Pathogen[sseG O84952] interacts with 1 human partners:{O00170}
	Pathogen[spvB P74846] interacts with 1 human partners:{O00170}
	Pathogen[spvC P0A2M9] interacts with 1 human partners:{O00170}
	Pathogen[sopE O52623] interacts with 1 human partners:{O00170}
	Pathogen[sopE2 Q7CQD4] interacts with 1 human partners:{O00170}
	Pathogen[sopB O30916] interacts with 1 human partners:{O00170}
	Pathogen[sopA E1WGZ9] interacts with 1 human partners:{O00170}
	Pathogen[avrA E1WAB0] interacts with 1 human partners:{O00170}
	Pathogen[slrP Q8ZQQ2] interacts with 1 human partners:{O00170}
	Pathogen[sptP P74873] interacts with 1 human partners:{O00170}
	Pathogen[sipA E1WAC6] interacts with 1 human partners:{O00170}
	Pathogen[sseF O84951] interacts with 1 human partners:{O00170}
	Pathogen[spiC P0CZ04] interacts with 1 human partners:{O00170}
	Pathogen[pipB2 Q8ZMM8] interacts with 1 human partners:{O00170}
	Pathogen[sspH1 A4D0H6] interacts with 1 human partners:{O00170}
	Pathogen[sipC E1WAC8] interacts with 1 human partners:{O00170}
	Pathogen[sifA Q56061] interacts with 1 human partners:{O00170}
	Pathogen[sipC P0CL47] interacts with 1 human partners:{O00170}
	Pathogen[sseL Q8ZNG2] interacts with 1 human partners:{O00170}
	Pathogen[sipB Q56134] interacts with 1 human partners:{O00170}
	Pathogen[sopA Q8ZNR3] interacts with 1 human partners:{O00170}
	Pathogen[sseJ Q9FD10] interacts with 1 human partners:{O00170}
	Pathogen[sseI Q8ZQ79] interacts with 1 human partners:{O00170}
	Pathogen[sipA P0CL52] interacts with 1 human partners:{O00170}
[Cluster 62]GO:0030617+F	molecular_function	[name] transforming growth factor beta receptor, inhibitory cytoplasmic mediator activity	[def] "A TGF-beta cytoplasmic mediator that inhibits the signaling function of common-partner and pathway-specific mediators." [PMID
	Pathogen[slrP Q8ZQQ2] interacts with 2 human partners:{O15105;O43541}
[Cluster 63]GO:0008318+F	molecular_function	[name] protein prenyltransferase activity	[def] "Catalysis of the covalent addition of an isoprenoid group such as a farnesyl or geranylgeranyl group via thioether linkages to a cysteine residue in a protein." [GOC
	Pathogen[sseG O84952] interacts with 1 human partners:{P49354}
	Pathogen[spvB P74846] interacts with 1 human partners:{P49354}
	Pathogen[spvC P0A2M9] interacts with 1 human partners:{P49354}
	Pathogen[sspH2 P0CE12] interacts with 1 human partners:{P49354}
	Pathogen[sopE O52623] interacts with 1 human partners:{P49354}
	Pathogen[sopE2 Q7CQD4] interacts with 1 human partners:{P49354}
	Pathogen[sopB O30916] interacts with 1 human partners:{P49354}
	Pathogen[sopA E1WGZ9] interacts with 1 human partners:{P49354}
	Pathogen[slrP Q8ZQQ2] interacts with 1 human partners:{P49354}
	Pathogen[sptP P74873] interacts with 1 human partners:{P49354}
	Pathogen[sipA E1WAC6] interacts with 1 human partners:{P49354}
	Pathogen[sseF O84951] interacts with 1 human partners:{P49354}
	Pathogen[spiC P0CZ04] interacts with 1 human partners:{P49354}
	Pathogen[pipB2 Q8ZMM8] interacts with 1 human partners:{P49354}
	Pathogen[sspH1 A4D0H6] interacts with 1 human partners:{P49354}
	Pathogen[sipC E1WAC8] interacts with 1 human partners:{P49354}
	Pathogen[sifA Q56061] interacts with 1 human partners:{P49354}
	Pathogen[sipC P0CL47] interacts with 1 human partners:{P49354}
	Pathogen[sseL Q8ZNG2] interacts with 1 human partners:{P49354}
	Pathogen[sopA Q8ZNR3] interacts with 1 human partners:{P49354}
	Pathogen[sseJ Q9FD10] interacts with 1 human partners:{P49354}
	Pathogen[sseI Q8ZQ79] interacts with 1 human partners:{P49354}
	Pathogen[sipA P0CL52] interacts with 1 human partners:{P49354}
[Cluster 64]GO:0004985+F	molecular_function	[name] opioid receptor activity	[def] "Combining with an opioid (any narcotic derived from or resembling opium), and transmitting the signal across the membrane by activating an associated G-protein." [CHEBI
	Pathogen[sseG O84952] interacts with 4 human partners:{P48146;P41143;P35372;P48145}
	Pathogen[spvC P0A2M9] interacts with 4 human partners:{P48146;P41143;P35372;P48145}
	Pathogen[sopA E1WGZ9] interacts with 4 human partners:{P48146;P41143;P35372;P48145}
	Pathogen[slrP Q8ZQQ2] interacts with 3 human partners:{P41143;P35372;Q14982}
	Pathogen[sptP P74873] interacts with 4 human partners:{P48146;P41143;P35372;P48145}
	Pathogen[sipA E1WAC6] interacts with 4 human partners:{P48146;P41143;P35372;P48145}
	Pathogen[sseF O84951] interacts with 4 human partners:{P48146;P41143;P35372;P48145}
	Pathogen[spiC P0CZ04] interacts with 5 human partners:{P48146;P41143;P35372;P41145;P48145}
	Pathogen[sspH1 A4D0H6] interacts with 4 human partners:{P48146;P41143;P35372;P48145}
	Pathogen[sopA Q8ZNR3] interacts with 4 human partners:{P48146;P41143;P35372;P48145}
	Pathogen[sipA P0CL52] interacts with 4 human partners:{P48146;P41143;P35372;P48145}
[Cluster 65]GO:0004979+F	molecular_function	[name] beta-endorphin receptor activity	[def] "Combining with beta-endorphin, and transmitting the signal across the membrane by activating an associated G-protein. Beta-endorphin is a peptide, 31 amino acids long, resulting from processing of the precursor proopiomelanocortin (POMC)." [GOC
	Pathogen[sseG O84952] interacts with 1 human partners:{P35372}
	Pathogen[spvC P0A2M9] interacts with 1 human partners:{P35372}
	Pathogen[sopA E1WGZ9] interacts with 1 human partners:{P35372}
	Pathogen[slrP Q8ZQQ2] interacts with 1 human partners:{P35372}
	Pathogen[sptP P74873] interacts with 1 human partners:{P35372}
	Pathogen[sipA E1WAC6] interacts with 1 human partners:{P35372}
	Pathogen[sseF O84951] interacts with 1 human partners:{P35372}
	Pathogen[spiC P0CZ04] interacts with 1 human partners:{P35372}
	Pathogen[sspH1 A4D0H6] interacts with 1 human partners:{P35372}
	Pathogen[sopA Q8ZNR3] interacts with 1 human partners:{P35372}
	Pathogen[sipA P0CL52] interacts with 1 human partners:{P35372}
[Cluster 66]GO:0031768+F	molecular_function	[name] ghrelin receptor binding	[def] "Interacting selectively and non-covalently with a ghrelin receptor." [GOC
	Pathogen[slrP Q8ZQQ2] interacts with 1 human partners:{Q9UBU3}
[Cluster 67]GO:0070410+F	molecular_function	[name] co-SMAD binding	[def] "Interacting selectively and non-covalently with a common mediator SMAD signaling protein." [GOC
	Pathogen[sseG O84952] interacts with 2 human partners:{Q99966;Q93008}
	Pathogen[spvB P74846] interacts with 2 human partners:{O75593;Q93008}
	Pathogen[spvC P0A2M9] interacts with 2 human partners:{Q99966;Q93008}
	Pathogen[sspH2 P0CE12] interacts with 3 human partners:{Q99966;P26367;Q93008}
	Pathogen[sopE O52623] interacts with 1 human partners:{Q93008}
	Pathogen[sopA E1WGZ9] interacts with 3 human partners:{Q99966;P26367;Q93008}
	Pathogen[avrA E1WAB0] interacts with 1 human partners:{Q93008}
	Pathogen[slrP Q8ZQQ2] interacts with 9 human partners:{Q99966;Q9UPN9;P84022;Q15797;Q15796;O43541;P26367;Q93008;O00507}
	Pathogen[sptP P74873] interacts with 2 human partners:{Q99966;Q93008}
	Pathogen[sipA E1WAC6] interacts with 2 human partners:{Q99966;Q93008}
	Pathogen[sseF O84951] interacts with 2 human partners:{Q99966;Q93008}
	Pathogen[spiC P0CZ04] interacts with 3 human partners:{Q99966;O75593;Q93008}
	Pathogen[sspH1 A4D0H6] interacts with 2 human partners:{Q99966;Q93008}
	Pathogen[sipC E1WAC8] interacts with 1 human partners:{Q93008}
	Pathogen[sifA Q56061] interacts with 1 human partners:{Q93008}
	Pathogen[sipC P0CL47] interacts with 1 human partners:{Q93008}
	Pathogen[sseL Q8ZNG2] interacts with 1 human partners:{Q93008}
	Pathogen[sopA Q8ZNR3] interacts with 3 human partners:{Q99966;P26367;Q93008}
	Pathogen[sseJ Q9FD10] interacts with 2 human partners:{P26367;Q93008}
	Pathogen[sseI Q8ZQ79] interacts with 1 human partners:{Q93008}
	Pathogen[sipA P0CL52] interacts with 2 human partners:{Q99966;Q93008}
[Cluster 68]GO:0047042+F	molecular_function	[name] androsterone dehydrogenase (B-specific) activity	[def] "Catalysis of the reaction
	Pathogen[sseG O84952] interacts with 1 human partners:{P17516}
	Pathogen[spvC P0A2M9] interacts with 1 human partners:{P17516}
	Pathogen[sspH2 P0CE12] interacts with 1 human partners:{P17516}
	Pathogen[sopE O52623] interacts with 2 human partners:{Q04828;P17516}
	Pathogen[sopA E1WGZ9] interacts with 1 human partners:{P17516}
	Pathogen[avrA E1WAB0] interacts with 1 human partners:{P17516}
	Pathogen[slrP Q8ZQQ2] interacts with 2 human partners:{Q04828;P17516}
	Pathogen[sptP P74873] interacts with 1 human partners:{P17516}
	Pathogen[sipA E1WAC6] interacts with 1 human partners:{P17516}
	Pathogen[sseF O84951] interacts with 1 human partners:{P17516}
	Pathogen[spiC P0CZ04] interacts with 1 human partners:{P17516}
	Pathogen[sspH1 A4D0H6] interacts with 1 human partners:{P17516}
	Pathogen[sipC E1WAC8] interacts with 1 human partners:{P17516}
	Pathogen[sifA Q56061] interacts with 2 human partners:{Q04828;P17516}
	Pathogen[sipC P0CL47] interacts with 1 human partners:{P17516}
	Pathogen[sseL Q8ZNG2] interacts with 1 human partners:{P17516}
	Pathogen[sipB Q56134] interacts with 1 human partners:{P17516}
	Pathogen[sopA Q8ZNR3] interacts with 1 human partners:{P17516}
	Pathogen[sseJ Q9FD10] interacts with 1 human partners:{P17516}
	Pathogen[sseI Q8ZQ79] interacts with 1 human partners:{P17516}
	Pathogen[sipA P0CL52] interacts with 1 human partners:{P17516}
[Cluster 69]GO:0034711+F	molecular_function	[name] inhibin binding	[def] "Interacting selectively and non-covalently with an inhibin monomer, any of the polypeptides that combine to form activin and inhibin dimers." [GOC
	Pathogen[sseG O84952] interacts with 1 human partners:{P36896}
	Pathogen[spvB P74846] interacts with 2 human partners:{Q8N6C5;P36896}
	Pathogen[spvC P0A2M9] interacts with 1 human partners:{P36896}
	Pathogen[sopE O52623] interacts with 1 human partners:{P36896}
	Pathogen[sopB O30916] interacts with 1 human partners:{P36896}
	Pathogen[sopA E1WGZ9] interacts with 1 human partners:{P36896}
	Pathogen[avrA E1WAB0] interacts with 1 human partners:{P36896}
	Pathogen[slrP Q8ZQQ2] interacts with 2 human partners:{Q8N6C5;P36896}
	Pathogen[sipA E1WAC6] interacts with 1 human partners:{P36896}
	Pathogen[sseF O84951] interacts with 1 human partners:{P36896}
	Pathogen[spiC P0CZ04] interacts with 2 human partners:{Q8N6C5;P36896}
	Pathogen[pipB2 Q8ZMM8] interacts with 1 human partners:{P36896}
	Pathogen[sspH1 A4D0H6] interacts with 1 human partners:{P36896}
	Pathogen[sipC E1WAC8] interacts with 1 human partners:{P36896}
	Pathogen[sifA Q56061] interacts with 1 human partners:{P36896}
	Pathogen[sipC P0CL47] interacts with 1 human partners:{P36896}
	Pathogen[sseL Q8ZNG2] interacts with 1 human partners:{P36896}
	Pathogen[sopA Q8ZNR3] interacts with 1 human partners:{P36896}
	Pathogen[sseJ Q9FD10] interacts with 1 human partners:{P36896}
	Pathogen[sseI Q8ZQ79] interacts with 1 human partners:{P36896}
	Pathogen[sipA P0CL52] interacts with 1 human partners:{P36896}
[Cluster 70]GO:0038046+F	molecular_function	[name] enkephalin receptor activity	[def] "Combining with an enkephalin, and transmitting the signal across the membrane by activating an associated G-protein. A enkephalin is a pentapeptide (Tyr-Gly-Gly-Phe-Met or Tyr-Gly-Gly-Phe-Leu) involved in regulating nociception in the body." [GOC
	Pathogen[sseG O84952] interacts with 1 human partners:{P41143}
	Pathogen[spvC P0A2M9] interacts with 1 human partners:{P41143}
	Pathogen[sopA E1WGZ9] interacts with 1 human partners:{P41143}
	Pathogen[slrP Q8ZQQ2] interacts with 1 human partners:{P41143}
	Pathogen[sptP P74873] interacts with 1 human partners:{P41143}
	Pathogen[sipA E1WAC6] interacts with 1 human partners:{P41143}
	Pathogen[sseF O84951] interacts with 1 human partners:{P41143}
	Pathogen[spiC P0CZ04] interacts with 1 human partners:{P41143}
	Pathogen[sspH1 A4D0H6] interacts with 1 human partners:{P41143}
	Pathogen[sopA Q8ZNR3] interacts with 1 human partners:{P41143}
	Pathogen[sipA P0CL52] interacts with 1 human partners:{P41143}
[Cluster 71]GO:0045029+F	molecular_function	[name] UDP-activated nucleotide receptor activity	[def] "Combining with a nucleotide and transmitting the signal to a heterotrimeric G-protein complex to initiate a change in cell activity, activated by UDP." [GOC
	Pathogen[spiC P0CZ04] interacts with 2 human partners:{Q15391;Q15077}
[Cluster 72]GO:0035731+F	molecular_function	[name] dinitrosyl-iron complex binding	[def] "Interacting selectively and non-covalently with a dinitrosyl-iron complex. Nitric oxide (NO) is stored as dinitrosyl-iron complexes, which form spontaneously from Glutathione (GSH), S-nitrosoglutathione, and trace amounts of ferrous ions." [GOC
	Pathogen[sseG O84952] interacts with 1 human partners:{P09211}
	Pathogen[spvB P74846] interacts with 1 human partners:{P09211}
	Pathogen[spvC P0A2M9] interacts with 1 human partners:{P09211}
	Pathogen[sopA E1WGZ9] interacts with 1 human partners:{P09211}
	Pathogen[avrA E1WAB0] interacts with 1 human partners:{P09211}
	Pathogen[slrP Q8ZQQ2] interacts with 1 human partners:{P09211}
	Pathogen[sipA E1WAC6] interacts with 1 human partners:{P09211}
	Pathogen[sseF O84951] interacts with 1 human partners:{P09211}
	Pathogen[spiC P0CZ04] interacts with 1 human partners:{P09211}
	Pathogen[pipB2 Q8ZMM8] interacts with 1 human partners:{P09211}
	Pathogen[sifA Q56061] interacts with 1 human partners:{P09211}
	Pathogen[sseL Q8ZNG2] interacts with 1 human partners:{P09211}
	Pathogen[sopA Q8ZNR3] interacts with 1 human partners:{P09211}
	Pathogen[sseJ Q9FD10] interacts with 1 human partners:{P09211}
	Pathogen[sseI Q8ZQ79] interacts with 1 human partners:{P09211}
	Pathogen[sipA P0CL52] interacts with 1 human partners:{P09211}
[Cluster 73]GO:0035257+F	molecular_function	[name] nuclear hormone receptor binding	[def] "Interacting selectively and non-covalently with a nuclear hormone receptor, a ligand-dependent receptor found in the nucleus of the cell." [GOC
	Pathogen[sseG O84952] interacts with 3 human partners:{Q9Y6Q9;Q15596;P35222}
	Pathogen[spvB P74846] interacts with 1 human partners:{P35222}
	Pathogen[spvC P0A2M9] interacts with 2 human partners:{Q15596;P35222}
	Pathogen[sspH2 P0CE12] interacts with 1 human partners:{P35222}
	Pathogen[sopE O52623] interacts with 1 human partners:{P35222}
	Pathogen[sopE2 Q7CQD4] interacts with 1 human partners:{P35222}
	Pathogen[sopB O30916] interacts with 1 human partners:{P35222}
	Pathogen[sopA E1WGZ9] interacts with 3 human partners:{Q9Y6Q9;Q15596;P35222}
	Pathogen[slrP Q8ZQQ2] interacts with 4 human partners:{Q6STE5;O95359;Q15596;P35222}
	Pathogen[sptP P74873] interacts with 1 human partners:{P35222}
	Pathogen[sipA E1WAC6] interacts with 3 human partners:{Q9Y6Q9;Q15596;P35222}
	Pathogen[sseF O84951] interacts with 3 human partners:{Q9Y6Q9;Q15596;P35222}
	Pathogen[spiC P0CZ04] interacts with 4 human partners:{Q9Y6Q9;Q15788;Q15596;P35222}
	Pathogen[pipB2 Q8ZMM8] interacts with 1 human partners:{P35222}
	Pathogen[sspH1 A4D0H6] interacts with 1 human partners:{P35222}
	Pathogen[sipC E1WAC8] interacts with 1 human partners:{P35222}
	Pathogen[sifA Q56061] interacts with 3 human partners:{Q9Y6Q9;Q15596;P35222}
	Pathogen[sipC P0CL47] interacts with 1 human partners:{P35222}
	Pathogen[sseL Q8ZNG2] interacts with 3 human partners:{Q9Y6Q9;Q15596;P35222}
	Pathogen[sipB Q56134] interacts with 1 human partners:{P35222}
	Pathogen[sopA Q8ZNR3] interacts with 3 human partners:{Q9Y6Q9;Q15596;P35222}
	Pathogen[sseJ Q9FD10] interacts with 1 human partners:{P35222}
	Pathogen[sseI Q8ZQ79] interacts with 1 human partners:{P35222}
	Pathogen[sipA P0CL52] interacts with 3 human partners:{Q9Y6Q9;Q15596;P35222}
[Cluster 74]GO:0033754+F	molecular_function	[name] indoleamine 2,3-dioxygenase activity	[def] "Catalysis of the reaction
	Pathogen[slrP Q8ZQQ2] interacts with 2 human partners:{P14902;Q6ZQW0}
	Pathogen[sifA Q56061] interacts with 2 human partners:{P14902;Q6ZQW0}
[Cluster 75]GO:0032129+F	molecular_function	[name] histone deacetylase activity (H3-K9 specific)	[def] "Catalysis of the reaction
	Pathogen[sseG O84952] interacts with 3 human partners:{Q9UBN7;P56524;Q13547}
	Pathogen[spvB P74846] interacts with 1 human partners:{Q13547}
	Pathogen[spvC P0A2M9] interacts with 2 human partners:{Q9UBN7;Q13547}
	Pathogen[sspH2 P0CE12] interacts with 1 human partners:{Q13547}
	Pathogen[sopE O52623] interacts with 1 human partners:{Q13547}
	Pathogen[sopA E1WGZ9] interacts with 3 human partners:{Q9UBN7;P56524;Q13547}
	Pathogen[avrA E1WAB0] interacts with 2 human partners:{P56524;Q13547}
	Pathogen[slrP Q8ZQQ2] interacts with 5 human partners:{Q9UBN7;P56524;O15379;Q969S8;Q13547}
	Pathogen[sipA E1WAC6] interacts with 3 human partners:{Q9UBN7;P56524;Q13547}
	Pathogen[sseF O84951] interacts with 3 human partners:{Q9UBN7;P56524;Q13547}
	Pathogen[spiC P0CZ04] interacts with 1 human partners:{P56524}
	Pathogen[sspH1 A4D0H6] interacts with 1 human partners:{Q9UBN7}
	Pathogen[sifA Q56061] interacts with 3 human partners:{Q9UBN7;P56524;Q13547}
	Pathogen[sseL Q8ZNG2] interacts with 2 human partners:{Q9UBN7;Q13547}
	Pathogen[sopA Q8ZNR3] interacts with 3 human partners:{Q9UBN7;P56524;Q13547}
	Pathogen[sseJ Q9FD10] interacts with 6 human partners:{Q9UBN7;Q92769;P56524;O15379;Q969S8;Q13547}
	Pathogen[sseI Q8ZQ79] interacts with 3 human partners:{Q9UBN7;P56524;Q13547}
	Pathogen[sipA P0CL52] interacts with 3 human partners:{Q9UBN7;P56524;Q13547}
[Cluster 76]GO:0002161+F	molecular_function	[name] aminoacyl-tRNA editing activity	[def] "The hydrolysis of an incorrectly aminoacylated tRNA." [GOC
	Pathogen[sseG O84952] interacts with 3 human partners:{Q9P2J5;P26640;P41252}
	Pathogen[spvB P74846] interacts with 3 human partners:{Q9P2J5;P26640;P41252}
	Pathogen[spvC P0A2M9] interacts with 2 human partners:{Q9P2J5;P41252}
	Pathogen[sspH2 P0CE12] interacts with 2 human partners:{Q9P2J5;P41252}
	Pathogen[sopE2 Q7CQD4] interacts with 2 human partners:{Q9P2J5;P41252}
	Pathogen[sopB O30916] interacts with 2 human partners:{Q9P2J5;P41252}
	Pathogen[sopA E1WGZ9] interacts with 3 human partners:{Q9P2J5;P26640;P41252}
	Pathogen[avrA E1WAB0] interacts with 1 human partners:{P41252}
	Pathogen[slrP Q8ZQQ2] interacts with 3 human partners:{Q9P2J5;P26640;P41252}
	Pathogen[sipA E1WAC6] interacts with 3 human partners:{Q9P2J5;P26640;P41252}
	Pathogen[sseF O84951] interacts with 3 human partners:{Q9P2J5;P26640;P41252}
	Pathogen[spiC P0CZ04] interacts with 3 human partners:{Q9P2J5;P26640;P41252}
	Pathogen[pipB2 Q8ZMM8] interacts with 2 human partners:{Q9P2J5;P41252}
	Pathogen[sspH1 A4D0H6] interacts with 3 human partners:{Q9P2J5;P26640;P41252}
	Pathogen[sipC E1WAC8] interacts with 1 human partners:{P41252}
	Pathogen[sifA Q56061] interacts with 4 human partners:{Q9P2J5;Q5ST30;P26640;P41252}
	Pathogen[sipC P0CL47] interacts with 1 human partners:{P41252}
	Pathogen[sseL Q8ZNG2] interacts with 2 human partners:{Q9P2J5;P41252}
	Pathogen[sopA Q8ZNR3] interacts with 3 human partners:{Q9P2J5;P26640;P41252}
	Pathogen[sseJ Q9FD10] interacts with 3 human partners:{Q9P2J5;P26640;P41252}
	Pathogen[sseI Q8ZQ79] interacts with 1 human partners:{P41252}
	Pathogen[sipA P0CL52] interacts with 3 human partners:{Q9P2J5;P26640;P41252}
[Cluster 77]GO:0016462+F	molecular_function	[name] pyrophosphatase activity	[def] "Catalysis of the hydrolysis of a pyrophosphate bond between two phosphate groups, leaving one phosphate on each of the two fragments." [EC
	Pathogen[sseG O84952] interacts with 1 human partners:{P49915}
	Pathogen[spvB P74846] interacts with 1 human partners:{P49915}
	Pathogen[spvC P0A2M9] interacts with 1 human partners:{P49915}
	Pathogen[sopB O30916] interacts with 1 human partners:{P49915}
	Pathogen[sopA E1WGZ9] interacts with 1 human partners:{P49915}
	Pathogen[slrP Q8ZQQ2] interacts with 3 human partners:{P49915;Q15181;Q9H773}
	Pathogen[sipA E1WAC6] interacts with 1 human partners:{P49915}
	Pathogen[sseF O84951] interacts with 1 human partners:{P49915}
	Pathogen[spiC P0CZ04] interacts with 1 human partners:{P49915}
	Pathogen[sspH1 A4D0H6] interacts with 1 human partners:{P49915}
	Pathogen[sifA Q56061] interacts with 2 human partners:{P49915;Q9H773}
	Pathogen[sipB Q56134] interacts with 1 human partners:{P49915}
	Pathogen[sopA Q8ZNR3] interacts with 1 human partners:{P49915}
	Pathogen[sseJ Q9FD10] interacts with 1 human partners:{P49915}
	Pathogen[sipA P0CL52] interacts with 1 human partners:{P49915}
[Cluster 78]GO:0004331+F	molecular_function	[name] fructose-2,6-bisphosphate 2-phosphatase activity	[def] "Catalysis of the reaction
	Pathogen[sseG O84952] interacts with 1 human partners:{P16118}
	Pathogen[spvB P74846] interacts with 1 human partners:{P16118}
	Pathogen[spvC P0A2M9] interacts with 1 human partners:{P16118}
	Pathogen[sopA E1WGZ9] interacts with 1 human partners:{P16118}
	Pathogen[slrP Q8ZQQ2] interacts with 1 human partners:{O60825}
	Pathogen[sipA E1WAC6] interacts with 1 human partners:{P16118}
	Pathogen[sseF O84951] interacts with 1 human partners:{P16118}
	Pathogen[spiC P0CZ04] interacts with 1 human partners:{P16118}
	Pathogen[sifA Q56061] interacts with 2 human partners:{O00757;P16118}
	Pathogen[sopA Q8ZNR3] interacts with 1 human partners:{P16118}
	Pathogen[sipA P0CL52] interacts with 1 human partners:{P16118}
[Cluster 79]GO:0019115+F	molecular_function	[name] benzaldehyde dehydrogenase activity	[def] "Catalysis of the reaction
	Pathogen[slrP Q8ZQQ2] interacts with 1 human partners:{P08319}
	Pathogen[sifA Q56061] interacts with 1 human partners:{P08319}
[Cluster 80]GO:0031870+F	molecular_function	[name] thromboxane A2 receptor binding	[def] "Interacting selectively and non-covalently with a thromboxane A2 receptor." [GOC
	Pathogen[slrP Q8ZQQ2] interacts with 1 human partners:{Q68CZ1}
[Cluster 81]GO:0042578+F	molecular_function	[name] phosphoric ester hydrolase activity	[def] "Catalysis of the reaction
	Pathogen[sseG O84952] interacts with 2 human partners:{O15056;O43426}
	Pathogen[spvB P74846] interacts with 2 human partners:{P09467;O43426}
	Pathogen[spvC P0A2M9] interacts with 2 human partners:{O15056;O43426}
	Pathogen[sopE O52623] interacts with 1 human partners:{O43426}
	Pathogen[sopE2 Q7CQD4] interacts with 1 human partners:{O43426}
	Pathogen[sopB O30916] interacts with 2 human partners:{O15056;O43426}
	Pathogen[sopA E1WGZ9] interacts with 2 human partners:{O15056;O43426}
	Pathogen[avrA E1WAB0] interacts with 1 human partners:{O43426}
	Pathogen[slrP Q8ZQQ2] interacts with 2 human partners:{O15056;O43426}
	Pathogen[sptP P74873] interacts with 2 human partners:{O15056;O43426}
	Pathogen[sipA E1WAC6] interacts with 2 human partners:{O15056;O43426}
	Pathogen[sseF O84951] interacts with 2 human partners:{O15056;O43426}
	Pathogen[spiC P0CZ04] interacts with 1 human partners:{O43426}
	Pathogen[pipB2 Q8ZMM8] interacts with 1 human partners:{O43426}
	Pathogen[sspH1 A4D0H6] interacts with 2 human partners:{O15056;O43426}
	Pathogen[sipC E1WAC8] interacts with 2 human partners:{O15056;O43426}
	Pathogen[sifA Q56061] interacts with 4 human partners:{O00757;O15056;P09467;O43426}
	Pathogen[sipC P0CL47] interacts with 2 human partners:{O15056;O43426}
	Pathogen[sseL Q8ZNG2] interacts with 1 human partners:{O43426}
	Pathogen[sipB Q56134] interacts with 1 human partners:{O43426}
	Pathogen[sopA Q8ZNR3] interacts with 2 human partners:{O15056;O43426}
	Pathogen[sseJ Q9FD10] interacts with 1 human partners:{O43426}
	Pathogen[sseI Q8ZQ79] interacts with 1 human partners:{O43426}
	Pathogen[sipA P0CL52] interacts with 2 human partners:{O15056;O43426}
[Cluster 82]GO:0004766+F	molecular_function	[name] spermidine synthase activity	[def] "Catalysis of the reaction
	Pathogen[sseG O84952] interacts with 1 human partners:{P52788}
	Pathogen[sopA E1WGZ9] interacts with 1 human partners:{P52788}
	Pathogen[sipA E1WAC6] interacts with 1 human partners:{P52788}
	Pathogen[sseF O84951] interacts with 1 human partners:{P52788}
	Pathogen[spiC P0CZ04] interacts with 1 human partners:{P52788}
	Pathogen[sopA Q8ZNR3] interacts with 1 human partners:{P52788}
	Pathogen[sipA P0CL52] interacts with 1 human partners:{P52788}
[Cluster 83]GO:0004520+F	molecular_function	[name] endodeoxyribonuclease activity	[def] "Catalysis of the hydrolysis of ester linkages within deoxyribonucleic acid by creating internal breaks." [GOC
	Pathogen[sseG O84952] interacts with 2 human partners:{Q8IW19;O95243}
	Pathogen[sopA E1WGZ9] interacts with 2 human partners:{Q8IW19;O95243}
	Pathogen[slrP Q8ZQQ2] interacts with 1 human partners:{O95243}
	Pathogen[sipA E1WAC6] interacts with 2 human partners:{Q8IW19;O95243}
	Pathogen[sseF O84951] interacts with 2 human partners:{Q8IW19;O95243}
	Pathogen[spiC P0CZ04] interacts with 2 human partners:{Q8IW19;O95243}
	Pathogen[sifA Q56061] interacts with 2 human partners:{Q8IW19;O95243}
	Pathogen[sseL Q8ZNG2] interacts with 2 human partners:{Q8IW19;O95243}
	Pathogen[sopA Q8ZNR3] interacts with 2 human partners:{Q8IW19;O95243}
	Pathogen[sipA P0CL52] interacts with 2 human partners:{Q8IW19;O95243}
[Cluster 84]GO:0003948+F	molecular_function	[name] N4-(beta-N-acetylglucosaminyl)-L-asparaginase activity	[def] "Catalysis of the reaction
	Pathogen[slrP Q8ZQQ2] interacts with 1 human partners:{Q7L266}
[Cluster 85]GO:0003954+F	molecular_function	[name] NADH dehydrogenase activity	[def] "Catalysis of the reaction
	Pathogen[slrP Q8ZQQ2] interacts with 1 human partners:{Q9UI09}
[Cluster 86]GO:0022891+F	molecular_function	[name] substrate-specific transmembrane transporter activity	[def] "Enables the transfer of a specific substance or group of related substances from one side of a membrane to the other." [GOC
	Pathogen[sspH2 P0CE12] interacts with 1 human partners:{P11168}
	Pathogen[slrP Q8ZQQ2] interacts with 4 human partners:{O95528;P11168;Q8TD20;P11166}
	Pathogen[sipB Q56134] interacts with 1 human partners:{P11168}
[Cluster 87]GO:0003986+F	molecular_function	[name] acetyl-CoA hydrolase activity	[def] "Catalysis of the reaction
	Pathogen[sseG O84952] interacts with 1 human partners:{Q8WYK0}
	Pathogen[spvC P0A2M9] interacts with 1 human partners:{Q8WYK0}
	Pathogen[sopE O52623] interacts with 1 human partners:{Q8WYK0}
	Pathogen[sopA E1WGZ9] interacts with 1 human partners:{Q8WYK0}
	Pathogen[avrA E1WAB0] interacts with 1 human partners:{Q8WYK0}
	Pathogen[slrP Q8ZQQ2] interacts with 1 human partners:{Q8WYK0}
	Pathogen[sipA E1WAC6] interacts with 1 human partners:{Q8WYK0}
	Pathogen[sseF O84951] interacts with 1 human partners:{Q8WYK0}
	Pathogen[spiC P0CZ04] interacts with 2 human partners:{Q9Y305;Q8WYK0}
	Pathogen[pipB2 Q8ZMM8] interacts with 1 human partners:{Q8WYK0}
	Pathogen[sspH1 A4D0H6] interacts with 1 human partners:{Q8WYK0}
	Pathogen[sifA Q56061] interacts with 1 human partners:{Q8WYK0}
	Pathogen[sseL Q8ZNG2] interacts with 1 human partners:{Q8WYK0}
	Pathogen[sopA Q8ZNR3] interacts with 1 human partners:{Q8WYK0}
	Pathogen[sseJ Q9FD10] interacts with 1 human partners:{Q8WYK0}
	Pathogen[sseI Q8ZQ79] interacts with 1 human partners:{Q8WYK0}
	Pathogen[sipA P0CL52] interacts with 1 human partners:{Q8WYK0}
[Cluster 88]GO:0005484+F	molecular_function	[name] SNAP receptor activity	[def] "Acting as a marker to identify a membrane and interacting selectively with one or more SNAREs on another membrane to mediate membrane fusion." [GOC
	Pathogen[sseG O84952] interacts with 2 human partners:{Q12846;O15498}
	Pathogen[spvB P74846] interacts with 2 human partners:{Q12846;O15498}
	Pathogen[spvC P0A2M9] interacts with 2 human partners:{Q12846;O15498}
	Pathogen[sspH2 P0CE12] interacts with 2 human partners:{Q12846;O15498}
	Pathogen[sopE O52623] interacts with 2 human partners:{Q12846;O15498}
	Pathogen[sopB O30916] interacts with 2 human partners:{Q12846;O15498}
	Pathogen[sopA E1WGZ9] interacts with 2 human partners:{Q12846;O15498}
	Pathogen[avrA E1WAB0] interacts with 2 human partners:{Q12846;O15498}
	Pathogen[slrP Q8ZQQ2] interacts with 4 human partners:{Q12846;O15498;Q16623;O14662}
	Pathogen[sptP P74873] interacts with 1 human partners:{O15498}
	Pathogen[sipA E1WAC6] interacts with 2 human partners:{Q12846;O15498}
	Pathogen[sseF O84951] interacts with 2 human partners:{Q12846;O15498}
	Pathogen[spiC P0CZ04] interacts with 2 human partners:{Q12846;O15498}
	Pathogen[pipB2 Q8ZMM8] interacts with 2 human partners:{Q12846;O15498}
	Pathogen[sspH1 A4D0H6] interacts with 2 human partners:{Q12846;O15498}
	Pathogen[sipC E1WAC8] interacts with 2 human partners:{Q12846;O15498}
	Pathogen[sifA Q56061] interacts with 2 human partners:{Q12846;O15498}
	Pathogen[sipC P0CL47] interacts with 2 human partners:{Q12846;O15498}
	Pathogen[sseL Q8ZNG2] interacts with 2 human partners:{Q12846;O15498}
	Pathogen[sipB Q56134] interacts with 2 human partners:{Q12846;O15498}
	Pathogen[sopA Q8ZNR3] interacts with 2 human partners:{Q12846;O15498}
	Pathogen[sseJ Q9FD10] interacts with 2 human partners:{Q12846;O15498}
	Pathogen[sseI Q8ZQ79] interacts with 1 human partners:{O15498}
	Pathogen[sipA P0CL52] interacts with 2 human partners:{Q12846;O15498}
[Cluster 89]GO:0005087+F	molecular_function	[name] Ran guanyl-nucleotide exchange factor activity	[def] "Stimulates the exchange of guanyl nucleotides associated with a GTPase of the Ran family. Under normal cellular physiological conditions, the concentration of GTP is higher than that of GDP, favoring the replacement of GDP by GTP in association with the GTPase." [GOC
	Pathogen[sseG O84952] interacts with 1 human partners:{Q96Q42}
	Pathogen[spvC P0A2M9] interacts with 1 human partners:{Q96Q42}
	Pathogen[sopE O52623] interacts with 1 human partners:{Q96Q42}
	Pathogen[sopB O30916] interacts with 1 human partners:{Q96Q42}
	Pathogen[sopA E1WGZ9] interacts with 1 human partners:{Q96Q42}
	Pathogen[avrA E1WAB0] interacts with 1 human partners:{Q96Q42}
	Pathogen[slrP Q8ZQQ2] interacts with 3 human partners:{Q96Q42;O95199;P18754}
	Pathogen[sipA E1WAC6] interacts with 1 human partners:{Q96Q42}
	Pathogen[sseF O84951] interacts with 1 human partners:{Q96Q42}
	Pathogen[spiC P0CZ04] interacts with 1 human partners:{Q96Q42}
	Pathogen[pipB2 Q8ZMM8] interacts with 1 human partners:{Q96Q42}
	Pathogen[sspH1 A4D0H6] interacts with 1 human partners:{Q96Q42}
	Pathogen[sipC E1WAC8] interacts with 1 human partners:{Q96Q42}
	Pathogen[sifA Q56061] interacts with 1 human partners:{Q96Q42}
	Pathogen[sipC P0CL47] interacts with 1 human partners:{Q96Q42}
	Pathogen[sseL Q8ZNG2] interacts with 1 human partners:{Q96Q42}
	Pathogen[sipB Q56134] interacts with 1 human partners:{Q96Q42}
	Pathogen[sopA Q8ZNR3] interacts with 1 human partners:{Q96Q42}
	Pathogen[sseJ Q9FD10] interacts with 1 human partners:{Q96Q42}
	Pathogen[sseI Q8ZQ79] interacts with 1 human partners:{Q96Q42}
	Pathogen[sipA P0CL52] interacts with 1 human partners:{Q96Q42}
[Cluster 90]GO:0052794+F	molecular_function	[name] exo-alpha-(2->3)-sialidase activity	[def] "Catalysis of the hydrolysis of alpha-(2->3)-glycosidic linkages of terminal sialic residues in substrates." [EC
	Pathogen[sseG O84952] interacts with 1 human partners:{Q9Y3R4}
	Pathogen[spvC P0A2M9] interacts with 1 human partners:{Q9Y3R4}
	Pathogen[sopA E1WGZ9] interacts with 1 human partners:{Q9Y3R4}
	Pathogen[slrP Q8ZQQ2] interacts with 1 human partners:{Q9Y3R4}
	Pathogen[sipA E1WAC6] interacts with 1 human partners:{Q9Y3R4}
	Pathogen[sseF O84951] interacts with 1 human partners:{Q9Y3R4}
	Pathogen[spiC P0CZ04] interacts with 1 human partners:{Q9Y3R4}
	Pathogen[sspH1 A4D0H6] interacts with 1 human partners:{Q9Y3R4}
	Pathogen[sifA Q56061] interacts with 1 human partners:{Q9Y3R4}
	Pathogen[sopA Q8ZNR3] interacts with 1 human partners:{Q9Y3R4}
	Pathogen[sseJ Q9FD10] interacts with 1 human partners:{Q9Y3R4}
	Pathogen[sipA P0CL52] interacts with 1 human partners:{Q9Y3R4}
[Cluster 91]GO:0015207+F	molecular_function	[name] adenine transmembrane transporter activity	[def] "Catalysis of the transfer of adenine, 6-aminopurine, from one side of a membrane to the other." [GOC
	Pathogen[spiC P0CZ04] interacts with 1 human partners:{P12235}
[Cluster 92]GO:0004018+F	molecular_function	[name] N6-(1,2-dicarboxyethyl)AMP AMP-lyase (fumarate-forming) activity	[def] "Catalysis of the reaction
	Pathogen[sseG O84952] interacts with 1 human partners:{P30566}
	Pathogen[sopA E1WGZ9] interacts with 1 human partners:{P30566}
	Pathogen[slrP Q8ZQQ2] interacts with 1 human partners:{P30566}
	Pathogen[sipA E1WAC6] interacts with 1 human partners:{P30566}
	Pathogen[sseF O84951] interacts with 1 human partners:{P30566}
	Pathogen[spiC P0CZ04] interacts with 1 human partners:{P30566}
	Pathogen[sifA Q56061] interacts with 1 human partners:{P30566}
	Pathogen[sopA Q8ZNR3] interacts with 1 human partners:{P30566}
	Pathogen[sipA P0CL52] interacts with 1 human partners:{P30566}
[Cluster 93]GO:0036054+F	molecular_function	[name] protein-malonyllysine demalonylase activity	[def] "Catalysis of the reaction
	Pathogen[slrP Q8ZQQ2] interacts with 1 human partners:{Q9NXA8}
[Cluster 94]GO:0004422+F	molecular_function	[name] hypoxanthine phosphoribosyltransferase activity	[def] "Catalysis of the reaction
	Pathogen[slrP Q8ZQQ2] interacts with 1 human partners:{Q9NRG1}
[Cluster 95]GO:0070335+F	molecular_function	[name] aspartate binding	[def] "Interacting selectively and non-covalently with glutamate, the anion of 2-aminobutanedioic acid." [GOC
	Pathogen[sifA Q56061] interacts with 1 human partners:{P27708}
[Cluster 96]GO:0032181+F	molecular_function	[name] dinucleotide repeat insertion binding	[def] "Interacting selectively and non-covalently with double-stranded DNA containing a dinucleotide repeat insertion or a deletion resulting in unpaired dinucleotide repeats." [GOC
	Pathogen[spiC P0CZ04] interacts with 2 human partners:{P43246;P20585}
[Cluster 97]GO:0003956+F	molecular_function	[name] NAD(P)+-protein-arginine ADP-ribosyltransferase activity	[def] "Catalysis of the reaction
	Pathogen[sopA E1WGZ9] interacts with 1 human partners:{Q8N6T7}
	Pathogen[slrP Q8ZQQ2] interacts with 1 human partners:{Q8N6T7}
	Pathogen[spiC P0CZ04] interacts with 1 human partners:{Q8N6T7}
	Pathogen[sopA Q8ZNR3] interacts with 1 human partners:{Q8N6T7}
[Cluster 98]GO:0001621+F	molecular_function	[name] ADP receptor activity	[def] "Combining with ADP to initiate a change in cell activity. ADP receptors are present at the surface of platelets, where they are involved in platelet aggregation." [GOC
	Pathogen[spiC P0CZ04] interacts with 1 human partners:{Q9H244}
[Cluster 99]GO:0016520+F	molecular_function	[name] growth hormone-releasing hormone receptor activity	[def] "Combining with growth hormone-releasing hormone to initiate a change in cell activity." [PMID
	Pathogen[slrP Q8ZQQ2] interacts with 1 human partners:{Q02643}
[Cluster 100]GO:0001618+F	molecular_function	[name] viral receptor activity	[def] "Combining with a virus component and mediating entry of the virus into the cell." [GOC
	Pathogen[sseG O84952] interacts with 1 human partners:{Q12891}
	Pathogen[spvB P74846] interacts with 1 human partners:{Q12891}
	Pathogen[spvC P0A2M9] interacts with 1 human partners:{Q12891}
	Pathogen[sspH2 P0CE12] interacts with 1 human partners:{Q12891}
	Pathogen[sopE O52623] interacts with 1 human partners:{Q12891}
	Pathogen[sopB O30916] interacts with 1 human partners:{Q12891}
	Pathogen[sopA E1WGZ9] interacts with 1 human partners:{Q12891}
	Pathogen[avrA E1WAB0] interacts with 1 human partners:{Q12891}
	Pathogen[slrP Q8ZQQ2] interacts with 1 human partners:{Q12891}
	Pathogen[sptP P74873] interacts with 1 human partners:{Q12891}
	Pathogen[sipA E1WAC6] interacts with 1 human partners:{Q12891}
	Pathogen[sseF O84951] interacts with 1 human partners:{Q12891}
	Pathogen[spiC P0CZ04] interacts with 1 human partners:{Q12891}
	Pathogen[sspH1 A4D0H6] interacts with 1 human partners:{Q12891}
	Pathogen[sipC E1WAC8] interacts with 1 human partners:{Q12891}
	Pathogen[sifA Q56061] interacts with 1 human partners:{Q12891}
	Pathogen[sipC P0CL47] interacts with 1 human partners:{Q12891}
	Pathogen[sseL Q8ZNG2] interacts with 1 human partners:{Q12891}
	Pathogen[sopA Q8ZNR3] interacts with 1 human partners:{Q12891}
	Pathogen[sseJ Q9FD10] interacts with 1 human partners:{Q12891}
	Pathogen[sipA P0CL52] interacts with 1 human partners:{Q12891}
[Cluster 101]GO:0003810+F	molecular_function	[name] protein-glutamine gamma-glutamyltransferase activity	[def] "Catalysis of the reaction
	Pathogen[sseG O84952] interacts with 1 human partners:{P16452}
	Pathogen[spvC P0A2M9] interacts with 1 human partners:{P16452}
	Pathogen[sopA E1WGZ9] interacts with 1 human partners:{P16452}
	Pathogen[slrP Q8ZQQ2] interacts with 1 human partners:{P16452}
	Pathogen[sipA E1WAC6] interacts with 1 human partners:{P16452}
	Pathogen[sseF O84951] interacts with 1 human partners:{P16452}
	Pathogen[sopA Q8ZNR3] interacts with 1 human partners:{P16452}
	Pathogen[sipA P0CL52] interacts with 1 human partners:{P16452}
[Cluster 102]GO:0047444+F	molecular_function	[name] N-acylneuraminate-9-phosphate synthase activity	[def] "Catalysis of the reaction
	Pathogen[slrP Q8ZQQ2] interacts with 1 human partners:{Q9NR45}
[Cluster 103]GO:0019534+F	molecular_function	[name] toxin transporter activity	[def] "Enables the directed movement of a toxin into, out of or within a cell, or between cells. A toxin is a poisonous compound (typically a protein) that is produced by cells or organisms and that can cause disease when introduced into the body or tissues of an organism." [ISBN
	Pathogen[sseG O84952] interacts with 2 human partners:{O75197;O75581}
	Pathogen[spvB P74846] interacts with 2 human partners:{O75197;O75581}
	Pathogen[spvC P0A2M9] interacts with 2 human partners:{O75197;O75581}
	Pathogen[sspH2 P0CE12] interacts with 2 human partners:{O75197;O75581}
	Pathogen[sopE O52623] interacts with 2 human partners:{O75197;O75581}
	Pathogen[sopB O30916] interacts with 2 human partners:{O75197;O75581}
	Pathogen[sopA E1WGZ9] interacts with 2 human partners:{O75197;O75581}
	Pathogen[avrA E1WAB0] interacts with 1 human partners:{O75581}
	Pathogen[slrP Q8ZQQ2] interacts with 2 human partners:{O75197;O75581}
	Pathogen[sptP P74873] interacts with 2 human partners:{O75197;O75581}
	Pathogen[sipA E1WAC6] interacts with 2 human partners:{O75197;O75581}
	Pathogen[sseF O84951] interacts with 2 human partners:{O75197;O75581}
	Pathogen[spiC P0CZ04] interacts with 2 human partners:{O75197;O75581}
	Pathogen[sspH1 A4D0H6] interacts with 2 human partners:{O75197;O75581}
	Pathogen[sipC E1WAC8] interacts with 2 human partners:{O75197;O75581}
	Pathogen[sifA Q56061] interacts with 2 human partners:{O75197;O75581}
	Pathogen[sipC P0CL47] interacts with 2 human partners:{O75197;O75581}
	Pathogen[sseL Q8ZNG2] interacts with 2 human partners:{O75197;O75581}
	Pathogen[sipB Q56134] interacts with 2 human partners:{O75197;O75581}
	Pathogen[sopA Q8ZNR3] interacts with 2 human partners:{O75197;O75581}
	Pathogen[sseJ Q9FD10] interacts with 2 human partners:{O75197;O75581}
	Pathogen[sseI Q8ZQ79] interacts with 1 human partners:{O75581}
	Pathogen[sipA P0CL52] interacts with 2 human partners:{O75197;O75581}
[Cluster 104]GO:0046969+F	molecular_function	[name] NAD-dependent histone deacetylase activity (H3-K9 specific)	[def] "Catalysis of the reaction
	Pathogen[sseG O84952] interacts with 3 human partners:{Q9UBN7;P56524;Q13547}
	Pathogen[spvB P74846] interacts with 1 human partners:{Q13547}
	Pathogen[spvC P0A2M9] interacts with 2 human partners:{Q9UBN7;Q13547}
	Pathogen[sspH2 P0CE12] interacts with 1 human partners:{Q13547}
	Pathogen[sopE O52623] interacts with 1 human partners:{Q13547}
	Pathogen[sopA E1WGZ9] interacts with 5 human partners:{Q9UBN7;P56524;Q96EB6;Q8N6T7;Q13547}
	Pathogen[avrA E1WAB0] interacts with 2 human partners:{P56524;Q13547}
	Pathogen[slrP Q8ZQQ2] interacts with 7 human partners:{Q9UBN7;P56524;O15379;Q96EB6;Q8N6T7;Q969S8;Q13547}
	Pathogen[sipA E1WAC6] interacts with 3 human partners:{Q9UBN7;P56524;Q13547}
	Pathogen[sseF O84951] interacts with 3 human partners:{Q9UBN7;P56524;Q13547}
	Pathogen[spiC P0CZ04] interacts with 2 human partners:{P56524;Q8N6T7}
	Pathogen[sspH1 A4D0H6] interacts with 1 human partners:{Q9UBN7}
	Pathogen[sifA Q56061] interacts with 3 human partners:{Q9UBN7;P56524;Q13547}
	Pathogen[sseL Q8ZNG2] interacts with 2 human partners:{Q9UBN7;Q13547}
	Pathogen[sopA Q8ZNR3] interacts with 5 human partners:{Q9UBN7;P56524;Q96EB6;Q8N6T7;Q13547}
	Pathogen[sseJ Q9FD10] interacts with 6 human partners:{Q9UBN7;Q92769;P56524;O15379;Q969S8;Q13547}
	Pathogen[sseI Q8ZQ79] interacts with 3 human partners:{Q9UBN7;P56524;Q13547}
	Pathogen[sipA P0CL52] interacts with 3 human partners:{Q9UBN7;P56524;Q13547}
[Cluster 105]GO:0045340+F	molecular_function	[name] mercury ion binding	[def] "Interacting selectively and non-covalently with mercury (Hg) ions." [GOC
	Pathogen[spvB P74846] interacts with 1 human partners:{P02751}
	Pathogen[spiC P0CZ04] interacts with 1 human partners:{P02751}
[Cluster 106]GO:0042056+F	molecular_function	[name] chemoattractant activity	[def] "Providing the environmental signal that initiates the directed movement of a motile cell or organism towards a higher concentration of that signal." [GOC
	Pathogen[sseG O84952] interacts with 4 human partners:{P09429;P13501;P10147;P26583}
	Pathogen[spvB P74846] interacts with 2 human partners:{P09429;P10147}
	Pathogen[spvC P0A2M9] interacts with 4 human partners:{P09429;P13501;P10147;P26583}
	Pathogen[sspH2 P0CE12] interacts with 3 human partners:{P09429;P13501;P10147}
	Pathogen[sopE O52623] interacts with 2 human partners:{P09429;P10147}
	Pathogen[sopB O30916] interacts with 4 human partners:{P09429;P13501;P10147;P26583}
	Pathogen[sopA E1WGZ9] interacts with 4 human partners:{P09429;P13501;P10147;P26583}
	Pathogen[avrA E1WAB0] interacts with 2 human partners:{P09429;P10147}
	Pathogen[slrP Q8ZQQ2] interacts with 6 human partners:{P13521;P09429;P12644;P13501;P10147;P26583}
	Pathogen[sptP P74873] interacts with 2 human partners:{P13501;P10147}
	Pathogen[sipA E1WAC6] interacts with 4 human partners:{P09429;P13501;P10147;P26583}
	Pathogen[sseF O84951] interacts with 4 human partners:{P09429;P13501;P10147;P26583}
	Pathogen[spiC P0CZ04] interacts with 6 human partners:{P09429;Q16663;O15467;P13501;P10147;P26583}
	Pathogen[pipB2 Q8ZMM8] interacts with 3 human partners:{P09429;P10147;P26583}
	Pathogen[sspH1 A4D0H6] interacts with 2 human partners:{P13501;P10147}
	Pathogen[sipC E1WAC8] interacts with 3 human partners:{P09429;P13501;P10147}
	Pathogen[sifA Q56061] interacts with 4 human partners:{P09429;P13501;P10147;P26583}
	Pathogen[sipC P0CL47] interacts with 3 human partners:{P09429;P13501;P10147}
	Pathogen[sseL Q8ZNG2] interacts with 4 human partners:{P09429;P13501;P10147;P26583}
	Pathogen[sipB Q56134] interacts with 2 human partners:{P10147;P26583}
	Pathogen[sopA Q8ZNR3] interacts with 4 human partners:{P09429;P13501;P10147;P26583}
	Pathogen[sseJ Q9FD10] interacts with 3 human partners:{P09429;P10147;P26583}
	Pathogen[sseI Q8ZQ79] interacts with 2 human partners:{P09429;P10147}
	Pathogen[sipA P0CL52] interacts with 4 human partners:{P09429;P13501;P10147;P26583}
[Cluster 107]GO:0047017+F	molecular_function	[name] prostaglandin-F synthase activity	[def] "Catalysis of the reaction
	Pathogen[slrP Q8ZQQ2] interacts with 1 human partners:{P42330}
[Cluster 108]GO:0005497+F	molecular_function	[name] androgen binding	[def] "Interacting selectively and non-covalently with any androgen, male sex hormones." [CHEBI
	Pathogen[sseG O84952] interacts with 1 human partners:{P00352}
	Pathogen[sopA E1WGZ9] interacts with 1 human partners:{P00352}
	Pathogen[slrP Q8ZQQ2] interacts with 2 human partners:{P10275;P00352}
	Pathogen[sipA E1WAC6] interacts with 1 human partners:{P00352}
	Pathogen[sseF O84951] interacts with 1 human partners:{P00352}
	Pathogen[spiC P0CZ04] interacts with 1 human partners:{P00352}
	Pathogen[sifA Q56061] interacts with 1 human partners:{P00352}
	Pathogen[sopA Q8ZNR3] interacts with 1 human partners:{P00352}
	Pathogen[sipA P0CL52] interacts with 1 human partners:{P00352}
[Cluster 109]GO:0004514+F	molecular_function	[name] nicotinate-nucleotide diphosphorylase (carboxylating) activity	[def] "Catalysis of the reaction
	Pathogen[sseG O84952] interacts with 1 human partners:{Q6XQN6}
	Pathogen[spvB P74846] interacts with 2 human partners:{Q6XQN6;P43490}
	Pathogen[sopA E1WGZ9] interacts with 1 human partners:{Q6XQN6}
	Pathogen[slrP Q8ZQQ2] interacts with 3 human partners:{Q6XQN6;Q15274;P43490}
	Pathogen[sipA E1WAC6] interacts with 1 human partners:{Q6XQN6}
	Pathogen[sseF O84951] interacts with 1 human partners:{Q6XQN6}
	Pathogen[spiC P0CZ04] interacts with 1 human partners:{Q6XQN6}
	Pathogen[sifA Q56061] interacts with 2 human partners:{Q6XQN6;P43490}
	Pathogen[sopA Q8ZNR3] interacts with 1 human partners:{Q6XQN6}
	Pathogen[sipA P0CL52] interacts with 1 human partners:{Q6XQN6}
[Cluster 110]GO:0004030+F	molecular_function	[name] aldehyde dehydrogenase [NAD(P)+] activity	[def] "Catalysis of the reaction
	Pathogen[slrP Q8ZQQ2] interacts with 1 human partners:{P30838}
[Cluster 111]GO:0004364+F	molecular_function	[name] glutathione transferase activity	[def] "Catalysis of the reaction
	Pathogen[sseG O84952] interacts with 8 human partners:{Q7RTV2;P78417;Q16772;P09210;P09488;Q9H4Y5;P08263;P09211}
	Pathogen[spvB P74846] interacts with 1 human partners:{P09211}
	Pathogen[spvC P0A2M9] interacts with 3 human partners:{P78417;Q9H4Y5;P09211}
	Pathogen[sopE O52623] interacts with 2 human partners:{P78417;Q9H4Y5}
	Pathogen[sopB O30916] interacts with 1 human partners:{P78417}
	Pathogen[sopA E1WGZ9] interacts with 8 human partners:{Q7RTV2;P78417;Q16772;P09210;P09488;Q9H4Y5;P08263;P09211}
	Pathogen[avrA E1WAB0] interacts with 1 human partners:{P09211}
	Pathogen[slrP Q8ZQQ2] interacts with 12 human partners:{Q7RTV2;P78417;Q99735;Q16772;P30711;O43708;P09210;P09488;Q9H4Y5;P08263;P09211;O15217}
	Pathogen[sipA E1WAC6] interacts with 8 human partners:{Q7RTV2;P78417;Q16772;P09210;P09488;Q9H4Y5;P08263;P09211}
	Pathogen[sseF O84951] interacts with 8 human partners:{Q7RTV2;P78417;Q16772;P09210;P09488;Q9H4Y5;P08263;P09211}
	Pathogen[spiC P0CZ04] interacts with 2 human partners:{P78417;P09211}
	Pathogen[pipB2 Q8ZMM8] interacts with 1 human partners:{P09211}
	Pathogen[sspH1 A4D0H6] interacts with 1 human partners:{Q9H4Y5}
	Pathogen[sifA Q56061] interacts with 9 human partners:{Q7RTV2;P78417;Q16772;P30711;P09210;P09488;Q9H4Y5;P08263;P09211}
	Pathogen[sseL Q8ZNG2] interacts with 1 human partners:{P09211}
	Pathogen[sipB Q56134] interacts with 1 human partners:{P78417}
	Pathogen[sopA Q8ZNR3] interacts with 8 human partners:{Q7RTV2;P78417;Q16772;P09210;P09488;Q9H4Y5;P08263;P09211}
	Pathogen[sseJ Q9FD10] interacts with 1 human partners:{P09211}
	Pathogen[sseI Q8ZQ79] interacts with 1 human partners:{P09211}
	Pathogen[sipA P0CL52] interacts with 8 human partners:{Q7RTV2;P78417;Q16772;P09210;P09488;Q9H4Y5;P08263;P09211}
[Cluster 112]GO:0016866+F	molecular_function	[name] intramolecular transferase activity	[def] "Catalysis of the transfer of a functional group from one position to another within a single molecule." [GOC
	Pathogen[sseG O84952] interacts with 1 human partners:{P06744}
	Pathogen[spvB P74846] interacts with 1 human partners:{P06744}
	Pathogen[spvC P0A2M9] interacts with 1 human partners:{P06744}
	Pathogen[sopA E1WGZ9] interacts with 1 human partners:{P06744}
	Pathogen[slrP Q8ZQQ2] interacts with 1 human partners:{P06744}
	Pathogen[sptP P74873] interacts with 1 human partners:{P06744}
	Pathogen[sipA E1WAC6] interacts with 1 human partners:{P06744}
	Pathogen[sseF O84951] interacts with 1 human partners:{P06744}
	Pathogen[spiC P0CZ04] interacts with 1 human partners:{P06744}
	Pathogen[sspH1 A4D0H6] interacts with 1 human partners:{P06744}
	Pathogen[sifA Q56061] interacts with 1 human partners:{P06744}
	Pathogen[sseL Q8ZNG2] interacts with 1 human partners:{P06744}
	Pathogen[sopA Q8ZNR3] interacts with 1 human partners:{P06744}
	Pathogen[sipA P0CL52] interacts with 1 human partners:{P06744}
[Cluster 113]GO:0030294+F	molecular_function	[name] receptor signaling protein tyrosine kinase inhibitor activity	[def] "Stops, prevents or reduces the activity of a receptor signaling protein tyrosine kinase." [GOC
	Pathogen[sseG O84952] interacts with 1 human partners:{Q12891}
	Pathogen[spvB P74846] interacts with 1 human partners:{Q12891}
	Pathogen[spvC P0A2M9] interacts with 1 human partners:{Q12891}
	Pathogen[sspH2 P0CE12] interacts with 1 human partners:{Q12891}
	Pathogen[sopE O52623] interacts with 1 human partners:{Q12891}
	Pathogen[sopB O30916] interacts with 1 human partners:{Q12891}
	Pathogen[sopA E1WGZ9] interacts with 1 human partners:{Q12891}
	Pathogen[avrA E1WAB0] interacts with 1 human partners:{Q12891}
	Pathogen[slrP Q8ZQQ2] interacts with 1 human partners:{Q12891}
	Pathogen[sptP P74873] interacts with 1 human partners:{Q12891}
	Pathogen[sipA E1WAC6] interacts with 1 human partners:{Q12891}
	Pathogen[sseF O84951] interacts with 1 human partners:{Q12891}
	Pathogen[spiC P0CZ04] interacts with 1 human partners:{Q12891}
	Pathogen[sspH1 A4D0H6] interacts with 1 human partners:{Q12891}
	Pathogen[sipC E1WAC8] interacts with 1 human partners:{Q12891}
	Pathogen[sifA Q56061] interacts with 1 human partners:{Q12891}
	Pathogen[sipC P0CL47] interacts with 1 human partners:{Q12891}
	Pathogen[sseL Q8ZNG2] interacts with 1 human partners:{Q12891}
	Pathogen[sopA Q8ZNR3] interacts with 1 human partners:{Q12891}
	Pathogen[sseJ Q9FD10] interacts with 1 human partners:{Q12891}
	Pathogen[sipA P0CL52] interacts with 1 human partners:{Q12891}
[Cluster 114]GO:0016742+F	molecular_function	[name] hydroxymethyl-, formyl- and related transferase activity	[def] "Catalysis of the transfer of a hydroxymethyl- or formyl group from one compound (donor) to another (acceptor)." [EC
	Pathogen[sifA Q56061] interacts with 1 human partners:{P22102}
[Cluster 115]GO:0001012+F	molecular_function	[name] RNA polymerase II regulatory region DNA binding	[def] "Interacting selectively with a DNA region that controls the transcription of a region of DNA by RNA polymerase II. Binding may occur as a sequence specific interaction or as an interaction observed only once a factor has been recruited to the DNA by other factors." [GOC
	Pathogen[sseG O84952] interacts with 2 human partners:{P42681;P37231}
	Pathogen[spvC P0A2M9] interacts with 2 human partners:{P42681;P37231}
	Pathogen[sopE O52623] interacts with 2 human partners:{P42681;P37231}
	Pathogen[sopB O30916] interacts with 2 human partners:{P42681;P37231}
	Pathogen[sopA E1WGZ9] interacts with 2 human partners:{P42681;P37231}
	Pathogen[avrA E1WAB0] interacts with 1 human partners:{P42681}
	Pathogen[slrP Q8ZQQ2] interacts with 2 human partners:{P42681;P37231}
	Pathogen[sipA E1WAC6] interacts with 2 human partners:{P42681;P37231}
	Pathogen[sseF O84951] interacts with 2 human partners:{P42681;P37231}
	Pathogen[spiC P0CZ04] interacts with 2 human partners:{P42681;P37231}
	Pathogen[pipB2 Q8ZMM8] interacts with 1 human partners:{P42681}
	Pathogen[sspH1 A4D0H6] interacts with 2 human partners:{P42681;P37231}
	Pathogen[sipC E1WAC8] interacts with 2 human partners:{P42681;P37231}
	Pathogen[sifA Q56061] interacts with 2 human partners:{P42681;P37231}
	Pathogen[sipC P0CL47] interacts with 2 human partners:{P42681;P37231}
	Pathogen[sseL Q8ZNG2] interacts with 2 human partners:{P42681;P37231}
	Pathogen[sopA Q8ZNR3] interacts with 2 human partners:{P42681;P37231}
	Pathogen[sseJ Q9FD10] interacts with 1 human partners:{P42681}
	Pathogen[sseI Q8ZQ79] interacts with 2 human partners:{P42681;P37231}
	Pathogen[sipA P0CL52] interacts with 2 human partners:{P42681;P37231}
[Cluster 116]GO:0008757+F	molecular_function	[name] S-adenosylmethionine-dependent methyltransferase activity	[def] "Catalysis of the transfer of a methyl group from S-adenosyl-L-methionine to a substrate." [GOC
	Pathogen[sseG O84952] interacts with 2 human partners:{Q16625;P51580}
	Pathogen[spvB P74846] interacts with 2 human partners:{Q14353;Q16625}
	Pathogen[spvC P0A2M9] interacts with 1 human partners:{Q16625}
	Pathogen[sspH2 P0CE12] interacts with 1 human partners:{Q16625}
	Pathogen[sopE O52623] interacts with 1 human partners:{Q16625}
	Pathogen[sopE2 Q7CQD4] interacts with 1 human partners:{Q16625}
	Pathogen[sopB O30916] interacts with 1 human partners:{Q16625}
	Pathogen[sopA E1WGZ9] interacts with 3 human partners:{Q9NR22;Q16625;P51580}
	Pathogen[slrP Q8ZQQ2] interacts with 6 human partners:{Q14749;Q9NR22;Q14353;Q9NVM4;Q16625;P51580}
	Pathogen[sipA E1WAC6] interacts with 2 human partners:{Q16625;P51580}
	Pathogen[sseF O84951] interacts with 2 human partners:{Q16625;P51580}
	Pathogen[spiC P0CZ04] interacts with 3 human partners:{Q14353;Q16625;P51580}
	Pathogen[pipB2 Q8ZMM8] interacts with 1 human partners:{Q16625}
	Pathogen[sspH1 A4D0H6] interacts with 1 human partners:{Q16625}
	Pathogen[sipC E1WAC8] interacts with 1 human partners:{Q16625}
	Pathogen[sifA Q56061] interacts with 3 human partners:{Q14353;Q16625;P51580}
	Pathogen[sipC P0CL47] interacts with 1 human partners:{Q16625}
	Pathogen[sseL Q8ZNG2] interacts with 1 human partners:{Q16625}
	Pathogen[sipB Q56134] interacts with 1 human partners:{Q16625}
	Pathogen[sopA Q8ZNR3] interacts with 3 human partners:{Q9NR22;Q16625;P51580}
	Pathogen[sseJ Q9FD10] interacts with 2 human partners:{Q9NR22;Q16625}
	Pathogen[sseI Q8ZQ79] interacts with 2 human partners:{Q9NR22;Q16625}
	Pathogen[sipA P0CL52] interacts with 2 human partners:{Q16625;P51580}
[Cluster 117]GO:0004889+F	molecular_function	[name] acetylcholine-activated cation-selective channel activity	[def] "Catalysis of the transmembrane transfer of a cation by a channel that opens upon binding acetylcholine." [GOC
	Pathogen[slrP Q8ZQQ2] interacts with 1 human partners:{Q9GZZ6}
[Cluster 118]GO:0034739+F	molecular_function	[name] histone deacetylase activity (H3-K16 specific)	[def] "Catalysis of the reaction
	Pathogen[sseG O84952] interacts with 3 human partners:{Q9UBN7;P56524;Q13547}
	Pathogen[spvB P74846] interacts with 1 human partners:{Q13547}
	Pathogen[spvC P0A2M9] interacts with 2 human partners:{Q9UBN7;Q13547}
	Pathogen[sspH2 P0CE12] interacts with 1 human partners:{Q13547}
	Pathogen[sopE O52623] interacts with 1 human partners:{Q13547}
	Pathogen[sopA E1WGZ9] interacts with 3 human partners:{Q9UBN7;P56524;Q13547}
	Pathogen[avrA E1WAB0] interacts with 2 human partners:{P56524;Q13547}
	Pathogen[slrP Q8ZQQ2] interacts with 5 human partners:{Q9UBN7;P56524;O15379;Q969S8;Q13547}
	Pathogen[sipA E1WAC6] interacts with 3 human partners:{Q9UBN7;P56524;Q13547}
	Pathogen[sseF O84951] interacts with 3 human partners:{Q9UBN7;P56524;Q13547}
	Pathogen[spiC P0CZ04] interacts with 1 human partners:{P56524}
	Pathogen[sspH1 A4D0H6] interacts with 1 human partners:{Q9UBN7}
	Pathogen[sifA Q56061] interacts with 3 human partners:{Q9UBN7;P56524;Q13547}
	Pathogen[sseL Q8ZNG2] interacts with 2 human partners:{Q9UBN7;Q13547}
	Pathogen[sopA Q8ZNR3] interacts with 3 human partners:{Q9UBN7;P56524;Q13547}
	Pathogen[sseJ Q9FD10] interacts with 6 human partners:{Q9UBN7;Q92769;P56524;O15379;Q969S8;Q13547}
	Pathogen[sseI Q8ZQ79] interacts with 3 human partners:{Q9UBN7;P56524;Q13547}
	Pathogen[sipA P0CL52] interacts with 3 human partners:{Q9UBN7;P56524;Q13547}
[Cluster 119]GO:0008889+F	molecular_function	[name] glycerophosphodiester phosphodiesterase activity	[def] "Catalysis of the reaction
	Pathogen[slrP Q8ZQQ2] interacts with 1 human partners:{Q9NPB8}
[Cluster 120]GO:0015095+F	molecular_function	[name] magnesium ion transmembrane transporter activity	[def] "Catalysis of the transfer of magnesium (Mg) ions from one side of a membrane to the other." [GOC
	Pathogen[sseG O84952] interacts with 2 human partners:{Q8IUH4;Q8IUH5}
	Pathogen[spvB P74846] interacts with 1 human partners:{Q8IUH5}
	Pathogen[spvC P0A2M9] interacts with 2 human partners:{Q8IUH4;Q8IUH5}
	Pathogen[sspH2 P0CE12] interacts with 1 human partners:{Q8IUH5}
	Pathogen[sopE O52623] interacts with 2 human partners:{Q8IUH4;Q8IUH5}
	Pathogen[sopB O30916] interacts with 2 human partners:{Q8IUH4;Q8IUH5}
	Pathogen[sopA E1WGZ9] interacts with 2 human partners:{Q8IUH4;Q8IUH5}
	Pathogen[avrA E1WAB0] interacts with 1 human partners:{Q8IUH5}
	Pathogen[slrP Q8ZQQ2] interacts with 2 human partners:{Q8IUH4;Q8IUH5}
	Pathogen[sipA E1WAC6] interacts with 2 human partners:{Q8IUH4;Q8IUH5}
	Pathogen[sseF O84951] interacts with 2 human partners:{Q8IUH4;Q8IUH5}
	Pathogen[spiC P0CZ04] interacts with 2 human partners:{Q8IUH4;Q8IUH5}
	Pathogen[pipB2 Q8ZMM8] interacts with 2 human partners:{Q8IUH4;Q8IUH5}
	Pathogen[sspH1 A4D0H6] interacts with 1 human partners:{Q8IUH5}
	Pathogen[sipC E1WAC8] interacts with 2 human partners:{Q8IUH4;Q8IUH5}
	Pathogen[sifA Q56061] interacts with 2 human partners:{Q8IUH4;Q8IUH5}
	Pathogen[sipC P0CL47] interacts with 2 human partners:{Q8IUH4;Q8IUH5}
	Pathogen[sseL Q8ZNG2] interacts with 2 human partners:{Q8IUH4;Q8IUH5}
	Pathogen[sipB Q56134] interacts with 2 human partners:{Q8IUH4;Q8IUH5}
	Pathogen[sopA Q8ZNR3] interacts with 2 human partners:{Q8IUH4;Q8IUH5}
	Pathogen[sseJ Q9FD10] interacts with 1 human partners:{Q8IUH5}
	Pathogen[sseI Q8ZQ79] interacts with 1 human partners:{Q8IUH5}
	Pathogen[sipA P0CL52] interacts with 2 human partners:{Q8IUH4;Q8IUH5}
[Cluster 121]GO:0004158+F	molecular_function	[name] dihydroorotate oxidase activity	[def] "Catalysis of the reaction
	Pathogen[slrP Q8ZQQ2] interacts with 1 human partners:{Q12882}
[Cluster 122]GO:0005053+F	molecular_function	[name] peroxisome matrix targeting signal-2 binding	[def] "Interacting selectively and non-covalently with a type 2 peroxisome targeting signal, a nonapeptide with a broad consensus sequence of (R/K)-(L/V/I)-(XXXXX)-(H/Q)-(L/A/F)." [GOC
	Pathogen[sseG O84952] interacts with 1 human partners:{O00628}
	Pathogen[spvB P74846] interacts with 1 human partners:{O00628}
	Pathogen[spvC P0A2M9] interacts with 1 human partners:{O00628}
	Pathogen[sspH2 P0CE12] interacts with 1 human partners:{O00628}
	Pathogen[sopE O52623] interacts with 1 human partners:{O00628}
	Pathogen[sopB O30916] interacts with 1 human partners:{O00628}
	Pathogen[sopA E1WGZ9] interacts with 1 human partners:{O00628}
	Pathogen[avrA E1WAB0] interacts with 1 human partners:{O00628}
	Pathogen[slrP Q8ZQQ2] interacts with 2 human partners:{O00628;Q96S15}
	Pathogen[sipA E1WAC6] interacts with 1 human partners:{O00628}
	Pathogen[sseF O84951] interacts with 1 human partners:{O00628}
	Pathogen[spiC P0CZ04] interacts with 1 human partners:{O00628}
	Pathogen[pipB2 Q8ZMM8] interacts with 1 human partners:{O00628}
	Pathogen[sipC E1WAC8] interacts with 1 human partners:{O00628}
	Pathogen[sifA Q56061] interacts with 1 human partners:{O00628}
	Pathogen[sipC P0CL47] interacts with 1 human partners:{O00628}
	Pathogen[sseL Q8ZNG2] interacts with 1 human partners:{O00628}
	Pathogen[sipB Q56134] interacts with 1 human partners:{O00628}
	Pathogen[sopA Q8ZNR3] interacts with 1 human partners:{O00628}
	Pathogen[sseJ Q9FD10] interacts with 1 human partners:{O00628}
	Pathogen[sseI Q8ZQ79] interacts with 1 human partners:{O00628}
	Pathogen[sipA P0CL52] interacts with 1 human partners:{O00628}
[Cluster 123]GO:0016404+F	molecular_function	[name] 15-hydroxyprostaglandin dehydrogenase (NAD+) activity	[def] "Catalysis of the reaction
	Pathogen[sspH2 P0CE12] interacts with 1 human partners:{P15428}
	Pathogen[sopE O52623] interacts with 1 human partners:{P15428}
	Pathogen[slrP Q8ZQQ2] interacts with 1 human partners:{P15428}
	Pathogen[sifA Q56061] interacts with 1 human partners:{P15428}
[Cluster 124]GO:0051287+F	molecular_function	[name] NAD binding	[def] "Interacting selectively and non-covalently with nicotinamide adenine dinucleotide, a coenzyme involved in many redox and biosynthetic reactions_ binding may be to either the oxidized form, NAD+, or the reduced form, NADH." [GOC
	Pathogen[sseG O84952] interacts with 7 human partners:{O14556;Q8N335;P49189;P07195;P21695;P40939;P04406}
	Pathogen[spvB P74846] interacts with 4 human partners:{O14556;O60701;P07195;P04406}
	Pathogen[spvC P0A2M9] interacts with 3 human partners:{O14556;P07195;P04406}
	Pathogen[sspH2 P0CE12] interacts with 3 human partners:{O14556;P15428;P04406}
	Pathogen[sopE O52623] interacts with 3 human partners:{O14556;P15428;P04406}
	Pathogen[sopE2 Q7CQD4] interacts with 1 human partners:{P04406}
	Pathogen[sopB O30916] interacts with 2 human partners:{O14556;P04406}
	Pathogen[sopA E1WGZ9] interacts with 8 human partners:{O14556;Q8N335;O60701;P49189;P07195;P21695;P40939;P04406}
	Pathogen[avrA E1WAB0] interacts with 2 human partners:{O14556;P04406}
	Pathogen[slrP Q8ZQQ2] interacts with 15 human partners:{O14556;Q8N335;P08319;P80365;P49189;Q9NTG7;O43175;P07195;P15428;P21695;P04406;O75874;Q8IXJ6;Q9BUT1;P40394}
	Pathogen[sptP P74873] interacts with 2 human partners:{O14556;P04406}
	Pathogen[sipA E1WAC6] interacts with 7 human partners:{O14556;Q8N335;P49189;P07195;P21695;P40939;P04406}
	Pathogen[sseF O84951] interacts with 7 human partners:{O14556;Q8N335;P49189;P07195;P21695;P40939;P04406}
	Pathogen[spiC P0CZ04] interacts with 9 human partners:{O14556;Q8N335;O60701;P49189;O43175;P07195;P21695;P40939;P04406}
	Pathogen[pipB2 Q8ZMM8] interacts with 2 human partners:{O14556;P04406}
	Pathogen[sspH1 A4D0H6] interacts with 6 human partners:{O14556;Q8N335;O60701;P07195;P21695;P04406}
	Pathogen[sipC E1WAC8] interacts with 1 human partners:{P04406}
	Pathogen[sifA Q56061] interacts with 13 human partners:{O14556;Q8N335;O60701;P08319;P49189;P07195;P15428;P48163;P21695;P40939;P04406;O75874;P40394}
	Pathogen[sipC P0CL47] interacts with 1 human partners:{P04406}
	Pathogen[sseL Q8ZNG2] interacts with 3 human partners:{O14556;P07195;P04406}
	Pathogen[sopA Q8ZNR3] interacts with 8 human partners:{O14556;Q8N335;O60701;P49189;P07195;P21695;P40939;P04406}
	Pathogen[sseJ Q9FD10] interacts with 2 human partners:{O14556;P04406}
	Pathogen[sseI Q8ZQ79] interacts with 2 human partners:{O14556;P04406}
	Pathogen[sipA P0CL52] interacts with 7 human partners:{O14556;Q8N335;P49189;P07195;P21695;P40939;P04406}
[Cluster 125]GO:0046975+F	molecular_function	[name] histone methyltransferase activity (H3-K36 specific)	[def] "Catalysis of the reaction
	Pathogen[slrP Q8ZQQ2] interacts with 1 human partners:{Q9NRG4}
[Cluster 126]GO:0004488+F	molecular_function	[name] methylenetetrahydrofolate dehydrogenase (NADP+) activity	[def] "Catalysis of the reaction
	Pathogen[sseG O84952] interacts with 1 human partners:{P11586}
	Pathogen[spvB P74846] interacts with 1 human partners:{P11586}
	Pathogen[spvC P0A2M9] interacts with 1 human partners:{P11586}
	Pathogen[sopB O30916] interacts with 1 human partners:{P11586}
	Pathogen[sopA E1WGZ9] interacts with 1 human partners:{P11586}
	Pathogen[slrP Q8ZQQ2] interacts with 1 human partners:{P11586}
	Pathogen[sptP P74873] interacts with 1 human partners:{P11586}
	Pathogen[sipA E1WAC6] interacts with 1 human partners:{P11586}
	Pathogen[sseF O84951] interacts with 1 human partners:{P11586}
	Pathogen[spiC P0CZ04] interacts with 1 human partners:{P11586}
	Pathogen[sspH1 A4D0H6] interacts with 1 human partners:{P11586}
	Pathogen[sifA Q56061] interacts with 1 human partners:{P11586}
	Pathogen[sopA Q8ZNR3] interacts with 1 human partners:{P11586}
	Pathogen[sipA P0CL52] interacts with 1 human partners:{P11586}
[Cluster 127]GO:0015238+F	molecular_function	[name] drug transmembrane transporter activity	[def] "Enables the directed movement of a drug from one side of a membrane to the other. A drug is any naturally occurring or synthetic substance, other than a nutrient, that, when administered or applied to an organism, affects the structure or functioning of the organism_ in particular, any such substance used in the diagnosis, prevention, or treatment of disease." [ISBN
	Pathogen[slrP Q8ZQQ2] interacts with 1 human partners:{O76082}
[Cluster 128]GO:0051539+F	molecular_function	[name] 4 iron, 4 sulfur cluster binding	[def] "Interacting selectively and non-covalently with a 4 iron, 4 sulfur (4Fe-4S) cluster_ this cluster consists of four iron atoms, with the inorganic sulfur atoms found between the irons and acting as bridging ligands." [GOC
	Pathogen[sseG O84952] interacts with 2 human partners:{P53384;Q9UMS0}
	Pathogen[spvB P74846] interacts with 1 human partners:{P53384}
	Pathogen[spvC P0A2M9] interacts with 2 human partners:{P53384;Q9UMS0}
	Pathogen[sspH2 P0CE12] interacts with 1 human partners:{P53384}
	Pathogen[sopB O30916] interacts with 1 human partners:{P53384}
	Pathogen[sopA E1WGZ9] interacts with 2 human partners:{P53384;Q9UMS0}
	Pathogen[avrA E1WAB0] interacts with 1 human partners:{P53384}
	Pathogen[slrP Q8ZQQ2] interacts with 4 human partners:{Q12882;P53384;Q9UMS0;Q9NZB8}
	Pathogen[sipA E1WAC6] interacts with 2 human partners:{P53384;Q9UMS0}
	Pathogen[sseF O84951] interacts with 2 human partners:{P53384;Q9UMS0}
	Pathogen[spiC P0CZ04] interacts with 1 human partners:{P53384}
	Pathogen[pipB2 Q8ZMM8] interacts with 1 human partners:{P53384}
	Pathogen[sspH1 A4D0H6] interacts with 1 human partners:{P53384}
	Pathogen[sifA Q56061] interacts with 2 human partners:{P53384;Q9UMS0}
	Pathogen[sseL Q8ZNG2] interacts with 1 human partners:{P53384}
	Pathogen[sopA Q8ZNR3] interacts with 2 human partners:{P53384;Q9UMS0}
	Pathogen[sseJ Q9FD10] interacts with 1 human partners:{P53384}
	Pathogen[sseI Q8ZQ79] interacts with 1 human partners:{P53384}
	Pathogen[sipA P0CL52] interacts with 2 human partners:{P53384;Q9UMS0}
[Cluster 129]GO:0070224+F	molecular_function	[name] sulfide	[def] "Catalysis of the reaction
	Pathogen[slrP Q8ZQQ2] interacts with 1 human partners:{Q9Y6N5}
[Cluster 130]GO:0033878+F	molecular_function	[name] hormone-sensitive lipase activity	[def] "Catalysis of the reactions
	Pathogen[slrP Q8ZQQ2] interacts with 1 human partners:{Q05469}
	Pathogen[sptP P74873] interacts with 1 human partners:{Q05469}
[Cluster 131]GO:0000701+F	molecular_function	[name] purine-specific mismatch base pair DNA N-glycosylase activity	[def] "Catalysis of the removal of purines present in mismatches, especially opposite oxidized purines, by cleaving the N-C1' glycosidic bond between the target damaged DNA base and the deoxyribose sugar. The reaction releases a free base and leaves an apurinic (AP) site." [GOC
	Pathogen[sseG O84952] interacts with 1 human partners:{P12004}
	Pathogen[spvC P0A2M9] interacts with 1 human partners:{P12004}
	Pathogen[sopA E1WGZ9] interacts with 1 human partners:{P12004}
	Pathogen[sipA E1WAC6] interacts with 1 human partners:{P12004}
	Pathogen[sseF O84951] interacts with 1 human partners:{P12004}
	Pathogen[spiC P0CZ04] interacts with 1 human partners:{P12004}
	Pathogen[sifA Q56061] interacts with 1 human partners:{P12004}
	Pathogen[sopA Q8ZNR3] interacts with 1 human partners:{P12004}
	Pathogen[sipA P0CL52] interacts with 1 human partners:{P12004}
[Cluster 132]GO:0004621+F	molecular_function	[name] glycosylphosphatidylinositol phospholipase D activity	[def] "Catalysis of the reaction
	Pathogen[slrP Q8ZQQ2] interacts with 1 human partners:{P80108}
[Cluster 133]GO:0097372+F	
	Pathogen[sseG O84952] interacts with 3 human partners:{Q9UBN7;P56524;Q13547}
	Pathogen[spvB P74846] interacts with 1 human partners:{Q13547}
	Pathogen[spvC P0A2M9] interacts with 2 human partners:{Q9UBN7;Q13547}
	Pathogen[sspH2 P0CE12] interacts with 1 human partners:{Q13547}
	Pathogen[sopE O52623] interacts with 1 human partners:{Q13547}
	Pathogen[sopA E1WGZ9] interacts with 3 human partners:{Q9UBN7;P56524;Q13547}
	Pathogen[avrA E1WAB0] interacts with 2 human partners:{P56524;Q13547}
	Pathogen[slrP Q8ZQQ2] interacts with 6 human partners:{Q9UBN7;P56524;O15379;Q969S8;Q13547;Q9NRC8}
	Pathogen[sipA E1WAC6] interacts with 3 human partners:{Q9UBN7;P56524;Q13547}
	Pathogen[sseF O84951] interacts with 3 human partners:{Q9UBN7;P56524;Q13547}
	Pathogen[spiC P0CZ04] interacts with 1 human partners:{P56524}
	Pathogen[sspH1 A4D0H6] interacts with 1 human partners:{Q9UBN7}
	Pathogen[sifA Q56061] interacts with 3 human partners:{Q9UBN7;P56524;Q13547}
	Pathogen[sseL Q8ZNG2] interacts with 2 human partners:{Q9UBN7;Q13547}
	Pathogen[sopA Q8ZNR3] interacts with 3 human partners:{Q9UBN7;P56524;Q13547}
	Pathogen[sseJ Q9FD10] interacts with 6 human partners:{Q9UBN7;Q92769;P56524;O15379;Q969S8;Q13547}
	Pathogen[sseI Q8ZQ79] interacts with 3 human partners:{Q9UBN7;P56524;Q13547}
	Pathogen[sipA P0CL52] interacts with 3 human partners:{Q9UBN7;P56524;Q13547}
[Cluster 134]GO:0001047+F	molecular_function	[name] core promoter binding	[def] "Interacting selectively and non-covalently with the regulatory region composed of the transcription start site and binding sites for the basal transcription machinery. Binding may occur as a sequence specific interaction or as an interaction observed only once a factor has been recruited to the DNA by other factors." [GOC
	Pathogen[sseG O84952] interacts with 2 human partners:{P46531;Q13547}
	Pathogen[spvB P74846] interacts with 2 human partners:{P46531;Q13547}
	Pathogen[spvC P0A2M9] interacts with 2 human partners:{P46531;Q13547}
	Pathogen[sspH2 P0CE12] interacts with 2 human partners:{P28324;Q13547}
	Pathogen[sopE O52623] interacts with 2 human partners:{P46531;Q13547}
	Pathogen[sopB O30916] interacts with 1 human partners:{P46531}
	Pathogen[sopA E1WGZ9] interacts with 2 human partners:{P46531;Q13547}
	Pathogen[avrA E1WAB0] interacts with 3 human partners:{P28324;P46531;Q13547}
	Pathogen[slrP Q8ZQQ2] interacts with 4 human partners:{P28324;Q01094;P46531;Q13547}
	Pathogen[sptP P74873] interacts with 1 human partners:{P46531}
	Pathogen[sipA E1WAC6] interacts with 2 human partners:{P46531;Q13547}
	Pathogen[sseF O84951] interacts with 2 human partners:{P46531;Q13547}
	Pathogen[spiC P0CZ04] interacts with 1 human partners:{P46531}
	Pathogen[pipB2 Q8ZMM8] interacts with 1 human partners:{P46531}
	Pathogen[sspH1 A4D0H6] interacts with 1 human partners:{P46531}
	Pathogen[sipC E1WAC8] interacts with 1 human partners:{P46531}
	Pathogen[sifA Q56061] interacts with 2 human partners:{P46531;Q13547}
	Pathogen[sipC P0CL47] interacts with 1 human partners:{P46531}
	Pathogen[sseL Q8ZNG2] interacts with 2 human partners:{P46531;Q13547}
	Pathogen[sipB Q56134] interacts with 1 human partners:{P46531}
	Pathogen[sopA Q8ZNR3] interacts with 2 human partners:{P46531;Q13547}
	Pathogen[sseJ Q9FD10] interacts with 2 human partners:{P46531;Q13547}
	Pathogen[sseI Q8ZQ79] interacts with 2 human partners:{P46531;Q13547}
	Pathogen[sipA P0CL52] interacts with 2 human partners:{P46531;Q13547}
[Cluster 135]GO:0047134+F	molecular_function	[name] protein-disulfide reductase activity	[def] "Catalysis of the reaction
	Pathogen[sseG O84952] interacts with 1 human partners:{Q9BRA2}
	Pathogen[spvB P74846] interacts with 1 human partners:{Q9BRA2}
	Pathogen[spvC P0A2M9] interacts with 1 human partners:{Q9BRA2}
	Pathogen[sspH2 P0CE12] interacts with 1 human partners:{Q9BRA2}
	Pathogen[sopA E1WGZ9] interacts with 1 human partners:{Q9BRA2}
	Pathogen[avrA E1WAB0] interacts with 1 human partners:{Q9BRA2}
	Pathogen[slrP Q8ZQQ2] interacts with 2 human partners:{Q9BRA2;Q6DKJ4}
	Pathogen[sipA E1WAC6] interacts with 1 human partners:{Q9BRA2}
	Pathogen[sseF O84951] interacts with 1 human partners:{Q9BRA2}
	Pathogen[spiC P0CZ04] interacts with 1 human partners:{Q9BRA2}
	Pathogen[pipB2 Q8ZMM8] interacts with 1 human partners:{Q9BRA2}
	Pathogen[sspH1 A4D0H6] interacts with 1 human partners:{Q9BRA2}
	Pathogen[sifA Q56061] interacts with 1 human partners:{Q9BRA2}
	Pathogen[sseL Q8ZNG2] interacts with 1 human partners:{Q9BRA2}
	Pathogen[sopA Q8ZNR3] interacts with 1 human partners:{Q9BRA2}
	Pathogen[sseJ Q9FD10] interacts with 1 human partners:{Q9BRA2}
	Pathogen[sseI Q8ZQ79] interacts with 1 human partners:{Q9BRA2}
	Pathogen[sipA P0CL52] interacts with 1 human partners:{Q9BRA2}
[Cluster 136]GO:0004486+F	molecular_function	[name] methylenetetrahydrofolate dehydrogenase [NAD(P)+] activity	[def] "Catalysis of the reaction
	Pathogen[sseG O84952] interacts with 1 human partners:{P11586}
	Pathogen[spvB P74846] interacts with 1 human partners:{P11586}
	Pathogen[spvC P0A2M9] interacts with 1 human partners:{P11586}
	Pathogen[sopB O30916] interacts with 1 human partners:{P11586}
	Pathogen[sopA E1WGZ9] interacts with 1 human partners:{P11586}
	Pathogen[slrP Q8ZQQ2] interacts with 1 human partners:{P11586}
	Pathogen[sptP P74873] interacts with 1 human partners:{P11586}
	Pathogen[sipA E1WAC6] interacts with 1 human partners:{P11586}
	Pathogen[sseF O84951] interacts with 1 human partners:{P11586}
	Pathogen[spiC P0CZ04] interacts with 1 human partners:{P11586}
	Pathogen[sspH1 A4D0H6] interacts with 1 human partners:{P11586}
	Pathogen[sifA Q56061] interacts with 1 human partners:{P11586}
	Pathogen[sopA Q8ZNR3] interacts with 1 human partners:{P11586}
	Pathogen[sipA P0CL52] interacts with 1 human partners:{P11586}
[Cluster 137]GO:0004807+F	molecular_function	[name] triose-phosphate isomerase activity	[def] "Catalysis of the reaction
	Pathogen[spiC P0CZ04] interacts with 1 human partners:{P60174}
[Cluster 138]GO:0070736+F	molecular_function	[name] protein-glycine ligase activity, initiating	[def] "Catalysis of the posttranslational transfer of a glycine residue to the gamma-carboxyl group(s) of one or more specific glutamate residues on a target protein." [GOC
	Pathogen[slrP Q8ZQQ2] interacts with 2 human partners:{Q9Y4R7;A6PVC2}
	Pathogen[sifA Q56061] interacts with 1 human partners:{Q9Y4R7}
[Cluster 139]GO:0032028+F	molecular_function	[name] myosin head/neck binding	[def] "Interacting selectively and non-covalently with the head/neck region of a myosin heavy chain." [GOC
	Pathogen[slrP Q8ZQQ2] interacts with 1 human partners:{Q16623}
[Cluster 140]GO:0004352+F	molecular_function	[name] glutamate dehydrogenase (NAD+) activity	[def] "Catalysis of the reaction
	Pathogen[sseG O84952] interacts with 1 human partners:{P00367}
	Pathogen[sopA E1WGZ9] interacts with 1 human partners:{P00367}
	Pathogen[sipA E1WAC6] interacts with 1 human partners:{P00367}
	Pathogen[sseF O84951] interacts with 1 human partners:{P00367}
	Pathogen[sopA Q8ZNR3] interacts with 1 human partners:{P00367}
	Pathogen[sipA P0CL52] interacts with 1 human partners:{P00367}
[Cluster 141]GO:0047389+F	molecular_function	[name] glycerophosphocholine phosphodiesterase activity	[def] "Catalysis of the reaction
	Pathogen[slrP Q8ZQQ2] interacts with 1 human partners:{Q9NPB8}
[Cluster 142]GO:0055103+F	molecular_function	[name] ligase regulator activity	[def] "Modulates the activity of a ligase." [GOC
	Pathogen[slrP Q8ZQQ2] interacts with 1 human partners:{P20807}
[Cluster 143]GO:0016614+F	molecular_function	[name] oxidoreductase activity, acting on CH-OH group of donors	[def] "Catalysis of an oxidation-reduction (redox) reaction in which a CH-OH group act as a hydrogen or electron donor and reduces a hydrogen or electron acceptor." [GOC
	Pathogen[sseG O84952] interacts with 3 human partners:{Q15392;Q8N335;P21695}
	Pathogen[spvB P74846] interacts with 1 human partners:{Q15392}
	Pathogen[spvC P0A2M9] interacts with 1 human partners:{Q15392}
	Pathogen[sopE O52623] interacts with 1 human partners:{Q15392}
	Pathogen[sopB O30916] interacts with 1 human partners:{Q15392}
	Pathogen[sopA E1WGZ9] interacts with 3 human partners:{Q15392;Q8N335;P21695}
	Pathogen[slrP Q8ZQQ2] interacts with 4 human partners:{Q15392;Q8N335;P47989;P21695}
	Pathogen[sptP P74873] interacts with 1 human partners:{Q15392}
	Pathogen[sipA E1WAC6] interacts with 3 human partners:{Q15392;Q8N335;P21695}
	Pathogen[sseF O84951] interacts with 3 human partners:{Q15392;Q8N335;P21695}
	Pathogen[spiC P0CZ04] interacts with 3 human partners:{Q15392;Q8N335;P21695}
	Pathogen[sspH1 A4D0H6] interacts with 3 human partners:{Q15392;Q8N335;P21695}
	Pathogen[sipC E1WAC8] interacts with 1 human partners:{Q15392}
	Pathogen[sifA Q56061] interacts with 4 human partners:{Q15392;Q8N335;P47989;P21695}
	Pathogen[sipC P0CL47] interacts with 1 human partners:{Q15392}
	Pathogen[sseL Q8ZNG2] interacts with 1 human partners:{Q15392}
	Pathogen[sipB Q56134] interacts with 1 human partners:{Q15392}
	Pathogen[sopA Q8ZNR3] interacts with 3 human partners:{Q15392;Q8N335;P21695}
	Pathogen[sipA P0CL52] interacts with 3 human partners:{Q15392;Q8N335;P21695}
[Cluster 144]GO:0004003+F	molecular_function	[name] ATP-dependent DNA helicase activity	[def] "Catalysis of the reaction
	Pathogen[sseG O84952] interacts with 2 human partners:{Q9Y230;Q13283}
	Pathogen[spvB P74846] interacts with 1 human partners:{Q13283}
	Pathogen[spvC P0A2M9] interacts with 2 human partners:{Q9Y230;Q13283}
	Pathogen[sopE O52623] interacts with 1 human partners:{Q13283}
	Pathogen[sopE2 Q7CQD4] interacts with 1 human partners:{Q13283}
	Pathogen[sopB O30916] interacts with 1 human partners:{Q13283}
	Pathogen[sopA E1WGZ9] interacts with 3 human partners:{Q9Y230;Q86WJ1;Q13283}
	Pathogen[avrA E1WAB0] interacts with 1 human partners:{Q13283}
	Pathogen[slrP Q8ZQQ2] interacts with 2 human partners:{Q9Y230;Q13283}
	Pathogen[sptP P74873] interacts with 1 human partners:{Q13283}
	Pathogen[sipA E1WAC6] interacts with 2 human partners:{Q9Y230;Q13283}
	Pathogen[sseF O84951] interacts with 2 human partners:{Q9Y230;Q13283}
	Pathogen[spiC P0CZ04] interacts with 2 human partners:{P33991;Q13283}
	Pathogen[pipB2 Q8ZMM8] interacts with 1 human partners:{Q13283}
	Pathogen[sipC E1WAC8] interacts with 1 human partners:{Q13283}
	Pathogen[sifA Q56061] interacts with 3 human partners:{Q9Y230;Q86WJ1;Q13283}
	Pathogen[sipC P0CL47] interacts with 1 human partners:{Q13283}
	Pathogen[sseL Q8ZNG2] interacts with 2 human partners:{Q9Y230;Q13283}
	Pathogen[sopA Q8ZNR3] interacts with 3 human partners:{Q9Y230;Q86WJ1;Q13283}
	Pathogen[sseJ Q9FD10] interacts with 1 human partners:{Q13283}
	Pathogen[sseI Q8ZQ79] interacts with 1 human partners:{Q13283}
	Pathogen[sipA P0CL52] interacts with 2 human partners:{Q9Y230;Q13283}
[Cluster 145]GO:0004126+F	molecular_function	[name] cytidine deaminase activity	[def] "Catalysis of the reaction
	Pathogen[slrP Q8ZQQ2] interacts with 1 human partners:{P32320}
	Pathogen[sifA Q56061] interacts with 2 human partners:{P32320;Q6NTF7}
[Cluster 146]GO:0004004+F	molecular_function	[name] ATP-dependent RNA helicase activity	[def] "Catalysis of the reaction
	Pathogen[sseG O84952] interacts with 3 human partners:{P38919;Q9UHI6;Q13283}
	Pathogen[spvB P74846] interacts with 3 human partners:{P38919;Q9UHI6;Q13283}
	Pathogen[spvC P0A2M9] interacts with 1 human partners:{Q13283}
	Pathogen[sopE O52623] interacts with 1 human partners:{Q13283}
	Pathogen[sopE2 Q7CQD4] interacts with 1 human partners:{Q13283}
	Pathogen[sopB O30916] interacts with 1 human partners:{Q13283}
	Pathogen[sopA E1WGZ9] interacts with 3 human partners:{P38919;Q9UHI6;Q13283}
	Pathogen[avrA E1WAB0] interacts with 1 human partners:{Q13283}
	Pathogen[slrP Q8ZQQ2] interacts with 3 human partners:{P38919;Q9UHI6;Q13283}
	Pathogen[sptP P74873] interacts with 2 human partners:{P38919;Q13283}
	Pathogen[sipA E1WAC6] interacts with 3 human partners:{P38919;Q9UHI6;Q13283}
	Pathogen[sseF O84951] interacts with 3 human partners:{P38919;Q9UHI6;Q13283}
	Pathogen[spiC P0CZ04] interacts with 3 human partners:{P38919;Q9UHI6;Q13283}
	Pathogen[pipB2 Q8ZMM8] interacts with 2 human partners:{Q9UHI6;Q13283}
	Pathogen[sipC E1WAC8] interacts with 1 human partners:{Q13283}
	Pathogen[sifA Q56061] interacts with 3 human partners:{P38919;Q9UHI6;Q13283}
	Pathogen[sipC P0CL47] interacts with 1 human partners:{Q13283}
	Pathogen[sseL Q8ZNG2] interacts with 3 human partners:{P38919;Q9UHI6;Q13283}
	Pathogen[sopA Q8ZNR3] interacts with 3 human partners:{P38919;Q9UHI6;Q13283}
	Pathogen[sseJ Q9FD10] interacts with 3 human partners:{P38919;Q9UHI6;Q13283}
	Pathogen[sseI Q8ZQ79] interacts with 1 human partners:{Q13283}
	Pathogen[sipA P0CL52] interacts with 3 human partners:{P38919;Q9UHI6;Q13283}
[Cluster 147]GO:0004082+F	molecular_function	[name] bisphosphoglycerate mutase activity	[def] "Catalysis of the reaction
	Pathogen[spiC P0CZ04] interacts with 2 human partners:{P18669;P15259}
[Cluster 148]GO:0016868+F	molecular_function	[name] intramolecular transferase activity, phosphotransferases	[def] "Catalysis of the transfer of a phosphate group from one position to another within a single molecule." [GOC
	Pathogen[slrP Q8ZQQ2] interacts with 2 human partners:{Q15124;Q96G03}
	Pathogen[spiC P0CZ04] interacts with 2 human partners:{P18669;P15259}
	Pathogen[sifA Q56061] interacts with 3 human partners:{O95394;Q15124;P36871}
[Cluster 149]GO:0003730+F	molecular_function	[name] mRNA 3'-UTR binding	[def] "Interacting selectively and non-covalently with the 3' untranslated region of an mRNA molecule." [GOC
	Pathogen[sseG O84952] interacts with 2 human partners:{Q9H0Z9;Q9NZI8}
	Pathogen[spvC P0A2M9] interacts with 1 human partners:{Q9NZI8}
	Pathogen[sopE O52623] interacts with 1 human partners:{Q9NZI8}
	Pathogen[sopA E1WGZ9] interacts with 3 human partners:{Q9H0Z9;Q5TC82;Q9NZI8}
	Pathogen[slrP Q8ZQQ2] interacts with 7 human partners:{Q9H0Z9;Q5TC82;Q9NZI8;Q15287;O00425;Q08257;Q9Y6M1}
	Pathogen[sipA E1WAC6] interacts with 2 human partners:{Q9H0Z9;Q9NZI8}
	Pathogen[sseF O84951] interacts with 2 human partners:{Q9H0Z9;Q9NZI8}
	Pathogen[spiC P0CZ04] interacts with 1 human partners:{Q9H0Z9}
	Pathogen[pipB2 Q8ZMM8] interacts with 1 human partners:{Q9H0Z9}
	Pathogen[sifA Q56061] interacts with 1 human partners:{Q9H0Z9}
	Pathogen[sseL Q8ZNG2] interacts with 2 human partners:{Q9H0Z9;Q9NZI8}
	Pathogen[sopA Q8ZNR3] interacts with 3 human partners:{Q9H0Z9;Q5TC82;Q9NZI8}
	Pathogen[sipA P0CL52] interacts with 2 human partners:{Q9H0Z9;Q9NZI8}
[Cluster 150]GO:0045030+F	molecular_function	[name] UTP-activated nucleotide receptor activity	[def] "Combining with a nucleotide and transmitting the signal to a heterotrimeric G-protein complex to initiate a change in cell activity, activated by UTP." [GOC
	Pathogen[sseG O84952] interacts with 1 human partners:{P41231}
	Pathogen[spvC P0A2M9] interacts with 1 human partners:{P41231}
	Pathogen[sopA E1WGZ9] interacts with 1 human partners:{P41231}
	Pathogen[sipA E1WAC6] interacts with 1 human partners:{P41231}
	Pathogen[sseF O84951] interacts with 1 human partners:{P41231}
	Pathogen[spiC P0CZ04] interacts with 1 human partners:{P41231}
	Pathogen[sopA Q8ZNR3] interacts with 1 human partners:{P41231}
	Pathogen[sipA P0CL52] interacts with 1 human partners:{P41231}
[Cluster 151]GO:0034701+F	molecular_function	[name] tripeptidase activity	[def] "Catalysis of the hydrolysis of a tripeptide." [GOC
	Pathogen[slrP Q8ZQQ2] interacts with 1 human partners:{Q96KP4}
	Pathogen[sifA Q56061] interacts with 1 human partners:{Q96KP4}
[Cluster 152]GO:0030337+F	molecular_function	[name] DNA polymerase processivity factor activity	[def] "An enzyme regulator activity that increases the processivity of polymerization by DNA polymerase, by allowing the polymerase to move rapidly along DNA while remaining topologically bound to it." [GOC
	Pathogen[sseG O84952] interacts with 1 human partners:{P12004}
	Pathogen[spvC P0A2M9] interacts with 1 human partners:{P12004}
	Pathogen[sopA E1WGZ9] interacts with 1 human partners:{P12004}
	Pathogen[sipA E1WAC6] interacts with 1 human partners:{P12004}
	Pathogen[sseF O84951] interacts with 1 human partners:{P12004}
	Pathogen[spiC P0CZ04] interacts with 1 human partners:{P12004}
	Pathogen[sifA Q56061] interacts with 1 human partners:{P12004}
	Pathogen[sopA Q8ZNR3] interacts with 1 human partners:{P12004}
	Pathogen[sipA P0CL52] interacts with 1 human partners:{P12004}
[Cluster 153]GO:0004312+F	molecular_function	[name] fatty acid synthase activity	[def] "Catalysis of the reaction
	Pathogen[sseG O84952] interacts with 1 human partners:{P49327}
	Pathogen[spvC P0A2M9] interacts with 1 human partners:{P49327}
	Pathogen[sspH2 P0CE12] interacts with 1 human partners:{P49327}
	Pathogen[sopA E1WGZ9] interacts with 1 human partners:{P49327}
	Pathogen[slrP Q8ZQQ2] interacts with 1 human partners:{P49327}
	Pathogen[sipA E1WAC6] interacts with 1 human partners:{P49327}
	Pathogen[sseF O84951] interacts with 1 human partners:{P49327}
	Pathogen[sopA Q8ZNR3] interacts with 1 human partners:{P49327}
	Pathogen[sipA P0CL52] interacts with 1 human partners:{P49327}
[Cluster 154]GO:0050431+F	molecular_function	[name] transforming growth factor beta binding	[def] "Interacting selectively and non-covalently with TGF-beta, transforming growth factor beta, a multifunctional peptide that controls proliferation, differentiation and other functions in many cell types." [ISBN
	Pathogen[sseG O84952] interacts with 6 human partners:{Q04771;P07996;Q12891;Q8N2S1;P36897;P37023}
	Pathogen[spvB P74846] interacts with 3 human partners:{P07996;Q12891;Q8N2S1}
	Pathogen[spvC P0A2M9] interacts with 6 human partners:{Q04771;P07996;Q12891;Q8N2S1;P36897;P37023}
	Pathogen[sspH2 P0CE12] interacts with 3 human partners:{P07996;Q12891;Q8N2S1}
	Pathogen[sopE O52623] interacts with 6 human partners:{Q04771;P07996;Q12891;Q8N2S1;P36897;P37023}
	Pathogen[sopB O30916] interacts with 2 human partners:{Q12891;Q8N2S1}
	Pathogen[sopA E1WGZ9] interacts with 6 human partners:{Q04771;P07996;Q12891;Q8N2S1;P36897;P37023}
	Pathogen[avrA E1WAB0] interacts with 3 human partners:{P07996;Q12891;Q8N2S1}
	Pathogen[slrP Q8ZQQ2] interacts with 7 human partners:{P10600;P07996;Q12891;Q03167;Q8N2S1;P36897;P37023}
	Pathogen[sptP P74873] interacts with 3 human partners:{P07996;Q12891;Q8N2S1}
	Pathogen[sipA E1WAC6] interacts with 6 human partners:{Q04771;P07996;Q12891;Q8N2S1;P36897;P37023}
	Pathogen[sseF O84951] interacts with 6 human partners:{Q04771;P07996;Q12891;Q8N2S1;P36897;P37023}
	Pathogen[spiC P0CZ04] interacts with 7 human partners:{Q04771;P37173;P07996;Q12891;Q8N2S1;P36897;P37023}
	Pathogen[sspH1 A4D0H6] interacts with 2 human partners:{Q12891;Q8N2S1}
	Pathogen[sipC E1WAC8] interacts with 4 human partners:{Q04771;Q12891;Q8N2S1;P36897}
	Pathogen[sifA Q56061] interacts with 6 human partners:{Q04771;P07996;Q12891;Q8N2S1;P36897;P37023}
	Pathogen[sipC P0CL47] interacts with 4 human partners:{Q04771;Q12891;Q8N2S1;P36897}
	Pathogen[sseL Q8ZNG2] interacts with 5 human partners:{Q04771;Q12891;Q8N2S1;P36897;P37023}
	Pathogen[sopA Q8ZNR3] interacts with 6 human partners:{Q04771;P07996;Q12891;Q8N2S1;P36897;P37023}
	Pathogen[sseJ Q9FD10] interacts with 3 human partners:{P07996;Q12891;Q8N2S1}
	Pathogen[sseI Q8ZQ79] interacts with 3 human partners:{P07996;Q8N2S1;P36897}
	Pathogen[sipA P0CL52] interacts with 6 human partners:{Q04771;P07996;Q12891;Q8N2S1;P36897;P37023}
[Cluster 155]GO:0008235+F	molecular_function	[name] metalloexopeptidase activity	[def] "Catalysis of the hydrolysis of a peptide bond not more than three residues from the N- or C-terminus of a polypeptide chain by a mechanism in which water acts as a nucleophile, one or two metal ions hold the water molecule in place, and charged amino acid side chains are ligands for the metal ions." [GOC
	Pathogen[slrP Q8ZQQ2] interacts with 1 human partners:{Q9NZ08}
[Cluster 156]GO:0004367+F	molecular_function	[name] glycerol-3-phosphate dehydrogenase [NAD+] activity	[def] "Catalysis of the reaction
	Pathogen[sseG O84952] interacts with 2 human partners:{Q8N335;P21695}
	Pathogen[sopA E1WGZ9] interacts with 2 human partners:{Q8N335;P21695}
	Pathogen[slrP Q8ZQQ2] interacts with 2 human partners:{Q8N335;P21695}
	Pathogen[sipA E1WAC6] interacts with 2 human partners:{Q8N335;P21695}
	Pathogen[sseF O84951] interacts with 2 human partners:{Q8N335;P21695}
	Pathogen[spiC P0CZ04] interacts with 2 human partners:{Q8N335;P21695}
	Pathogen[sspH1 A4D0H6] interacts with 2 human partners:{Q8N335;P21695}
	Pathogen[sifA Q56061] interacts with 2 human partners:{Q8N335;P21695}
	Pathogen[sopA Q8ZNR3] interacts with 2 human partners:{Q8N335;P21695}
	Pathogen[sipA P0CL52] interacts with 2 human partners:{Q8N335;P21695}
[Cluster 157]GO:0019103+F	molecular_function	[name] pyrimidine nucleotide binding	[def] "Interacting selectively and non-covalently with pyrimidine nucleotide, any compound consisting of a pyrimidine nucleoside esterified with (ortho)phosphate." [GOC
	Pathogen[slrP Q8ZQQ2] interacts with 1 human partners:{Q8TCD5}
[Cluster 158]GO:0047020+F	molecular_function	[name] 15-hydroxyprostaglandin-D dehydrogenase (NADP+) activity	[def] "Catalysis of the reaction
	Pathogen[slrP Q8ZQQ2] interacts with 1 human partners:{P42330}
[Cluster 159]GO:0003857+F	molecular_function	[name] 3-hydroxyacyl-CoA dehydrogenase activity	[def] "Catalysis of the reaction
	Pathogen[sseG O84952] interacts with 2 human partners:{Q9Y2S2;P40939}
	Pathogen[sopA E1WGZ9] interacts with 2 human partners:{Q9Y2S2;P40939}
	Pathogen[slrP Q8ZQQ2] interacts with 2 human partners:{Q08426;Q9Y2S2}
	Pathogen[sipA E1WAC6] interacts with 2 human partners:{Q9Y2S2;P40939}
	Pathogen[sseF O84951] interacts with 2 human partners:{Q9Y2S2;P40939}
	Pathogen[spiC P0CZ04] interacts with 3 human partners:{Q92506;Q9Y2S2;P40939}
	Pathogen[sifA Q56061] interacts with 3 human partners:{Q08426;Q9Y2S2;P40939}
	Pathogen[sopA Q8ZNR3] interacts with 2 human partners:{Q9Y2S2;P40939}
	Pathogen[sipA P0CL52] interacts with 2 human partners:{Q9Y2S2;P40939}
[Cluster 160]GO:0003934+F	molecular_function	[name] GTP cyclohydrolase I activity	[def] "Catalysis of the reaction
	Pathogen[sseG O84952] interacts with 1 human partners:{P30793}
	Pathogen[sopA E1WGZ9] interacts with 1 human partners:{P30793}
	Pathogen[sipA E1WAC6] interacts with 1 human partners:{P30793}
	Pathogen[sseF O84951] interacts with 1 human partners:{P30793}
	Pathogen[spiC P0CZ04] interacts with 1 human partners:{P30793}
	Pathogen[sifA Q56061] interacts with 1 human partners:{P30793}
	Pathogen[sopA Q8ZNR3] interacts with 1 human partners:{P30793}
	Pathogen[sipA P0CL52] interacts with 1 human partners:{P30793}
[Cluster 161]GO:0008170+F	molecular_function	[name] N-methyltransferase activity	[def] "Catalysis of the transfer of a methyl group to the nitrogen atom of an acceptor molecule." [GOC
	Pathogen[sspH2 P0CE12] interacts with 1 human partners:{Q99873}
	Pathogen[sopA E1WGZ9] interacts with 1 human partners:{Q99873}
	Pathogen[slrP Q8ZQQ2] interacts with 2 human partners:{P50135;Q99873}
	Pathogen[sopA Q8ZNR3] interacts with 1 human partners:{Q99873}
	Pathogen[sseJ Q9FD10] interacts with 1 human partners:{Q99873}
	Pathogen[sseI Q8ZQ79] interacts with 1 human partners:{Q99873}
[Cluster 162]GO:0070363+F	molecular_function	[name] mitochondrial light strand promoter sense binding	[def] "Interacting selectively and non-covalently with the sense strand of the light strand promoter, a promoter located on the light, or cytosine-rich, strand of mitochondrial DNA." [GOC
	Pathogen[slrP Q8ZQQ2] interacts with 2 human partners:{Q00059;P36776}
[Cluster 163]GO:0015230+F	molecular_function	[name] FAD transmembrane transporter activity	[def] "Enables the directed movement of flavin-adenine dinucleotide (FAD) across a membrane into, out of or within a cell, or between cells. FAD forms the coenzyme of the prosthetic group of various flavoprotein oxidoreductase enzymes, in which it functions as an electron acceptor by being reversibly converted to its reduced form." [ISBN
	Pathogen[slrP Q8ZQQ2] interacts with 1 human partners:{O43808}
[Cluster 164]GO:0004079+F	molecular_function	[name] biotin-[methylmalonyl-CoA-carboxytransferase] ligase activity	[def] "Catalysis of the reaction
	Pathogen[sseG O84952] interacts with 1 human partners:{P50747}
	Pathogen[sopA E1WGZ9] interacts with 1 human partners:{P50747}
	Pathogen[slrP Q8ZQQ2] interacts with 1 human partners:{P50747}
	Pathogen[sipA E1WAC6] interacts with 1 human partners:{P50747}
	Pathogen[sseF O84951] interacts with 1 human partners:{P50747}
	Pathogen[sifA Q56061] interacts with 1 human partners:{P50747}
	Pathogen[sopA Q8ZNR3] interacts with 1 human partners:{P50747}
	Pathogen[sipA P0CL52] interacts with 1 human partners:{P50747}
[Cluster 165]GO:0004801+F	molecular_function	[name] sedoheptulose-7-phosphate	[def] "Catalysis of the reaction
	Pathogen[sseG O84952] interacts with 1 human partners:{P37837}
	Pathogen[spvC P0A2M9] interacts with 1 human partners:{P37837}
	Pathogen[sopA E1WGZ9] interacts with 1 human partners:{P37837}
	Pathogen[slrP Q8ZQQ2] interacts with 1 human partners:{P37837}
	Pathogen[sipA E1WAC6] interacts with 1 human partners:{P37837}
	Pathogen[sseF O84951] interacts with 1 human partners:{P37837}
	Pathogen[spiC P0CZ04] interacts with 1 human partners:{P37837}
	Pathogen[sspH1 A4D0H6] interacts with 1 human partners:{P37837}
	Pathogen[sifA Q56061] interacts with 1 human partners:{P37837}
	Pathogen[sopA Q8ZNR3] interacts with 1 human partners:{P37837}
	Pathogen[sipA P0CL52] interacts with 1 human partners:{P37837}
[Cluster 166]GO:0050104+F	molecular_function	[name] L-gulonate 3-dehydrogenase activity	[def] "Catalysis of the reaction
	Pathogen[sseG O84952] interacts with 1 human partners:{Q9Y2S2}
	Pathogen[sopA E1WGZ9] interacts with 1 human partners:{Q9Y2S2}
	Pathogen[slrP Q8ZQQ2] interacts with 1 human partners:{Q9Y2S2}
	Pathogen[sipA E1WAC6] interacts with 1 human partners:{Q9Y2S2}
	Pathogen[sseF O84951] interacts with 1 human partners:{Q9Y2S2}
	Pathogen[spiC P0CZ04] interacts with 1 human partners:{Q9Y2S2}
	Pathogen[sifA Q56061] interacts with 1 human partners:{Q9Y2S2}
	Pathogen[sopA Q8ZNR3] interacts with 1 human partners:{Q9Y2S2}
	Pathogen[sipA P0CL52] interacts with 1 human partners:{Q9Y2S2}
[Cluster 167]GO:0031696+F	molecular_function	[name] alpha-2C adrenergic receptor binding	[def] "Interacting selectively and non-covalently with an alpha-2C adrenergic receptor." [GOC
	Pathogen[sseG O84952] interacts with 1 human partners:{P51693}
	Pathogen[spvC P0A2M9] interacts with 1 human partners:{P51693}
	Pathogen[sopE O52623] interacts with 1 human partners:{P51693}
	Pathogen[sopB O30916] interacts with 1 human partners:{P51693}
	Pathogen[sopA E1WGZ9] interacts with 1 human partners:{P51693}
	Pathogen[slrP Q8ZQQ2] interacts with 2 human partners:{P08913;P51693}
	Pathogen[sipA E1WAC6] interacts with 1 human partners:{P51693}
	Pathogen[sseF O84951] interacts with 1 human partners:{P51693}
	Pathogen[spiC P0CZ04] interacts with 1 human partners:{P51693}
	Pathogen[sspH1 A4D0H6] interacts with 1 human partners:{P51693}
	Pathogen[sipC E1WAC8] interacts with 1 human partners:{P51693}
	Pathogen[sifA Q56061] interacts with 1 human partners:{P51693}
	Pathogen[sipC P0CL47] interacts with 1 human partners:{P51693}
	Pathogen[sseL Q8ZNG2] interacts with 1 human partners:{P51693}
	Pathogen[sipB Q56134] interacts with 1 human partners:{P51693}
	Pathogen[sopA Q8ZNR3] interacts with 1 human partners:{P51693}
	Pathogen[sipA P0CL52] interacts with 1 human partners:{P51693}
[Cluster 168]GO:0050221+F	molecular_function	[name] prostaglandin-E2 9-reductase activity	[def] "Catalysis of the reaction
	Pathogen[slrP Q8ZQQ2] interacts with 1 human partners:{P16152}
[Cluster 169]GO:0008236+F	molecular_function	[name] serine-type peptidase activity	[def] "Catalysis of the hydrolysis of peptide bonds in a polypeptide chain by a catalytic mechanism that involves a catalytic triad consisting of a serine nucleophile that is activated by a proton relay involving an acidic residue (e.g. aspartate or glutamate) and a basic residue (usually histidine)." [http
	Pathogen[sseG O84952] interacts with 5 human partners:{P48147;P10144;Q4J6C6;Q86TI2;O95405}
	Pathogen[spvB P74846] interacts with 4 human partners:{P10144;P83110;P24158;O95405}
	Pathogen[spvC P0A2M9] interacts with 5 human partners:{P48147;P10144;Q4J6C6;Q86TI2;O95405}
	Pathogen[sspH2 P0CE12] interacts with 2 human partners:{P29144;O95405}
	Pathogen[sopE O52623] interacts with 5 human partners:{P48147;P29144;P10144;Q92743;O95405}
	Pathogen[sopB O30916] interacts with 1 human partners:{O95405}
	Pathogen[sopA E1WGZ9] interacts with 5 human partners:{P48147;P10144;Q4J6C6;Q86TI2;O95405}
	Pathogen[avrA E1WAB0] interacts with 1 human partners:{O95405}
	Pathogen[slrP Q8ZQQ2] interacts with 11 human partners:{P48147;P29144;Q6V1X1;P10144;Q4J6C6;P36776;Q86TI2;Q9UHL4;Q92743;O95405;Q86WA8}
	Pathogen[sptP P74873] interacts with 2 human partners:{P10144;O95405}
	Pathogen[sipA E1WAC6] interacts with 5 human partners:{P48147;P10144;Q4J6C6;Q86TI2;O95405}
	Pathogen[sseF O84951] interacts with 5 human partners:{P48147;P10144;Q4J6C6;Q86TI2;O95405}
	Pathogen[spiC P0CZ04] interacts with 8 human partners:{P48147;P10144;P83110;Q86TI2;Q9UHL4;Q16740;P24158;O95405}
	Pathogen[pipB2 Q8ZMM8] interacts with 1 human partners:{O95405}
	Pathogen[sspH1 A4D0H6] interacts with 4 human partners:{P48147;P10144;Q4J6C6;O95405}
	Pathogen[sipC E1WAC8] interacts with 2 human partners:{P10144;O95405}
	Pathogen[sifA Q56061] interacts with 7 human partners:{P48147;P29144;P10144;Q4J6C6;Q86TI2;Q92743;O95405}
	Pathogen[sipC P0CL47] interacts with 2 human partners:{P10144;O95405}
	Pathogen[sseL Q8ZNG2] interacts with 2 human partners:{P10144;O95405}
	Pathogen[sipB Q56134] interacts with 1 human partners:{O95405}
	Pathogen[sopA Q8ZNR3] interacts with 5 human partners:{P48147;P10144;Q4J6C6;Q86TI2;O95405}
	Pathogen[sseJ Q9FD10] interacts with 2 human partners:{P10144;O95405}
	Pathogen[sseI Q8ZQ79] interacts with 2 human partners:{P10144;O95405}
	Pathogen[sipA P0CL52] interacts with 5 human partners:{P48147;P10144;Q4J6C6;Q86TI2;O95405}
[Cluster 170]GO:0043008+F	molecular_function	[name] ATP-dependent protein binding	[def] "Interacting selectively and non-covalently with any protein or protein complex (a complex of two or more proteins that may include other nonprotein molecules) using energy from the hydrolysis of ATP." [GOC
	Pathogen[slrP Q8ZQQ2] interacts with 2 human partners:{Q16623;P04156}
[Cluster 171]GO:0004679+F	molecular_function	[name] AMP-activated protein kinase activity	[def] "Catalysis of the reaction
	Pathogen[sseG O84952] interacts with 4 human partners:{P54646;O43741;Q13131;Q9UGJ0}
	Pathogen[spvB P74846] interacts with 5 human partners:{P54646;O43741;Q13131;Q9UGJ0;P54619}
	Pathogen[spvC P0A2M9] interacts with 2 human partners:{P54646;Q13131}
	Pathogen[sspH2 P0CE12] interacts with 1 human partners:{O43741}
	Pathogen[sopE O52623] interacts with 4 human partners:{P54646;O43741;Q13131;Q9UGJ0}
	Pathogen[sopA E1WGZ9] interacts with 4 human partners:{P54646;O43741;Q13131;Q9UGJ0}
	Pathogen[avrA E1WAB0] interacts with 3 human partners:{P54646;O43741;Q13131}
	Pathogen[slrP Q8ZQQ2] interacts with 4 human partners:{Q9UGI9;O43741;Q9UGJ0;P54619}
	Pathogen[sipA E1WAC6] interacts with 4 human partners:{P54646;O43741;Q13131;Q9UGJ0}
	Pathogen[sseF O84951] interacts with 4 human partners:{P54646;O43741;Q13131;Q9UGJ0}
	Pathogen[spiC P0CZ04] interacts with 6 human partners:{Q9Y478;P54646;O43741;Q13131;Q9UGJ0;P54619}
	Pathogen[sspH1 A4D0H6] interacts with 2 human partners:{P54646;Q13131}
	Pathogen[sipC E1WAC8] interacts with 2 human partners:{P54646;Q13131}
	Pathogen[sifA Q56061] interacts with 4 human partners:{P54646;O43741;Q13131;Q9UGJ0}
	Pathogen[sipC P0CL47] interacts with 2 human partners:{P54646;Q13131}
	Pathogen[sseL Q8ZNG2] interacts with 3 human partners:{P54646;O43741;Q13131}
	Pathogen[sopA Q8ZNR3] interacts with 4 human partners:{P54646;O43741;Q13131;Q9UGJ0}
	Pathogen[sseJ Q9FD10] interacts with 3 human partners:{P54646;O43741;Q13131}
	Pathogen[sseI Q8ZQ79] interacts with 3 human partners:{P54646;O43741;Q13131}
	Pathogen[sipA P0CL52] interacts with 4 human partners:{P54646;O43741;Q13131;Q9UGJ0}
[Cluster 172]GO:0004788+F	molecular_function	[name] thiamine diphosphokinase activity	[def] "Catalysis of the reaction
	Pathogen[sseG O84952] interacts with 1 human partners:{Q9H3S4}
	Pathogen[spvC P0A2M9] interacts with 1 human partners:{Q9H3S4}
	Pathogen[sopB O30916] interacts with 1 human partners:{Q9H3S4}
	Pathogen[sopA E1WGZ9] interacts with 1 human partners:{Q9H3S4}
	Pathogen[slrP Q8ZQQ2] interacts with 1 human partners:{Q9H3S4}
	Pathogen[sipA E1WAC6] interacts with 1 human partners:{Q9H3S4}
	Pathogen[sseF O84951] interacts with 1 human partners:{Q9H3S4}
	Pathogen[spiC P0CZ04] interacts with 1 human partners:{Q9H3S4}
	Pathogen[sspH1 A4D0H6] interacts with 1 human partners:{Q9H3S4}
	Pathogen[sifA Q56061] interacts with 1 human partners:{Q9H3S4}
	Pathogen[sopA Q8ZNR3] interacts with 1 human partners:{Q9H3S4}
	Pathogen[sipA P0CL52] interacts with 1 human partners:{Q9H3S4}
[Cluster 173]GO:0016300+F	molecular_function	[name] tRNA (uracil) methyltransferase activity	[def] "Catalysis of the transfer of a methyl group from a donor to a uracil residue in a tRNA molecule." [GOC
	Pathogen[slrP Q8ZQQ2] interacts with 1 human partners:{Q96BT7}
[Cluster 174]GO:0030151+F	molecular_function	[name] molybdenum ion binding	[def] "Interacting selectively and non-covalently with molybdenum (Mo) ions." [GOC
	Pathogen[slrP Q8ZQQ2] interacts with 1 human partners:{P51687}
	Pathogen[sifA Q56061] interacts with 1 human partners:{P51687}
[Cluster 175]GO:0050809+F	molecular_function	[name] diazepam binding	[def] "Interacting selectively and non-covalently with diazepam, one of the most widely used benzodiazepine drugs. It is used as an anti-anxiety-hypnotic agent and has the proprietary name Valium." [ISBN
	Pathogen[slrP Q8ZQQ2] interacts with 1 human partners:{P42858}
[Cluster 176]GO:0003726+F	molecular_function	[name] double-stranded RNA adenosine deaminase activity	[def] "Catalysis of the reaction
	Pathogen[slrP Q8ZQQ2] interacts with 1 human partners:{Q9H171}
[Cluster 177]GO:0004873+F	molecular_function	[name] asialoglycoprotein receptor activity	[def] "Receiving an asialoglycoprotein, and delivering the asialoglycoprotein into the cell via endocytosis. An asialoglycoprotein is a plasma glycoproteins from which the terminal sialic acid residue on their complex carbohydrate groups has been removed. The asialoglycoprotein receptor recognizes the terminal galactose and N-acetylgalactosamine units of the asialoglycoprotein, the receptor-ligand complex is internalized and transported to a sorting organelle where disassociation occurs before the receptor is recycled to the cell membrane." [GOC
	Pathogen[sseG O84952] interacts with 2 human partners:{P07306;P07307}
	Pathogen[spvB P74846] interacts with 2 human partners:{P07306;P07307}
	Pathogen[spvC P0A2M9] interacts with 2 human partners:{P07306;P07307}
	Pathogen[sspH2 P0CE12] interacts with 2 human partners:{P07306;P07307}
	Pathogen[sopE O52623] interacts with 2 human partners:{P07306;P07307}
	Pathogen[sopB O30916] interacts with 1 human partners:{P07307}
	Pathogen[sopA E1WGZ9] interacts with 2 human partners:{P07306;P07307}
	Pathogen[avrA E1WAB0] interacts with 2 human partners:{P07306;P07307}
	Pathogen[slrP Q8ZQQ2] interacts with 2 human partners:{P07306;P07307}
	Pathogen[sptP P74873] interacts with 2 human partners:{P07306;P07307}
	Pathogen[sipA E1WAC6] interacts with 2 human partners:{P07306;P07307}
	Pathogen[sseF O84951] interacts with 2 human partners:{P07306;P07307}
	Pathogen[spiC P0CZ04] interacts with 2 human partners:{P07306;P07307}
	Pathogen[pipB2 Q8ZMM8] interacts with 1 human partners:{P07307}
	Pathogen[sspH1 A4D0H6] interacts with 2 human partners:{P07306;P07307}
	Pathogen[sipC E1WAC8] interacts with 2 human partners:{P07306;P07307}
	Pathogen[sifA Q56061] interacts with 2 human partners:{P07306;P07307}
	Pathogen[sipC P0CL47] interacts with 2 human partners:{P07306;P07307}
	Pathogen[sseL Q8ZNG2] interacts with 1 human partners:{P07307}
	Pathogen[sipB Q56134] interacts with 2 human partners:{P07306;P07307}
	Pathogen[sopA Q8ZNR3] interacts with 2 human partners:{P07306;P07307}
	Pathogen[sseJ Q9FD10] interacts with 2 human partners:{P07306;P07307}
	Pathogen[sseI Q8ZQ79] interacts with 2 human partners:{P07306;P07307}
	Pathogen[sipA P0CL52] interacts with 2 human partners:{P07306;P07307}
[Cluster 178]GO:0004641+F	molecular_function	[name] phosphoribosylformylglycinamidine cyclo-ligase activity	[def] "Catalysis of the reaction
	Pathogen[sifA Q56061] interacts with 1 human partners:{P22102}
[Cluster 179]GO:0004180+F	molecular_function	[name] carboxypeptidase activity	[def] "Catalysis of the hydrolysis of the terminal or penultimate peptide bond at the C-terminal end of a peptide or polypeptide." [ISBN
	Pathogen[sseG O84952] interacts with 1 human partners:{Q13867}
	Pathogen[spvB P74846] interacts with 2 human partners:{Q8IUL8;Q9NT68}
	Pathogen[sopA E1WGZ9] interacts with 1 human partners:{Q13867}
	Pathogen[slrP Q8ZQQ2] interacts with 9 human partners:{Q8NDL9;Q8IUL8;Q96KP4;Q5U5Z8;Q9UPW5;Q8NEM8;Q5VU57;Q96MI9;Q13867}
	Pathogen[sipA E1WAC6] interacts with 1 human partners:{Q13867}
	Pathogen[sseF O84951] interacts with 1 human partners:{Q13867}
	Pathogen[spiC P0CZ04] interacts with 3 human partners:{Q9HB40;Q8IUL8;Q13867}
	Pathogen[sifA Q56061] interacts with 2 human partners:{Q8IUL8;Q96KP4}
	Pathogen[sopA Q8ZNR3] interacts with 1 human partners:{Q13867}
	Pathogen[sipA P0CL52] interacts with 1 human partners:{Q13867}
[Cluster 180]GO:0003708+F	molecular_function	[name] retinoic acid receptor activity	[def] "Combining with retinoic acid and transmitting the signal to the transcriptional machinery by interacting selectively and non-covalently with a specific DNA sequence in order to modulate transcription by RNA polymerase II. Retinoic acid is one of the forms of vitamin A." [GOC
	Pathogen[slrP Q8ZQQ2] interacts with 2 human partners:{P10276;P10826}
	Pathogen[spiC P0CZ04] interacts with 1 human partners:{P19793}
[Cluster 181]GO:0005026+F	molecular_function	[name] transforming growth factor beta receptor activity, type II	[def] "Combining with transforming growth factor beta to initiate a change in cell activity_ upon ligand binding, binds to and catalyzes the phosphorylation of a type I TGF-beta receptor." [GOC
	Pathogen[spiC P0CZ04] interacts with 1 human partners:{P37173}
[Cluster 182]GO:0004748+F	molecular_function	[name] ribonucleoside-diphosphate reductase activity	[def] "Catalysis of the reaction
	Pathogen[sseG O84952] interacts with 1 human partners:{P23921}
	Pathogen[spvB P74846] interacts with 1 human partners:{P23921}
	Pathogen[spvC P0A2M9] interacts with 1 human partners:{P23921}
	Pathogen[sspH2 P0CE12] interacts with 1 human partners:{P31350}
	Pathogen[sopE O52623] interacts with 1 human partners:{P23921}
	Pathogen[sopB O30916] interacts with 1 human partners:{P23921}
	Pathogen[sopA E1WGZ9] interacts with 1 human partners:{P23921}
	Pathogen[avrA E1WAB0] interacts with 1 human partners:{P23921}
	Pathogen[slrP Q8ZQQ2] interacts with 3 human partners:{P31350;Q7LG56;P23921}
	Pathogen[sptP P74873] interacts with 1 human partners:{P23921}
	Pathogen[sipA E1WAC6] interacts with 1 human partners:{P23921}
	Pathogen[sseF O84951] interacts with 1 human partners:{P23921}
	Pathogen[spiC P0CZ04] interacts with 1 human partners:{P23921}
	Pathogen[pipB2 Q8ZMM8] interacts with 1 human partners:{P23921}
	Pathogen[sspH1 A4D0H6] interacts with 1 human partners:{P23921}
	Pathogen[sipC E1WAC8] interacts with 1 human partners:{P23921}
	Pathogen[sifA Q56061] interacts with 1 human partners:{P23921}
	Pathogen[sipC P0CL47] interacts with 1 human partners:{P23921}
	Pathogen[sseL Q8ZNG2] interacts with 1 human partners:{P23921}
	Pathogen[sopA Q8ZNR3] interacts with 1 human partners:{P23921}
	Pathogen[sseJ Q9FD10] interacts with 1 human partners:{P23921}
	Pathogen[sseI Q8ZQ79] interacts with 1 human partners:{P23921}
	Pathogen[sipA P0CL52] interacts with 1 human partners:{P23921}
[Cluster 183]GO:0004983+F	molecular_function	[name] neuropeptide Y receptor activity	[def] "Combining with neuropeptide Y to initiate a change in cell activity." [PMID
	Pathogen[spiC P0CZ04] interacts with 1 human partners:{P49683}
[Cluster 184]GO:0019825+F	molecular_function	[name] oxygen binding	[def] "Interacting selectively and non-covalently with oxygen (O2)." [GOC
	Pathogen[spvB P74846] interacts with 2 human partners:{P68871;P69905}
	Pathogen[slrP Q8ZQQ2] interacts with 9 human partners:{P69892;P07101;P02100;P68871;P69905;P14902;P02042;P69891;P11511}
	Pathogen[spiC P0CZ04] interacts with 6 human partners:{P69892;P02100;P68871;P69905;P02042;P69891}
	Pathogen[sifA Q56061] interacts with 8 human partners:{P69892;P02100;P68871;P48775;P69905;P14902;P02042;P69891}
[Cluster 185]GO:0070052+F	molecular_function	[name] collagen V binding	[def] "Interacting selectively and non-covalently with a type V collagen." [GOC
	Pathogen[sseG O84952] interacts with 1 human partners:{P07996}
	Pathogen[spvB P74846] interacts with 1 human partners:{P07996}
	Pathogen[spvC P0A2M9] interacts with 1 human partners:{P07996}
	Pathogen[sspH2 P0CE12] interacts with 1 human partners:{P07996}
	Pathogen[sopE O52623] interacts with 1 human partners:{P07996}
	Pathogen[sopA E1WGZ9] interacts with 1 human partners:{P07996}
	Pathogen[avrA E1WAB0] interacts with 1 human partners:{P07996}
	Pathogen[slrP Q8ZQQ2] interacts with 1 human partners:{P07996}
	Pathogen[sptP P74873] interacts with 1 human partners:{P07996}
	Pathogen[sipA E1WAC6] interacts with 1 human partners:{P07996}
	Pathogen[sseF O84951] interacts with 1 human partners:{P07996}
	Pathogen[spiC P0CZ04] interacts with 1 human partners:{P07996}
	Pathogen[sifA Q56061] interacts with 1 human partners:{P07996}
	Pathogen[sopA Q8ZNR3] interacts with 1 human partners:{P07996}
	Pathogen[sseJ Q9FD10] interacts with 1 human partners:{P07996}
	Pathogen[sseI Q8ZQ79] interacts with 1 human partners:{P07996}
	Pathogen[sipA P0CL52] interacts with 1 human partners:{P07996}
[Cluster 186]GO:0003922+F	molecular_function	[name] GMP synthase (glutamine-hydrolyzing) activity	[def] "Catalysis of the reaction
	Pathogen[sseG O84952] interacts with 1 human partners:{P49915}
	Pathogen[spvB P74846] interacts with 1 human partners:{P49915}
	Pathogen[spvC P0A2M9] interacts with 1 human partners:{P49915}
	Pathogen[sopB O30916] interacts with 1 human partners:{P49915}
	Pathogen[sopA E1WGZ9] interacts with 1 human partners:{P49915}
	Pathogen[slrP Q8ZQQ2] interacts with 1 human partners:{P49915}
	Pathogen[sipA E1WAC6] interacts with 1 human partners:{P49915}
	Pathogen[sseF O84951] interacts with 1 human partners:{P49915}
	Pathogen[spiC P0CZ04] interacts with 1 human partners:{P49915}
	Pathogen[sspH1 A4D0H6] interacts with 1 human partners:{P49915}
	Pathogen[sifA Q56061] interacts with 1 human partners:{P49915}
	Pathogen[sipB Q56134] interacts with 1 human partners:{P49915}
	Pathogen[sopA Q8ZNR3] interacts with 1 human partners:{P49915}
	Pathogen[sseJ Q9FD10] interacts with 1 human partners:{P49915}
	Pathogen[sipA P0CL52] interacts with 1 human partners:{P49915}
[Cluster 187]GO:0019966+F	molecular_function	[name] interleukin-1 binding	[def] "Interacting selectively and non-covalently with interleukin-1." [GOC
	Pathogen[sseG O84952] interacts with 1 human partners:{Q9NZN1}
	Pathogen[spvB P74846] interacts with 1 human partners:{P01023}
	Pathogen[spvC P0A2M9] interacts with 1 human partners:{Q9NZN1}
	Pathogen[sopE O52623] interacts with 1 human partners:{Q9NZN1}
	Pathogen[sopA E1WGZ9] interacts with 1 human partners:{Q9NZN1}
	Pathogen[avrA E1WAB0] interacts with 1 human partners:{P01023}
	Pathogen[slrP Q8ZQQ2] interacts with 2 human partners:{P01023;Q9NZN1}
	Pathogen[sipA E1WAC6] interacts with 1 human partners:{Q9NZN1}
	Pathogen[sseF O84951] interacts with 1 human partners:{Q9NZN1}
	Pathogen[spiC P0CZ04] interacts with 2 human partners:{P01023;Q9NZN1}
	Pathogen[sipC E1WAC8] interacts with 1 human partners:{Q9NZN1}
	Pathogen[sifA Q56061] interacts with 1 human partners:{Q9NZN1}
	Pathogen[sipC P0CL47] interacts with 1 human partners:{Q9NZN1}
	Pathogen[sseL Q8ZNG2] interacts with 1 human partners:{Q9NZN1}
	Pathogen[sopA Q8ZNR3] interacts with 1 human partners:{Q9NZN1}
	Pathogen[sseI Q8ZQ79] interacts with 1 human partners:{Q9NZN1}
	Pathogen[sipA P0CL52] interacts with 1 human partners:{Q9NZN1}
[Cluster 188]GO:0001634+F	molecular_function	[name] pituitary adenylate cyclase-activating polypeptide receptor activity	[def] "A G-protein coupled receptor that interacts with pituitary adenylate cyclase-activating polypeptide." [GOC
	Pathogen[slrP Q8ZQQ2] interacts with 1 human partners:{P41586}
[Cluster 189]GO:0005324+F	molecular_function	[name] long-chain fatty acid transporter activity	[def] "Enables the directed movement of long-chain fatty acids into, out of or within a cell, or between cells. Long-chain fatty acids have a chain length of greater than 12 carbons." [ISBN
	Pathogen[slrP Q8ZQQ2] interacts with 2 human partners:{P07148;P05413}
[Cluster 190]GO:0004046+F	molecular_function	[name] aminoacylase activity	[def] "Catalysis of the reaction
	Pathogen[slrP Q8ZQQ2] interacts with 2 human partners:{P14868;Q03154}
	Pathogen[sifA Q56061] interacts with 1 human partners:{Q03154}
[Cluster 191]GO:0016810+F	molecular_function	[name] hydrolase activity, acting on carbon-nitrogen (but not peptide) bonds	[def] "Catalysis of the hydrolysis of any carbon-nitrogen bond, C-N, with the exception of peptide bonds." [GOC
	Pathogen[sseG O84952] interacts with 6 human partners:{Q14117;Q9BPU6;Q14195;Q16555;Q14194;O14531}
	Pathogen[spvB P74846] interacts with 3 human partners:{Q14195;Q16555;Q14194}
	Pathogen[spvC P0A2M9] interacts with 5 human partners:{Q9BPU6;Q14195;Q16555;Q14194;O14531}
	Pathogen[sspH2 P0CE12] interacts with 1 human partners:{Q14194}
	Pathogen[sopB O30916] interacts with 1 human partners:{Q14194}
	Pathogen[sopA E1WGZ9] interacts with 6 human partners:{Q14117;Q9BPU6;Q14195;Q16555;Q14194;O14531}
	Pathogen[avrA E1WAB0] interacts with 2 human partners:{Q16555;Q14194}
	Pathogen[slrP Q8ZQQ2] interacts with 9 human partners:{Q14117;Q9BPU6;Q14195;Q6IA69;Q86X76;O95498;Q16555;Q14194;O14531}
	Pathogen[sptP P74873] interacts with 1 human partners:{Q14194}
	Pathogen[sipA E1WAC6] interacts with 6 human partners:{Q14117;Q9BPU6;Q14195;Q16555;Q14194;O14531}
	Pathogen[sseF O84951] interacts with 6 human partners:{Q14117;Q9BPU6;Q14195;Q16555;Q14194;O14531}
	Pathogen[spiC P0CZ04] interacts with 5 human partners:{Q14195;O95498;Q16555;Q14194;O14531}
	Pathogen[pipB2 Q8ZMM8] interacts with 1 human partners:{Q14194}
	Pathogen[sspH1 A4D0H6] interacts with 2 human partners:{Q16555;Q14194}
	Pathogen[sipC E1WAC8] interacts with 2 human partners:{Q16555;Q14194}
	Pathogen[sifA Q56061] interacts with 7 human partners:{Q14117;Q9BPU6;Q14195;Q16555;P27708;Q14194;O14531}
	Pathogen[sipC P0CL47] interacts with 2 human partners:{Q16555;Q14194}
	Pathogen[sseL Q8ZNG2] interacts with 4 human partners:{Q14195;Q16555;Q14194;O14531}
	Pathogen[sopA Q8ZNR3] interacts with 6 human partners:{Q14117;Q9BPU6;Q14195;Q16555;Q14194;O14531}
	Pathogen[sseJ Q9FD10] interacts with 2 human partners:{Q16555;Q14194}
	Pathogen[sseI Q8ZQ79] interacts with 2 human partners:{Q16555;Q14194}
	Pathogen[sipA P0CL52] interacts with 6 human partners:{Q14117;Q9BPU6;Q14195;Q16555;Q14194;O14531}
[Cluster 192]GO:0004862+F	molecular_function	[name] cAMP-dependent protein kinase inhibitor activity	[def] "Stops, prevents or reduces the activity of a cAMP-dependent protein kinase." [GOC
	Pathogen[sseG O84952] interacts with 1 human partners:{Q9UGJ0}
	Pathogen[spvB P74846] interacts with 1 human partners:{Q9UGJ0}
	Pathogen[sopE O52623] interacts with 1 human partners:{Q9UGJ0}
	Pathogen[sopA E1WGZ9] interacts with 1 human partners:{Q9UGJ0}
	Pathogen[slrP Q8ZQQ2] interacts with 1 human partners:{Q9UGJ0}
	Pathogen[sipA E1WAC6] interacts with 1 human partners:{Q9UGJ0}
	Pathogen[sseF O84951] interacts with 1 human partners:{Q9UGJ0}
	Pathogen[spiC P0CZ04] interacts with 1 human partners:{Q9UGJ0}
	Pathogen[sifA Q56061] interacts with 1 human partners:{Q9UGJ0}
	Pathogen[sopA Q8ZNR3] interacts with 1 human partners:{Q9UGJ0}
	Pathogen[sipA P0CL52] interacts with 1 human partners:{Q9UGJ0}
[Cluster 193]GO:0004145+F	molecular_function	[name] diamine N-acetyltransferase activity	[def] "Catalysis of the reaction
	Pathogen[sseG O84952] interacts with 1 human partners:{P21673}
	Pathogen[spvB P74846] interacts with 1 human partners:{P21673}
	Pathogen[spvC P0A2M9] interacts with 1 human partners:{P21673}
	Pathogen[sopA E1WGZ9] interacts with 1 human partners:{P21673}
	Pathogen[slrP Q8ZQQ2] interacts with 1 human partners:{P21673}
	Pathogen[sipA E1WAC6] interacts with 1 human partners:{P21673}
	Pathogen[sseF O84951] interacts with 1 human partners:{P21673}
	Pathogen[spiC P0CZ04] interacts with 1 human partners:{P21673}
	Pathogen[pipB2 Q8ZMM8] interacts with 1 human partners:{P21673}
	Pathogen[sspH1 A4D0H6] interacts with 1 human partners:{P21673}
	Pathogen[sifA Q56061] interacts with 1 human partners:{P21673}
	Pathogen[sseL Q8ZNG2] interacts with 1 human partners:{P21673}
	Pathogen[sopA Q8ZNR3] interacts with 1 human partners:{P21673}
	Pathogen[sseJ Q9FD10] interacts with 1 human partners:{P21673}
	Pathogen[sseI Q8ZQ79] interacts with 1 human partners:{P21673}
	Pathogen[sipA P0CL52] interacts with 1 human partners:{P21673}
[Cluster 194]GO:0017046+F	molecular_function	[name] peptide hormone binding	[def] "Interacting selectively and non-covalently with any peptide with hormonal activity in animals." [GOC
	Pathogen[sseG O84952] interacts with 4 human partners:{Q04771;P16066;P20594;P10912}
	Pathogen[spvB P74846] interacts with 3 human partners:{P16066;P20594;P10912}
	Pathogen[spvC P0A2M9] interacts with 4 human partners:{Q04771;P16066;P20594;P10912}
	Pathogen[sopE O52623] interacts with 4 human partners:{Q04771;P16066;P20594;P10912}
	Pathogen[sopB O30916] interacts with 2 human partners:{P16066;P20594}
	Pathogen[sopA E1WGZ9] interacts with 4 human partners:{Q04771;P16066;P20594;P10912}
	Pathogen[avrA E1WAB0] interacts with 1 human partners:{P16066}
	Pathogen[slrP Q8ZQQ2] interacts with 6 human partners:{P16066;P14735;P20594;Q03431;Q02643;P10912}
	Pathogen[sptP P74873] interacts with 1 human partners:{P16066}
	Pathogen[sipA E1WAC6] interacts with 4 human partners:{Q04771;P16066;P20594;P10912}
	Pathogen[sseF O84951] interacts with 4 human partners:{Q04771;P16066;P20594;P10912}
	Pathogen[spiC P0CZ04] interacts with 6 human partners:{Q04771;P16066;P49683;P20594;P37288;P10912}
	Pathogen[pipB2 Q8ZMM8] interacts with 1 human partners:{P16066}
	Pathogen[sspH1 A4D0H6] interacts with 2 human partners:{P16066;P20594}
	Pathogen[sipC E1WAC8] interacts with 4 human partners:{Q04771;P16066;P20594;P10912}
	Pathogen[sifA Q56061] interacts with 4 human partners:{Q04771;P16066;P20594;P10912}
	Pathogen[sipC P0CL47] interacts with 4 human partners:{Q04771;P16066;P20594;P10912}
	Pathogen[sseL Q8ZNG2] interacts with 4 human partners:{Q04771;P16066;P20594;P10912}
	Pathogen[sipB Q56134] interacts with 3 human partners:{P16066;P20594;P10912}
	Pathogen[sopA Q8ZNR3] interacts with 4 human partners:{Q04771;P16066;P20594;P10912}
	Pathogen[sseJ Q9FD10] interacts with 1 human partners:{P16066}
	Pathogen[sseI Q8ZQ79] interacts with 1 human partners:{P16066}
	Pathogen[sipA P0CL52] interacts with 4 human partners:{Q04771;P16066;P20594;P10912}
[Cluster 195]GO:0005499+F	molecular_function	[name] vitamin D binding	[def] "Interacting selectively and non-covalently with vitamin D, any of a group of related, fat-soluble compounds that are derived from delta-5,7 steroids and play a central role in calcium metabolism. Specific forms of vitamin D include calciferol (ergocalciferol_ vitamin D2) and cholecalciferol (calciol_ vitamin D3)." [CHEBI
	Pathogen[sseG O84952] interacts with 1 human partners:{P05937}
	Pathogen[spvB P74846] interacts with 2 human partners:{P05937;P29377}
	Pathogen[sspH2 P0CE12] interacts with 1 human partners:{P05937}
	Pathogen[sopA E1WGZ9] interacts with 1 human partners:{P05937}
	Pathogen[slrP Q8ZQQ2] interacts with 1 human partners:{P05937}
	Pathogen[sipA E1WAC6] interacts with 1 human partners:{P05937}
	Pathogen[sseF O84951] interacts with 1 human partners:{P05937}
	Pathogen[spiC P0CZ04] interacts with 3 human partners:{P05937;P02774;P29377}
	Pathogen[sifA Q56061] interacts with 2 human partners:{P05937;P29377}
	Pathogen[sseL Q8ZNG2] interacts with 1 human partners:{P05937}
	Pathogen[sopA Q8ZNR3] interacts with 1 human partners:{P05937}
	Pathogen[sseJ Q9FD10] interacts with 1 human partners:{P05937}
	Pathogen[sseI Q8ZQ79] interacts with 1 human partners:{P05937}
	Pathogen[sipA P0CL52] interacts with 1 human partners:{P05937}
[Cluster 196]GO:0008106+F	molecular_function	[name] alcohol dehydrogenase (NADP+) activity	[def] "Catalysis of the reaction
	Pathogen[slrP Q8ZQQ2] interacts with 2 human partners:{P30838;P14550}
	Pathogen[spiC P0CZ04] interacts with 1 human partners:{P14550}
[Cluster 197]GO:0016005+F	molecular_function	[name] phospholipase A2 activator activity	[def] "Increases the activity of the enzyme phospholipase A2." [GOC
	Pathogen[sseG O84952] interacts with 1 human partners:{Q9Y263}
	Pathogen[spvB P74846] interacts with 1 human partners:{Q9Y263}
	Pathogen[spvC P0A2M9] interacts with 1 human partners:{Q9Y263}
	Pathogen[sopA E1WGZ9] interacts with 1 human partners:{Q9Y263}
	Pathogen[slrP Q8ZQQ2] interacts with 1 human partners:{Q9Y263}
	Pathogen[sipA E1WAC6] interacts with 1 human partners:{Q9Y263}
	Pathogen[sseF O84951] interacts with 1 human partners:{Q9Y263}
	Pathogen[spiC P0CZ04] interacts with 1 human partners:{Q9Y263}
	Pathogen[sopA Q8ZNR3] interacts with 1 human partners:{Q9Y263}
	Pathogen[sipA P0CL52] interacts with 1 human partners:{Q9Y263}
[Cluster 198]GO:0004252+F	molecular_function	[name] serine-type endopeptidase activity	[def] "Catalysis of the hydrolysis of internal, alpha-peptide bonds in a polypeptide chain by a catalytic mechanism that involves a catalytic triad consisting of a serine nucleophile that is activated by a proton relay involving an acidic residue (e.g. aspartate or glutamate) and a basic residue (usually histidine)." [GOC
	Pathogen[sseG O84952] interacts with 3 human partners:{P48147;P10144;Q4J6C6}
	Pathogen[spvB P74846] interacts with 3 human partners:{P10144;P83110;P24158}
	Pathogen[spvC P0A2M9] interacts with 3 human partners:{P48147;P10144;Q4J6C6}
	Pathogen[sspH2 P0CE12] interacts with 1 human partners:{P29144}
	Pathogen[sopE O52623] interacts with 4 human partners:{P48147;P29144;P10144;Q92743}
	Pathogen[sopA E1WGZ9] interacts with 3 human partners:{P48147;P10144;Q4J6C6}
	Pathogen[slrP Q8ZQQ2] interacts with 9 human partners:{P48147;P29144;O14656;P10144;Q4J6C6;P09668;P36776;Q92743;Q86WA8}
	Pathogen[sptP P74873] interacts with 1 human partners:{P10144}
	Pathogen[sipA E1WAC6] interacts with 3 human partners:{P48147;P10144;Q4J6C6}
	Pathogen[sseF O84951] interacts with 3 human partners:{P48147;P10144;Q4J6C6}
	Pathogen[spiC P0CZ04] interacts with 6 human partners:{P48147;P10144;P83110;P09668;Q16740;P24158}
	Pathogen[sspH1 A4D0H6] interacts with 3 human partners:{P48147;P10144;Q4J6C6}
	Pathogen[sipC E1WAC8] interacts with 1 human partners:{P10144}
	Pathogen[sifA Q56061] interacts with 5 human partners:{P48147;P29144;P10144;Q4J6C6;Q92743}
	Pathogen[sipC P0CL47] interacts with 1 human partners:{P10144}
	Pathogen[sseL Q8ZNG2] interacts with 1 human partners:{P10144}
	Pathogen[sopA Q8ZNR3] interacts with 3 human partners:{P48147;P10144;Q4J6C6}
	Pathogen[sseJ Q9FD10] interacts with 1 human partners:{P10144}
	Pathogen[sseI Q8ZQ79] interacts with 1 human partners:{P10144}
	Pathogen[sipA P0CL52] interacts with 3 human partners:{P48147;P10144;Q4J6C6}
[Cluster 199]GO:0008113+F	molecular_function	[name] peptide-methionine-(S)-S-oxide reductase activity	[def] "Catalysis of the reactions
	Pathogen[slrP Q8ZQQ2] interacts with 1 human partners:{Q99757}
	Pathogen[sifA Q56061] interacts with 1 human partners:{Q9UJ68}
[Cluster 200]GO:0033737+F	molecular_function	[name] 1-pyrroline dehydrogenase activity	[def] "Catalysis of the reaction
	Pathogen[sseG O84952] interacts with 1 human partners:{P49189}
	Pathogen[sopA E1WGZ9] interacts with 1 human partners:{P49189}
	Pathogen[slrP Q8ZQQ2] interacts with 1 human partners:{P49189}
	Pathogen[sipA E1WAC6] interacts with 1 human partners:{P49189}
	Pathogen[sseF O84951] interacts with 1 human partners:{P49189}
	Pathogen[spiC P0CZ04] interacts with 1 human partners:{P49189}
	Pathogen[sifA Q56061] interacts with 1 human partners:{P49189}
	Pathogen[sopA Q8ZNR3] interacts with 1 human partners:{P49189}
	Pathogen[sipA P0CL52] interacts with 1 human partners:{P49189}
[Cluster 201]GO:0030272+F	molecular_function	[name] 5-formyltetrahydrofolate cyclo-ligase activity	[def] "Catalysis of the reaction
	Pathogen[slrP Q8ZQQ2] interacts with 1 human partners:{P49914}
	Pathogen[sptP P74873] interacts with 1 human partners:{P49914}
	Pathogen[sipB Q56134] interacts with 1 human partners:{P49914}
[Cluster 202]GO:0017002+F	molecular_function	[name] activin-activated receptor activity	[def] "Combining with activin, one of two gonadal glycoproteins related to transforming growth factor beta, to initiate a change in cell activity." [GOC
	Pathogen[sseG O84952] interacts with 1 human partners:{P36896}
	Pathogen[spvB P74846] interacts with 1 human partners:{P36896}
	Pathogen[spvC P0A2M9] interacts with 1 human partners:{P36896}
	Pathogen[sopE O52623] interacts with 1 human partners:{P36896}
	Pathogen[sopB O30916] interacts with 1 human partners:{P36896}
	Pathogen[sopA E1WGZ9] interacts with 1 human partners:{P36896}
	Pathogen[avrA E1WAB0] interacts with 1 human partners:{P36896}
	Pathogen[slrP Q8ZQQ2] interacts with 1 human partners:{P36896}
	Pathogen[sipA E1WAC6] interacts with 1 human partners:{P36896}
	Pathogen[sseF O84951] interacts with 1 human partners:{P36896}
	Pathogen[spiC P0CZ04] interacts with 1 human partners:{P36896}
	Pathogen[pipB2 Q8ZMM8] interacts with 1 human partners:{P36896}
	Pathogen[sspH1 A4D0H6] interacts with 1 human partners:{P36896}
	Pathogen[sipC E1WAC8] interacts with 1 human partners:{P36896}
	Pathogen[sifA Q56061] interacts with 1 human partners:{P36896}
	Pathogen[sipC P0CL47] interacts with 1 human partners:{P36896}
	Pathogen[sseL Q8ZNG2] interacts with 1 human partners:{P36896}
	Pathogen[sopA Q8ZNR3] interacts with 1 human partners:{P36896}
	Pathogen[sseJ Q9FD10] interacts with 1 human partners:{P36896}
	Pathogen[sseI Q8ZQ79] interacts with 1 human partners:{P36896}
	Pathogen[sipA P0CL52] interacts with 1 human partners:{P36896}
[Cluster 203]GO:0003747+F	molecular_function	[name] translation release factor activity	[def] "Involved in catalyzing the release of a nascent polypeptide chain from a ribosome." [ISBN
	Pathogen[spvB P74846] interacts with 1 human partners:{P15170}
	Pathogen[spiC P0CZ04] interacts with 1 human partners:{P15170}
[Cluster 204]GO:0046556+F	molecular_function	[name] alpha-N-arabinofuranosidase activity	[def] "Catalysis of the hydrolysis of terminal non-reducing alpha-L-arabinofuranoside residues in alpha-L-arabinosides." [EC
	Pathogen[slrP Q8ZQQ2] interacts with 1 human partners:{Q6ZRI0}
[Cluster 205]GO:0050080+F	molecular_function	[name] malonyl-CoA decarboxylase activity	[def] "Catalysis of the reaction
	Pathogen[sseG O84952] interacts with 1 human partners:{O95822}
	Pathogen[spvB P74846] interacts with 1 human partners:{O95822}
	Pathogen[spvC P0A2M9] interacts with 1 human partners:{O95822}
	Pathogen[sopB O30916] interacts with 1 human partners:{O95822}
	Pathogen[sopA E1WGZ9] interacts with 1 human partners:{O95822}
	Pathogen[avrA E1WAB0] interacts with 1 human partners:{O95822}
	Pathogen[slrP Q8ZQQ2] interacts with 1 human partners:{O95822}
	Pathogen[sipA E1WAC6] interacts with 1 human partners:{O95822}
	Pathogen[sseF O84951] interacts with 1 human partners:{O95822}
	Pathogen[spiC P0CZ04] interacts with 1 human partners:{O95822}
	Pathogen[sspH1 A4D0H6] interacts with 1 human partners:{O95822}
	Pathogen[sifA Q56061] interacts with 1 human partners:{O95822}
	Pathogen[sopA Q8ZNR3] interacts with 1 human partners:{O95822}
	Pathogen[sseJ Q9FD10] interacts with 1 human partners:{O95822}
	Pathogen[sipA P0CL52] interacts with 1 human partners:{O95822}
[Cluster 206]GO:0030298+F	molecular_function	[name] receptor signaling protein tyrosine kinase activator activity	[def] "Increases the activity of a receptor signaling protein tyrosine kinase." [GOC
	Pathogen[sseG O84952] interacts with 1 human partners:{P13501}
	Pathogen[spvC P0A2M9] interacts with 1 human partners:{P13501}
	Pathogen[sspH2 P0CE12] interacts with 1 human partners:{P13501}
	Pathogen[sopB O30916] interacts with 1 human partners:{P13501}
	Pathogen[sopA E1WGZ9] interacts with 1 human partners:{P13501}
	Pathogen[slrP Q8ZQQ2] interacts with 1 human partners:{P13501}
	Pathogen[sptP P74873] interacts with 1 human partners:{P13501}
	Pathogen[sipA E1WAC6] interacts with 1 human partners:{P13501}
	Pathogen[sseF O84951] interacts with 1 human partners:{P13501}
	Pathogen[spiC P0CZ04] interacts with 1 human partners:{P13501}
	Pathogen[sspH1 A4D0H6] interacts with 1 human partners:{P13501}
	Pathogen[sipC E1WAC8] interacts with 1 human partners:{P13501}
	Pathogen[sifA Q56061] interacts with 1 human partners:{P13501}
	Pathogen[sipC P0CL47] interacts with 1 human partners:{P13501}
	Pathogen[sseL Q8ZNG2] interacts with 1 human partners:{P13501}
	Pathogen[sopA Q8ZNR3] interacts with 1 human partners:{P13501}
	Pathogen[sipA P0CL52] interacts with 1 human partners:{P13501}
[Cluster 207]GO:0004069+F	molecular_function	[name] L-aspartate	[def] "Catalysis of the reaction
	Pathogen[slrP Q8ZQQ2] interacts with 1 human partners:{P17174}
[Cluster 208]GO:0046539+F	molecular_function	[name] histamine N-methyltransferase activity	[def] "Catalysis of the reaction
	Pathogen[slrP Q8ZQQ2] interacts with 1 human partners:{P50135}
[Cluster 209]GO:0047021+F	molecular_function	[name] 15-hydroxyprostaglandin dehydrogenase (NADP+) activity	[def] "Catalysis of the reaction
	Pathogen[slrP Q8ZQQ2] interacts with 1 human partners:{P16152}
[Cluster 210]GO:0030955+F	molecular_function	[name] potassium ion binding	[def] "Interacting selectively and non-covalently with potassium (K+) ions." [GOC
	Pathogen[sseG O84952] interacts with 2 human partners:{P14618;P56524}
	Pathogen[sopA E1WGZ9] interacts with 2 human partners:{P14618;P56524}
	Pathogen[avrA E1WAB0] interacts with 1 human partners:{P56524}
	Pathogen[slrP Q8ZQQ2] interacts with 2 human partners:{P14618;P56524}
	Pathogen[sipA E1WAC6] interacts with 2 human partners:{P14618;P56524}
	Pathogen[sseF O84951] interacts with 2 human partners:{P14618;P56524}
	Pathogen[spiC P0CZ04] interacts with 1 human partners:{P56524}
	Pathogen[sifA Q56061] interacts with 1 human partners:{P56524}
	Pathogen[sopA Q8ZNR3] interacts with 2 human partners:{P14618;P56524}
	Pathogen[sseJ Q9FD10] interacts with 1 human partners:{P56524}
	Pathogen[sseI Q8ZQ79] interacts with 1 human partners:{P56524}
	Pathogen[sipA P0CL52] interacts with 2 human partners:{P14618;P56524}
[Cluster 211]GO:0031711+F	molecular_function	[name] bradykinin receptor binding	[def] "Interacting selectively and non-covalently with a bradykinin receptor." [GOC
	Pathogen[spiC P0CZ04] interacts with 1 human partners:{P30556}
[Cluster 212]GO:0047316+F	molecular_function	[name] glutamine-phenylpyruvate transaminase activity	[def] "Catalysis of the reaction
	Pathogen[sseG O84952] interacts with 1 human partners:{Q16773}
	Pathogen[sopA E1WGZ9] interacts with 1 human partners:{Q16773}
	Pathogen[slrP Q8ZQQ2] interacts with 1 human partners:{Q16773}
	Pathogen[sipA E1WAC6] interacts with 1 human partners:{Q16773}
	Pathogen[sseF O84951] interacts with 1 human partners:{Q16773}
	Pathogen[spiC P0CZ04] interacts with 1 human partners:{Q16773}
	Pathogen[sifA Q56061] interacts with 1 human partners:{Q16773}
	Pathogen[sopA Q8ZNR3] interacts with 1 human partners:{Q16773}
	Pathogen[sipA P0CL52] interacts with 1 human partners:{Q16773}
[Cluster 213]GO:0043874+F	molecular_function	[name] acireductone synthase activity	[def] "Catalysis of the reactions
	Pathogen[sseG O84952] interacts with 1 human partners:{Q9UHY7}
	Pathogen[sopA E1WGZ9] interacts with 1 human partners:{Q9UHY7}
	Pathogen[slrP Q8ZQQ2] interacts with 1 human partners:{Q9UHY7}
	Pathogen[sipA E1WAC6] interacts with 1 human partners:{Q9UHY7}
	Pathogen[sseF O84951] interacts with 1 human partners:{Q9UHY7}
	Pathogen[sifA Q56061] interacts with 1 human partners:{Q9UHY7}
	Pathogen[sopA Q8ZNR3] interacts with 1 human partners:{Q9UHY7}
	Pathogen[sipA P0CL52] interacts with 1 human partners:{Q9UHY7}
[Cluster 214]GO:0042162+F	molecular_function	[name] telomeric DNA binding	[def] "Interacting selectively and non-covalently with a telomere, a specific structure at the end of a linear chromosome required for the integrity and maintenance of the end." [GOC
	Pathogen[sseG O84952] interacts with 2 human partners:{Q14103;Q86US8}
	Pathogen[spvB P74846] interacts with 1 human partners:{Q14103}
	Pathogen[sopA E1WGZ9] interacts with 2 human partners:{Q14103;Q86US8}
	Pathogen[avrA E1WAB0] interacts with 1 human partners:{Q14103}
	Pathogen[slrP Q8ZQQ2] interacts with 3 human partners:{Q14103;Q86US8;Q12888}
	Pathogen[sipA E1WAC6] interacts with 2 human partners:{Q14103;Q86US8}
	Pathogen[sseF O84951] interacts with 2 human partners:{Q14103;Q86US8}
	Pathogen[spiC P0CZ04] interacts with 2 human partners:{Q14103;Q86US8}
	Pathogen[pipB2 Q8ZMM8] interacts with 2 human partners:{Q14103;Q86US8}
	Pathogen[sifA Q56061] interacts with 2 human partners:{Q14103;Q86US8}
	Pathogen[sseL Q8ZNG2] interacts with 1 human partners:{Q14103}
	Pathogen[sopA Q8ZNR3] interacts with 2 human partners:{Q14103;Q86US8}
	Pathogen[sseJ Q9FD10] interacts with 1 human partners:{Q14103}
	Pathogen[sseI Q8ZQ79] interacts with 1 human partners:{Q14103}
	Pathogen[sipA P0CL52] interacts with 2 human partners:{Q14103;Q86US8}
[Cluster 215]GO:0003906+F	molecular_function	[name] DNA-(apurinic or apyrimidinic site) lyase activity	[def] "Catalysis of the cleavage of the C-O-P bond 3' to the apurinic or apyrimidinic site in DNA by a beta-elimination reaction, leaving a 3'-terminal unsaturated sugar and a product with a terminal 5'-phosphate." [EC
	Pathogen[sseG O84952] interacts with 2 human partners:{Q8IW19;P23396}
	Pathogen[spvC P0A2M9] interacts with 1 human partners:{P23396}
	Pathogen[sopB O30916] interacts with 1 human partners:{P23396}
	Pathogen[sopA E1WGZ9] interacts with 2 human partners:{Q8IW19;P23396}
	Pathogen[slrP Q8ZQQ2] interacts with 2 human partners:{P17096;P23396}
	Pathogen[sipA E1WAC6] interacts with 2 human partners:{Q8IW19;P23396}
	Pathogen[sseF O84951] interacts with 2 human partners:{Q8IW19;P23396}
	Pathogen[spiC P0CZ04] interacts with 2 human partners:{Q8IW19;P23396}
	Pathogen[sspH1 A4D0H6] interacts with 1 human partners:{P23396}
	Pathogen[sifA Q56061] interacts with 2 human partners:{Q8IW19;P23396}
	Pathogen[sseL Q8ZNG2] interacts with 1 human partners:{Q8IW19}
	Pathogen[sopA Q8ZNR3] interacts with 2 human partners:{Q8IW19;P23396}
	Pathogen[sipA P0CL52] interacts with 2 human partners:{Q8IW19;P23396}
[Cluster 216]GO:0010181+F	molecular_function	[name] FMN binding	[def] "Interacting selectively and non-covalently with FMN, flavin mononucleotide, the coenzyme or the prosthetic group of various flavoprotein oxidoreductase enzymes." [GOC
	Pathogen[sseG O84952] interacts with 4 human partners:{P35228;P29474;Q9UHB4;P29475}
	Pathogen[spvB P74846] interacts with 3 human partners:{P29474;Q9UHB4;P29475}
	Pathogen[spvC P0A2M9] interacts with 4 human partners:{P35228;P29474;Q9UHB4;P29475}
	Pathogen[sspH2 P0CE12] interacts with 2 human partners:{Q9UHB4;P29475}
	Pathogen[sopE O52623] interacts with 4 human partners:{Q9UBK8;P29474;Q9UHB4;P29475}
	Pathogen[sopE2 Q7CQD4] interacts with 1 human partners:{P29475}
	Pathogen[sopB O30916] interacts with 2 human partners:{Q9UHB4;P29475}
	Pathogen[sopA E1WGZ9] interacts with 5 human partners:{P35228;Q9UBK8;P29474;Q9UHB4;P29475}
	Pathogen[avrA E1WAB0] interacts with 2 human partners:{Q9UHB4;P29475}
	Pathogen[slrP Q8ZQQ2] interacts with 6 human partners:{P35228;Q9UBK8;P29474;Q9NVS9;Q9UHB4;P29475}
	Pathogen[sptP P74873] interacts with 2 human partners:{Q9UHB4;P29475}
	Pathogen[sipA E1WAC6] interacts with 4 human partners:{P35228;P29474;Q9UHB4;P29475}
	Pathogen[sseF O84951] interacts with 4 human partners:{P35228;P29474;Q9UHB4;P29475}
	Pathogen[spiC P0CZ04] interacts with 3 human partners:{P29474;Q9UHB4;P29475}
	Pathogen[pipB2 Q8ZMM8] interacts with 3 human partners:{P29474;Q9UHB4;P29475}
	Pathogen[sspH1 A4D0H6] interacts with 3 human partners:{P29474;Q9UHB4;P29475}
	Pathogen[sipC E1WAC8] interacts with 3 human partners:{P29474;Q9UHB4;P29475}
	Pathogen[sifA Q56061] interacts with 5 human partners:{P35228;Q9UBK8;P29474;Q9UHB4;P29475}
	Pathogen[sipC P0CL47] interacts with 3 human partners:{P29474;Q9UHB4;P29475}
	Pathogen[sseL Q8ZNG2] interacts with 4 human partners:{P35228;P29474;Q9UHB4;P29475}
	Pathogen[sopA Q8ZNR3] interacts with 5 human partners:{P35228;Q9UBK8;P29474;Q9UHB4;P29475}
	Pathogen[sseJ Q9FD10] interacts with 3 human partners:{P29474;Q9UHB4;P29475}
	Pathogen[sseI Q8ZQ79] interacts with 3 human partners:{P29474;Q9UHB4;P29475}
	Pathogen[sipA P0CL52] interacts with 4 human partners:{P35228;P29474;Q9UHB4;P29475}
[Cluster 217]GO:0004603+F	molecular_function	[name] phenylethanolamine N-methyltransferase activity	[def] "Catalysis of the reaction
	Pathogen[sseG O84952] interacts with 1 human partners:{P11086}
	Pathogen[spvB P74846] interacts with 1 human partners:{P11086}
	Pathogen[sopA E1WGZ9] interacts with 1 human partners:{P11086}
	Pathogen[slrP Q8ZQQ2] interacts with 1 human partners:{P11086}
	Pathogen[sipA E1WAC6] interacts with 1 human partners:{P11086}
	Pathogen[sseF O84951] interacts with 1 human partners:{P11086}
	Pathogen[spiC P0CZ04] interacts with 1 human partners:{P11086}
	Pathogen[sifA Q56061] interacts with 1 human partners:{P11086}
	Pathogen[sopA Q8ZNR3] interacts with 1 human partners:{P11086}
	Pathogen[sipA P0CL52] interacts with 1 human partners:{P11086}
[Cluster 218]GO:0004313+F	molecular_function	[name] [acyl-carrier-protein] S-acetyltransferase activity	[def] "Catalysis of the reaction
	Pathogen[sseG O84952] interacts with 1 human partners:{P49327}
	Pathogen[spvC P0A2M9] interacts with 1 human partners:{P49327}
	Pathogen[sspH2 P0CE12] interacts with 1 human partners:{P49327}
	Pathogen[sopA E1WGZ9] interacts with 1 human partners:{P49327}
	Pathogen[slrP Q8ZQQ2] interacts with 1 human partners:{P49327}
	Pathogen[sipA E1WAC6] interacts with 1 human partners:{P49327}
	Pathogen[sseF O84951] interacts with 1 human partners:{P49327}
	Pathogen[sopA Q8ZNR3] interacts with 1 human partners:{P49327}
	Pathogen[sipA P0CL52] interacts with 1 human partners:{P49327}
[Cluster 219]GO:0017112+F	molecular_function	[name] Rab guanyl-nucleotide exchange factor activity	[def] "Stimulates the exchange of guanyl nucleotides associated with a GTPase of the Rab family. Under normal cellular physiological conditions, the concentration of GTP is higher than that of GDP, favoring the replacement of GDP by GTP in association with the GTPase." [GOC
	Pathogen[sseG O84952] interacts with 8 human partners:{Q8WYP3;Q86WG5;Q96Q42;Q8IV53;Q6P3S1;Q6IQ22;Q96QF0;Q9UJ41}
	Pathogen[spvB P74846] interacts with 3 human partners:{Q86WG5;Q6IQ22;Q9UJ41}
	Pathogen[spvC P0A2M9] interacts with 8 human partners:{Q8WYP3;Q86WG5;Q96Q42;Q8IV53;Q6P3S1;Q6IQ22;Q96QF0;Q9UJ41}
	Pathogen[sspH2 P0CE12] interacts with 2 human partners:{Q8IV53;Q96QF0}
	Pathogen[sopE O52623] interacts with 9 human partners:{Q8WYP3;Q86WG5;Q96Q42;Q8IV53;Q6P3S1;Q6IQ22;Q96QF0;Q9UJ41;Q8TEH3}
	Pathogen[sopB O30916] interacts with 6 human partners:{Q86WG5;Q96Q42;Q8IV53;Q6IQ22;Q96QF0;Q9UJ41}
	Pathogen[sopA E1WGZ9] interacts with 8 human partners:{Q8WYP3;Q86WG5;Q96Q42;Q8IV53;Q6P3S1;Q6IQ22;Q96QF0;Q9UJ41}
	Pathogen[avrA E1WAB0] interacts with 4 human partners:{Q86WG5;Q96Q42;Q6IQ22;Q9UJ41}
	Pathogen[slrP Q8ZQQ2] interacts with 11 human partners:{Q8WYP3;Q86WG5;Q96Q42;Q8IV53;Q6P3S1;Q6IQ22;Q96QF0;Q9UJ41;Q8WXG6;Q5VZ89;Q8TEH3}
	Pathogen[sptP P74873] interacts with 4 human partners:{Q86WG5;Q6IQ22;Q96QF0;Q9UJ41}
	Pathogen[sipA E1WAC6] interacts with 8 human partners:{Q8WYP3;Q86WG5;Q96Q42;Q8IV53;Q6P3S1;Q6IQ22;Q96QF0;Q9UJ41}
	Pathogen[sseF O84951] interacts with 8 human partners:{Q8WYP3;Q86WG5;Q96Q42;Q8IV53;Q6P3S1;Q6IQ22;Q96QF0;Q9UJ41}
	Pathogen[spiC P0CZ04] interacts with 7 human partners:{Q86WG5;Q96Q42;Q8IV53;Q6IQ22;Q96QF0;Q9UJ41;Q8TEH3}
	Pathogen[pipB2 Q8ZMM8] interacts with 5 human partners:{Q86WG5;Q96Q42;Q6IQ22;Q96QF0;Q9UJ41}
	Pathogen[sspH1 A4D0H6] interacts with 6 human partners:{Q86WG5;Q96Q42;Q8IV53;Q6IQ22;Q96QF0;Q9UJ41}
	Pathogen[sipC E1WAC8] interacts with 7 human partners:{Q8WYP3;Q86WG5;Q96Q42;Q8IV53;Q6IQ22;Q96QF0;Q9UJ41}
	Pathogen[sifA Q56061] interacts with 9 human partners:{Q8WYP3;Q86WG5;Q96Q42;Q8IV53;Q6P3S1;Q6IQ22;Q96QF0;Q9UJ41;Q8TEH3}
	Pathogen[sipC P0CL47] interacts with 7 human partners:{Q8WYP3;Q86WG5;Q96Q42;Q8IV53;Q6IQ22;Q96QF0;Q9UJ41}
	Pathogen[sseL Q8ZNG2] interacts with 7 human partners:{Q8WYP3;Q86WG5;Q96Q42;Q8IV53;Q6IQ22;Q96QF0;Q9UJ41}
	Pathogen[sipB Q56134] interacts with 2 human partners:{Q86WG5;Q96Q42}
	Pathogen[sopA Q8ZNR3] interacts with 8 human partners:{Q8WYP3;Q86WG5;Q96Q42;Q8IV53;Q6P3S1;Q6IQ22;Q96QF0;Q9UJ41}
	Pathogen[sseJ Q9FD10] interacts with 5 human partners:{Q8WYP3;Q86WG5;Q96Q42;Q6IQ22;Q9UJ41}
	Pathogen[sseI Q8ZQ79] interacts with 4 human partners:{Q86WG5;Q96Q42;Q6IQ22;Q9UJ41}
	Pathogen[sipA P0CL52] interacts with 8 human partners:{Q8WYP3;Q86WG5;Q96Q42;Q8IV53;Q6P3S1;Q6IQ22;Q96QF0;Q9UJ41}
[Cluster 220]GO:0004937+F	molecular_function	[name] alpha1-adrenergic receptor activity	[def] "Combining with epinephrine or norepinephrine to initiate a change in cell activity via activation of a G protein, with pharmacological characteristics of alpha1-adrenergic receptors_ the activity involves transmitting the signal to the Gq alpha subunit of a heterotrimeric G protein." [GOC
	Pathogen[spiC P0CZ04] interacts with 3 human partners:{P35368;P25100;P35348}
[Cluster 221]GO:0031729+F	molecular_function	[name] CCR4 chemokine receptor binding	[def] "Interacting selectively and non-covalently with a CCR4 chemokine receptor." [GOC
	Pathogen[sseG O84952] interacts with 1 human partners:{P13501}
	Pathogen[spvC P0A2M9] interacts with 1 human partners:{P13501}
	Pathogen[sspH2 P0CE12] interacts with 1 human partners:{P13501}
	Pathogen[sopB O30916] interacts with 1 human partners:{P13501}
	Pathogen[sopA E1WGZ9] interacts with 1 human partners:{P13501}
	Pathogen[slrP Q8ZQQ2] interacts with 1 human partners:{P13501}
	Pathogen[sptP P74873] interacts with 1 human partners:{P13501}
	Pathogen[sipA E1WAC6] interacts with 1 human partners:{P13501}
	Pathogen[sseF O84951] interacts with 1 human partners:{P13501}
	Pathogen[spiC P0CZ04] interacts with 1 human partners:{P13501}
	Pathogen[sspH1 A4D0H6] interacts with 1 human partners:{P13501}
	Pathogen[sipC E1WAC8] interacts with 1 human partners:{P13501}
	Pathogen[sifA Q56061] interacts with 1 human partners:{P13501}
	Pathogen[sipC P0CL47] interacts with 1 human partners:{P13501}
	Pathogen[sseL Q8ZNG2] interacts with 1 human partners:{P13501}
	Pathogen[sopA Q8ZNR3] interacts with 1 human partners:{P13501}
	Pathogen[sipA P0CL52] interacts with 1 human partners:{P13501}
[Cluster 222]GO:0047568+F	molecular_function	[name] 3-oxo-5-beta-steroid 4-dehydrogenase activity	[def] "Catalysis of the reaction
	Pathogen[sseG O84952] interacts with 1 human partners:{P51857}
	Pathogen[spvB P74846] interacts with 1 human partners:{P51857}
	Pathogen[spvC P0A2M9] interacts with 1 human partners:{P51857}
	Pathogen[sopE O52623] interacts with 1 human partners:{P51857}
	Pathogen[sopA E1WGZ9] interacts with 1 human partners:{P51857}
	Pathogen[slrP Q8ZQQ2] interacts with 1 human partners:{P51857}
	Pathogen[sptP P74873] interacts with 1 human partners:{P51857}
	Pathogen[sipA E1WAC6] interacts with 1 human partners:{P51857}
	Pathogen[sseF O84951] interacts with 1 human partners:{P51857}
	Pathogen[spiC P0CZ04] interacts with 1 human partners:{P51857}
	Pathogen[sspH1 A4D0H6] interacts with 1 human partners:{P51857}
	Pathogen[sipC E1WAC8] interacts with 1 human partners:{P51857}
	Pathogen[sifA Q56061] interacts with 1 human partners:{P51857}
	Pathogen[sipC P0CL47] interacts with 1 human partners:{P51857}
	Pathogen[sseL Q8ZNG2] interacts with 1 human partners:{P51857}
	Pathogen[sipB Q56134] interacts with 1 human partners:{P51857}
	Pathogen[sopA Q8ZNR3] interacts with 1 human partners:{P51857}
	Pathogen[sseJ Q9FD10] interacts with 1 human partners:{P51857}
	Pathogen[sseI Q8ZQ79] interacts with 1 human partners:{P51857}
	Pathogen[sipA P0CL52] interacts with 1 human partners:{P51857}
[Cluster 223]GO:0035326+F	molecular_function	[name] enhancer binding	[def] "Interacting selectively and non-covalently with an enhancer, a transcription regulatory region that is somewhat distal from the core promoter and which enhances transcription from that promoter." [GOC
	Pathogen[slrP Q8ZQQ2] interacts with 1 human partners:{Q9UJU2}
	Pathogen[spiC P0CZ04] interacts with 1 human partners:{P48436}
[Cluster 224]GO:0019777+F	molecular_function	[name] Atg12 ligase activity	[def] "Catalysis of the covalent attachment of the ubiquitin-like protein Atg12 to other proteins." [GOC
	Pathogen[sseG O84952] interacts with 1 human partners:{Q9NT62}
	Pathogen[spvB P74846] interacts with 1 human partners:{Q9NT62}
	Pathogen[spvC P0A2M9] interacts with 1 human partners:{Q9NT62}
	Pathogen[sspH2 P0CE12] interacts with 1 human partners:{Q9NT62}
	Pathogen[sopE O52623] interacts with 1 human partners:{Q9NT62}
	Pathogen[sopA E1WGZ9] interacts with 1 human partners:{Q9NT62}
	Pathogen[slrP Q8ZQQ2] interacts with 2 human partners:{Q9NT62;Q9H0Y0}
	Pathogen[sipA E1WAC6] interacts with 1 human partners:{Q9NT62}
	Pathogen[sseF O84951] interacts with 1 human partners:{Q9NT62}
	Pathogen[spiC P0CZ04] interacts with 1 human partners:{Q9NT62}
	Pathogen[pipB2 Q8ZMM8] interacts with 1 human partners:{Q9NT62}
	Pathogen[sspH1 A4D0H6] interacts with 1 human partners:{Q9NT62}
	Pathogen[sifA Q56061] interacts with 1 human partners:{Q9NT62}
	Pathogen[sopA Q8ZNR3] interacts with 1 human partners:{Q9NT62}
	Pathogen[sseJ Q9FD10] interacts with 1 human partners:{Q9NT62}
	Pathogen[sseI Q8ZQ79] interacts with 1 human partners:{Q9NT62}
	Pathogen[sipA P0CL52] interacts with 1 human partners:{Q9NT62}
[Cluster 225]GO:0042895+F	molecular_function	[name] antibiotic transporter activity	[def] "Enables the directed movement of an antibiotic, a substance produced by or derived from certain fungi, bacteria, and other organisms, that can destroy or inhibit the growth of other microorganisms, into, out of or within a cell, or between cells." [GOC
	Pathogen[slrP Q8ZQQ2] interacts with 1 human partners:{O76082}
[Cluster 226]GO:0004061+F	molecular_function	[name] arylformamidase activity	[def] "Catalysis of the reaction
	Pathogen[slrP Q8ZQQ2] interacts with 1 human partners:{Q63HM1}
[Cluster 227]GO:0034235+F	molecular_function	[name] GPI anchor binding	[def] "Interacting selectively and non-covalently with any glycosylphosphatidylinositol anchor. GPI anchors serve to attach membrane proteins to the lipid bilayer of cell membranes." [GOC
	Pathogen[sseG O84952] interacts with 1 human partners:{P04216}
	Pathogen[spvB P74846] interacts with 1 human partners:{P04216}
	Pathogen[spvC P0A2M9] interacts with 1 human partners:{P04216}
	Pathogen[sopE O52623] interacts with 1 human partners:{P04216}
	Pathogen[sopB O30916] interacts with 1 human partners:{P04216}
	Pathogen[sopA E1WGZ9] interacts with 1 human partners:{P04216}
	Pathogen[slrP Q8ZQQ2] interacts with 1 human partners:{P04216}
	Pathogen[sipA E1WAC6] interacts with 1 human partners:{P04216}
	Pathogen[sseF O84951] interacts with 1 human partners:{P04216}
	Pathogen[spiC P0CZ04] interacts with 1 human partners:{P04216}
	Pathogen[sspH1 A4D0H6] interacts with 1 human partners:{P04216}
	Pathogen[sifA Q56061] interacts with 1 human partners:{P04216}
	Pathogen[sseL Q8ZNG2] interacts with 1 human partners:{P04216}
	Pathogen[sopA Q8ZNR3] interacts with 1 human partners:{P04216}
	Pathogen[sseJ Q9FD10] interacts with 1 human partners:{P04216}
	Pathogen[sipA P0CL52] interacts with 1 human partners:{P04216}
[Cluster 228]GO:0032051+F	molecular_function	[name] clathrin light chain binding	[def] "Interacting selectively and non-covalently with a clathrin light chain." [GOC
	Pathogen[slrP Q8ZQQ2] interacts with 1 human partners:{Q9NYX4}
[Cluster 229]GO:0015037+F	molecular_function	[name] peptide disulfide oxidoreductase activity	[def] "Catalysis of the reaction
	Pathogen[sseG O84952] interacts with 1 human partners:{P10599}
	Pathogen[spvB P74846] interacts with 1 human partners:{P10599}
	Pathogen[spvC P0A2M9] interacts with 1 human partners:{P10599}
	Pathogen[sspH2 P0CE12] interacts with 1 human partners:{P10599}
	Pathogen[sopE O52623] interacts with 1 human partners:{P10599}
	Pathogen[sopE2 Q7CQD4] interacts with 1 human partners:{P10599}
	Pathogen[sopB O30916] interacts with 1 human partners:{P10599}
	Pathogen[sopA E1WGZ9] interacts with 1 human partners:{P10599}
	Pathogen[avrA E1WAB0] interacts with 1 human partners:{P10599}
	Pathogen[sptP P74873] interacts with 1 human partners:{P10599}
	Pathogen[sipA E1WAC6] interacts with 1 human partners:{P10599}
	Pathogen[sseF O84951] interacts with 1 human partners:{P10599}
	Pathogen[spiC P0CZ04] interacts with 1 human partners:{P10599}
	Pathogen[pipB2 Q8ZMM8] interacts with 1 human partners:{P10599}
	Pathogen[sspH1 A4D0H6] interacts with 1 human partners:{P10599}
	Pathogen[sipC E1WAC8] interacts with 1 human partners:{P10599}
	Pathogen[sifA Q56061] interacts with 1 human partners:{P10599}
	Pathogen[sipC P0CL47] interacts with 1 human partners:{P10599}
	Pathogen[sseL Q8ZNG2] interacts with 1 human partners:{P10599}
	Pathogen[sipB Q56134] interacts with 1 human partners:{P10599}
	Pathogen[sopA Q8ZNR3] interacts with 1 human partners:{P10599}
	Pathogen[sseJ Q9FD10] interacts with 1 human partners:{P10599}
	Pathogen[sseI Q8ZQ79] interacts with 1 human partners:{P10599}
	Pathogen[sipA P0CL52] interacts with 1 human partners:{P10599}
[Cluster 230]GO:0015226+F	molecular_function	[name] carnitine transporter activity	[def] "Enables the directed movement of carnitine into, out of or within a cell, or between cells. Carnitine is a compound that participates in the transfer of acyl groups across the inner mitochondrial membrane." [GOC
	Pathogen[slrP Q8ZQQ2] interacts with 1 human partners:{O76082}
[Cluster 231]GO:0030616+F	molecular_function	[name] transforming growth factor beta receptor, common-partner cytoplasmic mediator activity	[def] "A TGF-beta cytoplasmic mediator that forms a complex with a phosphorylated pathway-specific mediator. The heterocomplex translocates to the nucleus to regulate transcription." [GOC
	Pathogen[slrP Q8ZQQ2] interacts with 1 human partners:{Q13485}
[Cluster 232]GO:0047945+F	molecular_function	[name] L-glutamine	[def] "Catalysis of the reaction
	Pathogen[sseG O84952] interacts with 1 human partners:{Q16773}
	Pathogen[sopA E1WGZ9] interacts with 1 human partners:{Q16773}
	Pathogen[slrP Q8ZQQ2] interacts with 1 human partners:{Q16773}
	Pathogen[sipA E1WAC6] interacts with 1 human partners:{Q16773}
	Pathogen[sseF O84951] interacts with 1 human partners:{Q16773}
	Pathogen[spiC P0CZ04] interacts with 1 human partners:{Q16773}
	Pathogen[sifA Q56061] interacts with 1 human partners:{Q16773}
	Pathogen[sopA Q8ZNR3] interacts with 1 human partners:{Q16773}
	Pathogen[sipA P0CL52] interacts with 1 human partners:{Q16773}
[Cluster 233]GO:0001046+F	molecular_function	[name] core promoter sequence-specific DNA binding	[def] "Interacting selectively and non-covalently with a sequence of DNA that is part of a core promoter region composed of the transcription start site and binding sites for the basal transcription machinery. The transcribed region might be described as a gene, cistron, or operon." [GOC
	Pathogen[sseG O84952] interacts with 1 human partners:{Q06945}
	Pathogen[sopA E1WGZ9] interacts with 1 human partners:{Q06945}
	Pathogen[slrP Q8ZQQ2] interacts with 1 human partners:{Q06945}
	Pathogen[sipA E1WAC6] interacts with 1 human partners:{Q06945}
	Pathogen[sseF O84951] interacts with 1 human partners:{Q06945}
	Pathogen[spiC P0CZ04] interacts with 3 human partners:{Q06945;P48436;O00570}
	Pathogen[pipB2 Q8ZMM8] interacts with 1 human partners:{Q06945}
	Pathogen[sifA Q56061] interacts with 1 human partners:{Q06945}
	Pathogen[sopA Q8ZNR3] interacts with 1 human partners:{Q06945}
	Pathogen[sipA P0CL52] interacts with 1 human partners:{Q06945}
[Cluster 234]GO:0045182+F	molecular_function	[name] translation regulator activity	[def] "Any molecular function involved in the initiation, activation, perpetuation, repression or termination of polypeptide synthesis at the ribosome." [GOC
	Pathogen[sseG O84952] interacts with 2 human partners:{Q9NZI8;P46781}
	Pathogen[spvC P0A2M9] interacts with 2 human partners:{Q9NZI8;P46781}
	Pathogen[sopE O52623] interacts with 1 human partners:{Q9NZI8}
	Pathogen[sopB O30916] interacts with 1 human partners:{P46781}
	Pathogen[sopA E1WGZ9] interacts with 2 human partners:{Q9NZI8;P46781}
	Pathogen[slrP Q8ZQQ2] interacts with 5 human partners:{O43918;Q9NZI8;O00425;P46781;Q9Y6M1}
	Pathogen[sipA E1WAC6] interacts with 2 human partners:{Q9NZI8;P46781}
	Pathogen[sseF O84951] interacts with 2 human partners:{Q9NZI8;P46781}
	Pathogen[spiC P0CZ04] interacts with 2 human partners:{P62263;P46781}
	Pathogen[pipB2 Q8ZMM8] interacts with 1 human partners:{P46781}
	Pathogen[sspH1 A4D0H6] interacts with 1 human partners:{P46781}
	Pathogen[sifA Q56061] interacts with 1 human partners:{P46781}
	Pathogen[sseL Q8ZNG2] interacts with 1 human partners:{Q9NZI8}
	Pathogen[sopA Q8ZNR3] interacts with 2 human partners:{Q9NZI8;P46781}
	Pathogen[sipA P0CL52] interacts with 2 human partners:{Q9NZI8;P46781}
[Cluster 235]GO:0030247+F	molecular_function	[name] polysaccharide binding	[def] "Interacting selectively and non-covalently with any polysaccharide, a polymer of more than 20 monosaccharide residues joined by glycosidic linkages." [GOC
	Pathogen[slrP Q8ZQQ2] interacts with 2 human partners:{P35573;Q9BXN2}
[Cluster 236]GO:0033612+F	molecular_function	[name] receptor serine/threonine kinase binding	[def] "Interacting selectively and non-covalently with a receptor that possesses protein serine/threonine kinase activity." [GOC
	Pathogen[slrP Q8ZQQ2] interacts with 1 human partners:{O95393}
[Cluster 237]GO:0070123+F	molecular_function	[name] transforming growth factor beta receptor activity, type III	[def] "Combining with transforming growth factor beta to initiate a change in cell activity_ facilitates ligand binding to type I and type II TGF-beta receptors." [GOC
	Pathogen[slrP Q8ZQQ2] interacts with 1 human partners:{Q03167}
[Cluster 238]GO:0004956+F	molecular_function	[name] prostaglandin D receptor activity	[def] "Combining with prostaglandin D (PGD(2)) to initiate a change in cell activity." [ISBN
	Pathogen[spiC P0CZ04] interacts with 1 human partners:{Q9Y5Y4}
[Cluster 239]GO:0051724+F	molecular_function	[name] NAD transporter activity	[def] "Enables the directed movement of nicotinamide adenine dinucleotide into, out of or within a cell, or between cells_ transport may be of either the oxidized form, NAD, or the reduced form, NADH." [GOC
	Pathogen[slrP Q8ZQQ2] interacts with 1 human partners:{O43808}
[Cluster 240]GO:0004944+F	molecular_function	[name] C5a anaphylatoxin receptor activity	[def] "Combining with anaphylatoxin C5a to initiate a change in cell activity." [GOC
	Pathogen[spiC P0CZ04] interacts with 2 human partners:{P21730;Q9P296}
[Cluster 241]GO:0033265+F	molecular_function	[name] choline binding	[def] "Interacting selectively and non-covalently with choline, the amine 2-hydroxy-N,N,N-trimethylethanaminium." [CHEBI
	Pathogen[sseG O84952] interacts with 1 human partners:{P35790}
	Pathogen[spvC P0A2M9] interacts with 1 human partners:{P35790}
	Pathogen[sopA E1WGZ9] interacts with 1 human partners:{P35790}
	Pathogen[slrP Q8ZQQ2] interacts with 2 human partners:{P35790;P28329}
	Pathogen[sipA E1WAC6] interacts with 1 human partners:{P35790}
	Pathogen[sseF O84951] interacts with 1 human partners:{P35790}
	Pathogen[spiC P0CZ04] interacts with 1 human partners:{P35790}
	Pathogen[sifA Q56061] interacts with 2 human partners:{P35790;P28329}
	Pathogen[sopA Q8ZNR3] interacts with 1 human partners:{P35790}
	Pathogen[sipA P0CL52] interacts with 1 human partners:{P35790}
[Cluster 242]GO:0003678+F	molecular_function	[name] DNA helicase activity	[def] "Catalysis of the reaction
	Pathogen[sseG O84952] interacts with 1 human partners:{Q9Y230}
	Pathogen[spvC P0A2M9] interacts with 1 human partners:{Q9Y230}
	Pathogen[sopA E1WGZ9] interacts with 2 human partners:{Q13216;Q9Y230}
	Pathogen[slrP Q8ZQQ2] interacts with 4 human partners:{O94762;Q13216;Q9Y230;Q9Y265}
	Pathogen[sipA E1WAC6] interacts with 1 human partners:{Q9Y230}
	Pathogen[sseF O84951] interacts with 1 human partners:{Q9Y230}
	Pathogen[spiC P0CZ04] interacts with 2 human partners:{P33991;Q13216}
	Pathogen[sifA Q56061] interacts with 1 human partners:{Q9Y230}
	Pathogen[sseL Q8ZNG2] interacts with 1 human partners:{Q9Y230}
	Pathogen[sopA Q8ZNR3] interacts with 2 human partners:{Q13216;Q9Y230}
	Pathogen[sipA P0CL52] interacts with 1 human partners:{Q9Y230}
[Cluster 243]GO:0005244+F	molecular_function	[name] voltage-gated ion channel activity	[def] "Catalysis of the transmembrane transfer of an ion by a voltage-gated channel. An ion is an atom or group of atoms carrying an electric charge by virtue of having gained or lost one or more electrons. A voltage-gated channel is a channel whose open state is dependent on the voltage across the membrane in which it is embedded." [GOC
	Pathogen[sseG O84952] interacts with 2 human partners:{O00305;Q9Y696}
	Pathogen[spvB P74846] interacts with 2 human partners:{Q08289;O00305}
	Pathogen[spvC P0A2M9] interacts with 2 human partners:{O00305;Q9Y696}
	Pathogen[sopE O52623] interacts with 1 human partners:{O00305}
	Pathogen[sopE2 Q7CQD4] interacts with 1 human partners:{O00305}
	Pathogen[sopB O30916] interacts with 1 human partners:{O00305}
	Pathogen[sopA E1WGZ9] interacts with 2 human partners:{O00305;Q9Y696}
	Pathogen[avrA E1WAB0] interacts with 1 human partners:{O00305}
	Pathogen[slrP Q8ZQQ2] interacts with 3 human partners:{O00305;Q9Y696;Q9Y2W7}
	Pathogen[sptP P74873] interacts with 1 human partners:{O00305}
	Pathogen[sipA E1WAC6] interacts with 2 human partners:{O00305;Q9Y696}
	Pathogen[sseF O84951] interacts with 2 human partners:{O00305;Q9Y696}
	Pathogen[spiC P0CZ04] interacts with 3 human partners:{Q08289;O00305;P54284}
	Pathogen[pipB2 Q8ZMM8] interacts with 1 human partners:{O00305}
	Pathogen[sspH1 A4D0H6] interacts with 2 human partners:{O00305;Q9Y696}
	Pathogen[sipC E1WAC8] interacts with 1 human partners:{O00305}
	Pathogen[sifA Q56061] interacts with 2 human partners:{O00305;Q9Y696}
	Pathogen[sipC P0CL47] interacts with 1 human partners:{O00305}
	Pathogen[sseL Q8ZNG2] interacts with 2 human partners:{O00305;Q9NS61}
	Pathogen[sipB Q56134] interacts with 1 human partners:{O00305}
	Pathogen[sopA Q8ZNR3] interacts with 2 human partners:{O00305;Q9Y696}
	Pathogen[sseJ Q9FD10] interacts with 1 human partners:{O00305}
	Pathogen[sseI Q8ZQ79] interacts with 1 human partners:{O00305}
	Pathogen[sipA P0CL52] interacts with 2 human partners:{O00305;Q9Y696}
[Cluster 244]GO:0004337+F	molecular_function	[name] geranyltranstransferase activity	[def] "Catalysis of the reaction
	Pathogen[sseG O84952] interacts with 1 human partners:{O95749}
	Pathogen[sopE O52623] interacts with 1 human partners:{P14324}
	Pathogen[sopA E1WGZ9] interacts with 1 human partners:{O95749}
	Pathogen[slrP Q8ZQQ2] interacts with 2 human partners:{P14324;O95749}
	Pathogen[sipA E1WAC6] interacts with 1 human partners:{O95749}
	Pathogen[sseF O84951] interacts with 1 human partners:{O95749}
	Pathogen[spiC P0CZ04] interacts with 1 human partners:{O95749}
	Pathogen[sifA Q56061] interacts with 2 human partners:{P14324;O95749}
	Pathogen[sopA Q8ZNR3] interacts with 1 human partners:{O95749}
	Pathogen[sipA P0CL52] interacts with 1 human partners:{O95749}
[Cluster 245]GO:0008897+F	molecular_function	[name] holo-[acyl-carrier-protein] synthase activity	[def] "Catalysis of the reaction
	Pathogen[sseG O84952] interacts with 1 human partners:{Q9NRN7}
	Pathogen[spvB P74846] interacts with 1 human partners:{Q9NRN7}
	Pathogen[spvC P0A2M9] interacts with 1 human partners:{Q9NRN7}
	Pathogen[sopA E1WGZ9] interacts with 1 human partners:{Q9NRN7}
	Pathogen[slrP Q8ZQQ2] interacts with 1 human partners:{Q9NRN7}
	Pathogen[sipA E1WAC6] interacts with 1 human partners:{Q9NRN7}
	Pathogen[sseF O84951] interacts with 1 human partners:{Q9NRN7}
	Pathogen[spiC P0CZ04] interacts with 1 human partners:{Q9NRN7}
	Pathogen[sifA Q56061] interacts with 1 human partners:{Q9NRN7}
	Pathogen[sseL Q8ZNG2] interacts with 1 human partners:{Q9NRN7}
	Pathogen[sopA Q8ZNR3] interacts with 1 human partners:{Q9NRN7}
	Pathogen[sipA P0CL52] interacts with 1 human partners:{Q9NRN7}
[Cluster 246]GO:0001078+F	molecular_function	[name] RNA polymerase II core promoter proximal region sequence-specific DNA binding transcription factor activity involved in negative regulation of transcription	[def] "Interacting selectively and non-covalently with a sequence of DNA that is in cis with and relatively close to a core promoter for RNA polymerase II (RNAP II) in order to stop, prevent, or reduce the frequency, rate or extent of transcription from an RNA polymerase II promoter." [GOC
	Pathogen[sseG O84952] interacts with 1 human partners:{Q99697}
	Pathogen[sopA E1WGZ9] interacts with 1 human partners:{Q99697}
	Pathogen[slrP Q8ZQQ2] interacts with 5 human partners:{O14503;Q99697;Q6P1N0;O14867;Q14469}
	Pathogen[sipA E1WAC6] interacts with 1 human partners:{Q99697}
	Pathogen[sseF O84951] interacts with 1 human partners:{Q99697}
	Pathogen[spiC P0CZ04] interacts with 2 human partners:{O14503;Q99697}
	Pathogen[sifA Q56061] interacts with 1 human partners:{Q99697}
	Pathogen[sopA Q8ZNR3] interacts with 1 human partners:{Q99697}
	Pathogen[sipA P0CL52] interacts with 1 human partners:{Q99697}
[Cluster 247]GO:0004356+F	molecular_function	[name] glutamate-ammonia ligase activity	[def] "Catalysis of the reaction
	Pathogen[sseG O84952] interacts with 1 human partners:{P15104}
	Pathogen[spvC P0A2M9] interacts with 1 human partners:{P15104}
	Pathogen[sopA E1WGZ9] interacts with 1 human partners:{P15104}
	Pathogen[slrP Q8ZQQ2] interacts with 1 human partners:{P15104}
	Pathogen[sipA E1WAC6] interacts with 1 human partners:{P15104}
	Pathogen[sseF O84951] interacts with 1 human partners:{P15104}
	Pathogen[spiC P0CZ04] interacts with 1 human partners:{Q5TDP6}
	Pathogen[sifA Q56061] interacts with 1 human partners:{P15104}
	Pathogen[sopA Q8ZNR3] interacts with 1 human partners:{P15104}
	Pathogen[sipA P0CL52] interacts with 1 human partners:{P15104}
[Cluster 248]GO:0004844+F	molecular_function	[name] uracil DNA N-glycosylase activity	[def] "Catalysis of the cleavage of the N-C1' glycosidic bond between the damaged DNA base and the deoxyribose sugar, releasing a free base and leaving an apyrimidinic (AP) site. Enzymes with this activity recognize and remove uracil bases in DNA that result from the deamination of cytosine or the misincorporation of dUTP opposite an adenine." [GOC
	Pathogen[slrP Q8ZQQ2] interacts with 1 human partners:{P22674}
	Pathogen[spiC P0CZ04] interacts with 1 human partners:{P22674}
[Cluster 249]GO:0038047+F	molecular_function	[name] morphine receptor activity	[def] "Combining with morphine (17-methyl-7,8-didehydro-4,5alpha-epoxymorphinan-3,6alpha-diol), and transmitting the signal across the membrane by activating an associated G-protein." [CHEBI
	Pathogen[sseG O84952] interacts with 1 human partners:{P35372}
	Pathogen[spvC P0A2M9] interacts with 1 human partners:{P35372}
	Pathogen[sopA E1WGZ9] interacts with 1 human partners:{P35372}
	Pathogen[slrP Q8ZQQ2] interacts with 1 human partners:{P35372}
	Pathogen[sptP P74873] interacts with 1 human partners:{P35372}
	Pathogen[sipA E1WAC6] interacts with 1 human partners:{P35372}
	Pathogen[sseF O84951] interacts with 1 human partners:{P35372}
	Pathogen[spiC P0CZ04] interacts with 1 human partners:{P35372}
	Pathogen[sspH1 A4D0H6] interacts with 1 human partners:{P35372}
	Pathogen[sopA Q8ZNR3] interacts with 1 human partners:{P35372}
	Pathogen[sipA P0CL52] interacts with 1 human partners:{P35372}
[Cluster 250]GO:0004938+F	molecular_function	[name] alpha2-adrenergic receptor activity	[def] "Combining with epinephrine or norepinephrine to initiate a change in cell activity via activation of a G protein, with pharmacological characteristics of alpha2-adrenergic receptors_ the activity involves transmitting the signal to the Gi alpha subunit of a heterotrimeric G protein." [GOC
	Pathogen[slrP Q8ZQQ2] interacts with 2 human partners:{P08913;P18825}
	Pathogen[spiC P0CZ04] interacts with 1 human partners:{P18089}
[Cluster 251]GO:0046554+F	molecular_function	[name] malate dehydrogenase (NADP+) activity	[def] "Catalysis of the reaction
	Pathogen[spiC P0CZ04] interacts with 1 human partners:{P40926}
[Cluster 252]GO:0042166+F	molecular_function	[name] acetylcholine binding	[def] "Interacting selectively and non-covalently with acetylcholine, an acetic acid ester of the organic base choline that functions as a neurotransmitter, released at the synapses of parasympathetic nerves and at neuromuscular junctions." [GOC
	Pathogen[spiC P0CZ04] interacts with 1 human partners:{P22303}
[Cluster 253]GO:0031699+F	molecular_function	[name] beta-3 adrenergic receptor binding	[def] "Interacting selectively and non-covalently with a beta-3 adrenergic receptor." [GOC
	Pathogen[sseG O84952] interacts with 1 human partners:{Q96B67}
	Pathogen[spvC P0A2M9] interacts with 1 human partners:{Q96B67}
	Pathogen[sspH2 P0CE12] interacts with 1 human partners:{Q96B67}
	Pathogen[sopE O52623] interacts with 1 human partners:{Q96B67}
	Pathogen[sopA E1WGZ9] interacts with 1 human partners:{Q96B67}
	Pathogen[slrP Q8ZQQ2] interacts with 1 human partners:{Q96B67}
	Pathogen[sipA E1WAC6] interacts with 1 human partners:{Q96B67}
	Pathogen[sseF O84951] interacts with 1 human partners:{Q96B67}
	Pathogen[spiC P0CZ04] interacts with 2 human partners:{Q96B67;P13945}
	Pathogen[sspH1 A4D0H6] interacts with 1 human partners:{Q96B67}
	Pathogen[sifA Q56061] interacts with 1 human partners:{Q96B67}
	Pathogen[sopA Q8ZNR3] interacts with 1 human partners:{Q96B67}
	Pathogen[sseJ Q9FD10] interacts with 1 human partners:{Q96B67}
	Pathogen[sipA P0CL52] interacts with 1 human partners:{Q96B67}
[Cluster 254]GO:0004139+F	molecular_function	[name] deoxyribose-phosphate aldolase activity	[def] "Catalysis of the reaction
	Pathogen[sifA Q56061] interacts with 1 human partners:{Q9Y315}
[Cluster 255]GO:0047787+F	molecular_function	[name] delta4-3-oxosteroid 5beta-reductase activity	[def] "Catalysis of the reactions
	Pathogen[sseG O84952] interacts with 1 human partners:{P51857}
	Pathogen[spvB P74846] interacts with 1 human partners:{P51857}
	Pathogen[spvC P0A2M9] interacts with 1 human partners:{P51857}
	Pathogen[sopE O52623] interacts with 1 human partners:{P51857}
	Pathogen[sopA E1WGZ9] interacts with 1 human partners:{P51857}
	Pathogen[slrP Q8ZQQ2] interacts with 2 human partners:{P42330;P51857}
	Pathogen[sptP P74873] interacts with 1 human partners:{P51857}
	Pathogen[sipA E1WAC6] interacts with 1 human partners:{P51857}
	Pathogen[sseF O84951] interacts with 1 human partners:{P51857}
	Pathogen[spiC P0CZ04] interacts with 1 human partners:{P51857}
	Pathogen[sspH1 A4D0H6] interacts with 1 human partners:{P51857}
	Pathogen[sipC E1WAC8] interacts with 1 human partners:{P51857}
	Pathogen[sifA Q56061] interacts with 1 human partners:{P51857}
	Pathogen[sipC P0CL47] interacts with 1 human partners:{P51857}
	Pathogen[sseL Q8ZNG2] interacts with 1 human partners:{P51857}
	Pathogen[sipB Q56134] interacts with 1 human partners:{P51857}
	Pathogen[sopA Q8ZNR3] interacts with 1 human partners:{P51857}
	Pathogen[sseJ Q9FD10] interacts with 1 human partners:{P51857}
	Pathogen[sseI Q8ZQ79] interacts with 1 human partners:{P51857}
	Pathogen[sipA P0CL52] interacts with 1 human partners:{P51857}
[Cluster 256]GO:0003724+F	molecular_function	[name] RNA helicase activity	[def] "Catalysis of the reaction
	Pathogen[sseG O84952] interacts with 1 human partners:{P26196}
	Pathogen[sopA E1WGZ9] interacts with 1 human partners:{P26196}
	Pathogen[slrP Q8ZQQ2] interacts with 1 human partners:{P26196}
	Pathogen[sipA E1WAC6] interacts with 1 human partners:{P26196}
	Pathogen[sseF O84951] interacts with 1 human partners:{P26196}
	Pathogen[spiC P0CZ04] interacts with 1 human partners:{P26196}
	Pathogen[sopA Q8ZNR3] interacts with 1 human partners:{P26196}
	Pathogen[sipA P0CL52] interacts with 1 human partners:{P26196}
[Cluster 257]GO:0004821+F	molecular_function	[name] histidine-tRNA ligase activity	[def] "Catalysis of the reaction
	Pathogen[sseG O84952] interacts with 1 human partners:{P12081}
	Pathogen[spvC P0A2M9] interacts with 1 human partners:{P12081}
	Pathogen[sopA E1WGZ9] interacts with 1 human partners:{P12081}
	Pathogen[slrP Q8ZQQ2] interacts with 1 human partners:{P12081}
	Pathogen[sipA E1WAC6] interacts with 1 human partners:{P12081}
	Pathogen[sseF O84951] interacts with 1 human partners:{P12081}
	Pathogen[spiC P0CZ04] interacts with 1 human partners:{P12081}
	Pathogen[sspH1 A4D0H6] interacts with 1 human partners:{P12081}
	Pathogen[sifA Q56061] interacts with 1 human partners:{P12081}
	Pathogen[sopA Q8ZNR3] interacts with 1 human partners:{P12081}
	Pathogen[sipA P0CL52] interacts with 1 human partners:{P12081}
[Cluster 258]GO:0008670+F	molecular_function	[name] 2,4-dienoyl-CoA reductase (NADPH) activity	[def] "Catalysis of the reaction
	Pathogen[slrP Q8ZQQ2] interacts with 1 human partners:{Q16698}
[Cluster 259]GO:0015125+F	molecular_function	[name] bile acid transmembrane transporter activity	[def] "Catalysis of the transfer of bile acid from one side of the membrane to the other. Bile acids are any of a group of steroid carboxylic acids occurring in bile, where they are present as the sodium salts of their amides with glycine or taurine." [GOC
	Pathogen[sseG O84952] interacts with 1 human partners:{P17516}
	Pathogen[spvC P0A2M9] interacts with 1 human partners:{P17516}
	Pathogen[sspH2 P0CE12] interacts with 1 human partners:{P17516}
	Pathogen[sopE O52623] interacts with 1 human partners:{P17516}
	Pathogen[sopA E1WGZ9] interacts with 1 human partners:{P17516}
	Pathogen[avrA E1WAB0] interacts with 1 human partners:{P17516}
	Pathogen[slrP Q8ZQQ2] interacts with 1 human partners:{P17516}
	Pathogen[sptP P74873] interacts with 1 human partners:{P17516}
	Pathogen[sipA E1WAC6] interacts with 1 human partners:{P17516}
	Pathogen[sseF O84951] interacts with 1 human partners:{P17516}
	Pathogen[spiC P0CZ04] interacts with 1 human partners:{P17516}
	Pathogen[sspH1 A4D0H6] interacts with 1 human partners:{P17516}
	Pathogen[sipC E1WAC8] interacts with 1 human partners:{P17516}
	Pathogen[sifA Q56061] interacts with 1 human partners:{P17516}
	Pathogen[sipC P0CL47] interacts with 1 human partners:{P17516}
	Pathogen[sseL Q8ZNG2] interacts with 1 human partners:{P17516}
	Pathogen[sipB Q56134] interacts with 1 human partners:{P17516}
	Pathogen[sopA Q8ZNR3] interacts with 1 human partners:{P17516}
	Pathogen[sseJ Q9FD10] interacts with 1 human partners:{P17516}
	Pathogen[sseI Q8ZQ79] interacts with 1 human partners:{P17516}
	Pathogen[sipA P0CL52] interacts with 1 human partners:{P17516}
[Cluster 260]GO:0016714+F	molecular_function	[name] oxidoreductase activity, acting on paired donors, with incorporation or reduction of molecular oxygen, reduced pteridine as one donor, and incorporation of one atom of oxygen	[def] "Catalysis of an oxidation-reduction (redox) reaction in which hydrogen or electrons are transferred from reduced pteridine and one other donor, and one atom of oxygen is incorporated into one donor." [GOC
	Pathogen[slrP Q8ZQQ2] interacts with 1 human partners:{P07101}
[Cluster 261]GO:0004645+F	molecular_function	[name] phosphorylase activity	[def] "Catalysis of the reaction
	Pathogen[sseG O84952] interacts with 3 human partners:{Q13126;P06737;P11217}
	Pathogen[spvB P74846] interacts with 1 human partners:{Q13126}
	Pathogen[spvC P0A2M9] interacts with 1 human partners:{Q13126}
	Pathogen[sopA E1WGZ9] interacts with 3 human partners:{Q13126;P06737;P11217}
	Pathogen[slrP Q8ZQQ2] interacts with 3 human partners:{Q13126;P06737;P11217}
	Pathogen[sipA E1WAC6] interacts with 3 human partners:{Q13126;P06737;P11217}
	Pathogen[sseF O84951] interacts with 3 human partners:{Q13126;P06737;P11217}
	Pathogen[spiC P0CZ04] interacts with 2 human partners:{Q13126;P06737}
	Pathogen[sspH1 A4D0H6] interacts with 1 human partners:{Q13126}
	Pathogen[sifA Q56061] interacts with 3 human partners:{Q13126;P06737;P11217}
	Pathogen[sseL Q8ZNG2] interacts with 1 human partners:{P11217}
	Pathogen[sopA Q8ZNR3] interacts with 3 human partners:{Q13126;P06737;P11217}
	Pathogen[sipA P0CL52] interacts with 3 human partners:{Q13126;P06737;P11217}
[Cluster 262]GO:0008962+F	molecular_function	[name] phosphatidylglycerophosphatase activity	[def] "Catalysis of the reaction
	Pathogen[sseG O84952] interacts with 1 human partners:{Q8WUK0}
	Pathogen[spvB P74846] interacts with 1 human partners:{Q8WUK0}
	Pathogen[spvC P0A2M9] interacts with 1 human partners:{Q8WUK0}
	Pathogen[sopE O52623] interacts with 1 human partners:{Q8WUK0}
	Pathogen[sopB O30916] interacts with 1 human partners:{Q8WUK0}
	Pathogen[sopA E1WGZ9] interacts with 1 human partners:{Q8WUK0}
	Pathogen[slrP Q8ZQQ2] interacts with 1 human partners:{Q8WUK0}
	Pathogen[sipA E1WAC6] interacts with 1 human partners:{Q8WUK0}
	Pathogen[sseF O84951] interacts with 1 human partners:{Q8WUK0}
	Pathogen[spiC P0CZ04] interacts with 1 human partners:{Q8WUK0}
	Pathogen[sifA Q56061] interacts with 1 human partners:{Q8WUK0}
	Pathogen[sseL Q8ZNG2] interacts with 1 human partners:{Q8WUK0}
	Pathogen[sipB Q56134] interacts with 1 human partners:{Q8WUK0}
	Pathogen[sopA Q8ZNR3] interacts with 1 human partners:{Q8WUK0}
	Pathogen[sipA P0CL52] interacts with 1 human partners:{Q8WUK0}
[Cluster 263]GO:0003874+F	molecular_function	[name] 6-pyruvoyltetrahydropterin synthase activity	[def] "Catalysis of the reaction
	Pathogen[slrP Q8ZQQ2] interacts with 1 human partners:{Q03393}
[Cluster 264]GO:0003887+F	molecular_function	[name] DNA-directed DNA polymerase activity	[def] "Catalysis of the reaction
	Pathogen[sseG O84952] interacts with 1 human partners:{Q14181}
	Pathogen[sopA E1WGZ9] interacts with 1 human partners:{Q14181}
	Pathogen[slrP Q8ZQQ2] interacts with 1 human partners:{Q14181}
	Pathogen[sipA E1WAC6] interacts with 1 human partners:{Q14181}
	Pathogen[sseF O84951] interacts with 1 human partners:{Q14181}
	Pathogen[sopA Q8ZNR3] interacts with 1 human partners:{Q14181}
	Pathogen[sipA P0CL52] interacts with 1 human partners:{Q14181}
[Cluster 265]GO:0050294+F	molecular_function	[name] steroid sulfotransferase activity	[def] "Catalysis of the reaction
	Pathogen[sseG O84952] interacts with 1 human partners:{P50225}
	Pathogen[spvC P0A2M9] interacts with 1 human partners:{P50225}
	Pathogen[sopA E1WGZ9] interacts with 1 human partners:{P50225}
	Pathogen[slrP Q8ZQQ2] interacts with 3 human partners:{P50225;O00204;P49888}
	Pathogen[sipA E1WAC6] interacts with 1 human partners:{P50225}
	Pathogen[sseF O84951] interacts with 1 human partners:{P50225}
	Pathogen[sopA Q8ZNR3] interacts with 1 human partners:{P50225}
	Pathogen[sipA P0CL52] interacts with 1 human partners:{P50225}
[Cluster 266]GO:0047105+F	molecular_function	[name] 4-trimethylammoniobutyraldehyde dehydrogenase activity	[def] "Catalysis of the reaction
	Pathogen[sseG O84952] interacts with 1 human partners:{P49189}
	Pathogen[sopA E1WGZ9] interacts with 1 human partners:{P49189}
	Pathogen[slrP Q8ZQQ2] interacts with 1 human partners:{P49189}
	Pathogen[sipA E1WAC6] interacts with 1 human partners:{P49189}
	Pathogen[sseF O84951] interacts with 1 human partners:{P49189}
	Pathogen[spiC P0CZ04] interacts with 1 human partners:{P49189}
	Pathogen[sifA Q56061] interacts with 1 human partners:{P49189}
	Pathogen[sopA Q8ZNR3] interacts with 1 human partners:{P49189}
	Pathogen[sipA P0CL52] interacts with 1 human partners:{P49189}
[Cluster 267]GO:0004829+F	molecular_function	[name] threonine-tRNA ligase activity	[def] "Catalysis of the reaction
	Pathogen[slrP Q8ZQQ2] interacts with 1 human partners:{P26639}
[Cluster 268]GO:0016814+F	molecular_function	[name] hydrolase activity, acting on carbon-nitrogen (but not peptide) bonds, in cyclic amidines	[def] "Catalysis of the hydrolysis of any non-peptide carbon-nitrogen bond in a cyclic amidine, a compound of the form R-C(=NH)-NH2." [ISBN
	Pathogen[sifA Q56061] interacts with 1 human partners:{Q6NTF7}
[Cluster 269]GO:0030197+F	molecular_function	[name] extracellular matrix constituent, lubricant activity	[def] "Functions as a lubricant for an extracellular matrix, such as a mucous membrane." [GOC
	Pathogen[sseG O84952] interacts with 1 human partners:{Q02505}
	Pathogen[spvB P74846] interacts with 1 human partners:{Q02505}
	Pathogen[spvC P0A2M9] interacts with 1 human partners:{Q02505}
	Pathogen[sopE O52623] interacts with 1 human partners:{Q02505}
	Pathogen[sopB O30916] interacts with 1 human partners:{Q02505}
	Pathogen[sopA E1WGZ9] interacts with 1 human partners:{Q02505}
	Pathogen[avrA E1WAB0] interacts with 1 human partners:{Q02505}
	Pathogen[slrP Q8ZQQ2] interacts with 1 human partners:{Q02505}
	Pathogen[sipA E1WAC6] interacts with 1 human partners:{Q02505}
	Pathogen[sseF O84951] interacts with 1 human partners:{Q02505}
	Pathogen[spiC P0CZ04] interacts with 1 human partners:{Q02505}
	Pathogen[sspH1 A4D0H6] interacts with 1 human partners:{Q02505}
	Pathogen[sipC E1WAC8] interacts with 1 human partners:{Q02505}
	Pathogen[sifA Q56061] interacts with 1 human partners:{Q02505}
	Pathogen[sipC P0CL47] interacts with 1 human partners:{Q02505}
	Pathogen[sseL Q8ZNG2] interacts with 1 human partners:{Q02505}
	Pathogen[sipB Q56134] interacts with 1 human partners:{Q02505}
	Pathogen[sopA Q8ZNR3] interacts with 1 human partners:{Q02505}
	Pathogen[sseJ Q9FD10] interacts with 1 human partners:{Q02505}
	Pathogen[sseI Q8ZQ79] interacts with 1 human partners:{Q02505}
	Pathogen[sipA P0CL52] interacts with 1 human partners:{Q02505}
[Cluster 270]GO:0019171+F	molecular_function	[name] 3-hydroxyacyl-[acyl-carrier-protein] dehydratase activity	[def] "Catalysis of the reaction
	Pathogen[sseG O84952] interacts with 1 human partners:{P49327}
	Pathogen[spvC P0A2M9] interacts with 1 human partners:{P49327}
	Pathogen[sspH2 P0CE12] interacts with 1 human partners:{P49327}
	Pathogen[sopA E1WGZ9] interacts with 1 human partners:{P49327}
	Pathogen[slrP Q8ZQQ2] interacts with 1 human partners:{P49327}
	Pathogen[sipA E1WAC6] interacts with 1 human partners:{P49327}
	Pathogen[sseF O84951] interacts with 1 human partners:{P49327}
	Pathogen[sopA Q8ZNR3] interacts with 1 human partners:{P49327}
	Pathogen[sipA P0CL52] interacts with 1 human partners:{P49327}
[Cluster 271]GO:0004918+F	molecular_function	[name] interleukin-8 receptor activity	[def] "Combining with interleukin-8 to initiate a change in cell activity." [GOC
	Pathogen[spiC P0CZ04] interacts with 2 human partners:{P25024;P25025}
[Cluster 272]GO:0017057+F	molecular_function	[name] 6-phosphogluconolactonase activity	[def] "Catalysis of the reaction
	Pathogen[sseG O84952] interacts with 1 human partners:{O95336}
	Pathogen[spvC P0A2M9] interacts with 1 human partners:{O95336}
	Pathogen[sopE O52623] interacts with 1 human partners:{O95336}
	Pathogen[sopA E1WGZ9] interacts with 1 human partners:{O95336}
	Pathogen[slrP Q8ZQQ2] interacts with 1 human partners:{O95336}
	Pathogen[sipA E1WAC6] interacts with 1 human partners:{O95336}
	Pathogen[sseF O84951] interacts with 1 human partners:{O95336}
	Pathogen[spiC P0CZ04] interacts with 1 human partners:{O95336}
	Pathogen[sspH1 A4D0H6] interacts with 1 human partners:{O95336}
	Pathogen[sifA Q56061] interacts with 1 human partners:{O95336}
	Pathogen[sopA Q8ZNR3] interacts with 1 human partners:{O95336}
	Pathogen[sipA P0CL52] interacts with 1 human partners:{O95336}
[Cluster 273]GO:0032795+F	molecular_function	[name] heterotrimeric G-protein binding	[def] "Interacting selectively and non-covalently with a heterotrimeric G-protein." [GOC
	Pathogen[sseG O84952] interacts with 2 human partners:{P30542;P41208}
	Pathogen[spvB P74846] interacts with 2 human partners:{P30542;P41208}
	Pathogen[spvC P0A2M9] interacts with 2 human partners:{P30542;P41208}
	Pathogen[sspH2 P0CE12] interacts with 1 human partners:{P41208}
	Pathogen[sopE2 Q7CQD4] interacts with 1 human partners:{P41208}
	Pathogen[sopB O30916] interacts with 1 human partners:{P41208}
	Pathogen[sopA E1WGZ9] interacts with 2 human partners:{P30542;P41208}
	Pathogen[slrP Q8ZQQ2] interacts with 3 human partners:{P08913;P41208;Q12798}
	Pathogen[sptP P74873] interacts with 1 human partners:{P41208}
	Pathogen[sipA E1WAC6] interacts with 2 human partners:{P30542;P41208}
	Pathogen[sseF O84951] interacts with 2 human partners:{P30542;P41208}
	Pathogen[spiC P0CZ04] interacts with 2 human partners:{P30542;P41208}
	Pathogen[pipB2 Q8ZMM8] interacts with 1 human partners:{P41208}
	Pathogen[sspH1 A4D0H6] interacts with 2 human partners:{P30542;P41208}
	Pathogen[sipC E1WAC8] interacts with 1 human partners:{P41208}
	Pathogen[sifA Q56061] interacts with 1 human partners:{P41208}
	Pathogen[sipC P0CL47] interacts with 1 human partners:{P41208}
	Pathogen[sseL Q8ZNG2] interacts with 1 human partners:{P41208}
	Pathogen[sopA Q8ZNR3] interacts with 2 human partners:{P30542;P41208}
	Pathogen[sipA P0CL52] interacts with 2 human partners:{P30542;P41208}
[Cluster 274]GO:0046933+F	molecular_function	[name] hydrogen ion transporting ATP synthase activity, rotational mechanism	[def] "Catalysis of the transfer of a solute or solutes from one side of a membrane to the other according to the reaction
	Pathogen[sseG O84952] interacts with 1 human partners:{P38606}
	Pathogen[spvB P74846] interacts with 1 human partners:{P38606}
	Pathogen[spvC P0A2M9] interacts with 1 human partners:{P38606}
	Pathogen[sopA E1WGZ9] interacts with 1 human partners:{P38606}
	Pathogen[slrP Q8ZQQ2] interacts with 1 human partners:{P38606}
	Pathogen[sipA E1WAC6] interacts with 1 human partners:{P38606}
	Pathogen[sseF O84951] interacts with 1 human partners:{P38606}
	Pathogen[spiC P0CZ04] interacts with 2 human partners:{Q16864;P38606}
	Pathogen[sifA Q56061] interacts with 1 human partners:{P38606}
	Pathogen[sseL Q8ZNG2] interacts with 1 human partners:{P38606}
	Pathogen[sopA Q8ZNR3] interacts with 1 human partners:{P38606}
	Pathogen[sipA P0CL52] interacts with 1 human partners:{P38606}
[Cluster 275]GO:0019964+F	molecular_function	[name] interferon-gamma binding	[def] "Interacting selectively and non-covalently with interferon-gamma. Interferon-gamma is also known as type II interferon." [GOC
	Pathogen[sseG O84952] interacts with 1 human partners:{Q9Y2M5}
	Pathogen[spvC P0A2M9] interacts with 1 human partners:{Q9Y2M5}
	Pathogen[sspH2 P0CE12] interacts with 1 human partners:{Q9Y2M5}
	Pathogen[sopE O52623] interacts with 1 human partners:{Q9Y2M5}
	Pathogen[sopA E1WGZ9] interacts with 1 human partners:{Q9Y2M5}
	Pathogen[slrP Q8ZQQ2] interacts with 1 human partners:{Q9Y2M5}
	Pathogen[sipA E1WAC6] interacts with 1 human partners:{Q9Y2M5}
	Pathogen[sseF O84951] interacts with 1 human partners:{Q9Y2M5}
	Pathogen[spiC P0CZ04] interacts with 1 human partners:{Q9Y2M5}
	Pathogen[sipC E1WAC8] interacts with 1 human partners:{Q9Y2M5}
	Pathogen[sifA Q56061] interacts with 1 human partners:{Q9Y2M5}
	Pathogen[sipC P0CL47] interacts with 1 human partners:{Q9Y2M5}
	Pathogen[sseL Q8ZNG2] interacts with 1 human partners:{Q9Y2M5}
	Pathogen[sopA Q8ZNR3] interacts with 1 human partners:{Q9Y2M5}
	Pathogen[sseI Q8ZQ79] interacts with 1 human partners:{Q9Y2M5}
	Pathogen[sipA P0CL52] interacts with 1 human partners:{Q9Y2M5}
[Cluster 276]GO:0044540+F	
	Pathogen[sseG O84952] interacts with 1 human partners:{P32929}
	Pathogen[spvC P0A2M9] interacts with 1 human partners:{P32929}
	Pathogen[sopB O30916] interacts with 1 human partners:{P32929}
	Pathogen[sopA E1WGZ9] interacts with 1 human partners:{P32929}
	Pathogen[slrP Q8ZQQ2] interacts with 1 human partners:{P32929}
	Pathogen[sipA E1WAC6] interacts with 1 human partners:{P32929}
	Pathogen[sseF O84951] interacts with 1 human partners:{P32929}
	Pathogen[spiC P0CZ04] interacts with 1 human partners:{P32929}
	Pathogen[sipC E1WAC8] interacts with 1 human partners:{P32929}
	Pathogen[sifA Q56061] interacts with 1 human partners:{P32929}
	Pathogen[sipC P0CL47] interacts with 1 human partners:{P32929}
	Pathogen[sseL Q8ZNG2] interacts with 1 human partners:{P32929}
	Pathogen[sipB Q56134] interacts with 1 human partners:{P32929}
	Pathogen[sopA Q8ZNR3] interacts with 1 human partners:{P32929}
	Pathogen[sipA P0CL52] interacts with 1 human partners:{P32929}
[Cluster 277]GO:0004596+F	molecular_function	[name] peptide alpha-N-acetyltransferase activity	[def] "Catalysis of the reaction
	Pathogen[sopA E1WGZ9] interacts with 1 human partners:{P41227}
	Pathogen[slrP Q8ZQQ2] interacts with 4 human partners:{P41227;Q9BSU3;Q147X3;P61599}
	Pathogen[sifA Q56061] interacts with 4 human partners:{P41227;Q9BSU3;Q147X3;P61599}
	Pathogen[sopA Q8ZNR3] interacts with 1 human partners:{P41227}
[Cluster 278]GO:0030586+F	molecular_function	[name] [methionine synthase] reductase activity	[def] "Catalysis of the reaction
	Pathogen[sopE O52623] interacts with 1 human partners:{Q9UBK8}
	Pathogen[sopA E1WGZ9] interacts with 1 human partners:{Q9UBK8}
	Pathogen[slrP Q8ZQQ2] interacts with 1 human partners:{Q9UBK8}
	Pathogen[sifA Q56061] interacts with 1 human partners:{Q9UBK8}
	Pathogen[sopA Q8ZNR3] interacts with 1 human partners:{Q9UBK8}
[Cluster 279]GO:0004835+F	molecular_function	[name] tubulin-tyrosine ligase activity	[def] "Catalysis of the reaction
	Pathogen[slrP Q8ZQQ2] interacts with 8 human partners:{Q8N841;Q9Y4R7;Q3SXZ7;Q6ZT98;Q8NHH1;O95922;A6PVC2;Q6ZVT0}
	Pathogen[sifA Q56061] interacts with 4 human partners:{Q9Y4R7;Q6ZT98;Q8NHH1;Q14679}
[Cluster 280]GO:0034714+F	molecular_function	[name] type III transforming growth factor beta receptor binding	[def] "Interacting selectively and non-covalently with a type III transforming growth factor beta receptor." [GOC
	Pathogen[spiC P0CZ04] interacts with 1 human partners:{P37173}
[Cluster 281]GO:0003720+F	molecular_function	[name] telomerase activity	[def] "Catalysis of the reaction
	Pathogen[sseG O84952] interacts with 3 human partners:{O60832;Q15185;Q99973}
	Pathogen[spvB P74846] interacts with 1 human partners:{Q15185}
	Pathogen[spvC P0A2M9] interacts with 2 human partners:{Q15185;Q99973}
	Pathogen[sspH2 P0CE12] interacts with 2 human partners:{Q15185;Q99973}
	Pathogen[sopE O52623] interacts with 2 human partners:{Q15185;Q99973}
	Pathogen[sopE2 Q7CQD4] interacts with 1 human partners:{Q15185}
	Pathogen[sopB O30916] interacts with 2 human partners:{Q15185;Q99973}
	Pathogen[sopA E1WGZ9] interacts with 3 human partners:{O60832;Q15185;Q99973}
	Pathogen[avrA E1WAB0] interacts with 2 human partners:{Q15185;Q99973}
	Pathogen[slrP Q8ZQQ2] interacts with 2 human partners:{Q15185;Q99973}
	Pathogen[sptP P74873] interacts with 2 human partners:{Q15185;Q99973}
	Pathogen[sipA E1WAC6] interacts with 3 human partners:{O60832;Q15185;Q99973}
	Pathogen[sseF O84951] interacts with 3 human partners:{O60832;Q15185;Q99973}
	Pathogen[spiC P0CZ04] interacts with 3 human partners:{O60832;Q15185;Q99973}
	Pathogen[pipB2 Q8ZMM8] interacts with 2 human partners:{Q15185;Q99973}
	Pathogen[sspH1 A4D0H6] interacts with 2 human partners:{Q15185;Q99973}
	Pathogen[sipC E1WAC8] interacts with 1 human partners:{Q15185}
	Pathogen[sifA Q56061] interacts with 2 human partners:{Q15185;Q99973}
	Pathogen[sipC P0CL47] interacts with 1 human partners:{Q15185}
	Pathogen[sseL Q8ZNG2] interacts with 2 human partners:{Q15185;Q99973}
	Pathogen[sopA Q8ZNR3] interacts with 3 human partners:{O60832;Q15185;Q99973}
	Pathogen[sseJ Q9FD10] interacts with 2 human partners:{Q15185;Q99973}
	Pathogen[sseI Q8ZQ79] interacts with 2 human partners:{Q15185;Q99973}
	Pathogen[sipA P0CL52] interacts with 3 human partners:{O60832;Q15185;Q99973}
[Cluster 282]GO:0004955+F	molecular_function	[name] prostaglandin receptor activity	[def] "Combining with a prostaglandin (PG) to initiate a change in cell activity." [ISBN
	Pathogen[sseG O84952] interacts with 1 human partners:{P37231}
	Pathogen[spvC P0A2M9] interacts with 1 human partners:{P37231}
	Pathogen[sopE O52623] interacts with 1 human partners:{P37231}
	Pathogen[sopB O30916] interacts with 1 human partners:{P37231}
	Pathogen[sopA E1WGZ9] interacts with 1 human partners:{P37231}
	Pathogen[slrP Q8ZQQ2] interacts with 1 human partners:{P37231}
	Pathogen[sipA E1WAC6] interacts with 1 human partners:{P37231}
	Pathogen[sseF O84951] interacts with 1 human partners:{P37231}
	Pathogen[spiC P0CZ04] interacts with 1 human partners:{P37231}
	Pathogen[sspH1 A4D0H6] interacts with 1 human partners:{P37231}
	Pathogen[sipC E1WAC8] interacts with 1 human partners:{P37231}
	Pathogen[sifA Q56061] interacts with 1 human partners:{P37231}
	Pathogen[sipC P0CL47] interacts with 1 human partners:{P37231}
	Pathogen[sseL Q8ZNG2] interacts with 1 human partners:{P37231}
	Pathogen[sopA Q8ZNR3] interacts with 1 human partners:{P37231}
	Pathogen[sseI Q8ZQ79] interacts with 1 human partners:{P37231}
	Pathogen[sipA P0CL52] interacts with 1 human partners:{P37231}
[Cluster 283]GO:0016907+F	molecular_function	[name] G-protein coupled acetylcholine receptor activity	[def] "Combining with acetylcholine and transmitting the signal across the membrane by activating an associated G-protein_ promotes the exchange of GDP for GTP on the alpha subunit of a heterotrimeric G-protein complex." [GOC
	Pathogen[spiC P0CZ04] interacts with 2 human partners:{P08173;P08172}
[Cluster 284]GO:0004127+F	molecular_function	[name] cytidylate kinase activity	[def] "Catalysis of the reaction
	Pathogen[slrP Q8ZQQ2] interacts with 3 human partners:{Q96M32;Q96MA6;P30085}
	Pathogen[spiC P0CZ04] interacts with 1 human partners:{Q5EBM0}
	Pathogen[sifA Q56061] interacts with 3 human partners:{Q96M32;Q96MA6;P30085}
[Cluster 285]GO:0017154+F	molecular_function	[name] semaphorin receptor activity	[def] "Combining with a semaphorin to initiate a change in cell activity." [GOC
	Pathogen[slrP Q8ZQQ2] interacts with 1 human partners:{Q9UIW2}
	Pathogen[spiC P0CZ04] interacts with 1 human partners:{O43157}
[Cluster 286]GO:0051920+F	molecular_function	[name] peroxiredoxin activity	[def] "Catalysis of the reaction
	Pathogen[sseG O84952] interacts with 2 human partners:{P30041;P30048}
	Pathogen[spvB P74846] interacts with 1 human partners:{P30041}
	Pathogen[spvC P0A2M9] interacts with 2 human partners:{P30041;P30048}
	Pathogen[sspH2 P0CE12] interacts with 1 human partners:{P30041}
	Pathogen[sopE O52623] interacts with 1 human partners:{P30041}
	Pathogen[sopB O30916] interacts with 1 human partners:{P30041}
	Pathogen[sopA E1WGZ9] interacts with 2 human partners:{P30041;P30048}
	Pathogen[avrA E1WAB0] interacts with 1 human partners:{P30041}
	Pathogen[slrP Q8ZQQ2] interacts with 2 human partners:{Q99497;P30041}
	Pathogen[sptP P74873] interacts with 1 human partners:{P30041}
	Pathogen[sipA E1WAC6] interacts with 2 human partners:{P30041;P30048}
	Pathogen[sseF O84951] interacts with 2 human partners:{P30041;P30048}
	Pathogen[spiC P0CZ04] interacts with 2 human partners:{P30041;P30048}
	Pathogen[sspH1 A4D0H6] interacts with 1 human partners:{P30041}
	Pathogen[sipC E1WAC8] interacts with 1 human partners:{P30041}
	Pathogen[sifA Q56061] interacts with 1 human partners:{P30041}
	Pathogen[sipC P0CL47] interacts with 1 human partners:{P30041}
	Pathogen[sseL Q8ZNG2] interacts with 1 human partners:{P30041}
	Pathogen[sopA Q8ZNR3] interacts with 2 human partners:{P30041;P30048}
	Pathogen[sseJ Q9FD10] interacts with 1 human partners:{P30041}
	Pathogen[sseI Q8ZQ79] interacts with 1 human partners:{P30041}
	Pathogen[sipA P0CL52] interacts with 2 human partners:{P30041;P30048}
[Cluster 287]GO:0003917+F	molecular_function	[name] DNA topoisomerase type I activity	[def] "Catalysis of a DNA topological transformation by transiently cleaving one DNA strand at a time to allow passage of another strand_ changes the linking number by +1 per catalytic cycle." [PMID
	Pathogen[slrP Q8ZQQ2] interacts with 1 human partners:{P11387}
[Cluster 288]GO:0034038+F	molecular_function	[name] deoxyhypusine synthase activity	[def] "Catalysis of the reaction
	Pathogen[sseG O84952] interacts with 1 human partners:{P49366}
	Pathogen[spvB P74846] interacts with 1 human partners:{P49366}
	Pathogen[spvC P0A2M9] interacts with 1 human partners:{P49366}
	Pathogen[sopA E1WGZ9] interacts with 1 human partners:{P49366}
	Pathogen[sipA E1WAC6] interacts with 1 human partners:{P49366}
	Pathogen[sseF O84951] interacts with 1 human partners:{P49366}
	Pathogen[spiC P0CZ04] interacts with 1 human partners:{P49366}
	Pathogen[sspH1 A4D0H6] interacts with 1 human partners:{P49366}
	Pathogen[sifA Q56061] interacts with 1 human partners:{P49366}
	Pathogen[sopA Q8ZNR3] interacts with 1 human partners:{P49366}
	Pathogen[sipA P0CL52] interacts with 1 human partners:{P49366}
[Cluster 289]GO:0070300+F	molecular_function	[name] phosphatidic acid binding	[def] "Interacting selectively and non-covalently with phosphatidic acid, any of a class of glycerol phosphate in which both the remaining hydroxyl groups of the glycerol moiety are esterified with fatty acids." [CHEBI
	Pathogen[sseG O84952] interacts with 1 human partners:{Q9P0L2}
	Pathogen[spvB P74846] interacts with 1 human partners:{Q9P0L2}
	Pathogen[sopA E1WGZ9] interacts with 1 human partners:{Q9P0L2}
	Pathogen[avrA E1WAB0] interacts with 1 human partners:{Q9P0L2}
	Pathogen[sipA E1WAC6] interacts with 1 human partners:{Q9P0L2}
	Pathogen[sseF O84951] interacts with 1 human partners:{Q9P0L2}
	Pathogen[sifA Q56061] interacts with 1 human partners:{Q9P0L2}
	Pathogen[sseL Q8ZNG2] interacts with 1 human partners:{Q9P0L2}
	Pathogen[sopA Q8ZNR3] interacts with 1 human partners:{Q9P0L2}
	Pathogen[sseJ Q9FD10] interacts with 1 human partners:{Q9P0L2}
	Pathogen[sipA P0CL52] interacts with 1 human partners:{Q9P0L2}
[Cluster 290]GO:0031386+F	molecular_function	[name] protein tag	[def] "Acting as an indicator or marker to facilitate recognition by other molecules in the cell. Recognition of the tag, which can be covalently attached to the target molecule, may result in modification, sequestration, transport or degradation of the molecule in question." [GOC
	Pathogen[sseG O84952] interacts with 2 human partners:{Q9H4P4;P05161}
	Pathogen[spvB P74846] interacts with 2 human partners:{Q9H4P4;P05161}
	Pathogen[spvC P0A2M9] interacts with 2 human partners:{Q9H4P4;P05161}
	Pathogen[sspH2 P0CE12] interacts with 2 human partners:{Q9H4P4;P05161}
	Pathogen[sopE O52623] interacts with 2 human partners:{Q9H4P4;P05161}
	Pathogen[sopE2 Q7CQD4] interacts with 1 human partners:{P05161}
	Pathogen[sopB O30916] interacts with 2 human partners:{Q9H4P4;P05161}
	Pathogen[sopA E1WGZ9] interacts with 2 human partners:{Q9H4P4;P05161}
	Pathogen[slrP Q8ZQQ2] interacts with 2 human partners:{Q9H4P4;P05161}
	Pathogen[sipA E1WAC6] interacts with 2 human partners:{Q9H4P4;P05161}
	Pathogen[sseF O84951] interacts with 2 human partners:{Q9H4P4;P05161}
	Pathogen[spiC P0CZ04] interacts with 2 human partners:{Q9H4P4;P05161}
	Pathogen[pipB2 Q8ZMM8] interacts with 1 human partners:{P05161}
	Pathogen[sspH1 A4D0H6] interacts with 2 human partners:{Q9H4P4;P05161}
	Pathogen[sipC E1WAC8] interacts with 2 human partners:{Q9H4P4;P05161}
	Pathogen[sifA Q56061] interacts with 2 human partners:{Q9H4P4;P05161}
	Pathogen[sipC P0CL47] interacts with 2 human partners:{Q9H4P4;P05161}
	Pathogen[sseL Q8ZNG2] interacts with 2 human partners:{Q9H4P4;P05161}
	Pathogen[sipB Q56134] interacts with 1 human partners:{P05161}
	Pathogen[sopA Q8ZNR3] interacts with 2 human partners:{Q9H4P4;P05161}
	Pathogen[sseJ Q9FD10] interacts with 2 human partners:{Q9H4P4;P05161}
	Pathogen[sseI Q8ZQ79] interacts with 1 human partners:{P05161}
	Pathogen[sipA P0CL52] interacts with 2 human partners:{Q9H4P4;P05161}
[Cluster 291]GO:0016018+F	molecular_function	[name] cyclosporin A binding	[def] "Interacting selectively and non-covalently with cyclosporin A, a cyclic undecapeptide that contains several N-methylated and unusual amino acids." [GOC
	Pathogen[slrP Q8ZQQ2] interacts with 2 human partners:{Q08752;Q13427}
[Cluster 292]GO:0004074+F	molecular_function	[name] biliverdin reductase activity	[def] "Catalysis of the reaction
	Pathogen[sseG O84952] interacts with 2 human partners:{P53004;P30043}
	Pathogen[spvB P74846] interacts with 2 human partners:{P53004;P30043}
	Pathogen[sopA E1WGZ9] interacts with 2 human partners:{P53004;P30043}
	Pathogen[slrP Q8ZQQ2] interacts with 2 human partners:{P53004;P30043}
	Pathogen[sipA E1WAC6] interacts with 2 human partners:{P53004;P30043}
	Pathogen[sseF O84951] interacts with 2 human partners:{P53004;P30043}
	Pathogen[spiC P0CZ04] interacts with 2 human partners:{P53004;P30043}
	Pathogen[sspH1 A4D0H6] interacts with 1 human partners:{P30043}
	Pathogen[sifA Q56061] interacts with 2 human partners:{P53004;P30043}
	Pathogen[sopA Q8ZNR3] interacts with 2 human partners:{P53004;P30043}
	Pathogen[sseJ Q9FD10] interacts with 1 human partners:{P30043}
	Pathogen[sipA P0CL52] interacts with 2 human partners:{P53004;P30043}
[Cluster 293]GO:0005534+F	molecular_function	[name] galactose binding	[def] "Interacting selectively and non-covalently with the aldohexose galactose (galacto-hexose), a common constituent of many oligo- and polysaccharides." [CHEBI
	Pathogen[slrP Q8ZQQ2] interacts with 1 human partners:{P51570}
	Pathogen[sifA Q56061] interacts with 1 human partners:{P51570}
[Cluster 294]GO:0008483+F	molecular_function	[name] transaminase activity	[def] "Catalysis of the transfer of an amino group to an acceptor, usually a 2-oxo acid." [ISBN
	Pathogen[sseG O84952] interacts with 3 human partners:{Q16773;P54687;P24298}
	Pathogen[spvB P74846] interacts with 1 human partners:{Q9Y617}
	Pathogen[spvC P0A2M9] interacts with 2 human partners:{P54687;P24298}
	Pathogen[sopA E1WGZ9] interacts with 3 human partners:{Q16773;P54687;P24298}
	Pathogen[slrP Q8ZQQ2] interacts with 7 human partners:{O94808;Q16773;P54687;P17174;P24298;Q8NHS2;Q06210}
	Pathogen[sipA E1WAC6] interacts with 3 human partners:{Q16773;P54687;P24298}
	Pathogen[sseF O84951] interacts with 3 human partners:{Q16773;P54687;P24298}
	Pathogen[spiC P0CZ04] interacts with 4 human partners:{Q16773;P54687;Q9Y617;P24298}
	Pathogen[sspH1 A4D0H6] interacts with 1 human partners:{P54687}
	Pathogen[sifA Q56061] interacts with 4 human partners:{Q16773;P54687;Q9Y617;P24298}
	Pathogen[sseL Q8ZNG2] interacts with 1 human partners:{P24298}
	Pathogen[sopA Q8ZNR3] interacts with 3 human partners:{Q16773;P54687;P24298}
	Pathogen[sipA P0CL52] interacts with 3 human partners:{Q16773;P54687;P24298}
[Cluster 295]GO:0000832+F	molecular_function	[name] inositol hexakisphosphate 5-kinase activity	[def] "Catalysis of the reaction
	Pathogen[sseG O84952] interacts with 2 human partners:{O43314;Q6PFW1}
	Pathogen[spvB P74846] interacts with 1 human partners:{Q6PFW1}
	Pathogen[spvC P0A2M9] interacts with 1 human partners:{O43314}
	Pathogen[sopA E1WGZ9] interacts with 2 human partners:{O43314;Q6PFW1}
	Pathogen[slrP Q8ZQQ2] interacts with 2 human partners:{O43314;Q6PFW1}
	Pathogen[sipA E1WAC6] interacts with 2 human partners:{O43314;Q6PFW1}
	Pathogen[sseF O84951] interacts with 2 human partners:{O43314;Q6PFW1}
	Pathogen[spiC P0CZ04] interacts with 1 human partners:{O43314}
	Pathogen[pipB2 Q8ZMM8] interacts with 1 human partners:{O43314}
	Pathogen[sifA Q56061] interacts with 2 human partners:{O43314;Q6PFW1}
	Pathogen[sopA Q8ZNR3] interacts with 2 human partners:{O43314;Q6PFW1}
	Pathogen[sipA P0CL52] interacts with 2 human partners:{O43314;Q6PFW1}
[Cluster 296]GO:0004359+F	molecular_function	[name] glutaminase activity	[def] "Catalysis of the reaction
	Pathogen[sseG O84952] interacts with 1 human partners:{O94925}
	Pathogen[spvB P74846] interacts with 2 human partners:{O94925;Q9UI32}
	Pathogen[spvC P0A2M9] interacts with 1 human partners:{O94925}
	Pathogen[sopE O52623] interacts with 1 human partners:{O94925}
	Pathogen[sopA E1WGZ9] interacts with 2 human partners:{O94925;Q9UI32}
	Pathogen[slrP Q8ZQQ2] interacts with 2 human partners:{O94925;Q9UI32}
	Pathogen[sipA E1WAC6] interacts with 1 human partners:{O94925}
	Pathogen[sseF O84951] interacts with 1 human partners:{O94925}
	Pathogen[spiC P0CZ04] interacts with 2 human partners:{O94925;Q9UI32}
	Pathogen[pipB2 Q8ZMM8] interacts with 1 human partners:{Q9UI32}
	Pathogen[sspH1 A4D0H6] interacts with 1 human partners:{O94925}
	Pathogen[sifA Q56061] interacts with 2 human partners:{O94925;Q9UI32}
	Pathogen[sseL Q8ZNG2] interacts with 2 human partners:{O94925;Q9UI32}
	Pathogen[sopA Q8ZNR3] interacts with 2 human partners:{O94925;Q9UI32}
	Pathogen[sseJ Q9FD10] interacts with 1 human partners:{O94925}
	Pathogen[sipA P0CL52] interacts with 1 human partners:{O94925}
[Cluster 297]GO:0001609+F	molecular_function	[name] G-protein coupled adenosine receptor activity	[def] "Combining with adenosine and transmitting the signal across the membrane by activating an associated G-protein_ promotes the exchange of GDP for GTP on the alpha subunit of a heterotrimeric G-protein complex." [GOC
	Pathogen[sseG O84952] interacts with 1 human partners:{P30542}
	Pathogen[spvB P74846] interacts with 1 human partners:{P30542}
	Pathogen[spvC P0A2M9] interacts with 1 human partners:{P30542}
	Pathogen[sopA E1WGZ9] interacts with 1 human partners:{P30542}
	Pathogen[sipA E1WAC6] interacts with 1 human partners:{P30542}
	Pathogen[sseF O84951] interacts with 1 human partners:{P30542}
	Pathogen[spiC P0CZ04] interacts with 2 human partners:{P30542;Q9H244}
	Pathogen[sspH1 A4D0H6] interacts with 1 human partners:{P30542}
	Pathogen[sopA Q8ZNR3] interacts with 1 human partners:{P30542}
	Pathogen[sipA P0CL52] interacts with 1 human partners:{P30542}
[Cluster 298]GO:0004303+F	molecular_function	[name] estradiol 17-beta-dehydrogenase activity	[def] "Catalysis of the reaction
	Pathogen[sseG O84952] interacts with 1 human partners:{Q9BPX1}
	Pathogen[spvB P74846] interacts with 1 human partners:{Q9BPX1}
	Pathogen[spvC P0A2M9] interacts with 1 human partners:{Q9BPX1}
	Pathogen[sspH2 P0CE12] interacts with 2 human partners:{P14061;Q9BPX1}
	Pathogen[sopE O52623] interacts with 1 human partners:{Q9BPX1}
	Pathogen[sopB O30916] interacts with 1 human partners:{Q9BPX1}
	Pathogen[sopA E1WGZ9] interacts with 1 human partners:{Q9BPX1}
	Pathogen[avrA E1WAB0] interacts with 1 human partners:{Q9BPX1}
	Pathogen[slrP Q8ZQQ2] interacts with 3 human partners:{Q8NBQ5;P14061;Q9BPX1}
	Pathogen[sptP P74873] interacts with 1 human partners:{Q9BPX1}
	Pathogen[sipA E1WAC6] interacts with 1 human partners:{Q9BPX1}
	Pathogen[sseF O84951] interacts with 1 human partners:{Q9BPX1}
	Pathogen[spiC P0CZ04] interacts with 2 human partners:{Q92506;Q9BPX1}
	Pathogen[pipB2 Q8ZMM8] interacts with 1 human partners:{Q9BPX1}
	Pathogen[sspH1 A4D0H6] interacts with 1 human partners:{Q9BPX1}
	Pathogen[sipC E1WAC8] interacts with 1 human partners:{Q9BPX1}
	Pathogen[sifA Q56061] interacts with 2 human partners:{P14061;Q9BPX1}
	Pathogen[sipC P0CL47] interacts with 1 human partners:{Q9BPX1}
	Pathogen[sopA Q8ZNR3] interacts with 1 human partners:{Q9BPX1}
	Pathogen[sseJ Q9FD10] interacts with 1 human partners:{Q9BPX1}
	Pathogen[sseI Q8ZQ79] interacts with 1 human partners:{Q9BPX1}
	Pathogen[sipA P0CL52] interacts with 1 human partners:{Q9BPX1}
[Cluster 299]GO:0009982+F	molecular_function	[name] pseudouridine synthase activity	[def] "Catalysis of the reaction
	Pathogen[sseG O84952] interacts with 1 human partners:{O60832}
	Pathogen[sopA E1WGZ9] interacts with 1 human partners:{O60832}
	Pathogen[sipA E1WAC6] interacts with 1 human partners:{O60832}
	Pathogen[sseF O84951] interacts with 1 human partners:{O60832}
	Pathogen[spiC P0CZ04] interacts with 1 human partners:{O60832}
	Pathogen[sopA Q8ZNR3] interacts with 1 human partners:{O60832}
	Pathogen[sipA P0CL52] interacts with 1 human partners:{O60832}
[Cluster 300]GO:0001918+F	molecular_function	[name] farnesylated protein binding	[def] "Interacting selectively and non-covalently with a farnesylated protein." [GOC
	Pathogen[slrP Q8ZQQ2] interacts with 1 human partners:{Q9NZN9}
	Pathogen[sifA Q56061] interacts with 1 human partners:{Q9NZN9}
[Cluster 301]GO:0004935+F	molecular_function	[name] adrenergic receptor activity	[def] "Combining with epinephrine or norepinephrine and transmitting the signal across the membrane by activating the alpha-subunit of an associated heterotrimeric G-protein complex." [GOC
	Pathogen[sseG O84952] interacts with 2 human partners:{P07550;P08588}
	Pathogen[spvB P74846] interacts with 1 human partners:{P08588}
	Pathogen[spvC P0A2M9] interacts with 2 human partners:{P07550;P08588}
	Pathogen[sspH2 P0CE12] interacts with 1 human partners:{P08588}
	Pathogen[sopB O30916] interacts with 1 human partners:{P08588}
	Pathogen[sopA E1WGZ9] interacts with 2 human partners:{P07550;P08588}
	Pathogen[slrP Q8ZQQ2] interacts with 4 human partners:{P08913;P18825;P07550;P08588}
	Pathogen[sptP P74873] interacts with 2 human partners:{P07550;P08588}
	Pathogen[sipA E1WAC6] interacts with 2 human partners:{P07550;P08588}
	Pathogen[sseF O84951] interacts with 2 human partners:{P07550;P08588}
	Pathogen[spiC P0CZ04] interacts with 7 human partners:{P35368;P18089;P25100;P13945;P35348;P07550;P08588}
	Pathogen[sspH1 A4D0H6] interacts with 2 human partners:{P07550;P08588}
	Pathogen[sifA Q56061] interacts with 1 human partners:{P08588}
	Pathogen[sipB Q56134] interacts with 1 human partners:{P08588}
	Pathogen[sopA Q8ZNR3] interacts with 2 human partners:{P07550;P08588}
	Pathogen[sipA P0CL52] interacts with 2 human partners:{P07550;P08588}
[Cluster 302]GO:0008579+F	molecular_function	[name] JUN kinase phosphatase activity	[def] "Catalysis of the reaction
	Pathogen[slrP Q8ZQQ2] interacts with 1 human partners:{Q8WTR2}
	Pathogen[sifA Q56061] interacts with 1 human partners:{Q8WTR2}
[Cluster 303]GO:0043426+F	molecular_function	[name] MRF binding	[def] "Interacting selectively and non-covalently with Myogenic Regulatory Factor (MRF), a member of the basic Helix-Loop-Helix (bHLH) superfamily of transcription factors." [PMID
	Pathogen[slrP Q8ZQQ2] interacts with 1 human partners:{O14503}
	Pathogen[spiC P0CZ04] interacts with 1 human partners:{O14503}
[Cluster 304]GO:0004152+F	molecular_function	[name] dihydroorotate dehydrogenase activity	[def] "Catalysis of the reaction
	Pathogen[slrP Q8ZQQ2] interacts with 1 human partners:{Q12882}
[Cluster 305]GO:0030515+F	molecular_function	[name] snoRNA binding	[def] "Interacting selectively and non-covalently with small nucleolar RNA." [GOC
	Pathogen[sseG O84952] interacts with 1 human partners:{Q9Y2X3}
	Pathogen[sopA E1WGZ9] interacts with 1 human partners:{Q9Y2X3}
	Pathogen[slrP Q8ZQQ2] interacts with 2 human partners:{Q9Y2X3;Q96HR8}
	Pathogen[sipA E1WAC6] interacts with 1 human partners:{Q9Y2X3}
	Pathogen[sseF O84951] interacts with 1 human partners:{Q9Y2X3}
	Pathogen[spiC P0CZ04] interacts with 1 human partners:{Q9Y2X3}
	Pathogen[sopA Q8ZNR3] interacts with 1 human partners:{Q9Y2X3}
	Pathogen[sipA P0CL52] interacts with 1 human partners:{Q9Y2X3}
[Cluster 306]GO:0004103+F	molecular_function	[name] choline kinase activity	[def] "Catalysis of the reaction
	Pathogen[sseG O84952] interacts with 2 human partners:{P35790;Q9Y259}
	Pathogen[spvB P74846] interacts with 1 human partners:{Q9Y259}
	Pathogen[spvC P0A2M9] interacts with 2 human partners:{P35790;Q9Y259}
	Pathogen[sopA E1WGZ9] interacts with 2 human partners:{P35790;Q9Y259}
	Pathogen[avrA E1WAB0] interacts with 1 human partners:{Q9Y259}
	Pathogen[slrP Q8ZQQ2] interacts with 2 human partners:{P35790;Q9Y259}
	Pathogen[sipA E1WAC6] interacts with 2 human partners:{P35790;Q9Y259}
	Pathogen[sseF O84951] interacts with 2 human partners:{P35790;Q9Y259}
	Pathogen[spiC P0CZ04] interacts with 2 human partners:{P35790;Q9Y259}
	Pathogen[sifA Q56061] interacts with 2 human partners:{P35790;Q9Y259}
	Pathogen[sseL Q8ZNG2] interacts with 1 human partners:{Q9Y259}
	Pathogen[sopA Q8ZNR3] interacts with 2 human partners:{P35790;Q9Y259}
	Pathogen[sseJ Q9FD10] interacts with 1 human partners:{Q9Y259}
	Pathogen[sseI Q8ZQ79] interacts with 1 human partners:{Q9Y259}
	Pathogen[sipA P0CL52] interacts with 2 human partners:{P35790;Q9Y259}
[Cluster 307]GO:0008276+F	molecular_function	[name] protein methyltransferase activity	[def] "Catalysis of the transfer of a methyl group (CH3-) to a protein." [GOC
	Pathogen[sspH2 P0CE12] interacts with 1 human partners:{Q99873}
	Pathogen[sopA E1WGZ9] interacts with 2 human partners:{Q9NR22;Q99873}
	Pathogen[slrP Q8ZQQ2] interacts with 6 human partners:{Q9NR22;Q99873;Q6P2P2;Q9NVM4;Q86X55;O60678}
	Pathogen[sopA Q8ZNR3] interacts with 2 human partners:{Q9NR22;Q99873}
	Pathogen[sseJ Q9FD10] interacts with 2 human partners:{Q9NR22;Q99873}
	Pathogen[sseI Q8ZQ79] interacts with 2 human partners:{Q9NR22;Q99873}
[Cluster 308]GO:0001758+F	molecular_function	[name] retinal dehydrogenase activity	[def] "Catalysis of the reaction
	Pathogen[sseG O84952] interacts with 3 human partners:{O94788;P00352;P17516}
	Pathogen[spvC P0A2M9] interacts with 1 human partners:{P17516}
	Pathogen[sspH2 P0CE12] interacts with 1 human partners:{P17516}
	Pathogen[sopE O52623] interacts with 1 human partners:{P17516}
	Pathogen[sopA E1WGZ9] interacts with 3 human partners:{O94788;P00352;P17516}
	Pathogen[avrA E1WAB0] interacts with 1 human partners:{P17516}
	Pathogen[slrP Q8ZQQ2] interacts with 4 human partners:{P42330;O94788;P00352;P17516}
	Pathogen[sptP P74873] interacts with 1 human partners:{P17516}
	Pathogen[sipA E1WAC6] interacts with 3 human partners:{O94788;P00352;P17516}
	Pathogen[sseF O84951] interacts with 3 human partners:{O94788;P00352;P17516}
	Pathogen[spiC P0CZ04] interacts with 3 human partners:{O94788;P00352;P17516}
	Pathogen[sspH1 A4D0H6] interacts with 1 human partners:{P17516}
	Pathogen[sipC E1WAC8] interacts with 1 human partners:{P17516}
	Pathogen[sifA Q56061] interacts with 3 human partners:{O94788;P00352;P17516}
	Pathogen[sipC P0CL47] interacts with 1 human partners:{P17516}
	Pathogen[sseL Q8ZNG2] interacts with 1 human partners:{P17516}
	Pathogen[sipB Q56134] interacts with 1 human partners:{P17516}
	Pathogen[sopA Q8ZNR3] interacts with 3 human partners:{O94788;P00352;P17516}
	Pathogen[sseJ Q9FD10] interacts with 1 human partners:{P17516}
	Pathogen[sseI Q8ZQ79] interacts with 1 human partners:{P17516}
	Pathogen[sipA P0CL52] interacts with 3 human partners:{O94788;P00352;P17516}
[Cluster 309]GO:0016671+F	molecular_function	[name] oxidoreductase activity, acting on a sulfur group of donors, disulfide as acceptor	[def] "Catalysis of an oxidation-reduction (redox) reaction in which a sulfur-containing group acts as a hydrogen or electron donor and reduces disulfide." [GOC
	Pathogen[sifA Q56061] interacts with 1 human partners:{Q9UJ68}
[Cluster 310]GO:0015651+F	molecular_function	[name] quaternary ammonium group transmembrane transporter activity	[def] "Catalysis of the transfer of quaternary ammonium groups from one side of a membrane to the other. Quaternary ammonium groups are any compound that can be regarded as derived from ammonium hydroxide or an ammonium salt by replacement of all four hydrogen atoms of the NH4+ ion by organic groups." [ISBN
	Pathogen[slrP Q8ZQQ2] interacts with 1 human partners:{O76082}
[Cluster 311]GO:0001875+F	molecular_function	[name] lipopolysaccharide receptor activity	[def] "Combining with a lipopolysaccharide to initiate a change in cell activity. Lipopolysaccharides (LPS) are major components of the outer membrane of Gram-negative bacteria, making them prime targets for recognition by the immune system." [PMID
	Pathogen[sseG O84952] interacts with 1 human partners:{O00206}
	Pathogen[spvB P74846] interacts with 1 human partners:{O00206}
	Pathogen[spvC P0A2M9] interacts with 1 human partners:{O00206}
	Pathogen[sspH2 P0CE12] interacts with 1 human partners:{O00206}
	Pathogen[sopE O52623] interacts with 1 human partners:{O00206}
	Pathogen[sopE2 Q7CQD4] interacts with 1 human partners:{O00206}
	Pathogen[sopB O30916] interacts with 1 human partners:{O00206}
	Pathogen[sopA E1WGZ9] interacts with 2 human partners:{O00206;O60603}
	Pathogen[slrP Q8ZQQ2] interacts with 2 human partners:{O00206;O60603}
	Pathogen[sptP P74873] interacts with 1 human partners:{O00206}
	Pathogen[sipA E1WAC6] interacts with 1 human partners:{O00206}
	Pathogen[sseF O84951] interacts with 1 human partners:{O00206}
	Pathogen[spiC P0CZ04] interacts with 2 human partners:{P25105;O00206}
	Pathogen[pipB2 Q8ZMM8] interacts with 1 human partners:{O00206}
	Pathogen[sspH1 A4D0H6] interacts with 1 human partners:{O00206}
	Pathogen[sipC E1WAC8] interacts with 1 human partners:{O00206}
	Pathogen[sifA Q56061] interacts with 1 human partners:{O00206}
	Pathogen[sipC P0CL47] interacts with 1 human partners:{O00206}
	Pathogen[sseL Q8ZNG2] interacts with 1 human partners:{O00206}
	Pathogen[sipB Q56134] interacts with 1 human partners:{O00206}
	Pathogen[sopA Q8ZNR3] interacts with 2 human partners:{O00206;O60603}
	Pathogen[sseI Q8ZQ79] interacts with 1 human partners:{O00206}
	Pathogen[sipA P0CL52] interacts with 1 human partners:{O00206}
[Cluster 312]GO:0004731+F	molecular_function	[name] purine-nucleoside phosphorylase activity	[def] "Catalysis of the reaction
	Pathogen[sseG O84952] interacts with 1 human partners:{P00491}
	Pathogen[spvB P74846] interacts with 1 human partners:{P00491}
	Pathogen[spvC P0A2M9] interacts with 1 human partners:{P00491}
	Pathogen[sopB O30916] interacts with 1 human partners:{P00491}
	Pathogen[sopA E1WGZ9] interacts with 1 human partners:{P00491}
	Pathogen[avrA E1WAB0] interacts with 1 human partners:{P00491}
	Pathogen[slrP Q8ZQQ2] interacts with 1 human partners:{P00491}
	Pathogen[sptP P74873] interacts with 1 human partners:{P00491}
	Pathogen[sipA E1WAC6] interacts with 1 human partners:{P00491}
	Pathogen[sseF O84951] interacts with 1 human partners:{P00491}
	Pathogen[spiC P0CZ04] interacts with 1 human partners:{P00491}
	Pathogen[pipB2 Q8ZMM8] interacts with 1 human partners:{P00491}
	Pathogen[sspH1 A4D0H6] interacts with 1 human partners:{P00491}
	Pathogen[sipC E1WAC8] interacts with 1 human partners:{P00491}
	Pathogen[sifA Q56061] interacts with 1 human partners:{P00491}
	Pathogen[sipC P0CL47] interacts with 1 human partners:{P00491}
	Pathogen[sseL Q8ZNG2] interacts with 1 human partners:{P00491}
	Pathogen[sipB Q56134] interacts with 1 human partners:{P00491}
	Pathogen[sopA Q8ZNR3] interacts with 1 human partners:{P00491}
	Pathogen[sseJ Q9FD10] interacts with 1 human partners:{P00491}
	Pathogen[sseI Q8ZQ79] interacts with 1 human partners:{P00491}
	Pathogen[sipA P0CL52] interacts with 1 human partners:{P00491}
[Cluster 313]GO:0005034+F	molecular_function	[name] osmosensor activity	[def] "Sensing extracellular osmolarity to initiate a change in cell activity, and spanning the membrane of the cell." [GOC
	Pathogen[slrP Q8ZQQ2] interacts with 1 human partners:{Q9HBA0}
[Cluster 314]GO:0032556+F	molecular_function	[name] pyrimidine deoxyribonucleotide binding	[def] "Interacting selectively and non-covalently with a pyrimidine deoxyribonucleotide, any compound consisting of a pyrimidine deoxyribonucleoside that is esterified with (ortho)phosphate or an oligophosphate at any hydroxyl group on the deoxyribose moiety." [GOC
	Pathogen[slrP Q8ZQQ2] interacts with 1 human partners:{Q9H773}
	Pathogen[sifA Q56061] interacts with 1 human partners:{Q9H773}
[Cluster 315]GO:0047710+F	molecular_function	[name] bis(5'-adenosyl)-triphosphatase activity	[def] "Catalysis of the reaction
	Pathogen[sseG O84952] interacts with 1 human partners:{P49789}
	Pathogen[spvB P74846] interacts with 1 human partners:{P49789}
	Pathogen[spvC P0A2M9] interacts with 1 human partners:{P49789}
	Pathogen[sopB O30916] interacts with 1 human partners:{P49789}
	Pathogen[sopA E1WGZ9] interacts with 1 human partners:{P49789}
	Pathogen[slrP Q8ZQQ2] interacts with 1 human partners:{P49789}
	Pathogen[sipA E1WAC6] interacts with 1 human partners:{P49789}
	Pathogen[sseF O84951] interacts with 1 human partners:{P49789}
	Pathogen[spiC P0CZ04] interacts with 1 human partners:{P49789}
	Pathogen[pipB2 Q8ZMM8] interacts with 1 human partners:{P49789}
	Pathogen[sipC E1WAC8] interacts with 1 human partners:{P49789}
	Pathogen[sifA Q56061] interacts with 1 human partners:{P49789}
	Pathogen[sipC P0CL47] interacts with 1 human partners:{P49789}
	Pathogen[sseL Q8ZNG2] interacts with 1 human partners:{P49789}
	Pathogen[sopA Q8ZNR3] interacts with 1 human partners:{P49789}
	Pathogen[sipA P0CL52] interacts with 1 human partners:{P49789}
[Cluster 316]GO:0008329+F	molecular_function	[name] pattern recognition receptor activity	[def] "Combining with a molecular pattern based on a repeating or polymeric structure, such as a polysaccharide or peptidoglycan, to initiate a change in cell activity. Such molecular patterns are sometimes associated with potential pathogens." [PMID
	Pathogen[spvB P74846] interacts with 1 human partners:{Q9UGM3}
	Pathogen[sspH2 P0CE12] interacts with 1 human partners:{Q9UGM3}
	Pathogen[sopE O52623] interacts with 1 human partners:{Q9UGM3}
	Pathogen[sopA E1WGZ9] interacts with 1 human partners:{O60603}
	Pathogen[slrP Q8ZQQ2] interacts with 3 human partners:{Q9BXN2;Q9UGM3;O60603}
	Pathogen[sptP P74873] interacts with 1 human partners:{Q9UGM3}
	Pathogen[sopA Q8ZNR3] interacts with 1 human partners:{O60603}
	Pathogen[sseJ Q9FD10] interacts with 1 human partners:{Q9UGM3}
[Cluster 317]GO:0008179+F	molecular_function	[name] adenylate cyclase binding	[def] "Interacting selectively and non-covalently with the enzyme adenylate cyclase." [GOC
	Pathogen[sseG O84952] interacts with 1 human partners:{P07550}
	Pathogen[spvC P0A2M9] interacts with 1 human partners:{P07550}
	Pathogen[sopA E1WGZ9] interacts with 1 human partners:{P07550}
	Pathogen[slrP Q8ZQQ2] interacts with 4 human partners:{P24588;P41586;Q02952;P07550}
	Pathogen[sptP P74873] interacts with 1 human partners:{P07550}
	Pathogen[sipA E1WAC6] interacts with 1 human partners:{P07550}
	Pathogen[sseF O84951] interacts with 1 human partners:{P07550}
	Pathogen[spiC P0CZ04] interacts with 1 human partners:{P07550}
	Pathogen[sspH1 A4D0H6] interacts with 1 human partners:{P07550}
	Pathogen[sopA Q8ZNR3] interacts with 1 human partners:{P07550}
	Pathogen[sipA P0CL52] interacts with 1 human partners:{P07550}
[Cluster 318]GO:0008408+F	molecular_function	[name] 3'-5' exonuclease activity	[def] "Catalysis of the hydrolysis of ester linkages within nucleic acids by removing nucleotide residues from the 3' end." [GOC
	Pathogen[sseG O84952] interacts with 2 human partners:{Q8IW19;Q99638}
	Pathogen[spvC P0A2M9] interacts with 1 human partners:{Q99638}
	Pathogen[sopA E1WGZ9] interacts with 2 human partners:{Q8IW19;Q99638}
	Pathogen[slrP Q8ZQQ2] interacts with 1 human partners:{Q99638}
	Pathogen[sipA E1WAC6] interacts with 2 human partners:{Q8IW19;Q99638}
	Pathogen[sseF O84951] interacts with 2 human partners:{Q8IW19;Q99638}
	Pathogen[spiC P0CZ04] interacts with 3 human partners:{Q8IW19;Q99638;O60671}
	Pathogen[sspH1 A4D0H6] interacts with 1 human partners:{Q99638}
	Pathogen[sifA Q56061] interacts with 1 human partners:{Q8IW19}
	Pathogen[sseL Q8ZNG2] interacts with 1 human partners:{Q8IW19}
	Pathogen[sopA Q8ZNR3] interacts with 2 human partners:{Q8IW19;Q99638}
	Pathogen[sipA P0CL52] interacts with 2 human partners:{Q8IW19;Q99638}
[Cluster 319]GO:0005247+F	molecular_function	[name] voltage-gated chloride channel activity	[def] "Catalysis of the transmembrane transfer of a chloride ion by a voltage-gated channel. A voltage-gated channel is a channel whose open state is dependent on the voltage across the membrane in which it is embedded." [GOC
	Pathogen[sseG O84952] interacts with 1 human partners:{Q9Y696}
	Pathogen[spvC P0A2M9] interacts with 1 human partners:{Q9Y696}
	Pathogen[sopA E1WGZ9] interacts with 1 human partners:{Q9Y696}
	Pathogen[slrP Q8ZQQ2] interacts with 1 human partners:{Q9Y696}
	Pathogen[sipA E1WAC6] interacts with 1 human partners:{Q9Y696}
	Pathogen[sseF O84951] interacts with 1 human partners:{Q9Y696}
	Pathogen[sspH1 A4D0H6] interacts with 1 human partners:{Q9Y696}
	Pathogen[sifA Q56061] interacts with 1 human partners:{Q9Y696}
	Pathogen[sopA Q8ZNR3] interacts with 1 human partners:{Q9Y696}
	Pathogen[sipA P0CL52] interacts with 1 human partners:{Q9Y696}
[Cluster 320]GO:0035757+F	molecular_function	[name] chemokine (C-C motif) ligand 19 binding	[def] "Interacting selectively and non-covalently with chemokine (C-C motif) ligand 19." [GOC
	Pathogen[spiC P0CZ04] interacts with 1 human partners:{P32248}
[Cluster 321]GO:0003985+F	molecular_function	[name] acetyl-CoA C-acetyltransferase activity	[def] "Catalysis of the reaction
	Pathogen[sseG O84952] interacts with 1 human partners:{P40939}
	Pathogen[sopA E1WGZ9] interacts with 1 human partners:{P40939}
	Pathogen[sipA E1WAC6] interacts with 1 human partners:{P40939}
	Pathogen[sseF O84951] interacts with 1 human partners:{P40939}
	Pathogen[spiC P0CZ04] interacts with 1 human partners:{P40939}
	Pathogen[sifA Q56061] interacts with 1 human partners:{P40939}
	Pathogen[sopA Q8ZNR3] interacts with 1 human partners:{P40939}
	Pathogen[sipA P0CL52] interacts with 1 human partners:{P40939}
[Cluster 322]GO:0005243+F	molecular_function	[name] gap junction channel activity	[def] "A wide pore channel activity that enables a direct cytoplasmic connection from one cell to an adjacent cell. The gap junction can pass large solutes as well as electrical signals between cells. Gap junctions consist of two gap junction hemi-channels, or connexons, one contributed by each membrane through which the gap junction passes." [GOC
	Pathogen[sseG O84952] interacts with 1 human partners:{P17302}
	Pathogen[spvC P0A2M9] interacts with 1 human partners:{P17302}
	Pathogen[sspH2 P0CE12] interacts with 1 human partners:{P17302}
	Pathogen[sopA E1WGZ9] interacts with 1 human partners:{P17302}
	Pathogen[slrP Q8ZQQ2] interacts with 1 human partners:{P17302}
	Pathogen[sipA E1WAC6] interacts with 1 human partners:{P17302}
	Pathogen[sseF O84951] interacts with 1 human partners:{P17302}
	Pathogen[spiC P0CZ04] interacts with 1 human partners:{P17302}
	Pathogen[sspH1 A4D0H6] interacts with 1 human partners:{P17302}
	Pathogen[sopA Q8ZNR3] interacts with 1 human partners:{P17302}
	Pathogen[sipA P0CL52] interacts with 1 human partners:{P17302}
[Cluster 323]GO:0005503+F	molecular_function	[name] all-trans retinal binding	[def] "Interacting selectively and non-covalently with all-trans retinal, a compound that plays an important role in the visual process in most vertebrates. All-trans retinal (trans r., visual yellow) results from the bleaching of rhodopsin by light, in which the 11-cis form is converted to the all-trans form. Retinal is one of the forms of vitamin A." [CHEBI
	Pathogen[slrP Q8ZQQ2] interacts with 1 human partners:{P08319}
	Pathogen[sifA Q56061] interacts with 1 human partners:{P08319}
[Cluster 324]GO:0030791+F	molecular_function	[name] arsenite methyltransferase activity	[def] "Catalysis of the reaction
	Pathogen[sseG O84952] interacts with 1 human partners:{Q9HBK9}
	Pathogen[sopA E1WGZ9] interacts with 1 human partners:{Q9HBK9}
	Pathogen[slrP Q8ZQQ2] interacts with 1 human partners:{Q9HBK9}
	Pathogen[sipA E1WAC6] interacts with 1 human partners:{Q9HBK9}
	Pathogen[sseF O84951] interacts with 1 human partners:{Q9HBK9}
	Pathogen[sifA Q56061] interacts with 1 human partners:{Q9HBK9}
	Pathogen[sopA Q8ZNR3] interacts with 1 human partners:{Q9HBK9}
	Pathogen[sipA P0CL52] interacts with 1 human partners:{Q9HBK9}
[Cluster 325]GO:0016509+F	molecular_function	[name] long-chain-3-hydroxyacyl-CoA dehydrogenase activity	[def] "Catalysis of the reaction
	Pathogen[sseG O84952] interacts with 1 human partners:{P40939}
	Pathogen[sopA E1WGZ9] interacts with 1 human partners:{P40939}
	Pathogen[sipA E1WAC6] interacts with 1 human partners:{P40939}
	Pathogen[sseF O84951] interacts with 1 human partners:{P40939}
	Pathogen[spiC P0CZ04] interacts with 1 human partners:{P40939}
	Pathogen[sifA Q56061] interacts with 1 human partners:{P40939}
	Pathogen[sopA Q8ZNR3] interacts with 1 human partners:{P40939}
	Pathogen[sipA P0CL52] interacts with 1 human partners:{P40939}
[Cluster 326]GO:0001106+F	molecular_function	[name] RNA polymerase II transcription corepressor activity	[def] "Interacting selectively and non-covalently with an RNA polymerase II repressing transcription factor and also with the RNA polymerase II basal transcription machinery in order to stop, prevent, or reduce the frequency, rate or extent of transcription. Cofactors generally do not bind DNA, but rather mediate protein-protein interactions between repressive transcription factors and the basal transcription machinery." [GOC
	Pathogen[sseG O84952] interacts with 2 human partners:{Q04724;Q13547}
	Pathogen[spvB P74846] interacts with 2 human partners:{Q04724;Q13547}
	Pathogen[spvC P0A2M9] interacts with 2 human partners:{Q04724;Q13547}
	Pathogen[sspH2 P0CE12] interacts with 1 human partners:{Q13547}
	Pathogen[sopE O52623] interacts with 2 human partners:{Q04724;Q13547}
	Pathogen[sopB O30916] interacts with 1 human partners:{Q04724}
	Pathogen[sopA E1WGZ9] interacts with 2 human partners:{Q04724;Q13547}
	Pathogen[avrA E1WAB0] interacts with 2 human partners:{Q04724;Q13547}
	Pathogen[slrP Q8ZQQ2] interacts with 3 human partners:{Q9NQ87;Q04724;Q13547}
	Pathogen[sipA E1WAC6] interacts with 2 human partners:{Q04724;Q13547}
	Pathogen[sseF O84951] interacts with 2 human partners:{Q04724;Q13547}
	Pathogen[spiC P0CZ04] interacts with 1 human partners:{Q04724}
	Pathogen[pipB2 Q8ZMM8] interacts with 1 human partners:{Q04724}
	Pathogen[sspH1 A4D0H6] interacts with 1 human partners:{Q04724}
	Pathogen[sifA Q56061] interacts with 2 human partners:{Q04724;Q13547}
	Pathogen[sseL Q8ZNG2] interacts with 2 human partners:{Q04724;Q13547}
	Pathogen[sopA Q8ZNR3] interacts with 2 human partners:{Q04724;Q13547}
	Pathogen[sseJ Q9FD10] interacts with 2 human partners:{Q04724;Q13547}
	Pathogen[sseI Q8ZQ79] interacts with 2 human partners:{Q04724;Q13547}
	Pathogen[sipA P0CL52] interacts with 2 human partners:{Q04724;Q13547}
[Cluster 327]GO:0005537+F	molecular_function	[name] mannose binding	[def] "Interacting selectively and non-covalently with mannose, a monosaccharide hexose, stereoisomeric with glucose, that occurs naturally only in polymerized forms called mannans." [CHEBI
	Pathogen[sseG O84952] interacts with 4 human partners:{Q9NNX6;Q9H2X3;Q9Y6Z7;P11226}
	Pathogen[spvB P74846] interacts with 4 human partners:{P35613;Q9NNX6;Q9H2X3;P11226}
	Pathogen[spvC P0A2M9] interacts with 4 human partners:{Q9NNX6;Q9H2X3;Q9Y6Z7;P11226}
	Pathogen[sspH2 P0CE12] interacts with 4 human partners:{Q9NNX6;Q9H2X3;Q9Y6Z7;P11226}
	Pathogen[sopE O52623] interacts with 4 human partners:{Q9BWP8;Q9NNX6;Q9H2X3;Q9Y6Z7}
	Pathogen[sopB O30916] interacts with 2 human partners:{Q9NNX6;Q9H2X3}
	Pathogen[sopA E1WGZ9] interacts with 4 human partners:{Q9NNX6;Q9H2X3;Q9Y6Z7;P11226}
	Pathogen[avrA E1WAB0] interacts with 2 human partners:{Q9NNX6;Q9H2X3}
	Pathogen[slrP Q8ZQQ2] interacts with 7 human partners:{P22897;Q9BWP8;Q9UJ71;Q9NNX6;Q9H2X3;Q9Y6Z7;P11226}
	Pathogen[sptP P74873] interacts with 5 human partners:{P22897;Q9NNX6;Q9H2X3;Q9Y6Z7;P11226}
	Pathogen[sipA E1WAC6] interacts with 4 human partners:{Q9NNX6;Q9H2X3;Q9Y6Z7;P11226}
	Pathogen[sseF O84951] interacts with 4 human partners:{Q9NNX6;Q9H2X3;Q9Y6Z7;P11226}
	Pathogen[spiC P0CZ04] interacts with 7 human partners:{P35613;Q9BWP8;Q9UJ71;Q9NNX6;Q9H2X3;Q9Y6Z7;P11226}
	Pathogen[pipB2 Q8ZMM8] interacts with 2 human partners:{Q9NNX6;Q9H2X3}
	Pathogen[sspH1 A4D0H6] interacts with 3 human partners:{Q9NNX6;Q9H2X3;Q9Y6Z7}
	Pathogen[sipC E1WAC8] interacts with 3 human partners:{Q9NNX6;Q9H2X3;Q9Y6Z7}
	Pathogen[sifA Q56061] interacts with 5 human partners:{Q9BWP8;Q9NNX6;Q9H2X3;Q9Y6Z7;P11226}
	Pathogen[sipC P0CL47] interacts with 3 human partners:{Q9NNX6;Q9H2X3;Q9Y6Z7}
	Pathogen[sseL Q8ZNG2] interacts with 1 human partners:{Q9NNX6}
	Pathogen[sipB Q56134] interacts with 4 human partners:{P22897;Q9NNX6;Q9H2X3;Q9Y6Z7}
	Pathogen[sopA Q8ZNR3] interacts with 4 human partners:{Q9NNX6;Q9H2X3;Q9Y6Z7;P11226}
	Pathogen[sseJ Q9FD10] interacts with 3 human partners:{Q9NNX6;Q9H2X3;Q9Y6Z7}
	Pathogen[sseI Q8ZQ79] interacts with 3 human partners:{P35613;Q9NNX6;Q9H2X3}
	Pathogen[sipA P0CL52] interacts with 4 human partners:{Q9NNX6;Q9H2X3;Q9Y6Z7;P11226}
[Cluster 328]GO:0018169+F	molecular_function	[name] ribosomal S6-glutamic acid ligase activity	[def] "Catalysis of the posttranslational transfer of one or more glutamic acid residues to the C-terminus of ribosomal protein S6." [GOC
	Pathogen[sseG O84952] interacts with 1 human partners:{P61081}
	Pathogen[spvB P74846] interacts with 1 human partners:{P61081}
	Pathogen[spvC P0A2M9] interacts with 1 human partners:{P61081}
	Pathogen[sspH2 P0CE12] interacts with 1 human partners:{P61081}
	Pathogen[sopE O52623] interacts with 1 human partners:{P61081}
	Pathogen[sopB O30916] interacts with 1 human partners:{P61081}
	Pathogen[sopA E1WGZ9] interacts with 1 human partners:{P61081}
	Pathogen[avrA E1WAB0] interacts with 1 human partners:{P61081}
	Pathogen[slrP Q8ZQQ2] interacts with 1 human partners:{P61081}
	Pathogen[sptP P74873] interacts with 1 human partners:{P61081}
	Pathogen[sipA E1WAC6] interacts with 1 human partners:{P61081}
	Pathogen[sseF O84951] interacts with 1 human partners:{P61081}
	Pathogen[spiC P0CZ04] interacts with 1 human partners:{P61081}
	Pathogen[pipB2 Q8ZMM8] interacts with 1 human partners:{P61081}
	Pathogen[sspH1 A4D0H6] interacts with 1 human partners:{P61081}
	Pathogen[sipC E1WAC8] interacts with 1 human partners:{P61081}
	Pathogen[sifA Q56061] interacts with 1 human partners:{P61081}
	Pathogen[sipC P0CL47] interacts with 1 human partners:{P61081}
	Pathogen[sseL Q8ZNG2] interacts with 1 human partners:{P61081}
	Pathogen[sopA Q8ZNR3] interacts with 1 human partners:{P61081}
	Pathogen[sseJ Q9FD10] interacts with 1 human partners:{P61081}
	Pathogen[sseI Q8ZQ79] interacts with 1 human partners:{P61081}
	Pathogen[sipA P0CL52] interacts with 1 human partners:{P61081}
[Cluster 329]GO:0004167+F	molecular_function	[name] dopachrome isomerase activity	[def] "Catalysis of the reaction
	Pathogen[slrP Q8ZQQ2] interacts with 1 human partners:{P30046}
[Cluster 330]GO:0004667+F	molecular_function	[name] prostaglandin-D synthase activity	[def] "Catalysis of the reaction
	Pathogen[slrP Q8ZQQ2] interacts with 1 human partners:{P41222}
[Cluster 331]GO:0004088+F	molecular_function	[name] carbamoyl-phosphate synthase (glutamine-hydrolyzing) activity	[def] "Catalysis of the reaction
	Pathogen[sifA Q56061] interacts with 1 human partners:{P27708}
[Cluster 332]GO:0004859+F	molecular_function	[name] phospholipase inhibitor activity	[def] "Stops, prevents or reduces the activity of a phospholipase, an enzyme that catalyzes of the hydrolysis of a phospholipid." [GOC
	Pathogen[sseG O84952] interacts with 6 human partners:{P07355;P20941;P04083;P12429;P09525;P08758}
	Pathogen[spvB P74846] interacts with 4 human partners:{P04083;P12429;P09525;P08758}
	Pathogen[spvC P0A2M9] interacts with 5 human partners:{P07355;P20941;P04083;P09525;P08758}
	Pathogen[sspH2 P0CE12] interacts with 4 human partners:{P07355;P04083;P09525;P08758}
	Pathogen[sopE O52623] interacts with 6 human partners:{P07355;P20941;P04083;P12429;P09525;P08758}
	Pathogen[sopE2 Q7CQD4] interacts with 2 human partners:{P04083;P08758}
	Pathogen[sopB O30916] interacts with 4 human partners:{P07355;P04083;P09525;P08758}
	Pathogen[sopA E1WGZ9] interacts with 6 human partners:{P07355;P20941;P04083;P12429;P09525;P08758}
	Pathogen[avrA E1WAB0] interacts with 4 human partners:{P04083;P12429;P09525;P08758}
	Pathogen[slrP Q8ZQQ2] interacts with 8 human partners:{P07355;P20941;A6NMY6;P04083;P12429;P09525;P08758;A6NC86}
	Pathogen[sptP P74873] interacts with 2 human partners:{P04083;P08758}
	Pathogen[sipA E1WAC6] interacts with 6 human partners:{P07355;P20941;P04083;P12429;P09525;P08758}
	Pathogen[sseF O84951] interacts with 6 human partners:{P07355;P20941;P04083;P12429;P09525;P08758}
	Pathogen[spiC P0CZ04] interacts with 7 human partners:{P07355;P20941;A6NMY6;P04083;P12429;P09525;P08758}
	Pathogen[pipB2 Q8ZMM8] interacts with 5 human partners:{P07355;P04083;P12429;P09525;P08758}
	Pathogen[sspH1 A4D0H6] interacts with 3 human partners:{P04083;P09525;P08758}
	Pathogen[sipC E1WAC8] interacts with 2 human partners:{P07355;P04083}
	Pathogen[sifA Q56061] interacts with 7 human partners:{P07355;P20941;A6NMY6;P04083;P12429;P09525;P08758}
	Pathogen[sipC P0CL47] interacts with 2 human partners:{P07355;P04083}
	Pathogen[sseL Q8ZNG2] interacts with 5 human partners:{P07355;P04083;P12429;P09525;P08758}
	Pathogen[sopA Q8ZNR3] interacts with 6 human partners:{P07355;P20941;P04083;P12429;P09525;P08758}
	Pathogen[sseJ Q9FD10] interacts with 5 human partners:{P07355;P04083;P12429;P09525;P08758}
	Pathogen[sseI Q8ZQ79] interacts with 5 human partners:{P07355;P04083;P12429;P09525;P08758}
	Pathogen[sipA P0CL52] interacts with 6 human partners:{P07355;P20941;P04083;P12429;P09525;P08758}
[Cluster 333]GO:0003916+F	molecular_function	[name] DNA topoisomerase activity	[def] "Catalysis of the transient cleavage and passage of individual DNA strands or double helices through one another, resulting a topological transformation in double-stranded DNA." [GOC
	Pathogen[sseG O84952] interacts with 2 human partners:{Q02880;P11388}
	Pathogen[spvB P74846] interacts with 2 human partners:{Q02880;P11388}
	Pathogen[spvC P0A2M9] interacts with 2 human partners:{Q02880;P11388}
	Pathogen[sopE O52623] interacts with 1 human partners:{Q02880}
	Pathogen[sopB O30916] interacts with 1 human partners:{P11388}
	Pathogen[sopA E1WGZ9] interacts with 2 human partners:{Q02880;P11388}
	Pathogen[avrA E1WAB0] interacts with 1 human partners:{Q02880}
	Pathogen[slrP Q8ZQQ2] interacts with 3 human partners:{Q02880;P11388;P11387}
	Pathogen[sipA E1WAC6] interacts with 2 human partners:{Q02880;P11388}
	Pathogen[sseF O84951] interacts with 2 human partners:{Q02880;P11388}
	Pathogen[spiC P0CZ04] interacts with 2 human partners:{Q02880;P11388}
	Pathogen[sspH1 A4D0H6] interacts with 1 human partners:{P11388}
	Pathogen[sifA Q56061] interacts with 2 human partners:{Q02880;P11388}
	Pathogen[sseL Q8ZNG2] interacts with 2 human partners:{Q02880;P11388}
	Pathogen[sopA Q8ZNR3] interacts with 2 human partners:{Q02880;P11388}
	Pathogen[sseJ Q9FD10] interacts with 2 human partners:{Q02880;P11388}
	Pathogen[sseI Q8ZQ79] interacts with 2 human partners:{Q02880;P11388}
	Pathogen[sipA P0CL52] interacts with 2 human partners:{Q02880;P11388}
[Cluster 334]GO:0048019+F	molecular_function	[name] receptor antagonist activity	[def] "Interacts with receptors to reduce the action of another ligand, the agonist." [GOC
	Pathogen[slrP Q8ZQQ2] interacts with 1 human partners:{P40394}
	Pathogen[spiC P0CZ04] interacts with 1 human partners:{P50052}
	Pathogen[sifA Q56061] interacts with 1 human partners:{P40394}
[Cluster 335]GO:0000774+F	molecular_function	[name] adenyl-nucleotide exchange factor activity	[def] "Stimulates the hydrolysis and exchange of adenyl nucleotides by other proteins." [GOC
	Pathogen[slrP Q8ZQQ2] interacts with 1 human partners:{Q8TAA5}
[Cluster 336]GO:0005261+F	molecular_function	[name] cation channel activity	[def] "Catalysis of the energy-independent passage of cations across a lipid bilayer down a concentration gradient." [GOC
	Pathogen[sseG O84952] interacts with 2 human partners:{P98161;Q9Y5S1}
	Pathogen[spvB P74846] interacts with 1 human partners:{Q9Y5S1}
	Pathogen[spvC P0A2M9] interacts with 2 human partners:{P98161;Q9Y5S1}
	Pathogen[sspH2 P0CE12] interacts with 1 human partners:{Q9Y5S1}
	Pathogen[sopE O52623] interacts with 1 human partners:{Q9Y5S1}
	Pathogen[sopB O30916] interacts with 2 human partners:{P98161;Q9Y5S1}
	Pathogen[sopA E1WGZ9] interacts with 2 human partners:{P98161;Q9Y5S1}
	Pathogen[avrA E1WAB0] interacts with 1 human partners:{Q9Y5S1}
	Pathogen[slrP Q8ZQQ2] interacts with 3 human partners:{Q9Y5S1;Q9Y210;Q9HBA0}
	Pathogen[sptP P74873] interacts with 1 human partners:{Q9Y5S1}
	Pathogen[sipA E1WAC6] interacts with 2 human partners:{P98161;Q9Y5S1}
	Pathogen[sseF O84951] interacts with 2 human partners:{P98161;Q9Y5S1}
	Pathogen[spiC P0CZ04] interacts with 1 human partners:{Q9Y5S1}
	Pathogen[pipB2 Q8ZMM8] interacts with 1 human partners:{Q9Y5S1}
	Pathogen[sspH1 A4D0H6] interacts with 1 human partners:{Q9Y5S1}
	Pathogen[sipC E1WAC8] interacts with 2 human partners:{P98161;Q9Y5S1}
	Pathogen[sifA Q56061] interacts with 2 human partners:{P98161;Q9Y5S1}
	Pathogen[sipC P0CL47] interacts with 2 human partners:{P98161;Q9Y5S1}
	Pathogen[sseL Q8ZNG2] interacts with 2 human partners:{P98161;Q9Y5S1}
	Pathogen[sipB Q56134] interacts with 2 human partners:{P98161;Q9Y5S1}
	Pathogen[sopA Q8ZNR3] interacts with 2 human partners:{P98161;Q9Y5S1}
	Pathogen[sseJ Q9FD10] interacts with 1 human partners:{Q9Y5S1}
	Pathogen[sseI Q8ZQ79] interacts with 1 human partners:{Q9Y5S1}
	Pathogen[sipA P0CL52] interacts with 2 human partners:{P98161;Q9Y5S1}
[Cluster 337]GO:0004818+F	molecular_function	[name] glutamate-tRNA ligase activity	[def] "Catalysis of the reaction
	Pathogen[sseG O84952] interacts with 1 human partners:{P07814}
	Pathogen[sopA E1WGZ9] interacts with 1 human partners:{P07814}
	Pathogen[slrP Q8ZQQ2] interacts with 1 human partners:{P07814}
	Pathogen[sipA E1WAC6] interacts with 1 human partners:{P07814}
	Pathogen[sseF O84951] interacts with 1 human partners:{P07814}
	Pathogen[spiC P0CZ04] interacts with 1 human partners:{P07814}
	Pathogen[sifA Q56061] interacts with 1 human partners:{P07814}
	Pathogen[sopA Q8ZNR3] interacts with 1 human partners:{P07814}
	Pathogen[sipA P0CL52] interacts with 1 human partners:{P07814}
[Cluster 338]GO:0015171+F	molecular_function	[name] amino acid transmembrane transporter activity	[def] "Catalysis of the transfer of amino acids from one side of a membrane to the other. Amino acids are organic molecules that contain an amino group and a carboxyl group." [GOC
	Pathogen[slrP Q8ZQQ2] interacts with 1 human partners:{Q86YL7}
[Cluster 339]GO:0004565+F	molecular_function	[name] beta-galactosidase activity	[def] "Catalysis of the hydrolysis of terminal, non-reducing beta-D-galactose residues in beta-D-galactosides." [EC
	Pathogen[slrP Q8ZQQ2] interacts with 1 human partners:{Q9H227}
[Cluster 340]GO:0043177+F	molecular_function	[name] organic acid binding	[def] "Interacting selectively and non-covalently with an organic acid, any acidic compound containing carbon in covalent linkage." [GOC
	Pathogen[sseG O84952] interacts with 1 human partners:{Q01581}
	Pathogen[spvC P0A2M9] interacts with 1 human partners:{Q01581}
	Pathogen[sopB O30916] interacts with 1 human partners:{Q01581}
	Pathogen[sopA E1WGZ9] interacts with 1 human partners:{Q01581}
	Pathogen[slrP Q8ZQQ2] interacts with 1 human partners:{Q01581}
	Pathogen[sipA E1WAC6] interacts with 1 human partners:{Q01581}
	Pathogen[sseF O84951] interacts with 1 human partners:{Q01581}
	Pathogen[spiC P0CZ04] interacts with 1 human partners:{Q01581}
	Pathogen[sspH1 A4D0H6] interacts with 1 human partners:{Q01581}
	Pathogen[sifA Q56061] interacts with 1 human partners:{Q01581}
	Pathogen[sopA Q8ZNR3] interacts with 1 human partners:{Q01581}
	Pathogen[sipA P0CL52] interacts with 1 human partners:{Q01581}
[Cluster 341]GO:0030284+F	molecular_function	[name] estrogen receptor activity	[def] "Combining with estrogen and transmitting the signal within the cell to trigger a change in cell activity or function." [GOC
	Pathogen[slrP Q8ZQQ2] interacts with 1 human partners:{Q9UJU2}
[Cluster 342]GO:0015279+F	molecular_function	[name] store-operated calcium channel activity	[def] "A ligand-gated ion channel activity which transports calcium in response to emptying of intracellular calcium stores." [GOC
	Pathogen[slrP Q8ZQQ2] interacts with 1 human partners:{Q9Y210}
[Cluster 343]GO:0005254+F	molecular_function	[name] chloride channel activity	[def] "Catalysis of facilitated diffusion of a chloride (by an energy-independent process) involving passage through a transmembrane aqueous pore or channel without evidence for a carrier-mediated mechanism." [GOC
	Pathogen[sseG O84952] interacts with 1 human partners:{Q9Y696}
	Pathogen[spvB P74846] interacts with 1 human partners:{P47870}
	Pathogen[spvC P0A2M9] interacts with 1 human partners:{Q9Y696}
	Pathogen[sopA E1WGZ9] interacts with 1 human partners:{Q9Y696}
	Pathogen[slrP Q8ZQQ2] interacts with 3 human partners:{O76090;Q9Y696;P47870}
	Pathogen[sipA E1WAC6] interacts with 1 human partners:{Q9Y696}
	Pathogen[sseF O84951] interacts with 1 human partners:{Q9Y696}
	Pathogen[spiC P0CZ04] interacts with 1 human partners:{P47870}
	Pathogen[sspH1 A4D0H6] interacts with 1 human partners:{Q9Y696}
	Pathogen[sifA Q56061] interacts with 1 human partners:{Q9Y696}
	Pathogen[sipB Q56134] interacts with 1 human partners:{P47870}
	Pathogen[sopA Q8ZNR3] interacts with 1 human partners:{Q9Y696}
	Pathogen[sipA P0CL52] interacts with 1 human partners:{Q9Y696}
[Cluster 344]GO:0035642+F	molecular_function	[name] histone methyltransferase activity (H3-R17 specific)	[def] "Catalysis of the reaction
	Pathogen[slrP Q8ZQQ2] interacts with 1 human partners:{Q86X55}
[Cluster 345]GO:0008574+F	molecular_function	[name] plus-end-directed microtubule motor activity	[def] "Catalysis of movement along a microtubule toward the plus end, coupled to the hydrolysis of ATP (or GTP)." [EC
	Pathogen[sseG O84952] interacts with 4 human partners:{Q96L93;Q8NI77;Q9Y496;O15066}
	Pathogen[spvB P74846] interacts with 3 human partners:{Q8NI77;Q9Y496;O15066}
	Pathogen[spvC P0A2M9] interacts with 4 human partners:{Q96L93;Q8NI77;Q9Y496;O15066}
	Pathogen[sspH2 P0CE12] interacts with 3 human partners:{Q8NI77;Q9Y496;O15066}
	Pathogen[sopE O52623] interacts with 4 human partners:{Q96L93;Q8NI77;Q9Y496;O15066}
	Pathogen[sopB O30916] interacts with 4 human partners:{Q96L93;Q8NI77;Q9Y496;O15066}
	Pathogen[sopA E1WGZ9] interacts with 4 human partners:{Q96L93;Q8NI77;Q9Y496;O15066}
	Pathogen[avrA E1WAB0] interacts with 1 human partners:{Q9Y496}
	Pathogen[slrP Q8ZQQ2] interacts with 4 human partners:{Q96L93;Q8NI77;Q9Y496;O15066}
	Pathogen[sptP P74873] interacts with 1 human partners:{O15066}
	Pathogen[sipA E1WAC6] interacts with 4 human partners:{Q96L93;Q8NI77;Q9Y496;O15066}
	Pathogen[sseF O84951] interacts with 4 human partners:{Q96L93;Q8NI77;Q9Y496;O15066}
	Pathogen[spiC P0CZ04] interacts with 4 human partners:{Q96L93;Q8NI77;Q9Y496;O15066}
	Pathogen[pipB2 Q8ZMM8] interacts with 3 human partners:{Q8NI77;Q9Y496;O15066}
	Pathogen[sspH1 A4D0H6] interacts with 4 human partners:{Q96L93;Q8NI77;Q9Y496;O15066}
	Pathogen[sipC E1WAC8] interacts with 3 human partners:{Q8NI77;Q9Y496;O15066}
	Pathogen[sifA Q56061] interacts with 4 human partners:{Q96L93;Q8NI77;Q9Y496;O15066}
	Pathogen[sipC P0CL47] interacts with 3 human partners:{Q8NI77;Q9Y496;O15066}
	Pathogen[sseL Q8ZNG2] interacts with 3 human partners:{Q8NI77;Q9Y496;O15066}
	Pathogen[sipB Q56134] interacts with 2 human partners:{Q96L93;O15066}
	Pathogen[sopA Q8ZNR3] interacts with 4 human partners:{Q96L93;Q8NI77;Q9Y496;O15066}
	Pathogen[sseJ Q9FD10] interacts with 3 human partners:{Q8NI77;Q9Y496;O15066}
	Pathogen[sseI Q8ZQ79] interacts with 2 human partners:{Q8NI77;Q9Y496}
	Pathogen[sipA P0CL52] interacts with 4 human partners:{Q96L93;Q8NI77;Q9Y496;O15066}
[Cluster 346]GO:0001850+F	molecular_function	[name] complement component C3a binding	[def] "Interacting selectively and non-covalently with the C3a product of the complement cascade." [GOC
	Pathogen[spiC P0CZ04] interacts with 1 human partners:{Q16581}
[Cluster 347]GO:0003960+F	molecular_function	[name] NADPH	[def] "Catalysis of the reaction
	Pathogen[slrP Q8ZQQ2] interacts with 3 human partners:{P08319;O95825;Q08257}
	Pathogen[sifA Q56061] interacts with 1 human partners:{P08319}
[Cluster 348]GO:0004516+F	molecular_function	[name] nicotinate phosphoribosyltransferase activity	[def] "Catalysis of the reaction
	Pathogen[sseG O84952] interacts with 1 human partners:{Q6XQN6}
	Pathogen[spvB P74846] interacts with 2 human partners:{Q6XQN6;P43490}
	Pathogen[sopE O52623] interacts with 1 human partners:{O76075}
	Pathogen[sopA E1WGZ9] interacts with 1 human partners:{Q6XQN6}
	Pathogen[slrP Q8ZQQ2] interacts with 3 human partners:{Q6XQN6;P43490;O76075}
	Pathogen[sipA E1WAC6] interacts with 1 human partners:{Q6XQN6}
	Pathogen[sseF O84951] interacts with 1 human partners:{Q6XQN6}
	Pathogen[spiC P0CZ04] interacts with 1 human partners:{Q6XQN6}
	Pathogen[sifA Q56061] interacts with 2 human partners:{Q6XQN6;P43490}
	Pathogen[sopA Q8ZNR3] interacts with 1 human partners:{Q6XQN6}
	Pathogen[sipA P0CL52] interacts with 1 human partners:{Q6XQN6}
[Cluster 349]GO:0019201+F	molecular_function	[name] nucleotide kinase activity	[def] "Catalysis of the reaction
	Pathogen[slrP Q8ZQQ2] interacts with 1 human partners:{P30085}
	Pathogen[sifA Q56061] interacts with 1 human partners:{P30085}
[Cluster 350]GO:0004980+F	molecular_function	[name] melanocyte-stimulating hormone receptor activity	[def] "Combining with melanocyte-stimulating hormone to initiate a change in cell activity." [GOC
	Pathogen[sseG O84952] interacts with 1 human partners:{Q01726}
	Pathogen[spvC P0A2M9] interacts with 1 human partners:{Q01726}
	Pathogen[sopE O52623] interacts with 1 human partners:{Q01726}
	Pathogen[sopB O30916] interacts with 1 human partners:{Q01726}
	Pathogen[sopA E1WGZ9] interacts with 1 human partners:{Q01726}
	Pathogen[slrP Q8ZQQ2] interacts with 1 human partners:{Q01726}
	Pathogen[sptP P74873] interacts with 1 human partners:{Q01726}
	Pathogen[sipA E1WAC6] interacts with 1 human partners:{Q01726}
	Pathogen[sseF O84951] interacts with 1 human partners:{Q01726}
	Pathogen[spiC P0CZ04] interacts with 1 human partners:{Q01726}
	Pathogen[sspH1 A4D0H6] interacts with 1 human partners:{Q01726}
	Pathogen[sifA Q56061] interacts with 1 human partners:{Q01726}
	Pathogen[sopA Q8ZNR3] interacts with 1 human partners:{Q01726}
	Pathogen[sseJ Q9FD10] interacts with 1 human partners:{Q01726}
	Pathogen[sipA P0CL52] interacts with 1 human partners:{Q01726}
[Cluster 351]GO:0050333+F	molecular_function	[name] thiamin-triphosphatase activity	[def] "Catalysis of the reaction
	Pathogen[slrP Q8ZQQ2] interacts with 1 human partners:{Q9BU02}
[Cluster 352]GO:0046911+F	molecular_function	[name] metal chelating activity	[def] "The formation of bonds from two or more atoms within the same ligand to a metal atom in complexes in which the metal is part of a ring." [ISBN
	Pathogen[slrP Q8ZQQ2] interacts with 1 human partners:{P02649}
[Cluster 353]GO:0004642+F	molecular_function	[name] phosphoribosylformylglycinamidine synthase activity	[def] "Catalysis of the reaction
	Pathogen[slrP Q8ZQQ2] interacts with 1 human partners:{O15067}
	Pathogen[sifA Q56061] interacts with 1 human partners:{O15067}
[Cluster 354]GO:0043394+F	molecular_function	[name] proteoglycan binding	[def] "Interacting selectively and non-covalently with a proteoglycan, any glycoprotein in which the carbohydrate units are glycosaminoglycans." [ISBN
	Pathogen[sseG O84952] interacts with 2 human partners:{P07996;O94813}
	Pathogen[spvB P74846] interacts with 2 human partners:{P07996;O94813}
	Pathogen[spvC P0A2M9] interacts with 2 human partners:{P07996;O94813}
	Pathogen[sspH2 P0CE12] interacts with 2 human partners:{P07996;O94813}
	Pathogen[sopE O52623] interacts with 2 human partners:{P07996;O94813}
	Pathogen[sopE2 Q7CQD4] interacts with 1 human partners:{O94813}
	Pathogen[sopB O30916] interacts with 1 human partners:{O94813}
	Pathogen[sopA E1WGZ9] interacts with 2 human partners:{P07996;O94813}
	Pathogen[avrA E1WAB0] interacts with 2 human partners:{P07996;O94813}
	Pathogen[slrP Q8ZQQ2] interacts with 3 human partners:{P20908;P07996;O94813}
	Pathogen[sptP P74873] interacts with 2 human partners:{P07996;O94813}
	Pathogen[sipA E1WAC6] interacts with 2 human partners:{P07996;O94813}
	Pathogen[sseF O84951] interacts with 2 human partners:{P07996;O94813}
	Pathogen[spiC P0CZ04] interacts with 2 human partners:{P07996;O94813}
	Pathogen[pipB2 Q8ZMM8] interacts with 1 human partners:{O94813}
	Pathogen[sspH1 A4D0H6] interacts with 1 human partners:{O94813}
	Pathogen[sipC E1WAC8] interacts with 1 human partners:{O94813}
	Pathogen[sifA Q56061] interacts with 2 human partners:{P07996;O94813}
	Pathogen[sipC P0CL47] interacts with 1 human partners:{O94813}
	Pathogen[sseL Q8ZNG2] interacts with 1 human partners:{O94813}
	Pathogen[sopA Q8ZNR3] interacts with 2 human partners:{P07996;O94813}
	Pathogen[sseJ Q9FD10] interacts with 2 human partners:{P07996;O94813}
	Pathogen[sseI Q8ZQ79] interacts with 2 human partners:{P07996;O94813}
	Pathogen[sipA P0CL52] interacts with 2 human partners:{P07996;O94813}
[Cluster 355]GO:0008112+F	molecular_function	[name] nicotinamide N-methyltransferase activity	[def] "Catalysis of the reaction
	Pathogen[sseG O84952] interacts with 1 human partners:{P40261}
	Pathogen[spvB P74846] interacts with 1 human partners:{P40261}
	Pathogen[sopA E1WGZ9] interacts with 1 human partners:{P40261}
	Pathogen[avrA E1WAB0] interacts with 1 human partners:{P40261}
	Pathogen[slrP Q8ZQQ2] interacts with 1 human partners:{P40261}
	Pathogen[sipA E1WAC6] interacts with 1 human partners:{P40261}
	Pathogen[sseF O84951] interacts with 1 human partners:{P40261}
	Pathogen[spiC P0CZ04] interacts with 1 human partners:{P40261}
	Pathogen[pipB2 Q8ZMM8] interacts with 1 human partners:{P40261}
	Pathogen[sifA Q56061] interacts with 1 human partners:{P40261}
	Pathogen[sopA Q8ZNR3] interacts with 1 human partners:{P40261}
	Pathogen[sseJ Q9FD10] interacts with 1 human partners:{P40261}
	Pathogen[sseI Q8ZQ79] interacts with 1 human partners:{P40261}
	Pathogen[sipA P0CL52] interacts with 1 human partners:{P40261}
[Cluster 356]GO:0005151+F	molecular_function	[name] interleukin-1, Type II receptor binding	[def] "Interacting selectively and non-covalently with a Type II interleukin-1 receptor." [GOC
	Pathogen[slrP Q8ZQQ2] interacts with 1 human partners:{Q9NZ08}
[Cluster 357]GO:0008143+F	molecular_function	[name] poly(A) RNA binding	[def] "Interacting selectively and non-covalently with a sequence of adenylyl residues in an RNA molecule, such as the poly(A) tail, a sequence of adenylyl residues at the 3' end of eukaryotic mRNA." [GOC
	Pathogen[sseG O84952] interacts with 2 human partners:{P38919;P11940}
	Pathogen[spvB P74846] interacts with 2 human partners:{P38919;P11940}
	Pathogen[sopA E1WGZ9] interacts with 2 human partners:{P38919;P11940}
	Pathogen[avrA E1WAB0] interacts with 1 human partners:{P11940}
	Pathogen[slrP Q8ZQQ2] interacts with 2 human partners:{P38919;P11940}
	Pathogen[sptP P74873] interacts with 1 human partners:{P38919}
	Pathogen[sipA E1WAC6] interacts with 2 human partners:{P38919;P11940}
	Pathogen[sseF O84951] interacts with 2 human partners:{P38919;P11940}
	Pathogen[spiC P0CZ04] interacts with 2 human partners:{P38919;P11940}
	Pathogen[pipB2 Q8ZMM8] interacts with 1 human partners:{P11940}
	Pathogen[sifA Q56061] interacts with 2 human partners:{P38919;P11940}
	Pathogen[sseL Q8ZNG2] interacts with 2 human partners:{P38919;P11940}
	Pathogen[sopA Q8ZNR3] interacts with 2 human partners:{P38919;P11940}
	Pathogen[sseJ Q9FD10] interacts with 2 human partners:{P38919;P11940}
	Pathogen[sseI Q8ZQ79] interacts with 1 human partners:{P11940}
	Pathogen[sipA P0CL52] interacts with 2 human partners:{P38919;P11940}
[Cluster 358]GO:0004375+F	molecular_function	[name] glycine dehydrogenase (decarboxylating) activity	[def] "Catalysis of the reaction
	Pathogen[spiC P0CZ04] interacts with 1 human partners:{P23378}
[Cluster 359]GO:0051880+F	molecular_function	[name] G-quadruplex DNA binding	[def] "Interacting selectively and non-covalently with G-quadruplex DNA structures, in which groups of four guanines adopt a flat, cyclic Hoogsteen hydrogen-bonding arrangement known as a guanine tetrad. The stacking of guanine tetrads results in G-quadruplex DNA structures. G-quadruplex DNA can form under physiological conditions from some G-rich sequences, such as those found in telomeres, immunoglobulin switch regions, gene promoters, fragile X repeats, and the dimerization domain in the human immunodeficiency virus (HIV) genome." [PMID
	Pathogen[slrP Q8ZQQ2] interacts with 1 human partners:{P36776}
[Cluster 360]GO:0004799+F	molecular_function	[name] thymidylate synthase activity	[def] "Catalysis of the reaction
	Pathogen[sseG O84952] interacts with 1 human partners:{P04818}
	Pathogen[spvC P0A2M9] interacts with 1 human partners:{P04818}
	Pathogen[sopB O30916] interacts with 1 human partners:{P04818}
	Pathogen[sopA E1WGZ9] interacts with 1 human partners:{P04818}
	Pathogen[slrP Q8ZQQ2] interacts with 1 human partners:{P04818}
	Pathogen[sipA E1WAC6] interacts with 1 human partners:{P04818}
	Pathogen[sseF O84951] interacts with 1 human partners:{P04818}
	Pathogen[spiC P0CZ04] interacts with 1 human partners:{P04818}
	Pathogen[sifA Q56061] interacts with 1 human partners:{P04818}
	Pathogen[sopA Q8ZNR3] interacts with 1 human partners:{P04818}
	Pathogen[sipA P0CL52] interacts with 1 human partners:{P04818}
[Cluster 361]GO:0003681+F	molecular_function	[name] bent DNA binding	[def] "Interacting selectively and non-covalently with DNA in a bent conformation." [GOC
	Pathogen[sseG O84952] interacts with 1 human partners:{Q9Y237}
	Pathogen[spvC P0A2M9] interacts with 1 human partners:{Q9Y237}
	Pathogen[sopA E1WGZ9] interacts with 1 human partners:{Q9Y237}
	Pathogen[sipA E1WAC6] interacts with 1 human partners:{Q9Y237}
	Pathogen[sseF O84951] interacts with 1 human partners:{Q9Y237}
	Pathogen[sifA Q56061] interacts with 1 human partners:{Q9Y237}
	Pathogen[sopA Q8ZNR3] interacts with 1 human partners:{Q9Y237}
	Pathogen[sipA P0CL52] interacts with 1 human partners:{Q9Y237}
[Cluster 362]GO:0004058+F	molecular_function	[name] aromatic-L-amino-acid decarboxylase activity	[def] "Catalysis of the reaction
	Pathogen[sspH2 P0CE12] interacts with 1 human partners:{P20711}
	Pathogen[slrP Q8ZQQ2] interacts with 1 human partners:{P20711}
[Cluster 363]GO:0004357+F	molecular_function	[name] glutamate-cysteine ligase activity	[def] "Catalysis of the reaction
	Pathogen[sseG O84952] interacts with 1 human partners:{P48507}
	Pathogen[spvB P74846] interacts with 1 human partners:{P48507}
	Pathogen[sopA E1WGZ9] interacts with 1 human partners:{P48507}
	Pathogen[slrP Q8ZQQ2] interacts with 2 human partners:{P48506;P48507}
	Pathogen[sipA E1WAC6] interacts with 1 human partners:{P48507}
	Pathogen[sseF O84951] interacts with 1 human partners:{P48507}
	Pathogen[spiC P0CZ04] interacts with 1 human partners:{P48507}
	Pathogen[sifA Q56061] interacts with 2 human partners:{P48506;P48507}
	Pathogen[sopA Q8ZNR3] interacts with 1 human partners:{P48507}
	Pathogen[sipA P0CL52] interacts with 1 human partners:{P48507}
[Cluster 364]GO:0070326+F	molecular_function	[name] very-low-density lipoprotein particle receptor binding	[def] "Interacting selectively and non-covalently with a very-low-density lipoprotein receptor." [GOC
	Pathogen[slrP Q8ZQQ2] interacts with 1 human partners:{P02649}
[Cluster 365]GO:0047718+F	molecular_function	[name] indanol dehydrogenase activity	[def] "Catalysis of the reaction
	Pathogen[sopE O52623] interacts with 1 human partners:{Q04828}
	Pathogen[slrP Q8ZQQ2] interacts with 2 human partners:{P42330;Q04828}
	Pathogen[sifA Q56061] interacts with 1 human partners:{Q04828}
[Cluster 366]GO:0035197+F	molecular_function	[name] siRNA binding	[def] "Interacting selectively and non-covalently with a small interfering RNA, a 21-23 nucleotide RNA that is processed from double stranded RNA (dsRNA) by an RNAse enzyme." [PMID
	Pathogen[sseG O84952] interacts with 1 human partners:{P51608}
	Pathogen[spvB P74846] interacts with 1 human partners:{P51608}
	Pathogen[spvC P0A2M9] interacts with 1 human partners:{P51608}
	Pathogen[sopE O52623] interacts with 1 human partners:{P51608}
	Pathogen[sopA E1WGZ9] interacts with 1 human partners:{P51608}
	Pathogen[avrA E1WAB0] interacts with 1 human partners:{P51608}
	Pathogen[slrP Q8ZQQ2] interacts with 4 human partners:{Q15633;Q9UBB5;Q9NR96;P51608}
	Pathogen[sipA E1WAC6] interacts with 1 human partners:{P51608}
	Pathogen[sseF O84951] interacts with 1 human partners:{P51608}
	Pathogen[spiC P0CZ04] interacts with 1 human partners:{P51608}
	Pathogen[pipB2 Q8ZMM8] interacts with 1 human partners:{P51608}
	Pathogen[sifA Q56061] interacts with 1 human partners:{P51608}
	Pathogen[sseL Q8ZNG2] interacts with 1 human partners:{P51608}
	Pathogen[sopA Q8ZNR3] interacts with 1 human partners:{P51608}
	Pathogen[sseJ Q9FD10] interacts with 1 human partners:{P51608}
	Pathogen[sseI Q8ZQ79] interacts with 1 human partners:{P51608}
	Pathogen[sipA P0CL52] interacts with 1 human partners:{P51608}
[Cluster 367]GO:0016279+F	molecular_function	[name] protein-lysine N-methyltransferase activity	[def] "Catalysis of the transfer of a methyl group from S-adenosyl-L-methionine to the epsilon-amino group of a lysine residue in a protein substrate." [PMID
	Pathogen[sseG O84952] interacts with 1 human partners:{Q96KQ7}
	Pathogen[spvB P74846] interacts with 1 human partners:{Q96KQ7}
	Pathogen[spvC P0A2M9] interacts with 1 human partners:{Q96KQ7}
	Pathogen[sspH2 P0CE12] interacts with 1 human partners:{Q96KQ7}
	Pathogen[sopE O52623] interacts with 1 human partners:{Q96KQ7}
	Pathogen[sopB O30916] interacts with 1 human partners:{Q96KQ7}
	Pathogen[sopA E1WGZ9] interacts with 2 human partners:{Q96KQ7;Q9H9B1}
	Pathogen[slrP Q8ZQQ2] interacts with 3 human partners:{Q96KQ7;Q9H9B1;Q9NRG4}
	Pathogen[sipA E1WAC6] interacts with 1 human partners:{Q96KQ7}
	Pathogen[sseF O84951] interacts with 1 human partners:{Q96KQ7}
	Pathogen[spiC P0CZ04] interacts with 2 human partners:{Q96KQ7;Q8WTS6}
	Pathogen[sspH1 A4D0H6] interacts with 1 human partners:{Q96KQ7}
	Pathogen[sipC E1WAC8] interacts with 1 human partners:{Q96KQ7}
	Pathogen[sifA Q56061] interacts with 2 human partners:{Q96KQ7;Q9H9B1}
	Pathogen[sipC P0CL47] interacts with 1 human partners:{Q96KQ7}
	Pathogen[sseL Q8ZNG2] interacts with 1 human partners:{Q96KQ7}
	Pathogen[sopA Q8ZNR3] interacts with 2 human partners:{Q96KQ7;Q9H9B1}
	Pathogen[sseJ Q9FD10] interacts with 1 human partners:{Q96KQ7}
	Pathogen[sipA P0CL52] interacts with 1 human partners:{Q96KQ7}
[Cluster 368]GO:0052895+F	
	Pathogen[slrP Q8ZQQ2] interacts with 1 human partners:{Q9NWM0}
[Cluster 369]GO:0004890+F	molecular_function	[name] GABA-A receptor activity	[def] "Combining with the amino acid gamma-aminobutyric acid (GABA, 4-aminobutyrate) to initiate a change in cell activity. GABA-A receptors function as chloride channels." [PMID
	Pathogen[spvB P74846] interacts with 1 human partners:{P47870}
	Pathogen[slrP Q8ZQQ2] interacts with 1 human partners:{P47870}
	Pathogen[spiC P0CZ04] interacts with 1 human partners:{P47870}
	Pathogen[sipB Q56134] interacts with 1 human partners:{P47870}
[Cluster 370]GO:0003988+F	molecular_function	[name] acetyl-CoA C-acyltransferase activity	[def] "Catalysis of the reaction
	Pathogen[sseG O84952] interacts with 1 human partners:{P40939}
	Pathogen[sopA E1WGZ9] interacts with 1 human partners:{P40939}
	Pathogen[sipA E1WAC6] interacts with 1 human partners:{P40939}
	Pathogen[sseF O84951] interacts with 1 human partners:{P40939}
	Pathogen[spiC P0CZ04] interacts with 1 human partners:{P40939}
	Pathogen[sifA Q56061] interacts with 1 human partners:{P40939}
	Pathogen[sopA Q8ZNR3] interacts with 1 human partners:{P40939}
	Pathogen[sipA P0CL52] interacts with 1 human partners:{P40939}
[Cluster 371]GO:0004427+F	molecular_function	[name] inorganic diphosphatase activity	[def] "Catalysis of the reaction
	Pathogen[slrP Q8ZQQ2] interacts with 1 human partners:{Q15181}
[Cluster 372]GO:0004903+F	molecular_function	[name] growth hormone receptor activity	[def] "Combining with growth hormone to initiate a change in cell activity." [GOC
	Pathogen[sseG O84952] interacts with 1 human partners:{P10912}
	Pathogen[spvB P74846] interacts with 1 human partners:{P10912}
	Pathogen[spvC P0A2M9] interacts with 1 human partners:{P10912}
	Pathogen[sopE O52623] interacts with 1 human partners:{P10912}
	Pathogen[sopA E1WGZ9] interacts with 1 human partners:{P10912}
	Pathogen[slrP Q8ZQQ2] interacts with 1 human partners:{P10912}
	Pathogen[sipA E1WAC6] interacts with 1 human partners:{P10912}
	Pathogen[sseF O84951] interacts with 1 human partners:{P10912}
	Pathogen[spiC P0CZ04] interacts with 1 human partners:{P10912}
	Pathogen[sipC E1WAC8] interacts with 1 human partners:{P10912}
	Pathogen[sifA Q56061] interacts with 1 human partners:{P10912}
	Pathogen[sipC P0CL47] interacts with 1 human partners:{P10912}
	Pathogen[sseL Q8ZNG2] interacts with 1 human partners:{P10912}
	Pathogen[sipB Q56134] interacts with 1 human partners:{P10912}
	Pathogen[sopA Q8ZNR3] interacts with 1 human partners:{P10912}
	Pathogen[sipA P0CL52] interacts with 1 human partners:{P10912}
[Cluster 373]GO:0052739+F	molecular_function	[name] phosphatidylserine 1-acylhydrolase activity	[def] "Catalysis of the reaction
	Pathogen[sipB Q56134] interacts with 1 human partners:{P53816}
[Cluster 374]GO:0001883+F	molecular_function	[name] purine nucleoside binding	[def] "Interacting selectively and non-covalently with a purine nucleoside, a compound consisting of a purine base linked either to ribose or deoxyribose." [GOC
	Pathogen[sseG O84952] interacts with 1 human partners:{P30542}
	Pathogen[spvB P74846] interacts with 1 human partners:{P30542}
	Pathogen[spvC P0A2M9] interacts with 1 human partners:{P30542}
	Pathogen[sopA E1WGZ9] interacts with 1 human partners:{P30542}
	Pathogen[slrP Q8ZQQ2] interacts with 1 human partners:{P00813}
	Pathogen[sipA E1WAC6] interacts with 1 human partners:{P30542}
	Pathogen[sseF O84951] interacts with 1 human partners:{P30542}
	Pathogen[spiC P0CZ04] interacts with 1 human partners:{P30542}
	Pathogen[sspH1 A4D0H6] interacts with 1 human partners:{P30542}
	Pathogen[sopA Q8ZNR3] interacts with 1 human partners:{P30542}
	Pathogen[sipA P0CL52] interacts with 1 human partners:{P30542}
[Cluster 375]GO:0045499+F	molecular_function	[name] chemorepellent activity	[def] "Providing the environmental signal that initiates the directed movement of a motile cell or organism towards a lower concentration of that signal." [GOC
	Pathogen[sseG O84952] interacts with 2 human partners:{Q15375;O94813}
	Pathogen[spvB P74846] interacts with 2 human partners:{Q15375;O94813}
	Pathogen[spvC P0A2M9] interacts with 2 human partners:{Q15375;O94813}
	Pathogen[sspH2 P0CE12] interacts with 1 human partners:{O94813}
	Pathogen[sopE O52623] interacts with 2 human partners:{Q15375;O94813}
	Pathogen[sopE2 Q7CQD4] interacts with 1 human partners:{O94813}
	Pathogen[sopB O30916] interacts with 1 human partners:{O94813}
	Pathogen[sopA E1WGZ9] interacts with 2 human partners:{Q15375;O94813}
	Pathogen[avrA E1WAB0] interacts with 2 human partners:{Q15375;O94813}
	Pathogen[slrP Q8ZQQ2] interacts with 2 human partners:{Q15375;O94813}
	Pathogen[sptP P74873] interacts with 1 human partners:{O94813}
	Pathogen[sipA E1WAC6] interacts with 2 human partners:{Q15375;O94813}
	Pathogen[sseF O84951] interacts with 2 human partners:{Q15375;O94813}
	Pathogen[spiC P0CZ04] interacts with 2 human partners:{Q15375;O94813}
	Pathogen[pipB2 Q8ZMM8] interacts with 1 human partners:{O94813}
	Pathogen[sspH1 A4D0H6] interacts with 1 human partners:{O94813}
	Pathogen[sipC E1WAC8] interacts with 2 human partners:{Q15375;O94813}
	Pathogen[sifA Q56061] interacts with 2 human partners:{Q15375;O94813}
	Pathogen[sipC P0CL47] interacts with 2 human partners:{Q15375;O94813}
	Pathogen[sseL Q8ZNG2] interacts with 2 human partners:{Q15375;O94813}
	Pathogen[sopA Q8ZNR3] interacts with 2 human partners:{Q15375;O94813}
	Pathogen[sseJ Q9FD10] interacts with 2 human partners:{Q15375;O94813}
	Pathogen[sseI Q8ZQ79] interacts with 2 human partners:{Q15375;O94813}
	Pathogen[sipA P0CL52] interacts with 2 human partners:{Q15375;O94813}
[Cluster 376]GO:0004822+F	molecular_function	[name] isoleucine-tRNA ligase activity	[def] "Catalysis of the reaction
	Pathogen[sseG O84952] interacts with 1 human partners:{P41252}
	Pathogen[spvB P74846] interacts with 1 human partners:{P41252}
	Pathogen[spvC P0A2M9] interacts with 1 human partners:{P41252}
	Pathogen[sspH2 P0CE12] interacts with 1 human partners:{P41252}
	Pathogen[sopE2 Q7CQD4] interacts with 1 human partners:{P41252}
	Pathogen[sopB O30916] interacts with 1 human partners:{P41252}
	Pathogen[sopA E1WGZ9] interacts with 1 human partners:{P41252}
	Pathogen[avrA E1WAB0] interacts with 1 human partners:{P41252}
	Pathogen[slrP Q8ZQQ2] interacts with 1 human partners:{P41252}
	Pathogen[sipA E1WAC6] interacts with 1 human partners:{P41252}
	Pathogen[sseF O84951] interacts with 1 human partners:{P41252}
	Pathogen[spiC P0CZ04] interacts with 1 human partners:{P41252}
	Pathogen[pipB2 Q8ZMM8] interacts with 1 human partners:{P41252}
	Pathogen[sspH1 A4D0H6] interacts with 1 human partners:{P41252}
	Pathogen[sipC E1WAC8] interacts with 1 human partners:{P41252}
	Pathogen[sifA Q56061] interacts with 1 human partners:{P41252}
	Pathogen[sipC P0CL47] interacts with 1 human partners:{P41252}
	Pathogen[sseL Q8ZNG2] interacts with 1 human partners:{P41252}
	Pathogen[sopA Q8ZNR3] interacts with 1 human partners:{P41252}
	Pathogen[sseJ Q9FD10] interacts with 1 human partners:{P41252}
	Pathogen[sseI Q8ZQ79] interacts with 1 human partners:{P41252}
	Pathogen[sipA P0CL52] interacts with 1 human partners:{P41252}
[Cluster 377]GO:0016846+F	molecular_function	[name] carbon-sulfur lyase activity	[def] "Catalysis of the elimination of hydrogen sulfide or substituted H2S." [EC
	Pathogen[sseG O84952] interacts with 1 human partners:{P32929}
	Pathogen[spvC P0A2M9] interacts with 1 human partners:{P32929}
	Pathogen[sopB O30916] interacts with 1 human partners:{P32929}
	Pathogen[sopA E1WGZ9] interacts with 1 human partners:{P32929}
	Pathogen[slrP Q8ZQQ2] interacts with 1 human partners:{P32929}
	Pathogen[sipA E1WAC6] interacts with 1 human partners:{P32929}
	Pathogen[sseF O84951] interacts with 1 human partners:{P32929}
	Pathogen[spiC P0CZ04] interacts with 1 human partners:{P32929}
	Pathogen[sipC E1WAC8] interacts with 1 human partners:{P32929}
	Pathogen[sifA Q56061] interacts with 1 human partners:{P32929}
	Pathogen[sipC P0CL47] interacts with 1 human partners:{P32929}
	Pathogen[sseL Q8ZNG2] interacts with 1 human partners:{P32929}
	Pathogen[sipB Q56134] interacts with 1 human partners:{P32929}
	Pathogen[sopA Q8ZNR3] interacts with 1 human partners:{P32929}
	Pathogen[sipA P0CL52] interacts with 1 human partners:{P32929}
[Cluster 378]GO:0030291+F	molecular_function	[name] protein serine/threonine kinase inhibitor activity	[def] "Stops, prevents or reduces the activity of a protein serine/threonine kinase." [GOC
	Pathogen[sseG O84952] interacts with 3 human partners:{O43597;Q7Z698;Q7Z699}
	Pathogen[spvB P74846] interacts with 3 human partners:{O43597;Q7Z698;Q7Z699}
	Pathogen[spvC P0A2M9] interacts with 3 human partners:{O43597;Q7Z698;Q7Z699}
	Pathogen[sspH2 P0CE12] interacts with 3 human partners:{O43597;Q7Z698;Q7Z699}
	Pathogen[sopE O52623] interacts with 3 human partners:{O43597;Q7Z698;Q7Z699}
	Pathogen[sopE2 Q7CQD4] interacts with 3 human partners:{O43597;Q7Z698;Q7Z699}
	Pathogen[sopB O30916] interacts with 3 human partners:{O43597;Q7Z698;Q7Z699}
	Pathogen[sopA E1WGZ9] interacts with 3 human partners:{O43597;Q7Z698;Q7Z699}
	Pathogen[avrA E1WAB0] interacts with 3 human partners:{O43597;Q7Z698;Q7Z699}
	Pathogen[slrP Q8ZQQ2] interacts with 3 human partners:{O43597;Q7Z698;Q7Z699}
	Pathogen[sptP P74873] interacts with 3 human partners:{O43597;Q7Z698;Q7Z699}
	Pathogen[sipA E1WAC6] interacts with 3 human partners:{O43597;Q7Z698;Q7Z699}
	Pathogen[sseF O84951] interacts with 3 human partners:{O43597;Q7Z698;Q7Z699}
	Pathogen[spiC P0CZ04] interacts with 3 human partners:{O43597;Q7Z698;Q7Z699}
	Pathogen[pipB2 Q8ZMM8] interacts with 3 human partners:{O43597;Q7Z698;Q7Z699}
	Pathogen[sspH1 A4D0H6] interacts with 3 human partners:{O43597;Q7Z698;Q7Z699}
	Pathogen[sipC E1WAC8] interacts with 3 human partners:{O43597;Q7Z698;Q7Z699}
	Pathogen[sifA Q56061] interacts with 3 human partners:{O43597;Q7Z698;Q7Z699}
	Pathogen[sipC P0CL47] interacts with 3 human partners:{O43597;Q7Z698;Q7Z699}
	Pathogen[sseL Q8ZNG2] interacts with 3 human partners:{O43597;Q7Z698;Q7Z699}
	Pathogen[sopA Q8ZNR3] interacts with 3 human partners:{O43597;Q7Z698;Q7Z699}
	Pathogen[sseJ Q9FD10] interacts with 3 human partners:{O43597;Q7Z698;Q7Z699}
	Pathogen[sseI Q8ZQ79] interacts with 3 human partners:{O43597;Q7Z698;Q7Z699}
	Pathogen[sipA P0CL52] interacts with 3 human partners:{O43597;Q7Z698;Q7Z699}
[Cluster 379]GO:0004362+F	molecular_function	[name] glutathione-disulfide reductase activity	[def] "Catalysis of the reaction
	Pathogen[sseG O84952] interacts with 1 human partners:{P00390}
	Pathogen[sopA E1WGZ9] interacts with 1 human partners:{P00390}
	Pathogen[slrP Q8ZQQ2] interacts with 1 human partners:{P00390}
	Pathogen[sipA E1WAC6] interacts with 1 human partners:{P00390}
	Pathogen[sseF O84951] interacts with 1 human partners:{P00390}
	Pathogen[sifA Q56061] interacts with 1 human partners:{P00390}
	Pathogen[sopA Q8ZNR3] interacts with 1 human partners:{P00390}
	Pathogen[sipA P0CL52] interacts with 1 human partners:{P00390}
[Cluster 380]GO:0042164+F	molecular_function	[name] interleukin-12 alpha subunit binding	[def] "Interacting selectively and non-covalently with the alpha subunit of interleukin-12." [GOC
	Pathogen[slrP Q8ZQQ2] interacts with 1 human partners:{P29460}
[Cluster 381]GO:0008494+F	molecular_function	[name] translation activator activity	[def] "Any of a group of soluble proteins functioning in the activation of ribosome-mediated translation of mRNA into a polypeptide." [GOC
	Pathogen[sseG O84952] interacts with 1 human partners:{P11940}
	Pathogen[spvB P74846] interacts with 1 human partners:{P11940}
	Pathogen[sopA E1WGZ9] interacts with 1 human partners:{P11940}
	Pathogen[avrA E1WAB0] interacts with 1 human partners:{P11940}
	Pathogen[slrP Q8ZQQ2] interacts with 3 human partners:{Q9H074;Q8NE71;P11940}
	Pathogen[sipA E1WAC6] interacts with 1 human partners:{P11940}
	Pathogen[sseF O84951] interacts with 1 human partners:{P11940}
	Pathogen[spiC P0CZ04] interacts with 1 human partners:{P11940}
	Pathogen[pipB2 Q8ZMM8] interacts with 1 human partners:{P11940}
	Pathogen[sifA Q56061] interacts with 1 human partners:{P11940}
	Pathogen[sseL Q8ZNG2] interacts with 1 human partners:{P11940}
	Pathogen[sopA Q8ZNR3] interacts with 1 human partners:{P11940}
	Pathogen[sseJ Q9FD10] interacts with 1 human partners:{P11940}
	Pathogen[sseI Q8ZQ79] interacts with 1 human partners:{P11940}
	Pathogen[sipA P0CL52] interacts with 1 human partners:{P11940}
[Cluster 382]GO:0031741+F	molecular_function	[name] type B gastrin/cholecystokinin receptor binding	[def] "Interacting selectively and non-covalently with a type B gastrin/cholecystokinin receptor." [GOC
	Pathogen[sseG O84952] interacts with 1 human partners:{P32239}
	Pathogen[spvC P0A2M9] interacts with 1 human partners:{P32239}
	Pathogen[sopE O52623] interacts with 1 human partners:{P32239}
	Pathogen[sopA E1WGZ9] interacts with 1 human partners:{P32239}
	Pathogen[slrP Q8ZQQ2] interacts with 1 human partners:{P32239}
	Pathogen[sptP P74873] interacts with 1 human partners:{P32239}
	Pathogen[sipA E1WAC6] interacts with 1 human partners:{P32239}
	Pathogen[sseF O84951] interacts with 1 human partners:{P32239}
	Pathogen[spiC P0CZ04] interacts with 1 human partners:{P32239}
	Pathogen[sspH1 A4D0H6] interacts with 1 human partners:{P32239}
	Pathogen[sipB Q56134] interacts with 1 human partners:{P32239}
	Pathogen[sopA Q8ZNR3] interacts with 1 human partners:{P32239}
	Pathogen[sipA P0CL52] interacts with 1 human partners:{P32239}
[Cluster 383]GO:0034597+F	molecular_function	[name] phosphatidylinositol-4,5-bisphosphate 4-phosphatase activity	[def] "Catalysis of the reaction
	Pathogen[spvB P74846] interacts with 1 human partners:{Q96PE3}
	Pathogen[slrP Q8ZQQ2] interacts with 2 human partners:{Q96PE3;O15327}
	Pathogen[spiC P0CZ04] interacts with 1 human partners:{Q96PE3}
[Cluster 384]GO:0016409+F	molecular_function	[name] palmitoyltransferase activity	[def] "Catalysis of the transfer of a palmitoyl (CH3-[CH2]14-CO-) group to an acceptor molecule." [GOC
	Pathogen[sseG O84952] interacts with 2 human partners:{Q8IUH4;Q8IUH5}
	Pathogen[spvB P74846] interacts with 1 human partners:{Q8IUH5}
	Pathogen[spvC P0A2M9] interacts with 2 human partners:{Q8IUH4;Q8IUH5}
	Pathogen[sspH2 P0CE12] interacts with 1 human partners:{Q8IUH5}
	Pathogen[sopE O52623] interacts with 2 human partners:{Q8IUH4;Q8IUH5}
	Pathogen[sopB O30916] interacts with 2 human partners:{Q8IUH4;Q8IUH5}
	Pathogen[sopA E1WGZ9] interacts with 2 human partners:{Q8IUH4;Q8IUH5}
	Pathogen[avrA E1WAB0] interacts with 1 human partners:{Q8IUH5}
	Pathogen[slrP Q8ZQQ2] interacts with 2 human partners:{Q8IUH4;Q8IUH5}
	Pathogen[sipA E1WAC6] interacts with 2 human partners:{Q8IUH4;Q8IUH5}
	Pathogen[sseF O84951] interacts with 2 human partners:{Q8IUH4;Q8IUH5}
	Pathogen[spiC P0CZ04] interacts with 2 human partners:{Q8IUH4;Q8IUH5}
	Pathogen[pipB2 Q8ZMM8] interacts with 2 human partners:{Q8IUH4;Q8IUH5}
	Pathogen[sspH1 A4D0H6] interacts with 1 human partners:{Q8IUH5}
	Pathogen[sipC E1WAC8] interacts with 2 human partners:{Q8IUH4;Q8IUH5}
	Pathogen[sifA Q56061] interacts with 2 human partners:{Q8IUH4;Q8IUH5}
	Pathogen[sipC P0CL47] interacts with 2 human partners:{Q8IUH4;Q8IUH5}
	Pathogen[sseL Q8ZNG2] interacts with 2 human partners:{Q8IUH4;Q8IUH5}
	Pathogen[sipB Q56134] interacts with 2 human partners:{Q8IUH4;Q8IUH5}
	Pathogen[sopA Q8ZNR3] interacts with 2 human partners:{Q8IUH4;Q8IUH5}
	Pathogen[sseJ Q9FD10] interacts with 1 human partners:{Q8IUH5}
	Pathogen[sseI Q8ZQ79] interacts with 1 human partners:{Q8IUH5}
	Pathogen[sipA P0CL52] interacts with 2 human partners:{Q8IUH4;Q8IUH5}
[Cluster 385]GO:0047451+F	molecular_function	[name] 3-hydroxyoctanoyl-[acyl-carrier-protein] dehydratase activity	[def] "Catalysis of the reaction
	Pathogen[sseG O84952] interacts with 1 human partners:{P49327}
	Pathogen[spvC P0A2M9] interacts with 1 human partners:{P49327}
	Pathogen[sspH2 P0CE12] interacts with 1 human partners:{P49327}
	Pathogen[sopA E1WGZ9] interacts with 1 human partners:{P49327}
	Pathogen[slrP Q8ZQQ2] interacts with 1 human partners:{P49327}
	Pathogen[sipA E1WAC6] interacts with 1 human partners:{P49327}
	Pathogen[sseF O84951] interacts with 1 human partners:{P49327}
	Pathogen[sopA Q8ZNR3] interacts with 1 human partners:{P49327}
	Pathogen[sipA P0CL52] interacts with 1 human partners:{P49327}
[Cluster 386]GO:0071987+F	molecular_function	[name] WD40-repeat domain binding	[def] "Interacting selectively and non-covalently with a WD40 repeat domain of a protein. The WD40 repeat is a short structural motif of approximately 40 amino acids, often terminating in a tryptophan-aspartic acid (W-D) dipeptide. Several of these repeats are combined to form a type of protein domain called the WD domain." [GOC
	Pathogen[sspH2 P0CE12] interacts with 1 human partners:{Q96K76}
	Pathogen[slrP Q8ZQQ2] interacts with 2 human partners:{Q96K76;Q99459}
[Cluster 387]GO:0004643+F	molecular_function	[name] phosphoribosylaminoimidazolecarboxamide formyltransferase activity	[def] "Catalysis of the reaction
	Pathogen[spiC P0CZ04] interacts with 1 human partners:{P31939}
[Cluster 388]GO:0016296+F	molecular_function	[name] palmitoyl-[acyl-carrier-protein] hydrolase activity	[def] "Catalysis of the reaction
	Pathogen[sseG O84952] interacts with 1 human partners:{P49327}
	Pathogen[spvC P0A2M9] interacts with 1 human partners:{P49327}
	Pathogen[sspH2 P0CE12] interacts with 1 human partners:{P49327}
	Pathogen[sopA E1WGZ9] interacts with 1 human partners:{P49327}
	Pathogen[slrP Q8ZQQ2] interacts with 1 human partners:{P49327}
	Pathogen[sipA E1WAC6] interacts with 1 human partners:{P49327}
	Pathogen[sseF O84951] interacts with 1 human partners:{P49327}
	Pathogen[sopA Q8ZNR3] interacts with 1 human partners:{P49327}
	Pathogen[sipA P0CL52] interacts with 1 human partners:{P49327}
[Cluster 389]GO:0004984+F	molecular_function	[name] olfactory receptor activity	[def] "Combining with an odorant and transmitting the signal from one side of the membrane to the other to initiate a change in cell activity in response to detection of smell." [GOC
	Pathogen[slrP Q8ZQQ2] interacts with 1 human partners:{Q15612}
[Cluster 390]GO:0001849+F	molecular_function	[name] complement component C1q binding	[def] "Interacting selectively and non-covalently with the C1q component of the classical complement cascade." [GOC
	Pathogen[sseG O84952] interacts with 1 human partners:{Q9NPY3}
	Pathogen[spvB P74846] interacts with 1 human partners:{Q9NPY3}
	Pathogen[spvC P0A2M9] interacts with 1 human partners:{Q9NPY3}
	Pathogen[sspH2 P0CE12] interacts with 2 human partners:{Q07021;Q9NPY3}
	Pathogen[sopE O52623] interacts with 1 human partners:{Q9NPY3}
	Pathogen[sopB O30916] interacts with 1 human partners:{Q9NPY3}
	Pathogen[sopA E1WGZ9] interacts with 1 human partners:{Q9NPY3}
	Pathogen[avrA E1WAB0] interacts with 2 human partners:{Q07021;Q9NPY3}
	Pathogen[slrP Q8ZQQ2] interacts with 3 human partners:{Q07021;P27797;Q9NPY3}
	Pathogen[sptP P74873] interacts with 2 human partners:{Q07021;Q9NPY3}
	Pathogen[sipA E1WAC6] interacts with 1 human partners:{Q9NPY3}
	Pathogen[sseF O84951] interacts with 1 human partners:{Q9NPY3}
	Pathogen[spiC P0CZ04] interacts with 1 human partners:{Q9NPY3}
	Pathogen[pipB2 Q8ZMM8] interacts with 1 human partners:{Q9NPY3}
	Pathogen[sspH1 A4D0H6] interacts with 1 human partners:{Q9NPY3}
	Pathogen[sipC E1WAC8] interacts with 1 human partners:{Q9NPY3}
	Pathogen[sifA Q56061] interacts with 1 human partners:{Q9NPY3}
	Pathogen[sipC P0CL47] interacts with 1 human partners:{Q9NPY3}
	Pathogen[sseL Q8ZNG2] interacts with 1 human partners:{Q9NPY3}
	Pathogen[sipB Q56134] interacts with 1 human partners:{Q9NPY3}
	Pathogen[sopA Q8ZNR3] interacts with 1 human partners:{Q9NPY3}
	Pathogen[sseJ Q9FD10] interacts with 1 human partners:{Q9NPY3}
	Pathogen[sseI Q8ZQ79] interacts with 1 human partners:{Q9NPY3}
	Pathogen[sipA P0CL52] interacts with 1 human partners:{Q9NPY3}
[Cluster 391]GO:0019239+F	molecular_function	[name] deaminase activity	[def] "Catalysis of the removal of an amino group from a substrate, producing ammonia (NH3)." [GOC
	Pathogen[slrP Q8ZQQ2] interacts with 1 human partners:{P00813}
[Cluster 392]GO:0008107+F	molecular_function	[name] galactoside 2-alpha-L-fucosyltransferase activity	[def] "Catalysis of the reaction
	Pathogen[sseG O84952] interacts with 1 human partners:{O75122}
	Pathogen[spvB P74846] interacts with 1 human partners:{O75122}
	Pathogen[spvC P0A2M9] interacts with 1 human partners:{O75122}
	Pathogen[sspH2 P0CE12] interacts with 1 human partners:{O75122}
	Pathogen[sopE O52623] interacts with 1 human partners:{O75122}
	Pathogen[sopE2 Q7CQD4] interacts with 1 human partners:{O75122}
	Pathogen[sopB O30916] interacts with 1 human partners:{O75122}
	Pathogen[sopA E1WGZ9] interacts with 1 human partners:{O75122}
	Pathogen[avrA E1WAB0] interacts with 1 human partners:{O75122}
	Pathogen[slrP Q8ZQQ2] interacts with 1 human partners:{O75122}
	Pathogen[sptP P74873] interacts with 1 human partners:{O75122}
	Pathogen[sipA E1WAC6] interacts with 1 human partners:{O75122}
	Pathogen[sseF O84951] interacts with 1 human partners:{O75122}
	Pathogen[spiC P0CZ04] interacts with 1 human partners:{O75122}
	Pathogen[pipB2 Q8ZMM8] interacts with 1 human partners:{O75122}
	Pathogen[sspH1 A4D0H6] interacts with 1 human partners:{O75122}
	Pathogen[sipC E1WAC8] interacts with 1 human partners:{O75122}
	Pathogen[sifA Q56061] interacts with 1 human partners:{O75122}
	Pathogen[sipC P0CL47] interacts with 1 human partners:{O75122}
	Pathogen[sseL Q8ZNG2] interacts with 1 human partners:{O75122}
	Pathogen[sopA Q8ZNR3] interacts with 1 human partners:{O75122}
	Pathogen[sseJ Q9FD10] interacts with 1 human partners:{O75122}
	Pathogen[sseI Q8ZQ79] interacts with 1 human partners:{O75122}
	Pathogen[sipA P0CL52] interacts with 1 human partners:{O75122}
[Cluster 393]GO:0032142+F	molecular_function	[name] single guanine insertion binding	[def] "Interacting selectively and non-covalently with double-stranded DNA containing a single guanine insertion or a deletion that results in an unpaired guanine." [GOC
	Pathogen[spiC P0CZ04] interacts with 3 human partners:{P43246;P52701;P20585}
[Cluster 394]GO:0008607+F	molecular_function	[name] phosphorylase kinase regulator activity	[def] "Modulation of the activity of the enzyme phosphorylase kinase." [EC
	Pathogen[sseG O84952] interacts with 1 human partners:{Q9UGJ0}
	Pathogen[spvB P74846] interacts with 1 human partners:{Q9UGJ0}
	Pathogen[sopE O52623] interacts with 1 human partners:{Q9UGJ0}
	Pathogen[sopA E1WGZ9] interacts with 1 human partners:{Q9UGJ0}
	Pathogen[slrP Q8ZQQ2] interacts with 1 human partners:{Q9UGJ0}
	Pathogen[sipA E1WAC6] interacts with 1 human partners:{Q9UGJ0}
	Pathogen[sseF O84951] interacts with 1 human partners:{Q9UGJ0}
	Pathogen[spiC P0CZ04] interacts with 1 human partners:{Q9UGJ0}
	Pathogen[sifA Q56061] interacts with 1 human partners:{Q9UGJ0}
	Pathogen[sopA Q8ZNR3] interacts with 1 human partners:{Q9UGJ0}
	Pathogen[sipA P0CL52] interacts with 1 human partners:{Q9UGJ0}
[Cluster 395]GO:0052795+F	molecular_function	[name] exo-alpha-(2->6)-sialidase activity	[def] "Catalysis of the hydrolysis of alpha-(2->6)-glycosidic linkages of terminal sialic residues in substrates." [EC
	Pathogen[sseG O84952] interacts with 1 human partners:{Q9Y3R4}
	Pathogen[spvC P0A2M9] interacts with 1 human partners:{Q9Y3R4}
	Pathogen[sopA E1WGZ9] interacts with 1 human partners:{Q9Y3R4}
	Pathogen[slrP Q8ZQQ2] interacts with 1 human partners:{Q9Y3R4}
	Pathogen[sipA E1WAC6] interacts with 1 human partners:{Q9Y3R4}
	Pathogen[sseF O84951] interacts with 1 human partners:{Q9Y3R4}
	Pathogen[spiC P0CZ04] interacts with 1 human partners:{Q9Y3R4}
	Pathogen[sspH1 A4D0H6] interacts with 1 human partners:{Q9Y3R4}
	Pathogen[sifA Q56061] interacts with 1 human partners:{Q9Y3R4}
	Pathogen[sopA Q8ZNR3] interacts with 1 human partners:{Q9Y3R4}
	Pathogen[sseJ Q9FD10] interacts with 1 human partners:{Q9Y3R4}
	Pathogen[sipA P0CL52] interacts with 1 human partners:{Q9Y3R4}
[Cluster 396]GO:0004659+F	molecular_function	[name] prenyltransferase activity	[def] "Catalysis of the transfer of a prenyl group from one compound (donor) to another (acceptor)." [GOC
	Pathogen[sseG O84952] interacts with 1 human partners:{P49354}
	Pathogen[spvB P74846] interacts with 1 human partners:{P49354}
	Pathogen[spvC P0A2M9] interacts with 1 human partners:{P49354}
	Pathogen[sspH2 P0CE12] interacts with 1 human partners:{P49354}
	Pathogen[sopE O52623] interacts with 1 human partners:{P49354}
	Pathogen[sopE2 Q7CQD4] interacts with 1 human partners:{P49354}
	Pathogen[sopB O30916] interacts with 1 human partners:{P49354}
	Pathogen[sopA E1WGZ9] interacts with 1 human partners:{P49354}
	Pathogen[slrP Q8ZQQ2] interacts with 1 human partners:{P49354}
	Pathogen[sptP P74873] interacts with 1 human partners:{P49354}
	Pathogen[sipA E1WAC6] interacts with 1 human partners:{P49354}
	Pathogen[sseF O84951] interacts with 1 human partners:{P49354}
	Pathogen[spiC P0CZ04] interacts with 3 human partners:{P49356;P53611;P49354}
	Pathogen[pipB2 Q8ZMM8] interacts with 1 human partners:{P49354}
	Pathogen[sspH1 A4D0H6] interacts with 1 human partners:{P49354}
	Pathogen[sipC E1WAC8] interacts with 1 human partners:{P49354}
	Pathogen[sifA Q56061] interacts with 1 human partners:{P49354}
	Pathogen[sipC P0CL47] interacts with 1 human partners:{P49354}
	Pathogen[sseL Q8ZNG2] interacts with 1 human partners:{P49354}
	Pathogen[sopA Q8ZNR3] interacts with 1 human partners:{P49354}
	Pathogen[sseJ Q9FD10] interacts with 1 human partners:{P49354}
	Pathogen[sseI Q8ZQ79] interacts with 1 human partners:{P49354}
	Pathogen[sipA P0CL52] interacts with 1 human partners:{P49354}
[Cluster 397]GO:0052655+F	molecular_function	[name] L-valine transaminase activity	[def] "Catalysis of the reaction
	Pathogen[sseG O84952] interacts with 1 human partners:{P54687}
	Pathogen[spvC P0A2M9] interacts with 1 human partners:{P54687}
	Pathogen[sopA E1WGZ9] interacts with 1 human partners:{P54687}
	Pathogen[slrP Q8ZQQ2] interacts with 1 human partners:{P54687}
	Pathogen[sipA E1WAC6] interacts with 1 human partners:{P54687}
	Pathogen[sseF O84951] interacts with 1 human partners:{P54687}
	Pathogen[spiC P0CZ04] interacts with 1 human partners:{P54687}
	Pathogen[sspH1 A4D0H6] interacts with 1 human partners:{P54687}
	Pathogen[sifA Q56061] interacts with 1 human partners:{P54687}
	Pathogen[sopA Q8ZNR3] interacts with 1 human partners:{P54687}
	Pathogen[sipA P0CL52] interacts with 1 human partners:{P54687}
[Cluster 398]GO:0048027+F	molecular_function	[name] mRNA 5'-UTR binding	[def] "Interacting selectively and non-covalently with the 5' untranslated region of an mRNA molecule." [GOC
	Pathogen[sseG O84952] interacts with 1 human partners:{Q9NZI8}
	Pathogen[spvC P0A2M9] interacts with 1 human partners:{Q9NZI8}
	Pathogen[sopE O52623] interacts with 1 human partners:{Q9NZI8}
	Pathogen[sopA E1WGZ9] interacts with 1 human partners:{Q9NZI8}
	Pathogen[slrP Q8ZQQ2] interacts with 3 human partners:{Q9NZI8;O00425;Q9Y6M1}
	Pathogen[sipA E1WAC6] interacts with 1 human partners:{Q9NZI8}
	Pathogen[sseF O84951] interacts with 1 human partners:{Q9NZI8}
	Pathogen[spiC P0CZ04] interacts with 1 human partners:{P62263}
	Pathogen[sseL Q8ZNG2] interacts with 1 human partners:{Q9NZI8}
	Pathogen[sopA Q8ZNR3] interacts with 1 human partners:{Q9NZI8}
	Pathogen[sipA P0CL52] interacts with 1 human partners:{Q9NZI8}
[Cluster 399]GO:0043142+F	molecular_function	[name] single-stranded DNA-dependent ATPase activity	[def] "Catalysis of the reaction
	Pathogen[sseG O84952] interacts with 1 human partners:{Q06609}
	Pathogen[sopA E1WGZ9] interacts with 1 human partners:{Q06609}
	Pathogen[slrP Q8ZQQ2] interacts with 1 human partners:{Q06609}
	Pathogen[sipA E1WAC6] interacts with 1 human partners:{Q06609}
	Pathogen[sseF O84951] interacts with 1 human partners:{Q06609}
	Pathogen[spiC P0CZ04] interacts with 1 human partners:{Q06609}
	Pathogen[sopA Q8ZNR3] interacts with 1 human partners:{Q06609}
	Pathogen[sipA P0CL52] interacts with 1 human partners:{Q06609}
[Cluster 400]GO:0047066+F	molecular_function	[name] phospholipid-hydroperoxide glutathione peroxidase activity	[def] "Catalysis of the reaction
	Pathogen[slrP Q8ZQQ2] interacts with 1 human partners:{P36969}
[Cluster 401]GO:0001596+F	molecular_function	[name] angiotensin type I receptor activity	[def] "An angiotensin receptor activity that acts via Gq-mediated activation of phospholipase C followed by phosphoinositide hydrolysis and Ca2+ signaling, and may act via additional signaling mechanisms." [GOC
	Pathogen[spiC P0CZ04] interacts with 1 human partners:{P30556}
[Cluster 402]GO:0003869+F	molecular_function	[name] 4-nitrophenylphosphatase activity	[def] "Catalysis of the reaction
	Pathogen[slrP Q8ZQQ2] interacts with 1 human partners:{P34913}
[Cluster 403]GO:0004512+F	molecular_function	[name] inositol-3-phosphate synthase activity	[def] "Catalysis of the reaction
	Pathogen[slrP Q8ZQQ2] interacts with 1 human partners:{Q9NPH2}
[Cluster 404]GO:0045519+F	molecular_function	[name] interleukin-23 receptor binding	[def] "Interacting selectively and non-covalently with the interleukin-23 receptor." [GOC
	Pathogen[slrP Q8ZQQ2] interacts with 1 human partners:{P29460}
[Cluster 405]GO:0030429+F	molecular_function	[name] kynureninase activity	[def] "Catalysis of the reaction
	Pathogen[sseG O84952] interacts with 1 human partners:{Q16719}
	Pathogen[sopA E1WGZ9] interacts with 1 human partners:{Q16719}
	Pathogen[slrP Q8ZQQ2] interacts with 1 human partners:{Q16719}
	Pathogen[sipA E1WAC6] interacts with 1 human partners:{Q16719}
	Pathogen[sseF O84951] interacts with 1 human partners:{Q16719}
	Pathogen[spiC P0CZ04] interacts with 1 human partners:{Q16719}
	Pathogen[sifA Q56061] interacts with 1 human partners:{Q16719}
	Pathogen[sopA Q8ZNR3] interacts with 1 human partners:{Q16719}
	Pathogen[sipA P0CL52] interacts with 1 human partners:{Q16719}
[Cluster 406]GO:0016615+F	molecular_function	[name] malate dehydrogenase activity	[def] "Catalysis of the reversible conversion of pyruvate or oxaloacetate to malate." [GOC
	Pathogen[sseG O84952] interacts with 1 human partners:{P40925}
	Pathogen[spvB P74846] interacts with 1 human partners:{P40925}
	Pathogen[spvC P0A2M9] interacts with 1 human partners:{P40925}
	Pathogen[sopB O30916] interacts with 1 human partners:{P40925}
	Pathogen[sopA E1WGZ9] interacts with 1 human partners:{P40925}
	Pathogen[slrP Q8ZQQ2] interacts with 1 human partners:{P40925}
	Pathogen[sipA E1WAC6] interacts with 1 human partners:{P40925}
	Pathogen[sseF O84951] interacts with 1 human partners:{P40925}
	Pathogen[spiC P0CZ04] interacts with 2 human partners:{P40925;P40926}
	Pathogen[sspH1 A4D0H6] interacts with 1 human partners:{P40925}
	Pathogen[sifA Q56061] interacts with 1 human partners:{P40925}
	Pathogen[sopA Q8ZNR3] interacts with 1 human partners:{P40925}
	Pathogen[sseJ Q9FD10] interacts with 1 human partners:{P40925}
	Pathogen[sipA P0CL52] interacts with 1 human partners:{P40925}
[Cluster 407]GO:0008418+F	molecular_function	[name] protein-N-terminal asparagine amidohydrolase activity	[def] "Catalysis of the reaction
	Pathogen[slrP Q8ZQQ2] interacts with 1 human partners:{Q96AB6}
[Cluster 408]GO:0047006+F	molecular_function	[name] 17-alpha,20-alpha-dihydroxypregn-4-en-3-one dehydrogenase activity	[def] "Catalysis of the reaction
	Pathogen[sopE O52623] interacts with 1 human partners:{Q04828}
	Pathogen[slrP Q8ZQQ2] interacts with 1 human partners:{Q04828}
	Pathogen[sifA Q56061] interacts with 1 human partners:{Q04828}
[Cluster 409]GO:0004222+F	molecular_function	[name] metalloendopeptidase activity	[def] "Catalysis of the hydrolysis of internal, alpha-peptide bonds in a polypeptide chain by a mechanism in which water acts as a nucleophile, one or two metal ions hold the water molecule in place, and charged amino acid side chains are ligands for the metal ions." [GOC
	Pathogen[sopE O52623] interacts with 1 human partners:{Q16819}
	Pathogen[sopA E1WGZ9] interacts with 1 human partners:{Q16819}
	Pathogen[slrP Q8ZQQ2] interacts with 4 human partners:{O95428;Q9UNA0;P14735;Q16819}
	Pathogen[spiC P0CZ04] interacts with 1 human partners:{Q16819}
	Pathogen[sifA Q56061] interacts with 1 human partners:{Q16819}
	Pathogen[sopA Q8ZNR3] interacts with 1 human partners:{Q16819}
[Cluster 410]GO:0030060+F	molecular_function	[name] L-malate dehydrogenase activity	[def] "Catalysis of the reaction
	Pathogen[sseG O84952] interacts with 1 human partners:{P40925}
	Pathogen[spvB P74846] interacts with 1 human partners:{P40925}
	Pathogen[spvC P0A2M9] interacts with 1 human partners:{P40925}
	Pathogen[sopB O30916] interacts with 1 human partners:{P40925}
	Pathogen[sopA E1WGZ9] interacts with 1 human partners:{P40925}
	Pathogen[slrP Q8ZQQ2] interacts with 1 human partners:{P40925}
	Pathogen[sipA E1WAC6] interacts with 1 human partners:{P40925}
	Pathogen[sseF O84951] interacts with 1 human partners:{P40925}
	Pathogen[spiC P0CZ04] interacts with 2 human partners:{P40925;P40926}
	Pathogen[sspH1 A4D0H6] interacts with 1 human partners:{P40925}
	Pathogen[sifA Q56061] interacts with 1 human partners:{P40925}
	Pathogen[sopA Q8ZNR3] interacts with 1 human partners:{P40925}
	Pathogen[sseJ Q9FD10] interacts with 1 human partners:{P40925}
	Pathogen[sipA P0CL52] interacts with 1 human partners:{P40925}
[Cluster 411]GO:0032454+F	molecular_function	[name] histone demethylase activity (H3-K9 specific)	[def] "Catalysis of the reaction
	Pathogen[slrP Q8ZQQ2] interacts with 1 human partners:{Q9H3R0}
[Cluster 412]GO:0004163+F	molecular_function	[name] diphosphomevalonate decarboxylase activity	[def] "Catalysis of the reaction
	Pathogen[slrP Q8ZQQ2] interacts with 1 human partners:{P53602}
	Pathogen[spiC P0CZ04] interacts with 1 human partners:{P53602}
[Cluster 413]GO:0001632+F	molecular_function	[name] leukotriene B4 receptor activity	[def] "Combining with leukotriene B4, LTB4, to initiate a change in cell activity. Leukotriene B4 is also known as (6Z, 8E, 10E, 14Z)-(5S, 12R)-5,12-dihydroxyicosa-6,8,10,14-tetraen-1-oate." [GOC
	Pathogen[sseG O84952] interacts with 1 human partners:{Q15722}
	Pathogen[spvC P0A2M9] interacts with 1 human partners:{Q15722}
	Pathogen[sopA E1WGZ9] interacts with 1 human partners:{Q15722}
	Pathogen[slrP Q8ZQQ2] interacts with 1 human partners:{Q15722}
	Pathogen[sptP P74873] interacts with 1 human partners:{Q15722}
	Pathogen[sipA E1WAC6] interacts with 1 human partners:{Q15722}
	Pathogen[sseF O84951] interacts with 1 human partners:{Q15722}
	Pathogen[spiC P0CZ04] interacts with 1 human partners:{Q15722}
	Pathogen[sspH1 A4D0H6] interacts with 1 human partners:{Q15722}
	Pathogen[sifA Q56061] interacts with 1 human partners:{Q15722}
	Pathogen[sipB Q56134] interacts with 1 human partners:{Q15722}
	Pathogen[sopA Q8ZNR3] interacts with 1 human partners:{Q15722}
	Pathogen[sipA P0CL52] interacts with 1 human partners:{Q15722}
[Cluster 414]GO:0008262+F	molecular_function	[name] importin-alpha export receptor activity	[def] "Interacting selectively and non-covalently with importin-alpha to mediate its transfer through the nuclear pore to the cytoplasm." [GOC
	Pathogen[sseG O84952] interacts with 1 human partners:{P55060}
	Pathogen[spvC P0A2M9] interacts with 1 human partners:{P55060}
	Pathogen[sopA E1WGZ9] interacts with 1 human partners:{P55060}
	Pathogen[sipA E1WAC6] interacts with 1 human partners:{P55060}
	Pathogen[sseF O84951] interacts with 1 human partners:{P55060}
	Pathogen[sopA Q8ZNR3] interacts with 1 human partners:{P55060}
	Pathogen[sipA P0CL52] interacts with 1 human partners:{P55060}
[Cluster 415]GO:0016316+F	molecular_function	[name] phosphatidylinositol-3,4-bisphosphate 4-phosphatase activity	[def] "Catalysis of the reaction
	Pathogen[spvB P74846] interacts with 1 human partners:{Q96PE3}
	Pathogen[slrP Q8ZQQ2] interacts with 2 human partners:{Q96PE3;O15327}
	Pathogen[spiC P0CZ04] interacts with 1 human partners:{Q96PE3}
[Cluster 416]GO:0008525+F	molecular_function	[name] phosphatidylcholine transporter activity	[def] "Enables the directed movement of phosphatidylcholine into, out of or within a cell, or between cells. Phosphatidylcholine refers to a class of glycerophospholipids in which the phosphatidyl group is esterified to the hydroxyl group of choline." [GOC
	Pathogen[slrP Q8ZQQ2] interacts with 1 human partners:{Q9UKL6}
[Cluster 417]GO:0017171+F	molecular_function	[name] serine hydrolase activity	[def] "Catalysis of the hydrolysis of a substrate by a catalytic mechanism that involves a catalytic triad consisting of a serine nucleophile that is activated by a proton relay involving an acidic residue (e.g. aspartate or glutamate) and a basic residue (usually histidine)." [Wikipedia
	Pathogen[spiC P0CZ04] interacts with 1 human partners:{P22303}
[Cluster 418]GO:0035064+F	molecular_function	[name] methylated histone residue binding	[def] "Interacting selectively and non-covalently with a methylated residue on a histone protein. Histones are any of a group of water-soluble proteins found in association with the DNA of plant and animal chromosomes." [GOC
	Pathogen[sseG O84952] interacts with 3 human partners:{Q99549;O00257;Q15291}
	Pathogen[spvB P74846] interacts with 1 human partners:{O00257}
	Pathogen[spvC P0A2M9] interacts with 2 human partners:{Q99549;O00257}
	Pathogen[sspH2 P0CE12] interacts with 1 human partners:{O15164}
	Pathogen[sopE O52623] interacts with 2 human partners:{Q99549;O00257}
	Pathogen[sopB O30916] interacts with 2 human partners:{Q99549;O00257}
	Pathogen[sopA E1WGZ9] interacts with 5 human partners:{Q99549;Q9UFC0;O00257;O15164;Q15291}
	Pathogen[avrA E1WAB0] interacts with 1 human partners:{O00257}
	Pathogen[slrP Q8ZQQ2] interacts with 8 human partners:{Q99549;Q9H7E2;O00257;Q9H7Z6;O15164;O75164;Q12888;P45973}
	Pathogen[sipA E1WAC6] interacts with 3 human partners:{Q99549;O00257;Q15291}
	Pathogen[sseF O84951] interacts with 3 human partners:{Q99549;O00257;Q15291}
	Pathogen[spiC P0CZ04] interacts with 4 human partners:{Q9UFC0;O00257;Q9H7Z6;Q15291}
	Pathogen[pipB2 Q8ZMM8] interacts with 1 human partners:{O00257}
	Pathogen[sipC E1WAC8] interacts with 1 human partners:{O00257}
	Pathogen[sifA Q56061] interacts with 2 human partners:{Q99549;O00257}
	Pathogen[sipC P0CL47] interacts with 1 human partners:{O00257}
	Pathogen[sseL Q8ZNG2] interacts with 2 human partners:{Q99549;O00257}
	Pathogen[sopA Q8ZNR3] interacts with 5 human partners:{Q99549;Q9UFC0;O00257;O15164;Q15291}
	Pathogen[sseJ Q9FD10] interacts with 1 human partners:{O00257}
	Pathogen[sseI Q8ZQ79] interacts with 1 human partners:{O00257}
	Pathogen[sipA P0CL52] interacts with 3 human partners:{Q99549;O00257;Q15291}
[Cluster 419]GO:0004882+F	molecular_function	[name] androgen receptor activity	[def] "Combining with an androgen and transmitting the signal to the transcriptional machinery by interacting selectively and non-covalently with a specific DNA sequence in order to modulate transcription by RNA polymerase II." [GOC
	Pathogen[slrP Q8ZQQ2] interacts with 2 human partners:{P10275;Q14994}
[Cluster 420]GO:0005035+F	molecular_function	[name] death receptor activity	[def] "Combining with an extracellular messenger (called a death ligand), and transmitting the signal from one side of the plasma membrane to the other to initiate apoptosis." [GOC
	Pathogen[sseG O84952] interacts with 1 human partners:{P08138}
	Pathogen[spvB P74846] interacts with 1 human partners:{P08138}
	Pathogen[spvC P0A2M9] interacts with 1 human partners:{P08138}
	Pathogen[sspH2 P0CE12] interacts with 1 human partners:{P08138}
	Pathogen[sopE O52623] interacts with 1 human partners:{P08138}
	Pathogen[sopB O30916] interacts with 1 human partners:{P08138}
	Pathogen[sopA E1WGZ9] interacts with 1 human partners:{P08138}
	Pathogen[avrA E1WAB0] interacts with 1 human partners:{P08138}
	Pathogen[slrP Q8ZQQ2] interacts with 1 human partners:{P08138}
	Pathogen[sptP P74873] interacts with 1 human partners:{P08138}
	Pathogen[sipA E1WAC6] interacts with 1 human partners:{P08138}
	Pathogen[sseF O84951] interacts with 1 human partners:{P08138}
	Pathogen[spiC P0CZ04] interacts with 2 human partners:{P08138;O00220}
	Pathogen[pipB2 Q8ZMM8] interacts with 1 human partners:{P08138}
	Pathogen[sspH1 A4D0H6] interacts with 1 human partners:{P08138}
	Pathogen[sipC E1WAC8] interacts with 1 human partners:{P08138}
	Pathogen[sifA Q56061] interacts with 1 human partners:{P08138}
	Pathogen[sipC P0CL47] interacts with 1 human partners:{P08138}
	Pathogen[sseL Q8ZNG2] interacts with 1 human partners:{P08138}
	Pathogen[sipB Q56134] interacts with 1 human partners:{P08138}
	Pathogen[sopA Q8ZNR3] interacts with 1 human partners:{P08138}
	Pathogen[sseJ Q9FD10] interacts with 1 human partners:{P08138}
	Pathogen[sseI Q8ZQ79] interacts with 1 human partners:{P08138}
	Pathogen[sipA P0CL52] interacts with 1 human partners:{P08138}
[Cluster 421]GO:0031545+F	molecular_function	[name] peptidyl-proline 4-dioxygenase activity	[def] "Catalysis of the reaction
	Pathogen[sseG O84952] interacts with 1 human partners:{Q9H6Z9}
	Pathogen[spvC P0A2M9] interacts with 1 human partners:{Q9H6Z9}
	Pathogen[sopB O30916] interacts with 1 human partners:{Q9H6Z9}
	Pathogen[sopA E1WGZ9] interacts with 1 human partners:{Q9H6Z9}
	Pathogen[slrP Q8ZQQ2] interacts with 2 human partners:{Q9GZT9;Q9H6Z9}
	Pathogen[sipA E1WAC6] interacts with 1 human partners:{Q9H6Z9}
	Pathogen[sseF O84951] interacts with 1 human partners:{Q9H6Z9}
	Pathogen[sspH1 A4D0H6] interacts with 1 human partners:{Q9H6Z9}
	Pathogen[sifA Q56061] interacts with 1 human partners:{Q9H6Z9}
	Pathogen[sopA Q8ZNR3] interacts with 1 human partners:{Q9H6Z9}
	Pathogen[sipA P0CL52] interacts with 1 human partners:{Q9H6Z9}
[Cluster 422]GO:0017127+F	molecular_function	[name] cholesterol transporter activity	[def] "Enables the directed movement of cholesterol into, out of or within a cell, or between cells. Cholesterol is the principal sterol of vertebrates and the precursor of many steroids, including bile acids and steroid hormones." [GOC
	Pathogen[slrP Q8ZQQ2] interacts with 4 human partners:{Q9H172;Q9H221;Q9H222;P02649}
[Cluster 423]GO:0016651+F	molecular_function	[name] oxidoreductase activity, acting on NADH or NADPH	[def] "Catalysis of an oxidation-reduction (redox) reaction in which NADH or NADPH acts as a hydrogen or electron donor and reduces a hydrogen or electron acceptor." [GOC
	Pathogen[slrP Q8ZQQ2] interacts with 3 human partners:{Q6P2C0;Q9BQ95;Q16698}
[Cluster 424]GO:0017174+F	molecular_function	[name] glycine N-methyltransferase activity	[def] "Catalysis of the reaction
	Pathogen[slrP Q8ZQQ2] interacts with 1 human partners:{Q14749}
[Cluster 425]GO:0016798+F	molecular_function	[name] hydrolase activity, acting on glycosyl bonds	[def] "Catalysis of the hydrolysis of any glycosyl bond." [GOC
	Pathogen[sseG O84952] interacts with 2 human partners:{Q12891;Q9Y3R4}
	Pathogen[spvB P74846] interacts with 1 human partners:{Q12891}
	Pathogen[spvC P0A2M9] interacts with 2 human partners:{Q12891;Q9Y3R4}
	Pathogen[sspH2 P0CE12] interacts with 1 human partners:{Q12891}
	Pathogen[sopE O52623] interacts with 1 human partners:{Q12891}
	Pathogen[sopB O30916] interacts with 1 human partners:{Q12891}
	Pathogen[sopA E1WGZ9] interacts with 2 human partners:{Q12891;Q9Y3R4}
	Pathogen[avrA E1WAB0] interacts with 1 human partners:{Q12891}
	Pathogen[slrP Q8ZQQ2] interacts with 5 human partners:{Q9H227;Q12891;P35573;Q9Y3R4;Q8NFI3}
	Pathogen[sptP P74873] interacts with 1 human partners:{Q12891}
	Pathogen[sipA E1WAC6] interacts with 2 human partners:{Q12891;Q9Y3R4}
	Pathogen[sseF O84951] interacts with 2 human partners:{Q12891;Q9Y3R4}
	Pathogen[spiC P0CZ04] interacts with 2 human partners:{Q12891;Q9Y3R4}
	Pathogen[sspH1 A4D0H6] interacts with 2 human partners:{Q12891;Q9Y3R4}
	Pathogen[sipC E1WAC8] interacts with 1 human partners:{Q12891}
	Pathogen[sifA Q56061] interacts with 3 human partners:{Q12891;Q9Y3R4;Q8NFI3}
	Pathogen[sipC P0CL47] interacts with 1 human partners:{Q12891}
	Pathogen[sseL Q8ZNG2] interacts with 1 human partners:{Q12891}
	Pathogen[sopA Q8ZNR3] interacts with 2 human partners:{Q12891;Q9Y3R4}
	Pathogen[sseJ Q9FD10] interacts with 2 human partners:{Q12891;Q9Y3R4}
	Pathogen[sipA P0CL52] interacts with 2 human partners:{Q12891;Q9Y3R4}
[Cluster 426]GO:0008146+F	molecular_function	[name] sulfotransferase activity	[def] "Catalysis of the transfer of a sulfate group from 3'-phosphoadenosine 5'-phosphosulfate to the hydroxyl group of an acceptor, producing the sulfated derivative and 3'-phosphoadenosine 5'-phosphate." [EC
	Pathogen[sseG O84952] interacts with 4 human partners:{P50226;Q9BR01;O43704;P50225}
	Pathogen[spvC P0A2M9] interacts with 3 human partners:{Q9BR01;O43704;P50225}
	Pathogen[sopE O52623] interacts with 2 human partners:{Q9BR01;O43704}
	Pathogen[sopA E1WGZ9] interacts with 4 human partners:{P50226;Q9BR01;O43704;P50225}
	Pathogen[slrP Q8ZQQ2] interacts with 10 human partners:{P50224;Q06520;P50226;Q9BR01;O43704;O75897;P50225;O00338;O00204;P49888}
	Pathogen[sptP P74873] interacts with 1 human partners:{O43704}
	Pathogen[sipA E1WAC6] interacts with 4 human partners:{P50226;Q9BR01;O43704;P50225}
	Pathogen[sseF O84951] interacts with 4 human partners:{P50226;Q9BR01;O43704;P50225}
	Pathogen[spiC P0CZ04] interacts with 2 human partners:{P50226;O43704}
	Pathogen[sspH1 A4D0H6] interacts with 1 human partners:{O43704}
	Pathogen[sifA Q56061] interacts with 3 human partners:{P50226;Q9BR01;O43704}
	Pathogen[sopA Q8ZNR3] interacts with 4 human partners:{P50226;Q9BR01;O43704;P50225}
	Pathogen[sipA P0CL52] interacts with 4 human partners:{P50226;Q9BR01;O43704;P50225}
[Cluster 427]GO:0005267+F	molecular_function	[name] potassium channel activity	[def] "Catalysis of facilitated diffusion of a potassium ion (by an energy-independent process) involving passage through a transmembrane aqueous pore or channel without evidence for a carrier-mediated mechanism." [GOC
	Pathogen[slrP Q8ZQQ2] interacts with 1 human partners:{Q9Y2W7}
	Pathogen[sseL Q8ZNG2] interacts with 1 human partners:{Q9NS61}
[Cluster 428]GO:0047598+F	molecular_function	[name] 7-dehydrocholesterol reductase activity	[def] "Catalysis of the reaction
	Pathogen[slrP Q8ZQQ2] interacts with 1 human partners:{Q9UBM7}
[Cluster 429]GO:0004300+F	molecular_function	[name] enoyl-CoA hydratase activity	[def] "Catalysis of the reaction
	Pathogen[sseG O84952] interacts with 1 human partners:{P40939}
	Pathogen[sopA E1WGZ9] interacts with 1 human partners:{P40939}
	Pathogen[slrP Q8ZQQ2] interacts with 1 human partners:{Q08426}
	Pathogen[sipA E1WAC6] interacts with 1 human partners:{P40939}
	Pathogen[sseF O84951] interacts with 1 human partners:{P40939}
	Pathogen[spiC P0CZ04] interacts with 1 human partners:{P40939}
	Pathogen[sifA Q56061] interacts with 2 human partners:{Q08426;P40939}
	Pathogen[sopA Q8ZNR3] interacts with 1 human partners:{P40939}
	Pathogen[sipA P0CL52] interacts with 1 human partners:{P40939}
[Cluster 430]GO:0004733+F	molecular_function	[name] pyridoxamine-phosphate oxidase activity	[def] "Catalysis of the reaction
	Pathogen[slrP Q8ZQQ2] interacts with 1 human partners:{Q9NVS9}
[Cluster 431]GO:0034046+F	molecular_function	[name] poly(G) RNA binding	[def] "Interacting selectively and non-covalently with a sequence of guanine residues in an RNA molecule." [GOC
	Pathogen[sseG O84952] interacts with 1 human partners:{Q86TB9}
	Pathogen[sopA E1WGZ9] interacts with 1 human partners:{Q86TB9}
	Pathogen[slrP Q8ZQQ2] interacts with 1 human partners:{Q86TB9}
	Pathogen[sipA E1WAC6] interacts with 1 human partners:{Q86TB9}
	Pathogen[sseF O84951] interacts with 1 human partners:{Q86TB9}
	Pathogen[spiC P0CZ04] interacts with 1 human partners:{Q86TB9}
	Pathogen[sopA Q8ZNR3] interacts with 1 human partners:{Q86TB9}
	Pathogen[sipA P0CL52] interacts with 1 human partners:{Q86TB9}
[Cluster 432]GO:0004043+F	molecular_function	[name] L-aminoadipate-semialdehyde dehydrogenase activity	[def] "Catalysis of the reaction
	Pathogen[sseG O84952] interacts with 1 human partners:{P49419}
	Pathogen[spvC P0A2M9] interacts with 1 human partners:{P49419}
	Pathogen[sopB O30916] interacts with 1 human partners:{P49419}
	Pathogen[sopA E1WGZ9] interacts with 1 human partners:{P49419}
	Pathogen[slrP Q8ZQQ2] interacts with 1 human partners:{P49419}
	Pathogen[sptP P74873] interacts with 1 human partners:{P49419}
	Pathogen[sipA E1WAC6] interacts with 1 human partners:{P49419}
	Pathogen[sseF O84951] interacts with 1 human partners:{P49419}
	Pathogen[spiC P0CZ04] interacts with 1 human partners:{P49419}
	Pathogen[pipB2 Q8ZMM8] interacts with 1 human partners:{P49419}
	Pathogen[sifA Q56061] interacts with 1 human partners:{P49419}
	Pathogen[sopA Q8ZNR3] interacts with 1 human partners:{P49419}
	Pathogen[sipA P0CL52] interacts with 1 human partners:{P49419}
[Cluster 433]GO:0004045+F	molecular_function	[name] aminoacyl-tRNA hydrolase activity	[def] "Catalysis of the reaction
	Pathogen[slrP Q8ZQQ2] interacts with 1 human partners:{Q9Y3E5}
[Cluster 434]GO:0019959+F	molecular_function	[name] interleukin-8 binding	[def] "Interacting selectively and non-covalently with interleukin-8." [GOC
	Pathogen[spvB P74846] interacts with 1 human partners:{P01023}
	Pathogen[avrA E1WAB0] interacts with 1 human partners:{P01023}
	Pathogen[slrP Q8ZQQ2] interacts with 1 human partners:{P01023}
	Pathogen[spiC P0CZ04] interacts with 3 human partners:{P01023;P25024;P25025}
[Cluster 435]GO:0004361+F	molecular_function	[name] glutaryl-CoA dehydrogenase activity	[def] "Catalysis of the reaction
	Pathogen[spiC P0CZ04] interacts with 1 human partners:{Q92947}
[Cluster 436]GO:0004855+F	molecular_function	[name] xanthine oxidase activity	[def] "Catalysis of the reaction
	Pathogen[slrP Q8ZQQ2] interacts with 1 human partners:{P47989}
	Pathogen[sifA Q56061] interacts with 1 human partners:{P47989}
[Cluster 437]GO:0080130+F	molecular_function	[name] L-phenylalanine	[def] "Catalysis of the reaction
	Pathogen[slrP Q8ZQQ2] interacts with 1 human partners:{P17174}
[Cluster 438]GO:0031491+F	molecular_function	[name] nucleosome binding	[def] "Interacting selectively and non-covalently with a nucleosome, a complex comprised of DNA wound around a multisubunit core and associated proteins, which forms the primary packing unit of DNA into higher order structures." [GOC
	Pathogen[slrP Q8ZQQ2] interacts with 3 human partners:{Q8IYW5;P78317;Q8NCN4}
[Cluster 439]GO:0008973+F	molecular_function	[name] phosphopentomutase activity	[def] "Catalysis of the reaction
	Pathogen[slrP Q8ZQQ2] interacts with 1 human partners:{Q96G03}
[Cluster 440]GO:0004185+F	molecular_function	[name] serine-type carboxypeptidase activity	[def] "Catalysis of the hydrolysis of a peptide bond not more than three residues from the C-terminus of a polypeptide chain by a catalytic mechanism that involves a catalytic triad consisting of a serine nucleophile that is activated by a proton relay involving an acidic residue (e.g. aspartate or glutamate) and a basic residue (usually histidine)." [http
	Pathogen[spiC P0CZ04] interacts with 1 human partners:{Q9HB40}
[Cluster 441]GO:0070577+F	molecular_function	[name] histone acetyl-lysine binding	[def] "Interacting selectively and non-covalently with an acetylated lysine residue within a histone." [GOC
	Pathogen[sspH2 P0CE12] interacts with 1 human partners:{O15164}
	Pathogen[sopA E1WGZ9] interacts with 1 human partners:{O15164}
	Pathogen[slrP Q8ZQQ2] interacts with 5 human partners:{Q8WWQ0;Q9ULI0;P25440;O15164;Q86X55}
	Pathogen[spiC P0CZ04] interacts with 1 human partners:{Q8WWQ0}
	Pathogen[sopA Q8ZNR3] interacts with 1 human partners:{O15164}
[Cluster 442]GO:0000403+F	molecular_function	[name] Y-form DNA binding	[def] "Interacting selectively and non-covalently with segment of DNA shaped like a Y. This shape occurs when DNA contains a region of paired double-stranded DNA on one end and a region of unpaired DNA strands on the opposite end." [GOC
	Pathogen[sseG O84952] interacts with 1 human partners:{O00255}
	Pathogen[sopA E1WGZ9] interacts with 1 human partners:{O00255}
	Pathogen[slrP Q8ZQQ2] interacts with 2 human partners:{O00255;Q9NS91}
	Pathogen[sipA E1WAC6] interacts with 1 human partners:{O00255}
	Pathogen[sseF O84951] interacts with 1 human partners:{O00255}
	Pathogen[spiC P0CZ04] interacts with 3 human partners:{O00255;P43246;P20585}
	Pathogen[sopA Q8ZNR3] interacts with 1 human partners:{O00255}
	Pathogen[sipA P0CL52] interacts with 1 human partners:{O00255}
[Cluster 443]GO:0042923+F	molecular_function	[name] neuropeptide binding	[def] "Interacting selectively and non-covalently and stoichiometrically with neuropeptides, peptides with direct synaptic effects (peptide neurotransmitters) or indirect modulatory effects on the nervous system (peptide neuromodulators)." [http
	Pathogen[sseG O84952] interacts with 1 human partners:{Q969F8}
	Pathogen[spvB P74846] interacts with 1 human partners:{Q969F8}
	Pathogen[spvC P0A2M9] interacts with 1 human partners:{Q969F8}
	Pathogen[sopA E1WGZ9] interacts with 1 human partners:{Q969F8}
	Pathogen[slrP Q8ZQQ2] interacts with 1 human partners:{P41586}
	Pathogen[sptP P74873] interacts with 1 human partners:{Q969F8}
	Pathogen[sipA E1WAC6] interacts with 1 human partners:{Q969F8}
	Pathogen[sseF O84951] interacts with 1 human partners:{Q969F8}
	Pathogen[spiC P0CZ04] interacts with 2 human partners:{Q969F8;Q96LB1}
	Pathogen[sspH1 A4D0H6] interacts with 1 human partners:{Q969F8}
	Pathogen[sopA Q8ZNR3] interacts with 1 human partners:{Q969F8}
	Pathogen[sipA P0CL52] interacts with 1 human partners:{Q969F8}
[Cluster 444]GO:0052899+F	
	Pathogen[slrP Q8ZQQ2] interacts with 1 human partners:{Q6QHF9}
[Cluster 445]GO:0016788+F	molecular_function	[name] hydrolase activity, acting on ester bonds	[def] "Catalysis of the hydrolysis of any ester bond." [GOC
	Pathogen[sseG O84952] interacts with 1 human partners:{P49327}
	Pathogen[spvC P0A2M9] interacts with 1 human partners:{P49327}
	Pathogen[sspH2 P0CE12] interacts with 1 human partners:{P49327}
	Pathogen[sopA E1WGZ9] interacts with 1 human partners:{P49327}
	Pathogen[slrP Q8ZQQ2] interacts with 4 human partners:{P80108;Q05469;P49327;Q8TEA8}
	Pathogen[sptP P74873] interacts with 1 human partners:{Q05469}
	Pathogen[sipA E1WAC6] interacts with 1 human partners:{P49327}
	Pathogen[sseF O84951] interacts with 1 human partners:{P49327}
	Pathogen[sifA Q56061] interacts with 1 human partners:{Q8TEA8}
	Pathogen[sopA Q8ZNR3] interacts with 1 human partners:{P49327}
	Pathogen[sipA P0CL52] interacts with 1 human partners:{P49327}
[Cluster 446]GO:0008553+F	molecular_function	[name] hydrogen-exporting ATPase activity, phosphorylative mechanism	[def] "Catalysis of the transfer of a solute or solutes from one side of a membrane to the other according to the reaction
	Pathogen[sseG O84952] interacts with 1 human partners:{P36543}
	Pathogen[spvB P74846] interacts with 2 human partners:{P36543;Q96LB4}
	Pathogen[spvC P0A2M9] interacts with 1 human partners:{P36543}
	Pathogen[sopB O30916] interacts with 1 human partners:{P36543}
	Pathogen[sopA E1WGZ9] interacts with 1 human partners:{P36543}
	Pathogen[slrP Q8ZQQ2] interacts with 2 human partners:{P36543;P21283}
	Pathogen[sptP P74873] interacts with 1 human partners:{P36543}
	Pathogen[sipA E1WAC6] interacts with 1 human partners:{P36543}
	Pathogen[sseF O84951] interacts with 1 human partners:{P36543}
	Pathogen[spiC P0CZ04] interacts with 3 human partners:{P36543;Q96A05;Q96LB4}
	Pathogen[sspH1 A4D0H6] interacts with 1 human partners:{P36543}
	Pathogen[sifA Q56061] interacts with 2 human partners:{P36543;Q96LB4}
	Pathogen[sopA Q8ZNR3] interacts with 1 human partners:{P36543}
	Pathogen[sipA P0CL52] interacts with 1 human partners:{P36543}
[Cluster 447]GO:0004477+F	molecular_function	[name] methenyltetrahydrofolate cyclohydrolase activity	[def] "Catalysis of the reaction
	Pathogen[sseG O84952] interacts with 1 human partners:{P11586}
	Pathogen[spvB P74846] interacts with 1 human partners:{P11586}
	Pathogen[spvC P0A2M9] interacts with 1 human partners:{P11586}
	Pathogen[sopB O30916] interacts with 1 human partners:{P11586}
	Pathogen[sopA E1WGZ9] interacts with 1 human partners:{P11586}
	Pathogen[slrP Q8ZQQ2] interacts with 1 human partners:{P11586}
	Pathogen[sptP P74873] interacts with 1 human partners:{P11586}
	Pathogen[sipA E1WAC6] interacts with 1 human partners:{P11586}
	Pathogen[sseF O84951] interacts with 1 human partners:{P11586}
	Pathogen[spiC P0CZ04] interacts with 1 human partners:{P11586}
	Pathogen[sspH1 A4D0H6] interacts with 1 human partners:{P11586}
	Pathogen[sifA Q56061] interacts with 1 human partners:{P11586}
	Pathogen[sopA Q8ZNR3] interacts with 1 human partners:{P11586}
	Pathogen[sipA P0CL52] interacts with 1 human partners:{P11586}
[Cluster 448]GO:0001846+F	molecular_function	[name] opsonin binding	[def] "Interacting selectively and non-covalently with an opsonin, such as a complement component or antibody, deposited on the surface of a bacteria, virus, immune complex, or other particulate material." [GOC
	Pathogen[slrP Q8ZQQ2] interacts with 1 human partners:{Q9BXN2}
[Cluster 449]GO:0019840+F	molecular_function	[name] isoprenoid binding	[def] "Interacting selectively and non-covalently with any isoprenoid compound, isoprene (2-methylbuta-1,3-diene) or compounds containing or derived from linked isoprene (3-methyl-2-butenylene) residues." [GOC
	Pathogen[spiC P0CZ04] interacts with 1 human partners:{P49356}
[Cluster 450]GO:0047963+F	molecular_function	[name] glycine N-choloyltransferase activity	[def] "Catalysis of the reaction
	Pathogen[slrP Q8ZQQ2] interacts with 1 human partners:{Q14032}
	Pathogen[sifA Q56061] interacts with 1 human partners:{Q14032}
[Cluster 451]GO:0033883+F	molecular_function	[name] pyridoxal phosphatase activity	[def] "Catalysis of the reaction
	Pathogen[sseG O84952] interacts with 1 human partners:{Q96GD0}
	Pathogen[spvB P74846] interacts with 1 human partners:{Q96GD0}
	Pathogen[sopA E1WGZ9] interacts with 1 human partners:{Q96GD0}
	Pathogen[avrA E1WAB0] interacts with 1 human partners:{Q96GD0}
	Pathogen[slrP Q8ZQQ2] interacts with 1 human partners:{Q96GD0}
	Pathogen[sipA E1WAC6] interacts with 1 human partners:{Q96GD0}
	Pathogen[sseF O84951] interacts with 1 human partners:{Q96GD0}
	Pathogen[spiC P0CZ04] interacts with 1 human partners:{Q96GD0}
	Pathogen[pipB2 Q8ZMM8] interacts with 1 human partners:{Q96GD0}
	Pathogen[sspH1 A4D0H6] interacts with 1 human partners:{Q96GD0}
	Pathogen[sifA Q56061] interacts with 1 human partners:{Q96GD0}
	Pathogen[sopA Q8ZNR3] interacts with 1 human partners:{Q96GD0}
	Pathogen[sseJ Q9FD10] interacts with 1 human partners:{Q96GD0}
	Pathogen[sseI Q8ZQ79] interacts with 1 human partners:{Q96GD0}
	Pathogen[sipA P0CL52] interacts with 1 human partners:{Q96GD0}
[Cluster 452]GO:0003918+F	molecular_function	[name] DNA topoisomerase (ATP-hydrolyzing) activity	[def] "Catalysis of a DNA topological transformation by transiently cleaving a pair of complementary DNA strands to form a gate through which a second double-stranded DNA segment is passed, after which the severed strands in the first DNA segment are rejoined_ product release is coupled to ATP binding and hydrolysis_ changes the linking number in multiples of 2." [PMID
	Pathogen[sseG O84952] interacts with 2 human partners:{Q02880;P11388}
	Pathogen[spvB P74846] interacts with 2 human partners:{Q02880;P11388}
	Pathogen[spvC P0A2M9] interacts with 2 human partners:{Q02880;P11388}
	Pathogen[sopE O52623] interacts with 1 human partners:{Q02880}
	Pathogen[sopB O30916] interacts with 1 human partners:{P11388}
	Pathogen[sopA E1WGZ9] interacts with 2 human partners:{Q02880;P11388}
	Pathogen[avrA E1WAB0] interacts with 1 human partners:{Q02880}
	Pathogen[slrP Q8ZQQ2] interacts with 3 human partners:{Q02880;P11388;P11387}
	Pathogen[sipA E1WAC6] interacts with 2 human partners:{Q02880;P11388}
	Pathogen[sseF O84951] interacts with 2 human partners:{Q02880;P11388}
	Pathogen[spiC P0CZ04] interacts with 2 human partners:{Q02880;P11388}
	Pathogen[sspH1 A4D0H6] interacts with 1 human partners:{P11388}
	Pathogen[sifA Q56061] interacts with 2 human partners:{Q02880;P11388}
	Pathogen[sseL Q8ZNG2] interacts with 2 human partners:{Q02880;P11388}
	Pathogen[sopA Q8ZNR3] interacts with 2 human partners:{Q02880;P11388}
	Pathogen[sseJ Q9FD10] interacts with 2 human partners:{Q02880;P11388}
	Pathogen[sseI Q8ZQ79] interacts with 2 human partners:{Q02880;P11388}
	Pathogen[sipA P0CL52] interacts with 2 human partners:{Q02880;P11388}
[Cluster 453]GO:0008160+F	molecular_function	[name] protein tyrosine phosphatase activator activity	[def] "Increases the activity of a phosphatase, an enzyme which catalyzes of the removal of a phosphate group from a tyrosyl phenolic group of a protein." [GOC
	Pathogen[slrP Q8ZQQ2] interacts with 1 human partners:{Q15257}
[Cluster 454]GO:0047894+F	molecular_function	[name] flavonol 3-sulfotransferase activity	[def] "Catalysis of the reaction
	Pathogen[sseG O84952] interacts with 2 human partners:{P50226;P50225}
	Pathogen[spvC P0A2M9] interacts with 1 human partners:{P50225}
	Pathogen[sopA E1WGZ9] interacts with 2 human partners:{P50226;P50225}
	Pathogen[slrP Q8ZQQ2] interacts with 3 human partners:{P50226;P50225;P49888}
	Pathogen[sipA E1WAC6] interacts with 2 human partners:{P50226;P50225}
	Pathogen[sseF O84951] interacts with 2 human partners:{P50226;P50225}
	Pathogen[spiC P0CZ04] interacts with 1 human partners:{P50226}
	Pathogen[sifA Q56061] interacts with 1 human partners:{P50226}
	Pathogen[sopA Q8ZNR3] interacts with 2 human partners:{P50226;P50225}
	Pathogen[sipA P0CL52] interacts with 2 human partners:{P50226;P50225}
[Cluster 455]GO:0004946+F	molecular_function	[name] bombesin receptor activity	[def] "Combining with bombesin to initiate a change in cell activity." [GOC
	Pathogen[sseG O84952] interacts with 1 human partners:{P28336}
	Pathogen[spvC P0A2M9] interacts with 1 human partners:{P28336}
	Pathogen[sopA E1WGZ9] interacts with 1 human partners:{P28336}
	Pathogen[slrP Q8ZQQ2] interacts with 1 human partners:{P28336}
	Pathogen[sptP P74873] interacts with 1 human partners:{P28336}
	Pathogen[sipA E1WAC6] interacts with 1 human partners:{P28336}
	Pathogen[sseF O84951] interacts with 1 human partners:{P28336}
	Pathogen[spiC P0CZ04] interacts with 1 human partners:{P28336}
	Pathogen[sspH1 A4D0H6] interacts with 1 human partners:{P28336}
	Pathogen[sifA Q56061] interacts with 1 human partners:{P28336}
	Pathogen[sipB Q56134] interacts with 1 human partners:{P28336}
	Pathogen[sopA Q8ZNR3] interacts with 1 human partners:{P28336}
	Pathogen[sipA P0CL52] interacts with 1 human partners:{P28336}
[Cluster 456]GO:0016295+F	molecular_function	[name] myristoyl-[acyl-carrier-protein] hydrolase activity	[def] "Catalysis of the reaction
	Pathogen[sseG O84952] interacts with 1 human partners:{P49327}
	Pathogen[spvC P0A2M9] interacts with 1 human partners:{P49327}
	Pathogen[sspH2 P0CE12] interacts with 1 human partners:{P49327}
	Pathogen[sopA E1WGZ9] interacts with 1 human partners:{P49327}
	Pathogen[slrP Q8ZQQ2] interacts with 1 human partners:{P49327}
	Pathogen[sipA E1WAC6] interacts with 1 human partners:{P49327}
	Pathogen[sseF O84951] interacts with 1 human partners:{P49327}
	Pathogen[sopA Q8ZNR3] interacts with 1 human partners:{P49327}
	Pathogen[sipA P0CL52] interacts with 1 human partners:{P49327}
[Cluster 457]GO:0005152+F	molecular_function	[name] interleukin-1 receptor antagonist activity	[def] "Blocks the binding of interleukin-1 to the interleukin-1 receptor complex." [GOC
	Pathogen[sseG O84952] interacts with 1 human partners:{Q9NZH6}
	Pathogen[sspH2 P0CE12] interacts with 1 human partners:{Q9NZH6}
	Pathogen[sopA E1WGZ9] interacts with 1 human partners:{Q9NZH6}
	Pathogen[slrP Q8ZQQ2] interacts with 1 human partners:{Q9NZH6}
	Pathogen[sptP P74873] interacts with 1 human partners:{Q9NZH6}
	Pathogen[sipA E1WAC6] interacts with 1 human partners:{Q9NZH6}
	Pathogen[sseF O84951] interacts with 1 human partners:{Q9NZH6}
	Pathogen[spiC P0CZ04] interacts with 1 human partners:{Q9NZH6}
	Pathogen[sspH1 A4D0H6] interacts with 1 human partners:{Q9NZH6}
	Pathogen[sifA Q56061] interacts with 1 human partners:{Q9NZH6}
	Pathogen[sopA Q8ZNR3] interacts with 1 human partners:{Q9NZH6}
	Pathogen[sipA P0CL52] interacts with 1 human partners:{Q9NZH6}
[Cluster 458]GO:0005136+F	molecular_function	[name] interleukin-4 receptor binding	[def] "Interacting selectively and non-covalently with the interleukin-4 receptor." [GOC
	Pathogen[spiC P0CZ04] interacts with 1 human partners:{P05112}
[Cluster 459]GO:0004740+F	molecular_function	[name] pyruvate dehydrogenase (acetyl-transferring) kinase activity	[def] "Catalysis of the reaction
	Pathogen[slrP Q8ZQQ2] interacts with 1 human partners:{Q15119}
[Cluster 460]GO:0004908+F	molecular_function	[name] interleukin-1 receptor activity	[def] "Combining with interleukin-1 to initiate a change in cell activity. Interleukin-1 is produced mainly by activated macrophages and is involved in the inflammatory response." [GOC
	Pathogen[spvB P74846] interacts with 1 human partners:{P27930}
	Pathogen[spiC P0CZ04] interacts with 1 human partners:{P27930}
[Cluster 461]GO:0016290+F	molecular_function	[name] palmitoyl-CoA hydrolase activity	[def] "Catalysis of the reaction
	Pathogen[sseG O84952] interacts with 2 human partners:{Q5T1C6;Q86TX2}
	Pathogen[spvB P74846] interacts with 1 human partners:{P50897}
	Pathogen[spvC P0A2M9] interacts with 1 human partners:{Q5T1C6}
	Pathogen[sopE O52623] interacts with 1 human partners:{Q5T1C6}
	Pathogen[sopB O30916] interacts with 1 human partners:{Q5T1C6}
	Pathogen[sopA E1WGZ9] interacts with 2 human partners:{Q5T1C6;Q86TX2}
	Pathogen[slrP Q8ZQQ2] interacts with 5 human partners:{Q5T1C6;Q86TX2;P50897;O00154;Q14032}
	Pathogen[sptP P74873] interacts with 1 human partners:{Q5T1C6}
	Pathogen[sipA E1WAC6] interacts with 2 human partners:{Q5T1C6;Q86TX2}
	Pathogen[sseF O84951] interacts with 2 human partners:{Q5T1C6;Q86TX2}
	Pathogen[spiC P0CZ04] interacts with 2 human partners:{Q5T1C6;P50897}
	Pathogen[sspH1 A4D0H6] interacts with 2 human partners:{Q5T1C6;P50897}
	Pathogen[sifA Q56061] interacts with 5 human partners:{Q5T1C6;Q86TX2;P50897;O00154;Q14032}
	Pathogen[sopA Q8ZNR3] interacts with 2 human partners:{Q5T1C6;Q86TX2}
	Pathogen[sipA P0CL52] interacts with 2 human partners:{Q5T1C6;Q86TX2}
[Cluster 462]GO:0034190+F	molecular_function	[name] apolipoprotein receptor binding	[def] "Interacting selectively and non-covalently with an apolipoprotein receptor." [GOC
	Pathogen[sseG O84952] interacts with 1 human partners:{O60282}
	Pathogen[spvC P0A2M9] interacts with 1 human partners:{O60282}
	Pathogen[sopB O30916] interacts with 1 human partners:{O60282}
	Pathogen[sopA E1WGZ9] interacts with 1 human partners:{O60282}
	Pathogen[slrP Q8ZQQ2] interacts with 1 human partners:{O60282}
	Pathogen[sipA E1WAC6] interacts with 1 human partners:{O60282}
	Pathogen[sseF O84951] interacts with 1 human partners:{O60282}
	Pathogen[spiC P0CZ04] interacts with 1 human partners:{O60282}
	Pathogen[sopA Q8ZNR3] interacts with 1 human partners:{O60282}
	Pathogen[sipA P0CL52] interacts with 1 human partners:{O60282}
[Cluster 463]GO:0017025+F	molecular_function	[name] TBP-class protein binding	[def] "Interacting selectively and non-covalently with a member of the class of TATA-binding proteins (TBP), including any of the TBP-related factors (TRFs)." [GOC
	Pathogen[sseG O84952] interacts with 2 human partners:{P10827;Q03014}
	Pathogen[spvC P0A2M9] interacts with 1 human partners:{P10827}
	Pathogen[sopE O52623] interacts with 1 human partners:{P10827}
	Pathogen[sopB O30916] interacts with 1 human partners:{P10827}
	Pathogen[sopA E1WGZ9] interacts with 2 human partners:{P10827;Q03014}
	Pathogen[slrP Q8ZQQ2] interacts with 2 human partners:{P10827;Q03014}
	Pathogen[sipA E1WAC6] interacts with 2 human partners:{P10827;Q03014}
	Pathogen[sseF O84951] interacts with 2 human partners:{P10827;Q03014}
	Pathogen[spiC P0CZ04] interacts with 3 human partners:{P10827;Q03014;P52655}
	Pathogen[sifA Q56061] interacts with 1 human partners:{P10827}
	Pathogen[sseL Q8ZNG2] interacts with 1 human partners:{P10827}
	Pathogen[sopA Q8ZNR3] interacts with 2 human partners:{P10827;Q03014}
	Pathogen[sipA P0CL52] interacts with 2 human partners:{P10827;Q03014}
[Cluster 464]GO:0042562+F	molecular_function	[name] hormone binding	[def] "Interacting selectively and non-covalently with any hormone, naturally occurring substances secreted by specialized cells that affect the metabolism or behavior of other cells possessing functional receptors for the hormone." [CHEBI
	Pathogen[sseG O84952] interacts with 3 human partners:{P16066;P20594;P02766}
	Pathogen[spvB P74846] interacts with 3 human partners:{P16066;P20594;P02766}
	Pathogen[spvC P0A2M9] interacts with 3 human partners:{P16066;P20594;P02766}
	Pathogen[sopE O52623] interacts with 2 human partners:{P16066;P20594}
	Pathogen[sopB O30916] interacts with 2 human partners:{P16066;P20594}
	Pathogen[sopA E1WGZ9] interacts with 3 human partners:{P16066;P20594;P02766}
	Pathogen[avrA E1WAB0] interacts with 1 human partners:{P16066}
	Pathogen[slrP Q8ZQQ2] interacts with 4 human partners:{P16066;P20594;P05543;P27797}
	Pathogen[sptP P74873] interacts with 1 human partners:{P16066}
	Pathogen[sipA E1WAC6] interacts with 3 human partners:{P16066;P20594;P02766}
	Pathogen[sseF O84951] interacts with 3 human partners:{P16066;P20594;P02766}
	Pathogen[spiC P0CZ04] interacts with 5 human partners:{Q99705;P16066;P20594;P02766;P05543}
	Pathogen[pipB2 Q8ZMM8] interacts with 1 human partners:{P16066}
	Pathogen[sspH1 A4D0H6] interacts with 2 human partners:{P16066;P20594}
	Pathogen[sipC E1WAC8] interacts with 2 human partners:{P16066;P20594}
	Pathogen[sifA Q56061] interacts with 3 human partners:{P16066;P20594;P02766}
	Pathogen[sipC P0CL47] interacts with 2 human partners:{P16066;P20594}
	Pathogen[sseL Q8ZNG2] interacts with 3 human partners:{P16066;P20594;P02766}
	Pathogen[sipB Q56134] interacts with 2 human partners:{P16066;P20594}
	Pathogen[sopA Q8ZNR3] interacts with 3 human partners:{P16066;P20594;P02766}
	Pathogen[sseJ Q9FD10] interacts with 1 human partners:{P16066}
	Pathogen[sseI Q8ZQ79] interacts with 1 human partners:{P16066}
	Pathogen[sipA P0CL52] interacts with 3 human partners:{P16066;P20594;P02766}
[Cluster 465]GO:0047312+F	molecular_function	[name] L-phenylalanine	[def] "Catalysis of the reaction
	Pathogen[sseG O84952] interacts with 1 human partners:{Q16773}
	Pathogen[sopA E1WGZ9] interacts with 1 human partners:{Q16773}
	Pathogen[slrP Q8ZQQ2] interacts with 1 human partners:{Q16773}
	Pathogen[sipA E1WAC6] interacts with 1 human partners:{Q16773}
	Pathogen[sseF O84951] interacts with 1 human partners:{Q16773}
	Pathogen[spiC P0CZ04] interacts with 1 human partners:{Q16773}
	Pathogen[sifA Q56061] interacts with 1 human partners:{Q16773}
	Pathogen[sopA Q8ZNR3] interacts with 1 human partners:{Q16773}
	Pathogen[sipA P0CL52] interacts with 1 human partners:{Q16773}
[Cluster 466]GO:0004020+F	molecular_function	[name] adenylylsulfate kinase activity	[def] "Catalysis of the reaction
	Pathogen[sseG O84952] interacts with 1 human partners:{O95340}
	Pathogen[sopA E1WGZ9] interacts with 1 human partners:{O95340}
	Pathogen[sipA E1WAC6] interacts with 1 human partners:{O95340}
	Pathogen[sseF O84951] interacts with 1 human partners:{O95340}
	Pathogen[spiC P0CZ04] interacts with 1 human partners:{O95340}
	Pathogen[sifA Q56061] interacts with 1 human partners:{O95340}
	Pathogen[sopA Q8ZNR3] interacts with 1 human partners:{O95340}
	Pathogen[sipA P0CL52] interacts with 1 human partners:{O95340}
[Cluster 467]GO:0031720+F	molecular_function	[name] haptoglobin binding	[def] "Interacting selectively and non-covalently with a haptoglobin, any alpha2 globulin of blood plasma that can combine with free oxyhemoglobin to form a stable complex." [GOC
	Pathogen[spvB P74846] interacts with 2 human partners:{P68871;P69905}
	Pathogen[slrP Q8ZQQ2] interacts with 2 human partners:{P68871;P69905}
	Pathogen[spiC P0CZ04] interacts with 2 human partners:{P68871;P69905}
	Pathogen[sifA Q56061] interacts with 2 human partners:{P68871;P69905}
[Cluster 468]GO:0000988+F	molecular_function	[name] protein binding transcription factor activity	[def] "Interacting selectively and non-covalently with any protein or protein complex (a complex of two or more proteins that may include other nonprotein molecules), in order to modulate transcription. A protein binding transcription factor may or may not also interact with the template nucleic acid (either DNA or RNA) as well." [GOC
	Pathogen[sseG O84952] interacts with 3 human partners:{Q16665;P50458;O15055}
	Pathogen[spvB P74846] interacts with 2 human partners:{Q16665;P50458}
	Pathogen[spvC P0A2M9] interacts with 1 human partners:{Q16665}
	Pathogen[sspH2 P0CE12] interacts with 1 human partners:{Q16665}
	Pathogen[sopE O52623] interacts with 2 human partners:{Q16665;P50458}
	Pathogen[sopE2 Q7CQD4] interacts with 1 human partners:{Q16665}
	Pathogen[sopB O30916] interacts with 1 human partners:{Q16665}
	Pathogen[sopA E1WGZ9] interacts with 3 human partners:{Q16665;P50458;O15055}
	Pathogen[avrA E1WAB0] interacts with 1 human partners:{Q16665}
	Pathogen[slrP Q8ZQQ2] interacts with 8 human partners:{P78337;P84022;Q9NQ87;Q13485;Q16665;P50458;O15055;Q9UBR4}
	Pathogen[sipA E1WAC6] interacts with 3 human partners:{Q16665;P50458;O15055}
	Pathogen[sseF O84951] interacts with 3 human partners:{Q16665;P50458;O15055}
	Pathogen[spiC P0CZ04] interacts with 4 human partners:{Q16665;P50458;O15055;Q9UBR4}
	Pathogen[pipB2 Q8ZMM8] interacts with 2 human partners:{Q16665;P50458}
	Pathogen[sspH1 A4D0H6] interacts with 1 human partners:{Q16665}
	Pathogen[sipC E1WAC8] interacts with 1 human partners:{Q16665}
	Pathogen[sifA Q56061] interacts with 4 human partners:{Q16665;P50458;O15055;Q9UBR4}
	Pathogen[sipC P0CL47] interacts with 1 human partners:{Q16665}
	Pathogen[sseL Q8ZNG2] interacts with 2 human partners:{Q16665;P50458}
	Pathogen[sipB Q56134] interacts with 1 human partners:{Q16665}
	Pathogen[sopA Q8ZNR3] interacts with 3 human partners:{Q16665;P50458;O15055}
	Pathogen[sseJ Q9FD10] interacts with 2 human partners:{Q16665;P50458}
	Pathogen[sseI Q8ZQ79] interacts with 2 human partners:{Q16665;P50458}
	Pathogen[sipA P0CL52] interacts with 3 human partners:{Q16665;P50458;O15055}
[Cluster 469]GO:0005496+F	molecular_function	[name] steroid binding	[def] "Interacting selectively and non-covalently with a steroid, any of a large group of substances that have in common a ring system based on 1,2-cyclopentanoperhydrophenanthrene." [GOC
	Pathogen[sseG O84952] interacts with 2 human partners:{P51857;P04150}
	Pathogen[spvB P74846] interacts with 1 human partners:{P51857}
	Pathogen[spvC P0A2M9] interacts with 2 human partners:{P51857;P04150}
	Pathogen[sopE O52623] interacts with 2 human partners:{P51857;P04150}
	Pathogen[sopB O30916] interacts with 1 human partners:{P04150}
	Pathogen[sopA E1WGZ9] interacts with 2 human partners:{P51857;P04150}
	Pathogen[slrP Q8ZQQ2] interacts with 8 human partners:{P10275;P08185;P06401;P51857;P80365;P04150;Q13087;P49888}
	Pathogen[sptP P74873] interacts with 1 human partners:{P51857}
	Pathogen[sipA E1WAC6] interacts with 2 human partners:{P51857;P04150}
	Pathogen[sseF O84951] interacts with 2 human partners:{P51857;P04150}
	Pathogen[spiC P0CZ04] interacts with 4 human partners:{P08185;P51857;P04150;Q13087}
	Pathogen[sspH1 A4D0H6] interacts with 2 human partners:{P51857;P04150}
	Pathogen[sipC E1WAC8] interacts with 2 human partners:{P51857;P04150}
	Pathogen[sifA Q56061] interacts with 2 human partners:{P51857;P04150}
	Pathogen[sipC P0CL47] interacts with 2 human partners:{P51857;P04150}
	Pathogen[sseL Q8ZNG2] interacts with 2 human partners:{P51857;P04150}
	Pathogen[sipB Q56134] interacts with 1 human partners:{P51857}
	Pathogen[sopA Q8ZNR3] interacts with 2 human partners:{P51857;P04150}
	Pathogen[sseJ Q9FD10] interacts with 1 human partners:{P51857}
	Pathogen[sseI Q8ZQ79] interacts with 1 human partners:{P51857}
	Pathogen[sipA P0CL52] interacts with 2 human partners:{P51857;P04150}
[Cluster 470]GO:0032394+F	molecular_function	[name] MHC class Ib receptor activity	[def] "Combining with an MHC class Ib protein complex to initiate a change in cellular activity. Class Ib here refers to non-classical class I molecules, such as those of the CD1 or HLA-E gene families." [GOC
	Pathogen[slrP Q8ZQQ2] interacts with 1 human partners:{P26718}
[Cluster 471]GO:0008641+F	molecular_function	[name] small protein activating enzyme activity	[def] "Catalysis of the activation of small proteins, such as ubiquitin or ubiquitin-like proteins, through the formation of an ATP-dependent high-energy thiolester bond." [GOC
	Pathogen[slrP Q8ZQQ2] interacts with 2 human partners:{P41226;A0AVT1}
[Cluster 472]GO:0004517+F	molecular_function	[name] nitric-oxide synthase activity	[def] "Catalysis of the reaction
	Pathogen[sseG O84952] interacts with 3 human partners:{P35228;P29474;P29475}
	Pathogen[spvB P74846] interacts with 2 human partners:{P29474;P29475}
	Pathogen[spvC P0A2M9] interacts with 3 human partners:{P35228;P29474;P29475}
	Pathogen[sspH2 P0CE12] interacts with 1 human partners:{P29475}
	Pathogen[sopE O52623] interacts with 2 human partners:{P29474;P29475}
	Pathogen[sopE2 Q7CQD4] interacts with 1 human partners:{P29475}
	Pathogen[sopB O30916] interacts with 1 human partners:{P29475}
	Pathogen[sopA E1WGZ9] interacts with 3 human partners:{P35228;P29474;P29475}
	Pathogen[avrA E1WAB0] interacts with 1 human partners:{P29475}
	Pathogen[slrP Q8ZQQ2] interacts with 3 human partners:{P35228;P29474;P29475}
	Pathogen[sptP P74873] interacts with 1 human partners:{P29475}
	Pathogen[sipA E1WAC6] interacts with 3 human partners:{P35228;P29474;P29475}
	Pathogen[sseF O84951] interacts with 3 human partners:{P35228;P29474;P29475}
	Pathogen[spiC P0CZ04] interacts with 2 human partners:{P29474;P29475}
	Pathogen[pipB2 Q8ZMM8] interacts with 2 human partners:{P29474;P29475}
	Pathogen[sspH1 A4D0H6] interacts with 2 human partners:{P29474;P29475}
	Pathogen[sipC E1WAC8] interacts with 2 human partners:{P29474;P29475}
	Pathogen[sifA Q56061] interacts with 3 human partners:{P35228;P29474;P29475}
	Pathogen[sipC P0CL47] interacts with 2 human partners:{P29474;P29475}
	Pathogen[sseL Q8ZNG2] interacts with 3 human partners:{P35228;P29474;P29475}
	Pathogen[sopA Q8ZNR3] interacts with 3 human partners:{P35228;P29474;P29475}
	Pathogen[sseJ Q9FD10] interacts with 2 human partners:{P29474;P29475}
	Pathogen[sseI Q8ZQ79] interacts with 2 human partners:{P29474;P29475}
	Pathogen[sipA P0CL52] interacts with 3 human partners:{P35228;P29474;P29475}
[Cluster 473]GO:0005047+F	molecular_function	[name] signal recognition particle binding	[def] "Interacting selectively and non-covalently with the signal recognition particle." [ISBN
	Pathogen[sseG O84952] interacts with 3 human partners:{Q9UHB9;P49458;O76094}
	Pathogen[spvC P0A2M9] interacts with 2 human partners:{P49458;O76094}
	Pathogen[sspH2 P0CE12] interacts with 1 human partners:{O76094}
	Pathogen[sopB O30916] interacts with 1 human partners:{P49458}
	Pathogen[sopA E1WGZ9] interacts with 3 human partners:{Q9UHB9;P49458;O76094}
	Pathogen[slrP Q8ZQQ2] interacts with 3 human partners:{Q9UHB9;P49458;O76094}
	Pathogen[sipA E1WAC6] interacts with 3 human partners:{Q9UHB9;P49458;O76094}
	Pathogen[sseF O84951] interacts with 3 human partners:{Q9UHB9;P49458;O76094}
	Pathogen[spiC P0CZ04] interacts with 2 human partners:{Q9UHB9;P49458}
	Pathogen[sspH1 A4D0H6] interacts with 2 human partners:{P49458;O76094}
	Pathogen[sifA Q56061] interacts with 2 human partners:{P49458;O76094}
	Pathogen[sopA Q8ZNR3] interacts with 3 human partners:{Q9UHB9;P49458;O76094}
	Pathogen[sipA P0CL52] interacts with 3 human partners:{Q9UHB9;P49458;O76094}
[Cluster 474]GO:0050462+F	molecular_function	[name] N-acetylneuraminate synthase activity	[def] "Catalysis of the reaction
	Pathogen[slrP Q8ZQQ2] interacts with 1 human partners:{Q9NR45}
[Cluster 475]GO:0008198+F	molecular_function	[name] ferrous iron binding	[def] "Interacting selectively and non-covalently with ferrous iron, Fe(II)." [GOC
	Pathogen[sseG O84952] interacts with 2 human partners:{P37840;P06132}
	Pathogen[spvB P74846] interacts with 2 human partners:{P37840;P06132}
	Pathogen[spvC P0A2M9] interacts with 2 human partners:{P37840;P06132}
	Pathogen[sopE O52623] interacts with 1 human partners:{P06132}
	Pathogen[sopB O30916] interacts with 2 human partners:{P37840;P06132}
	Pathogen[sopA E1WGZ9] interacts with 2 human partners:{P37840;P06132}
	Pathogen[avrA E1WAB0] interacts with 1 human partners:{P37840}
	Pathogen[slrP Q8ZQQ2] interacts with 3 human partners:{P07101;P37840;P06132}
	Pathogen[sipA E1WAC6] interacts with 2 human partners:{P37840;P06132}
	Pathogen[sseF O84951] interacts with 2 human partners:{P37840;P06132}
	Pathogen[spiC P0CZ04] interacts with 2 human partners:{P37840;P06132}
	Pathogen[pipB2 Q8ZMM8] interacts with 1 human partners:{P37840}
	Pathogen[sspH1 A4D0H6] interacts with 2 human partners:{P37840;P06132}
	Pathogen[sipC E1WAC8] interacts with 1 human partners:{P37840}
	Pathogen[sifA Q56061] interacts with 2 human partners:{P37840;P06132}
	Pathogen[sipC P0CL47] interacts with 1 human partners:{P37840}
	Pathogen[sseL Q8ZNG2] interacts with 2 human partners:{P37840;P06132}
	Pathogen[sipB Q56134] interacts with 1 human partners:{P06132}
	Pathogen[sopA Q8ZNR3] interacts with 2 human partners:{P37840;P06132}
	Pathogen[sseJ Q9FD10] interacts with 2 human partners:{P37840;P06132}
	Pathogen[sseI Q8ZQ79] interacts with 1 human partners:{P37840}
	Pathogen[sipA P0CL52] interacts with 2 human partners:{P37840;P06132}
[Cluster 476]GO:0008428+F	molecular_function	[name] ribonuclease inhibitor activity	[def] "Stops, prevents or reduces the activity of a ribonuclease, any enzyme that catalyzes the hydrolysis of phosphodiester bonds in chains of RNA." [GOC
	Pathogen[sseG O84952] interacts with 1 human partners:{P13489}
	Pathogen[spvB P74846] interacts with 1 human partners:{P13489}
	Pathogen[spvC P0A2M9] interacts with 1 human partners:{P13489}
	Pathogen[sspH2 P0CE12] interacts with 1 human partners:{P13489}
	Pathogen[sopE O52623] interacts with 1 human partners:{P13489}
	Pathogen[sopE2 Q7CQD4] interacts with 1 human partners:{P13489}
	Pathogen[sopB O30916] interacts with 1 human partners:{P13489}
	Pathogen[sopA E1WGZ9] interacts with 1 human partners:{P13489}
	Pathogen[avrA E1WAB0] interacts with 1 human partners:{P13489}
	Pathogen[slrP Q8ZQQ2] interacts with 2 human partners:{P13489;P61221}
	Pathogen[sptP P74873] interacts with 1 human partners:{P13489}
	Pathogen[sipA E1WAC6] interacts with 1 human partners:{P13489}
	Pathogen[sseF O84951] interacts with 1 human partners:{P13489}
	Pathogen[spiC P0CZ04] interacts with 1 human partners:{P13489}
	Pathogen[pipB2 Q8ZMM8] interacts with 1 human partners:{P13489}
	Pathogen[sspH1 A4D0H6] interacts with 1 human partners:{P13489}
	Pathogen[sipC E1WAC8] interacts with 1 human partners:{P13489}
	Pathogen[sifA Q56061] interacts with 1 human partners:{P13489}
	Pathogen[sipC P0CL47] interacts with 1 human partners:{P13489}
	Pathogen[sseL Q8ZNG2] interacts with 1 human partners:{P13489}
	Pathogen[sopA Q8ZNR3] interacts with 1 human partners:{P13489}
	Pathogen[sseJ Q9FD10] interacts with 1 human partners:{P13489}
	Pathogen[sseI Q8ZQ79] interacts with 1 human partners:{P13489}
	Pathogen[sipA P0CL52] interacts with 1 human partners:{P13489}
[Cluster 477]GO:0004617+F	molecular_function	[name] phosphoglycerate dehydrogenase activity	[def] "Catalysis of the reaction
	Pathogen[slrP Q8ZQQ2] interacts with 1 human partners:{O43175}
	Pathogen[spiC P0CZ04] interacts with 1 human partners:{O43175}
[Cluster 478]GO:0000155+F	molecular_function	[name] two-component sensor activity	[def] "Catalysis of the phosphorylation of a histidine residue in response to detection of an extracellular signal such as a chemical ligand or change in environment, to initiate a change in cell state or activity. The two-component sensor is a histidine kinase that autophosphorylates a histidine residue in its active site. The phosphate is then transferred to an aspartate residue in a downstream response regulator, to trigger a response." [GOC
	Pathogen[sseG O84952] interacts with 2 human partners:{Q9NQ75;Q9NXG0}
	Pathogen[spvB P74846] interacts with 1 human partners:{Q9NQ75}
	Pathogen[spvC P0A2M9] interacts with 1 human partners:{Q9NQ75}
	Pathogen[sspH2 P0CE12] interacts with 1 human partners:{Q9NQ75}
	Pathogen[sopE O52623] interacts with 1 human partners:{Q9NQ75}
	Pathogen[sopB O30916] interacts with 1 human partners:{Q9NQ75}
	Pathogen[sopA E1WGZ9] interacts with 2 human partners:{Q9NQ75;Q9NXG0}
	Pathogen[avrA E1WAB0] interacts with 1 human partners:{Q9NQ75}
	Pathogen[slrP Q8ZQQ2] interacts with 2 human partners:{Q9NQ75;Q9NXG0}
	Pathogen[sptP P74873] interacts with 1 human partners:{Q9NQ75}
	Pathogen[sipA E1WAC6] interacts with 2 human partners:{Q9NQ75;Q9NXG0}
	Pathogen[sseF O84951] interacts with 2 human partners:{Q9NQ75;Q9NXG0}
	Pathogen[spiC P0CZ04] interacts with 2 human partners:{Q9NQ75;Q9NXG0}
	Pathogen[pipB2 Q8ZMM8] interacts with 1 human partners:{Q9NQ75}
	Pathogen[sspH1 A4D0H6] interacts with 1 human partners:{Q9NQ75}
	Pathogen[sipC E1WAC8] interacts with 1 human partners:{Q9NQ75}
	Pathogen[sifA Q56061] interacts with 2 human partners:{Q9NQ75;Q9NXG0}
	Pathogen[sipC P0CL47] interacts with 1 human partners:{Q9NQ75}
	Pathogen[sseL Q8ZNG2] interacts with 1 human partners:{Q9NQ75}
	Pathogen[sipB Q56134] interacts with 1 human partners:{Q9NQ75}
	Pathogen[sopA Q8ZNR3] interacts with 2 human partners:{Q9NQ75;Q9NXG0}
	Pathogen[sseJ Q9FD10] interacts with 1 human partners:{Q9NQ75}
	Pathogen[sseI Q8ZQ79] interacts with 1 human partners:{Q9NQ75}
	Pathogen[sipA P0CL52] interacts with 2 human partners:{Q9NQ75;Q9NXG0}
[Cluster 479]GO:0046923+F	molecular_function	[name] ER retention sequence binding	[def] "Interacting selectively and non-covalently with an endoplasmic reticulum (ER) retention sequence, a specific peptide sequence that ensures a protein is retained within the ER." [GOC
	Pathogen[sseL Q8ZNG2] interacts with 1 human partners:{Q9NS61}
[Cluster 480]GO:0035497+F	molecular_function	[name] cAMP response element binding	[def] "Interacting selectively and non-covalently with the cyclic AMP response element (CRE), a short palindrome-containing sequence found in the promoters of genes whose expression is regulated in response to cyclic AMP." [PMID
	Pathogen[sseG O84952] interacts with 1 human partners:{P05412}
	Pathogen[spvB P74846] interacts with 2 human partners:{P05412;P16220}
	Pathogen[spvC P0A2M9] interacts with 1 human partners:{P05412}
	Pathogen[sspH2 P0CE12] interacts with 1 human partners:{P05412}
	Pathogen[sopE O52623] interacts with 1 human partners:{P05412}
	Pathogen[sopE2 Q7CQD4] interacts with 1 human partners:{P05412}
	Pathogen[sopB O30916] interacts with 1 human partners:{P05412}
	Pathogen[sopA E1WGZ9] interacts with 1 human partners:{P05412}
	Pathogen[slrP Q8ZQQ2] interacts with 4 human partners:{P15336;Q70SY1;P05412;P16220}
	Pathogen[sipA E1WAC6] interacts with 1 human partners:{P05412}
	Pathogen[sseF O84951] interacts with 1 human partners:{P05412}
	Pathogen[spiC P0CZ04] interacts with 2 human partners:{P05412;P16220}
	Pathogen[pipB2 Q8ZMM8] interacts with 1 human partners:{P05412}
	Pathogen[sspH1 A4D0H6] interacts with 1 human partners:{P05412}
	Pathogen[sipC E1WAC8] interacts with 1 human partners:{P05412}
	Pathogen[sifA Q56061] interacts with 1 human partners:{P05412}
	Pathogen[sipC P0CL47] interacts with 1 human partners:{P05412}
	Pathogen[sseL Q8ZNG2] interacts with 1 human partners:{P05412}
	Pathogen[sipB Q56134] interacts with 1 human partners:{P05412}
	Pathogen[sopA Q8ZNR3] interacts with 1 human partners:{P05412}
	Pathogen[sseJ Q9FD10] interacts with 1 human partners:{P05412}
	Pathogen[sseI Q8ZQ79] interacts with 1 human partners:{P05412}
	Pathogen[sipA P0CL52] interacts with 1 human partners:{P05412}
[Cluster 481]GO:0004824+F	molecular_function	[name] lysine-tRNA ligase activity	[def] "Catalysis of the reaction
	Pathogen[slrP Q8ZQQ2] interacts with 1 human partners:{Q15046}
	Pathogen[sifA Q56061] interacts with 1 human partners:{Q15046}
[Cluster 482]GO:0033743+F	molecular_function	[name] peptide-methionine (R)-S-oxide reductase activity	[def] "Catalysis of the reaction
	Pathogen[slrP Q8ZQQ2] interacts with 1 human partners:{Q99757}
[Cluster 483]GO:0051637+F	molecular_function	[name] Gram-positive bacterial cell surface binding	[def] "Interacting selectively and non-covalently with any component on the surface of a Gram-positive bacterium." [GOC
	Pathogen[spvB P74846] interacts with 1 human partners:{Q9UGM3}
	Pathogen[sspH2 P0CE12] interacts with 1 human partners:{Q9UGM3}
	Pathogen[sopE O52623] interacts with 1 human partners:{Q9UGM3}
	Pathogen[sopA E1WGZ9] interacts with 1 human partners:{O60603}
	Pathogen[slrP Q8ZQQ2] interacts with 2 human partners:{Q9UGM3;O60603}
	Pathogen[sptP P74873] interacts with 1 human partners:{Q9UGM3}
	Pathogen[sopA Q8ZNR3] interacts with 1 human partners:{O60603}
	Pathogen[sseJ Q9FD10] interacts with 1 human partners:{Q9UGM3}
[Cluster 484]GO:0047086+F	molecular_function	[name] ketosteroid monooxygenase activity	[def] "Catalysis of the reaction
	Pathogen[sopE O52623] interacts with 1 human partners:{Q04828}
	Pathogen[slrP Q8ZQQ2] interacts with 3 human partners:{P42330;P52895;Q04828}
	Pathogen[sifA Q56061] interacts with 1 human partners:{Q04828}
[Cluster 485]GO:0005253+F	molecular_function	[name] anion channel activity	[def] "Catalysis of the energy-independent passage of anions across a lipid bilayer down a concentration gradient." [GOC
	Pathogen[sseG O84952] interacts with 1 human partners:{Q96SF2}
	Pathogen[sopA E1WGZ9] interacts with 1 human partners:{Q96SF2}
	Pathogen[slrP Q8ZQQ2] interacts with 1 human partners:{Q96SF2}
	Pathogen[sipA E1WAC6] interacts with 1 human partners:{Q96SF2}
	Pathogen[sseF O84951] interacts with 1 human partners:{Q96SF2}
	Pathogen[spiC P0CZ04] interacts with 1 human partners:{Q96SF2}
	Pathogen[sifA Q56061] interacts with 1 human partners:{Q96SF2}
	Pathogen[sopA Q8ZNR3] interacts with 1 human partners:{Q96SF2}
	Pathogen[sipA P0CL52] interacts with 1 human partners:{Q96SF2}
[Cluster 486]GO:0008331+F	molecular_function	[name] high voltage-gated calcium channel activity	[def] "Catalysis of the transmembrane transfer of a calcium ion by a high voltage-gated channel. A high voltage-gated channel is a channel whose open state is dependent on high voltage across the membrane in which it is embedded." [GOC
	Pathogen[sseG O84952] interacts with 1 human partners:{O00305}
	Pathogen[spvB P74846] interacts with 2 human partners:{Q08289;O00305}
	Pathogen[spvC P0A2M9] interacts with 1 human partners:{O00305}
	Pathogen[sopE O52623] interacts with 1 human partners:{O00305}
	Pathogen[sopE2 Q7CQD4] interacts with 1 human partners:{O00305}
	Pathogen[sopB O30916] interacts with 1 human partners:{O00305}
	Pathogen[sopA E1WGZ9] interacts with 1 human partners:{O00305}
	Pathogen[avrA E1WAB0] interacts with 1 human partners:{O00305}
	Pathogen[slrP Q8ZQQ2] interacts with 1 human partners:{O00305}
	Pathogen[sptP P74873] interacts with 1 human partners:{O00305}
	Pathogen[sipA E1WAC6] interacts with 1 human partners:{O00305}
	Pathogen[sseF O84951] interacts with 1 human partners:{O00305}
	Pathogen[spiC P0CZ04] interacts with 2 human partners:{Q08289;O00305}
	Pathogen[pipB2 Q8ZMM8] interacts with 1 human partners:{O00305}
	Pathogen[sspH1 A4D0H6] interacts with 1 human partners:{O00305}
	Pathogen[sipC E1WAC8] interacts with 1 human partners:{O00305}
	Pathogen[sifA Q56061] interacts with 1 human partners:{O00305}
	Pathogen[sipC P0CL47] interacts with 1 human partners:{O00305}
	Pathogen[sseL Q8ZNG2] interacts with 1 human partners:{O00305}
	Pathogen[sipB Q56134] interacts with 1 human partners:{O00305}
	Pathogen[sopA Q8ZNR3] interacts with 1 human partners:{O00305}
	Pathogen[sseJ Q9FD10] interacts with 1 human partners:{O00305}
	Pathogen[sseI Q8ZQ79] interacts with 1 human partners:{O00305}
	Pathogen[sipA P0CL52] interacts with 1 human partners:{O00305}
[Cluster 487]GO:0015278+F	molecular_function	[name] calcium-release channel activity	[def] "Catalysis of the transmembrane transfer of a calcium ion by a channel that opens when a specific ligand has been bound by the channel complex or one of its constituent parts." [GOC
	Pathogen[sseG O84952] interacts with 1 human partners:{Q14644}
	Pathogen[spvC P0A2M9] interacts with 1 human partners:{Q14644}
	Pathogen[sopE O52623] interacts with 1 human partners:{Q14644}
	Pathogen[sopB O30916] interacts with 1 human partners:{Q14644}
	Pathogen[sopA E1WGZ9] interacts with 1 human partners:{Q14644}
	Pathogen[avrA E1WAB0] interacts with 1 human partners:{Q14644}
	Pathogen[slrP Q8ZQQ2] interacts with 1 human partners:{Q14644}
	Pathogen[sipA E1WAC6] interacts with 1 human partners:{Q14644}
	Pathogen[sseF O84951] interacts with 1 human partners:{Q14644}
	Pathogen[pipB2 Q8ZMM8] interacts with 1 human partners:{Q14644}
	Pathogen[sspH1 A4D0H6] interacts with 1 human partners:{Q14644}
	Pathogen[sifA Q56061] interacts with 1 human partners:{Q14644}
	Pathogen[sseL Q8ZNG2] interacts with 1 human partners:{Q14644}
	Pathogen[sopA Q8ZNR3] interacts with 1 human partners:{Q14644}
	Pathogen[sseJ Q9FD10] interacts with 1 human partners:{Q14644}
	Pathogen[sseI Q8ZQ79] interacts with 1 human partners:{Q14644}
	Pathogen[sipA P0CL52] interacts with 1 human partners:{Q14644}
[Cluster 488]GO:0030369+F	molecular_function	[name] ICAM-3 receptor activity	[def] "Combining with ICAM-3, intercellular adhesion molecule 3, to initiate a change in cell activity. ICAM-3, or CD50, are constitutively expressed on monocytes, granulocytes and lymphocytes_ on physiological stimulation, they become transiently phosphorylated on serine residues." [GOC
	Pathogen[sseG O84952] interacts with 1 human partners:{Q9H2X3}
	Pathogen[spvB P74846] interacts with 1 human partners:{Q9H2X3}
	Pathogen[spvC P0A2M9] interacts with 1 human partners:{Q9H2X3}
	Pathogen[sspH2 P0CE12] interacts with 1 human partners:{Q9H2X3}
	Pathogen[sopE O52623] interacts with 1 human partners:{Q9H2X3}
	Pathogen[sopB O30916] interacts with 1 human partners:{Q9H2X3}
	Pathogen[sopA E1WGZ9] interacts with 1 human partners:{Q9H2X3}
	Pathogen[avrA E1WAB0] interacts with 1 human partners:{Q9H2X3}
	Pathogen[slrP Q8ZQQ2] interacts with 1 human partners:{Q9H2X3}
	Pathogen[sptP P74873] interacts with 1 human partners:{Q9H2X3}
	Pathogen[sipA E1WAC6] interacts with 1 human partners:{Q9H2X3}
	Pathogen[sseF O84951] interacts with 1 human partners:{Q9H2X3}
	Pathogen[spiC P0CZ04] interacts with 1 human partners:{Q9H2X3}
	Pathogen[pipB2 Q8ZMM8] interacts with 1 human partners:{Q9H2X3}
	Pathogen[sspH1 A4D0H6] interacts with 1 human partners:{Q9H2X3}
	Pathogen[sipC E1WAC8] interacts with 1 human partners:{Q9H2X3}
	Pathogen[sifA Q56061] interacts with 1 human partners:{Q9H2X3}
	Pathogen[sipC P0CL47] interacts with 1 human partners:{Q9H2X3}
	Pathogen[sipB Q56134] interacts with 1 human partners:{Q9H2X3}
	Pathogen[sopA Q8ZNR3] interacts with 1 human partners:{Q9H2X3}
	Pathogen[sseJ Q9FD10] interacts with 1 human partners:{Q9H2X3}
	Pathogen[sseI Q8ZQ79] interacts with 1 human partners:{Q9H2X3}
	Pathogen[sipA P0CL52] interacts with 1 human partners:{Q9H2X3}
[Cluster 489]GO:0004028+F	molecular_function	[name] 3-chloroallyl aldehyde dehydrogenase activity	[def] "Catalysis of the reaction
	Pathogen[sseG O84952] interacts with 2 human partners:{P49189;O94788}
	Pathogen[sopA E1WGZ9] interacts with 2 human partners:{P49189;O94788}
	Pathogen[slrP Q8ZQQ2] interacts with 3 human partners:{P30838;P49189;O94788}
	Pathogen[sipA E1WAC6] interacts with 2 human partners:{P49189;O94788}
	Pathogen[sseF O84951] interacts with 2 human partners:{P49189;O94788}
	Pathogen[spiC P0CZ04] interacts with 2 human partners:{P49189;O94788}
	Pathogen[sifA Q56061] interacts with 2 human partners:{P49189;O94788}
	Pathogen[sopA Q8ZNR3] interacts with 2 human partners:{P49189;O94788}
	Pathogen[sipA P0CL52] interacts with 2 human partners:{P49189;O94788}
[Cluster 490]GO:0005153+F	molecular_function	[name] interleukin-8 receptor binding	[def] "Interacting selectively and non-covalently with the interleukin-8 receptor." [GOC
	Pathogen[sseG O84952] interacts with 1 human partners:{P10145}
	Pathogen[spvB P74846] interacts with 1 human partners:{P10145}
	Pathogen[spvC P0A2M9] interacts with 1 human partners:{P10145}
	Pathogen[sopE O52623] interacts with 1 human partners:{P10145}
	Pathogen[sopB O30916] interacts with 1 human partners:{P10145}
	Pathogen[sopA E1WGZ9] interacts with 1 human partners:{P10145}
	Pathogen[avrA E1WAB0] interacts with 1 human partners:{P10145}
	Pathogen[slrP Q8ZQQ2] interacts with 2 human partners:{P54577;P10145}
	Pathogen[sptP P74873] interacts with 1 human partners:{P10145}
	Pathogen[sipA E1WAC6] interacts with 1 human partners:{P10145}
	Pathogen[sseF O84951] interacts with 1 human partners:{P10145}
	Pathogen[spiC P0CZ04] interacts with 1 human partners:{P10145}
	Pathogen[sspH1 A4D0H6] interacts with 1 human partners:{P10145}
	Pathogen[sipC E1WAC8] interacts with 1 human partners:{P10145}
	Pathogen[sifA Q56061] interacts with 1 human partners:{P10145}
	Pathogen[sipC P0CL47] interacts with 1 human partners:{P10145}
	Pathogen[sopA Q8ZNR3] interacts with 1 human partners:{P10145}
	Pathogen[sseJ Q9FD10] interacts with 1 human partners:{P10145}
	Pathogen[sipA P0CL52] interacts with 1 human partners:{P10145}
[Cluster 491]GO:0070553+F	molecular_function	[name] nicotinic acid receptor activity	[def] "Combining with nicotinic acid to initiate a change in cell activity." [CHEBI
	Pathogen[spiC P0CZ04] interacts with 1 human partners:{Q8TDS4}
[Cluster 492]GO:0008475+F	molecular_function	[name] procollagen-lysine 5-dioxygenase activity	[def] "Catalysis of the reaction
	Pathogen[slrP Q8ZQQ2] interacts with 1 human partners:{O00469}
[Cluster 493]GO:0032052+F	molecular_function	[name] bile acid binding	[def] "Interacting selectively and non-covalently with bile acids, any of a group of steroid carboxylic acids occurring in bile." [GOC
	Pathogen[sseG O84952] interacts with 1 human partners:{P06737}
	Pathogen[sopE O52623] interacts with 1 human partners:{Q04828}
	Pathogen[sopA E1WGZ9] interacts with 1 human partners:{P06737}
	Pathogen[slrP Q8ZQQ2] interacts with 4 human partners:{P07148;P52895;P06737;Q04828}
	Pathogen[sipA E1WAC6] interacts with 1 human partners:{P06737}
	Pathogen[sseF O84951] interacts with 1 human partners:{P06737}
	Pathogen[spiC P0CZ04] interacts with 1 human partners:{P06737}
	Pathogen[sifA Q56061] interacts with 2 human partners:{P06737;Q04828}
	Pathogen[sopA Q8ZNR3] interacts with 1 human partners:{P06737}
	Pathogen[sipA P0CL52] interacts with 1 human partners:{P06737}
[Cluster 494]GO:0005344+F	molecular_function	[name] oxygen transporter activity	[def] "Enables the directed movement of oxygen into, out of or within a cell, or between cells." [GOC
	Pathogen[sseG O84952] interacts with 1 human partners:{Q8WWN9}
	Pathogen[spvB P74846] interacts with 3 human partners:{P68871;P69905;Q8WWN9}
	Pathogen[spvC P0A2M9] interacts with 1 human partners:{Q8WWN9}
	Pathogen[sopE O52623] interacts with 1 human partners:{Q8WWN9}
	Pathogen[sopA E1WGZ9] interacts with 1 human partners:{Q8WWN9}
	Pathogen[avrA E1WAB0] interacts with 1 human partners:{Q8WWN9}
	Pathogen[slrP Q8ZQQ2] interacts with 7 human partners:{P69892;P02100;P68871;P69905;P02042;P69891;Q8WWN9}
	Pathogen[sptP P74873] interacts with 1 human partners:{Q8WWN9}
	Pathogen[sipA E1WAC6] interacts with 1 human partners:{Q8WWN9}
	Pathogen[sseF O84951] interacts with 1 human partners:{Q8WWN9}
	Pathogen[spiC P0CZ04] interacts with 7 human partners:{P69892;P02100;P68871;P69905;P02042;P69891;Q8WWN9}
	Pathogen[sspH1 A4D0H6] interacts with 1 human partners:{Q8WWN9}
	Pathogen[sipC E1WAC8] interacts with 1 human partners:{Q8WWN9}
	Pathogen[sifA Q56061] interacts with 7 human partners:{P69892;P02100;P68871;P69905;P02042;P69891;Q8WWN9}
	Pathogen[sipC P0CL47] interacts with 1 human partners:{Q8WWN9}
	Pathogen[sseL Q8ZNG2] interacts with 1 human partners:{Q8WWN9}
	Pathogen[sopA Q8ZNR3] interacts with 1 human partners:{Q8WWN9}
	Pathogen[sseJ Q9FD10] interacts with 1 human partners:{Q8WWN9}
	Pathogen[sseI Q8ZQ79] interacts with 1 human partners:{Q8WWN9}
	Pathogen[sipA P0CL52] interacts with 1 human partners:{Q8WWN9}
[Cluster 495]GO:0017128+F	molecular_function	[name] phospholipid scramblase activity	[def] "Catalysis of the movement of phospholipids from one membrane bilayer leaflet to the other, by an ATP-independent mechanism." [PMID
	Pathogen[slrP Q8ZQQ2] interacts with 1 human partners:{O15162}
	Pathogen[spiC P0CZ04] interacts with 1 human partners:{O15162}
[Cluster 496]GO:0033925+F	molecular_function	[name] mannosyl-glycoprotein endo-beta-N-acetylglucosaminidase activity	[def] "Catalysis of the endohydrolysis of the N,N'-diacetylchitobiosyl unit in high-mannose glycopeptides and glycoproteins containing the -[Man(GlcNAc)2]Asn-structure. One N-acetyl-D-glucosamine residue remains attached to the protein_ the rest of the oligosaccharide is released intact." [EC
	Pathogen[slrP Q8ZQQ2] interacts with 1 human partners:{Q8NFI3}
	Pathogen[sifA Q56061] interacts with 1 human partners:{Q8NFI3}
[Cluster 497]GO:0004035+F	molecular_function	[name] alkaline phosphatase activity	[def] "Catalysis of the reaction
	Pathogen[spvB P74846] interacts with 1 human partners:{Q8IUL8}
	Pathogen[slrP Q8ZQQ2] interacts with 1 human partners:{Q8IUL8}
	Pathogen[spiC P0CZ04] interacts with 1 human partners:{Q8IUL8}
	Pathogen[sifA Q56061] interacts with 1 human partners:{Q8IUL8}
[truncated: 625,058 more chars]
