# Supplementary material for: AdaBoost Based Multi-Instance Transfer Learning for Predicting Proteome-Wide Interactions between Salmonella and Human Proteins
Source: PLoS One. 2014 Oct 17;9(10):e110488. doi: 10.1371/journal.pone.0110488 (PMC4212833; doi:10.1371/journal.pone.0110488)
Supplement: File S8 — XML file contains the clusters of interacting human partners that are localized in specific cellular compartments. NOT all the 25 Salmonella proteins are involved in the predicted PPI sub-networks. (XML) [file pone.0110488.s008.xml]

[Cluster 1]GO:0032040+C	cellular_component	[name] small-subunit processome	[def] "A large ribonucleoprotein complex that is an early preribosomal complex. In S. cerevisiae, it has a size of 80S and consists of the 35S pre-rRNA, early-associating ribosomal proteins most of which are part of the small ribosomal subunit, the U3 snoRNA and associated proteins." [PMID
	Pathogen[sseG O84952] interacts with 3 human partners:{Q12788;Q8NI36;P62081}
	Pathogen[spvB P74846] interacts with 2 human partners:{Q12788;P62081}
	Pathogen[spvC P0A2M9] interacts with 2 human partners:{Q12788;P62081}
	Pathogen[sopE O52623] interacts with 1 human partners:{Q12788}
	Pathogen[sopB O30916] interacts with 2 human partners:{Q12788;P62081}
	Pathogen[sopA E1WGZ9] interacts with 3 human partners:{Q12788;Q8NI36;P62081}
	Pathogen[avrA E1WAB0] interacts with 1 human partners:{P62081}
	Pathogen[slrP Q8ZQQ2] interacts with 3 human partners:{Q12788;Q8NI36;P62081}
	Pathogen[sptP P74873] interacts with 1 human partners:{P62081}
	Pathogen[sipA E1WAC6] interacts with 3 human partners:{Q12788;Q8NI36;P62081}
	Pathogen[sseF O84951] interacts with 3 human partners:{Q12788;Q8NI36;P62081}
	Pathogen[spiC P0CZ04] interacts with 3 human partners:{Q12788;Q8NI36;P62081}
	Pathogen[pipB2 Q8ZMM8] interacts with 2 human partners:{Q12788;P62081}
	Pathogen[sspH1 A4D0H6] interacts with 1 human partners:{P62081}
	Pathogen[sipC E1WAC8] interacts with 1 human partners:{P62081}
	Pathogen[sifA Q56061] interacts with 3 human partners:{Q12788;Q8NI36;P62081}
	Pathogen[sipC P0CL47] interacts with 1 human partners:{P62081}
	Pathogen[sseL Q8ZNG2] interacts with 1 human partners:{P62081}
	Pathogen[sipB Q56134] interacts with 1 human partners:{Q12788}
	Pathogen[sopA Q8ZNR3] interacts with 3 human partners:{Q12788;Q8NI36;P62081}
	Pathogen[sseJ Q9FD10] interacts with 1 human partners:{P62081}
	Pathogen[sseI Q8ZQ79] interacts with 1 human partners:{P62081}
	Pathogen[sipA P0CL52] interacts with 3 human partners:{Q12788;Q8NI36;P62081}
[Cluster 2]GO:0005721+C	cellular_component	[name] centromeric heterochromatin	[def] "A region of heterochromatin located near the centromere of a chromosome." [PMID
	Pathogen[sseG O84952] interacts with 1 human partners:{Q9NQS7}
	Pathogen[spvB P74846] interacts with 1 human partners:{Q9NQS7}
	Pathogen[spvC P0A2M9] interacts with 1 human partners:{Q9NQS7}
	Pathogen[sspH2 P0CE12] interacts with 1 human partners:{Q9NQS7}
	Pathogen[sopB O30916] interacts with 1 human partners:{Q9NQS7}
	Pathogen[sopA E1WGZ9] interacts with 2 human partners:{Q9NQS7;Q9UFC0}
	Pathogen[avrA E1WAB0] interacts with 1 human partners:{Q9NQS7}
	Pathogen[slrP Q8ZQQ2] interacts with 2 human partners:{Q03188;Q9NQS7}
	Pathogen[sptP P74873] interacts with 1 human partners:{Q9NQS7}
	Pathogen[sipA E1WAC6] interacts with 1 human partners:{Q9NQS7}
	Pathogen[sseF O84951] interacts with 1 human partners:{Q9NQS7}
	Pathogen[spiC P0CZ04] interacts with 2 human partners:{Q9NQS7;Q9UFC0}
	Pathogen[sspH1 A4D0H6] interacts with 1 human partners:{Q9NQS7}
	Pathogen[sifA Q56061] interacts with 1 human partners:{Q9NQS7}
	Pathogen[sseL Q8ZNG2] interacts with 1 human partners:{Q9NQS7}
	Pathogen[sipB Q56134] interacts with 1 human partners:{Q9NQS7}
	Pathogen[sopA Q8ZNR3] interacts with 2 human partners:{Q9NQS7;Q9UFC0}
	Pathogen[sipA P0CL52] interacts with 1 human partners:{Q9NQS7}
[Cluster 3]GO:0005655+C	cellular_component	[name] nucleolar ribonuclease P complex	[def] "A ribonuclease P complex located in the nucleolus of a eukaryotic cell, where it catalyzes the 5' endonucleolytic cleavage of precursor tRNAs to yield mature tRNAs. Eukaryotic nucleolar ribonuclease P complexes generally contain a single RNA molecule that is necessary but not sufficient for catalysis, and several protein molecules." [GOC
	Pathogen[spiC P0CZ04] interacts with 1 human partners:{O75818}
	Pathogen[sifA Q56061] interacts with 1 human partners:{O75818}
[Cluster 4]GO:0044448+C	cellular_component	[name] cell cortex part	[def] "Any constituent part of the cell cortex, the region of a cell that lies just beneath the plasma membrane and often, but not always, contains a network of actin filaments and associated proteins." [GOC
	Pathogen[sseG O84952] interacts with 1 human partners:{P35557}
	Pathogen[spvC P0A2M9] interacts with 1 human partners:{P35557}
	Pathogen[sspH2 P0CE12] interacts with 1 human partners:{P35557}
	Pathogen[sopB O30916] interacts with 1 human partners:{P35557}
	Pathogen[sopA E1WGZ9] interacts with 1 human partners:{P35557}
	Pathogen[slrP Q8ZQQ2] interacts with 1 human partners:{P35557}
	Pathogen[sptP P74873] interacts with 1 human partners:{P35557}
	Pathogen[sipA E1WAC6] interacts with 1 human partners:{P35557}
	Pathogen[sseF O84951] interacts with 1 human partners:{P35557}
	Pathogen[spiC P0CZ04] interacts with 1 human partners:{P35557}
	Pathogen[sspH1 A4D0H6] interacts with 1 human partners:{P35557}
	Pathogen[sopA Q8ZNR3] interacts with 1 human partners:{P35557}
	Pathogen[sipA P0CL52] interacts with 1 human partners:{P35557}
[Cluster 5]GO:0097183+C	cellular_component	[name] protein C inhibitor-coagulation factor XI complex	[def] "A heterodimeric protein complex that contains protein C inhibitor (SERPINA5) and coagulation factor XI (F11)_ formation of the complex inhibits the serine protease activity of coagulation factor XI." [GOC
	Pathogen[slrP Q8ZQQ2] interacts with 1 human partners:{P05154}
	Pathogen[spiC P0CZ04] interacts with 1 human partners:{P05154}
[Cluster 6]GO:0042585+C	cellular_component	[name] germinal vesicle	[def] "The enlarged, fluid filled nucleus of a primary oocyte, the development of which is suspended in prophase I of the first meiotic division between embryohood and sexual maturity." [GOC
	Pathogen[sseG O84952] interacts with 1 human partners:{P29966}
	Pathogen[sopA E1WGZ9] interacts with 1 human partners:{P29966}
	Pathogen[avrA E1WAB0] interacts with 1 human partners:{P29966}
	Pathogen[slrP Q8ZQQ2] interacts with 1 human partners:{P29966}
	Pathogen[sipA E1WAC6] interacts with 1 human partners:{P29966}
	Pathogen[sseF O84951] interacts with 1 human partners:{P29966}
	Pathogen[spiC P0CZ04] interacts with 1 human partners:{P29966}
	Pathogen[sifA Q56061] interacts with 1 human partners:{P29966}
	Pathogen[sopA Q8ZNR3] interacts with 1 human partners:{P29966}
	Pathogen[sipA P0CL52] interacts with 1 human partners:{P29966}
[Cluster 7]GO:0070461+C	cellular_component	[name] SAGA-type complex	[def] "A histone acetyltransferase complex that acetylates nucleosomal H3 and H2B and is required for the expression of a subset of Pol II-transcribed genes. The budding yeast complex includes the acetyltransferase Gcn5p, several proteins of the Spt and Ada families, and several TBP-associate proteins (TAFs)_ analogous complexes in other species have analogous compositions, and usually contain homologs of the yeast proteins." [GOC
	Pathogen[sopA E1WGZ9] interacts with 1 human partners:{P51610}
	Pathogen[sifA Q56061] interacts with 1 human partners:{P51610}
	Pathogen[sopA Q8ZNR3] interacts with 1 human partners:{P51610}
	Pathogen[sseJ Q9FD10] interacts with 1 human partners:{P51610}
	Pathogen[sseI Q8ZQ79] interacts with 1 human partners:{P51610}
[Cluster 8]GO:0034752+C	cellular_component	[name] cytosolic aryl hydrocarbon receptor complex	[def] "An aryl hydrocarbon receptor complex found in the cytosol, in which the ligand-binding subunit AhR is not bound to ligand_ consists of AhR, two molecules of HSP90, the protein kinase c-Src, and the immunophilin XAP2/AIP." [PMID
	Pathogen[sseG O84952] interacts with 1 human partners:{P35869}
	Pathogen[spvB P74846] interacts with 1 human partners:{P35869}
	Pathogen[spvC P0A2M9] interacts with 1 human partners:{P35869}
	Pathogen[sspH2 P0CE12] interacts with 1 human partners:{P35869}
	Pathogen[sopE O52623] interacts with 1 human partners:{P35869}
	Pathogen[sopB O30916] interacts with 1 human partners:{P35869}
	Pathogen[sopA E1WGZ9] interacts with 1 human partners:{P35869}
	Pathogen[avrA E1WAB0] interacts with 1 human partners:{P35869}
	Pathogen[slrP Q8ZQQ2] interacts with 1 human partners:{P35869}
	Pathogen[sipA E1WAC6] interacts with 1 human partners:{P35869}
	Pathogen[sseF O84951] interacts with 1 human partners:{P35869}
	Pathogen[spiC P0CZ04] interacts with 1 human partners:{P35869}
	Pathogen[pipB2 Q8ZMM8] interacts with 1 human partners:{P35869}
	Pathogen[sspH1 A4D0H6] interacts with 1 human partners:{P35869}
	Pathogen[sipC E1WAC8] interacts with 1 human partners:{P35869}
	Pathogen[sifA Q56061] interacts with 1 human partners:{P35869}
	Pathogen[sipC P0CL47] interacts with 1 human partners:{P35869}
	Pathogen[sseL Q8ZNG2] interacts with 1 human partners:{P35869}
	Pathogen[sopA Q8ZNR3] interacts with 1 human partners:{P35869}
	Pathogen[sseJ Q9FD10] interacts with 1 human partners:{P35869}
	Pathogen[sseI Q8ZQ79] interacts with 1 human partners:{P35869}
	Pathogen[sipA P0CL52] interacts with 1 human partners:{P35869}
[Cluster 9]GO:0033010+C	cellular_component	[name] paranodal junction	[def] "A highly specialized cell-cell junction found in vertebrates, which forms between a neuron and a glial cell, and has structural similarity to Drosophila septate junctions. It flanks the node of Ranvier in myelinated nerve and electrically isolates the myelinated from unmyelinated nerve segments and physically separates the voltage-gated sodium channels at the node from the cluster of potassium channels underneath the myelin sheath." [PMID
	Pathogen[slrP Q8ZQQ2] interacts with 1 human partners:{O94856}
[Cluster 10]GO:0001527+C	cellular_component	[name] microfibril	[def] "Extracellular matrix components occurring independently or along with elastin. Thought to have force-bearing functions in tendon. In addition to fibrillins, microfibrils may contain other associated proteins." [http
	Pathogen[sseG O84952] interacts with 1 human partners:{P35555}
	Pathogen[spvB P74846] interacts with 2 human partners:{P35555;P35556}
	Pathogen[spvC P0A2M9] interacts with 1 human partners:{P35555}
	Pathogen[sspH2 P0CE12] interacts with 2 human partners:{P35555;P35556}
	Pathogen[sopE O52623] interacts with 2 human partners:{P35555;P35556}
	Pathogen[sopB O30916] interacts with 1 human partners:{P35555}
	Pathogen[sopA E1WGZ9] interacts with 1 human partners:{P35555}
	Pathogen[avrA E1WAB0] interacts with 1 human partners:{P35555}
	Pathogen[slrP Q8ZQQ2] interacts with 2 human partners:{P35555;P35556}
	Pathogen[sptP P74873] interacts with 1 human partners:{P35555}
	Pathogen[sipA E1WAC6] interacts with 1 human partners:{P35555}
	Pathogen[sseF O84951] interacts with 1 human partners:{P35555}
	Pathogen[spiC P0CZ04] interacts with 2 human partners:{P35555;P35556}
	Pathogen[sspH1 A4D0H6] interacts with 1 human partners:{P35555}
	Pathogen[sipC E1WAC8] interacts with 1 human partners:{P35555}
	Pathogen[sifA Q56061] interacts with 2 human partners:{P35555;P35556}
	Pathogen[sipC P0CL47] interacts with 1 human partners:{P35555}
	Pathogen[sseL Q8ZNG2] interacts with 1 human partners:{P35555}
	Pathogen[sipB Q56134] interacts with 1 human partners:{P35556}
	Pathogen[sopA Q8ZNR3] interacts with 1 human partners:{P35555}
	Pathogen[sseJ Q9FD10] interacts with 2 human partners:{P35555;P35556}
	Pathogen[sseI Q8ZQ79] interacts with 1 human partners:{P35555}
	Pathogen[sipA P0CL52] interacts with 1 human partners:{P35555}
[Cluster 11]GO:0005786+C	cellular_component	[name] signal recognition particle, endoplasmic reticulum targeting	[def] "A ribonucleoprotein particle of 325 kDa composed of a 7S (300 nucleotide) RNA molecule and a complex of six different polypeptides. This binds both to the N-terminal signal peptide for proteins destined for the endoplasmic reticulum as they emerge from the large ribosomal subunit and also to the ribosome. This binding arrests further translation thereby preventing the proteins from being released into the cytosol. The SRP-ribosome complex then diffuses to the endoplasmic reticulum where it is bound to the signal recognition particle receptor, which allows resumption of protein synthesis and facilitates the passage of the growing polypeptide chain through the translocon. Through a process involving GTP hydrolysis, the SRP-SRP receptor complex dissociates and SRP returns to the cytosol. Of the six polypeptides of SRP the 54 kDa subunit (SRP54) is the central player. It contains an N-terminal GTPase domain and a C-terminal domain that binds directly to the signal peptide and the SRP RNA. Examples of this component are found in Mus musculus, Saccharomyces cerevisiae and Arabidopsis thaliana." [GOC
	Pathogen[sseG O84952] interacts with 4 human partners:{Q9UHB9;P49458;O76094;P09132}
	Pathogen[spvC P0A2M9] interacts with 2 human partners:{P49458;O76094}
	Pathogen[sspH2 P0CE12] interacts with 1 human partners:{O76094}
	Pathogen[sopB O30916] interacts with 1 human partners:{P49458}
	Pathogen[sopA E1WGZ9] interacts with 4 human partners:{Q9UHB9;P49458;O76094;P09132}
	Pathogen[slrP Q8ZQQ2] interacts with 6 human partners:{Q9UHB9;P37108;P49458;O76094;P09132;P61011}
	Pathogen[sipA E1WAC6] interacts with 4 human partners:{Q9UHB9;P49458;O76094;P09132}
	Pathogen[sseF O84951] interacts with 4 human partners:{Q9UHB9;P49458;O76094;P09132}
	Pathogen[spiC P0CZ04] interacts with 2 human partners:{Q9UHB9;P49458}
	Pathogen[sspH1 A4D0H6] interacts with 2 human partners:{P49458;O76094}
	Pathogen[sifA Q56061] interacts with 3 human partners:{P49458;O76094;P09132}
	Pathogen[sopA Q8ZNR3] interacts with 4 human partners:{Q9UHB9;P49458;O76094;P09132}
	Pathogen[sipA P0CL52] interacts with 4 human partners:{Q9UHB9;P49458;O76094;P09132}
[Cluster 12]GO:0030289+C	cellular_component	[name] protein phosphatase 4 complex	[def] "The complex formed by the catalytic subunit of protein phosphatase 4 plus a regulatory subunit." [PMID
	Pathogen[slrP Q8ZQQ2] interacts with 1 human partners:{Q9NY27}
	Pathogen[spiC P0CZ04] interacts with 1 human partners:{Q8TF05}
[Cluster 13]GO:0032301+C	cellular_component	[name] MutSalpha complex	[def] "A heterodimer involved in the recognition and repair of base-base and small insertion/deletion mismatches. In human the complex consists of two subunits, MSH2 and MSH6." [PMID
	Pathogen[spiC P0CZ04] interacts with 2 human partners:{P43246;P52701}
[Cluster 14]GO:0042627+C	cellular_component	[name] chylomicron	[def] "A large lipoprotein particle (diameter 75-1200 nm) composed of a central core of triglycerides and cholesterol surrounded by a protein-phospholipid coating. The proteins include one molecule of apolipoprotein B-48 and may include a variety of apolipoproteins, including APOAs, APOCs and APOE. Chylomicrons are found in blood or lymph and carry lipids from the intestines into other body tissues." [GOC
	Pathogen[slrP Q8ZQQ2] interacts with 1 human partners:{P02649}
[Cluster 15]GO:0005784+C	cellular_component	[name] Sec61 translocon complex	[def] "A translocon complex that contains a core heterotrimer of conserved alpha, beta and gamma subunits, and may contain additional proteins (translocon-associated proteins or TRAPs)_ in budding yeast the core proteins are Sec61p, Sbh1p, and Sss1p. The Sec61 translocon complex functions in cotranslational and posttranslational translocation events." [GOC
	Pathogen[sseG O84952] interacts with 1 human partners:{Q15041}
	Pathogen[spvC P0A2M9] interacts with 1 human partners:{Q15041}
	Pathogen[sopA E1WGZ9] interacts with 1 human partners:{Q15041}
	Pathogen[slrP Q8ZQQ2] interacts with 1 human partners:{Q15041}
	Pathogen[sipA E1WAC6] interacts with 1 human partners:{Q15041}
	Pathogen[sseF O84951] interacts with 1 human partners:{Q15041}
	Pathogen[sopA Q8ZNR3] interacts with 1 human partners:{Q15041}
	Pathogen[sipA P0CL52] interacts with 1 human partners:{Q15041}
[Cluster 16]GO:0033093+C	cellular_component	[name] Weibel-Palade body	[def] "A large, elongated, rod-shaped secretory granule characteristic of vascular endothelial cells that contain a number of structurally and functionally distinct proteins, of which the best characterized are von Willebrand factor (VWF) and P-selectin. Weibel-Palade bodies are formed from the trans-Golgi network in a process that depends on VWF, which is densely packed in a highly organized manner, and on coat proteins that remain associated with the granules. Upon cell stimulation, regulated exocytosis releases the contained proteins to the cell surface, where they act in the recruitment of platelets and leukocytes and in inflammatory and vasoactive responses." [PMID
	Pathogen[sseG O84952] interacts with 1 human partners:{P04275}
	Pathogen[spvB P74846] interacts with 1 human partners:{P04275}
	Pathogen[spvC P0A2M9] interacts with 1 human partners:{P04275}
	Pathogen[sopA E1WGZ9] interacts with 1 human partners:{P04275}
	Pathogen[sipA E1WAC6] interacts with 1 human partners:{P04275}
	Pathogen[sseF O84951] interacts with 1 human partners:{P04275}
	Pathogen[spiC P0CZ04] interacts with 1 human partners:{P04275}
	Pathogen[sipC E1WAC8] interacts with 1 human partners:{P04275}
	Pathogen[sifA Q56061] interacts with 1 human partners:{P04275}
	Pathogen[sipC P0CL47] interacts with 1 human partners:{P04275}
	Pathogen[sopA Q8ZNR3] interacts with 1 human partners:{P04275}
	Pathogen[sipA P0CL52] interacts with 1 human partners:{P04275}
[Cluster 17]GO:0044609+C	
	Pathogen[slrP Q8ZQQ2] interacts with 1 human partners:{Q8N163}
[Cluster 18]GO:0005689+C	cellular_component	[name] U12-type spliceosomal complex	[def] "Any spliceosomal complex that forms during the splicing of a messenger RNA primary transcript to excise an intron_ the series of U12-type spliceosomal complexes is involved in the splicing of the majority of introns that contain atypical AT-AC terminal dinucleotides, as well as other non-canonical introns. The entire splice site signal, not just the terminal dinucleotides, is involved in determining which spliceosome utilizes the site." [GOC
	Pathogen[sseG O84952] interacts with 2 human partners:{P14678;P62314}
	Pathogen[spvB P74846] interacts with 1 human partners:{P62316}
	Pathogen[spvC P0A2M9] interacts with 2 human partners:{P14678;P62314}
	Pathogen[sspH2 P0CE12] interacts with 1 human partners:{P14678}
	Pathogen[sopB O30916] interacts with 2 human partners:{P14678;P62314}
	Pathogen[sopA E1WGZ9] interacts with 2 human partners:{P14678;P62314}
	Pathogen[avrA E1WAB0] interacts with 1 human partners:{P14678}
	Pathogen[slrP Q8ZQQ2] interacts with 4 human partners:{P62316;P14678;P62318;P62314}
	Pathogen[sipA E1WAC6] interacts with 2 human partners:{P14678;P62314}
	Pathogen[sseF O84951] interacts with 2 human partners:{P14678;P62314}
	Pathogen[spiC P0CZ04] interacts with 4 human partners:{P62304;P62316;P14678;P62306}
	Pathogen[pipB2 Q8ZMM8] interacts with 1 human partners:{P14678}
	Pathogen[sspH1 A4D0H6] interacts with 2 human partners:{P14678;P62314}
	Pathogen[sifA Q56061] interacts with 1 human partners:{P14678}
	Pathogen[sopA Q8ZNR3] interacts with 2 human partners:{P14678;P62314}
	Pathogen[sseJ Q9FD10] interacts with 1 human partners:{P14678}
	Pathogen[sipA P0CL52] interacts with 2 human partners:{P14678;P62314}
[Cluster 19]GO:0005956+C	cellular_component	[name] protein kinase CK2 complex	[def] "A protein complex that possesses protein serine/threonine kinase activity, and contains two catalytic alpha subunits and two regulatory beta subunits. Protein kinase CK2 complexes are found in nearly every subcellular compartment, and can phosphorylate many protein substrates in addition to casein." [GOC
	Pathogen[sseG O84952] interacts with 1 human partners:{P67870}
	Pathogen[spvB P74846] interacts with 1 human partners:{P67870}
	Pathogen[sspH2 P0CE12] interacts with 1 human partners:{P67870}
	Pathogen[sopA E1WGZ9] interacts with 1 human partners:{P67870}
	Pathogen[avrA E1WAB0] interacts with 1 human partners:{P67870}
	Pathogen[slrP Q8ZQQ2] interacts with 1 human partners:{P67870}
	Pathogen[sipA E1WAC6] interacts with 1 human partners:{P67870}
	Pathogen[sseF O84951] interacts with 1 human partners:{P67870}
	Pathogen[spiC P0CZ04] interacts with 1 human partners:{P67870}
	Pathogen[sifA Q56061] interacts with 1 human partners:{P67870}
	Pathogen[sseL Q8ZNG2] interacts with 1 human partners:{P67870}
	Pathogen[sopA Q8ZNR3] interacts with 1 human partners:{P67870}
	Pathogen[sseJ Q9FD10] interacts with 1 human partners:{P67870}
	Pathogen[sipA P0CL52] interacts with 1 human partners:{P67870}
[Cluster 20]GO:0009346+C	cellular_component	[name] citrate lyase complex	[def] "Citrate lyase is a multienzyme complex with three constituents
	Pathogen[sseG O84952] interacts with 1 human partners:{P53396}
	Pathogen[spvB P74846] interacts with 1 human partners:{P53396}
	Pathogen[spvC P0A2M9] interacts with 1 human partners:{P53396}
	Pathogen[sopE O52623] interacts with 1 human partners:{P53396}
	Pathogen[sopB O30916] interacts with 1 human partners:{P53396}
	Pathogen[sopA E1WGZ9] interacts with 1 human partners:{P53396}
	Pathogen[avrA E1WAB0] interacts with 1 human partners:{P53396}
	Pathogen[slrP Q8ZQQ2] interacts with 1 human partners:{P53396}
	Pathogen[sipA E1WAC6] interacts with 1 human partners:{P53396}
	Pathogen[sseF O84951] interacts with 1 human partners:{P53396}
	Pathogen[spiC P0CZ04] interacts with 1 human partners:{P53396}
	Pathogen[pipB2 Q8ZMM8] interacts with 1 human partners:{P53396}
	Pathogen[sspH1 A4D0H6] interacts with 1 human partners:{P53396}
	Pathogen[sipC E1WAC8] interacts with 1 human partners:{P53396}
	Pathogen[sifA Q56061] interacts with 1 human partners:{P53396}
	Pathogen[sipC P0CL47] interacts with 1 human partners:{P53396}
	Pathogen[sseL Q8ZNG2] interacts with 1 human partners:{P53396}
	Pathogen[sipB Q56134] interacts with 1 human partners:{P53396}
	Pathogen[sopA Q8ZNR3] interacts with 1 human partners:{P53396}
	Pathogen[sseJ Q9FD10] interacts with 1 human partners:{P53396}
	Pathogen[sseI Q8ZQ79] interacts with 1 human partners:{P53396}
	Pathogen[sipA P0CL52] interacts with 1 human partners:{P53396}
[Cluster 21]GO:0071204+C	cellular_component	[name] histone pre-mRNA 3'end processing complex	[def] "A ribonucleoprotein that binds to specific sites in, and is required for cleavage of, the 3'-end of histone pre-mRNAs. The complex contains the U7 snRNP and additional proteins, including the stem-loop binding protein (SLBP) and the exonuclease 3'hExo/Eri-1." [GOC
	Pathogen[sseG O84952] interacts with 2 human partners:{Q14493;P14678}
	Pathogen[spvC P0A2M9] interacts with 1 human partners:{P14678}
	Pathogen[sspH2 P0CE12] interacts with 2 human partners:{Q14493;P14678}
	Pathogen[sopB O30916] interacts with 1 human partners:{P14678}
	Pathogen[sopA E1WGZ9] interacts with 2 human partners:{Q14493;P14678}
	Pathogen[avrA E1WAB0] interacts with 1 human partners:{P14678}
	Pathogen[slrP Q8ZQQ2] interacts with 2 human partners:{Q14493;P14678}
	Pathogen[sipA E1WAC6] interacts with 2 human partners:{Q14493;P14678}
	Pathogen[sseF O84951] interacts with 2 human partners:{Q14493;P14678}
	Pathogen[spiC P0CZ04] interacts with 2 human partners:{Q14493;P14678}
	Pathogen[pipB2 Q8ZMM8] interacts with 1 human partners:{P14678}
	Pathogen[sspH1 A4D0H6] interacts with 1 human partners:{P14678}
	Pathogen[sifA Q56061] interacts with 1 human partners:{P14678}
	Pathogen[sopA Q8ZNR3] interacts with 2 human partners:{Q14493;P14678}
	Pathogen[sseJ Q9FD10] interacts with 1 human partners:{P14678}
	Pathogen[sipA P0CL52] interacts with 2 human partners:{Q14493;P14678}
[Cluster 22]GO:0045160+C	cellular_component	[name] myosin I complex	[def] "A myosin complex containing a class I myosin heavy chain and associated light chains_ myosin I heavy chains are single-headed, possess tails of various lengths, and do not self-associate into bipolar filaments_ myosin I complexes are involved in diverse processes related to membrane traffic and cell movement." [GOC
	Pathogen[sseG O84952] interacts with 1 human partners:{O00159}
	Pathogen[spvB P74846] interacts with 1 human partners:{O00159}
	Pathogen[spvC P0A2M9] interacts with 1 human partners:{O00159}
	Pathogen[sopE O52623] interacts with 1 human partners:{O00159}
	Pathogen[sopE2 Q7CQD4] interacts with 1 human partners:{O00159}
	Pathogen[sopB O30916] interacts with 1 human partners:{O00159}
	Pathogen[sopA E1WGZ9] interacts with 1 human partners:{O00159}
	Pathogen[avrA E1WAB0] interacts with 1 human partners:{O00159}
	Pathogen[slrP Q8ZQQ2] interacts with 1 human partners:{O00159}
	Pathogen[sptP P74873] interacts with 1 human partners:{O00159}
	Pathogen[sipA E1WAC6] interacts with 1 human partners:{O00159}
	Pathogen[sseF O84951] interacts with 1 human partners:{O00159}
	Pathogen[spiC P0CZ04] interacts with 1 human partners:{O00159}
	Pathogen[pipB2 Q8ZMM8] interacts with 1 human partners:{O00159}
	Pathogen[sspH1 A4D0H6] interacts with 1 human partners:{O00159}
	Pathogen[sipC E1WAC8] interacts with 1 human partners:{O00159}
	Pathogen[sifA Q56061] interacts with 1 human partners:{O00159}
	Pathogen[sipC P0CL47] interacts with 1 human partners:{O00159}
	Pathogen[sseL Q8ZNG2] interacts with 1 human partners:{O00159}
	Pathogen[sipB Q56134] interacts with 1 human partners:{O00159}
	Pathogen[sopA Q8ZNR3] interacts with 1 human partners:{O00159}
	Pathogen[sseJ Q9FD10] interacts with 1 human partners:{O00159}
	Pathogen[sseI Q8ZQ79] interacts with 1 human partners:{O00159}
	Pathogen[sipA P0CL52] interacts with 1 human partners:{O00159}
[Cluster 23]GO:0008024+C	cellular_component	[name] positive transcription elongation factor complex b	[def] "A transcription elongation factor complex that facilitates the transition from abortive to productive elongation by phosphorylating the CTD domain of the large subunit of DNA-directed RNA polymerase II, holoenzyme. Contains cyclin T and a cyclin-dependent protein kinase catalytic subunit." [PMID
	Pathogen[slrP Q8ZQQ2] interacts with 1 human partners:{Q15545}
[Cluster 24]GO:0030915+C	cellular_component	[name] Smc5-Smc6 complex	[def] "A conserved complex that contains a heterodimer of SMC proteins (Smc5p and Smc6p, or homologs thereof) and several other proteins, and is involved in DNA repair and maintaining cell cycle arrest following DNA damage. In S. cerevisiae, this is an octameric complex called Mms21-Smc5-Smc6 complex, with at least five of its subunits conserved in fission yeast and humans." [GOC
	Pathogen[sseG O84952] interacts with 1 human partners:{Q96SB8}
	Pathogen[spvB P74846] interacts with 1 human partners:{Q96SB8}
	Pathogen[spvC P0A2M9] interacts with 1 human partners:{Q96SB8}
	Pathogen[sopA E1WGZ9] interacts with 1 human partners:{Q96SB8}
	Pathogen[avrA E1WAB0] interacts with 1 human partners:{Q96SB8}
	Pathogen[slrP Q8ZQQ2] interacts with 2 human partners:{Q8IY18;Q96SB8}
	Pathogen[sipA E1WAC6] interacts with 1 human partners:{Q96SB8}
	Pathogen[sseF O84951] interacts with 1 human partners:{Q96SB8}
	Pathogen[spiC P0CZ04] interacts with 1 human partners:{Q96SB8}
	Pathogen[pipB2 Q8ZMM8] interacts with 1 human partners:{Q96SB8}
	Pathogen[sspH1 A4D0H6] interacts with 1 human partners:{Q96SB8}
	Pathogen[sifA Q56061] interacts with 1 human partners:{Q96SB8}
	Pathogen[sseL Q8ZNG2] interacts with 1 human partners:{Q96SB8}
	Pathogen[sopA Q8ZNR3] interacts with 1 human partners:{Q96SB8}
	Pathogen[sseJ Q9FD10] interacts with 1 human partners:{Q96SB8}
	Pathogen[sseI Q8ZQ79] interacts with 1 human partners:{Q96SB8}
	Pathogen[sipA P0CL52] interacts with 1 human partners:{Q96SB8}
[Cluster 25]GO:0042272+C	cellular_component	[name] nuclear RNA export factor complex	[def] "A protein complex that contains two proteins (know in several organisms, including Drosophila, as NXF1 and NXF2) and is required for the export of the majority of mRNAs from the nucleus to the cytoplasm_ localized in the nucleoplasm and at both the nucleoplasmic and cytoplasmic faces of the nuclear pore complex_ shuttles between the nucleus and the cytoplasm." [PMID
	Pathogen[sseG O84952] interacts with 2 human partners:{Q9H4D5;Q9GZY0}
	Pathogen[spvC P0A2M9] interacts with 1 human partners:{Q9GZY0}
	Pathogen[sopB O30916] interacts with 1 human partners:{Q9GZY0}
	Pathogen[sopA E1WGZ9] interacts with 2 human partners:{Q9H4D5;Q9GZY0}
	Pathogen[slrP Q8ZQQ2] interacts with 1 human partners:{Q9H4D5}
	Pathogen[sipA E1WAC6] interacts with 2 human partners:{Q9H4D5;Q9GZY0}
	Pathogen[sseF O84951] interacts with 2 human partners:{Q9H4D5;Q9GZY0}
	Pathogen[spiC P0CZ04] interacts with 2 human partners:{Q9H4D5;Q9GZY0}
	Pathogen[sopA Q8ZNR3] interacts with 2 human partners:{Q9H4D5;Q9GZY0}
	Pathogen[sipA P0CL52] interacts with 2 human partners:{Q9H4D5;Q9GZY0}
[Cluster 26]GO:0035838+C	cellular_component	[name] growing cell tip	[def] "The region at either end of the longest axis of a cylindrical or elongated cell, where polarized growth occurs." [GOC
	Pathogen[sspH2 P0CE12] interacts with 1 human partners:{Q9BTU6}
	Pathogen[slrP Q8ZQQ2] interacts with 1 human partners:{Q9BTU6}
[Cluster 27]GO:0005583+C	cellular_component	[name] fibrillar collagen	[def] "Any collagen polymer in which collagen triple helices associate to form fibrils." [GOC
	Pathogen[spvB P74846] interacts with 1 human partners:{P22105}
	Pathogen[sopE O52623] interacts with 1 human partners:{P22105}
	Pathogen[slrP Q8ZQQ2] interacts with 2 human partners:{P22105;Q8IZC6}
	Pathogen[spiC P0CZ04] interacts with 1 human partners:{P22105}
	Pathogen[sifA Q56061] interacts with 1 human partners:{P22105}
[Cluster 28]GO:0005592+C	cellular_component	[name] collagen type XI	[def] "A collagen heterotrimer containing type XI alpha chains in alpha1(XI)alpha2(XI)alpha3(XI) trimers_ type XI collagen triple helices associate to form fibrils." [ISBN
	Pathogen[slrP Q8ZQQ2] interacts with 2 human partners:{P12107;P13942}
[Cluster 29]GO:0005595+C	cellular_component	[name] collagen type XII	[def] "A collagen homotrimer of alpha1(XII) chains_ type XII collagen triple helices may link sheet-forming or fibrillar collagens to other structures." [ISBN
	Pathogen[spvB P74846] interacts with 1 human partners:{Q99715}
	Pathogen[sopE O52623] interacts with 1 human partners:{Q99715}
	Pathogen[slrP Q8ZQQ2] interacts with 1 human partners:{Q99715}
	Pathogen[spiC P0CZ04] interacts with 1 human partners:{Q99715}
	Pathogen[sifA Q56061] interacts with 1 human partners:{Q99715}
[Cluster 30]GO:0031362+C	cellular_component	[name] anchored to external side of plasma membrane	[def] "Tethered to the plasma membrane by a covalently attached anchor, such as a lipid group, that is embedded in the membrane, with the bulk of the gene product located on the side opposite to the side that faces the cytoplasm. When used to describe a protein, indicates that the peptide sequence does not span the membrane." [GOC
	Pathogen[sseG O84952] interacts with 2 human partners:{P04216;Q12891}
	Pathogen[spvB P74846] interacts with 2 human partners:{P04216;Q12891}
	Pathogen[spvC P0A2M9] interacts with 2 human partners:{P04216;Q12891}
	Pathogen[sspH2 P0CE12] interacts with 1 human partners:{Q12891}
	Pathogen[sopE O52623] interacts with 2 human partners:{P04216;Q12891}
	Pathogen[sopB O30916] interacts with 2 human partners:{P04216;Q12891}
	Pathogen[sopA E1WGZ9] interacts with 2 human partners:{P04216;Q12891}
	Pathogen[avrA E1WAB0] interacts with 1 human partners:{Q12891}
	Pathogen[slrP Q8ZQQ2] interacts with 2 human partners:{P04216;Q12891}
	Pathogen[sptP P74873] interacts with 1 human partners:{Q12891}
	Pathogen[sipA E1WAC6] interacts with 2 human partners:{P04216;Q12891}
	Pathogen[sseF O84951] interacts with 2 human partners:{P04216;Q12891}
	Pathogen[spiC P0CZ04] interacts with 2 human partners:{P04216;Q12891}
	Pathogen[sspH1 A4D0H6] interacts with 2 human partners:{P04216;Q12891}
	Pathogen[sipC E1WAC8] interacts with 1 human partners:{Q12891}
	Pathogen[sifA Q56061] interacts with 2 human partners:{P04216;Q12891}
	Pathogen[sipC P0CL47] interacts with 1 human partners:{Q12891}
	Pathogen[sseL Q8ZNG2] interacts with 2 human partners:{P04216;Q12891}
	Pathogen[sopA Q8ZNR3] interacts with 2 human partners:{P04216;Q12891}
	Pathogen[sseJ Q9FD10] interacts with 2 human partners:{P04216;Q12891}
	Pathogen[sipA P0CL52] interacts with 2 human partners:{P04216;Q12891}
[Cluster 31]GO:0005672+C	cellular_component	[name] transcription factor TFIIA complex	[def] "A component of the transcription machinery of RNA Polymerase II. In humans, TFIIA is a heterotrimer composed of an alpha (P35), beta (P19) and gamma subunits (P12)." [GOC
	Pathogen[slrP Q8ZQQ2] interacts with 1 human partners:{P20226}
	Pathogen[spiC P0CZ04] interacts with 1 human partners:{P52655}
[Cluster 32]GO:0034750+C	cellular_component	[name] Scrib-APC-beta-catenin complex	[def] "A protein complex that contains the Scribble protein (a cell polarity determinant), the tumor suppressor protein adenomatous polyposis coli (APC), and beta-catenin_ may be involved in the control of cell proliferation." [PMID
	Pathogen[sseG O84952] interacts with 1 human partners:{P35222}
	Pathogen[spvB P74846] interacts with 1 human partners:{P35222}
	Pathogen[spvC P0A2M9] interacts with 1 human partners:{P35222}
	Pathogen[sspH2 P0CE12] interacts with 1 human partners:{P35222}
	Pathogen[sopE O52623] interacts with 1 human partners:{P35222}
	Pathogen[sopE2 Q7CQD4] interacts with 1 human partners:{P35222}
	Pathogen[sopB O30916] interacts with 1 human partners:{P35222}
	Pathogen[sopA E1WGZ9] interacts with 2 human partners:{Q14160;P35222}
	Pathogen[slrP Q8ZQQ2] interacts with 2 human partners:{Q14160;P35222}
	Pathogen[sptP P74873] interacts with 1 human partners:{P35222}
	Pathogen[sipA E1WAC6] interacts with 1 human partners:{P35222}
	Pathogen[sseF O84951] interacts with 1 human partners:{P35222}
	Pathogen[spiC P0CZ04] interacts with 1 human partners:{P35222}
	Pathogen[pipB2 Q8ZMM8] interacts with 1 human partners:{P35222}
	Pathogen[sspH1 A4D0H6] interacts with 1 human partners:{P35222}
	Pathogen[sipC E1WAC8] interacts with 1 human partners:{P35222}
	Pathogen[sifA Q56061] interacts with 1 human partners:{P35222}
	Pathogen[sipC P0CL47] interacts with 1 human partners:{P35222}
	Pathogen[sseL Q8ZNG2] interacts with 1 human partners:{P35222}
	Pathogen[sipB Q56134] interacts with 1 human partners:{P35222}
	Pathogen[sopA Q8ZNR3] interacts with 2 human partners:{Q14160;P35222}
	Pathogen[sseJ Q9FD10] interacts with 1 human partners:{P35222}
	Pathogen[sseI Q8ZQ79] interacts with 1 human partners:{P35222}
	Pathogen[sipA P0CL52] interacts with 1 human partners:{P35222}
[Cluster 33]GO:0032809+C	cellular_component	[name] neuronal cell body membrane	[def] "The plasma membrane of a neuron cell body - excludes the plasma membrane of cell projections such as axons and dendrites." [GOC
	Pathogen[sseG O84952] interacts with 2 human partners:{P49238;P07550}
	Pathogen[spvB P74846] interacts with 1 human partners:{P49238}
	Pathogen[spvC P0A2M9] interacts with 2 human partners:{P49238;P07550}
	Pathogen[sopA E1WGZ9] interacts with 2 human partners:{P49238;P07550}
	Pathogen[slrP Q8ZQQ2] interacts with 1 human partners:{P07550}
	Pathogen[sptP P74873] interacts with 2 human partners:{P49238;P07550}
	Pathogen[sipA E1WAC6] interacts with 2 human partners:{P49238;P07550}
	Pathogen[sseF O84951] interacts with 2 human partners:{P49238;P07550}
	Pathogen[spiC P0CZ04] interacts with 2 human partners:{P49238;P07550}
	Pathogen[sspH1 A4D0H6] interacts with 2 human partners:{P49238;P07550}
	Pathogen[sipB Q56134] interacts with 1 human partners:{P49238}
	Pathogen[sopA Q8ZNR3] interacts with 2 human partners:{P49238;P07550}
	Pathogen[sipA P0CL52] interacts with 2 human partners:{P49238;P07550}
[Cluster 34]GO:0008076+C	cellular_component	[name] voltage-gated potassium channel complex	[def] "A protein complex that forms a transmembrane channel through which potassium ions may cross a cell membrane in response to changes in membrane potential." [GOC
	Pathogen[spvB P74846] interacts with 1 human partners:{Q02246}
	Pathogen[slrP Q8ZQQ2] interacts with 3 human partners:{Q9UHC6;Q02246;P78357}
	Pathogen[spiC P0CZ04] interacts with 1 human partners:{Q02246}
	Pathogen[sseL Q8ZNG2] interacts with 1 human partners:{Q9NS61}
[Cluster 35]GO:0071565+C	cellular_component	[name] nBAF complex	[def] "A SWI/SNF-type complex that is found in post-mitotic neurons, and in human contains actin and proteins encoded by the ARID1A/BAF250A or ARID1B/BAF250B, SMARCD1/BAF60A, SMARCD3/BAF60C, SMARCA2/BRM/BAF190B, SMARCA4/BRG1/BAF190A, SMARCB1/BAF47, SMARCC1/BAF155, SMARCE1/BAF57, SMARCC2/BAF170, DPF1/BAF45B, DPF3/BAF45C, ACTL6B/BAF53B genes. The nBAF complex along with CREST plays a role regulating the activity of genes essential for dendrite growth." [GOC
	Pathogen[sseG O84952] interacts with 2 human partners:{Q969G3;O94805}
	Pathogen[spvB P74846] interacts with 2 human partners:{Q969G3;O94805}
	Pathogen[spvC P0A2M9] interacts with 1 human partners:{O94805}
	Pathogen[sopE O52623] interacts with 1 human partners:{O94805}
	Pathogen[sopA E1WGZ9] interacts with 2 human partners:{Q969G3;O94805}
	Pathogen[avrA E1WAB0] interacts with 1 human partners:{O94805}
	Pathogen[slrP Q8ZQQ2] interacts with 4 human partners:{Q969G3;Q6STE5;O94805;Q92922}
	Pathogen[sipA E1WAC6] interacts with 2 human partners:{Q969G3;O94805}
	Pathogen[sseF O84951] interacts with 2 human partners:{Q969G3;O94805}
	Pathogen[spiC P0CZ04] interacts with 3 human partners:{Q969G3;Q12824;O94805}
	Pathogen[pipB2 Q8ZMM8] interacts with 1 human partners:{O94805}
	Pathogen[sspH1 A4D0H6] interacts with 1 human partners:{O94805}
	Pathogen[sifA Q56061] interacts with 1 human partners:{O94805}
	Pathogen[sseL Q8ZNG2] interacts with 1 human partners:{O94805}
	Pathogen[sopA Q8ZNR3] interacts with 2 human partners:{Q969G3;O94805}
	Pathogen[sseJ Q9FD10] interacts with 1 human partners:{O94805}
	Pathogen[sseI Q8ZQ79] interacts with 1 human partners:{O94805}
	Pathogen[sipA P0CL52] interacts with 2 human partners:{Q969G3;O94805}
[Cluster 36]GO:0005719+C	cellular_component	[name] nuclear euchromatin	[def] "The dispersed less dense form of chromatin in the interphase nucleus. It exists in at least two forms, a some being in the form of transcriptionally active chromatin which is the least condensed, while the rest is inactive euchromatin which is more condensed than active chromatin but less condensed than heterochromatin." [ISBN
	Pathogen[sseG O84952] interacts with 1 human partners:{P05412}
	Pathogen[spvB P74846] interacts with 2 human partners:{P05412;P16220}
	Pathogen[spvC P0A2M9] interacts with 1 human partners:{P05412}
	Pathogen[sspH2 P0CE12] interacts with 2 human partners:{P05412;O15164}
	Pathogen[sopE O52623] interacts with 1 human partners:{P05412}
	Pathogen[sopE2 Q7CQD4] interacts with 1 human partners:{P05412}
	Pathogen[sopB O30916] interacts with 1 human partners:{P05412}
	Pathogen[sopA E1WGZ9] interacts with 3 human partners:{Q96EB6;P05412;O15164}
	Pathogen[slrP Q8ZQQ2] interacts with 6 human partners:{P20226;Q96EB6;P05412;O15164;P16220;Q13263}
	Pathogen[sipA E1WAC6] interacts with 1 human partners:{P05412}
	Pathogen[sseF O84951] interacts with 1 human partners:{P05412}
	Pathogen[spiC P0CZ04] interacts with 2 human partners:{P05412;P16220}
	Pathogen[pipB2 Q8ZMM8] interacts with 1 human partners:{P05412}
	Pathogen[sspH1 A4D0H6] interacts with 1 human partners:{P05412}
	Pathogen[sipC E1WAC8] interacts with 1 human partners:{P05412}
	Pathogen[sifA Q56061] interacts with 1 human partners:{P05412}
	Pathogen[sipC P0CL47] interacts with 1 human partners:{P05412}
	Pathogen[sseL Q8ZNG2] interacts with 1 human partners:{P05412}
	Pathogen[sipB Q56134] interacts with 1 human partners:{P05412}
	Pathogen[sopA Q8ZNR3] interacts with 3 human partners:{Q96EB6;P05412;O15164}
	Pathogen[sseJ Q9FD10] interacts with 1 human partners:{P05412}
	Pathogen[sseI Q8ZQ79] interacts with 1 human partners:{P05412}
	Pathogen[sipA P0CL52] interacts with 1 human partners:{P05412}
[Cluster 37]GO:0000444+C	cellular_component	[name] MIS12/MIND type complex	[def] "A multiprotein kinetochore subcomplex that binds to centromeric chromatin and forms part of the inner kinetochore. It helps to recruit outer kinetochore subunits that will bind to microtubules. In humans, it consists of MIS12, DSN1, NSL1 and PMF1." [GOC
	Pathogen[sseG O84952] interacts with 1 human partners:{Q96IY1}
	Pathogen[spvB P74846] interacts with 2 human partners:{Q9H081;Q96IY1}
	Pathogen[spvC P0A2M9] interacts with 1 human partners:{Q96IY1}
	Pathogen[sspH2 P0CE12] interacts with 2 human partners:{Q9H410;Q96IY1}
	Pathogen[sopE O52623] interacts with 1 human partners:{Q96IY1}
	Pathogen[sopB O30916] interacts with 1 human partners:{Q96IY1}
	Pathogen[sopA E1WGZ9] interacts with 1 human partners:{Q96IY1}
	Pathogen[avrA E1WAB0] interacts with 2 human partners:{Q9H410;Q96IY1}
	Pathogen[slrP Q8ZQQ2] interacts with 3 human partners:{Q9H410;Q9H081;Q96IY1}
	Pathogen[sptP P74873] interacts with 2 human partners:{Q9H410;Q96IY1}
	Pathogen[sipA E1WAC6] interacts with 1 human partners:{Q96IY1}
	Pathogen[sseF O84951] interacts with 1 human partners:{Q96IY1}
	Pathogen[spiC P0CZ04] interacts with 2 human partners:{Q9H081;Q96IY1}
	Pathogen[sspH1 A4D0H6] interacts with 1 human partners:{Q96IY1}
	Pathogen[sifA Q56061] interacts with 1 human partners:{Q96IY1}
	Pathogen[sseL Q8ZNG2] interacts with 1 human partners:{Q96IY1}
	Pathogen[sipB Q56134] interacts with 1 human partners:{Q96IY1}
	Pathogen[sopA Q8ZNR3] interacts with 1 human partners:{Q96IY1}
	Pathogen[sseJ Q9FD10] interacts with 1 human partners:{Q96IY1}
	Pathogen[sipA P0CL52] interacts with 1 human partners:{Q96IY1}
[Cluster 38]GO:0031074+C	cellular_component	[name] nucleocytoplasmic shuttling complex	[def] "Any complex that acts to move proteins or RNAs into or out of the nucleus through nuclear pores." [GOC
	Pathogen[sseG O84952] interacts with 1 human partners:{P37198}
	Pathogen[spvC P0A2M9] interacts with 1 human partners:{P37198}
	Pathogen[sspH2 P0CE12] interacts with 1 human partners:{P37198}
	Pathogen[sopA E1WGZ9] interacts with 1 human partners:{P37198}
	Pathogen[slrP Q8ZQQ2] interacts with 1 human partners:{P37198}
	Pathogen[sptP P74873] interacts with 1 human partners:{P37198}
	Pathogen[sipA E1WAC6] interacts with 1 human partners:{P37198}
	Pathogen[sseF O84951] interacts with 1 human partners:{P37198}
	Pathogen[spiC P0CZ04] interacts with 1 human partners:{P37198}
	Pathogen[sspH1 A4D0H6] interacts with 1 human partners:{P37198}
	Pathogen[sipB Q56134] interacts with 1 human partners:{P37198}
	Pathogen[sopA Q8ZNR3] interacts with 1 human partners:{P37198}
	Pathogen[sipA P0CL52] interacts with 1 human partners:{P37198}
[Cluster 39]GO:0071339+C	cellular_component	[name] MLL1 complex	[def] "A protein complex that can methylate lysine-4 of histone H3. MLL1/MLL is the catalytic methyltransferase subunit, and the complex also contains the core components ASH2L, HCFC1/HCF1 WDR5 and RBBP5." [GOC
	Pathogen[sseG O84952] interacts with 3 human partners:{P61964;Q9Y230;Q15291}
	Pathogen[spvC P0A2M9] interacts with 1 human partners:{Q9Y230}
	Pathogen[sspH2 P0CE12] interacts with 1 human partners:{P61244}
	Pathogen[sopA E1WGZ9] interacts with 6 human partners:{Q99496;P61964;Q9Y230;P61244;P51610;Q15291}
	Pathogen[slrP Q8ZQQ2] interacts with 8 human partners:{Q99496;Q15545;Q9Y4W2;Q9H7Z6;Q9Y230;P61244;O00268;Q9Y265}
	Pathogen[sipA E1WAC6] interacts with 3 human partners:{P61964;Q9Y230;Q15291}
	Pathogen[sseF O84951] interacts with 3 human partners:{P61964;Q9Y230;Q15291}
	Pathogen[spiC P0CZ04] interacts with 3 human partners:{P61964;Q9H7Z6;Q15291}
	Pathogen[pipB2 Q8ZMM8] interacts with 1 human partners:{P61244}
	Pathogen[sifA Q56061] interacts with 3 human partners:{Q9Y230;P61244;P51610}
	Pathogen[sseL Q8ZNG2] interacts with 1 human partners:{Q9Y230}
	Pathogen[sopA Q8ZNR3] interacts with 6 human partners:{Q99496;P61964;Q9Y230;P61244;P51610;Q15291}
	Pathogen[sseJ Q9FD10] interacts with 1 human partners:{P51610}
	Pathogen[sseI Q8ZQ79] interacts with 1 human partners:{P51610}
	Pathogen[sipA P0CL52] interacts with 3 human partners:{P61964;Q9Y230;Q15291}
[Cluster 40]GO:0030687+C	cellular_component	[name] preribosome, large subunit precursor	[def] "A preribosomal complex consisting of 27SA, 27SB, and/or 7S pre-rRNA, 5S rRNA, ribosomal proteins including late-associating large subunit proteins, and associated proteins_ a precursor of the eukaryotic cytoplasmic large ribosomal subunit." [PMID
	Pathogen[sseG O84952] interacts with 1 human partners:{Q9GZL7}
	Pathogen[spvB P74846] interacts with 1 human partners:{Q9GZL7}
	Pathogen[spvC P0A2M9] interacts with 1 human partners:{Q9GZL7}
	Pathogen[sopE O52623] interacts with 1 human partners:{Q9GZL7}
	Pathogen[sopB O30916] interacts with 1 human partners:{Q9GZL7}
	Pathogen[sopA E1WGZ9] interacts with 1 human partners:{Q9GZL7}
	Pathogen[slrP Q8ZQQ2] interacts with 1 human partners:{Q9GZL7}
	Pathogen[sipA E1WAC6] interacts with 1 human partners:{Q9GZL7}
	Pathogen[sseF O84951] interacts with 1 human partners:{Q9GZL7}
	Pathogen[spiC P0CZ04] interacts with 1 human partners:{Q9GZL7}
	Pathogen[pipB2 Q8ZMM8] interacts with 1 human partners:{Q9GZL7}
	Pathogen[sspH1 A4D0H6] interacts with 1 human partners:{Q9GZL7}
	Pathogen[sifA Q56061] interacts with 1 human partners:{Q9GZL7}
	Pathogen[sseL Q8ZNG2] interacts with 1 human partners:{Q9GZL7}
	Pathogen[sipB Q56134] interacts with 1 human partners:{Q9GZL7}
	Pathogen[sopA Q8ZNR3] interacts with 1 human partners:{Q9GZL7}
	Pathogen[sseJ Q9FD10] interacts with 1 human partners:{Q9GZL7}
	Pathogen[sseI Q8ZQ79] interacts with 1 human partners:{Q9GZL7}
	Pathogen[sipA P0CL52] interacts with 1 human partners:{Q9GZL7}
[Cluster 41]GO:0005797+C	cellular_component	[name] Golgi medial cisterna	[def] "The middle Golgi cisterna (or cisternae)." [ISBN
	Pathogen[sseG O84952] interacts with 1 human partners:{Q8IV36}
	Pathogen[spvC P0A2M9] interacts with 1 human partners:{Q8IV36}
	Pathogen[sspH2 P0CE12] interacts with 1 human partners:{P80303}
	Pathogen[sopA E1WGZ9] interacts with 1 human partners:{Q8IV36}
	Pathogen[slrP Q8ZQQ2] interacts with 2 human partners:{Q8IV36;P80303}
	Pathogen[sipA E1WAC6] interacts with 1 human partners:{Q8IV36}
	Pathogen[sseF O84951] interacts with 1 human partners:{Q8IV36}
	Pathogen[spiC P0CZ04] interacts with 1 human partners:{Q9H8Y8}
	Pathogen[sopA Q8ZNR3] interacts with 1 human partners:{Q8IV36}
	Pathogen[sipA P0CL52] interacts with 1 human partners:{Q8IV36}
[Cluster 42]GO:0005958+C	cellular_component	[name] DNA-dependent protein kinase-DNA ligase 4 complex	[def] "A large protein complex which is involved in the repair of DNA double-strand breaks and, in mammals, V(D)J recombination events. It consists of the DNA-dependent protein kinase catalytic subunit (DNA-PKcs), the DNA end-binding heterodimer Ku, the nuclear phosphoprotein XRCC4 or a homolog thereof, and DNA ligase IV." [GOC
	Pathogen[sseG O84952] interacts with 1 human partners:{P78527}
	Pathogen[spvB P74846] interacts with 1 human partners:{P78527}
	Pathogen[spvC P0A2M9] interacts with 1 human partners:{P78527}
	Pathogen[sspH2 P0CE12] interacts with 1 human partners:{P78527}
	Pathogen[sopE O52623] interacts with 1 human partners:{P78527}
	Pathogen[sopB O30916] interacts with 1 human partners:{P78527}
	Pathogen[sopA E1WGZ9] interacts with 1 human partners:{P78527}
	Pathogen[avrA E1WAB0] interacts with 1 human partners:{P78527}
	Pathogen[slrP Q8ZQQ2] interacts with 2 human partners:{Q13426;P78527}
	Pathogen[sptP P74873] interacts with 1 human partners:{P78527}
	Pathogen[sipA E1WAC6] interacts with 1 human partners:{P78527}
	Pathogen[sseF O84951] interacts with 1 human partners:{P78527}
	Pathogen[spiC P0CZ04] interacts with 2 human partners:{Q13426;P78527}
	Pathogen[pipB2 Q8ZMM8] interacts with 1 human partners:{P78527}
	Pathogen[sspH1 A4D0H6] interacts with 1 human partners:{P78527}
	Pathogen[sipC E1WAC8] interacts with 1 human partners:{P78527}
	Pathogen[sifA Q56061] interacts with 1 human partners:{P78527}
	Pathogen[sipC P0CL47] interacts with 1 human partners:{P78527}
	Pathogen[sseL Q8ZNG2] interacts with 1 human partners:{P78527}
	Pathogen[sipB Q56134] interacts with 1 human partners:{P78527}
	Pathogen[sopA Q8ZNR3] interacts with 1 human partners:{P78527}
	Pathogen[sseJ Q9FD10] interacts with 1 human partners:{P78527}
	Pathogen[sseI Q8ZQ79] interacts with 1 human partners:{P78527}
	Pathogen[sipA P0CL52] interacts with 1 human partners:{P78527}
[Cluster 43]GO:0019008+C	cellular_component	[name] molybdopterin synthase complex	[def] "A protein complex that possesses molybdopterin synthase activity. In E. coli, the complex is a heterotetramer consisting of two MoaD and two MoaE subunits." [GOC
	Pathogen[sseG O84952] interacts with 2 human partners:{O96007;O96033}
	Pathogen[spvB P74846] interacts with 1 human partners:{O96033}
	Pathogen[spvC P0A2M9] interacts with 2 human partners:{O96007;O96033}
	Pathogen[sopA E1WGZ9] interacts with 2 human partners:{O96007;O96033}
	Pathogen[slrP Q8ZQQ2] interacts with 3 human partners:{O96007;O96033;Q9NZB8}
	Pathogen[sipA E1WAC6] interacts with 2 human partners:{O96007;O96033}
	Pathogen[sseF O84951] interacts with 2 human partners:{O96007;O96033}
	Pathogen[spiC P0CZ04] interacts with 2 human partners:{O96007;O96033}
	Pathogen[sifA Q56061] interacts with 2 human partners:{O96007;O96033}
	Pathogen[sseL Q8ZNG2] interacts with 1 human partners:{O96033}
	Pathogen[sopA Q8ZNR3] interacts with 2 human partners:{O96007;O96033}
	Pathogen[sipA P0CL52] interacts with 2 human partners:{O96007;O96033}
[Cluster 44]GO:0000784+C	cellular_component	[name] nuclear chromosome, telomeric region	[def] "The terminal region of a linear chromosome in the nucleus that includes the telomeric DNA repeats and associated proteins." [GOC
	Pathogen[sseG O84952] interacts with 2 human partners:{O95271;Q9H2K2}
	Pathogen[spvC P0A2M9] interacts with 2 human partners:{O95271;Q9H2K2}
	Pathogen[sspH2 P0CE12] interacts with 2 human partners:{O95271;Q9H2K2}
	Pathogen[sopE O52623] interacts with 2 human partners:{O95271;Q9H2K2}
	Pathogen[sopB O30916] interacts with 2 human partners:{O95271;Q9H2K2}
	Pathogen[sopA E1WGZ9] interacts with 2 human partners:{O95271;Q9H2K2}
	Pathogen[avrA E1WAB0] interacts with 1 human partners:{O95271}
	Pathogen[slrP Q8ZQQ2] interacts with 3 human partners:{O95271;Q9H2K2;P07992}
	Pathogen[sptP P74873] interacts with 1 human partners:{O95271}
	Pathogen[sipA E1WAC6] interacts with 2 human partners:{O95271;Q9H2K2}
	Pathogen[sseF O84951] interacts with 2 human partners:{O95271;Q9H2K2}
	Pathogen[spiC P0CZ04] interacts with 2 human partners:{O95271;Q9H2K2}
	Pathogen[pipB2 Q8ZMM8] interacts with 2 human partners:{O95271;Q9H2K2}
	Pathogen[sspH1 A4D0H6] interacts with 2 human partners:{O95271;Q9H2K2}
	Pathogen[sipC E1WAC8] interacts with 2 human partners:{O95271;Q9H2K2}
	Pathogen[sifA Q56061] interacts with 2 human partners:{O95271;Q9H2K2}
	Pathogen[sipC P0CL47] interacts with 2 human partners:{O95271;Q9H2K2}
	Pathogen[sseL Q8ZNG2] interacts with 2 human partners:{O95271;Q9H2K2}
	Pathogen[sopA Q8ZNR3] interacts with 2 human partners:{O95271;Q9H2K2}
	Pathogen[sseJ Q9FD10] interacts with 2 human partners:{O95271;Q9H2K2}
	Pathogen[sseI Q8ZQ79] interacts with 2 human partners:{O95271;Q9H2K2}
	Pathogen[sipA P0CL52] interacts with 2 human partners:{O95271;Q9H2K2}
[Cluster 45]GO:0042589+C	cellular_component	[name] zymogen granule membrane	[def] "The lipid bilayer surrounding a zymogen granule." [GOC
	Pathogen[sseG O84952] interacts with 1 human partners:{O00194}
	Pathogen[spvB P74846] interacts with 2 human partners:{Q9UGM3;O00194}
	Pathogen[spvC P0A2M9] interacts with 1 human partners:{O00194}
	Pathogen[sspH2 P0CE12] interacts with 1 human partners:{Q9UGM3}
	Pathogen[sopE O52623] interacts with 2 human partners:{Q9UGM3;O00194}
	Pathogen[sopB O30916] interacts with 1 human partners:{O00194}
	Pathogen[sopA E1WGZ9] interacts with 1 human partners:{O00194}
	Pathogen[avrA E1WAB0] interacts with 1 human partners:{O00194}
	Pathogen[slrP Q8ZQQ2] interacts with 2 human partners:{Q9UGM3;O00194}
	Pathogen[sptP P74873] interacts with 2 human partners:{Q9UGM3;O00194}
	Pathogen[sipA E1WAC6] interacts with 1 human partners:{O00194}
	Pathogen[sseF O84951] interacts with 1 human partners:{O00194}
	Pathogen[spiC P0CZ04] interacts with 1 human partners:{O00194}
	Pathogen[pipB2 Q8ZMM8] interacts with 1 human partners:{O00194}
	Pathogen[sspH1 A4D0H6] interacts with 1 human partners:{O00194}
	Pathogen[sipC E1WAC8] interacts with 1 human partners:{O00194}
	Pathogen[sifA Q56061] interacts with 1 human partners:{O00194}
	Pathogen[sipC P0CL47] interacts with 1 human partners:{O00194}
	Pathogen[sseL Q8ZNG2] interacts with 1 human partners:{O00194}
	Pathogen[sopA Q8ZNR3] interacts with 1 human partners:{O00194}
	Pathogen[sseJ Q9FD10] interacts with 2 human partners:{Q9UGM3;O00194}
	Pathogen[sseI Q8ZQ79] interacts with 1 human partners:{O00194}
	Pathogen[sipA P0CL52] interacts with 1 human partners:{O00194}
[Cluster 46]GO:0071986+C	cellular_component	[name] Ragulator complex	[def] "A protein complex that contains MAPKSP1 (MP1, Map2k1ip1), ROBLD3 (p14, Mapbpip), and C11orf59 (p18). The complex is anchored to lipid rafts in late endosome membranes via C11orf59, recruits mTORC1 to lysosomal membranes in amino acid signaling to mTORC1, and is also involved in ERK/MAPK signaling." [PMID
	Pathogen[sseG O84952] interacts with 1 human partners:{O43504}
	Pathogen[spvC P0A2M9] interacts with 1 human partners:{O43504}
	Pathogen[sspH2 P0CE12] interacts with 1 human partners:{O43504}
	Pathogen[sopB O30916] interacts with 1 human partners:{O43504}
	Pathogen[sopA E1WGZ9] interacts with 1 human partners:{O43504}
	Pathogen[slrP Q8ZQQ2] interacts with 1 human partners:{O43504}
	Pathogen[sipA E1WAC6] interacts with 1 human partners:{O43504}
	Pathogen[sseF O84951] interacts with 1 human partners:{O43504}
	Pathogen[spiC P0CZ04] interacts with 2 human partners:{O43504;Q9Y2Q5}
	Pathogen[sopA Q8ZNR3] interacts with 1 human partners:{O43504}
	Pathogen[sipA P0CL52] interacts with 1 human partners:{O43504}
[Cluster 47]GO:0043265+C	cellular_component	[name] ectoplasm	[def] "Granule free cytoplasm, lying immediately below the plasma membrane." [GOC
	Pathogen[sseG O84952] interacts with 1 human partners:{P54840}
	Pathogen[spvB P74846] interacts with 1 human partners:{P54840}
	Pathogen[spvC P0A2M9] interacts with 1 human partners:{P54840}
	Pathogen[sopB O30916] interacts with 1 human partners:{P54840}
	Pathogen[sopA E1WGZ9] interacts with 1 human partners:{P54840}
	Pathogen[slrP Q8ZQQ2] interacts with 1 human partners:{P54840}
	Pathogen[sipA E1WAC6] interacts with 1 human partners:{P54840}
	Pathogen[sseF O84951] interacts with 1 human partners:{P54840}
	Pathogen[spiC P0CZ04] interacts with 1 human partners:{P54840}
	Pathogen[sspH1 A4D0H6] interacts with 1 human partners:{P54840}
	Pathogen[sifA Q56061] interacts with 1 human partners:{P54840}
	Pathogen[sseL Q8ZNG2] interacts with 1 human partners:{P54840}
	Pathogen[sipB Q56134] interacts with 1 human partners:{P54840}
	Pathogen[sopA Q8ZNR3] interacts with 1 human partners:{P54840}
	Pathogen[sipA P0CL52] interacts with 1 human partners:{P54840}
[Cluster 48]GO:0030014+C	cellular_component	[name] CCR4-NOT complex	[def] "A large multimeric transcription factor complex that can regulate transcription positively or negatively_ consists of a core complex plus additional proteins_ may interact with other proteins to control initiation of transcription. In Saccharomyces the core complex comprises Ccr4p, Caf1p, Not1p, Not2p, Not3p, Not4p, and Not5p_ Caf4p, Caf16p, and several less well characterized proteins." [PMID
	Pathogen[sseG O84952] interacts with 1 human partners:{Q86TB9}
	Pathogen[sopA E1WGZ9] interacts with 1 human partners:{Q86TB9}
	Pathogen[slrP Q8ZQQ2] interacts with 1 human partners:{Q86TB9}
	Pathogen[sipA E1WAC6] interacts with 1 human partners:{Q86TB9}
	Pathogen[sseF O84951] interacts with 1 human partners:{Q86TB9}
	Pathogen[spiC P0CZ04] interacts with 1 human partners:{Q86TB9}
	Pathogen[sopA Q8ZNR3] interacts with 1 human partners:{Q86TB9}
	Pathogen[sipA P0CL52] interacts with 1 human partners:{Q86TB9}
[Cluster 49]GO:0005763+C	cellular_component	[name] mitochondrial small ribosomal subunit	[def] "The smaller of the two subunits of a mitochondrial ribosome." [GOC
	Pathogen[sifA Q56061] interacts with 1 human partners:{P82663}
[Cluster 50]GO:0032777+C	cellular_component	[name] Piccolo NuA4 histone acetyltransferase complex	[def] "A heterotrimeric H4/H2A histone acetyltransferase complex with a substrate preference of chromatin over free histones. It contains a subset of the proteins found in the larger NuA4 histone acetyltransferase complex_ for example, the S. cerevisiae complex contains Esa1p, Yng2p, and Epl1p." [PMID
	Pathogen[slrP Q8ZQQ2] interacts with 1 human partners:{Q92993}
[Cluster 51]GO:0000786+C	cellular_component	[name] nucleosome	[def] "A complex comprised of DNA wound around a multisubunit core and associated proteins, which forms the primary packing unit of DNA into higher order structures." [GOC
	Pathogen[sseG O84952] interacts with 3 human partners:{P04908;P49450;P16104}
	Pathogen[spvB P74846] interacts with 2 human partners:{P49450;P16104}
	Pathogen[spvC P0A2M9] interacts with 3 human partners:{P04908;P49450;P16104}
	Pathogen[sopA E1WGZ9] interacts with 3 human partners:{P04908;P49450;P16104}
	Pathogen[slrP Q8ZQQ2] interacts with 19 human partners:{P20671;Q93077;P0C0S5;P0C0S8;Q96QV6;Q6FI13;P04908;Q16777;Q7L7L0;P49450;Q99878;Q8IUE6;Q8IZA3;Q96KK5;Q9P0M6;Q92794;P16104;Q9BTM1;Q71UI9}
	Pathogen[sipA E1WAC6] interacts with 3 human partners:{P04908;P49450;P16104}
	Pathogen[sseF O84951] interacts with 3 human partners:{P04908;P49450;P16104}
	Pathogen[spiC P0CZ04] interacts with 19 human partners:{P20671;Q93077;P0C0S5;P0C0S8;Q96QV6;Q6FI13;P04908;Q16777;Q7L7L0;P49450;Q99878;Q99525;Q8IUE6;Q96KK5;Q9P0M6;P62805;P16104;Q9BTM1;Q71UI9}
	Pathogen[sifA Q56061] interacts with 2 human partners:{P04908;P49450}
	Pathogen[sseL Q8ZNG2] interacts with 1 human partners:{P49450}
	Pathogen[sopA Q8ZNR3] interacts with 3 human partners:{P04908;P49450;P16104}
	Pathogen[sipA P0CL52] interacts with 3 human partners:{P04908;P49450;P16104}
[Cluster 52]GO:0005833+C	cellular_component	[name] hemoglobin complex	[def] "An iron-containing, oxygen carrying complex. In vertebrates it is made up of two pairs of associated globin polypeptide chains, each chain carrying a noncovalently bound heme prosthetic group." [GOC
	Pathogen[spvB P74846] interacts with 2 human partners:{P68871;P69905}
	Pathogen[slrP Q8ZQQ2] interacts with 6 human partners:{P69892;P02100;P68871;P69905;P02042;P69891}
	Pathogen[spiC P0CZ04] interacts with 6 human partners:{P69892;P02100;P68871;P69905;P02042;P69891}
	Pathogen[sifA Q56061] interacts with 6 human partners:{P69892;P02100;P68871;P69905;P02042;P69891}
[Cluster 53]GO:0016272+C	cellular_component	[name] prefoldin complex	[def] "A multisubunit chaperone that acts to delivers unfolded proteins to cytosolic chaperonin. In humans, the complex is a heterohexamer of two PFD-alpha and four PFD-beta type subunits." [GOC
	Pathogen[sseG O84952] interacts with 1 human partners:{Q9NQP4}
	Pathogen[spvC P0A2M9] interacts with 1 human partners:{Q9NQP4}
	Pathogen[sspH2 P0CE12] interacts with 1 human partners:{Q14BN4}
	Pathogen[sopE O52623] interacts with 1 human partners:{Q9NQP4}
	Pathogen[sopB O30916] interacts with 1 human partners:{Q9NQP4}
	Pathogen[sopA E1WGZ9] interacts with 2 human partners:{Q14BN4;Q9NQP4}
	Pathogen[slrP Q8ZQQ2] interacts with 3 human partners:{Q14BN4;O15212;Q9NQP4}
	Pathogen[sipA E1WAC6] interacts with 1 human partners:{Q9NQP4}
	Pathogen[sseF O84951] interacts with 1 human partners:{Q9NQP4}
	Pathogen[sspH1 A4D0H6] interacts with 1 human partners:{Q14BN4}
	Pathogen[sifA Q56061] interacts with 2 human partners:{Q14BN4;Q9NQP4}
	Pathogen[sseL Q8ZNG2] interacts with 1 human partners:{Q9NQP4}
	Pathogen[sipB Q56134] interacts with 1 human partners:{Q14BN4}
	Pathogen[sopA Q8ZNR3] interacts with 2 human partners:{Q14BN4;Q9NQP4}
	Pathogen[sipA P0CL52] interacts with 1 human partners:{Q9NQP4}
[Cluster 54]GO:0070761+C	cellular_component	[name] pre-snoRNP complex	[def] "A ribonucleoprotein complex that contains a precursor small nucleolar RNA (pre-snoRNA) and associated proteins, and forms during small nucleolar ribonucleoprotein complex (snoRNP) assembly. Pre-snoRNP complexes may contain proteins not found in the corresponding mature snoRNP complexes." [GOC
	Pathogen[sseG O84952] interacts with 1 human partners:{Q9Y2X3}
	Pathogen[sopA E1WGZ9] interacts with 1 human partners:{Q9Y2X3}
	Pathogen[slrP Q8ZQQ2] interacts with 1 human partners:{Q9Y2X3}
	Pathogen[sipA E1WAC6] interacts with 1 human partners:{Q9Y2X3}
	Pathogen[sseF O84951] interacts with 1 human partners:{Q9Y2X3}
	Pathogen[spiC P0CZ04] interacts with 1 human partners:{Q9Y2X3}
	Pathogen[sopA Q8ZNR3] interacts with 1 human partners:{Q9Y2X3}
	Pathogen[sipA P0CL52] interacts with 1 human partners:{Q9Y2X3}
[Cluster 55]GO:0043159+C	cellular_component	[name] acrosomal matrix	[def] "A structural framework, or 'dense core' at the interior of an acrosome. May regulate the distribution of hydrolases within the acrosome and their release during the acrosome reaction." [GOC
	Pathogen[slrP Q8ZQQ2] interacts with 1 human partners:{P35663}
[Cluster 56]GO:0097361+C	
	Pathogen[sseG O84952] interacts with 2 human partners:{Q96T76;Q9Y3D0}
	Pathogen[sopA E1WGZ9] interacts with 2 human partners:{Q96T76;Q9Y3D0}
	Pathogen[slrP Q8ZQQ2] interacts with 1 human partners:{Q96T76}
	Pathogen[sipA E1WAC6] interacts with 2 human partners:{Q96T76;Q9Y3D0}
	Pathogen[sseF O84951] interacts with 2 human partners:{Q96T76;Q9Y3D0}
	Pathogen[spiC P0CZ04] interacts with 2 human partners:{Q96T76;Q9Y3D0}
	Pathogen[sifA Q56061] interacts with 1 human partners:{Q9Y3D0}
	Pathogen[sopA Q8ZNR3] interacts with 2 human partners:{Q96T76;Q9Y3D0}
	Pathogen[sipA P0CL52] interacts with 2 human partners:{Q96T76;Q9Y3D0}
[Cluster 57]GO:0005954+C	cellular_component	[name] calcium- and calmodulin-dependent protein kinase complex	[def] "An enzyme complex which in eukaryotes is composed of four different chains
	Pathogen[sseG O84952] interacts with 4 human partners:{Q8IU85;Q13555;Q13557;Q96NX5}
	Pathogen[spvB P74846] interacts with 3 human partners:{Q13555;Q13557;Q96NX5}
	Pathogen[spvC P0A2M9] interacts with 4 human partners:{Q8IU85;Q13555;Q13557;Q96NX5}
	Pathogen[sspH2 P0CE12] interacts with 1 human partners:{Q13557}
	Pathogen[sopE O52623] interacts with 4 human partners:{Q8IU85;Q13555;Q13557;Q96NX5}
	Pathogen[sopE2 Q7CQD4] interacts with 1 human partners:{Q13557}
	Pathogen[sopB O30916] interacts with 1 human partners:{Q13557}
	Pathogen[sopA E1WGZ9] interacts with 4 human partners:{Q8IU85;Q13555;Q13557;Q96NX5}
	Pathogen[avrA E1WAB0] interacts with 2 human partners:{Q13555;Q13557}
	Pathogen[slrP Q8ZQQ2] interacts with 4 human partners:{Q8IU85;Q13555;Q13557;Q96NX5}
	Pathogen[sptP P74873] interacts with 1 human partners:{Q13557}
	Pathogen[sipA E1WAC6] interacts with 4 human partners:{Q8IU85;Q13555;Q13557;Q96NX5}
	Pathogen[sseF O84951] interacts with 4 human partners:{Q8IU85;Q13555;Q13557;Q96NX5}
	Pathogen[spiC P0CZ04] interacts with 2 human partners:{Q13555;Q13557}
	Pathogen[sspH1 A4D0H6] interacts with 3 human partners:{Q13555;Q13557;Q96NX5}
	Pathogen[sipC E1WAC8] interacts with 3 human partners:{Q13555;Q13557;Q96NX5}
	Pathogen[sifA Q56061] interacts with 4 human partners:{Q8IU85;Q13555;Q13557;Q96NX5}
	Pathogen[sipC P0CL47] interacts with 3 human partners:{Q13555;Q13557;Q96NX5}
	Pathogen[sseL Q8ZNG2] interacts with 4 human partners:{Q8IU85;Q13555;Q13557;Q96NX5}
	Pathogen[sipB Q56134] interacts with 1 human partners:{Q13557}
	Pathogen[sopA Q8ZNR3] interacts with 4 human partners:{Q8IU85;Q13555;Q13557;Q96NX5}
	Pathogen[sseJ Q9FD10] interacts with 2 human partners:{Q13555;Q13557}
	Pathogen[sseI Q8ZQ79] interacts with 1 human partners:{Q13557}
	Pathogen[sipA P0CL52] interacts with 4 human partners:{Q8IU85;Q13555;Q13557;Q96NX5}
[Cluster 58]GO:0000177+C	cellular_component	[name] cytoplasmic exosome (RNase complex)	[def] "Complex of 3'-5' exoribonucleases found in the cytoplasm." [PMID
	Pathogen[sseG O84952] interacts with 2 human partners:{O00178;Q9NQT5}
	Pathogen[spvB P74846] interacts with 1 human partners:{O00178}
	Pathogen[spvC P0A2M9] interacts with 1 human partners:{O00178}
	Pathogen[sopB O30916] interacts with 1 human partners:{O00178}
	Pathogen[sopA E1WGZ9] interacts with 2 human partners:{O00178;Q9NQT5}
	Pathogen[slrP Q8ZQQ2] interacts with 3 human partners:{O00178;Q9NQT5;Q8TF46}
	Pathogen[sipA E1WAC6] interacts with 2 human partners:{O00178;Q9NQT5}
	Pathogen[sseF O84951] interacts with 2 human partners:{O00178;Q9NQT5}
	Pathogen[spiC P0CZ04] interacts with 1 human partners:{O00178}
	Pathogen[pipB2 Q8ZMM8] interacts with 1 human partners:{O00178}
	Pathogen[sspH1 A4D0H6] interacts with 1 human partners:{O00178}
	Pathogen[sifA Q56061] interacts with 1 human partners:{O00178}
	Pathogen[sseL Q8ZNG2] interacts with 1 human partners:{O00178}
	Pathogen[sipB Q56134] interacts with 1 human partners:{O00178}
	Pathogen[sopA Q8ZNR3] interacts with 2 human partners:{O00178;Q9NQT5}
	Pathogen[sipA P0CL52] interacts with 2 human partners:{O00178;Q9NQT5}
[Cluster 59]GO:0032807+C	cellular_component	[name] DNA ligase IV complex	[def] "A eukaryotically conserved protein complex that contains DNA ligase IV and is involved in DNA repair by non-homologous end joining_ in addition to the ligase, the complex also contains XRCC4 or a homolog, e.g. Saccharomyces Lif1p." [PMID
	Pathogen[slrP Q8ZQQ2] interacts with 1 human partners:{Q13426}
	Pathogen[spiC P0CZ04] interacts with 1 human partners:{Q13426}
[Cluster 60]GO:0002193+C	cellular_component	[name] MAML1-RBP-Jkappa- ICN1 complex	[def] "A protein complex that consists of the intracellular domain of Notch1 (ICN1), the DNA-binding transcription factor RBP-Jkappa, and the transcriptional coactivator Mastermind-like-1 (MAML1)_ the complex is involved in transcriptional activation in response to Notch-mediated signaling." [CORUM
	Pathogen[sseG O84952] interacts with 1 human partners:{P46531}
	Pathogen[spvB P74846] interacts with 1 human partners:{P46531}
	Pathogen[spvC P0A2M9] interacts with 1 human partners:{P46531}
	Pathogen[sopE O52623] interacts with 1 human partners:{P46531}
	Pathogen[sopB O30916] interacts with 1 human partners:{P46531}
	Pathogen[sopA E1WGZ9] interacts with 1 human partners:{P46531}
	Pathogen[avrA E1WAB0] interacts with 1 human partners:{P46531}
	Pathogen[slrP Q8ZQQ2] interacts with 1 human partners:{P46531}
	Pathogen[sptP P74873] interacts with 1 human partners:{P46531}
	Pathogen[sipA E1WAC6] interacts with 1 human partners:{P46531}
	Pathogen[sseF O84951] interacts with 1 human partners:{P46531}
	Pathogen[spiC P0CZ04] interacts with 1 human partners:{P46531}
	Pathogen[pipB2 Q8ZMM8] interacts with 1 human partners:{P46531}
	Pathogen[sspH1 A4D0H6] interacts with 1 human partners:{P46531}
	Pathogen[sipC E1WAC8] interacts with 1 human partners:{P46531}
	Pathogen[sifA Q56061] interacts with 1 human partners:{P46531}
	Pathogen[sipC P0CL47] interacts with 1 human partners:{P46531}
	Pathogen[sseL Q8ZNG2] interacts with 1 human partners:{P46531}
	Pathogen[sipB Q56134] interacts with 1 human partners:{P46531}
	Pathogen[sopA Q8ZNR3] interacts with 1 human partners:{P46531}
	Pathogen[sseJ Q9FD10] interacts with 1 human partners:{P46531}
	Pathogen[sseI Q8ZQ79] interacts with 1 human partners:{P46531}
	Pathogen[sipA P0CL52] interacts with 1 human partners:{P46531}
[Cluster 61]GO:0031436+C	cellular_component	[name] BRCA1-BARD1 complex	[def] "A heterodimeric complex comprising BRCA1 and BARD1, which possesses ubiquitin ligase activity and is involved in genome maintenance, possibly by functioning in surveillance for DNA damage." [PMID
	Pathogen[sopA E1WGZ9] interacts with 1 human partners:{Q99728}
	Pathogen[slrP Q8ZQQ2] interacts with 1 human partners:{Q99728}
	Pathogen[sopA Q8ZNR3] interacts with 1 human partners:{Q99728}
[Cluster 62]GO:0035097+C	cellular_component	[name] histone methyltransferase complex	[def] "A multimeric complex that is able to catalyze the addition of methyl groups to histone proteins." [GOC
	Pathogen[sseG O84952] interacts with 4 human partners:{P61964;O00255;Q15291;Q6UXN9}
	Pathogen[spvB P74846] interacts with 1 human partners:{Q6UXN9}
	Pathogen[spvC P0A2M9] interacts with 1 human partners:{Q6UXN9}
	Pathogen[sopB O30916] interacts with 1 human partners:{Q6UXN9}
	Pathogen[sopA E1WGZ9] interacts with 4 human partners:{P61964;O00255;Q15291;Q6UXN9}
	Pathogen[slrP Q8ZQQ2] interacts with 3 human partners:{O00255;P45973;Q6UXN9}
	Pathogen[sipA E1WAC6] interacts with 4 human partners:{P61964;O00255;Q15291;Q6UXN9}
	Pathogen[sseF O84951] interacts with 4 human partners:{P61964;O00255;Q15291;Q6UXN9}
	Pathogen[spiC P0CZ04] interacts with 4 human partners:{P61964;O00255;Q15291;Q6UXN9}
	Pathogen[pipB2 Q8ZMM8] interacts with 1 human partners:{Q6UXN9}
	Pathogen[sspH1 A4D0H6] interacts with 1 human partners:{Q6UXN9}
	Pathogen[sifA Q56061] interacts with 1 human partners:{Q6UXN9}
	Pathogen[sseL Q8ZNG2] interacts with 1 human partners:{Q6UXN9}
	Pathogen[sopA Q8ZNR3] interacts with 4 human partners:{P61964;O00255;Q15291;Q6UXN9}
	Pathogen[sseI Q8ZQ79] interacts with 1 human partners:{Q6UXN9}
	Pathogen[sipA P0CL52] interacts with 4 human partners:{P61964;O00255;Q15291;Q6UXN9}
[Cluster 63]GO:0033162+C	cellular_component	[name] melanosome membrane	[def] "The lipid bilayer surrounding a melanosome." [GOC
	Pathogen[sseG O84952] interacts with 1 human partners:{Q96EV8}
	Pathogen[spvB P74846] interacts with 1 human partners:{Q96EV8}
	Pathogen[spvC P0A2M9] interacts with 1 human partners:{Q96EV8}
	Pathogen[sopB O30916] interacts with 1 human partners:{Q96EV8}
	Pathogen[sopA E1WGZ9] interacts with 1 human partners:{Q96EV8}
	Pathogen[avrA E1WAB0] interacts with 1 human partners:{Q96EV8}
	Pathogen[slrP Q8ZQQ2] interacts with 2 human partners:{P07101;Q96EV8}
	Pathogen[sptP P74873] interacts with 1 human partners:{Q96EV8}
	Pathogen[sipA E1WAC6] interacts with 1 human partners:{Q96EV8}
	Pathogen[sseF O84951] interacts with 1 human partners:{Q96EV8}
	Pathogen[spiC P0CZ04] interacts with 1 human partners:{Q96EV8}
	Pathogen[pipB2 Q8ZMM8] interacts with 1 human partners:{Q96EV8}
	Pathogen[sspH1 A4D0H6] interacts with 1 human partners:{Q96EV8}
	Pathogen[sipC E1WAC8] interacts with 1 human partners:{Q96EV8}
	Pathogen[sifA Q56061] interacts with 1 human partners:{Q96EV8}
	Pathogen[sipC P0CL47] interacts with 1 human partners:{Q96EV8}
	Pathogen[sseL Q8ZNG2] interacts with 1 human partners:{Q96EV8}
	Pathogen[sopA Q8ZNR3] interacts with 1 human partners:{Q96EV8}
	Pathogen[sseJ Q9FD10] interacts with 1 human partners:{Q96EV8}
	Pathogen[sseI Q8ZQ79] interacts with 1 human partners:{Q96EV8}
	Pathogen[sipA P0CL52] interacts with 1 human partners:{Q96EV8}
[Cluster 64]GO:0035861+C	cellular_component	[name] site of double-strand break	[def] "A region of a chromosome at which a DNA double-strand break has occurred. DNA damage signaling and repair proteins accumulate at the lesion to respond to the damage and repair the DNA to form a continuous DNA helix." [GOC
	Pathogen[sseG O84952] interacts with 1 human partners:{P55072}
	Pathogen[spvB P74846] interacts with 1 human partners:{P55072}
	Pathogen[spvC P0A2M9] interacts with 1 human partners:{P55072}
	Pathogen[sspH2 P0CE12] interacts with 1 human partners:{P55072}
	Pathogen[sopE O52623] interacts with 1 human partners:{P55072}
	Pathogen[sopE2 Q7CQD4] interacts with 1 human partners:{P55072}
	Pathogen[sopB O30916] interacts with 1 human partners:{P55072}
	Pathogen[sopA E1WGZ9] interacts with 1 human partners:{P55072}
	Pathogen[avrA E1WAB0] interacts with 1 human partners:{P55072}
	Pathogen[slrP Q8ZQQ2] interacts with 3 human partners:{Q8IYW5;P55072;Q8NCN4}
	Pathogen[sipA E1WAC6] interacts with 1 human partners:{P55072}
	Pathogen[sseF O84951] interacts with 1 human partners:{P55072}
	Pathogen[spiC P0CZ04] interacts with 1 human partners:{P55072}
	Pathogen[pipB2 Q8ZMM8] interacts with 1 human partners:{P55072}
	Pathogen[sspH1 A4D0H6] interacts with 1 human partners:{P55072}
	Pathogen[sipC E1WAC8] interacts with 1 human partners:{P55072}
	Pathogen[sifA Q56061] interacts with 1 human partners:{P55072}
	Pathogen[sipC P0CL47] interacts with 1 human partners:{P55072}
	Pathogen[sseL Q8ZNG2] interacts with 1 human partners:{P55072}
	Pathogen[sipB Q56134] interacts with 1 human partners:{P55072}
	Pathogen[sopA Q8ZNR3] interacts with 1 human partners:{P55072}
	Pathogen[sseJ Q9FD10] interacts with 1 human partners:{P55072}
	Pathogen[sseI Q8ZQ79] interacts with 1 human partners:{P55072}
	Pathogen[sipA P0CL52] interacts with 1 human partners:{P55072}
[Cluster 65]GO:0031428+C	cellular_component	[name] box C/D snoRNP complex	[def] "A ribonucleoprotein complex containing small nucleolar RNA of the box C/D type that can carry out ribose-2'-O-methylation of target RNAs." [ISBN
	Pathogen[sseG O84952] interacts with 1 human partners:{Q9Y2X3}
	Pathogen[sopA E1WGZ9] interacts with 1 human partners:{Q9Y2X3}
	Pathogen[slrP Q8ZQQ2] interacts with 1 human partners:{Q9Y2X3}
	Pathogen[sipA E1WAC6] interacts with 1 human partners:{Q9Y2X3}
	Pathogen[sseF O84951] interacts with 1 human partners:{Q9Y2X3}
	Pathogen[spiC P0CZ04] interacts with 1 human partners:{Q9Y2X3}
	Pathogen[sopA Q8ZNR3] interacts with 1 human partners:{Q9Y2X3}
	Pathogen[sipA P0CL52] interacts with 1 human partners:{Q9Y2X3}
[Cluster 66]GO:0032116+C	cellular_component	[name] SMC loading complex	[def] "A protein complex required for the loading of a structural maintenance of chromosome (SMC) complex, such as cohesin, condensin or SMC5/SMC6, onto DNA. Appears to be eukaryotically conserved." [GOC
	Pathogen[spvB P74846] interacts with 1 human partners:{Q9Y6X3}
	Pathogen[spiC P0CZ04] interacts with 1 human partners:{Q9Y6X3}
[Cluster 67]GO:0005922+C	cellular_component	[name] connexon complex	[def] "An assembly of six molecules of connexin, made in the Golgi apparatus and subsequently transported to the plasma membrane, where docking of two connexons on apposed plasma membranes across the extracellular space forms a gap junction." [PMID
	Pathogen[sseG O84952] interacts with 1 human partners:{P17302}
	Pathogen[spvC P0A2M9] interacts with 1 human partners:{P17302}
	Pathogen[sspH2 P0CE12] interacts with 1 human partners:{P17302}
	Pathogen[sopA E1WGZ9] interacts with 1 human partners:{P17302}
	Pathogen[slrP Q8ZQQ2] interacts with 1 human partners:{P17302}
	Pathogen[sipA E1WAC6] interacts with 1 human partners:{P17302}
	Pathogen[sseF O84951] interacts with 1 human partners:{P17302}
	Pathogen[spiC P0CZ04] interacts with 1 human partners:{P17302}
	Pathogen[sspH1 A4D0H6] interacts with 1 human partners:{P17302}
	Pathogen[sopA Q8ZNR3] interacts with 1 human partners:{P17302}
	Pathogen[sipA P0CL52] interacts with 1 human partners:{P17302}
[Cluster 68]GO:0000228+C	cellular_component	[name] nuclear chromosome	[def] "A chromosome found in the nucleus of a eukaryotic cell." [GOC
	Pathogen[sseG O84952] interacts with 5 human partners:{Q969G3;P11388;O95347;P05412;O15392}
	Pathogen[spvB P74846] interacts with 4 human partners:{Q969G3;P11388;P05412;O15392}
	Pathogen[spvC P0A2M9] interacts with 4 human partners:{P11388;O95347;P05412;O15392}
	Pathogen[sspH2 P0CE12] interacts with 2 human partners:{P05412;O15392}
	Pathogen[sopE O52623] interacts with 2 human partners:{P05412;O15392}
	Pathogen[sopE2 Q7CQD4] interacts with 1 human partners:{P05412}
	Pathogen[sopB O30916] interacts with 3 human partners:{P11388;P05412;O15392}
	Pathogen[sopA E1WGZ9] interacts with 5 human partners:{Q969G3;P11388;O95347;P05412;O15392}
	Pathogen[avrA E1WAB0] interacts with 1 human partners:{O15392}
	Pathogen[slrP Q8ZQQ2] interacts with 5 human partners:{Q969G3;P11388;P11387;P05412;O15392}
	Pathogen[sipA E1WAC6] interacts with 5 human partners:{Q969G3;P11388;O95347;P05412;O15392}
	Pathogen[sseF O84951] interacts with 5 human partners:{Q969G3;P11388;O95347;P05412;O15392}
	Pathogen[spiC P0CZ04] interacts with 9 human partners:{Q969G3;P43246;P52701;P11388;O95347;P05412;Q12824;P20585;O15392}
	Pathogen[pipB2 Q8ZMM8] interacts with 3 human partners:{O95347;P05412;O15392}
	Pathogen[sspH1 A4D0H6] interacts with 3 human partners:{P11388;P05412;O15392}
	Pathogen[sipC E1WAC8] interacts with 1 human partners:{P05412}
	Pathogen[sifA Q56061] interacts with 4 human partners:{P11388;O95347;P05412;O15392}
	Pathogen[sipC P0CL47] interacts with 1 human partners:{P05412}
	Pathogen[sseL Q8ZNG2] interacts with 4 human partners:{P11388;O95347;P05412;O15392}
	Pathogen[sipB Q56134] interacts with 1 human partners:{P05412}
	Pathogen[sopA Q8ZNR3] interacts with 5 human partners:{Q969G3;P11388;O95347;P05412;O15392}
	Pathogen[sseJ Q9FD10] interacts with 4 human partners:{P11388;O95347;P05412;O15392}
	Pathogen[sseI Q8ZQ79] interacts with 4 human partners:{P11388;O95347;P05412;O15392}
	Pathogen[sipA P0CL52] interacts with 5 human partners:{Q969G3;P11388;O95347;P05412;O15392}
[Cluster 69]GO:0042824+C	cellular_component	[name] MHC class I peptide loading complex	[def] "A large, multisubunit complex which consists of the MHC class I-beta 2 microglobulin dimer, the transporter associated with antigen presentation (TAP), tapasin (an MHC-encoded membrane protein), the chaperone calreticulin and the thiol oxidoreductase ERp57. Functions in the assembly of peptides with newly synthesized MHC class I molecules." [GOC
	Pathogen[slrP Q8ZQQ2] interacts with 1 human partners:{P27797}
[Cluster 70]GO:0000939+C	cellular_component	[name] condensed chromosome inner kinetochore	[def] "The region of a condensed chromosome kinetochore closest to centromeric DNA_ in mammals the CREST antigens (CENP proteins) are found in this layer_ this layer may help define underlying centromeric chromatin structure and position of the kinetochore on the chromosome." [GOC
	Pathogen[sseG O84952] interacts with 1 human partners:{P49450}
	Pathogen[spvB P74846] interacts with 1 human partners:{P49450}
	Pathogen[spvC P0A2M9] interacts with 1 human partners:{P49450}
	Pathogen[sopA E1WGZ9] interacts with 1 human partners:{P49450}
	Pathogen[slrP Q8ZQQ2] interacts with 1 human partners:{P49450}
	Pathogen[sipA E1WAC6] interacts with 1 human partners:{P49450}
	Pathogen[sseF O84951] interacts with 1 human partners:{P49450}
	Pathogen[spiC P0CZ04] interacts with 1 human partners:{P49450}
	Pathogen[sifA Q56061] interacts with 1 human partners:{P49450}
	Pathogen[sseL Q8ZNG2] interacts with 1 human partners:{P49450}
	Pathogen[sopA Q8ZNR3] interacts with 1 human partners:{P49450}
	Pathogen[sipA P0CL52] interacts with 1 human partners:{P49450}
[Cluster 71]GO:0016600+C	cellular_component	[name] flotillin complex	[def] "A protein complex that contains flotillin-1 and flotillin-2, and may contain associated proteins. Flotillins associate into membrane microdomains resembling caveolae." [PMID
	Pathogen[sseG O84952] interacts with 2 human partners:{O75955;P22681}
	Pathogen[spvB P74846] interacts with 2 human partners:{O75955;P22681}
	Pathogen[spvC P0A2M9] interacts with 2 human partners:{O75955;P22681}
	Pathogen[sspH2 P0CE12] interacts with 1 human partners:{P22681}
	Pathogen[sopE O52623] interacts with 1 human partners:{P22681}
	Pathogen[sopB O30916] interacts with 1 human partners:{P22681}
	Pathogen[sopA E1WGZ9] interacts with 2 human partners:{O75955;P22681}
	Pathogen[avrA E1WAB0] interacts with 1 human partners:{P22681}
	Pathogen[slrP Q8ZQQ2] interacts with 2 human partners:{O75955;P22681}
	Pathogen[sptP P74873] interacts with 1 human partners:{P22681}
	Pathogen[sipA E1WAC6] interacts with 2 human partners:{O75955;P22681}
	Pathogen[sseF O84951] interacts with 2 human partners:{O75955;P22681}
	Pathogen[spiC P0CZ04] interacts with 2 human partners:{O75955;P22681}
	Pathogen[pipB2 Q8ZMM8] interacts with 1 human partners:{P22681}
	Pathogen[sspH1 A4D0H6] interacts with 1 human partners:{P22681}
	Pathogen[sipC E1WAC8] interacts with 1 human partners:{P22681}
	Pathogen[sifA Q56061] interacts with 1 human partners:{P22681}
	Pathogen[sipC P0CL47] interacts with 1 human partners:{P22681}
	Pathogen[sseL Q8ZNG2] interacts with 1 human partners:{P22681}
	Pathogen[sipB Q56134] interacts with 1 human partners:{P22681}
	Pathogen[sopA Q8ZNR3] interacts with 2 human partners:{O75955;P22681}
	Pathogen[sseJ Q9FD10] interacts with 1 human partners:{P22681}
	Pathogen[sseI Q8ZQ79] interacts with 1 human partners:{P22681}
	Pathogen[sipA P0CL52] interacts with 2 human partners:{O75955;P22681}
[Cluster 72]GO:0031618+C	cellular_component	[name] nuclear centromeric heterochromatin	[def] "A region of heterochromatin located near the centromere of a chromosome in the nucleus." [GOC
	Pathogen[slrP Q8ZQQ2] interacts with 1 human partners:{P45973}
[Cluster 73]GO:0000153+C	cellular_component	[name] cytoplasmic ubiquitin ligase complex	[def] "A ubiquitin ligase complex found in the cytoplasm." [GOC
	Pathogen[sseG O84952] interacts with 1 human partners:{Q9NT62}
	Pathogen[spvB P74846] interacts with 1 human partners:{Q9NT62}
	Pathogen[spvC P0A2M9] interacts with 1 human partners:{Q9NT62}
	Pathogen[sspH2 P0CE12] interacts with 1 human partners:{Q9NT62}
	Pathogen[sopE O52623] interacts with 1 human partners:{Q9NT62}
	Pathogen[sopA E1WGZ9] interacts with 1 human partners:{Q9NT62}
	Pathogen[slrP Q8ZQQ2] interacts with 1 human partners:{Q9NT62}
	Pathogen[sipA E1WAC6] interacts with 1 human partners:{Q9NT62}
	Pathogen[sseF O84951] interacts with 1 human partners:{Q9NT62}
	Pathogen[spiC P0CZ04] interacts with 1 human partners:{Q9NT62}
	Pathogen[pipB2 Q8ZMM8] interacts with 1 human partners:{Q9NT62}
	Pathogen[sspH1 A4D0H6] interacts with 1 human partners:{Q9NT62}
	Pathogen[sifA Q56061] interacts with 1 human partners:{Q9NT62}
	Pathogen[sopA Q8ZNR3] interacts with 1 human partners:{Q9NT62}
	Pathogen[sseJ Q9FD10] interacts with 1 human partners:{Q9NT62}
	Pathogen[sseI Q8ZQ79] interacts with 1 human partners:{Q9NT62}
	Pathogen[sipA P0CL52] interacts with 1 human partners:{Q9NT62}
[Cluster 74]GO:0071546+C	cellular_component	[name] pi-body	[def] "A P granule that contains the PIWIL2-TDRD1 module, a set of proteins that act in the primary piRNA pathway. The pi-body corresponds to the cementing material between mitochondria found in gonocytes." [GOC
	Pathogen[slrP Q8ZQQ2] interacts with 2 human partners:{Q8WWH4;Q9NQI0}
[Cluster 75]GO:0005664+C	cellular_component	[name] nuclear origin of replication recognition complex	[def] "A multisubunit complex that is located at the replication origins of a chromosome in the nucleus." [GOC
	Pathogen[sseG O84952] interacts with 1 human partners:{Q13415}
	Pathogen[spvB P74846] interacts with 1 human partners:{Q13415}
	Pathogen[spvC P0A2M9] interacts with 1 human partners:{Q13415}
	Pathogen[sopE O52623] interacts with 1 human partners:{Q13415}
	Pathogen[sopA E1WGZ9] interacts with 2 human partners:{Q9UFC0;Q13415}
	Pathogen[avrA E1WAB0] interacts with 1 human partners:{Q13415}
	Pathogen[slrP Q8ZQQ2] interacts with 1 human partners:{Q13415}
	Pathogen[sipA E1WAC6] interacts with 1 human partners:{Q13415}
	Pathogen[sseF O84951] interacts with 1 human partners:{Q13415}
	Pathogen[spiC P0CZ04] interacts with 2 human partners:{Q9UFC0;Q13415}
	Pathogen[pipB2 Q8ZMM8] interacts with 1 human partners:{Q13415}
	Pathogen[sifA Q56061] interacts with 1 human partners:{Q13415}
	Pathogen[sseL Q8ZNG2] interacts with 1 human partners:{Q13415}
	Pathogen[sopA Q8ZNR3] interacts with 2 human partners:{Q9UFC0;Q13415}
	Pathogen[sseJ Q9FD10] interacts with 1 human partners:{Q13415}
	Pathogen[sseI Q8ZQ79] interacts with 1 human partners:{Q13415}
	Pathogen[sipA P0CL52] interacts with 1 human partners:{Q13415}
[Cluster 76]GO:0030673+C	cellular_component	[name] axolemma	[def] "The portion of the plasma membrane surrounding an axon_ it is a specialized trilaminar random mosaic of protein molecules floating within a fluid matrix of highly mobile phospholipid molecules, 7-8 nm in thickness." [http
	Pathogen[sseG O84952] interacts with 3 human partners:{P30542;Q9UPT6;O94832}
	Pathogen[spvB P74846] interacts with 3 human partners:{P30542;Q9UPT6;O94832}
	Pathogen[spvC P0A2M9] interacts with 3 human partners:{P30542;Q9UPT6;O94832}
	Pathogen[sspH2 P0CE12] interacts with 1 human partners:{Q9Y6N7}
	Pathogen[sopE O52623] interacts with 2 human partners:{Q9UPT6;O94832}
	Pathogen[sopB O30916] interacts with 2 human partners:{Q9UPT6;O94832}
	Pathogen[sopA E1WGZ9] interacts with 3 human partners:{P30542;Q9UPT6;O94832}
	Pathogen[avrA E1WAB0] interacts with 1 human partners:{Q9UPT6}
	Pathogen[slrP Q8ZQQ2] interacts with 4 human partners:{Q9Y6N7;Q9UPT6;O94832;Q9UHC6}
	Pathogen[sptP P74873] interacts with 1 human partners:{Q9UPT6}
	Pathogen[sipA E1WAC6] interacts with 3 human partners:{P30542;Q9UPT6;O94832}
	Pathogen[sseF O84951] interacts with 3 human partners:{P30542;Q9UPT6;O94832}
	Pathogen[spiC P0CZ04] interacts with 3 human partners:{P30542;Q9UPT6;O94832}
	Pathogen[pipB2 Q8ZMM8] interacts with 2 human partners:{Q9UPT6;O94832}
	Pathogen[sspH1 A4D0H6] interacts with 3 human partners:{P30542;Q9UPT6;O94832}
	Pathogen[sipC E1WAC8] interacts with 2 human partners:{Q9UPT6;O94832}
	Pathogen[sifA Q56061] interacts with 2 human partners:{Q9UPT6;O94832}
	Pathogen[sipC P0CL47] interacts with 2 human partners:{Q9UPT6;O94832}
	Pathogen[sseL Q8ZNG2] interacts with 2 human partners:{Q9UPT6;O94832}
	Pathogen[sipB Q56134] interacts with 2 human partners:{Q9UPT6;O94832}
	Pathogen[sopA Q8ZNR3] interacts with 3 human partners:{P30542;Q9UPT6;O94832}
	Pathogen[sseJ Q9FD10] interacts with 2 human partners:{Q9UPT6;O94832}
	Pathogen[sseI Q8ZQ79] interacts with 3 human partners:{Q9Y6N7;Q9UPT6;O94832}
	Pathogen[sipA P0CL52] interacts with 3 human partners:{P30542;Q9UPT6;O94832}
[Cluster 77]GO:0031588+C	cellular_component	[name] AMP-activated protein kinase complex	[def] "A protein complex that possesses AMP-dependent protein kinase activity." [GOC
	Pathogen[sseG O84952] interacts with 4 human partners:{P54646;O43741;Q13131;Q9UGJ0}
	Pathogen[spvB P74846] interacts with 5 human partners:{P54646;O43741;Q13131;Q9UGJ0;P54619}
	Pathogen[spvC P0A2M9] interacts with 2 human partners:{P54646;Q13131}
	Pathogen[sspH2 P0CE12] interacts with 1 human partners:{O43741}
	Pathogen[sopE O52623] interacts with 4 human partners:{P54646;O43741;Q13131;Q9UGJ0}
	Pathogen[sopA E1WGZ9] interacts with 4 human partners:{P54646;O43741;Q13131;Q9UGJ0}
	Pathogen[avrA E1WAB0] interacts with 3 human partners:{P54646;O43741;Q13131}
	Pathogen[slrP Q8ZQQ2] interacts with 4 human partners:{Q9UGI9;O43741;Q9UGJ0;P54619}
	Pathogen[sipA E1WAC6] interacts with 4 human partners:{P54646;O43741;Q13131;Q9UGJ0}
	Pathogen[sseF O84951] interacts with 4 human partners:{P54646;O43741;Q13131;Q9UGJ0}
	Pathogen[spiC P0CZ04] interacts with 6 human partners:{Q9Y478;P54646;O43741;Q13131;Q9UGJ0;P54619}
	Pathogen[sspH1 A4D0H6] interacts with 2 human partners:{P54646;Q13131}
	Pathogen[sipC E1WAC8] interacts with 2 human partners:{P54646;Q13131}
	Pathogen[sifA Q56061] interacts with 4 human partners:{P54646;O43741;Q13131;Q9UGJ0}
	Pathogen[sipC P0CL47] interacts with 2 human partners:{P54646;Q13131}
	Pathogen[sseL Q8ZNG2] interacts with 3 human partners:{P54646;O43741;Q13131}
	Pathogen[sopA Q8ZNR3] interacts with 4 human partners:{P54646;O43741;Q13131;Q9UGJ0}
	Pathogen[sseJ Q9FD10] interacts with 3 human partners:{P54646;O43741;Q13131}
	Pathogen[sseI Q8ZQ79] interacts with 3 human partners:{P54646;O43741;Q13131}
	Pathogen[sipA P0CL52] interacts with 4 human partners:{P54646;O43741;Q13131;Q9UGJ0}
[Cluster 78]GO:0042788+C	cellular_component	[name] polysomal ribosome	[def] "A ribosome bound to mRNA that forms part of a polysome." [GOC
	Pathogen[slrP Q8ZQQ2] interacts with 1 human partners:{Q8NE71}
[Cluster 79]GO:0044442+C	cellular_component	[name] microtubule-based flagellum part	[def] "Any constituent part of a microtubule-based flagellum, a long, whiplike protrusion from the surface of a eukaryotic cell, whose undulations drive the cell through a liquid medium_ similar in structure to a cilium. The flagellum is based on a 9+2 arrangement of microtubules. Examples of this component are found in Mus musculus." [GOC
	Pathogen[slrP Q8ZQQ2] interacts with 1 human partners:{O75952}
[Cluster 80]GO:0005577+C	cellular_component	[name] fibrinogen complex	[def] "A highly soluble, elongated protein complex found in blood plasma and involved in clot formation. It is converted into fibrin monomer by the action of thrombin. In the mouse, fibrinogen is a hexamer, 46 nm long and 9 nm maximal diameter, containing two sets of nonidentical chains (alpha, beta, and gamma) linked together by disulfide bonds." [ISBN
	Pathogen[sseG O84952] interacts with 1 human partners:{P07996}
	Pathogen[spvB P74846] interacts with 3 human partners:{P07996;P02751;P08697}
	Pathogen[spvC P0A2M9] interacts with 1 human partners:{P07996}
	Pathogen[sspH2 P0CE12] interacts with 1 human partners:{P07996}
	Pathogen[sopE O52623] interacts with 1 human partners:{P07996}
	Pathogen[sopA E1WGZ9] interacts with 1 human partners:{P07996}
	Pathogen[avrA E1WAB0] interacts with 1 human partners:{P07996}
	Pathogen[slrP Q8ZQQ2] interacts with 3 human partners:{P07996;P08697;P02671}
	Pathogen[sptP P74873] interacts with 1 human partners:{P07996}
	Pathogen[sipA E1WAC6] interacts with 1 human partners:{P07996}
	Pathogen[sseF O84951] interacts with 1 human partners:{P07996}
	Pathogen[spiC P0CZ04] interacts with 3 human partners:{P07996;P02751;P08697}
	Pathogen[sifA Q56061] interacts with 1 human partners:{P07996}
	Pathogen[sopA Q8ZNR3] interacts with 1 human partners:{P07996}
	Pathogen[sseJ Q9FD10] interacts with 1 human partners:{P07996}
	Pathogen[sseI Q8ZQ79] interacts with 1 human partners:{P07996}
	Pathogen[sipA P0CL52] interacts with 1 human partners:{P07996}
[Cluster 81]GO:0070938+C	cellular_component	[name] contractile ring	[def] "A cytoskeletal structure composed of filamentous protein that forms beneath the membrane of many cells or organelles, in the plane of cell or organelle division. Ring contraction is associated with centripetal growth of the membrane that divides the cytoplasm of the two daughter cells or organelles." [GOC
	Pathogen[sseG O84952] interacts with 1 human partners:{Q96GD0}
	Pathogen[spvB P74846] interacts with 1 human partners:{Q96GD0}
	Pathogen[sopA E1WGZ9] interacts with 1 human partners:{Q96GD0}
	Pathogen[avrA E1WAB0] interacts with 1 human partners:{Q96GD0}
	Pathogen[slrP Q8ZQQ2] interacts with 1 human partners:{Q96GD0}
	Pathogen[sipA E1WAC6] interacts with 1 human partners:{Q96GD0}
	Pathogen[sseF O84951] interacts with 1 human partners:{Q96GD0}
	Pathogen[spiC P0CZ04] interacts with 1 human partners:{Q96GD0}
	Pathogen[pipB2 Q8ZMM8] interacts with 1 human partners:{Q96GD0}
	Pathogen[sspH1 A4D0H6] interacts with 1 human partners:{Q96GD0}
	Pathogen[sifA Q56061] interacts with 1 human partners:{Q96GD0}
	Pathogen[sopA Q8ZNR3] interacts with 1 human partners:{Q96GD0}
	Pathogen[sseJ Q9FD10] interacts with 1 human partners:{Q96GD0}
	Pathogen[sseI Q8ZQ79] interacts with 1 human partners:{Q96GD0}
	Pathogen[sipA P0CL52] interacts with 1 human partners:{Q96GD0}
[Cluster 82]GO:0000800+C	cellular_component	[name] lateral element	[def] "A proteinaceous core found between sister chromatids during meiotic prophase." [GOC
	Pathogen[sseG O84952] interacts with 1 human partners:{Q06609}
	Pathogen[sopA E1WGZ9] interacts with 2 human partners:{Q9UQE7;Q06609}
	Pathogen[slrP Q8ZQQ2] interacts with 2 human partners:{Q9UQE7;Q06609}
	Pathogen[sipA E1WAC6] interacts with 1 human partners:{Q06609}
	Pathogen[sseF O84951] interacts with 1 human partners:{Q06609}
	Pathogen[spiC P0CZ04] interacts with 1 human partners:{Q06609}
	Pathogen[pipB2 Q8ZMM8] interacts with 1 human partners:{Q9UQE7}
	Pathogen[sifA Q56061] interacts with 1 human partners:{Q9UQE7}
	Pathogen[sopA Q8ZNR3] interacts with 2 human partners:{Q9UQE7;Q06609}
	Pathogen[sipA P0CL52] interacts with 1 human partners:{Q06609}
[Cluster 83]GO:0045120+C	cellular_component	[name] pronucleus	[def] "The nucleus of either the ovum or the spermatozoon following fertilization. Thus, in the fertilized ovum, there are two pronuclei, one originating from the ovum, the other from the spermatozoon that brought about fertilization_ they approach each other, but do not fuse until just before the first cleavage, when each pronucleus loses its membrane to release its contents." [ISBN
	Pathogen[sspH2 P0CE12] interacts with 1 human partners:{P49454}
	Pathogen[slrP Q8ZQQ2] interacts with 3 human partners:{P20226;P49454;Q00613}
[Cluster 84]GO:0048500+C	cellular_component	[name] signal recognition particle	[def] "A complex of protein and RNA which facilitates translocation of proteins across membranes." [GOC
	Pathogen[sseG O84952] interacts with 3 human partners:{P49458;O76094;P09132}
	Pathogen[spvC P0A2M9] interacts with 2 human partners:{P49458;O76094}
	Pathogen[sspH2 P0CE12] interacts with 1 human partners:{O76094}
	Pathogen[sopB O30916] interacts with 1 human partners:{P49458}
	Pathogen[sopA E1WGZ9] interacts with 3 human partners:{P49458;O76094;P09132}
	Pathogen[slrP Q8ZQQ2] interacts with 5 human partners:{P37108;P49458;O76094;P09132;P61011}
	Pathogen[sipA E1WAC6] interacts with 3 human partners:{P49458;O76094;P09132}
	Pathogen[sseF O84951] interacts with 3 human partners:{P49458;O76094;P09132}
	Pathogen[spiC P0CZ04] interacts with 1 human partners:{P49458}
	Pathogen[sspH1 A4D0H6] interacts with 2 human partners:{P49458;O76094}
	Pathogen[sifA Q56061] interacts with 3 human partners:{P49458;O76094;P09132}
	Pathogen[sopA Q8ZNR3] interacts with 3 human partners:{P49458;O76094;P09132}
	Pathogen[sipA P0CL52] interacts with 3 human partners:{P49458;O76094;P09132}
[Cluster 85]GO:0043083+C	cellular_component	[name] synaptic cleft	[def] "The narrow gap that separates the presynaptic and postsynaptic membranes, into which neurotransmitter is released." [GOC
	Pathogen[spiC P0CZ04] interacts with 1 human partners:{P22303}
[Cluster 86]GO:0042629+C	cellular_component	[name] mast cell granule	[def] "Coarse, bluish-black staining cytoplasmic granules, bounded by a plasma membrane and found in mast cells and basophils. Contents include histamine, heparin, chondroitin sulfates, chymase and tryptase." [GOC
	Pathogen[spiC P0CZ04] interacts with 1 human partners:{P25025}
[Cluster 87]GO:0031088+C	cellular_component	[name] platelet dense granule membrane	[def] "The lipid bilayer surrounding the platelet dense granule." [GOC
	Pathogen[sseG O84952] interacts with 2 human partners:{P08962;P16109}
	Pathogen[spvB P74846] interacts with 1 human partners:{P16109}
	Pathogen[spvC P0A2M9] interacts with 2 human partners:{P08962;P16109}
	Pathogen[sspH2 P0CE12] interacts with 2 human partners:{P08962;P16109}
	Pathogen[sopE O52623] interacts with 2 human partners:{P08962;P16109}
	Pathogen[sopA E1WGZ9] interacts with 2 human partners:{P08962;P16109}
	Pathogen[avrA E1WAB0] interacts with 2 human partners:{P08962;P16109}
	Pathogen[slrP Q8ZQQ2] interacts with 2 human partners:{P08962;P16109}
	Pathogen[sptP P74873] interacts with 2 human partners:{P08962;P16109}
	Pathogen[sipA E1WAC6] interacts with 2 human partners:{P08962;P16109}
	Pathogen[sseF O84951] interacts with 2 human partners:{P08962;P16109}
	Pathogen[spiC P0CZ04] interacts with 2 human partners:{P08962;P16109}
	Pathogen[pipB2 Q8ZMM8] interacts with 1 human partners:{P08962}
	Pathogen[sspH1 A4D0H6] interacts with 2 human partners:{P08962;P16109}
	Pathogen[sipC E1WAC8] interacts with 2 human partners:{P08962;P16109}
	Pathogen[sifA Q56061] interacts with 2 human partners:{P08962;P16109}
	Pathogen[sipC P0CL47] interacts with 2 human partners:{P08962;P16109}
	Pathogen[sseL Q8ZNG2] interacts with 1 human partners:{P16109}
	Pathogen[sipB Q56134] interacts with 2 human partners:{P08962;P16109}
	Pathogen[sopA Q8ZNR3] interacts with 2 human partners:{P08962;P16109}
	Pathogen[sseJ Q9FD10] interacts with 2 human partners:{P08962;P16109}
	Pathogen[sseI Q8ZQ79] interacts with 2 human partners:{P08962;P16109}
	Pathogen[sipA P0CL52] interacts with 2 human partners:{P08962;P16109}
[Cluster 88]GO:0030285+C	cellular_component	[name] integral to synaptic vesicle membrane	[def] "Penetrating at least one phospholipid bilayer of a synaptic vesicle membrane. May also refer to the state of being buried in the bilayer with no exposure outside the bilayer." [GOC
	Pathogen[slrP Q8ZQQ2] interacts with 1 human partners:{P08247}
[Cluster 89]GO:0043256+C	cellular_component	[name] laminin complex	[def] "A large, extracellular glycoprotein complex composed of three different polypeptide chains, alpha, beta and gamma. Provides an integral part of the structural scaffolding of basement membranes." [GOC
	Pathogen[spvB P74846] interacts with 1 human partners:{P07942}
	Pathogen[sspH2 P0CE12] interacts with 1 human partners:{P07942}
	Pathogen[sopE O52623] interacts with 1 human partners:{P07942}
	Pathogen[sopE2 Q7CQD4] interacts with 1 human partners:{P07942}
	Pathogen[sopA E1WGZ9] interacts with 1 human partners:{P07942}
	Pathogen[slrP Q8ZQQ2] interacts with 1 human partners:{P07942}
	Pathogen[spiC P0CZ04] interacts with 2 human partners:{P07942;P25391}
	Pathogen[pipB2 Q8ZMM8] interacts with 1 human partners:{P07942}
	Pathogen[sspH1 A4D0H6] interacts with 1 human partners:{P07942}
	Pathogen[sifA Q56061] interacts with 2 human partners:{P07942;P25391}
	Pathogen[sseL Q8ZNG2] interacts with 1 human partners:{P07942}
	Pathogen[sipB Q56134] interacts with 1 human partners:{P07942}
	Pathogen[sopA Q8ZNR3] interacts with 1 human partners:{P07942}
	Pathogen[sseJ Q9FD10] interacts with 1 human partners:{P07942}
	Pathogen[sseI Q8ZQ79] interacts with 1 human partners:{P07942}
[Cluster 90]GO:0009330+C	cellular_component	[name] DNA topoisomerase complex (ATP-hydrolyzing)	[def] "Complex that possesses DNA topoisomerase (ATP-hydrolyzing) activity." [GOC
	Pathogen[sseG O84952] interacts with 1 human partners:{P11388}
	Pathogen[spvB P74846] interacts with 1 human partners:{P11388}
	Pathogen[spvC P0A2M9] interacts with 1 human partners:{P11388}
	Pathogen[sopB O30916] interacts with 1 human partners:{P11388}
	Pathogen[sopA E1WGZ9] interacts with 1 human partners:{P11388}
	Pathogen[slrP Q8ZQQ2] interacts with 1 human partners:{P11388}
	Pathogen[sipA E1WAC6] interacts with 1 human partners:{P11388}
	Pathogen[sseF O84951] interacts with 1 human partners:{P11388}
	Pathogen[spiC P0CZ04] interacts with 1 human partners:{P11388}
	Pathogen[sspH1 A4D0H6] interacts with 1 human partners:{P11388}
	Pathogen[sifA Q56061] interacts with 1 human partners:{P11388}
	Pathogen[sseL Q8ZNG2] interacts with 1 human partners:{P11388}
	Pathogen[sopA Q8ZNR3] interacts with 1 human partners:{P11388}
	Pathogen[sseJ Q9FD10] interacts with 1 human partners:{P11388}
	Pathogen[sseI Q8ZQ79] interacts with 1 human partners:{P11388}
	Pathogen[sipA P0CL52] interacts with 1 human partners:{P11388}
[Cluster 91]GO:0000808+C	cellular_component	[name] origin recognition complex	[def] "A multisubunit complex that is located at the replication origins of a chromosome." [GOC
	Pathogen[sseG O84952] interacts with 1 human partners:{Q13415}
	Pathogen[spvB P74846] interacts with 1 human partners:{Q13415}
	Pathogen[spvC P0A2M9] interacts with 1 human partners:{Q13415}
	Pathogen[sopE O52623] interacts with 1 human partners:{Q13415}
	Pathogen[sopA E1WGZ9] interacts with 1 human partners:{Q13415}
	Pathogen[avrA E1WAB0] interacts with 1 human partners:{Q13415}
	Pathogen[slrP Q8ZQQ2] interacts with 1 human partners:{Q13415}
	Pathogen[sipA E1WAC6] interacts with 1 human partners:{Q13415}
	Pathogen[sseF O84951] interacts with 1 human partners:{Q13415}
	Pathogen[spiC P0CZ04] interacts with 1 human partners:{Q13415}
	Pathogen[pipB2 Q8ZMM8] interacts with 1 human partners:{Q13415}
	Pathogen[sifA Q56061] interacts with 1 human partners:{Q13415}
	Pathogen[sseL Q8ZNG2] interacts with 1 human partners:{Q13415}
	Pathogen[sopA Q8ZNR3] interacts with 1 human partners:{Q13415}
	Pathogen[sseJ Q9FD10] interacts with 1 human partners:{Q13415}
	Pathogen[sseI Q8ZQ79] interacts with 1 human partners:{Q13415}
	Pathogen[sipA P0CL52] interacts with 1 human partners:{Q13415}
[Cluster 92]GO:0080008+C	cellular_component	[name] CUL4 RING ubiquitin ligase complex	[def] "A ubiquitin ligase complex in which a cullin from the Cul4 family and a RING domain protein form the catalytic core_ substrate specificity is conferred by an adaptor protein." [PMID
	Pathogen[sseG O84952] interacts with 6 human partners:{Q8TEB1;Q5QP82;Q969U6;Q9NV06;P61962;Q5TAQ9}
	Pathogen[spvB P74846] interacts with 5 human partners:{Q8TEB1;Q5QP82;Q969U6;Q9NV06;Q5TAQ9}
	Pathogen[spvC P0A2M9] interacts with 3 human partners:{Q8TEB1;Q969U6;P61962}
	Pathogen[sspH2 P0CE12] interacts with 4 human partners:{Q969U6;Q9NV06;P61962;Q5TAQ9}
	Pathogen[sopE O52623] interacts with 3 human partners:{Q969U6;Q9NV06;P61962}
	Pathogen[sopB O30916] interacts with 2 human partners:{Q969U6;P61962}
	Pathogen[sopA E1WGZ9] interacts with 7 human partners:{Q8TEB1;Q5QP82;Q969U6;Q9NV06;P61962;Q58WW2;Q5TAQ9}
	Pathogen[avrA E1WAB0] interacts with 1 human partners:{Q969U6}
	Pathogen[slrP Q8ZQQ2] interacts with 11 human partners:{Q8TEB1;Q5T6F0;Q5QP82;Q969U6;Q16531;Q9NV06;Q8WV16;P61962;Q96JK2;Q58WW2;Q5TAQ9}
	Pathogen[sptP P74873] interacts with 1 human partners:{Q969U6}
	Pathogen[sipA E1WAC6] interacts with 6 human partners:{Q8TEB1;Q5QP82;Q969U6;Q9NV06;P61962;Q5TAQ9}
	Pathogen[sseF O84951] interacts with 6 human partners:{Q8TEB1;Q5QP82;Q969U6;Q9NV06;P61962;Q5TAQ9}
	Pathogen[spiC P0CZ04] interacts with 8 human partners:{Q8TEB1;Q5QP82;Q969U6;Q9NV06;Q8WV16;P61962;Q58WW2;Q5TAQ9}
	Pathogen[pipB2 Q8ZMM8] interacts with 4 human partners:{Q969U6;Q9NV06;P61962;Q5TAQ9}
	Pathogen[sspH1 A4D0H6] interacts with 1 human partners:{Q969U6}
	Pathogen[sipC E1WAC8] interacts with 1 human partners:{Q969U6}
	Pathogen[sifA Q56061] interacts with 6 human partners:{Q5QP82;Q969U6;Q9NV06;P61962;Q58WW2;Q5TAQ9}
	Pathogen[sipC P0CL47] interacts with 1 human partners:{Q969U6}
	Pathogen[sseL Q8ZNG2] interacts with 4 human partners:{Q8TEB1;Q969U6;Q9NV06;P61962}
	Pathogen[sopA Q8ZNR3] interacts with 7 human partners:{Q8TEB1;Q5QP82;Q969U6;Q9NV06;P61962;Q58WW2;Q5TAQ9}
	Pathogen[sseJ Q9FD10] interacts with 2 human partners:{Q969U6;Q9NV06}
	Pathogen[sseI Q8ZQ79] interacts with 4 human partners:{Q969U6;Q9NV06;P61962;Q5TAQ9}
	Pathogen[sipA P0CL52] interacts with 6 human partners:{Q8TEB1;Q5QP82;Q969U6;Q9NV06;P61962;Q5TAQ9}
[Cluster 93]GO:0035869+C	cellular_component	[name] ciliary transition zone	[def] "A region of the cilium between the basal body and proximal segment that is characterized by Y-shaped assemblages that connect axonemal microtubules to the ciliary membrane. The ciliary transition zone appears to function as a gate that controls ciliary membrane composition." [GOC
	Pathogen[sseG O84952] interacts with 2 human partners:{Q9NXB0;A6NIH7}
	Pathogen[spvB P74846] interacts with 2 human partners:{Q9NXB0;A6NIH7}
	Pathogen[spvC P0A2M9] interacts with 1 human partners:{Q9NXB0}
	Pathogen[sopB O30916] interacts with 1 human partners:{Q9NXB0}
	Pathogen[sopA E1WGZ9] interacts with 2 human partners:{Q9NXB0;A6NIH7}
	Pathogen[slrP Q8ZQQ2] interacts with 3 human partners:{Q9NXB0;Q9P2K1;Q6IQ19}
	Pathogen[sipA E1WAC6] interacts with 2 human partners:{Q9NXB0;A6NIH7}
	Pathogen[sseF O84951] interacts with 2 human partners:{Q9NXB0;A6NIH7}
	Pathogen[spiC P0CZ04] interacts with 2 human partners:{Q9NXB0;A6NIH7}
	Pathogen[sspH1 A4D0H6] interacts with 1 human partners:{Q9NXB0}
	Pathogen[sifA Q56061] interacts with 1 human partners:{Q9NXB0}
	Pathogen[sseL Q8ZNG2] interacts with 1 human partners:{Q9NXB0}
	Pathogen[sopA Q8ZNR3] interacts with 2 human partners:{Q9NXB0;A6NIH7}
	Pathogen[sipA P0CL52] interacts with 2 human partners:{Q9NXB0;A6NIH7}
[Cluster 94]GO:0016281+C	cellular_component	[name] eukaryotic translation initiation factor 4F complex	[def] "The eukaryotic translation initiation factor 4F complex is composed of eIF4E, eIF4A and eIF4G_ it is involved in the recognition of the mRNA cap, ATP-dependent unwinding of the 5'-terminal secondary structure and recruitment of the mRNA to the ribosome." [GOC
	Pathogen[sseG O84952] interacts with 4 human partners:{Q14240;P06730;Q15056;P60842}
	Pathogen[spvB P74846] interacts with 2 human partners:{Q14240;P60842}
	Pathogen[spvC P0A2M9] interacts with 1 human partners:{P06730}
	Pathogen[sopE O52623] interacts with 1 human partners:{Q15056}
	Pathogen[sopB O30916] interacts with 1 human partners:{P06730}
	Pathogen[sopA E1WGZ9] interacts with 4 human partners:{Q14240;P06730;Q15056;P60842}
	Pathogen[avrA E1WAB0] interacts with 1 human partners:{Q15056}
	Pathogen[slrP Q8ZQQ2] interacts with 5 human partners:{Q14240;P06730;Q04637;Q15056;P60842}
	Pathogen[sipA E1WAC6] interacts with 4 human partners:{Q14240;P06730;Q15056;P60842}
	Pathogen[sseF O84951] interacts with 4 human partners:{Q14240;P06730;Q15056;P60842}
	Pathogen[spiC P0CZ04] interacts with 6 human partners:{Q14240;P23588;P06730;O60516;Q15056;P60842}
	Pathogen[pipB2 Q8ZMM8] interacts with 2 human partners:{P06730;Q15056}
	Pathogen[sifA Q56061] interacts with 2 human partners:{P06730;Q15056}
	Pathogen[sseL Q8ZNG2] interacts with 1 human partners:{Q15056}
	Pathogen[sopA Q8ZNR3] interacts with 4 human partners:{Q14240;P06730;Q15056;P60842}
	Pathogen[sseJ Q9FD10] interacts with 2 human partners:{P06730;Q15056}
	Pathogen[sipA P0CL52] interacts with 4 human partners:{Q14240;P06730;Q15056;P60842}
[Cluster 95]GO:0030990+C	cellular_component	[name] intraflagellar transport particle	[def] "A nonmembrane-bound oligomeric protein complex that participates in bidirectional transport of molecules (cargo) along axonemal microtubules." [GOC
	Pathogen[sseG O84952] interacts with 1 human partners:{Q8TCX1}
	Pathogen[spvB P74846] interacts with 1 human partners:{Q8TCX1}
	Pathogen[spvC P0A2M9] interacts with 1 human partners:{Q8TCX1}
	Pathogen[sopE O52623] interacts with 1 human partners:{Q8TCX1}
	Pathogen[sopB O30916] interacts with 1 human partners:{Q8TCX1}
	Pathogen[sopA E1WGZ9] interacts with 1 human partners:{Q8TCX1}
	Pathogen[avrA E1WAB0] interacts with 1 human partners:{Q8TCX1}
	Pathogen[slrP Q8ZQQ2] interacts with 1 human partners:{Q8TCX1}
	Pathogen[sptP P74873] interacts with 1 human partners:{Q8TCX1}
	Pathogen[sipA E1WAC6] interacts with 1 human partners:{Q8TCX1}
	Pathogen[sseF O84951] interacts with 1 human partners:{Q8TCX1}
	Pathogen[spiC P0CZ04] interacts with 1 human partners:{Q8TCX1}
	Pathogen[sspH1 A4D0H6] interacts with 1 human partners:{Q8TCX1}
	Pathogen[sipC E1WAC8] interacts with 1 human partners:{Q8TCX1}
	Pathogen[sifA Q56061] interacts with 1 human partners:{Q8TCX1}
	Pathogen[sipC P0CL47] interacts with 1 human partners:{Q8TCX1}
	Pathogen[sseL Q8ZNG2] interacts with 1 human partners:{Q8TCX1}
	Pathogen[sopA Q8ZNR3] interacts with 1 human partners:{Q8TCX1}
	Pathogen[sseJ Q9FD10] interacts with 1 human partners:{Q8TCX1}
	Pathogen[sipA P0CL52] interacts with 1 human partners:{Q8TCX1}
[Cluster 96]GO:0033588+C	cellular_component	[name] Elongator holoenzyme complex	[def] "A heterohexameric protein complex that is involved in modification of wobble nucleosides in tRNA, and exerts direct effects on transcriptional elongation and exocytosis. The complex can associate physically with hyperphosphorylated RNA polymerase II_ it contains two discrete heterotrimeric subcomplexes." [GOC
	Pathogen[sseG O84952] interacts with 1 human partners:{Q6IA86}
	Pathogen[spvC P0A2M9] interacts with 1 human partners:{Q6IA86}
	Pathogen[sopE O52623] interacts with 1 human partners:{Q6IA86}
	Pathogen[sopA E1WGZ9] interacts with 1 human partners:{Q6IA86}
	Pathogen[slrP Q8ZQQ2] interacts with 1 human partners:{Q6IA86}
	Pathogen[sipA E1WAC6] interacts with 1 human partners:{Q6IA86}
	Pathogen[sseF O84951] interacts with 1 human partners:{Q6IA86}
	Pathogen[spiC P0CZ04] interacts with 1 human partners:{Q6IA86}
	Pathogen[pipB2 Q8ZMM8] interacts with 1 human partners:{Q6IA86}
	Pathogen[sifA Q56061] interacts with 1 human partners:{Q6IA86}
	Pathogen[sseL Q8ZNG2] interacts with 1 human partners:{Q6IA86}
	Pathogen[sopA Q8ZNR3] interacts with 1 human partners:{Q6IA86}
	Pathogen[sseI Q8ZQ79] interacts with 1 human partners:{Q6IA86}
	Pathogen[sipA P0CL52] interacts with 1 human partners:{Q6IA86}
[Cluster 97]GO:0097181+C	cellular_component	[name] protein C inhibitor-coagulation factor V complex	[def] "A heterodimeric protein complex that contains protein C inhibitor (SERPINA5) and coagulation factor V (F5)_ formation of the complex inhibits the serine protease activity of coagulation factor V." [GOC
	Pathogen[slrP Q8ZQQ2] interacts with 1 human partners:{P05154}
	Pathogen[spiC P0CZ04] interacts with 1 human partners:{P05154}
[Cluster 98]GO:0042612+C	cellular_component	[name] MHC class I protein complex	[def] "A transmembrane protein complex composed of a MHC class I alpha chain and an invariant beta2-microglobin chain, and with or without a bound peptide antigen. Class I here refers to classical class I molecules." [GOC
	Pathogen[slrP Q8ZQQ2] interacts with 1 human partners:{Q29983}
[Cluster 99]GO:0031985+C	cellular_component	[name] Golgi cisterna	[def] "Any of the thin, flattened membrane-bounded compartments that form the central portion of the Golgi complex." [GOC
	Pathogen[sseG O84952] interacts with 1 human partners:{Q13393}
	Pathogen[spvB P74846] interacts with 1 human partners:{Q13393}
	Pathogen[spvC P0A2M9] interacts with 1 human partners:{Q13393}
	Pathogen[sopE O52623] interacts with 1 human partners:{Q13393}
	Pathogen[sopB O30916] interacts with 1 human partners:{Q13393}
	Pathogen[sopA E1WGZ9] interacts with 1 human partners:{Q13393}
	Pathogen[avrA E1WAB0] interacts with 1 human partners:{Q13393}
	Pathogen[slrP Q8ZQQ2] interacts with 1 human partners:{Q13393}
	Pathogen[sptP P74873] interacts with 1 human partners:{Q13393}
	Pathogen[sipA E1WAC6] interacts with 1 human partners:{Q13393}
	Pathogen[sseF O84951] interacts with 1 human partners:{Q13393}
	Pathogen[spiC P0CZ04] interacts with 1 human partners:{Q13393}
	Pathogen[pipB2 Q8ZMM8] interacts with 1 human partners:{Q13393}
	Pathogen[sspH1 A4D0H6] interacts with 1 human partners:{Q13393}
	Pathogen[sipC E1WAC8] interacts with 1 human partners:{Q13393}
	Pathogen[sifA Q56061] interacts with 1 human partners:{Q13393}
	Pathogen[sipC P0CL47] interacts with 1 human partners:{Q13393}
	Pathogen[sseL Q8ZNG2] interacts with 1 human partners:{Q13393}
	Pathogen[sipB Q56134] interacts with 1 human partners:{Q13393}
	Pathogen[sopA Q8ZNR3] interacts with 1 human partners:{Q13393}
	Pathogen[sseJ Q9FD10] interacts with 1 human partners:{Q13393}
	Pathogen[sseI Q8ZQ79] interacts with 1 human partners:{Q13393}
	Pathogen[sipA P0CL52] interacts with 1 human partners:{Q13393}
[Cluster 100]GO:0035102+C	cellular_component	[name] PRC1 complex	[def] "An insect multiprotein complex containing the products of many of the Polycomb Group genes including Polycomb, Posterior sex combs, polyhomeotic and Sex comb on midleg. The Polycomb Group proteins are required for stable long-term maintenance of transcriptionally repressed states and the PRC1 complex directly antagonizes ATP-dependent remodeling of nucleosomal arrays." [GOC
	Pathogen[sseG O84952] interacts with 1 human partners:{O00257}
	Pathogen[spvB P74846] interacts with 1 human partners:{O00257}
	Pathogen[spvC P0A2M9] interacts with 1 human partners:{O00257}
	Pathogen[sspH2 P0CE12] interacts with 1 human partners:{Q06587}
	Pathogen[sopE O52623] interacts with 1 human partners:{O00257}
	Pathogen[sopB O30916] interacts with 1 human partners:{O00257}
	Pathogen[sopA E1WGZ9] interacts with 3 human partners:{Q99496;O00257;Q06587}
	Pathogen[avrA E1WAB0] interacts with 1 human partners:{O00257}
	Pathogen[slrP Q8ZQQ2] interacts with 3 human partners:{Q99496;O00257;Q06587}
	Pathogen[sipA E1WAC6] interacts with 1 human partners:{O00257}
	Pathogen[sseF O84951] interacts with 1 human partners:{O00257}
	Pathogen[spiC P0CZ04] interacts with 1 human partners:{O00257}
	Pathogen[pipB2 Q8ZMM8] interacts with 1 human partners:{O00257}
	Pathogen[sipC E1WAC8] interacts with 1 human partners:{O00257}
	Pathogen[sifA Q56061] interacts with 1 human partners:{O00257}
	Pathogen[sipC P0CL47] interacts with 1 human partners:{O00257}
	Pathogen[sseL Q8ZNG2] interacts with 1 human partners:{O00257}
	Pathogen[sopA Q8ZNR3] interacts with 3 human partners:{Q99496;O00257;Q06587}
	Pathogen[sseJ Q9FD10] interacts with 1 human partners:{O00257}
	Pathogen[sseI Q8ZQ79] interacts with 1 human partners:{O00257}
	Pathogen[sipA P0CL52] interacts with 1 human partners:{O00257}
[Cluster 101]GO:0032432+C	cellular_component	[name] actin filament bundle	[def] "An assembly of actin filaments that are on the same axis but may be oriented with the same or opposite polarities and may be packed with different levels of tightness." [GOC
	Pathogen[sseG O84952] interacts with 3 human partners:{Q8IY33;P09327;P02511}
	Pathogen[spvB P74846] interacts with 3 human partners:{Q8IY33;P09327;P02511}
	Pathogen[spvC P0A2M9] interacts with 1 human partners:{Q8IY33}
	Pathogen[sspH2 P0CE12] interacts with 2 human partners:{Q8IY33;P02511}
	Pathogen[sopE O52623] interacts with 1 human partners:{Q8IY33}
	Pathogen[sopB O30916] interacts with 1 human partners:{Q8IY33}
	Pathogen[sopA E1WGZ9] interacts with 3 human partners:{Q8IY33;P09327;P02511}
	Pathogen[avrA E1WAB0] interacts with 3 human partners:{Q8IY33;P09327;P02511}
	Pathogen[slrP Q8ZQQ2] interacts with 2 human partners:{Q8IY33;P02511}
	Pathogen[sptP P74873] interacts with 1 human partners:{Q8IY33}
	Pathogen[sipA E1WAC6] interacts with 3 human partners:{Q8IY33;P09327;P02511}
	Pathogen[sseF O84951] interacts with 3 human partners:{Q8IY33;P09327;P02511}
	Pathogen[spiC P0CZ04] interacts with 3 human partners:{Q8IY33;P09327;P02511}
	Pathogen[pipB2 Q8ZMM8] interacts with 2 human partners:{Q8IY33;P02511}
	Pathogen[sspH1 A4D0H6] interacts with 1 human partners:{Q8IY33}
	Pathogen[sipC E1WAC8] interacts with 1 human partners:{Q8IY33}
	Pathogen[sifA Q56061] interacts with 3 human partners:{Q8IY33;P09327;P02511}
	Pathogen[sipC P0CL47] interacts with 1 human partners:{Q8IY33}
	Pathogen[sseL Q8ZNG2] interacts with 3 human partners:{Q8IY33;P09327;P02511}
	Pathogen[sipB Q56134] interacts with 1 human partners:{Q8IY33}
	Pathogen[sopA Q8ZNR3] interacts with 3 human partners:{Q8IY33;P09327;P02511}
	Pathogen[sseJ Q9FD10] interacts with 3 human partners:{Q8IY33;P09327;P02511}
	Pathogen[sseI Q8ZQ79] interacts with 3 human partners:{Q8IY33;P09327;P02511}
	Pathogen[sipA P0CL52] interacts with 3 human partners:{Q8IY33;P09327;P02511}
[Cluster 102]GO:0000815+C	cellular_component	[name] ESCRT III complex	[def] "An endosomal sorting complex required for transport. Consists of two soluble subcomplexes of highly charged coiled-coil proteins and is required for sorting and/or concentration of multivesicular body (MVB) cargoes." [GOC
	Pathogen[sseG O84952] interacts with 2 human partners:{Q9UN37;Q8WUX9}
	Pathogen[spvB P74846] interacts with 1 human partners:{Q9UN37}
	Pathogen[spvC P0A2M9] interacts with 1 human partners:{Q9UN37}
	Pathogen[sspH2 P0CE12] interacts with 1 human partners:{Q9UN37}
	Pathogen[sopE O52623] interacts with 1 human partners:{Q9UN37}
	Pathogen[sopE2 Q7CQD4] interacts with 1 human partners:{Q9UN37}
	Pathogen[sopB O30916] interacts with 1 human partners:{Q9UN37}
	Pathogen[sopA E1WGZ9] interacts with 2 human partners:{Q9UN37;Q8WUX9}
	Pathogen[avrA E1WAB0] interacts with 1 human partners:{Q9UN37}
	Pathogen[slrP Q8ZQQ2] interacts with 2 human partners:{Q9UN37;Q8WUX9}
	Pathogen[sptP P74873] interacts with 2 human partners:{Q9UN37;Q8WUX9}
	Pathogen[sipA E1WAC6] interacts with 2 human partners:{Q9UN37;Q8WUX9}
	Pathogen[sseF O84951] interacts with 2 human partners:{Q9UN37;Q8WUX9}
	Pathogen[spiC P0CZ04] interacts with 2 human partners:{Q9UN37;Q8WUX9}
	Pathogen[pipB2 Q8ZMM8] interacts with 1 human partners:{Q9UN37}
	Pathogen[sspH1 A4D0H6] interacts with 1 human partners:{Q9UN37}
	Pathogen[sipC E1WAC8] interacts with 1 human partners:{Q9UN37}
	Pathogen[sifA Q56061] interacts with 2 human partners:{Q9UN37;Q8WUX9}
	Pathogen[sipC P0CL47] interacts with 1 human partners:{Q9UN37}
	Pathogen[sseL Q8ZNG2] interacts with 1 human partners:{Q9UN37}
	Pathogen[sopA Q8ZNR3] interacts with 2 human partners:{Q9UN37;Q8WUX9}
	Pathogen[sseJ Q9FD10] interacts with 1 human partners:{Q9UN37}
	Pathogen[sseI Q8ZQ79] interacts with 1 human partners:{Q9UN37}
	Pathogen[sipA P0CL52] interacts with 2 human partners:{Q9UN37;Q8WUX9}
[Cluster 103]GO:0036064+C	cellular_component	[name] cilium basal body	[def] "A membrane-tethered derivative of the centriole, and the site of assembly and remodelling of the cilium. As well as anchoring the cilium, the basal body is thought to provide a selective gateway regulating the entry of ciliary proteins and vesicles by intraflagellar transport." [PMID
	Pathogen[sseG O84952] interacts with 1 human partners:{Q96RY7}
	Pathogen[sopA E1WGZ9] interacts with 1 human partners:{Q96RY7}
	Pathogen[slrP Q8ZQQ2] interacts with 4 human partners:{Q8N841;Q9BYV8;Q96RY7;Q6IQ19}
	Pathogen[sipA E1WAC6] interacts with 1 human partners:{Q96RY7}
	Pathogen[sseF O84951] interacts with 1 human partners:{Q96RY7}
	Pathogen[spiC P0CZ04] interacts with 1 human partners:{Q96RY7}
	Pathogen[sifA Q56061] interacts with 1 human partners:{Q96RY7}
	Pathogen[sopA Q8ZNR3] interacts with 1 human partners:{Q96RY7}
	Pathogen[sipA P0CL52] interacts with 1 human partners:{Q96RY7}
[Cluster 104]GO:0005605+C	cellular_component	[name] basal lamina	[def] "A thin sheet of proteoglycans and glycoproteins, especially laminin, secreted by cells as an extracellular matrix." [ISBN
	Pathogen[sseG O84952] interacts with 1 human partners:{P11047}
	Pathogen[spvB P74846] interacts with 6 human partners:{O15230;P07942;O00468;P14543;P11047;Q16363}
	Pathogen[spvC P0A2M9] interacts with 1 human partners:{P11047}
	Pathogen[sspH2 P0CE12] interacts with 2 human partners:{P07942;P14543}
	Pathogen[sopE O52623] interacts with 5 human partners:{O15230;P07942;P14543;P11047;Q16363}
	Pathogen[sopE2 Q7CQD4] interacts with 1 human partners:{P07942}
	Pathogen[sopB O30916] interacts with 1 human partners:{P11047}
	Pathogen[sopA E1WGZ9] interacts with 2 human partners:{P07942;P11047}
	Pathogen[slrP Q8ZQQ2] interacts with 8 human partners:{P24043;O15230;P07942;O00468;P14543;P11047;Q16363;P98160}
	Pathogen[sipA E1WAC6] interacts with 1 human partners:{P11047}
	Pathogen[sseF O84951] interacts with 1 human partners:{P11047}
	Pathogen[spiC P0CZ04] interacts with 8 human partners:{P24043;O15230;P07942;O00468;P14543;P11047;Q16363;P22303}
	Pathogen[pipB2 Q8ZMM8] interacts with 2 human partners:{P07942;P11047}
	Pathogen[sspH1 A4D0H6] interacts with 1 human partners:{P07942}
	Pathogen[sipC E1WAC8] interacts with 1 human partners:{P11047}
	Pathogen[sifA Q56061] interacts with 5 human partners:{O15230;P07942;P14543;P11047;Q16363}
	Pathogen[sipC P0CL47] interacts with 1 human partners:{P11047}
	Pathogen[sseL Q8ZNG2] interacts with 2 human partners:{P07942;P11047}
	Pathogen[sipB Q56134] interacts with 3 human partners:{P07942;P14543;P11047}
	Pathogen[sopA Q8ZNR3] interacts with 2 human partners:{P07942;P11047}
	Pathogen[sseJ Q9FD10] interacts with 2 human partners:{P07942;P14543}
	Pathogen[sseI Q8ZQ79] interacts with 3 human partners:{P07942;P14543;Q16363}
	Pathogen[sipA P0CL52] interacts with 1 human partners:{P11047}
[Cluster 105]GO:0005757+C	cellular_component	[name] mitochondrial permeability transition pore complex	[def] "A protein complex that connects the inner and outer membranes of animal mitochondria and acts as a pore that can open transiently to allow free diffusion of solutes between the mitochondrial matrix and the cytosol." [PMID
	Pathogen[sseG O84952] interacts with 1 human partners:{Q07812}
	Pathogen[spvB P74846] interacts with 1 human partners:{Q07812}
	Pathogen[spvC P0A2M9] interacts with 1 human partners:{Q07812}
	Pathogen[sspH2 P0CE12] interacts with 1 human partners:{Q07812}
	Pathogen[sopE O52623] interacts with 1 human partners:{Q07812}
	Pathogen[sopB O30916] interacts with 1 human partners:{Q07812}
	Pathogen[sopA E1WGZ9] interacts with 1 human partners:{Q07812}
	Pathogen[avrA E1WAB0] interacts with 1 human partners:{Q07812}
	Pathogen[slrP Q8ZQQ2] interacts with 1 human partners:{Q07812}
	Pathogen[sptP P74873] interacts with 1 human partners:{Q07812}
	Pathogen[sipA E1WAC6] interacts with 1 human partners:{Q07812}
	Pathogen[sseF O84951] interacts with 1 human partners:{Q07812}
	Pathogen[spiC P0CZ04] interacts with 1 human partners:{Q07812}
	Pathogen[pipB2 Q8ZMM8] interacts with 1 human partners:{Q07812}
	Pathogen[sspH1 A4D0H6] interacts with 1 human partners:{Q07812}
	Pathogen[sipC E1WAC8] interacts with 1 human partners:{Q07812}
	Pathogen[sifA Q56061] interacts with 1 human partners:{Q07812}
	Pathogen[sipC P0CL47] interacts with 1 human partners:{Q07812}
	Pathogen[sseL Q8ZNG2] interacts with 1 human partners:{Q07812}
	Pathogen[sipB Q56134] interacts with 1 human partners:{Q07812}
	Pathogen[sopA Q8ZNR3] interacts with 1 human partners:{Q07812}
	Pathogen[sseJ Q9FD10] interacts with 1 human partners:{Q07812}
	Pathogen[sseI Q8ZQ79] interacts with 1 human partners:{Q07812}
	Pathogen[sipA P0CL52] interacts with 1 human partners:{Q07812}
[Cluster 106]GO:0035086+C	cellular_component	[name] flagellar axoneme	[def] "The bundle of microtubules and associated proteins that forms the core of flagellar in eukaryotic cells and is responsible for their movements." [GOC
	Pathogen[sseG O84952] interacts with 3 human partners:{Q9BXF9;Q8N0X2;Q9UIF3}
	Pathogen[spvB P74846] interacts with 1 human partners:{Q9BXF9}
	Pathogen[spvC P0A2M9] interacts with 2 human partners:{Q9BXF9;Q8N0X2}
	Pathogen[sspH2 P0CE12] interacts with 1 human partners:{Q8N0X2}
	Pathogen[sopE O52623] interacts with 2 human partners:{Q9BXF9;Q8N0X2}
	Pathogen[sopB O30916] interacts with 2 human partners:{Q9BXF9;Q8N0X2}
	Pathogen[sopA E1WGZ9] interacts with 3 human partners:{Q9BXF9;Q8N0X2;Q9UIF3}
	Pathogen[avrA E1WAB0] interacts with 2 human partners:{Q9BXF9;Q8N0X2}
	Pathogen[slrP Q8ZQQ2] interacts with 9 human partners:{Q9BXF9;Q8N0X2;Q6ZTW0;Q6Q759;Q96M29;Q9NPE6;Q8WW24;Q9UIF3;Q969V4}
	Pathogen[sptP P74873] interacts with 1 human partners:{Q8N0X2}
	Pathogen[sipA E1WAC6] interacts with 3 human partners:{Q9BXF9;Q8N0X2;Q9UIF3}
	Pathogen[sseF O84951] interacts with 3 human partners:{Q9BXF9;Q8N0X2;Q9UIF3}
	Pathogen[spiC P0CZ04] interacts with 3 human partners:{Q9BXF9;Q8N0X2;Q9UIF3}
	Pathogen[pipB2 Q8ZMM8] interacts with 2 human partners:{Q9BXF9;Q8N0X2}
	Pathogen[sspH1 A4D0H6] interacts with 1 human partners:{Q8N0X2}
	Pathogen[sipC E1WAC8] interacts with 1 human partners:{Q8N0X2}
	Pathogen[sifA Q56061] interacts with 3 human partners:{Q9BXF9;Q8N0X2;Q9UIF3}
	Pathogen[sipC P0CL47] interacts with 1 human partners:{Q8N0X2}
	Pathogen[sseL Q8ZNG2] interacts with 2 human partners:{Q9BXF9;Q8N0X2}
	Pathogen[sipB Q56134] interacts with 2 human partners:{Q9BXF9;Q8N0X2}
	Pathogen[sopA Q8ZNR3] interacts with 3 human partners:{Q9BXF9;Q8N0X2;Q9UIF3}
	Pathogen[sseJ Q9FD10] interacts with 2 human partners:{Q9BXF9;Q8N0X2}
	Pathogen[sseI Q8ZQ79] interacts with 2 human partners:{Q9BXF9;Q8N0X2}
	Pathogen[sipA P0CL52] interacts with 3 human partners:{Q9BXF9;Q8N0X2;Q9UIF3}
[Cluster 107]GO:0044354+C	cellular_component	[name] macropinosome	[def] "A membrane-bounded, uncoated intracellular vesicle formed by the process of macropinocytosis." [PMID
	Pathogen[sseG O84952] interacts with 1 human partners:{P30622}
	Pathogen[spvC P0A2M9] interacts with 1 human partners:{P30622}
	Pathogen[sspH2 P0CE12] interacts with 1 human partners:{P30622}
	Pathogen[sopE O52623] interacts with 1 human partners:{P30622}
	Pathogen[sopB O30916] interacts with 1 human partners:{P30622}
	Pathogen[sopA E1WGZ9] interacts with 1 human partners:{P30622}
	Pathogen[slrP Q8ZQQ2] interacts with 1 human partners:{P30622}
	Pathogen[sptP P74873] interacts with 1 human partners:{P30622}
	Pathogen[sipA E1WAC6] interacts with 1 human partners:{P30622}
	Pathogen[sseF O84951] interacts with 1 human partners:{P30622}
	Pathogen[spiC P0CZ04] interacts with 1 human partners:{P30622}
	Pathogen[pipB2 Q8ZMM8] interacts with 1 human partners:{P30622}
	Pathogen[sipC E1WAC8] interacts with 1 human partners:{P30622}
	Pathogen[sifA Q56061] interacts with 1 human partners:{P30622}
	Pathogen[sipC P0CL47] interacts with 1 human partners:{P30622}
	Pathogen[sseL Q8ZNG2] interacts with 1 human partners:{P30622}
	Pathogen[sopA Q8ZNR3] interacts with 1 human partners:{P30622}
	Pathogen[sipA P0CL52] interacts with 1 human partners:{P30622}
[Cluster 108]GO:0005677+C	cellular_component	[name] chromatin silencing complex	[def] "Any protein complex that mediates changes in chromatin structure that result in transcriptional silencing." [GOC
	Pathogen[sopA E1WGZ9] interacts with 1 human partners:{Q96EB6}
	Pathogen[slrP Q8ZQQ2] interacts with 2 human partners:{Q96EB6;Q8IXJ6}
	Pathogen[sopA Q8ZNR3] interacts with 1 human partners:{Q96EB6}
[Cluster 109]GO:0043186+C	cellular_component	[name] P granule	[def] "A small cytoplasmic, non-membranous RNA/protein complex aggregates in the primordial germ cells of many higher eukaryotes." [GOC
	Pathogen[slrP Q8ZQQ2] interacts with 1 human partners:{Q96JY0}
[Cluster 110]GO:0036024+C	cellular_component	[name] protein C inhibitor-TMPRSS7 complex	[def] "A heterodimeric protein complex that contains protein C inhibitor (SERPINA5) and transmembrane protease serine 7 (TMPRSS7)_ formation of the complex inhibits the serine protease activity of transmembrane protease serine 7." [GOC
	Pathogen[slrP Q8ZQQ2] interacts with 1 human partners:{P05154}
	Pathogen[spiC P0CZ04] interacts with 1 human partners:{P05154}
[Cluster 111]GO:0030123+C	cellular_component	[name] AP-3 adaptor complex	[def] "A heterotetrameric AP-type membrane coat adaptor complex that consists of beta3, delta, mu3 and sigma3 subunits and is found associated with endosomal membranes. AP-3 does not appear to associate with clathrin in all organisms. In at least humans, the AP-3 complex can be heterogeneric due to the existence of multiple subunit isoforms encoded by different genes (beta3A and beta3B, mu3A and mu3B, and sigma3A and sigma3B)." [GOC
	Pathogen[slrP Q8ZQQ2] interacts with 1 human partners:{P59780}
	Pathogen[spiC P0CZ04] interacts with 1 human partners:{Q92572}
[Cluster 112]GO:0043259+C	cellular_component	[name] laminin-10 complex	[def] "A laminin complex composed of alpha5, beta1 and gamma1 polypeptide chains." [GOC
	Pathogen[sseG O84952] interacts with 1 human partners:{P11047}
	Pathogen[spvB P74846] interacts with 3 human partners:{O15230;P07942;P11047}
	Pathogen[spvC P0A2M9] interacts with 1 human partners:{P11047}
	Pathogen[sspH2 P0CE12] interacts with 1 human partners:{P07942}
	Pathogen[sopE O52623] interacts with 3 human partners:{O15230;P07942;P11047}
	Pathogen[sopE2 Q7CQD4] interacts with 1 human partners:{P07942}
	Pathogen[sopB O30916] interacts with 1 human partners:{P11047}
	Pathogen[sopA E1WGZ9] interacts with 2 human partners:{P07942;P11047}
	Pathogen[slrP Q8ZQQ2] interacts with 3 human partners:{O15230;P07942;P11047}
	Pathogen[sipA E1WAC6] interacts with 1 human partners:{P11047}
	Pathogen[sseF O84951] interacts with 1 human partners:{P11047}
	Pathogen[spiC P0CZ04] interacts with 3 human partners:{O15230;P07942;P11047}
	Pathogen[pipB2 Q8ZMM8] interacts with 2 human partners:{P07942;P11047}
	Pathogen[sspH1 A4D0H6] interacts with 1 human partners:{P07942}
	Pathogen[sipC E1WAC8] interacts with 1 human partners:{P11047}
	Pathogen[sifA Q56061] interacts with 3 human partners:{O15230;P07942;P11047}
	Pathogen[sipC P0CL47] interacts with 1 human partners:{P11047}
	Pathogen[sseL Q8ZNG2] interacts with 2 human partners:{P07942;P11047}
	Pathogen[sipB Q56134] interacts with 2 human partners:{P07942;P11047}
	Pathogen[sopA Q8ZNR3] interacts with 2 human partners:{P07942;P11047}
	Pathogen[sseJ Q9FD10] interacts with 1 human partners:{P07942}
	Pathogen[sseI Q8ZQ79] interacts with 1 human partners:{P07942}
	Pathogen[sipA P0CL52] interacts with 1 human partners:{P11047}
[Cluster 113]GO:0071564+C	cellular_component	[name] npBAF complex	[def] "A SWI/SNF-type complex that is found in neural stem or progenitor cells, and in human contains actin and proteins encoded by the ARID1A/BAF250A or ARID1B/BAF250B, SMARCD1/BAF60A, SMARCD3/BAF60C, SMARCA2/BRM/BAF190B, SMARCA4/BRG1/BAF190A, SMARCB1/BAF47, SMARCC1/BAF155, SMARCE1/BAF57, SMARCC2/BAF170, PHF10/BAF45A, ACTL6A/BAF53A genes. The npBAF complex is essential for the self-renewal/proliferative capacity of the multipotent neural stem cells." [GOC
	Pathogen[sseG O84952] interacts with 2 human partners:{Q969G3;O96019}
	Pathogen[spvB P74846] interacts with 2 human partners:{Q969G3;O96019}
	Pathogen[spvC P0A2M9] interacts with 1 human partners:{O96019}
	Pathogen[sspH2 P0CE12] interacts with 1 human partners:{O96019}
	Pathogen[sopE O52623] interacts with 1 human partners:{O96019}
	Pathogen[sopB O30916] interacts with 1 human partners:{O96019}
	Pathogen[sopA E1WGZ9] interacts with 2 human partners:{Q969G3;O96019}
	Pathogen[avrA E1WAB0] interacts with 1 human partners:{O96019}
	Pathogen[slrP Q8ZQQ2] interacts with 4 human partners:{Q969G3;Q6STE5;O96019;Q92922}
	Pathogen[sptP P74873] interacts with 1 human partners:{O96019}
	Pathogen[sipA E1WAC6] interacts with 2 human partners:{Q969G3;O96019}
	Pathogen[sseF O84951] interacts with 2 human partners:{Q969G3;O96019}
	Pathogen[spiC P0CZ04] interacts with 3 human partners:{Q969G3;Q12824;O96019}
	Pathogen[pipB2 Q8ZMM8] interacts with 1 human partners:{O96019}
	Pathogen[sspH1 A4D0H6] interacts with 1 human partners:{O96019}
	Pathogen[sipC E1WAC8] interacts with 1 human partners:{O96019}
	Pathogen[sifA Q56061] interacts with 1 human partners:{O96019}
	Pathogen[sipC P0CL47] interacts with 1 human partners:{O96019}
	Pathogen[sseL Q8ZNG2] interacts with 1 human partners:{O96019}
	Pathogen[sopA Q8ZNR3] interacts with 2 human partners:{Q969G3;O96019}
	Pathogen[sseJ Q9FD10] interacts with 1 human partners:{O96019}
	Pathogen[sseI Q8ZQ79] interacts with 1 human partners:{O96019}
	Pathogen[sipA P0CL52] interacts with 2 human partners:{Q969G3;O96019}
[Cluster 114]GO:0000421+C	cellular_component	[name] autophagic vacuole membrane	[def] "The lipid bilayer surrounding an autophagic vacuole, a double-membrane-bounded vesicle in which endogenous cellular material is sequestered." [GOC
	Pathogen[sseG O84952] interacts with 5 human partners:{Q676U5;Q5MNZ9;Q9H492;O95166;Q9Y4P8}
	Pathogen[spvB P74846] interacts with 4 human partners:{Q676U5;Q9H492;O95166;Q9Y4P8}
	Pathogen[spvC P0A2M9] interacts with 5 human partners:{Q676U5;Q5MNZ9;Q9H492;O95166;Q9Y4P8}
	Pathogen[sspH2 P0CE12] interacts with 3 human partners:{Q676U5;Q5MNZ9;Q9Y4P8}
	Pathogen[sopE O52623] interacts with 3 human partners:{Q676U5;Q5MNZ9;Q9Y4P8}
	Pathogen[sopB O30916] interacts with 3 human partners:{Q676U5;Q5MNZ9;Q9Y4P8}
	Pathogen[sopA E1WGZ9] interacts with 5 human partners:{Q676U5;Q5MNZ9;Q9H492;O95166;Q9Y4P8}
	Pathogen[avrA E1WAB0] interacts with 3 human partners:{Q676U5;Q9H492;Q9Y4P8}
	Pathogen[slrP Q8ZQQ2] interacts with 6 human partners:{Q676U5;Q9BXW4;Q5MNZ9;Q9H492;O95166;Q9Y4P8}
	Pathogen[sptP P74873] interacts with 2 human partners:{Q676U5;Q9Y4P8}
	Pathogen[sipA E1WAC6] interacts with 5 human partners:{Q676U5;Q5MNZ9;Q9H492;O95166;Q9Y4P8}
	Pathogen[sseF O84951] interacts with 5 human partners:{Q676U5;Q5MNZ9;Q9H492;O95166;Q9Y4P8}
	Pathogen[spiC P0CZ04] interacts with 6 human partners:{Q676U5;Q5MNZ9;Q9H492;P60520;O95166;Q9Y4P8}
	Pathogen[pipB2 Q8ZMM8] interacts with 4 human partners:{Q676U5;Q5MNZ9;Q9H492;Q9Y4P8}
	Pathogen[sspH1 A4D0H6] interacts with 4 human partners:{Q676U5;Q5MNZ9;O95166;Q9Y4P8}
	Pathogen[sipC E1WAC8] interacts with 3 human partners:{Q676U5;Q5MNZ9;Q9Y4P8}
	Pathogen[sifA Q56061] interacts with 5 human partners:{Q676U5;Q5MNZ9;Q9H492;O95166;Q9Y4P8}
	Pathogen[sipC P0CL47] interacts with 3 human partners:{Q676U5;Q5MNZ9;Q9Y4P8}
	Pathogen[sseL Q8ZNG2] interacts with 4 human partners:{Q676U5;Q5MNZ9;Q9H492;Q9Y4P8}
	Pathogen[sipB Q56134] interacts with 3 human partners:{Q676U5;Q5MNZ9;Q9Y4P8}
	Pathogen[sopA Q8ZNR3] interacts with 5 human partners:{Q676U5;Q5MNZ9;Q9H492;O95166;Q9Y4P8}
	Pathogen[sseJ Q9FD10] interacts with 5 human partners:{Q676U5;Q5MNZ9;Q9H492;O95166;Q9Y4P8}
	Pathogen[sseI Q8ZQ79] interacts with 4 human partners:{Q676U5;Q5MNZ9;Q9H492;Q9Y4P8}
	Pathogen[sipA P0CL52] interacts with 5 human partners:{Q676U5;Q5MNZ9;Q9H492;O95166;Q9Y4P8}
[Cluster 115]GO:0044421+C	cellular_component	[name] extracellular region part	[def] "Any constituent part of the extracellular region, the space external to the outermost structure of a cell. For cells without external protective or external encapsulating structures this refers to space outside of the plasma membrane. This term covers constituent parts of the host cell environment outside an intracellular parasite." [GOC
	Pathogen[sseG O84952] interacts with 1 human partners:{P07093}
	Pathogen[spvB P74846] interacts with 1 human partners:{P07093}
	Pathogen[spvC P0A2M9] interacts with 1 human partners:{P07093}
	Pathogen[sspH2 P0CE12] interacts with 1 human partners:{P07093}
	Pathogen[sopE O52623] interacts with 1 human partners:{P07093}
	Pathogen[sopA E1WGZ9] interacts with 1 human partners:{P07093}
	Pathogen[avrA E1WAB0] interacts with 1 human partners:{P07093}
	Pathogen[slrP Q8ZQQ2] interacts with 1 human partners:{P07093}
	Pathogen[sipA E1WAC6] interacts with 1 human partners:{P07093}
	Pathogen[sseF O84951] interacts with 1 human partners:{P07093}
	Pathogen[spiC P0CZ04] interacts with 1 human partners:{P07093}
	Pathogen[pipB2 Q8ZMM8] interacts with 1 human partners:{P07093}
	Pathogen[sifA Q56061] interacts with 1 human partners:{P07093}
	Pathogen[sseL Q8ZNG2] interacts with 1 human partners:{P07093}
	Pathogen[sopA Q8ZNR3] interacts with 1 human partners:{P07093}
	Pathogen[sseJ Q9FD10] interacts with 1 human partners:{P07093}
	Pathogen[sseI Q8ZQ79] interacts with 1 human partners:{P07093}
	Pathogen[sipA P0CL52] interacts with 1 human partners:{P07093}
[Cluster 116]GO:0034707+C	cellular_component	[name] chloride channel complex	[def] "An ion channel complex through which chloride ions pass." [GOC
	Pathogen[sseG O84952] interacts with 1 human partners:{Q9Y696}
	Pathogen[spvB P74846] interacts with 1 human partners:{P47870}
	Pathogen[spvC P0A2M9] interacts with 1 human partners:{Q9Y696}
	Pathogen[sopA E1WGZ9] interacts with 1 human partners:{Q9Y696}
	Pathogen[slrP Q8ZQQ2] interacts with 3 human partners:{O76090;Q9Y696;P47870}
	Pathogen[sipA E1WAC6] interacts with 1 human partners:{Q9Y696}
	Pathogen[sseF O84951] interacts with 1 human partners:{Q9Y696}
	Pathogen[spiC P0CZ04] interacts with 1 human partners:{P47870}
	Pathogen[sspH1 A4D0H6] interacts with 1 human partners:{Q9Y696}
	Pathogen[sifA Q56061] interacts with 1 human partners:{Q9Y696}
	Pathogen[sipB Q56134] interacts with 1 human partners:{P47870}
	Pathogen[sopA Q8ZNR3] interacts with 1 human partners:{Q9Y696}
	Pathogen[sipA P0CL52] interacts with 1 human partners:{Q9Y696}
[Cluster 117]GO:0034673+C	cellular_component	[name] inhibin-betaglycan-ActRII complex	[def] "A protein complex that consists of inhibin, type III transforming growth factor beta receptor (also known as betaglycan), and the type II activin receptor ActRII. The complex is thought to negatively regulate the activity of activin B." [GOC
	Pathogen[slrP Q8ZQQ2] interacts with 1 human partners:{Q03167}
[Cluster 118]GO:0070652+C	cellular_component	[name] HAUS complex	[def] "A protein complex that localizes to interphase centrosomes and to mitotic spindle tubules and regulates mitotic spindle assembly and centrosome integrity_ in human, the complex consists of eight subunits, some of which are homologous to subunits of the Drosophila Augmin complex." [PMID
	Pathogen[slrP Q8ZQQ2] interacts with 2 human partners:{Q99871;Q9NVX0}
	Pathogen[sifA Q56061] interacts with 1 human partners:{Q99871}
[Cluster 119]GO:0036020+C	cellular_component	[name] endolysosome membrane	[def] "The lipid bilayer surrounding an endolysosome. An endolysosome is a transient hybrid organelle formed by fusion of a late endosome with a lysosome." [GOC
	Pathogen[slrP Q8ZQQ2] interacts with 2 human partners:{O15455;Q9NR96}
	Pathogen[sipB Q56134] interacts with 1 human partners:{O15455}
[Cluster 120]GO:0005597+C	cellular_component	[name] collagen type XVI	[def] "A collagen trimer containing alpha(XVI) chains_ type XVI trimers can associate with microfibrils." [GOC
	Pathogen[spvB P74846] interacts with 1 human partners:{Q07092}
	Pathogen[slrP Q8ZQQ2] interacts with 1 human partners:{Q07092}
	Pathogen[spiC P0CZ04] interacts with 1 human partners:{Q07092}
[Cluster 121]GO:0005863+C	cellular_component	[name] striated muscle myosin thick filament	[def] "Bipolar filaments formed of polymers of a muscle-specific myosin II isoform, found in the middle of sarcomeres in myofibrils." [GOC
	Pathogen[slrP Q8ZQQ2] interacts with 2 human partners:{Q14896;P52179}
[Cluster 122]GO:0070032+C	cellular_component	[name] synaptobrevin 2-SNAP-25-syntaxin-1a-complexin I complex	[def] "A SNARE complex that contains synaptobrevin 2 (VAMP2), SNAP-25, syntaxin 1a, and complexin I (or orthologs thereof)." [PMID
	Pathogen[sseG O84952] interacts with 1 human partners:{O14810}
	Pathogen[spvB P74846] interacts with 1 human partners:{O14810}
	Pathogen[spvC P0A2M9] interacts with 1 human partners:{O14810}
	Pathogen[sopB O30916] interacts with 1 human partners:{O14810}
	Pathogen[sopA E1WGZ9] interacts with 1 human partners:{O14810}
	Pathogen[slrP Q8ZQQ2] interacts with 2 human partners:{Q16623;O14810}
	Pathogen[sipA E1WAC6] interacts with 1 human partners:{O14810}
	Pathogen[sseF O84951] interacts with 1 human partners:{O14810}
	Pathogen[spiC P0CZ04] interacts with 1 human partners:{O14810}
	Pathogen[sspH1 A4D0H6] interacts with 1 human partners:{O14810}
	Pathogen[sifA Q56061] interacts with 1 human partners:{O14810}
	Pathogen[sopA Q8ZNR3] interacts with 1 human partners:{O14810}
	Pathogen[sseJ Q9FD10] interacts with 1 human partners:{O14810}
	Pathogen[sipA P0CL52] interacts with 1 human partners:{O14810}
[Cluster 123]GO:0032590+C	cellular_component	[name] dendrite membrane	[def] "The portion of the plasma membrane surrounding a dendrite." [GOC
	Pathogen[sseG O84952] interacts with 1 human partners:{P41143}
	Pathogen[spvC P0A2M9] interacts with 1 human partners:{P41143}
	Pathogen[sopA E1WGZ9] interacts with 1 human partners:{P41143}
	Pathogen[slrP Q8ZQQ2] interacts with 3 human partners:{P41143;P24588;Q9H0R8}
	Pathogen[sptP P74873] interacts with 1 human partners:{P41143}
	Pathogen[sipA E1WAC6] interacts with 1 human partners:{P41143}
	Pathogen[sseF O84951] interacts with 1 human partners:{P41143}
	Pathogen[spiC P0CZ04] interacts with 1 human partners:{P41143}
	Pathogen[sspH1 A4D0H6] interacts with 1 human partners:{P41143}
	Pathogen[sopA Q8ZNR3] interacts with 1 human partners:{P41143}
	Pathogen[sipA P0CL52] interacts with 1 human partners:{P41143}
[Cluster 124]GO:0031083+C	cellular_component	[name] BLOC-1 complex	[def] "A protein complex required for the biogenesis of specialized organelles of the endosomal-lysosomal system, such as melanosomes and platelet dense granules. Many of the protein subunits are conserved between mouse and human_ the mouse complex contains the Pallidin, Muted, Cappuccino, Dysbindin, Snapin, BLOS1, BLOS2, AND BLOS3 proteins." [PMID
	Pathogen[sseG O84952] interacts with 5 human partners:{O95295;Q6QNY0;Q96EV8;Q9NUP1;P78537}
	Pathogen[spvB P74846] interacts with 5 human partners:{O95295;Q6QNY0;Q96EV8;Q9NUP1;P78537}
	Pathogen[spvC P0A2M9] interacts with 5 human partners:{O95295;Q6QNY0;Q96EV8;Q9NUP1;P78537}
	Pathogen[sspH2 P0CE12] interacts with 3 human partners:{O95295;P78537;Q9BTU6}
	Pathogen[sopE O52623] interacts with 2 human partners:{O95295;Q9NUP1}
	Pathogen[sopE2 Q7CQD4] interacts with 2 human partners:{O95295;P78537}
	Pathogen[sopB O30916] interacts with 5 human partners:{O95295;Q6QNY0;Q96EV8;Q9NUP1;P78537}
	Pathogen[sopA E1WGZ9] interacts with 5 human partners:{O95295;Q6QNY0;Q96EV8;Q9NUP1;P78537}
	Pathogen[avrA E1WAB0] interacts with 3 human partners:{Q96EV8;Q9NUP1;P78537}
	Pathogen[slrP Q8ZQQ2] interacts with 8 human partners:{O95295;Q6QNY0;Q96EV8;Q9UL45;Q9NUP1;P78537;Q6QNY1;Q9BTU6}
	Pathogen[sptP P74873] interacts with 3 human partners:{Q96EV8;Q9NUP1;P78537}
	Pathogen[sipA E1WAC6] interacts with 5 human partners:{O95295;Q6QNY0;Q96EV8;Q9NUP1;P78537}
	Pathogen[sseF O84951] interacts with 5 human partners:{O95295;Q6QNY0;Q96EV8;Q9NUP1;P78537}
	Pathogen[spiC P0CZ04] interacts with 5 human partners:{O95295;Q6QNY0;Q96EV8;Q9NUP1;P78537}
	Pathogen[pipB2 Q8ZMM8] interacts with 4 human partners:{O95295;Q96EV8;Q9NUP1;P78537}
	Pathogen[sspH1 A4D0H6] interacts with 5 human partners:{O95295;Q6QNY0;Q96EV8;Q9NUP1;P78537}
	Pathogen[sipC E1WAC8] interacts with 4 human partners:{O95295;Q96EV8;Q9NUP1;P78537}
	Pathogen[sifA Q56061] interacts with 5 human partners:{O95295;Q6QNY0;Q96EV8;Q9NUP1;P78537}
	Pathogen[sipC P0CL47] interacts with 4 human partners:{O95295;Q96EV8;Q9NUP1;P78537}
	Pathogen[sseL Q8ZNG2] interacts with 5 human partners:{O95295;Q6QNY0;Q96EV8;Q9NUP1;P78537}
	Pathogen[sopA Q8ZNR3] interacts with 5 human partners:{O95295;Q6QNY0;Q96EV8;Q9NUP1;P78537}
	Pathogen[sseJ Q9FD10] interacts with 5 human partners:{O95295;Q6QNY0;Q96EV8;Q9NUP1;P78537}
	Pathogen[sseI Q8ZQ79] interacts with 3 human partners:{Q96EV8;Q9NUP1;P78537}
	Pathogen[sipA P0CL52] interacts with 5 human partners:{O95295;Q6QNY0;Q96EV8;Q9NUP1;P78537}
[Cluster 125]GO:0034364+C	cellular_component	[name] high-density lipoprotein particle	[def] "A lipoprotein particle with a high density (typically 1.063-1.21 g/ml) and a diameter of 5-10 nm that contains APOAs and may contain APOCs and APOE_ found in blood and carries lipids from body tissues to the liver as part of the reverse cholesterol transport process." [GOC
	Pathogen[slrP Q8ZQQ2] interacts with 1 human partners:{P02649}
[Cluster 126]GO:0031988+C	cellular_component	[name] membrane-bounded vesicle	[def] "Any small, fluid-filled, spherical organelle enclosed by a lipid bilayer." [GOC
	Pathogen[sseG O84952] interacts with 1 human partners:{P09486}
	Pathogen[spvC P0A2M9] interacts with 1 human partners:{P09486}
	Pathogen[sopA E1WGZ9] interacts with 1 human partners:{P09486}
	Pathogen[slrP Q8ZQQ2] interacts with 2 human partners:{P09486;P12644}
	Pathogen[sipA E1WAC6] interacts with 1 human partners:{P09486}
	Pathogen[sseF O84951] interacts with 1 human partners:{P09486}
	Pathogen[spiC P0CZ04] interacts with 1 human partners:{P09486}
	Pathogen[sopA Q8ZNR3] interacts with 1 human partners:{P09486}
	Pathogen[sipA P0CL52] interacts with 1 human partners:{P09486}
[Cluster 127]GO:0005971+C	cellular_component	[name] ribonucleoside-diphosphate reductase complex	[def] "An enzyme complex composed of 2-4 or more subunits, which usually contains nonheme iron and requires ATP for catalysis. Catalyzes the formation of 2'-deoxyribonucleoside diphosphate and thioredoxin disulfide from ribonucleoside diphosphate and thioredoxin." [BRENDA
	Pathogen[sseG O84952] interacts with 1 human partners:{P23921}
	Pathogen[spvB P74846] interacts with 1 human partners:{P23921}
	Pathogen[spvC P0A2M9] interacts with 1 human partners:{P23921}
	Pathogen[sspH2 P0CE12] interacts with 1 human partners:{P31350}
	Pathogen[sopE O52623] interacts with 1 human partners:{P23921}
	Pathogen[sopB O30916] interacts with 1 human partners:{P23921}
	Pathogen[sopA E1WGZ9] interacts with 1 human partners:{P23921}
	Pathogen[avrA E1WAB0] interacts with 1 human partners:{P23921}
	Pathogen[slrP Q8ZQQ2] interacts with 3 human partners:{P31350;Q7LG56;P23921}
	Pathogen[sptP P74873] interacts with 1 human partners:{P23921}
	Pathogen[sipA E1WAC6] interacts with 1 human partners:{P23921}
	Pathogen[sseF O84951] interacts with 1 human partners:{P23921}
	Pathogen[spiC P0CZ04] interacts with 1 human partners:{P23921}
	Pathogen[pipB2 Q8ZMM8] interacts with 1 human partners:{P23921}
	Pathogen[sspH1 A4D0H6] interacts with 1 human partners:{P23921}
	Pathogen[sipC E1WAC8] interacts with 1 human partners:{P23921}
	Pathogen[sifA Q56061] interacts with 1 human partners:{P23921}
	Pathogen[sipC P0CL47] interacts with 1 human partners:{P23921}
	Pathogen[sseL Q8ZNG2] interacts with 1 human partners:{P23921}
	Pathogen[sopA Q8ZNR3] interacts with 1 human partners:{P23921}
	Pathogen[sseJ Q9FD10] interacts with 1 human partners:{P23921}
	Pathogen[sseI Q8ZQ79] interacts with 1 human partners:{P23921}
	Pathogen[sipA P0CL52] interacts with 1 human partners:{P23921}
[Cluster 128]GO:0036026+C	cellular_component	[name] protein C inhibitor-PLAT complex	[def] "A heterodimeric protein complex that contains protein C inhibitor (SERPINA5) and tissue-type plasminogen activator (PLAT)_ formation of the complex inhibits the serine protease activity of tissue-type plasminogen activator." [GOC
	Pathogen[slrP Q8ZQQ2] interacts with 1 human partners:{P05154}
	Pathogen[spiC P0CZ04] interacts with 1 human partners:{P05154}
[Cluster 129]GO:0032797+C	cellular_component	[name] SMN complex	[def] "A protein complex that contains the survival motor neuron (SMN) protein and at least eight additional integral components, including the Gemin2-8 and Unrip proteins_ the complex is found in the cytoplasm and in nuclear Gems, and is involved in spliceosomal snRNP assembly in the cytoplasm and in pre-mRNA splicing in the nucleus." [PMID
	Pathogen[sseG O84952] interacts with 1 human partners:{Q9H840}
	Pathogen[sopA E1WGZ9] interacts with 1 human partners:{Q9H840}
	Pathogen[slrP Q8ZQQ2] interacts with 1 human partners:{Q9H840}
	Pathogen[sipA E1WAC6] interacts with 1 human partners:{Q9H840}
	Pathogen[sseF O84951] interacts with 1 human partners:{Q9H840}
	Pathogen[spiC P0CZ04] interacts with 1 human partners:{Q9H840}
	Pathogen[sopA Q8ZNR3] interacts with 1 human partners:{Q9H840}
	Pathogen[sipA P0CL52] interacts with 1 human partners:{Q9H840}
[Cluster 130]GO:0033150+C	cellular_component	[name] cytoskeletal calyx	[def] "A large cytoskeletal structure located at the posterior end of the perinuclear theca of a mammalian sperm head. The nucleus is tightly associated with the calyx, which contains calicin and basic cylicin proteins." [PMID
	Pathogen[sopE O52623] interacts with 1 human partners:{Q13939}
	Pathogen[slrP Q8ZQQ2] interacts with 3 human partners:{P35663;Q14093;Q13939}
	Pathogen[sifA Q56061] interacts with 1 human partners:{Q13939}
[Cluster 131]GO:0035355+C	cellular_component	[name] Toll-like receptor 2-Toll-like receptor 6 protein complex	[def] "A heterodimeric protein complex containing Toll-like receptor 2 (TLR2) and Toll-like receptor 6 (TLR6)." [GOC
	Pathogen[sopA E1WGZ9] interacts with 1 human partners:{O60603}
	Pathogen[slrP Q8ZQQ2] interacts with 1 human partners:{O60603}
	Pathogen[sopA Q8ZNR3] interacts with 1 human partners:{O60603}
[Cluster 132]GO:0005585+C	cellular_component	[name] collagen type II	[def] "A collagen homotrimer of alpha1(II) chains_ type II collagen triple helices associate to form fibrils." [ISBN
	Pathogen[slrP Q8ZQQ2] interacts with 1 human partners:{P02458}
[Cluster 133]GO:0071821+C	cellular_component	[name] FANCM-MHF complex	[def] "A protein complex contains the proteins FANCM and MHF, or their orthologs, plays an essential role in DNA remodeling, protects replication forks, and is conserved in eukaryotes." [GOC
	Pathogen[slrP Q8ZQQ2] interacts with 1 human partners:{Q8N2Z9}
	Pathogen[spiC P0CZ04] interacts with 1 human partners:{Q8N2Z9}
[Cluster 134]GO:0022626+C	cellular_component	[name] cytosolic ribosome	[def] "A ribosome located in the cytosol." [GOC
	Pathogen[spiC P0CZ04] interacts with 1 human partners:{P26373}
[Cluster 135]GO:0002116+C	cellular_component	[name] semaphorin receptor complex	[def] "A stable binary complex of a neurophilin and a plexin, together forming a functional semaphorin receptor." [GOC
	Pathogen[slrP Q8ZQQ2] interacts with 1 human partners:{Q9UIW2}
	Pathogen[spiC P0CZ04] interacts with 1 human partners:{O43157}
[Cluster 136]GO:0044455+C	cellular_component	[name] mitochondrial membrane part	[def] "Any constituent part of a mitochondrial membrane, either of the lipid bilayers that surround the mitochondrion and form the mitochondrial envelope." [GOC
	Pathogen[slrP Q8ZQQ2] interacts with 1 human partners:{O95831}
[Cluster 137]GO:0044291+C	cellular_component	[name] cell-cell contact zone	[def] "Extended zone of intimate apposition between two cells containing one or more types of intercellular junctions, e.g., the intercalated disk of muscle." [NIF_Subcellular
	Pathogen[sseG O84952] interacts with 1 human partners:{Q6UXY1}
	Pathogen[spvB P74846] interacts with 1 human partners:{Q6UXY1}
	Pathogen[spvC P0A2M9] interacts with 1 human partners:{Q6UXY1}
	Pathogen[sopE O52623] interacts with 1 human partners:{Q6UXY1}
	Pathogen[sopA E1WGZ9] interacts with 1 human partners:{Q6UXY1}
	Pathogen[avrA E1WAB0] interacts with 1 human partners:{Q6UXY1}
	Pathogen[sipA E1WAC6] interacts with 1 human partners:{Q6UXY1}
	Pathogen[sseF O84951] interacts with 1 human partners:{Q6UXY1}
	Pathogen[spiC P0CZ04] interacts with 1 human partners:{Q6UXY1}
	Pathogen[sifA Q56061] interacts with 1 human partners:{Q6UXY1}
	Pathogen[sseL Q8ZNG2] interacts with 1 human partners:{Q6UXY1}
	Pathogen[sopA Q8ZNR3] interacts with 1 human partners:{Q6UXY1}
	Pathogen[sseJ Q9FD10] interacts with 1 human partners:{Q6UXY1}
	Pathogen[sseI Q8ZQ79] interacts with 1 human partners:{Q6UXY1}
	Pathogen[sipA P0CL52] interacts with 1 human partners:{Q6UXY1}
[Cluster 138]GO:0005596+C	cellular_component	[name] collagen type XIV	[def] "A collagen homotrimer of alpha1(XIV) chains_ type XIV collagen triple helices may link sheet-forming or fibrillar collagens to other structures." [ISBN
	Pathogen[spvB P74846] interacts with 1 human partners:{Q05707}
	Pathogen[sopE O52623] interacts with 1 human partners:{Q05707}
	Pathogen[slrP Q8ZQQ2] interacts with 1 human partners:{Q05707}
	Pathogen[spiC P0CZ04] interacts with 1 human partners:{Q05707}
	Pathogen[sifA Q56061] interacts with 1 human partners:{Q05707}
[Cluster 139]GO:0042584+C	cellular_component	[name] chromaffin granule membrane	[def] "The lipid bilayer surrounding a chromaffin granule, a specialized secretory vesicle found in the cells of adrenal glands and various other organs, which is concerned with the synthesis, storage, metabolism, and secretion of epinephrine and norepinephrine." [GOC
	Pathogen[sseG O84952] interacts with 2 human partners:{P21579;Q8N9I0}
	Pathogen[spvB P74846] interacts with 2 human partners:{P21579;Q8N9I0}
	Pathogen[spvC P0A2M9] interacts with 2 human partners:{P21579;Q8N9I0}
	Pathogen[sspH2 P0CE12] interacts with 2 human partners:{P21579;Q8N9I0}
	Pathogen[sopE O52623] interacts with 2 human partners:{P21579;Q8N9I0}
	Pathogen[sopB O30916] interacts with 2 human partners:{P21579;Q8N9I0}
	Pathogen[sopA E1WGZ9] interacts with 2 human partners:{P21579;Q8N9I0}
	Pathogen[avrA E1WAB0] interacts with 2 human partners:{P21579;Q8N9I0}
	Pathogen[slrP Q8ZQQ2] interacts with 2 human partners:{P21579;Q8N9I0}
	Pathogen[sptP P74873] interacts with 2 human partners:{P21579;Q8N9I0}
	Pathogen[sipA E1WAC6] interacts with 2 human partners:{P21579;Q8N9I0}
	Pathogen[sseF O84951] interacts with 2 human partners:{P21579;Q8N9I0}
	Pathogen[spiC P0CZ04] interacts with 2 human partners:{P21579;Q8N9I0}
	Pathogen[pipB2 Q8ZMM8] interacts with 2 human partners:{P21579;Q8N9I0}
	Pathogen[sspH1 A4D0H6] interacts with 2 human partners:{P21579;Q8N9I0}
	Pathogen[sipC E1WAC8] interacts with 2 human partners:{P21579;Q8N9I0}
	Pathogen[sifA Q56061] interacts with 2 human partners:{P21579;Q8N9I0}
	Pathogen[sipC P0CL47] interacts with 2 human partners:{P21579;Q8N9I0}
	Pathogen[sseL Q8ZNG2] interacts with 2 human partners:{P21579;Q8N9I0}
	Pathogen[sipB Q56134] interacts with 2 human partners:{P21579;Q8N9I0}
	Pathogen[sopA Q8ZNR3] interacts with 2 human partners:{P21579;Q8N9I0}
	Pathogen[sseJ Q9FD10] interacts with 2 human partners:{P21579;Q8N9I0}
	Pathogen[sseI Q8ZQ79] interacts with 2 human partners:{P21579;Q8N9I0}
	Pathogen[sipA P0CL52] interacts with 2 human partners:{P21579;Q8N9I0}
[Cluster 140]GO:0005589+C	cellular_component	[name] collagen type VI	[def] "A collagen heterotrimer containing type VI alpha chains in alpha1(VI)alpha2(VI)alpha3(VI) trimers_ type VI collagen triple helices associate to form beaded fibrils." [ISBN
	Pathogen[slrP Q8ZQQ2] interacts with 2 human partners:{P12111;P12109}
[Cluster 141]GO:0043257+C	cellular_component	[name] laminin-8 complex	[def] "A laminin complex composed of alpha4, beta1 and gamma1 polypeptide chains." [GOC
	Pathogen[spvB P74846] interacts with 1 human partners:{P07942}
	Pathogen[sspH2 P0CE12] interacts with 1 human partners:{P07942}
	Pathogen[sopE O52623] interacts with 1 human partners:{P07942}
	Pathogen[sopE2 Q7CQD4] interacts with 1 human partners:{P07942}
	Pathogen[sopA E1WGZ9] interacts with 1 human partners:{P07942}
	Pathogen[slrP Q8ZQQ2] interacts with 1 human partners:{P07942}
	Pathogen[spiC P0CZ04] interacts with 1 human partners:{P07942}
	Pathogen[pipB2 Q8ZMM8] interacts with 1 human partners:{P07942}
	Pathogen[sspH1 A4D0H6] interacts with 1 human partners:{P07942}
	Pathogen[sifA Q56061] interacts with 1 human partners:{P07942}
	Pathogen[sseL Q8ZNG2] interacts with 1 human partners:{P07942}
	Pathogen[sipB Q56134] interacts with 1 human partners:{P07942}
	Pathogen[sopA Q8ZNR3] interacts with 1 human partners:{P07942}
	Pathogen[sseJ Q9FD10] interacts with 1 human partners:{P07942}
	Pathogen[sseI Q8ZQ79] interacts with 1 human partners:{P07942}
[Cluster 142]GO:0043540+C	cellular_component	[name] 6-phosphofructo-2-kinase/fructose-2,6-biphosphatase 1 complex	[def] "A homodimeric, bifunctional enzyme complex which catalyzes the synthesis and degradation of fructose 2,6-bisphosphate, and is required for both glycolysis and gluconeogenesis." [GOC
	Pathogen[sseG O84952] interacts with 1 human partners:{P16118}
	Pathogen[spvB P74846] interacts with 1 human partners:{P16118}
	Pathogen[spvC P0A2M9] interacts with 1 human partners:{P16118}
	Pathogen[sopA E1WGZ9] interacts with 1 human partners:{P16118}
	Pathogen[sipA E1WAC6] interacts with 1 human partners:{P16118}
	Pathogen[sseF O84951] interacts with 1 human partners:{P16118}
	Pathogen[spiC P0CZ04] interacts with 1 human partners:{P16118}
	Pathogen[sifA Q56061] interacts with 1 human partners:{P16118}
	Pathogen[sopA Q8ZNR3] interacts with 1 human partners:{P16118}
	Pathogen[sipA P0CL52] interacts with 1 human partners:{P16118}
[Cluster 143]GO:0033276+C	cellular_component	[name] transcription factor TFTC complex	[def] "A protein complex that does not contain either a TATA-binding protein (TBP) or a TBP-like factor, but is composed of several TAFIIs and other proteins, including a histone acetyltransferase. This complex is able to nucleate transcription initiation by RNA polymerase II, can mediate transcriptional activation, and has histone acetyltransferase activity." [PMID
	Pathogen[sseG O84952] interacts with 2 human partners:{Q15542;Q12962}
	Pathogen[spvB P74846] interacts with 1 human partners:{Q15542}
	Pathogen[spvC P0A2M9] interacts with 1 human partners:{Q15542}
	Pathogen[sopB O30916] interacts with 1 human partners:{Q15542}
	Pathogen[sopA E1WGZ9] interacts with 3 human partners:{Q15542;O75529;Q12962}
	Pathogen[slrP Q8ZQQ2] interacts with 5 human partners:{Q15545;Q15542;O75529;O00268;Q12962}
	Pathogen[sptP P74873] interacts with 1 human partners:{Q15542}
	Pathogen[sipA E1WAC6] interacts with 2 human partners:{Q15542;Q12962}
	Pathogen[sseF O84951] interacts with 2 human partners:{Q15542;Q12962}
	Pathogen[spiC P0CZ04] interacts with 4 human partners:{Q9Y4A5;Q15542;O75529;Q12962}
	Pathogen[pipB2 Q8ZMM8] interacts with 1 human partners:{Q15542}
	Pathogen[sspH1 A4D0H6] interacts with 1 human partners:{Q15542}
	Pathogen[sifA Q56061] interacts with 1 human partners:{Q15542}
	Pathogen[sseL Q8ZNG2] interacts with 1 human partners:{Q15542}
	Pathogen[sipB Q56134] interacts with 1 human partners:{Q15542}
	Pathogen[sopA Q8ZNR3] interacts with 3 human partners:{Q15542;O75529;Q12962}
	Pathogen[sseI Q8ZQ79] interacts with 1 human partners:{Q15542}
	Pathogen[sipA P0CL52] interacts with 2 human partners:{Q15542;Q12962}
[Cluster 144]GO:0033391+C	cellular_component	[name] chromatoid body	[def] "A ribonucleoprotein complex found in the cytoplasm of male germ cells, composed of exceedingly thin filaments that are consolidated into a compact mass or into dense strands of varying thickness that branch to form an irregular network. Contains mRNAs, miRNAs, and protein components involved in miRNA processing (such as Argonaute proteins and the endonuclease Dicer) and in RNA decay (such as the decapping enzyme DCP1a and GW182)." [PMID
	Pathogen[slrP Q8ZQQ2] interacts with 2 human partners:{Q96JY0;Q9NQI0}
[Cluster 145]GO:0031523+C	cellular_component	[name] Myb complex	[def] "A multisubunit complex consisting of Myb and other proteins that regulates site specific DNA replication, gene amplification and transcriptional repression." [PMID
	Pathogen[sseG O84952] interacts with 1 human partners:{P21333}
	Pathogen[spvB P74846] interacts with 1 human partners:{P21333}
	Pathogen[spvC P0A2M9] interacts with 1 human partners:{P21333}
	Pathogen[sopE O52623] interacts with 1 human partners:{P21333}
	Pathogen[sopE2 Q7CQD4] interacts with 1 human partners:{P21333}
	Pathogen[sopB O30916] interacts with 1 human partners:{P21333}
	Pathogen[sopA E1WGZ9] interacts with 1 human partners:{P21333}
	Pathogen[avrA E1WAB0] interacts with 1 human partners:{P21333}
	Pathogen[slrP Q8ZQQ2] interacts with 2 human partners:{P10244;P21333}
	Pathogen[sptP P74873] interacts with 1 human partners:{P21333}
	Pathogen[sipA E1WAC6] interacts with 1 human partners:{P21333}
	Pathogen[sseF O84951] interacts with 1 human partners:{P21333}
	Pathogen[spiC P0CZ04] interacts with 1 human partners:{P21333}
	Pathogen[pipB2 Q8ZMM8] interacts with 1 human partners:{P21333}
	Pathogen[sspH1 A4D0H6] interacts with 1 human partners:{P21333}
	Pathogen[sipC E1WAC8] interacts with 1 human partners:{P21333}
	Pathogen[sifA Q56061] interacts with 1 human partners:{P21333}
	Pathogen[sipC P0CL47] interacts with 1 human partners:{P21333}
	Pathogen[sseL Q8ZNG2] interacts with 1 human partners:{P21333}
	Pathogen[sipB Q56134] interacts with 1 human partners:{P21333}
	Pathogen[sopA Q8ZNR3] interacts with 1 human partners:{P21333}
	Pathogen[sseJ Q9FD10] interacts with 1 human partners:{P21333}
	Pathogen[sipA P0CL52] interacts with 1 human partners:{P21333}
[Cluster 146]GO:0000127+C	cellular_component	[name] transcription factor TFIIIC complex	[def] "A heterotrimeric transcription factor complex that is involved in regulating transcription from RNA polymerase III (Pol III) promoters. TFIIIC contains three conserved subunits that associate with the proximal Pol III promoter element, and additional subunits that associate with sequence elements downstream of the promoter and are more diverged among species. It also functions as a boundary element to partition genome content into distinct domains outside Pol III promoter regions." [GOC
	Pathogen[slrP Q8ZQQ2] interacts with 1 human partners:{Q8WUA4}
	Pathogen[spiC P0CZ04] interacts with 1 human partners:{Q8WUA4}
[Cluster 147]GO:0005726+C	cellular_component	[name] perichromatin fibrils	[def] "Structures of variable diameter visible in the nucleoplasm by electron microscopy, mainly observed near the border of condensed chromatin. The fibrils are enriched in RNA, and are believed to be sites of pre-mRNA splicing and polyadenylylation representing the in situ form of nascent transcripts." [PMID
	Pathogen[sspH2 P0CE12] interacts with 1 human partners:{O15164}
	Pathogen[sopA E1WGZ9] interacts with 1 human partners:{O15164}
	Pathogen[slrP Q8ZQQ2] interacts with 1 human partners:{O15164}
	Pathogen[sopA Q8ZNR3] interacts with 1 human partners:{O15164}
[Cluster 148]GO:0031933+C	cellular_component	[name] telomeric heterochromatin	[def] "Heterochromatic regions of the chromosome found at the telomeres." [GOC
	Pathogen[sopA E1WGZ9] interacts with 1 human partners:{Q9UFC0}
	Pathogen[spiC P0CZ04] interacts with 1 human partners:{Q9UFC0}
	Pathogen[sopA Q8ZNR3] interacts with 1 human partners:{Q9UFC0}
[Cluster 149]GO:0043033+C	cellular_component	[name] isoamylase complex	[def] "A protein complex whose composition varies amongst species_ in rice it probably exists in a homo-tetramer to homo-hexamer form and in Gram-negative bacteria as a dimer. Functions in the hydrolysis of alpha-(1,6)-D-glucosidic branch linkages." [GOC
	Pathogen[slrP Q8ZQQ2] interacts with 1 human partners:{P35573}
[Cluster 150]GO:0048179+C	cellular_component	[name] activin receptor complex	[def] "A protein complex that acts as an activin receptor. Heterodimeric activin receptors, comprising one Type I activin receptor and one Type II receptor polypeptide, and heterotrimeric receptors have been observed." [PMID
	Pathogen[sseG O84952] interacts with 2 human partners:{Q04771;P36896}
	Pathogen[spvB P74846] interacts with 1 human partners:{P36896}
	Pathogen[spvC P0A2M9] interacts with 2 human partners:{Q04771;P36896}
	Pathogen[sopE O52623] interacts with 2 human partners:{Q04771;P36896}
	Pathogen[sopB O30916] interacts with 1 human partners:{P36896}
	Pathogen[sopA E1WGZ9] interacts with 2 human partners:{Q04771;P36896}
	Pathogen[avrA E1WAB0] interacts with 1 human partners:{P36896}
	Pathogen[slrP Q8ZQQ2] interacts with 1 human partners:{P36896}
	Pathogen[sipA E1WAC6] interacts with 2 human partners:{Q04771;P36896}
	Pathogen[sseF O84951] interacts with 2 human partners:{Q04771;P36896}
	Pathogen[spiC P0CZ04] interacts with 2 human partners:{Q04771;P36896}
	Pathogen[pipB2 Q8ZMM8] interacts with 1 human partners:{P36896}
	Pathogen[sspH1 A4D0H6] interacts with 1 human partners:{P36896}
	Pathogen[sipC E1WAC8] interacts with 2 human partners:{Q04771;P36896}
	Pathogen[sifA Q56061] interacts with 2 human partners:{Q04771;P36896}
	Pathogen[sipC P0CL47] interacts with 2 human partners:{Q04771;P36896}
	Pathogen[sseL Q8ZNG2] interacts with 2 human partners:{Q04771;P36896}
	Pathogen[sopA Q8ZNR3] interacts with 2 human partners:{Q04771;P36896}
	Pathogen[sseJ Q9FD10] interacts with 1 human partners:{P36896}
	Pathogen[sseI Q8ZQ79] interacts with 1 human partners:{P36896}
	Pathogen[sipA P0CL52] interacts with 2 human partners:{Q04771;P36896}
[Cluster 151]GO:0030128+C	cellular_component	[name] clathrin coat of endocytic vesicle	[def] "A clathrin coat found on an endocytic vesicle." [GOC
	Pathogen[sseG O84952] interacts with 1 human partners:{O95208}
	Pathogen[sopA E1WGZ9] interacts with 1 human partners:{O95208}
	Pathogen[slrP Q8ZQQ2] interacts with 1 human partners:{O95208}
	Pathogen[sipA E1WAC6] interacts with 1 human partners:{O95208}
	Pathogen[sseF O84951] interacts with 1 human partners:{O95208}
	Pathogen[spiC P0CZ04] interacts with 1 human partners:{O95208}
	Pathogen[sifA Q56061] interacts with 1 human partners:{O95208}
	Pathogen[sseL Q8ZNG2] interacts with 1 human partners:{O95208}
	Pathogen[sopA Q8ZNR3] interacts with 1 human partners:{O95208}
	Pathogen[sipA P0CL52] interacts with 1 human partners:{O95208}
[Cluster 152]GO:0005736+C	cellular_component	[name] DNA-directed RNA polymerase I complex	[def] "RNA polymerase I, one of three nuclear DNA-directed RNA polymerases found in all eukaryotes, is a multisubunit complex_ typically it produces rRNAs. Two large subunits comprise the most conserved portion including the catalytic site and share similarity with other eukaryotic and bacterial multisubunit RNA polymerases. The remainder of the complex is composed of smaller subunits (generally ten or more), some of which are also found in RNA polymerase III and others of which are also found in RNA polymerases II and III. Although the core is competent to mediate ribonucleic acid synthesis, it requires additional factors to select the appropriate template." [GOC
	Pathogen[slrP Q8ZQQ2] interacts with 1 human partners:{O15446}
[Cluster 153]GO:0005790+C	cellular_component	[name] smooth endoplasmic reticulum	[def] "The smooth endoplasmic reticulum (ER) has with no ribosomes attached to it. The smooth is the recipient of the proteins synthesized in the rough ER. Those proteins to be exported are passed to the Golgi complex, the resident proteins are returned to the rough ER and the lysosomal proteins after phosphorylation of their mannose residues are passed to the lysosomes. Glycosylation of the glycoproteins also continues. The smooth ER is the site of synthesis of lipids, including the phospholipids. The membranes of the smooth ER also contain enzymes that catalyze a series of reactions to detoxify both lipid-soluble drugs and harmful products of metabolism. Large quantities of certain compounds such as phenobarbital cause an increase in the amount of the smooth ER." [ISBN
	Pathogen[sseG O84952] interacts with 4 human partners:{Q15147;Q9UPT6;O94832;O95166}
	Pathogen[spvB P74846] interacts with 4 human partners:{Q15147;Q9UPT6;O94832;O95166}
	Pathogen[spvC P0A2M9] interacts with 4 human partners:{Q15147;Q9UPT6;O94832;O95166}
	Pathogen[sspH2 P0CE12] interacts with 1 human partners:{Q14BN4}
	Pathogen[sopE O52623] interacts with 3 human partners:{Q15147;Q9UPT6;O94832}
	Pathogen[sopB O30916] interacts with 2 human partners:{Q9UPT6;O94832}
	Pathogen[sopA E1WGZ9] interacts with 5 human partners:{Q15147;Q14BN4;Q9UPT6;O94832;O95166}
	Pathogen[avrA E1WAB0] interacts with 2 human partners:{Q15147;Q9UPT6}
	Pathogen[slrP Q8ZQQ2] interacts with 7 human partners:{Q15147;P07101;Q14BN4;Q9UPT6;O94832;O95166;P31415}
	Pathogen[sptP P74873] interacts with 2 human partners:{Q15147;Q9UPT6}
	Pathogen[sipA E1WAC6] interacts with 4 human partners:{Q15147;Q9UPT6;O94832;O95166}
	Pathogen[sseF O84951] interacts with 4 human partners:{Q15147;Q9UPT6;O94832;O95166}
	Pathogen[spiC P0CZ04] interacts with 4 human partners:{Q15147;Q9UPT6;O94832;O95166}
	Pathogen[pipB2 Q8ZMM8] interacts with 3 human partners:{Q15147;Q9UPT6;O94832}
	Pathogen[sspH1 A4D0H6] interacts with 5 human partners:{Q15147;Q14BN4;Q9UPT6;O94832;O95166}
	Pathogen[sipC E1WAC8] interacts with 2 human partners:{Q9UPT6;O94832}
	Pathogen[sifA Q56061] interacts with 5 human partners:{Q15147;Q14BN4;Q9UPT6;O94832;O95166}
	Pathogen[sipC P0CL47] interacts with 2 human partners:{Q9UPT6;O94832}
	Pathogen[sseL Q8ZNG2] interacts with 3 human partners:{Q15147;Q9UPT6;O94832}
	Pathogen[sipB Q56134] interacts with 4 human partners:{Q14BN4;Q9UPT6;O94832;P31415}
	Pathogen[sopA Q8ZNR3] interacts with 5 human partners:{Q15147;Q14BN4;Q9UPT6;O94832;O95166}
	Pathogen[sseJ Q9FD10] interacts with 4 human partners:{Q15147;Q9UPT6;O94832;O95166}
	Pathogen[sseI Q8ZQ79] interacts with 3 human partners:{Q15147;Q9UPT6;O94832}
	Pathogen[sipA P0CL52] interacts with 4 human partners:{Q15147;Q9UPT6;O94832;O95166}
[Cluster 154]GO:0005796+C	cellular_component	[name] Golgi lumen	[def] "The volume enclosed by the membranes of any cisterna or subcompartment of the Golgi apparatus, including the cis- and trans-Golgi networks." [GOC
	Pathogen[sseG O84952] interacts with 6 human partners:{Q9H082;Q9BRK5;Q14393;Q9H195;Q9H2G9;Q02505}
	Pathogen[spvB P74846] interacts with 10 human partners:{Q9H082;Q9BRK5;P13611;Q14393;O00468;Q9H195;P07225;O14594;Q9H2G9;Q02505}
	Pathogen[spvC P0A2M9] interacts with 6 human partners:{Q9H082;Q9BRK5;Q14393;Q9H195;Q9H2G9;Q02505}
	Pathogen[sspH2 P0CE12] interacts with 3 human partners:{Q9BRK5;Q14393;P01137}
	Pathogen[sopE O52623] interacts with 8 human partners:{Q9H082;Q9BRK5;P13611;Q14393;Q9H195;P07225;O14594;Q02505}
	Pathogen[sopB O30916] interacts with 5 human partners:{Q9H082;Q9BRK5;Q14393;Q9H195;Q02505}
	Pathogen[sopA E1WGZ9] interacts with 6 human partners:{Q9H082;Q9BRK5;Q14393;Q9H195;Q9H2G9;Q02505}
	Pathogen[avrA E1WAB0] interacts with 6 human partners:{Q9H082;Q9BRK5;Q14393;Q9H195;Q9H2G9;Q02505}
	Pathogen[slrP Q8ZQQ2] interacts with 16 human partners:{P16112;Q9H082;Q9BRK5;Q7Z5P9;P13611;Q14393;O00468;P01137;Q96GW7;Q9H195;P98088;P07225;O14594;Q9H2G9;P98160;Q02505}
	Pathogen[sptP P74873] interacts with 4 human partners:{Q9H082;Q9BRK5;Q14393;Q9H2G9}
	Pathogen[sipA E1WAC6] interacts with 6 human partners:{Q9H082;Q9BRK5;Q14393;Q9H195;Q9H2G9;Q02505}
	Pathogen[sseF O84951] interacts with 6 human partners:{Q9H082;Q9BRK5;Q14393;Q9H195;Q9H2G9;Q02505}
	Pathogen[spiC P0CZ04] interacts with 12 human partners:{Q9H082;Q8N307;P01308;Q9BRK5;P13611;Q14393;O00468;Q9H195;P07225;O14594;Q9H2G9;Q02505}
	Pathogen[pipB2 Q8ZMM8] interacts with 2 human partners:{Q9H082;Q9BRK5}
	Pathogen[sspH1 A4D0H6] interacts with 6 human partners:{Q9H082;Q9BRK5;Q14393;Q9H195;Q9H2G9;Q02505}
	Pathogen[sipC E1WAC8] interacts with 5 human partners:{Q9H082;Q9BRK5;Q14393;Q9H195;Q02505}
	Pathogen[sifA Q56061] interacts with 7 human partners:{Q9H082;Q9BRK5;Q14393;Q9H195;P07225;Q9H2G9;Q02505}
	Pathogen[sipC P0CL47] interacts with 5 human partners:{Q9H082;Q9BRK5;Q14393;Q9H195;Q02505}
	Pathogen[sseL Q8ZNG2] interacts with 6 human partners:{Q9H082;Q9BRK5;Q14393;Q9H195;Q9H2G9;Q02505}
	Pathogen[sipB Q56134] interacts with 3 human partners:{Q9H195;Q9H2G9;Q02505}
	Pathogen[sopA Q8ZNR3] interacts with 6 human partners:{Q9H082;Q9BRK5;Q14393;Q9H195;Q9H2G9;Q02505}
	Pathogen[sseJ Q9FD10] interacts with 5 human partners:{Q9H082;Q9BRK5;Q14393;Q9H195;Q02505}
	Pathogen[sseI Q8ZQ79] interacts with 5 human partners:{Q9H082;Q9BRK5;Q14393;Q9H195;Q02505}
	Pathogen[sipA P0CL52] interacts with 6 human partners:{Q9H082;Q9BRK5;Q14393;Q9H195;Q9H2G9;Q02505}
[Cluster 155]GO:0034679+C	cellular_component	[name] alpha9-beta1 integrin complex	[def] "An integrin complex that comprises one alpha9 subunit and one beta1 subunit." [PMID
	Pathogen[spvB P74846] interacts with 1 human partners:{P05556}
[Cluster 156]GO:0097141+C	cellular_component	[name] BIM-BCL-2 complex	[def] "A heterodimeric protein complex consisting of BIM and BCL-2, members of the Bcl-2 family of anti- and proapoptotic regulators." [GOC
	Pathogen[slrP Q8ZQQ2] interacts with 1 human partners:{O43521}
[Cluster 157]GO:0030125+C	cellular_component	[name] clathrin vesicle coat	[def] "A clathrin coat found on a vesicle." [GOC
	Pathogen[slrP Q8ZQQ2] interacts with 2 human partners:{Q8NC96;Q9NVZ3}
[Cluster 158]GO:0033553+C	cellular_component	[name] rDNA heterochromatin	[def] "A region of heterochromatin located at the rDNA repeats in a chromosome." [GOC
	Pathogen[sopA E1WGZ9] interacts with 1 human partners:{Q96EB6}
	Pathogen[slrP Q8ZQQ2] interacts with 1 human partners:{Q96EB6}
	Pathogen[sopA Q8ZNR3] interacts with 1 human partners:{Q96EB6}
[Cluster 159]GO:0044441+C	cellular_component	[name] cilium part	[def] "Any constituent part of a cilium, a specialized eukaryotic organelle that consists of a filiform extrusion of the cell surface. Each cilium is bounded by an extrusion of the cytoplasmic membrane, and contains a regular longitudinal array of microtubules, anchored basally in a centriole." [GOC
	Pathogen[sopA E1WGZ9] interacts with 1 human partners:{Q8TAM2}
	Pathogen[sopA Q8ZNR3] interacts with 1 human partners:{Q8TAM2}
[Cluster 160]GO:0033018+C	cellular_component	[name] sarcoplasmic reticulum lumen	[def] "The volume enclosed by the membranes of the sarcoplasmic reticulum." [GOC
	Pathogen[sseG O84952] interacts with 1 human partners:{O43852}
	Pathogen[spvB P74846] interacts with 1 human partners:{O43852}
	Pathogen[spvC P0A2M9] interacts with 1 human partners:{O43852}
	Pathogen[sopE O52623] interacts with 1 human partners:{O43852}
	Pathogen[sopA E1WGZ9] interacts with 1 human partners:{O43852}
	Pathogen[avrA E1WAB0] interacts with 1 human partners:{O43852}
	Pathogen[slrP Q8ZQQ2] interacts with 4 human partners:{O14958;O43852;P31415;P27797}
	Pathogen[sptP P74873] interacts with 1 human partners:{O43852}
	Pathogen[sipA E1WAC6] interacts with 1 human partners:{O43852}
	Pathogen[sseF O84951] interacts with 1 human partners:{O43852}
	Pathogen[spiC P0CZ04] interacts with 1 human partners:{O43852}
	Pathogen[sspH1 A4D0H6] interacts with 1 human partners:{O43852}
	Pathogen[sipC E1WAC8] interacts with 1 human partners:{O43852}
	Pathogen[sifA Q56061] interacts with 1 human partners:{O43852}
	Pathogen[sipC P0CL47] interacts with 1 human partners:{O43852}
	Pathogen[sseL Q8ZNG2] interacts with 1 human partners:{O43852}
	Pathogen[sipB Q56134] interacts with 1 human partners:{P31415}
	Pathogen[sopA Q8ZNR3] interacts with 1 human partners:{O43852}
	Pathogen[sseJ Q9FD10] interacts with 1 human partners:{O43852}
	Pathogen[sseI Q8ZQ79] interacts with 1 human partners:{O43852}
	Pathogen[sipA P0CL52] interacts with 1 human partners:{O43852}
[Cluster 161]GO:0071547+C	cellular_component	[name] piP-body	[def] "A P granule that contains the PIWIL4-TDRD9 module, a set of proteins that act in the secondary piRNA pathway." [GOC
	Pathogen[slrP Q8ZQQ2] interacts with 2 human partners:{Q96JY0;Q9NQI0}
[Cluster 162]GO:0033178+C	cellular_component	[name] proton-transporting two-sector ATPase complex, catalytic domain	[def] "A protein complex that forms part of a proton-transporting two-sector ATPase complex and catalyzes ATP hydrolysis or synthesis. The catalytic domain (F1, V1, or A1) comprises a hexameric catalytic core and a central stalk, and is peripherally associated with the membrane when the two-sector ATPase is assembled." [GOC
	Pathogen[sseG O84952] interacts with 3 human partners:{P15313;P36543;P38606}
	Pathogen[spvB P74846] interacts with 2 human partners:{P36543;P38606}
	Pathogen[spvC P0A2M9] interacts with 3 human partners:{P15313;P36543;P38606}
	Pathogen[sopB O30916] interacts with 1 human partners:{P36543}
	Pathogen[sopA E1WGZ9] interacts with 3 human partners:{P15313;P36543;P38606}
	Pathogen[slrP Q8ZQQ2] interacts with 4 human partners:{P21281;P15313;P36543;P38606}
	Pathogen[sptP P74873] interacts with 1 human partners:{P36543}
	Pathogen[sipA E1WAC6] interacts with 3 human partners:{P15313;P36543;P38606}
	Pathogen[sseF O84951] interacts with 3 human partners:{P15313;P36543;P38606}
	Pathogen[spiC P0CZ04] interacts with 5 human partners:{P15313;P36543;Q96A05;Q16864;P38606}
	Pathogen[sspH1 A4D0H6] interacts with 1 human partners:{P36543}
	Pathogen[sifA Q56061] interacts with 3 human partners:{P15313;P36543;P38606}
	Pathogen[sseL Q8ZNG2] interacts with 1 human partners:{P38606}
	Pathogen[sipB Q56134] interacts with 1 human partners:{P21281}
	Pathogen[sopA Q8ZNR3] interacts with 3 human partners:{P15313;P36543;P38606}
	Pathogen[sipA P0CL52] interacts with 3 human partners:{P15313;P36543;P38606}
[Cluster 163]GO:0043260+C	cellular_component	[name] laminin-11 complex	[def] "A laminin complex composed of alpha5, beta2 and gamma1 polypeptide chains." [GOC
	Pathogen[sseG O84952] interacts with 1 human partners:{P11047}
	Pathogen[spvB P74846] interacts with 2 human partners:{O15230;P11047}
	Pathogen[spvC P0A2M9] interacts with 1 human partners:{P11047}
	Pathogen[sopE O52623] interacts with 2 human partners:{O15230;P11047}
	Pathogen[sopB O30916] interacts with 1 human partners:{P11047}
	Pathogen[sopA E1WGZ9] interacts with 1 human partners:{P11047}
	Pathogen[slrP Q8ZQQ2] interacts with 2 human partners:{O15230;P11047}
	Pathogen[sipA E1WAC6] interacts with 1 human partners:{P11047}
	Pathogen[sseF O84951] interacts with 1 human partners:{P11047}
	Pathogen[spiC P0CZ04] interacts with 2 human partners:{O15230;P11047}
	Pathogen[pipB2 Q8ZMM8] interacts with 1 human partners:{P11047}
	Pathogen[sipC E1WAC8] interacts with 1 human partners:{P11047}
	Pathogen[sifA Q56061] interacts with 2 human partners:{O15230;P11047}
	Pathogen[sipC P0CL47] interacts with 1 human partners:{P11047}
	Pathogen[sseL Q8ZNG2] interacts with 1 human partners:{P11047}
	Pathogen[sipB Q56134] interacts with 1 human partners:{P11047}
	Pathogen[sopA Q8ZNR3] interacts with 1 human partners:{P11047}
	Pathogen[sipA P0CL52] interacts with 1 human partners:{P11047}
[Cluster 164]GO:0030893+C	cellular_component	[name] meiotic cohesin complex	[def] "A cohesin complex that mediates sister chromatid cohesion during meiosis_ has a subunit composition distinct from that of the mitotic cohesin complex." [GOC
	Pathogen[sseG O84952] interacts with 1 human partners:{Q14683}
	Pathogen[sopA E1WGZ9] interacts with 2 human partners:{Q9UQE7;Q14683}
	Pathogen[slrP Q8ZQQ2] interacts with 2 human partners:{Q9UQE7;Q14683}
	Pathogen[sipA E1WAC6] interacts with 1 human partners:{Q14683}
	Pathogen[sseF O84951] interacts with 1 human partners:{Q14683}
	Pathogen[spiC P0CZ04] interacts with 1 human partners:{Q14683}
	Pathogen[pipB2 Q8ZMM8] interacts with 2 human partners:{Q9UQE7;Q14683}
	Pathogen[sifA Q56061] interacts with 2 human partners:{Q9UQE7;Q14683}
	Pathogen[sopA Q8ZNR3] interacts with 2 human partners:{Q9UQE7;Q14683}
	Pathogen[sipA P0CL52] interacts with 1 human partners:{Q14683}
[Cluster 165]GO:0070743+C	cellular_component	[name] interleukin-23 complex	[def] "A protein complex that is composed of an interleukin-23 alpha (p19, product of the IL23A gene) and an interleukin-12 beta (p40, product of the IL12B gene) subunit and is secreted into the extracellular space." [GOC
	Pathogen[slrP Q8ZQQ2] interacts with 1 human partners:{P29460}
[Cluster 166]GO:0002079+C	cellular_component	[name] inner acrosomal membrane	[def] "The acrosomal membrane region that underlies the acrosomal vesicle and is located toward the sperm nucleus. This region is responsible for molecular interactions allowing the sperm to penetrate the zona pellucida and fuses with the egg plasma membrane." [GOC
	Pathogen[slrP Q8ZQQ2] interacts with 1 human partners:{Q9NQ60}
[Cluster 167]GO:0048188+C	cellular_component	[name] Set1C/COMPASS complex	[def] "A conserved protein complex that catalyzes methylation of histone H3. In Saccharomyces the complex contains Shg1p, Sdc1p, Swd1p, Swd2p, Swd3p, Spp1p, Bre2p, and the trithorax-related Set1p_ in mammals it contains the catalytic subunit (SETD1A or SETD1B), WDR5, WDR82, RBBP5, ASH2L/ASH2, CXXC1/CFP1, HCFC1 and DPY30." [PMID
	Pathogen[sseG O84952] interacts with 3 human partners:{P61964;Q15291;Q6UXN9}
	Pathogen[spvB P74846] interacts with 1 human partners:{Q6UXN9}
	Pathogen[spvC P0A2M9] interacts with 1 human partners:{Q6UXN9}
	Pathogen[sopB O30916] interacts with 1 human partners:{Q6UXN9}
	Pathogen[sopA E1WGZ9] interacts with 4 human partners:{P61964;P51610;Q15291;Q6UXN9}
	Pathogen[slrP Q8ZQQ2] interacts with 1 human partners:{Q6UXN9}
	Pathogen[sipA E1WAC6] interacts with 3 human partners:{P61964;Q15291;Q6UXN9}
	Pathogen[sseF O84951] interacts with 3 human partners:{P61964;Q15291;Q6UXN9}
	Pathogen[spiC P0CZ04] interacts with 3 human partners:{P61964;Q15291;Q6UXN9}
	Pathogen[pipB2 Q8ZMM8] interacts with 1 human partners:{Q6UXN9}
	Pathogen[sspH1 A4D0H6] interacts with 1 human partners:{Q6UXN9}
	Pathogen[sifA Q56061] interacts with 2 human partners:{P51610;Q6UXN9}
	Pathogen[sseL Q8ZNG2] interacts with 1 human partners:{Q6UXN9}
	Pathogen[sopA Q8ZNR3] interacts with 4 human partners:{P61964;P51610;Q15291;Q6UXN9}
	Pathogen[sseJ Q9FD10] interacts with 1 human partners:{P51610}
	Pathogen[sseI Q8ZQ79] interacts with 2 human partners:{P51610;Q6UXN9}
	Pathogen[sipA P0CL52] interacts with 3 human partners:{P61964;Q15291;Q6UXN9}
[Cluster 168]GO:0045180+C	cellular_component	[name] basal cortex	[def] "The region that lies just beneath the plasma membrane on the basal edge of a cell." [GOC
	Pathogen[sseG O84952] interacts with 1 human partners:{Q7KZI7}
	Pathogen[spvB P74846] interacts with 1 human partners:{Q7KZI7}
	Pathogen[spvC P0A2M9] interacts with 1 human partners:{Q7KZI7}
	Pathogen[sopA E1WGZ9] interacts with 1 human partners:{Q7KZI7}
	Pathogen[avrA E1WAB0] interacts with 1 human partners:{Q7KZI7}
	Pathogen[sipA E1WAC6] interacts with 1 human partners:{Q7KZI7}
	Pathogen[sseF O84951] interacts with 1 human partners:{Q7KZI7}
	Pathogen[spiC P0CZ04] interacts with 1 human partners:{Q7KZI7}
	Pathogen[sspH1 A4D0H6] interacts with 1 human partners:{Q7KZI7}
	Pathogen[sifA Q56061] interacts with 1 human partners:{Q7KZI7}
	Pathogen[sseL Q8ZNG2] interacts with 1 human partners:{Q7KZI7}
	Pathogen[sopA Q8ZNR3] interacts with 1 human partners:{Q7KZI7}
	Pathogen[sseJ Q9FD10] interacts with 1 human partners:{Q7KZI7}
	Pathogen[sseI Q8ZQ79] interacts with 1 human partners:{Q7KZI7}
	Pathogen[sipA P0CL52] interacts with 1 human partners:{Q7KZI7}
[Cluster 169]GO:0044299+C	cellular_component	[name] C-fiber	[def] "The axon of a dorsal root ganglion cell that are responsive to pain and temperature. C-fibers are small in diameter (0.2-1.5 um) and unmyelinated." [NIF_Subcellular
	Pathogen[sseG O84952] interacts with 1 human partners:{P41219}
	Pathogen[spvB P74846] interacts with 1 human partners:{P41219}
	Pathogen[spvC P0A2M9] interacts with 1 human partners:{P41219}
	Pathogen[sopE O52623] interacts with 1 human partners:{P41219}
	Pathogen[sopB O30916] interacts with 1 human partners:{P41219}
	Pathogen[sopA E1WGZ9] interacts with 1 human partners:{P41219}
	Pathogen[avrA E1WAB0] interacts with 1 human partners:{P41219}
	Pathogen[slrP Q8ZQQ2] interacts with 1 human partners:{P41219}
	Pathogen[sipA E1WAC6] interacts with 1 human partners:{P41219}
	Pathogen[sseF O84951] interacts with 1 human partners:{P41219}
	Pathogen[spiC P0CZ04] interacts with 1 human partners:{P41219}
	Pathogen[pipB2 Q8ZMM8] interacts with 1 human partners:{P41219}
	Pathogen[sspH1 A4D0H6] interacts with 1 human partners:{P41219}
	Pathogen[sipC E1WAC8] interacts with 1 human partners:{P41219}
	Pathogen[sifA Q56061] interacts with 1 human partners:{P41219}
	Pathogen[sipC P0CL47] interacts with 1 human partners:{P41219}
	Pathogen[sseL Q8ZNG2] interacts with 1 human partners:{P41219}
	Pathogen[sipB Q56134] interacts with 1 human partners:{P41219}
	Pathogen[sopA Q8ZNR3] interacts with 1 human partners:{P41219}
	Pathogen[sseJ Q9FD10] interacts with 1 human partners:{P41219}
	Pathogen[sseI Q8ZQ79] interacts with 1 human partners:{P41219}
	Pathogen[sipA P0CL52] interacts with 1 human partners:{P41219}
[Cluster 170]GO:0033180+C	cellular_component	[name] proton-transporting V-type ATPase, V1 domain	[def] "A protein complex that forms part of a proton-transporting V-type ATPase and catalyzes ATP hydrolysis. The V1 complex consists of
	Pathogen[sseG O84952] interacts with 2 human partners:{P15313;P38606}
	Pathogen[spvB P74846] interacts with 1 human partners:{P38606}
	Pathogen[spvC P0A2M9] interacts with 2 human partners:{P15313;P38606}
	Pathogen[sopA E1WGZ9] interacts with 2 human partners:{P15313;P38606}
	Pathogen[slrP Q8ZQQ2] interacts with 4 human partners:{P21281;P15313;P21283;P38606}
	Pathogen[sipA E1WAC6] interacts with 2 human partners:{P15313;P38606}
	Pathogen[sseF O84951] interacts with 2 human partners:{P15313;P38606}
	Pathogen[spiC P0CZ04] interacts with 3 human partners:{P15313;Q16864;P38606}
	Pathogen[sifA Q56061] interacts with 2 human partners:{P15313;P38606}
	Pathogen[sseL Q8ZNG2] interacts with 1 human partners:{P38606}
	Pathogen[sipB Q56134] interacts with 1 human partners:{P21281}
	Pathogen[sopA Q8ZNR3] interacts with 2 human partners:{P15313;P38606}
	Pathogen[sipA P0CL52] interacts with 2 human partners:{P15313;P38606}
[Cluster 171]GO:0046930+C	cellular_component	[name] pore complex	[def] "Any small opening in a membrane that allows the passage of gases and/or liquids." [ISBN
	Pathogen[sseG O84952] interacts with 3 human partners:{P10415;P37198;Q07812}
	Pathogen[spvB P74846] interacts with 1 human partners:{Q07812}
	Pathogen[spvC P0A2M9] interacts with 3 human partners:{P10415;P37198;Q07812}
	Pathogen[sspH2 P0CE12] interacts with 2 human partners:{P37198;Q07812}
	Pathogen[sopE O52623] interacts with 1 human partners:{Q07812}
	Pathogen[sopB O30916] interacts with 1 human partners:{Q07812}
	Pathogen[sopA E1WGZ9] interacts with 3 human partners:{P10415;P37198;Q07812}
	Pathogen[avrA E1WAB0] interacts with 1 human partners:{Q07812}
	Pathogen[slrP Q8ZQQ2] interacts with 3 human partners:{P10415;P37198;Q07812}
	Pathogen[sptP P74873] interacts with 3 human partners:{P10415;P37198;Q07812}
	Pathogen[sipA E1WAC6] interacts with 3 human partners:{P10415;P37198;Q07812}
	Pathogen[sseF O84951] interacts with 3 human partners:{P10415;P37198;Q07812}
	Pathogen[spiC P0CZ04] interacts with 2 human partners:{P37198;Q07812}
	Pathogen[pipB2 Q8ZMM8] interacts with 1 human partners:{Q07812}
	Pathogen[sspH1 A4D0H6] interacts with 3 human partners:{P10415;P37198;Q07812}
	Pathogen[sipC E1WAC8] interacts with 2 human partners:{P10415;Q07812}
	Pathogen[sifA Q56061] interacts with 2 human partners:{P10415;Q07812}
	Pathogen[sipC P0CL47] interacts with 2 human partners:{P10415;Q07812}
	Pathogen[sseL Q8ZNG2] interacts with 2 human partners:{P10415;Q07812}
	Pathogen[sipB Q56134] interacts with 2 human partners:{P37198;Q07812}
	Pathogen[sopA Q8ZNR3] interacts with 3 human partners:{P10415;P37198;Q07812}
	Pathogen[sseJ Q9FD10] interacts with 1 human partners:{Q07812}
	Pathogen[sseI Q8ZQ79] interacts with 1 human partners:{Q07812}
	Pathogen[sipA P0CL52] interacts with 3 human partners:{P10415;P37198;Q07812}
[Cluster 172]GO:0031983+C	cellular_component	[name] vesicle lumen	[def] "The volume enclosed by the membrane or protein that forms a vesicle." [GOC
	Pathogen[slrP Q8ZQQ2] interacts with 1 human partners:{P15144}
[Cluster 173]GO:0005927+C	cellular_component	[name] muscle tendon junction	[def] "A cell-substrate junction found at the terminal anchorage site of skeletal muscle cells to tendons." [GOC
	Pathogen[sseG O84952] interacts with 1 human partners:{Q86VF7}
	Pathogen[spvB P74846] interacts with 1 human partners:{Q86VF7}
	Pathogen[sopE O52623] interacts with 1 human partners:{Q86VF7}
	Pathogen[sopA E1WGZ9] interacts with 2 human partners:{Q86VF7;Q9BR09}
	Pathogen[slrP Q8ZQQ2] interacts with 2 human partners:{Q86VF7;Q9BR09}
	Pathogen[sipA E1WAC6] interacts with 1 human partners:{Q86VF7}
	Pathogen[sseF O84951] interacts with 1 human partners:{Q86VF7}
	Pathogen[spiC P0CZ04] interacts with 1 human partners:{Q86VF7}
	Pathogen[sifA Q56061] interacts with 2 human partners:{Q86VF7;Q9BR09}
	Pathogen[sseL Q8ZNG2] interacts with 1 human partners:{Q86VF7}
	Pathogen[sopA Q8ZNR3] interacts with 2 human partners:{Q86VF7;Q9BR09}
	Pathogen[sipA P0CL52] interacts with 1 human partners:{Q86VF7}
[Cluster 174]GO:0012510+C	cellular_component	[name] trans-Golgi network transport vesicle membrane	[def] "The lipid bilayer surrounding a vesicle transporting substances between the trans-Golgi network and other parts of the cell." [GOC
	Pathogen[spvB P74846] interacts with 1 human partners:{O75901}
	Pathogen[slrP Q8ZQQ2] interacts with 1 human partners:{O75901}
	Pathogen[spiC P0CZ04] interacts with 1 human partners:{O75901}
[Cluster 175]GO:0009295+C	cellular_component	[name] nucleoid	[def] "The region of a bacterial cell, mitochondrion or chloroplast to which the DNA is confined." [GOC
	Pathogen[sseG O84952] interacts with 2 human partners:{Q02880;P11388}
	Pathogen[spvB P74846] interacts with 2 human partners:{Q02880;P11388}
	Pathogen[spvC P0A2M9] interacts with 2 human partners:{Q02880;P11388}
	Pathogen[sopE O52623] interacts with 1 human partners:{Q02880}
	Pathogen[sopB O30916] interacts with 1 human partners:{P11388}
	Pathogen[sopA E1WGZ9] interacts with 2 human partners:{Q02880;P11388}
	Pathogen[avrA E1WAB0] interacts with 1 human partners:{Q02880}
	Pathogen[slrP Q8ZQQ2] interacts with 3 human partners:{Q02880;P11388;Q86WA8}
	Pathogen[sipA E1WAC6] interacts with 2 human partners:{Q02880;P11388}
	Pathogen[sseF O84951] interacts with 2 human partners:{Q02880;P11388}
	Pathogen[spiC P0CZ04] interacts with 2 human partners:{Q02880;P11388}
	Pathogen[sspH1 A4D0H6] interacts with 1 human partners:{P11388}
	Pathogen[sifA Q56061] interacts with 2 human partners:{Q02880;P11388}
	Pathogen[sseL Q8ZNG2] interacts with 2 human partners:{Q02880;P11388}
	Pathogen[sopA Q8ZNR3] interacts with 2 human partners:{Q02880;P11388}
	Pathogen[sseJ Q9FD10] interacts with 2 human partners:{Q02880;P11388}
	Pathogen[sseI Q8ZQ79] interacts with 2 human partners:{Q02880;P11388}
	Pathogen[sipA P0CL52] interacts with 2 human partners:{Q02880;P11388}
[Cluster 176]GO:0097182+C	cellular_component	[name] protein C inhibitor-coagulation factor Xa complex	[def] "A heterodimeric protein complex that contains protein C inhibitor (SERPINA5) and coagulation factor Xa (F10)_ formation of the complex inhibits the serine protease activity of coagulation factor Xa." [GOC
	Pathogen[slrP Q8ZQQ2] interacts with 1 human partners:{P05154}
	Pathogen[spiC P0CZ04] interacts with 1 human partners:{P05154}
[Cluster 177]GO:0031260+C	cellular_component	[name] pseudopodium membrane	[def] "The portion of the plasma membrane surrounding a pseudopodium." [GOC
	Pathogen[sseG O84952] interacts with 1 human partners:{P57735}
	Pathogen[spvB P74846] interacts with 1 human partners:{P57735}
	Pathogen[spvC P0A2M9] interacts with 1 human partners:{P57735}
	Pathogen[sspH2 P0CE12] interacts with 1 human partners:{P57735}
	Pathogen[sopE O52623] interacts with 1 human partners:{P57735}
	Pathogen[sopE2 Q7CQD4] interacts with 1 human partners:{P57735}
	Pathogen[sopB O30916] interacts with 1 human partners:{P57735}
	Pathogen[sopA E1WGZ9] interacts with 1 human partners:{P57735}
	Pathogen[avrA E1WAB0] interacts with 1 human partners:{P57735}
	Pathogen[slrP Q8ZQQ2] interacts with 1 human partners:{P57735}
	Pathogen[sptP P74873] interacts with 1 human partners:{P57735}
	Pathogen[sipA E1WAC6] interacts with 1 human partners:{P57735}
	Pathogen[sseF O84951] interacts with 1 human partners:{P57735}
	Pathogen[spiC P0CZ04] interacts with 1 human partners:{P57735}
	Pathogen[pipB2 Q8ZMM8] interacts with 1 human partners:{P57735}
	Pathogen[sspH1 A4D0H6] interacts with 1 human partners:{P57735}
	Pathogen[sipC E1WAC8] interacts with 1 human partners:{P57735}
	Pathogen[sifA Q56061] interacts with 1 human partners:{P57735}
	Pathogen[sipC P0CL47] interacts with 1 human partners:{P57735}
	Pathogen[sseL Q8ZNG2] interacts with 1 human partners:{P57735}
	Pathogen[sopA Q8ZNR3] interacts with 1 human partners:{P57735}
	Pathogen[sseJ Q9FD10] interacts with 1 human partners:{P57735}
	Pathogen[sseI Q8ZQ79] interacts with 1 human partners:{P57735}
	Pathogen[sipA P0CL52] interacts with 1 human partners:{P57735}
[Cluster 178]GO:0005850+C	cellular_component	[name] eukaryotic translation initiation factor 2 complex	[def] "Complex of three heterogeneous polypeptide chains, that form a ternary complex with initiator methionyl-tRNA and GTP. This ternary complex binds to free 40S subunit, which subsequently binds the 5' end of mRNA." [PMID
	Pathogen[sseG O84952] interacts with 2 human partners:{Q14232;P05198}
	Pathogen[spvB P74846] interacts with 1 human partners:{Q14232}
	Pathogen[spvC P0A2M9] interacts with 1 human partners:{Q14232}
	Pathogen[sspH2 P0CE12] interacts with 1 human partners:{Q14232}
	Pathogen[sopE O52623] interacts with 1 human partners:{Q14232}
	Pathogen[sopB O30916] interacts with 1 human partners:{Q14232}
	Pathogen[sopA E1WGZ9] interacts with 2 human partners:{Q14232;P05198}
	Pathogen[avrA E1WAB0] interacts with 1 human partners:{Q14232}
	Pathogen[slrP Q8ZQQ2] interacts with 1 human partners:{Q14232}
	Pathogen[sptP P74873] interacts with 1 human partners:{Q14232}
	Pathogen[sipA E1WAC6] interacts with 2 human partners:{Q14232;P05198}
	Pathogen[sseF O84951] interacts with 2 human partners:{Q14232;P05198}
	Pathogen[spiC P0CZ04] interacts with 2 human partners:{Q14232;P05198}
	Pathogen[pipB2 Q8ZMM8] interacts with 1 human partners:{Q14232}
	Pathogen[sspH1 A4D0H6] interacts with 1 human partners:{Q14232}
	Pathogen[sifA Q56061] interacts with 2 human partners:{Q14232;P05198}
	Pathogen[sseL Q8ZNG2] interacts with 1 human partners:{Q14232}
	Pathogen[sopA Q8ZNR3] interacts with 2 human partners:{Q14232;P05198}
	Pathogen[sseJ Q9FD10] interacts with 1 human partners:{Q14232}
	Pathogen[sseI Q8ZQ79] interacts with 1 human partners:{Q14232}
	Pathogen[sipA P0CL52] interacts with 2 human partners:{Q14232;P05198}
[Cluster 179]GO:0016471+C	cellular_component	[name] vacuolar proton-transporting V-type ATPase complex	[def] "A proton-transporting two-sector ATPase complex found in the vacuolar membrane, where it acts as a proton pump to mediate acidification of the vacuolar lumen." [GOC
	Pathogen[sseG O84952] interacts with 1 human partners:{P15313}
	Pathogen[spvB P74846] interacts with 2 human partners:{Q96LB4;O75348}
	Pathogen[spvC P0A2M9] interacts with 1 human partners:{P15313}
	Pathogen[sopA E1WGZ9] interacts with 1 human partners:{P15313}
	Pathogen[slrP Q8ZQQ2] interacts with 1 human partners:{P15313}
	Pathogen[sipA E1WAC6] interacts with 1 human partners:{P15313}
	Pathogen[sseF O84951] interacts with 1 human partners:{P15313}
	Pathogen[spiC P0CZ04] interacts with 5 human partners:{P15313;O95670;Q16864;Q96LB4;O75348}
	Pathogen[sifA Q56061] interacts with 2 human partners:{P15313;Q96LB4}
	Pathogen[sopA Q8ZNR3] interacts with 1 human partners:{P15313}
	Pathogen[sipA P0CL52] interacts with 1 human partners:{P15313}
[Cluster 180]GO:0070552+C	cellular_component	[name] BRISC complex	[def] "A protein complex that contains the FAM175B/ABRO1, BRCC3/BRCC36, BRE/BRCC45 and MERIT40/NBA1 proteins, and specifically cleaves K63-linked polyubiquitin chains." [GOC
	Pathogen[slrP Q8ZQQ2] interacts with 2 human partners:{Q9NWV8;P46736}
[Cluster 181]GO:0036030+C	cellular_component	[name] protein C inhibitor-plasma kallikrein complex	[def] "A heterodimeric protein complex that contains protein C inhibitor (SERPINA5) and plasma kallikrein (KLK1B)_ formation of the complex inhibits the serine protease activity of plasma kallikrein." [GOC
	Pathogen[slrP Q8ZQQ2] interacts with 1 human partners:{P05154}
	Pathogen[spiC P0CZ04] interacts with 1 human partners:{P05154}
[Cluster 182]GO:0043514+C	cellular_component	[name] interleukin-12 complex	[def] "A protein complex that is composed of an interleukin-12 alpha (p35, product of the IL12A gene) and an interleukin-12 beta subunit (p40, product of the IL12B gene) and is secreted into the extracellular space." [GOC
	Pathogen[slrP Q8ZQQ2] interacts with 1 human partners:{P29460}
[Cluster 183]GO:0005712+C	cellular_component	[name] chiasma	[def] "A connection formed between chromatids, visible during meiosis, thought to be the point of the interchange involved in crossing-over." [ISBN
	Pathogen[spiC P0CZ04] interacts with 1 human partners:{P40692}
[Cluster 184]GO:0071141+C	cellular_component	[name] SMAD protein complex	[def] "A protein complex that consists of SMAD proteins_ may be homomeric or heteromeric." [GOC
	Pathogen[slrP Q8ZQQ2] interacts with 3 human partners:{P84022;Q15796;Q13485}
[Cluster 185]GO:0032390+C	cellular_component	[name] MutLbeta complex	[def] "A heterodimer involved in the recognition of base-base and small insertion/deletion mismatches. In human the complex consists of two subunits, MLH1 and PMS1." [GOC
	Pathogen[spiC P0CZ04] interacts with 1 human partners:{P40692}
[Cluster 186]GO:0032389+C	cellular_component	[name] MutLalpha complex	[def] "A heterodimer involved in the recognition of base-base and small insertion/deletion mismatches. In human the complex consists of two subunits, MLH1 and PMS2." [GOC
	Pathogen[spiC P0CZ04] interacts with 1 human partners:{P40692}
[Cluster 187]GO:0000125+C	cellular_component	[name] PCAF complex	[def] "A large multiprotein complex that possesses histone acetyltransferase activity and is involved in regulation of transcription. The composition is similar to that of the SAGA complex, but includes fewer Spt and Ada proteins, and more TAFs." [PMID
	Pathogen[sseG O84952] interacts with 1 human partners:{Q12962}
	Pathogen[sopA E1WGZ9] interacts with 1 human partners:{Q12962}
	Pathogen[slrP Q8ZQQ2] interacts with 1 human partners:{Q12962}
	Pathogen[sipA E1WAC6] interacts with 1 human partners:{Q12962}
	Pathogen[sseF O84951] interacts with 1 human partners:{Q12962}
	Pathogen[spiC P0CZ04] interacts with 2 human partners:{Q9Y4A5;Q12962}
	Pathogen[sopA Q8ZNR3] interacts with 1 human partners:{Q12962}
	Pathogen[sipA P0CL52] interacts with 1 human partners:{Q12962}
[Cluster 188]GO:0035686+C	cellular_component	[name] flagellar fibrous sheath	[def] "A cytoskeletal structure surrounding the axoneme and outer dense fibers of the sperm flagellum. Consists of two longitudinal columns connected by closely arrayed semicircular ribs that assemble from distal to proximal throughout spermiogenesis. The fibrous sheath probably influences the degree of flexibility, plane of flagellar motion, and the shape of the flagellar beat." [GOC
	Pathogen[slrP Q8ZQQ2] interacts with 1 human partners:{O75952}
[Cluster 189]GO:0005665+C	cellular_component	[name] DNA-directed RNA polymerase II, core complex	[def] "RNA polymerase II, one of three nuclear DNA-directed RNA polymerases found in all eukaryotes, is a multisubunit complex_ typically it produces mRNAs, snoRNAs, and some of the snRNAs. Two large subunits comprise the most conserved portion including the catalytic site and share similarity with other eukaryotic and bacterial multisubunit RNA polymerases. The largest subunit of RNA polymerase II contains an essential carboxyl-terminal domain (CTD) composed of a variable number of heptapeptide repeats (YSPTSPS). The remainder of the complex is composed of smaller subunits (generally ten or more), some of which are also found in RNA polymerases I and III. Although the core is competent to mediate ribonucleic acid synthesis, it requires additional factors to select the appropriate template." [GOC
	Pathogen[sseG O84952] interacts with 1 human partners:{P19388}
	Pathogen[spvB P74846] interacts with 1 human partners:{P19388}
	Pathogen[spvC P0A2M9] interacts with 1 human partners:{P19388}
	Pathogen[sopE O52623] interacts with 1 human partners:{P19388}
	Pathogen[sopB O30916] interacts with 1 human partners:{P19388}
	Pathogen[sopA E1WGZ9] interacts with 1 human partners:{P19388}
	Pathogen[avrA E1WAB0] interacts with 1 human partners:{P19388}
	Pathogen[slrP Q8ZQQ2] interacts with 3 human partners:{P19388;P52434;P19387}
	Pathogen[sipA E1WAC6] interacts with 1 human partners:{P19388}
	Pathogen[sseF O84951] interacts with 1 human partners:{P19388}
	Pathogen[spiC P0CZ04] interacts with 1 human partners:{P19388}
	Pathogen[pipB2 Q8ZMM8] interacts with 1 human partners:{P19388}
	Pathogen[sspH1 A4D0H6] interacts with 1 human partners:{P19388}
	Pathogen[sipC E1WAC8] interacts with 1 human partners:{P19388}
	Pathogen[sifA Q56061] interacts with 2 human partners:{P19388;P52434}
	Pathogen[sipC P0CL47] interacts with 1 human partners:{P19388}
	Pathogen[sseL Q8ZNG2] interacts with 1 human partners:{P19388}
	Pathogen[sopA Q8ZNR3] interacts with 1 human partners:{P19388}
	Pathogen[sseJ Q9FD10] interacts with 1 human partners:{P19388}
	Pathogen[sseI Q8ZQ79] interacts with 1 human partners:{P19388}
	Pathogen[sipA P0CL52] interacts with 1 human partners:{P19388}
[Cluster 190]GO:0005851+C	cellular_component	[name] eukaryotic translation initiation factor 2B complex	[def] "A multisubunit guanine nucleotide exchange factor which catalyzes the exchange of GDP bound to initiation factor eIF2 for GTP, generating active eIF2-GTP. In humans, it is composed of five subunits, alpha, beta, delta, gamma and epsilon." [PMID
	Pathogen[sseG O84952] interacts with 5 human partners:{Q14232;Q9NR50;P49770;P05198;Q9UI10}
	Pathogen[spvB P74846] interacts with 4 human partners:{Q14232;Q9NR50;P49770;Q9UI10}
	Pathogen[spvC P0A2M9] interacts with 4 human partners:{Q14232;Q9NR50;P49770;Q9UI10}
	Pathogen[sspH2 P0CE12] interacts with 1 human partners:{Q14232}
	Pathogen[sopE O52623] interacts with 1 human partners:{Q14232}
	Pathogen[sopB O30916] interacts with 1 human partners:{Q14232}
	Pathogen[sopA E1WGZ9] interacts with 5 human partners:{Q14232;Q9NR50;P49770;P05198;Q9UI10}
	Pathogen[avrA E1WAB0] interacts with 4 human partners:{Q14232;Q9NR50;P49770;Q9UI10}
	Pathogen[slrP Q8ZQQ2] interacts with 5 human partners:{Q14232;Q9NR50;Q13144;P49770;Q9UI10}
	Pathogen[sptP P74873] interacts with 3 human partners:{Q14232;P49770;Q9UI10}
	Pathogen[sipA E1WAC6] interacts with 5 human partners:{Q14232;Q9NR50;P49770;P05198;Q9UI10}
	Pathogen[sseF O84951] interacts with 5 human partners:{Q14232;Q9NR50;P49770;P05198;Q9UI10}
	Pathogen[spiC P0CZ04] interacts with 5 human partners:{Q14232;Q9NR50;P49770;P05198;Q9UI10}
	Pathogen[pipB2 Q8ZMM8] interacts with 4 human partners:{Q14232;Q9NR50;P49770;Q9UI10}
	Pathogen[sspH1 A4D0H6] interacts with 3 human partners:{Q14232;P49770;Q9UI10}
	Pathogen[sifA Q56061] interacts with 5 human partners:{Q14232;Q9NR50;P49770;P05198;Q9UI10}
	Pathogen[sseL Q8ZNG2] interacts with 4 human partners:{Q14232;Q9NR50;P49770;Q9UI10}
	Pathogen[sopA Q8ZNR3] interacts with 5 human partners:{Q14232;Q9NR50;P49770;P05198;Q9UI10}
	Pathogen[sseJ Q9FD10] interacts with 4 human partners:{Q14232;Q9NR50;P49770;Q9UI10}
	Pathogen[sseI Q8ZQ79] interacts with 4 human partners:{Q14232;Q9NR50;P49770;Q9UI10}
	Pathogen[sipA P0CL52] interacts with 5 human partners:{Q14232;Q9NR50;P49770;P05198;Q9UI10}
[Cluster 191]GO:0005861+C	cellular_component	[name] troponin complex	[def] "A complex of accessory proteins (typically troponin T, troponin I and troponin C) found associated with actin in muscle thin filaments_ involved in calcium regulation of muscle contraction." [ISBN
	Pathogen[sseG O84952] interacts with 1 human partners:{P19429}
	Pathogen[spvB P74846] interacts with 3 human partners:{P45378;P48788;P19429}
	Pathogen[spvC P0A2M9] interacts with 1 human partners:{P19429}
	Pathogen[sspH2 P0CE12] interacts with 2 human partners:{P48788;P19429}
	Pathogen[sopE O52623] interacts with 1 human partners:{P19429}
	Pathogen[sopA E1WGZ9] interacts with 1 human partners:{P19429}
	Pathogen[avrA E1WAB0] interacts with 1 human partners:{P19429}
	Pathogen[slrP Q8ZQQ2] interacts with 5 human partners:{P19237;P45378;P48788;P02585;P19429}
	Pathogen[sipA E1WAC6] interacts with 1 human partners:{P19429}
	Pathogen[sseF O84951] interacts with 1 human partners:{P19429}
	Pathogen[spiC P0CZ04] interacts with 4 human partners:{P13805;P48788;P45379;P19429}
	Pathogen[pipB2 Q8ZMM8] interacts with 1 human partners:{P19429}
	Pathogen[sspH1 A4D0H6] interacts with 1 human partners:{P19429}
	Pathogen[sifA Q56061] interacts with 1 human partners:{P19429}
	Pathogen[sseL Q8ZNG2] interacts with 1 human partners:{P19429}
	Pathogen[sopA Q8ZNR3] interacts with 1 human partners:{P19429}
	Pathogen[sseJ Q9FD10] interacts with 1 human partners:{P19429}
	Pathogen[sseI Q8ZQ79] interacts with 1 human partners:{P19429}
	Pathogen[sipA P0CL52] interacts with 1 human partners:{P19429}
[Cluster 192]GO:0036025+C	cellular_component	[name] protein C inhibitor-TMPRSS11E complex	[def] "A heterodimeric protein complex that contains protein C inhibitor (SERPINA5) and transmembrane protease serine 11E (TMPRSS11E)_ formation of the complex inhibits the serine protease activity of transmembrane protease serine 11E." [GOC
	Pathogen[slrP Q8ZQQ2] interacts with 1 human partners:{P05154}
	Pathogen[spiC P0CZ04] interacts with 1 human partners:{P05154}
[Cluster 193]GO:0036128+C	
	Pathogen[sseG O84952] interacts with 1 human partners:{P54652}
	Pathogen[spvB P74846] interacts with 1 human partners:{P54652}
	Pathogen[sopA E1WGZ9] interacts with 1 human partners:{P54652}
	Pathogen[slrP Q8ZQQ2] interacts with 1 human partners:{P54652}
	Pathogen[sipA E1WAC6] interacts with 1 human partners:{P54652}
	Pathogen[sseF O84951] interacts with 1 human partners:{P54652}
	Pathogen[spiC P0CZ04] interacts with 1 human partners:{P54652}
	Pathogen[sopA Q8ZNR3] interacts with 1 human partners:{P54652}
	Pathogen[sipA P0CL52] interacts with 1 human partners:{P54652}
[Cluster 194]GO:0016589+C	cellular_component	[name] NURF complex	[def] "A four subunit ISWI-containing protein complex that facilitates nucleosome mobility and transcriptional activation in an ATP-dependent manner. In contrast to other chromatin remodeling complexes, the ATPase activity of NURF requires nucleosomes rather than free DNA or histones." [GOC
	Pathogen[sseG O84952] interacts with 1 human partners:{Q09028}
	Pathogen[spvB P74846] interacts with 1 human partners:{Q09028}
	Pathogen[spvC P0A2M9] interacts with 1 human partners:{Q09028}
	Pathogen[sopE O52623] interacts with 1 human partners:{Q09028}
	Pathogen[sopA E1WGZ9] interacts with 1 human partners:{Q09028}
	Pathogen[slrP Q8ZQQ2] interacts with 3 human partners:{Q12830;Q9UGU5;Q09028}
	Pathogen[sipA E1WAC6] interacts with 1 human partners:{Q09028}
	Pathogen[sseF O84951] interacts with 1 human partners:{Q09028}
	Pathogen[spiC P0CZ04] interacts with 1 human partners:{Q09028}
	Pathogen[sipC E1WAC8] interacts with 1 human partners:{Q09028}
	Pathogen[sifA Q56061] interacts with 1 human partners:{Q09028}
	Pathogen[sipC P0CL47] interacts with 1 human partners:{Q09028}
	Pathogen[sseL Q8ZNG2] interacts with 1 human partners:{Q09028}
	Pathogen[sopA Q8ZNR3] interacts with 1 human partners:{Q09028}
	Pathogen[sseI Q8ZQ79] interacts with 1 human partners:{Q09028}
	Pathogen[sipA P0CL52] interacts with 1 human partners:{Q09028}
[Cluster 195]GO:0045254+C	cellular_component	[name] pyruvate dehydrogenase complex	[def] "Complex that carries out the oxidative decarboxylation of pyruvate to form acetyl-CoA_ comprises subunits possessing three catalytic activities
	Pathogen[slrP Q8ZQQ2] interacts with 1 human partners:{Q15119}
[Cluster 196]GO:0070022+C	cellular_component	[name] transforming growth factor beta receptor complex	[def] "A dimeric receptor complex that binds transforming growth factor beta (TGF-beta)_ consists of two TGF-beta receptor monomers." [GOC
	Pathogen[sseG O84952] interacts with 2 human partners:{P98082;P36897}
	Pathogen[spvB P74846] interacts with 1 human partners:{P98082}
	Pathogen[spvC P0A2M9] interacts with 2 human partners:{P98082;P36897}
	Pathogen[sspH2 P0CE12] interacts with 1 human partners:{P98082}
	Pathogen[sopE O52623] interacts with 2 human partners:{P98082;P36897}
	Pathogen[sopE2 Q7CQD4] interacts with 1 human partners:{P98082}
	Pathogen[sopB O30916] interacts with 1 human partners:{P98082}
	Pathogen[sopA E1WGZ9] interacts with 2 human partners:{P98082;P36897}
	Pathogen[avrA E1WAB0] interacts with 1 human partners:{P98082}
	Pathogen[slrP Q8ZQQ2] interacts with 2 human partners:{P98082;P36897}
	Pathogen[sptP P74873] interacts with 1 human partners:{P98082}
	Pathogen[sipA E1WAC6] interacts with 2 human partners:{P98082;P36897}
	Pathogen[sseF O84951] interacts with 2 human partners:{P98082;P36897}
	Pathogen[spiC P0CZ04] interacts with 3 human partners:{P37173;P98082;P36897}
	Pathogen[pipB2 Q8ZMM8] interacts with 1 human partners:{P98082}
	Pathogen[sspH1 A4D0H6] interacts with 1 human partners:{P98082}
	Pathogen[sipC E1WAC8] interacts with 2 human partners:{P98082;P36897}
	Pathogen[sifA Q56061] interacts with 2 human partners:{P98082;P36897}
	Pathogen[sipC P0CL47] interacts with 2 human partners:{P98082;P36897}
	Pathogen[sseL Q8ZNG2] interacts with 2 human partners:{P98082;P36897}
	Pathogen[sopA Q8ZNR3] interacts with 2 human partners:{P98082;P36897}
	Pathogen[sseJ Q9FD10] interacts with 1 human partners:{P98082}
	Pathogen[sseI Q8ZQ79] interacts with 2 human partners:{P98082;P36897}
	Pathogen[sipA P0CL52] interacts with 2 human partners:{P98082;P36897}
[Cluster 197]GO:0014804+C	cellular_component	[name] terminal cisterna lumen	[def] "The region between the inner and outer lipid bilayers of the terminal cisterna envelope. This space is enriched in calsequestrin." [GOC
	Pathogen[slrP Q8ZQQ2] interacts with 1 human partners:{P31415}
	Pathogen[sipB Q56134] interacts with 1 human partners:{P31415}
[Cluster 198]GO:0000118+C	cellular_component	[name] histone deacetylase complex	[def] "A protein complex that possesses histone deacetylase activity." [GOC
	Pathogen[sseG O84952] interacts with 3 human partners:{Q9UBN7;P56524;Q13547}
	Pathogen[spvB P74846] interacts with 1 human partners:{Q13547}
	Pathogen[spvC P0A2M9] interacts with 2 human partners:{Q9UBN7;Q13547}
	Pathogen[sspH2 P0CE12] interacts with 1 human partners:{Q13547}
	Pathogen[sopE O52623] interacts with 1 human partners:{Q13547}
	Pathogen[sopA E1WGZ9] interacts with 4 human partners:{Q9UBN7;P56524;P17542;Q13547}
	Pathogen[avrA E1WAB0] interacts with 2 human partners:{P56524;Q13547}
	Pathogen[slrP Q8ZQQ2] interacts with 9 human partners:{Q9UBN7;P56524;O15379;Q9UBB5;Q969S8;Q9UPW6;P17542;P45973;Q13547}
	Pathogen[sipA E1WAC6] interacts with 3 human partners:{Q9UBN7;P56524;Q13547}
	Pathogen[sseF O84951] interacts with 3 human partners:{Q9UBN7;P56524;Q13547}
	Pathogen[spiC P0CZ04] interacts with 4 human partners:{Q9BZK7;O60907;P56524;P17542}
	Pathogen[sspH1 A4D0H6] interacts with 1 human partners:{Q9UBN7}
	Pathogen[sifA Q56061] interacts with 3 human partners:{Q9UBN7;P56524;Q13547}
	Pathogen[sseL Q8ZNG2] interacts with 2 human partners:{Q9UBN7;Q13547}
	Pathogen[sopA Q8ZNR3] interacts with 4 human partners:{Q9UBN7;P56524;P17542;Q13547}
	Pathogen[sseJ Q9FD10] interacts with 5 human partners:{Q9UBN7;P56524;O15379;Q969S8;Q13547}
	Pathogen[sseI Q8ZQ79] interacts with 3 human partners:{Q9UBN7;P56524;Q13547}
	Pathogen[sipA P0CL52] interacts with 3 human partners:{Q9UBN7;P56524;Q13547}
[Cluster 199]GO:0034423+C	cellular_component	[name] autophagic vacuole lumen	[def] "The volume enclosed within the autophagic vacuole membrane." [GOC
	Pathogen[sseG O84952] interacts with 1 human partners:{Q9UIK4}
	Pathogen[spvB P74846] interacts with 1 human partners:{Q9UIK4}
	Pathogen[spvC P0A2M9] interacts with 1 human partners:{Q9UIK4}
	Pathogen[sopE O52623] interacts with 1 human partners:{Q9UIK4}
	Pathogen[sopB O30916] interacts with 1 human partners:{Q9UIK4}
	Pathogen[sopA E1WGZ9] interacts with 1 human partners:{Q9UIK4}
	Pathogen[avrA E1WAB0] interacts with 1 human partners:{Q9UIK4}
	Pathogen[slrP Q8ZQQ2] interacts with 1 human partners:{Q9UIK4}
	Pathogen[sptP P74873] interacts with 1 human partners:{Q9UIK4}
	Pathogen[sipA E1WAC6] interacts with 1 human partners:{Q9UIK4}
	Pathogen[sseF O84951] interacts with 1 human partners:{Q9UIK4}
	Pathogen[spiC P0CZ04] interacts with 1 human partners:{Q9UIK4}
	Pathogen[sspH1 A4D0H6] interacts with 1 human partners:{Q9UIK4}
	Pathogen[sipC E1WAC8] interacts with 1 human partners:{Q9UIK4}
	Pathogen[sifA Q56061] interacts with 1 human partners:{Q9UIK4}
	Pathogen[sipC P0CL47] interacts with 1 human partners:{Q9UIK4}
	Pathogen[sseL Q8ZNG2] interacts with 1 human partners:{Q9UIK4}
	Pathogen[sipB Q56134] interacts with 1 human partners:{Q9UIK4}
	Pathogen[sopA Q8ZNR3] interacts with 1 human partners:{Q9UIK4}
	Pathogen[sseJ Q9FD10] interacts with 1 human partners:{Q9UIK4}
	Pathogen[sipA P0CL52] interacts with 1 human partners:{Q9UIK4}
[Cluster 200]GO:0015934+C	cellular_component	[name] large ribosomal subunit	[def] "The larger of the two subunits of a ribosome. Two sites on the ribosomal large subunit are involved in translation, namely the aminoacyl site (A site) and peptidyl site (P site)." [ISBN
	Pathogen[sseG O84952] interacts with 4 human partners:{P62917;Q9UNX3;P36578;P61254}
	Pathogen[spvC P0A2M9] interacts with 1 human partners:{P62917}
	Pathogen[sopA E1WGZ9] interacts with 4 human partners:{P62917;Q9UNX3;P36578;P61254}
	Pathogen[slrP Q8ZQQ2] interacts with 5 human partners:{P62917;P40429;Q9UNX3;P18621;P36578}
	Pathogen[sipA E1WAC6] interacts with 4 human partners:{P62917;Q9UNX3;P36578;P61254}
	Pathogen[sseF O84951] interacts with 4 human partners:{P62917;Q9UNX3;P36578;P61254}
	Pathogen[spiC P0CZ04] interacts with 7 human partners:{P62917;P40429;Q9UNX3;P18621;P62906;P36578;P61254}
	Pathogen[sifA Q56061] interacts with 2 human partners:{P62917;Q9UNX3}
	Pathogen[sopA Q8ZNR3] interacts with 4 human partners:{P62917;Q9UNX3;P36578;P61254}
	Pathogen[sipA P0CL52] interacts with 4 human partners:{P62917;Q9UNX3;P36578;P61254}
[Cluster 201]GO:0000138+C	cellular_component	[name] Golgi trans cisterna	[def] "The Golgi cisterna farthest from the endoplasmic reticulum_ the final processing compartment through which proteins pass before exiting the Golgi apparatus_ the compartment in which N-linked protein glycosylation is completed." [ISBN
	Pathogen[sseG O84952] interacts with 1 human partners:{Q8IV36}
	Pathogen[spvC P0A2M9] interacts with 1 human partners:{Q8IV36}
	Pathogen[sopA E1WGZ9] interacts with 1 human partners:{Q8IV36}
	Pathogen[slrP Q8ZQQ2] interacts with 1 human partners:{Q8IV36}
	Pathogen[sipA E1WAC6] interacts with 1 human partners:{Q8IV36}
	Pathogen[sseF O84951] interacts with 1 human partners:{Q8IV36}
	Pathogen[spiC P0CZ04] interacts with 1 human partners:{O00189}
	Pathogen[sopA Q8ZNR3] interacts with 1 human partners:{Q8IV36}
	Pathogen[sipA P0CL52] interacts with 1 human partners:{Q8IV36}
[Cluster 202]GO:0030660+C	cellular_component	[name] Golgi-associated vesicle membrane	[def] "The lipid bilayer surrounding a vesicle associated with the Golgi apparatus." [GOC
	Pathogen[sseG O84952] interacts with 4 human partners:{P17302;Q8IUH4;Q8N6T3;Q8IUH5}
	Pathogen[spvB P74846] interacts with 1 human partners:{Q8IUH5}
	Pathogen[spvC P0A2M9] interacts with 4 human partners:{P17302;Q8IUH4;Q8N6T3;Q8IUH5}
	Pathogen[sspH2 P0CE12] interacts with 2 human partners:{P17302;Q8IUH5}
	Pathogen[sopE O52623] interacts with 3 human partners:{Q8IUH4;Q8N6T3;Q8IUH5}
	Pathogen[sopB O30916] interacts with 2 human partners:{Q8IUH4;Q8IUH5}
	Pathogen[sopA E1WGZ9] interacts with 4 human partners:{P17302;Q8IUH4;Q8N6T3;Q8IUH5}
	Pathogen[avrA E1WAB0] interacts with 1 human partners:{Q8IUH5}
	Pathogen[slrP Q8ZQQ2] interacts with 4 human partners:{P17302;Q8IUH4;Q8N6T3;Q8IUH5}
	Pathogen[sipA E1WAC6] interacts with 4 human partners:{P17302;Q8IUH4;Q8N6T3;Q8IUH5}
	Pathogen[sseF O84951] interacts with 4 human partners:{P17302;Q8IUH4;Q8N6T3;Q8IUH5}
	Pathogen[spiC P0CZ04] interacts with 3 human partners:{P17302;Q8IUH4;Q8IUH5}
	Pathogen[pipB2 Q8ZMM8] interacts with 2 human partners:{Q8IUH4;Q8IUH5}
	Pathogen[sspH1 A4D0H6] interacts with 2 human partners:{P17302;Q8IUH5}
	Pathogen[sipC E1WAC8] interacts with 2 human partners:{Q8IUH4;Q8IUH5}
	Pathogen[sifA Q56061] interacts with 3 human partners:{Q8IUH4;Q8N6T3;Q8IUH5}
	Pathogen[sipC P0CL47] interacts with 2 human partners:{Q8IUH4;Q8IUH5}
	Pathogen[sseL Q8ZNG2] interacts with 2 human partners:{Q8IUH4;Q8IUH5}
	Pathogen[sipB Q56134] interacts with 2 human partners:{Q8IUH4;Q8IUH5}
	Pathogen[sopA Q8ZNR3] interacts with 4 human partners:{P17302;Q8IUH4;Q8N6T3;Q8IUH5}
	Pathogen[sseJ Q9FD10] interacts with 1 human partners:{Q8IUH5}
	Pathogen[sseI Q8ZQ79] interacts with 1 human partners:{Q8IUH5}
	Pathogen[sipA P0CL52] interacts with 4 human partners:{P17302;Q8IUH4;Q8N6T3;Q8IUH5}
[Cluster 203]GO:0010369+C	cellular_component	[name] chromocenter	[def] "A region in which centric, heterochromatic portions of one or more chromosomes form a compact structure." [PMID
	Pathogen[slrP Q8ZQQ2] interacts with 1 human partners:{P45973}
[Cluster 204]GO:0000792+C	cellular_component	[name] heterochromatin	[def] "A compact and highly condensed form of chromatin." [GOC
	Pathogen[sseG O84952] interacts with 3 human partners:{Q02880;Q9UER7;P51608}
	Pathogen[spvB P74846] interacts with 3 human partners:{Q02880;Q9UER7;P51608}
	Pathogen[spvC P0A2M9] interacts with 3 human partners:{Q02880;Q9UER7;P51608}
	Pathogen[sspH2 P0CE12] interacts with 1 human partners:{Q9UER7}
	Pathogen[sopE O52623] interacts with 3 human partners:{Q02880;Q9UER7;P51608}
	Pathogen[sopB O30916] interacts with 1 human partners:{Q9UER7}
	Pathogen[sopA E1WGZ9] interacts with 3 human partners:{Q02880;Q9UER7;P51608}
	Pathogen[avrA E1WAB0] interacts with 3 human partners:{Q02880;Q9UER7;P51608}
	Pathogen[slrP Q8ZQQ2] interacts with 6 human partners:{Q02880;Q9UER7;Q9UBB5;O95983;P45973;P51608}
	Pathogen[sptP P74873] interacts with 1 human partners:{Q9UER7}
	Pathogen[sipA E1WAC6] interacts with 3 human partners:{Q02880;Q9UER7;P51608}
	Pathogen[sseF O84951] interacts with 3 human partners:{Q02880;Q9UER7;P51608}
	Pathogen[spiC P0CZ04] interacts with 3 human partners:{Q02880;Q9UER7;P51608}
	Pathogen[pipB2 Q8ZMM8] interacts with 2 human partners:{Q9UER7;P51608}
	Pathogen[sspH1 A4D0H6] interacts with 1 human partners:{Q9UER7}
	Pathogen[sifA Q56061] interacts with 3 human partners:{Q02880;Q9UER7;P51608}
	Pathogen[sseL Q8ZNG2] interacts with 3 human partners:{Q02880;Q9UER7;P51608}
	Pathogen[sopA Q8ZNR3] interacts with 3 human partners:{Q02880;Q9UER7;P51608}
	Pathogen[sseJ Q9FD10] interacts with 4 human partners:{Q92769;Q02880;Q9UER7;P51608}
	Pathogen[sseI Q8ZQ79] interacts with 3 human partners:{Q02880;Q9UER7;P51608}
	Pathogen[sipA P0CL52] interacts with 3 human partners:{Q02880;Q9UER7;P51608}
[Cluster 205]GO:0072487+C	cellular_component	[name] MSL complex	[def] "A histone acetyltransferase complex that catalyzes the acetylation of a histone H4 lysine residue at position 16. In human, it contains the catalytic subunit MOF, and MSL1, MSL2 and MSL3." [PMID
	Pathogen[slrP Q8ZQQ2] interacts with 1 human partners:{Q9H7Z6}
	Pathogen[spiC P0CZ04] interacts with 1 human partners:{Q9H7Z6}
[Cluster 206]GO:0034366+C	cellular_component	[name] spherical high-density lipoprotein particle	[def] "A mature high-density lipoprotein (HDL) particle, converted from discoidal HDL particles following the esterification of cholesterol in the particle by phosphatidylcholine-sterol O-acyltransferase (lecithin cholesterol acyltransferase_ LCAT)." [GOC
	Pathogen[sseG O84952] interacts with 1 human partners:{P10909}
	Pathogen[spvB P74846] interacts with 1 human partners:{P10909}
	Pathogen[spvC P0A2M9] interacts with 1 human partners:{P10909}
	Pathogen[sopA E1WGZ9] interacts with 1 human partners:{P10909}
	Pathogen[slrP Q8ZQQ2] interacts with 1 human partners:{P10909}
	Pathogen[sipA E1WAC6] interacts with 1 human partners:{P10909}
	Pathogen[sseF O84951] interacts with 1 human partners:{P10909}
	Pathogen[spiC P0CZ04] interacts with 1 human partners:{P10909}
	Pathogen[sspH1 A4D0H6] interacts with 1 human partners:{P10909}
	Pathogen[sifA Q56061] interacts with 1 human partners:{P10909}
	Pathogen[sseL Q8ZNG2] interacts with 1 human partners:{P10909}
	Pathogen[sopA Q8ZNR3] interacts with 1 human partners:{P10909}
	Pathogen[sseJ Q9FD10] interacts with 1 human partners:{P10909}
	Pathogen[sipA P0CL52] interacts with 1 human partners:{P10909}
[Cluster 207]GO:0071797+C	cellular_component	[name] LUBAC complex	[def] "A ubiquitin ligase complex that catalyzes linear head-to-tail polyubiquitin conjugation on its targets. In human the complex consists of RBCK1, RNF31 and SHARPIN, and has an MW of approximately 600 kDa, suggesting a heteromultimeric assembly of its subunits. LUBAC stands for Linear Ubiquitin Chain Assembly Complex." [GOC
	Pathogen[sseG O84952] interacts with 1 human partners:{Q9H0F6}
	Pathogen[spvB P74846] interacts with 1 human partners:{Q9H0F6}
	Pathogen[spvC P0A2M9] interacts with 1 human partners:{Q9H0F6}
	Pathogen[sopE O52623] interacts with 1 human partners:{Q9H0F6}
	Pathogen[sopB O30916] interacts with 1 human partners:{Q9H0F6}
	Pathogen[sopA E1WGZ9] interacts with 1 human partners:{Q9H0F6}
	Pathogen[avrA E1WAB0] interacts with 1 human partners:{Q9H0F6}
	Pathogen[slrP Q8ZQQ2] interacts with 2 human partners:{Q9H0F6;Q96EP0}
	Pathogen[sptP P74873] interacts with 1 human partners:{Q9H0F6}
	Pathogen[sipA E1WAC6] interacts with 1 human partners:{Q9H0F6}
	Pathogen[sseF O84951] interacts with 1 human partners:{Q9H0F6}
	Pathogen[spiC P0CZ04] interacts with 1 human partners:{Q9H0F6}
	Pathogen[pipB2 Q8ZMM8] interacts with 1 human partners:{Q9H0F6}
	Pathogen[sspH1 A4D0H6] interacts with 1 human partners:{Q9H0F6}
	Pathogen[sipC E1WAC8] interacts with 1 human partners:{Q9H0F6}
	Pathogen[sifA Q56061] interacts with 1 human partners:{Q9H0F6}
	Pathogen[sipC P0CL47] interacts with 1 human partners:{Q9H0F6}
	Pathogen[sseL Q8ZNG2] interacts with 1 human partners:{Q9H0F6}
	Pathogen[sipB Q56134] interacts with 1 human partners:{Q9H0F6}
	Pathogen[sopA Q8ZNR3] interacts with 1 human partners:{Q9H0F6}
	Pathogen[sseJ Q9FD10] interacts with 1 human partners:{Q9H0F6}
	Pathogen[sipA P0CL52] interacts with 1 human partners:{Q9H0F6}
[Cluster 208]GO:0031092+C	cellular_component	[name] platelet alpha granule membrane	[def] "The lipid bilayer surrounding the platelet alpha granule." [GOC
	Pathogen[sseG O84952] interacts with 3 human partners:{P37840;P16109;P21926}
	Pathogen[spvB P74846] interacts with 3 human partners:{P37840;P16109;P21926}
	Pathogen[spvC P0A2M9] interacts with 3 human partners:{P37840;P16109;P21926}
	Pathogen[sspH2 P0CE12] interacts with 2 human partners:{P16109;P21926}
	Pathogen[sopE O52623] interacts with 2 human partners:{P16109;P21926}
	Pathogen[sopB O30916] interacts with 2 human partners:{P37840;P21926}
	Pathogen[sopA E1WGZ9] interacts with 3 human partners:{P37840;P16109;P21926}
	Pathogen[avrA E1WAB0] interacts with 3 human partners:{P37840;P16109;P21926}
	Pathogen[slrP Q8ZQQ2] interacts with 4 human partners:{P16284;P37840;P16109;P21926}
	Pathogen[sptP P74873] interacts with 2 human partners:{P16109;P21926}
	Pathogen[sipA E1WAC6] interacts with 3 human partners:{P37840;P16109;P21926}
	Pathogen[sseF O84951] interacts with 3 human partners:{P37840;P16109;P21926}
	Pathogen[spiC P0CZ04] interacts with 4 human partners:{P16284;P37840;P16109;P21926}
	Pathogen[pipB2 Q8ZMM8] interacts with 2 human partners:{P37840;P21926}
	Pathogen[sspH1 A4D0H6] interacts with 3 human partners:{P37840;P16109;P21926}
	Pathogen[sipC E1WAC8] interacts with 3 human partners:{P37840;P16109;P21926}
	Pathogen[sifA Q56061] interacts with 3 human partners:{P37840;P16109;P21926}
	Pathogen[sipC P0CL47] interacts with 3 human partners:{P37840;P16109;P21926}
	Pathogen[sseL Q8ZNG2] interacts with 3 human partners:{P37840;P16109;P21926}
	Pathogen[sipB Q56134] interacts with 2 human partners:{P16109;P21926}
	Pathogen[sopA Q8ZNR3] interacts with 3 human partners:{P37840;P16109;P21926}
	Pathogen[sseJ Q9FD10] interacts with 3 human partners:{P37840;P16109;P21926}
	Pathogen[sseI Q8ZQ79] interacts with 3 human partners:{P37840;P16109;P21926}
	Pathogen[sipA P0CL52] interacts with 3 human partners:{P37840;P16109;P21926}
[Cluster 209]GO:0000120+C	cellular_component	[name] RNA polymerase I transcription factor complex	[def] "A transcription factor complex that acts at promoters of genes transcribed by RNA polymerase I." [GOC
	Pathogen[slrP Q8ZQQ2] interacts with 1 human partners:{O15446}
[Cluster 210]GO:0072669+C	cellular_component	[name] tRNA-splicing ligase complex	[def] "A protein complex that catalyzes the ligation of cleaved pre-tRNAs by directly joining spliced tRNA halves to mature-sized tRNAs by incorporating the precursor-derived splice junction phosphate into the mature tRNA as a canonical 3',5'-phosphodiester." [GOC
	Pathogen[slrP Q8ZQQ2] interacts with 1 human partners:{Q9Y224}
[Cluster 211]GO:0034678+C	cellular_component	[name] alpha8-beta1 integrin complex	[def] "An integrin complex that comprises one alpha8 subunit and one beta1 subunit." [PMID
	Pathogen[spvB P74846] interacts with 1 human partners:{P05556}
[Cluster 212]GO:0071556+C	cellular_component	[name] integral to lumenal side of endoplasmic reticulum membrane	[def] "Penetrating at least one phospholipid bilayer of the endoplasmic reticulum membrane, with the bulk of the gene product located on the side that faces the lumen." [GOC
	Pathogen[slrP Q8ZQQ2] interacts with 2 human partners:{P27824;P27797}
[Cluster 213]GO:0005845+C	cellular_component	[name] mRNA cap binding complex	[def] "Any protein complex that binds to an mRNA cap at any time in the lifetime of the mRNA." [GOC
	Pathogen[sseG O84952] interacts with 3 human partners:{Q09161;P52298;P06730}
	Pathogen[spvB P74846] interacts with 2 human partners:{Q09161;P52298}
	Pathogen[spvC P0A2M9] interacts with 3 human partners:{Q09161;P52298;P06730}
	Pathogen[sspH2 P0CE12] interacts with 2 human partners:{Q09161;P52298}
	Pathogen[sopE O52623] interacts with 1 human partners:{P52298}
	Pathogen[sopE2 Q7CQD4] interacts with 1 human partners:{P52298}
	Pathogen[sopB O30916] interacts with 3 human partners:{Q09161;P52298;P06730}
	Pathogen[sopA E1WGZ9] interacts with 3 human partners:{Q09161;P52298;P06730}
	Pathogen[avrA E1WAB0] interacts with 1 human partners:{P52298}
	Pathogen[slrP Q8ZQQ2] interacts with 6 human partners:{Q8N5X7;Q09161;Q7L576;P52298;O60573;P06730}
	Pathogen[sipA E1WAC6] interacts with 3 human partners:{Q09161;P52298;P06730}
	Pathogen[sseF O84951] interacts with 3 human partners:{Q09161;P52298;P06730}
	Pathogen[spiC P0CZ04] interacts with 3 human partners:{Q09161;P52298;P06730}
	Pathogen[pipB2 Q8ZMM8] interacts with 3 human partners:{Q09161;P52298;P06730}
	Pathogen[sspH1 A4D0H6] interacts with 1 human partners:{Q09161}
	Pathogen[sipC E1WAC8] interacts with 1 human partners:{P52298}
	Pathogen[sifA Q56061] interacts with 3 human partners:{Q09161;P52298;P06730}
	Pathogen[sipC P0CL47] interacts with 1 human partners:{P52298}
	Pathogen[sseL Q8ZNG2] interacts with 2 human partners:{Q09161;P52298}
	Pathogen[sopA Q8ZNR3] interacts with 3 human partners:{Q09161;P52298;P06730}
	Pathogen[sseJ Q9FD10] interacts with 4 human partners:{Q8N5X7;Q09161;P52298;P06730}
	Pathogen[sseI Q8ZQ79] interacts with 1 human partners:{P52298}
	Pathogen[sipA P0CL52] interacts with 3 human partners:{Q09161;P52298;P06730}
[Cluster 214]GO:0000445+C	cellular_component	[name] THO complex part of transcription export complex	[def] "The THO complex when it is part of the TREX (TRanscription EXport) complex that is involved in coupling transcription to export of mRNAs to the cytoplasm. In S. cerevisiae, it is composed of four subunits
	Pathogen[sseG O84952] interacts with 1 human partners:{Q96FV9}
	Pathogen[spvC P0A2M9] interacts with 1 human partners:{Q96FV9}
	Pathogen[sopA E1WGZ9] interacts with 1 human partners:{Q96FV9}
	Pathogen[slrP Q8ZQQ2] interacts with 1 human partners:{Q86W42}
	Pathogen[sipA E1WAC6] interacts with 1 human partners:{Q96FV9}
	Pathogen[sseF O84951] interacts with 1 human partners:{Q96FV9}
	Pathogen[spiC P0CZ04] interacts with 2 human partners:{Q96FV9;Q86W42}
	Pathogen[sopA Q8ZNR3] interacts with 1 human partners:{Q96FV9}
	Pathogen[sipA P0CL52] interacts with 1 human partners:{Q96FV9}
[Cluster 215]GO:0097208+C	
	Pathogen[slrP Q8ZQQ2] interacts with 1 human partners:{P09668}
	Pathogen[spiC P0CZ04] interacts with 1 human partners:{P09668}
[Cluster 216]GO:0070369+C	cellular_component	[name] beta-catenin-TCF7L2 complex	[def] "A protein complex that contains beta-catenin and TCF7L2 (TCF4), binds to the TCF DNA motif within a promoter element, and is involved in the regulation of WNT target gene transcription." [GOC
	Pathogen[sseG O84952] interacts with 1 human partners:{P35222}
	Pathogen[spvB P74846] interacts with 1 human partners:{P35222}
	Pathogen[spvC P0A2M9] interacts with 1 human partners:{P35222}
	Pathogen[sspH2 P0CE12] interacts with 1 human partners:{P35222}
	Pathogen[sopE O52623] interacts with 1 human partners:{P35222}
	Pathogen[sopE2 Q7CQD4] interacts with 1 human partners:{P35222}
	Pathogen[sopB O30916] interacts with 1 human partners:{P35222}
	Pathogen[sopA E1WGZ9] interacts with 1 human partners:{P35222}
	Pathogen[slrP Q8ZQQ2] interacts with 1 human partners:{P35222}
	Pathogen[sptP P74873] interacts with 1 human partners:{P35222}
	Pathogen[sipA E1WAC6] interacts with 1 human partners:{P35222}
	Pathogen[sseF O84951] interacts with 1 human partners:{P35222}
	Pathogen[spiC P0CZ04] interacts with 1 human partners:{P35222}
	Pathogen[pipB2 Q8ZMM8] interacts with 1 human partners:{P35222}
	Pathogen[sspH1 A4D0H6] interacts with 1 human partners:{P35222}
	Pathogen[sipC E1WAC8] interacts with 1 human partners:{P35222}
	Pathogen[sifA Q56061] interacts with 1 human partners:{P35222}
	Pathogen[sipC P0CL47] interacts with 1 human partners:{P35222}
	Pathogen[sseL Q8ZNG2] interacts with 1 human partners:{P35222}
	Pathogen[sipB Q56134] interacts with 1 human partners:{P35222}
	Pathogen[sopA Q8ZNR3] interacts with 1 human partners:{P35222}
	Pathogen[sseJ Q9FD10] interacts with 1 human partners:{P35222}
	Pathogen[sseI Q8ZQ79] interacts with 1 human partners:{P35222}
	Pathogen[sipA P0CL52] interacts with 1 human partners:{P35222}
[Cluster 217]GO:0071062+C	cellular_component	[name] alphav-beta3 integrin-vitronectin complex	[def] "A protein complex that consists of an alphav-beta3 integrin complex bound to vitronectin." [PMID
	Pathogen[slrP Q8ZQQ2] interacts with 1 human partners:{P08648}
[Cluster 218]GO:0070531+C	cellular_component	[name] BRCA1-A complex	[def] "A protein complex that contains the BRCA1-BARD1 heterodimer, RAP80/UIMC1, BRCC3/BRCC36, BRE/BRCC45, FAM175A/CCDC98/Abraxas and MERIT40/NBA1, and specifically recognizes and binds K63-linked polyubiquitin chains present on histone H2A and H2AX at DNA damage sites." [GOC
	Pathogen[sopA E1WGZ9] interacts with 1 human partners:{Q99728}
	Pathogen[slrP Q8ZQQ2] interacts with 3 human partners:{Q99728;Q9NWV8;P46736}
	Pathogen[sopA Q8ZNR3] interacts with 1 human partners:{Q99728}
[Cluster 219]GO:0016939+C	cellular_component	[name] kinesin II complex	[def] "A complex consisting of two distinct motor subunits that form a heterodimer complexed with a third non-motor accessory subunit, the kinesin associated protein or KAP_ the KIF3 heterodimer interacts via its C-terminal portion with KAP, which is thought to regulate the binding of the motor to cargo membranes." [http
	Pathogen[sseG O84952] interacts with 3 human partners:{Q92845;Q9Y496;O15066}
	Pathogen[spvB P74846] interacts with 3 human partners:{Q92845;Q9Y496;O15066}
	Pathogen[spvC P0A2M9] interacts with 3 human partners:{Q92845;Q9Y496;O15066}
	Pathogen[sspH2 P0CE12] interacts with 2 human partners:{Q9Y496;O15066}
	Pathogen[sopE O52623] interacts with 2 human partners:{Q9Y496;O15066}
	Pathogen[sopB O30916] interacts with 3 human partners:{Q92845;Q9Y496;O15066}
	Pathogen[sopA E1WGZ9] interacts with 3 human partners:{Q92845;Q9Y496;O15066}
	Pathogen[avrA E1WAB0] interacts with 2 human partners:{Q92845;Q9Y496}
	Pathogen[slrP Q8ZQQ2] interacts with 3 human partners:{Q92845;Q9Y496;O15066}
	Pathogen[sptP P74873] interacts with 2 human partners:{Q92845;O15066}
	Pathogen[sipA E1WAC6] interacts with 3 human partners:{Q92845;Q9Y496;O15066}
	Pathogen[sseF O84951] interacts with 3 human partners:{Q92845;Q9Y496;O15066}
	Pathogen[spiC P0CZ04] interacts with 3 human partners:{Q92845;Q9Y496;O15066}
	Pathogen[pipB2 Q8ZMM8] interacts with 3 human partners:{Q92845;Q9Y496;O15066}
	Pathogen[sspH1 A4D0H6] interacts with 3 human partners:{Q92845;Q9Y496;O15066}
	Pathogen[sipC E1WAC8] interacts with 2 human partners:{Q9Y496;O15066}
	Pathogen[sifA Q56061] interacts with 3 human partners:{Q92845;Q9Y496;O15066}
	Pathogen[sipC P0CL47] interacts with 2 human partners:{Q9Y496;O15066}
	Pathogen[sseL Q8ZNG2] interacts with 3 human partners:{Q92845;Q9Y496;O15066}
	Pathogen[sipB Q56134] interacts with 1 human partners:{O15066}
	Pathogen[sopA Q8ZNR3] interacts with 3 human partners:{Q92845;Q9Y496;O15066}
	Pathogen[sseJ Q9FD10] interacts with 3 human partners:{Q92845;Q9Y496;O15066}
	Pathogen[sseI Q8ZQ79] interacts with 2 human partners:{Q92845;Q9Y496}
	Pathogen[sipA P0CL52] interacts with 3 human partners:{Q92845;Q9Y496;O15066}
[Cluster 220]GO:0008278+C	cellular_component	[name] cohesin complex	[def] "A protein complex that is required for sister chromatid cohesion in eukaryotes. The cohesin complex forms a molecular ring complex, and is composed of structural maintenance of chromosomes (SMC) and kleisin proteins. For example, in yeast, the complex is composed of the SMC proteins Smc1p and Smc3p, and the kleisin protein Scc1p. In vertebrates, the complex is composed of the SMC1 (SMC1A or SMC1B) and SMC3 heterodimer attached via their hinge domains to a kleisin (RAD21, REC8 or RAD21L) which links them, and one STAG protein (STAG1, STAG2 or STAG3)." [GOC
	Pathogen[sopA E1WGZ9] interacts with 1 human partners:{Q9UQE7}
	Pathogen[slrP Q8ZQQ2] interacts with 3 human partners:{Q9UQE7;Q96FF9;Q7Z5K2}
	Pathogen[pipB2 Q8ZMM8] interacts with 1 human partners:{Q9UQE7}
	Pathogen[sifA Q56061] interacts with 1 human partners:{Q9UQE7}
	Pathogen[sopA Q8ZNR3] interacts with 1 human partners:{Q9UQE7}
[Cluster 221]GO:0043626+C	cellular_component	[name] PCNA complex	[def] "A protein complex composed of three identical PCNA monomers, each comprising two similar domains, which are joined in a head-to-tail arrangement to form a homotrimer. Forms a ring-like structure in solution, with a central hole sufficiently large to accommodate the double helix of DNA. Originally characterized as a DNA sliding clamp for replicative DNA polymerases and as an essential component of the replisome, and has also been shown to be involved in other processes including Okazaki fragment processing, DNA repair, translesion DNA synthesis, DNA methylation, chromatin remodeling and cell cycle regulation." [GOC
	Pathogen[sseG O84952] interacts with 1 human partners:{P12004}
	Pathogen[spvC P0A2M9] interacts with 1 human partners:{P12004}
	Pathogen[sopA E1WGZ9] interacts with 1 human partners:{P12004}
	Pathogen[sipA E1WAC6] interacts with 1 human partners:{P12004}
	Pathogen[sseF O84951] interacts with 1 human partners:{P12004}
	Pathogen[spiC P0CZ04] interacts with 1 human partners:{P12004}
	Pathogen[sifA Q56061] interacts with 1 human partners:{P12004}
	Pathogen[sopA Q8ZNR3] interacts with 1 human partners:{P12004}
	Pathogen[sipA P0CL52] interacts with 1 human partners:{P12004}
[Cluster 222]GO:0005785+C	cellular_component	[name] signal recognition particle receptor complex	[def] "A transmembrane heterodimeric protein located in the membrane of the rough endoplasmic reticulum. Both subunits contain GTPase domains with which signal recognition particle interacts. In the presence of GTP and SRP receptor, SRP is released from the ribosome-nascent chain complex." [ISBN
	Pathogen[sseG O84952] interacts with 1 human partners:{P49458}
	Pathogen[spvC P0A2M9] interacts with 1 human partners:{P49458}
	Pathogen[sopB O30916] interacts with 1 human partners:{P49458}
	Pathogen[sopA E1WGZ9] interacts with 1 human partners:{P49458}
	Pathogen[slrP Q8ZQQ2] interacts with 1 human partners:{P49458}
	Pathogen[sipA E1WAC6] interacts with 1 human partners:{P49458}
	Pathogen[sseF O84951] interacts with 1 human partners:{P49458}
	Pathogen[spiC P0CZ04] interacts with 1 human partners:{P49458}
	Pathogen[sspH1 A4D0H6] interacts with 1 human partners:{P49458}
	Pathogen[sifA Q56061] interacts with 1 human partners:{P49458}
	Pathogen[sopA Q8ZNR3] interacts with 1 human partners:{P49458}
	Pathogen[sipA P0CL52] interacts with 1 human partners:{P49458}
[Cluster 223]GO:0071001+C	cellular_component	[name] U4/U6 snRNP	[def] "A ribonucleoprotein complex that contains base-paired U4 and U6 small nuclear RNAs." [GOC
	Pathogen[sseG O84952] interacts with 1 human partners:{O43172}
	Pathogen[spvB P74846] interacts with 1 human partners:{O43172}
	Pathogen[spvC P0A2M9] interacts with 1 human partners:{O43172}
	Pathogen[sspH2 P0CE12] interacts with 1 human partners:{O43172}
	Pathogen[sopE O52623] interacts with 1 human partners:{O43172}
	Pathogen[sopB O30916] interacts with 1 human partners:{O43172}
	Pathogen[sopA E1WGZ9] interacts with 1 human partners:{O43172}
	Pathogen[slrP Q8ZQQ2] interacts with 1 human partners:{O43172}
	Pathogen[sipA E1WAC6] interacts with 1 human partners:{O43172}
	Pathogen[sseF O84951] interacts with 1 human partners:{O43172}
	Pathogen[spiC P0CZ04] interacts with 1 human partners:{O43172}
	Pathogen[pipB2 Q8ZMM8] interacts with 1 human partners:{O43172}
	Pathogen[sspH1 A4D0H6] interacts with 1 human partners:{O43172}
	Pathogen[sifA Q56061] interacts with 1 human partners:{O43172}
	Pathogen[sseL Q8ZNG2] interacts with 1 human partners:{O43172}
	Pathogen[sipB Q56134] interacts with 1 human partners:{O43172}
	Pathogen[sopA Q8ZNR3] interacts with 1 human partners:{O43172}
	Pathogen[sseJ Q9FD10] interacts with 1 human partners:{O43172}
	Pathogen[sseI Q8ZQ79] interacts with 1 human partners:{O43172}
	Pathogen[sipA P0CL52] interacts with 1 human partners:{O43172}
[Cluster 224]GO:0008023+C	cellular_component	[name] transcription elongation factor complex	[def] "Any protein complex that interacts with RNA polymerase II to increase (positive transcription elongation factor) or reduce (negative transcription elongation factor) the rate of transcription elongation." [GOC
	Pathogen[sseG O84952] interacts with 2 human partners:{Q6IA86;P50750}
	Pathogen[spvB P74846] interacts with 1 human partners:{P50750}
	Pathogen[spvC P0A2M9] interacts with 2 human partners:{Q6IA86;P50750}
	Pathogen[sspH2 P0CE12] interacts with 1 human partners:{P50750}
	Pathogen[sopE O52623] interacts with 2 human partners:{Q6IA86;P50750}
	Pathogen[sopB O30916] interacts with 1 human partners:{P50750}
	Pathogen[sopA E1WGZ9] interacts with 2 human partners:{Q6IA86;P50750}
	Pathogen[avrA E1WAB0] interacts with 1 human partners:{P50750}
	Pathogen[slrP Q8ZQQ2] interacts with 2 human partners:{Q6IA86;P50750}
	Pathogen[sptP P74873] interacts with 1 human partners:{P50750}
	Pathogen[sipA E1WAC6] interacts with 2 human partners:{Q6IA86;P50750}
	Pathogen[sseF O84951] interacts with 2 human partners:{Q6IA86;P50750}
	Pathogen[spiC P0CZ04] interacts with 2 human partners:{Q6IA86;P50750}
	Pathogen[pipB2 Q8ZMM8] interacts with 2 human partners:{Q6IA86;P50750}
	Pathogen[sspH1 A4D0H6] interacts with 1 human partners:{P50750}
	Pathogen[sipC E1WAC8] interacts with 1 human partners:{P50750}
	Pathogen[sifA Q56061] interacts with 2 human partners:{Q6IA86;P50750}
	Pathogen[sipC P0CL47] interacts with 1 human partners:{P50750}
	Pathogen[sseL Q8ZNG2] interacts with 2 human partners:{Q6IA86;P50750}
	Pathogen[sopA Q8ZNR3] interacts with 2 human partners:{Q6IA86;P50750}
	Pathogen[sseJ Q9FD10] interacts with 1 human partners:{P50750}
	Pathogen[sseI Q8ZQ79] interacts with 2 human partners:{Q6IA86;P50750}
	Pathogen[sipA P0CL52] interacts with 2 human partners:{Q6IA86;P50750}
[Cluster 225]GO:0031011+C	cellular_component	[name] Ino80 complex	[def] "A multisubunit protein complex that contains the Ino80p ATPase_ exhibits chromatin remodeling activity and 3' to 5' DNA helicase activity." [GOC
	Pathogen[sseG O84952] interacts with 5 human partners:{Q9H9F9;Q9Y230;O96019;Q9H981;Q9Y5K5}
	Pathogen[spvB P74846] interacts with 3 human partners:{Q9H9F9;O96019;Q9H981}
	Pathogen[spvC P0A2M9] interacts with 5 human partners:{Q9H9F9;Q9Y230;O96019;Q9H981;Q9Y5K5}
	Pathogen[sspH2 P0CE12] interacts with 3 human partners:{Q9H9F9;O96019;Q9H981}
	Pathogen[sopE O52623] interacts with 3 human partners:{Q9H9F9;O96019;Q9H981}
	Pathogen[sopE2 Q7CQD4] interacts with 1 human partners:{Q9H9F9}
	Pathogen[sopB O30916] interacts with 2 human partners:{Q9H9F9;O96019}
	Pathogen[sopA E1WGZ9] interacts with 5 human partners:{Q9H9F9;Q9Y230;O96019;Q9H981;Q9Y5K5}
	Pathogen[avrA E1WAB0] interacts with 3 human partners:{Q9H9F9;O96019;Q9H981}
	Pathogen[slrP Q8ZQQ2] interacts with 6 human partners:{Q9H9F9;Q9Y230;Q9Y265;O96019;Q9H981;Q9Y5K5}
	Pathogen[sptP P74873] interacts with 3 human partners:{Q9H9F9;O96019;Q9H981}
	Pathogen[sipA E1WAC6] interacts with 5 human partners:{Q9H9F9;Q9Y230;O96019;Q9H981;Q9Y5K5}
	Pathogen[sseF O84951] interacts with 5 human partners:{Q9H9F9;Q9Y230;O96019;Q9H981;Q9Y5K5}
	Pathogen[spiC P0CZ04] interacts with 4 human partners:{Q9H9F9;O96019;Q9H981;Q9Y5K5}
	Pathogen[pipB2 Q8ZMM8] interacts with 3 human partners:{Q9H9F9;O96019;Q9H981}
	Pathogen[sspH1 A4D0H6] interacts with 4 human partners:{Q9H9F9;O96019;Q9H981;Q9Y5K5}
	Pathogen[sipC E1WAC8] interacts with 3 human partners:{Q9H9F9;O96019;Q9H981}
	Pathogen[sifA Q56061] interacts with 4 human partners:{Q9H9F9;Q9Y230;O96019;Q9H981}
	Pathogen[sipC P0CL47] interacts with 3 human partners:{Q9H9F9;O96019;Q9H981}
	Pathogen[sseL Q8ZNG2] interacts with 4 human partners:{Q9H9F9;Q9Y230;O96019;Q9H981}
	Pathogen[sopA Q8ZNR3] interacts with 5 human partners:{Q9H9F9;Q9Y230;O96019;Q9H981;Q9Y5K5}
	Pathogen[sseJ Q9FD10] interacts with 3 human partners:{Q9H9F9;O96019;Q9H981}
	Pathogen[sseI Q8ZQ79] interacts with 3 human partners:{Q9H9F9;O96019;Q9H981}
	Pathogen[sipA P0CL52] interacts with 5 human partners:{Q9H9F9;Q9Y230;O96019;Q9H981;Q9Y5K5}
[Cluster 226]GO:0034663+C	cellular_component	[name] endoplasmic reticulum chaperone complex	[def] "A protein complex that is located in the endoplasmic reticulum and is composed of chaperone proteins, including BiP, GRP94_ CaBP1, protein disulfide isomerase (PDI), ERdj3, cyclophilin B, ERp72, GRP170, UDP-glucosyltransferase, and SDF2-L1." [PMID
	Pathogen[sseG O84952] interacts with 1 human partners:{P11021}
	Pathogen[spvB P74846] interacts with 2 human partners:{P11021;Q8IXB1}
	Pathogen[sopA E1WGZ9] interacts with 1 human partners:{P11021}
	Pathogen[avrA E1WAB0] interacts with 1 human partners:{P11021}
	Pathogen[slrP Q8ZQQ2] interacts with 1 human partners:{P11021}
	Pathogen[sipA E1WAC6] interacts with 1 human partners:{P11021}
	Pathogen[sseF O84951] interacts with 1 human partners:{P11021}
	Pathogen[spiC P0CZ04] interacts with 2 human partners:{P11021;Q8IXB1}
	Pathogen[sifA Q56061] interacts with 1 human partners:{P11021}
	Pathogen[sseL Q8ZNG2] interacts with 1 human partners:{P11021}
	Pathogen[sopA Q8ZNR3] interacts with 1 human partners:{P11021}
	Pathogen[sseJ Q9FD10] interacts with 1 human partners:{P11021}
	Pathogen[sseI Q8ZQ79] interacts with 1 human partners:{P11021}
	Pathogen[sipA P0CL52] interacts with 1 human partners:{P11021}
[Cluster 227]GO:0030008+C	cellular_component	[name] TRAPP complex	[def] "A large complex present on the cis-Golgi that acts prior to SNARE complex assembly to mediate vesicle docking and fusion. Ras guanyl-nucleotide exchange factor activity has been demonstrated for this complex in S. cerevisiae." [GOC
	Pathogen[sseG O84952] interacts with 1 human partners:{O43617}
	Pathogen[sspH2 P0CE12] interacts with 1 human partners:{O43617}
	Pathogen[sopE O52623] interacts with 1 human partners:{O43617}
	Pathogen[sopA E1WGZ9] interacts with 1 human partners:{O43617}
	Pathogen[slrP Q8ZQQ2] interacts with 1 human partners:{O43617}
	Pathogen[sipA E1WAC6] interacts with 1 human partners:{O43617}
	Pathogen[sseF O84951] interacts with 1 human partners:{O43617}
	Pathogen[spiC P0CZ04] interacts with 2 human partners:{Q9Y296;O43617}
	Pathogen[pipB2 Q8ZMM8] interacts with 1 human partners:{O43617}
	Pathogen[sifA Q56061] interacts with 1 human partners:{O43617}
	Pathogen[sopA Q8ZNR3] interacts with 1 human partners:{O43617}
	Pathogen[sseJ Q9FD10] interacts with 1 human partners:{O43617}
	Pathogen[sipA P0CL52] interacts with 1 human partners:{O43617}
[Cluster 228]GO:0034363+C	cellular_component	[name] intermediate-density lipoprotein particle	[def] "A triglyceride-rich lipoprotein particle that typically contains APOB100, APOE and APOCs and has a density of 1.006-1.019 g/ml and a diameter of between 25-30 nm. IDL particles are found in blood and are formed by the delipidation of very-low-density lipoprotein particles (VLDL). IDL particles are removed from blood by the liver, following binding to the APOE receptor, or are converted to low-density lipoprotein (LDL)." [GOC
	Pathogen[slrP Q8ZQQ2] interacts with 1 human partners:{P02649}
[Cluster 229]GO:0031209+C	cellular_component	[name] SCAR complex	[def] "A heterotetrameric complex that includes orthologues of human PIR121, Nap125 and HSPC300 and regulates actin polymerization and/or depolymerization through small GTPase mediated signal transduction." [GOC
	Pathogen[slrP Q8ZQQ2] interacts with 1 human partners:{P55160}
	Pathogen[sptP P74873] interacts with 1 human partners:{P55160}
	Pathogen[spiC P0CZ04] interacts with 1 human partners:{P55160}
	Pathogen[sipB Q56134] interacts with 1 human partners:{P55160}
[Cluster 230]GO:0005639+C	cellular_component	[name] integral to nuclear inner membrane	[def] "Located such that some or all of the gene product itself penetrates at least one phospholipid bilayer of the nuclear inner membrane. May also refer to the state of being buried in the bilayer with no exposure outside the bilayer." [GOC
	Pathogen[slrP Q8ZQQ2] interacts with 1 human partners:{Q14739}
[Cluster 231]GO:0005606+C	cellular_component	[name] laminin-1 complex	[def] "A laminin complex composed of alpha1, beta1 and gamma1 polypeptide chains." [GOC
	Pathogen[sseG O84952] interacts with 2 human partners:{Q16787;P11047}
	Pathogen[spvB P74846] interacts with 5 human partners:{O15230;Q16787;P07942;P11047;Q16363}
	Pathogen[spvC P0A2M9] interacts with 2 human partners:{Q16787;P11047}
	Pathogen[sspH2 P0CE12] interacts with 1 human partners:{P07942}
	Pathogen[sopE O52623] interacts with 5 human partners:{O15230;Q16787;P07942;P11047;Q16363}
	Pathogen[sopE2 Q7CQD4] interacts with 1 human partners:{P07942}
	Pathogen[sopB O30916] interacts with 1 human partners:{P11047}
	Pathogen[sopA E1WGZ9] interacts with 3 human partners:{Q16787;P07942;P11047}
	Pathogen[slrP Q8ZQQ2] interacts with 6 human partners:{P24043;O15230;Q16787;P07942;P11047;Q16363}
	Pathogen[sipA E1WAC6] interacts with 2 human partners:{Q16787;P11047}
	Pathogen[sseF O84951] interacts with 2 human partners:{Q16787;P11047}
	Pathogen[spiC P0CZ04] interacts with 7 human partners:{P24043;O15230;Q16787;P07942;P11047;Q16363;P25391}
	Pathogen[pipB2 Q8ZMM8] interacts with 3 human partners:{Q16787;P07942;P11047}
	Pathogen[sspH1 A4D0H6] interacts with 1 human partners:{P07942}
	Pathogen[sipC E1WAC8] interacts with 1 human partners:{P11047}
	Pathogen[sifA Q56061] interacts with 6 human partners:{O15230;Q16787;P07942;P11047;Q16363;P25391}
	Pathogen[sipC P0CL47] interacts with 1 human partners:{P11047}
	Pathogen[sseL Q8ZNG2] interacts with 3 human partners:{Q16787;P07942;P11047}
	Pathogen[sipB Q56134] interacts with 2 human partners:{P07942;P11047}
	Pathogen[sopA Q8ZNR3] interacts with 3 human partners:{Q16787;P07942;P11047}
	Pathogen[sseJ Q9FD10] interacts with 1 human partners:{P07942}
	Pathogen[sseI Q8ZQ79] interacts with 3 human partners:{Q16787;P07942;Q16363}
	Pathogen[sipA P0CL52] interacts with 2 human partners:{Q16787;P11047}
[Cluster 232]GO:0034667+C	cellular_component	[name] alpha3-beta1 integrin complex	[def] "An integrin complex that comprises one alpha3 subunit and one beta1 subunit." [PMID
	Pathogen[spvB P74846] interacts with 1 human partners:{P05556}
[Cluster 233]GO:0016514+C	cellular_component	[name] SWI/SNF complex	[def] "A SWI/SNF-type complex that contains nine or more proteins, including both conserved (core) and nonconserved components_ the Swi2/Snf2 ATPase is one of the core components." [GOC
	Pathogen[sseG O84952] interacts with 3 human partners:{Q969G3;O94805;O96019}
	Pathogen[spvB P74846] interacts with 3 human partners:{Q969G3;O94805;O96019}
	Pathogen[spvC P0A2M9] interacts with 2 human partners:{O94805;O96019}
	Pathogen[sspH2 P0CE12] interacts with 1 human partners:{O96019}
	Pathogen[sopE O52623] interacts with 2 human partners:{O94805;O96019}
	Pathogen[sopB O30916] interacts with 1 human partners:{O96019}
	Pathogen[sopA E1WGZ9] interacts with 3 human partners:{Q969G3;O94805;O96019}
	Pathogen[avrA E1WAB0] interacts with 2 human partners:{O94805;O96019}
	Pathogen[slrP Q8ZQQ2] interacts with 6 human partners:{Q969G3;Q6STE5;O94805;O96019;Q92922;O76036}
	Pathogen[sptP P74873] interacts with 1 human partners:{O96019}
	Pathogen[sipA E1WAC6] interacts with 3 human partners:{Q969G3;O94805;O96019}
	Pathogen[sseF O84951] interacts with 3 human partners:{Q969G3;O94805;O96019}
	Pathogen[spiC P0CZ04] interacts with 4 human partners:{Q969G3;Q12824;O94805;O96019}
	Pathogen[pipB2 Q8ZMM8] interacts with 2 human partners:{O94805;O96019}
	Pathogen[sspH1 A4D0H6] interacts with 2 human partners:{O94805;O96019}
	Pathogen[sipC E1WAC8] interacts with 1 human partners:{O96019}
	Pathogen[sifA Q56061] interacts with 2 human partners:{O94805;O96019}
	Pathogen[sipC P0CL47] interacts with 1 human partners:{O96019}
	Pathogen[sseL Q8ZNG2] interacts with 2 human partners:{O94805;O96019}
	Pathogen[sopA Q8ZNR3] interacts with 3 human partners:{Q969G3;O94805;O96019}
	Pathogen[sseJ Q9FD10] interacts with 2 human partners:{O94805;O96019}
	Pathogen[sseI Q8ZQ79] interacts with 2 human partners:{O94805;O96019}
	Pathogen[sipA P0CL52] interacts with 3 human partners:{Q969G3;O94805;O96019}
[Cluster 234]GO:0016507+C	cellular_component	[name] fatty acid beta-oxidation multienzyme complex	[def] "A complex that includes the long-chain 3-hydroxyacyl-CoA dehydrogenase and long-chain enoyl-CoA hydratase activities in two subunits (alpha and beta), catalyzing two steps of the fatty acid beta-oxidation cycle within the mitochondrial matrix." [GOC
	Pathogen[sseG O84952] interacts with 1 human partners:{P40939}
	Pathogen[sopA E1WGZ9] interacts with 1 human partners:{P40939}
	Pathogen[sipA E1WAC6] interacts with 1 human partners:{P40939}
	Pathogen[sseF O84951] interacts with 1 human partners:{P40939}
	Pathogen[spiC P0CZ04] interacts with 1 human partners:{P40939}
	Pathogen[sifA Q56061] interacts with 1 human partners:{P40939}
	Pathogen[sopA Q8ZNR3] interacts with 1 human partners:{P40939}
	Pathogen[sipA P0CL52] interacts with 1 human partners:{P40939}
[Cluster 235]GO:0030173+C	cellular_component	[name] integral to Golgi membrane	[def] "Located such that some or all of the gene product itself penetrates at least one phospholipid bilayer of the Golgi complex membrane. May also refer to the state of being buried in the bilayer with no exposure outside the bilayer." [GOC
	Pathogen[sopE O52623] interacts with 1 human partners:{Q8NFT2}
	Pathogen[slrP Q8ZQQ2] interacts with 1 human partners:{Q8NFT2}
	Pathogen[spiC P0CZ04] interacts with 1 human partners:{Q8NFT2}
	Pathogen[sifA Q56061] interacts with 1 human partners:{Q8NFT2}
	Pathogen[sipB Q56134] interacts with 1 human partners:{Q8NFT2}
[Cluster 236]GO:0070062+C	cellular_component	[name] extracellular vesicular exosome	[def] "A membrane-bounded vesicle that is released into the extracellular region by fusion of the limiting endosomal membrane of a multivesicular body with the plasma membrane." [GOC
	Pathogen[sseG O84952] interacts with 2 human partners:{P11142;P04075}
	Pathogen[spvB P74846] interacts with 2 human partners:{P11142;P04075}
	Pathogen[spvC P0A2M9] interacts with 1 human partners:{P11142}
	Pathogen[sspH2 P0CE12] interacts with 1 human partners:{P11142}
	Pathogen[sopE O52623] interacts with 1 human partners:{P11142}
	Pathogen[sopE2 Q7CQD4] interacts with 1 human partners:{P11142}
	Pathogen[sopB O30916] interacts with 1 human partners:{P11142}
	Pathogen[sopA E1WGZ9] interacts with 2 human partners:{P11142;P04075}
	Pathogen[avrA E1WAB0] interacts with 1 human partners:{P11142}
	Pathogen[slrP Q8ZQQ2] interacts with 2 human partners:{P02786;P11142}
	Pathogen[sptP P74873] interacts with 1 human partners:{P11142}
	Pathogen[sipA E1WAC6] interacts with 2 human partners:{P11142;P04075}
	Pathogen[sseF O84951] interacts with 2 human partners:{P11142;P04075}
	Pathogen[spiC P0CZ04] interacts with 2 human partners:{P11142;P04075}
	Pathogen[pipB2 Q8ZMM8] interacts with 1 human partners:{P11142}
	Pathogen[sspH1 A4D0H6] interacts with 1 human partners:{P11142}
	Pathogen[sipC E1WAC8] interacts with 1 human partners:{P11142}
	Pathogen[sifA Q56061] interacts with 2 human partners:{P11142;P04075}
	Pathogen[sipC P0CL47] interacts with 1 human partners:{P11142}
	Pathogen[sseL Q8ZNG2] interacts with 1 human partners:{P11142}
	Pathogen[sopA Q8ZNR3] interacts with 2 human partners:{P11142;P04075}
	Pathogen[sseJ Q9FD10] interacts with 1 human partners:{P11142}
	Pathogen[sseI Q8ZQ79] interacts with 1 human partners:{P11142}
	Pathogen[sipA P0CL52] interacts with 2 human partners:{P11142;P04075}
[Cluster 237]GO:0070685+C	cellular_component	[name] macropinocytic cup	[def] "A cell projection that forms at the site of macropinocytosis, a form of endocytosis that results in the uptake of relatively large amounts of extracellular fluid. The macropinocytic cup membrane selectively excludes certain proteins, such as H36 or PM4C4 in Dictyostelium, and the underlying cytoskeleton is enriched in F-actin and coronin." [PMID
	Pathogen[sseG O84952] interacts with 1 human partners:{Q9Y5X3}
	Pathogen[spvB P74846] interacts with 1 human partners:{Q9Y5X3}
	Pathogen[spvC P0A2M9] interacts with 1 human partners:{Q9Y5X3}
	Pathogen[sopE O52623] interacts with 1 human partners:{Q9Y5X3}
	Pathogen[sopA E1WGZ9] interacts with 1 human partners:{Q9Y5X3}
	Pathogen[avrA E1WAB0] interacts with 1 human partners:{Q9Y5X3}
	Pathogen[slrP Q8ZQQ2] interacts with 1 human partners:{Q9Y5X3}
	Pathogen[sipA E1WAC6] interacts with 1 human partners:{Q9Y5X3}
	Pathogen[sseF O84951] interacts with 1 human partners:{Q9Y5X3}
	Pathogen[spiC P0CZ04] interacts with 1 human partners:{Q9Y5X3}
	Pathogen[pipB2 Q8ZMM8] interacts with 1 human partners:{Q9Y5X3}
	Pathogen[sifA Q56061] interacts with 1 human partners:{Q9Y5X3}
	Pathogen[sseL Q8ZNG2] interacts with 1 human partners:{Q9Y5X3}
	Pathogen[sopA Q8ZNR3] interacts with 1 human partners:{Q9Y5X3}
	Pathogen[sseJ Q9FD10] interacts with 1 human partners:{Q9Y5X3}
	Pathogen[sseI Q8ZQ79] interacts with 1 human partners:{Q9Y5X3}
	Pathogen[sipA P0CL52] interacts with 1 human partners:{Q9Y5X3}
[Cluster 238]GO:0005731+C	cellular_component	[name] nucleolus organizer region	[def] "A region of a chromosome where nucleoli form during interphase, and where genes encoding the largest rRNA precursor transcript are tandemly arrayed." [PMID
	Pathogen[slrP Q8ZQQ2] interacts with 1 human partners:{Q9NRC8}
[Cluster 239]GO:0002177+C	cellular_component	[name] manchette	[def] "A conical shaped array of microtubules that completely covers the nucleus of a spermatid, thought to be involved in sperm head elongation." [PMID
	Pathogen[slrP Q8ZQQ2] interacts with 1 human partners:{Q7Z4L9}
[Cluster 240]GO:0005608+C	cellular_component	[name] laminin-3 complex	[def] "A laminin complex composed of alpha1, beta2 and gamma1 polypeptide chains." [MEDLINE
	Pathogen[spiC P0CZ04] interacts with 1 human partners:{P25391}
	Pathogen[sifA Q56061] interacts with 1 human partners:{P25391}
[Cluster 241]GO:0032311+C	cellular_component	[name] angiogenin-PRI complex	[def] "A stable heterodimer of angiogenin and placental ribonuclease inhibitor_ interaction between angiogenin and PRI prevents angiogenin binding to its receptor to stimulate angiogenesis." [PMID
	Pathogen[sseG O84952] interacts with 1 human partners:{P13489}
	Pathogen[spvB P74846] interacts with 1 human partners:{P13489}
	Pathogen[spvC P0A2M9] interacts with 1 human partners:{P13489}
	Pathogen[sspH2 P0CE12] interacts with 1 human partners:{P13489}
	Pathogen[sopE O52623] interacts with 1 human partners:{P13489}
	Pathogen[sopE2 Q7CQD4] interacts with 1 human partners:{P13489}
	Pathogen[sopB O30916] interacts with 1 human partners:{P13489}
	Pathogen[sopA E1WGZ9] interacts with 1 human partners:{P13489}
	Pathogen[avrA E1WAB0] interacts with 1 human partners:{P13489}
	Pathogen[slrP Q8ZQQ2] interacts with 1 human partners:{P13489}
	Pathogen[sptP P74873] interacts with 1 human partners:{P13489}
	Pathogen[sipA E1WAC6] interacts with 1 human partners:{P13489}
	Pathogen[sseF O84951] interacts with 1 human partners:{P13489}
	Pathogen[spiC P0CZ04] interacts with 1 human partners:{P13489}
	Pathogen[pipB2 Q8ZMM8] interacts with 1 human partners:{P13489}
	Pathogen[sspH1 A4D0H6] interacts with 1 human partners:{P13489}
	Pathogen[sipC E1WAC8] interacts with 1 human partners:{P13489}
	Pathogen[sifA Q56061] interacts with 1 human partners:{P13489}
	Pathogen[sipC P0CL47] interacts with 1 human partners:{P13489}
	Pathogen[sseL Q8ZNG2] interacts with 1 human partners:{P13489}
	Pathogen[sopA Q8ZNR3] interacts with 1 human partners:{P13489}
	Pathogen[sseJ Q9FD10] interacts with 1 human partners:{P13489}
	Pathogen[sseI Q8ZQ79] interacts with 1 human partners:{P13489}
	Pathogen[sipA P0CL52] interacts with 1 human partners:{P13489}
[Cluster 242]GO:0000176+C	cellular_component	[name] nuclear exosome (RNase complex)	[def] "Complex of 3'-5' exoribonucleases found in the nucleus." [PMID
	Pathogen[sseG O84952] interacts with 3 human partners:{Q9Y2L1;Q9NQT5;Q06265}
	Pathogen[sopA E1WGZ9] interacts with 3 human partners:{Q9Y2L1;Q9NQT5;Q06265}
	Pathogen[slrP Q8ZQQ2] interacts with 3 human partners:{Q9Y2L1;Q9NQT5;Q06265}
	Pathogen[sipA E1WAC6] interacts with 3 human partners:{Q9Y2L1;Q9NQT5;Q06265}
	Pathogen[sseF O84951] interacts with 3 human partners:{Q9Y2L1;Q9NQT5;Q06265}
	Pathogen[spiC P0CZ04] interacts with 1 human partners:{Q06265}
	Pathogen[sseL Q8ZNG2] interacts with 1 human partners:{Q9Y2L1}
	Pathogen[sopA Q8ZNR3] interacts with 3 human partners:{Q9Y2L1;Q9NQT5;Q06265}
	Pathogen[sipA P0CL52] interacts with 3 human partners:{Q9Y2L1;Q9NQT5;Q06265}
[Cluster 243]GO:0030914+C	cellular_component	[name] STAGA complex	[def] "A large multiprotein complex that possesses histone acetyltransferase and is involved in regulation of transcription. The composition is similar to that of the SAGA complex_ for example, the human complex contains the transcription-transformation cofactor TRRAP, hGCN5L acetylase, novel human ADA-like and SPT-like cofactors, and a subset of TAFs." [PMID
	Pathogen[sseG O84952] interacts with 1 human partners:{Q12962}
	Pathogen[sopA E1WGZ9] interacts with 2 human partners:{O75529;Q12962}
	Pathogen[slrP Q8ZQQ2] interacts with 2 human partners:{O75529;Q12962}
	Pathogen[sipA E1WAC6] interacts with 1 human partners:{Q12962}
	Pathogen[sseF O84951] interacts with 1 human partners:{Q12962}
	Pathogen[spiC P0CZ04] interacts with 3 human partners:{Q9Y4A5;O75529;Q12962}
	Pathogen[sopA Q8ZNR3] interacts with 2 human partners:{O75529;Q12962}
	Pathogen[sipA P0CL52] interacts with 1 human partners:{Q12962}
[Cluster 244]GO:0072534+C	cellular_component	[name] perineuronal net	[def] "A dense extracellular matrix (ECM) structure that forms around many neuronal cell bodies and dendrites late in development and is responsible for synaptic stabilization in the adult brain." [GOC
	Pathogen[sseG O84952] interacts with 1 human partners:{Q92752}
	Pathogen[spvB P74846] interacts with 1 human partners:{Q92752}
	Pathogen[spvC P0A2M9] interacts with 1 human partners:{Q92752}
	Pathogen[sopE O52623] interacts with 1 human partners:{Q92752}
	Pathogen[sopA E1WGZ9] interacts with 1 human partners:{Q92752}
	Pathogen[avrA E1WAB0] interacts with 1 human partners:{Q92752}
	Pathogen[slrP Q8ZQQ2] interacts with 1 human partners:{Q92752}
	Pathogen[sptP P74873] interacts with 1 human partners:{Q92752}
	Pathogen[sipA E1WAC6] interacts with 1 human partners:{Q92752}
	Pathogen[sseF O84951] interacts with 1 human partners:{Q92752}
	Pathogen[sspH1 A4D0H6] interacts with 1 human partners:{Q92752}
	Pathogen[sipC E1WAC8] interacts with 1 human partners:{Q92752}
	Pathogen[sifA Q56061] interacts with 1 human partners:{Q92752}
	Pathogen[sipC P0CL47] interacts with 1 human partners:{Q92752}
	Pathogen[sseL Q8ZNG2] interacts with 1 human partners:{Q92752}
	Pathogen[sipB Q56134] interacts with 1 human partners:{Q92752}
	Pathogen[sopA Q8ZNR3] interacts with 1 human partners:{Q92752}
	Pathogen[sseJ Q9FD10] interacts with 1 human partners:{Q92752}
	Pathogen[sseI Q8ZQ79] interacts with 1 human partners:{Q92752}
	Pathogen[sipA P0CL52] interacts with 1 human partners:{Q92752}
[Cluster 245]GO:0000137+C	cellular_component	[name] Golgi cis cisterna	[def] "The Golgi cisterna closest to the endoplasmic reticulum_ the first processing compartment through which proteins pass after export from the ER." [ISBN
	Pathogen[sseG O84952] interacts with 2 human partners:{Q15334;Q96P71}
	Pathogen[spvB P74846] interacts with 2 human partners:{Q15334;Q96P71}
	Pathogen[spvC P0A2M9] interacts with 2 human partners:{Q15334;Q96P71}
	Pathogen[sspH2 P0CE12] interacts with 1 human partners:{Q96P71}
	Pathogen[sopE O52623] interacts with 2 human partners:{Q15334;Q96P71}
	Pathogen[sopE2 Q7CQD4] interacts with 1 human partners:{Q96P71}
	Pathogen[sopB O30916] interacts with 2 human partners:{Q15334;Q96P71}
	Pathogen[sopA E1WGZ9] interacts with 2 human partners:{Q15334;Q96P71}
	Pathogen[avrA E1WAB0] interacts with 2 human partners:{Q15334;Q96P71}
	Pathogen[slrP Q8ZQQ2] interacts with 2 human partners:{Q15334;Q96P71}
	Pathogen[sptP P74873] interacts with 2 human partners:{Q15334;Q96P71}
	Pathogen[sipA E1WAC6] interacts with 2 human partners:{Q15334;Q96P71}
	Pathogen[sseF O84951] interacts with 2 human partners:{Q15334;Q96P71}
	Pathogen[spiC P0CZ04] interacts with 2 human partners:{Q15334;Q96P71}
	Pathogen[pipB2 Q8ZMM8] interacts with 1 human partners:{Q96P71}
	Pathogen[sspH1 A4D0H6] interacts with 2 human partners:{Q15334;Q96P71}
	Pathogen[sipC E1WAC8] interacts with 1 human partners:{Q96P71}
	Pathogen[sifA Q56061] interacts with 2 human partners:{Q15334;Q96P71}
	Pathogen[sipC P0CL47] interacts with 1 human partners:{Q96P71}
	Pathogen[sseL Q8ZNG2] interacts with 2 human partners:{Q15334;Q96P71}
	Pathogen[sopA Q8ZNR3] interacts with 2 human partners:{Q15334;Q96P71}
	Pathogen[sseJ Q9FD10] interacts with 2 human partners:{Q15334;Q96P71}
	Pathogen[sseI Q8ZQ79] interacts with 2 human partners:{Q15334;Q96P71}
	Pathogen[sipA P0CL52] interacts with 2 human partners:{Q15334;Q96P71}
[Cluster 246]GO:0005588+C	cellular_component	[name] collagen type V	[def] "A collagen heterotrimer containing type V alpha chains_ [alpha1(V)]2alpha2(V) and alpha1(V)alpha2(V)alpha3(V) trimers have been observed_ type V collagen triple helices associate to form fibrils." [ISBN
	Pathogen[slrP Q8ZQQ2] interacts with 1 human partners:{P20908}
[Cluster 247]GO:0032838+C	cellular_component	[name] cell projection cytoplasm	[def] "All of the contents of a cell projection, excluding the plasma membrane surrounding the projection." [GOC
	Pathogen[sseG O84952] interacts with 1 human partners:{P26441}
	Pathogen[spvB P74846] interacts with 1 human partners:{P26441}
	Pathogen[spvC P0A2M9] interacts with 1 human partners:{P26441}
	Pathogen[sopA E1WGZ9] interacts with 1 human partners:{P26441}
	Pathogen[slrP Q8ZQQ2] interacts with 1 human partners:{P26441}
	Pathogen[sipA E1WAC6] interacts with 1 human partners:{P26441}
	Pathogen[sseF O84951] interacts with 1 human partners:{P26441}
	Pathogen[spiC P0CZ04] interacts with 1 human partners:{P26441}
	Pathogen[sspH1 A4D0H6] interacts with 1 human partners:{P26441}
	Pathogen[sifA Q56061] interacts with 1 human partners:{P26441}
	Pathogen[sopA Q8ZNR3] interacts with 1 human partners:{P26441}
	Pathogen[sseJ Q9FD10] interacts with 1 human partners:{P26441}
	Pathogen[sseI Q8ZQ79] interacts with 1 human partners:{P26441}
	Pathogen[sipA P0CL52] interacts with 1 human partners:{P26441}
[Cluster 248]GO:0005618+C	cellular_component	[name] cell wall	[def] "The rigid or semi-rigid envelope lying outside the cell membrane of plant, fungal, and most prokaryotic cells, maintaining their shape and protecting them from osmotic lysis. In plants it is made of cellulose and, often, lignin_ in fungi it is composed largely of polysaccharides_ in bacteria it is composed of peptidoglycan." [ISBN
	Pathogen[slrP Q8ZQQ2] interacts with 1 human partners:{P49913}
[Cluster 249]GO:0005853+C	cellular_component	[name] eukaryotic translation elongation factor 1 complex	[def] "A multisubunit nucleotide exchange complex that binds GTP and aminoacyl-tRNAs, and catalyzes their codon-dependent placement at the A-site of the ribosome. In humans, the complex is composed of four subunits, alpha, beta, delta and gamma." [GOC
	Pathogen[sseG O84952] interacts with 4 human partners:{P68104;P29692;Q05639;P24534}
	Pathogen[spvB P74846] interacts with 3 human partners:{P68104;P29692;P24534}
	Pathogen[spvC P0A2M9] interacts with 3 human partners:{P68104;P29692;P24534}
	Pathogen[sspH2 P0CE12] interacts with 1 human partners:{P29692}
	Pathogen[sopB O30916] interacts with 2 human partners:{P68104;P29692}
	Pathogen[sopA E1WGZ9] interacts with 4 human partners:{P68104;P29692;Q05639;P24534}
	Pathogen[avrA E1WAB0] interacts with 1 human partners:{P68104}
	Pathogen[slrP Q8ZQQ2] interacts with 3 human partners:{P68104;P29692;P24534}
	Pathogen[sptP P74873] interacts with 2 human partners:{P68104;P29692}
	Pathogen[sipA E1WAC6] interacts with 4 human partners:{P68104;P29692;Q05639;P24534}
	Pathogen[sseF O84951] interacts with 4 human partners:{P68104;P29692;Q05639;P24534}
	Pathogen[spiC P0CZ04] interacts with 4 human partners:{P68104;P26641;P29692;P24534}
	Pathogen[pipB2 Q8ZMM8] interacts with 1 human partners:{P68104}
	Pathogen[sspH1 A4D0H6] interacts with 2 human partners:{P68104;P29692}
	Pathogen[sipC E1WAC8] interacts with 1 human partners:{P68104}
	Pathogen[sifA Q56061] interacts with 4 human partners:{P68104;P29692;Q05639;P24534}
	Pathogen[sipC P0CL47] interacts with 1 human partners:{P68104}
	Pathogen[sseL Q8ZNG2] interacts with 2 human partners:{P68104;P29692}
	Pathogen[sopA Q8ZNR3] interacts with 4 human partners:{P68104;P29692;Q05639;P24534}
	Pathogen[sseJ Q9FD10] interacts with 2 human partners:{P68104;P29692}
	Pathogen[sseI Q8ZQ79] interacts with 1 human partners:{P68104}
	Pathogen[sipA P0CL52] interacts with 4 human partners:{P68104;P29692;Q05639;P24534}
[Cluster 250]GO:0097228+C	
	Pathogen[sseG O84952] interacts with 1 human partners:{Q5JQC9}
	Pathogen[spvB P74846] interacts with 1 human partners:{Q5JQC9}
	Pathogen[sopA E1WGZ9] interacts with 1 human partners:{Q5JQC9}
	Pathogen[avrA E1WAB0] interacts with 1 human partners:{Q5JQC9}
	Pathogen[slrP Q8ZQQ2] interacts with 1 human partners:{Q5JQC9}
	Pathogen[sipA E1WAC6] interacts with 1 human partners:{Q5JQC9}
	Pathogen[sseF O84951] interacts with 1 human partners:{Q5JQC9}
	Pathogen[spiC P0CZ04] interacts with 1 human partners:{Q5JQC9}
	Pathogen[sifA Q56061] interacts with 1 human partners:{Q5JQC9}
	Pathogen[sopA Q8ZNR3] interacts with 1 human partners:{Q5JQC9}
	Pathogen[sipA P0CL52] interacts with 1 human partners:{Q5JQC9}
[Cluster 251]GO:0032937+C	cellular_component	[name] SREBP-SCAP-Insig complex	[def] "A protein complex formed by the association of sterol regulatory element binding protein (SREBP), SREBP-cleavage-activating protein (SCAP), and an Insig protein (Insig-1 or Insig-2) the ER membrane." [PMID
	Pathogen[slrP Q8ZQQ2] interacts with 1 human partners:{Q12772}
[Cluster 252]GO:0005594+C	cellular_component	[name] collagen type IX	[def] "A collagen heterotrimer containing type IX alpha chains in alpha1(IX)alpha2(IX)alpha3(IX) trimers_ type IX collagen triple helices associate to form a structure that links glycosaminoglycans to type II collagen fibrils." [ISBN
	Pathogen[slrP Q8ZQQ2] interacts with 1 human partners:{P20849}
[Cluster 253]GO:0016469+C	cellular_component	[name] proton-transporting two-sector ATPase complex	[def] "A large protein complex that catalyzes the synthesis or hydrolysis of ATP by a rotational mechanism, coupled to the transport of protons across a membrane. The complex comprises a membrane sector (F0, V0, or A0) that carries out proton transport and a cytoplasmic compartment sector (F1, V1, or A1) that catalyzes ATP synthesis or hydrolysis. Two major types have been characterized
	Pathogen[sseG O84952] interacts with 2 human partners:{P36543;P38606}
	Pathogen[spvB P74846] interacts with 2 human partners:{P36543;P38606}
	Pathogen[spvC P0A2M9] interacts with 2 human partners:{P36543;P38606}
	Pathogen[sopB O30916] interacts with 1 human partners:{P36543}
	Pathogen[sopA E1WGZ9] interacts with 2 human partners:{P36543;P38606}
	Pathogen[slrP Q8ZQQ2] interacts with 3 human partners:{P36543;P21283;P38606}
	Pathogen[sptP P74873] interacts with 1 human partners:{P36543}
	Pathogen[sipA E1WAC6] interacts with 2 human partners:{P36543;P38606}
	Pathogen[sseF O84951] interacts with 2 human partners:{P36543;P38606}
	Pathogen[spiC P0CZ04] interacts with 3 human partners:{P36543;Q16864;P38606}
	Pathogen[sspH1 A4D0H6] interacts with 1 human partners:{P36543}
	Pathogen[sifA Q56061] interacts with 2 human partners:{P36543;P38606}
	Pathogen[sseL Q8ZNG2] interacts with 1 human partners:{P38606}
	Pathogen[sopA Q8ZNR3] interacts with 2 human partners:{P36543;P38606}
	Pathogen[sipA P0CL52] interacts with 2 human partners:{P36543;P38606}
[Cluster 254]GO:0009331+C	cellular_component	[name] glycerol-3-phosphate dehydrogenase complex	[def] "An enzyme complex that catalyzes the dehydrogenation of sn-glycerol 3-phosphate to form glycerone phosphate." [EC
	Pathogen[sseG O84952] interacts with 2 human partners:{Q8N335;P21695}
	Pathogen[sopA E1WGZ9] interacts with 2 human partners:{Q8N335;P21695}
	Pathogen[slrP Q8ZQQ2] interacts with 2 human partners:{Q8N335;P21695}
	Pathogen[sipA E1WAC6] interacts with 2 human partners:{Q8N335;P21695}
	Pathogen[sseF O84951] interacts with 2 human partners:{Q8N335;P21695}
	Pathogen[spiC P0CZ04] interacts with 2 human partners:{Q8N335;P21695}
	Pathogen[sspH1 A4D0H6] interacts with 2 human partners:{Q8N335;P21695}
	Pathogen[sifA Q56061] interacts with 2 human partners:{Q8N335;P21695}
	Pathogen[sopA Q8ZNR3] interacts with 2 human partners:{Q8N335;P21695}
	Pathogen[sipA P0CL52] interacts with 2 human partners:{Q8N335;P21695}
[Cluster 255]GO:0019035+C	cellular_component	[name] viral integration complex	[def] "Virus-specific complex of protein required for integrating viral genomes into the host genome." [ISBN
	Pathogen[sseG O84952] interacts with 1 human partners:{P11388}
	Pathogen[spvB P74846] interacts with 1 human partners:{P11388}
	Pathogen[spvC P0A2M9] interacts with 1 human partners:{P11388}
	Pathogen[sopB O30916] interacts with 1 human partners:{P11388}
	Pathogen[sopA E1WGZ9] interacts with 1 human partners:{P11388}
	Pathogen[slrP Q8ZQQ2] interacts with 1 human partners:{P11388}
	Pathogen[sipA E1WAC6] interacts with 1 human partners:{P11388}
	Pathogen[sseF O84951] interacts with 1 human partners:{P11388}
	Pathogen[spiC P0CZ04] interacts with 1 human partners:{P11388}
	Pathogen[sspH1 A4D0H6] interacts with 1 human partners:{P11388}
	Pathogen[sifA Q56061] interacts with 1 human partners:{P11388}
	Pathogen[sseL Q8ZNG2] interacts with 1 human partners:{P11388}
	Pathogen[sopA Q8ZNR3] interacts with 1 human partners:{P11388}
	Pathogen[sseJ Q9FD10] interacts with 1 human partners:{P11388}
	Pathogen[sseI Q8ZQ79] interacts with 1 human partners:{P11388}
	Pathogen[sipA P0CL52] interacts with 1 human partners:{P11388}
[Cluster 256]GO:0044425+C	cellular_component	[name] membrane part	[def] "Any constituent part of a membrane, a double layer of lipid molecules that encloses all cells, and, in eukaryotes, many organelles_ may be a single or double lipid bilayer_ also includes associated proteins." [GOC
	Pathogen[sopA E1WGZ9] interacts with 1 human partners:{Q6UWE0}
	Pathogen[sopA Q8ZNR3] interacts with 1 human partners:{Q6UWE0}
[Cluster 257]GO:0035354+C	cellular_component	[name] Toll-like receptor 1-Toll-like receptor 2 protein complex	[def] "A heterodimeric protein complex containing Toll-like receptor 1 (TLR1) and Toll-like receptor 2 (TLR2)." [GOC
	Pathogen[sopA E1WGZ9] interacts with 1 human partners:{O60603}
	Pathogen[slrP Q8ZQQ2] interacts with 1 human partners:{O60603}
	Pathogen[sopA Q8ZNR3] interacts with 1 human partners:{O60603}
[Cluster 258]GO:0031838+C	cellular_component	[name] haptoglobin-hemoglobin complex	[def] "A protein complex formed by the stable binding of a haptoglobin to hemoglobin." [GOC
	Pathogen[spvB P74846] interacts with 2 human partners:{P68871;P69905}
	Pathogen[slrP Q8ZQQ2] interacts with 2 human partners:{P68871;P69905}
	Pathogen[spiC P0CZ04] interacts with 2 human partners:{P68871;P69905}
	Pathogen[sifA Q56061] interacts with 2 human partners:{P68871;P69905}
[Cluster 259]GO:0097227+C	
	Pathogen[slrP Q8ZQQ2] interacts with 1 human partners:{Q8IYM1}
[Cluster 260]GO:0000778+C	cellular_component	[name] condensed nuclear chromosome kinetochore	[def] "A multisubunit complex that is located at the centromeric region of a condensed chromosome in the nucleus and provides an attachment point for the spindle microtubules." [GOC
	Pathogen[sseG O84952] interacts with 1 human partners:{P49450}
	Pathogen[spvB P74846] interacts with 1 human partners:{P49450}
	Pathogen[spvC P0A2M9] interacts with 1 human partners:{P49450}
	Pathogen[sopA E1WGZ9] interacts with 1 human partners:{P49450}
	Pathogen[slrP Q8ZQQ2] interacts with 1 human partners:{P49450}
	Pathogen[sipA E1WAC6] interacts with 1 human partners:{P49450}
	Pathogen[sseF O84951] interacts with 1 human partners:{P49450}
	Pathogen[spiC P0CZ04] interacts with 1 human partners:{P49450}
	Pathogen[sifA Q56061] interacts with 1 human partners:{P49450}
	Pathogen[sseL Q8ZNG2] interacts with 1 human partners:{P49450}
	Pathogen[sopA Q8ZNR3] interacts with 1 human partners:{P49450}
	Pathogen[sipA P0CL52] interacts with 1 human partners:{P49450}
[Cluster 261]GO:0032589+C	cellular_component	[name] neuron projection membrane	[def] "The portion of the plasma membrane surrounding a neuron projection." [GOC
	Pathogen[slrP Q8ZQQ2] interacts with 6 human partners:{Q9NPG1;O60353;Q92765;Q14332;O75084;Q6FHJ7}
[Cluster 262]GO:0031021+C	cellular_component	[name] interphase microtubule organizing center	[def] "A microtubule organizing center found in interphase cells, which organize a longitudinal array of three to five MT bundles from the nuclear envelope during interphase. Each MT bundle is composed of two to seven MTs arranged in an antiparallel configuration, with the dynamic MT plus ends extending toward the cell tips and stable minus ends near the nucleus." [PMID
	Pathogen[sseG O84952] interacts with 1 human partners:{O15392}
	Pathogen[spvB P74846] interacts with 1 human partners:{O15392}
	Pathogen[spvC P0A2M9] interacts with 1 human partners:{O15392}
	Pathogen[sspH2 P0CE12] interacts with 1 human partners:{O15392}
	Pathogen[sopE O52623] interacts with 1 human partners:{O15392}
	Pathogen[sopB O30916] interacts with 1 human partners:{O15392}
	Pathogen[sopA E1WGZ9] interacts with 1 human partners:{O15392}
	Pathogen[avrA E1WAB0] interacts with 1 human partners:{O15392}
	Pathogen[slrP Q8ZQQ2] interacts with 1 human partners:{O15392}
	Pathogen[sipA E1WAC6] interacts with 1 human partners:{O15392}
	Pathogen[sseF O84951] interacts with 1 human partners:{O15392}
	Pathogen[spiC P0CZ04] interacts with 1 human partners:{O15392}
	Pathogen[pipB2 Q8ZMM8] interacts with 1 human partners:{O15392}
	Pathogen[sspH1 A4D0H6] interacts with 1 human partners:{O15392}
	Pathogen[sifA Q56061] interacts with 1 human partners:{O15392}
	Pathogen[sseL Q8ZNG2] interacts with 1 human partners:{O15392}
	Pathogen[sopA Q8ZNR3] interacts with 1 human partners:{O15392}
	Pathogen[sseJ Q9FD10] interacts with 1 human partners:{O15392}
	Pathogen[sseI Q8ZQ79] interacts with 1 human partners:{O15392}
	Pathogen[sipA P0CL52] interacts with 1 human partners:{O15392}
[Cluster 263]GO:0070937+C	cellular_component	[name] CRD-mediated mRNA stability complex	[def] "A protein complex that binds to, and promotes stabilization of, mRNA molecules containing the coding region instability determinant (CRD). In human, IGF2BP1 and at least four additional proteins
	Pathogen[sseG O84952] interacts with 1 human partners:{Q9NZI8}
	Pathogen[spvC P0A2M9] interacts with 1 human partners:{Q9NZI8}
	Pathogen[sopE O52623] interacts with 1 human partners:{Q9NZI8}
	Pathogen[sopA E1WGZ9] interacts with 1 human partners:{Q9NZI8}
	Pathogen[slrP Q8ZQQ2] interacts with 1 human partners:{Q9NZI8}
	Pathogen[sipA E1WAC6] interacts with 1 human partners:{Q9NZI8}
	Pathogen[sseF O84951] interacts with 1 human partners:{Q9NZI8}
	Pathogen[sseL Q8ZNG2] interacts with 1 human partners:{Q9NZI8}
	Pathogen[sopA Q8ZNR3] interacts with 1 human partners:{Q9NZI8}
	Pathogen[sipA P0CL52] interacts with 1 human partners:{Q9NZI8}
[Cluster 264]GO:0002133+C	cellular_component	[name] polycystin complex	[def] "A stable heterodimeric complex composed of polycystin-1 and polycystin-2." [GOC
	Pathogen[sseG O84952] interacts with 1 human partners:{P98161}
	Pathogen[spvC P0A2M9] interacts with 1 human partners:{P98161}
	Pathogen[sopB O30916] interacts with 1 human partners:{P98161}
	Pathogen[sopA E1WGZ9] interacts with 1 human partners:{P98161}
	Pathogen[sipA E1WAC6] interacts with 1 human partners:{P98161}
	Pathogen[sseF O84951] interacts with 1 human partners:{P98161}
	Pathogen[sipC E1WAC8] interacts with 1 human partners:{P98161}
	Pathogen[sifA Q56061] interacts with 1 human partners:{P98161}
	Pathogen[sipC P0CL47] interacts with 1 human partners:{P98161}
	Pathogen[sseL Q8ZNG2] interacts with 1 human partners:{P98161}
	Pathogen[sipB Q56134] interacts with 1 human partners:{P98161}
	Pathogen[sopA Q8ZNR3] interacts with 1 human partners:{P98161}
	Pathogen[sipA P0CL52] interacts with 1 human partners:{P98161}
[Cluster 265]GO:0005688+C	cellular_component	[name] U6 snRNP	[def] "A ribonucleoprotein complex that contains small nuclear RNA U6." [GOC
	Pathogen[sseG O84952] interacts with 1 human partners:{Q9Y4Z0}
	Pathogen[spvB P74846] interacts with 1 human partners:{Q9Y4Z0}
	Pathogen[sopA E1WGZ9] interacts with 1 human partners:{Q9Y4Z0}
	Pathogen[sipA E1WAC6] interacts with 1 human partners:{Q9Y4Z0}
	Pathogen[sseF O84951] interacts with 1 human partners:{Q9Y4Z0}
	Pathogen[spiC P0CZ04] interacts with 1 human partners:{Q9Y4Z0}
	Pathogen[sopA Q8ZNR3] interacts with 1 human partners:{Q9Y4Z0}
	Pathogen[sipA P0CL52] interacts with 1 human partners:{Q9Y4Z0}
[Cluster 266]GO:0008275+C	cellular_component	[name] gamma-tubulin small complex	[def] "A complex usually comprising two gamma-tubulin molecules and two conserved non-tubulin proteins. Some gamma-tubulin small complexes are thought to be the repeating unit making up the core of the gamma-tubulin ring complex." [PMID
	Pathogen[sseG O84952] interacts with 1 human partners:{Q9HC77}
	Pathogen[spvB P74846] interacts with 1 human partners:{Q9HC77}
	Pathogen[spvC P0A2M9] interacts with 1 human partners:{Q9HC77}
	Pathogen[sspH2 P0CE12] interacts with 1 human partners:{Q9HC77}
	Pathogen[sopE O52623] interacts with 1 human partners:{Q9HC77}
	Pathogen[sopB O30916] interacts with 1 human partners:{Q9HC77}
	Pathogen[sopA E1WGZ9] interacts with 1 human partners:{Q9HC77}
	Pathogen[avrA E1WAB0] interacts with 1 human partners:{Q9HC77}
	Pathogen[slrP Q8ZQQ2] interacts with 1 human partners:{Q9HC77}
	Pathogen[sptP P74873] interacts with 1 human partners:{Q9HC77}
	Pathogen[sipA E1WAC6] interacts with 1 human partners:{Q9HC77}
	Pathogen[sseF O84951] interacts with 1 human partners:{Q9HC77}
	Pathogen[spiC P0CZ04] interacts with 1 human partners:{Q9HC77}
	Pathogen[pipB2 Q8ZMM8] interacts with 1 human partners:{Q9HC77}
	Pathogen[sspH1 A4D0H6] interacts with 1 human partners:{Q9HC77}
	Pathogen[sipC E1WAC8] interacts with 1 human partners:{Q9HC77}
	Pathogen[sifA Q56061] interacts with 1 human partners:{Q9HC77}
	Pathogen[sipC P0CL47] interacts with 1 human partners:{Q9HC77}
	Pathogen[sseL Q8ZNG2] interacts with 1 human partners:{Q9HC77}
	Pathogen[sopA Q8ZNR3] interacts with 1 human partners:{Q9HC77}
	Pathogen[sseJ Q9FD10] interacts with 1 human partners:{Q9HC77}
	Pathogen[sseI Q8ZQ79] interacts with 1 human partners:{Q9HC77}
	Pathogen[sipA P0CL52] interacts with 1 human partners:{Q9HC77}
[Cluster 267]GO:0031298+C	cellular_component	[name] replication fork protection complex	[def] "A protein complex conserved in eukaryotes and associated with the replication fork_ the complex stabilizes stalled replication forks and is thought to be involved in coordinating leading- and lagging-strand synthesis and in replication checkpoint signaling." [PMID
	Pathogen[slrP Q8ZQQ2] interacts with 1 human partners:{P11387}
[Cluster 268]GO:0031256+C	cellular_component	[name] leading edge membrane	[def] "The portion of the plasma membrane surrounding the leading edge of a motile cell." [GOC
	Pathogen[sseG O84952] interacts with 1 human partners:{P29317}
	Pathogen[spvB P74846] interacts with 2 human partners:{Q9UHX3;P29317}
	Pathogen[spvC P0A2M9] interacts with 1 human partners:{P29317}
	Pathogen[sspH2 P0CE12] interacts with 1 human partners:{Q9UHX3}
	Pathogen[sopE O52623] interacts with 2 human partners:{Q9UHX3;P29317}
	Pathogen[sopB O30916] interacts with 1 human partners:{P29317}
	Pathogen[sopA E1WGZ9] interacts with 1 human partners:{P29317}
	Pathogen[avrA E1WAB0] interacts with 1 human partners:{P29317}
	Pathogen[slrP Q8ZQQ2] interacts with 2 human partners:{Q9UHX3;P29317}
	Pathogen[sipA E1WAC6] interacts with 1 human partners:{P29317}
	Pathogen[sseF O84951] interacts with 1 human partners:{P29317}
	Pathogen[spiC P0CZ04] interacts with 2 human partners:{Q9UHX3;P29317}
	Pathogen[pipB2 Q8ZMM8] interacts with 1 human partners:{P29317}
	Pathogen[sspH1 A4D0H6] interacts with 1 human partners:{P29317}
	Pathogen[sipC E1WAC8] interacts with 1 human partners:{P29317}
	Pathogen[sifA Q56061] interacts with 2 human partners:{Q9UHX3;P29317}
	Pathogen[sipC P0CL47] interacts with 1 human partners:{P29317}
	Pathogen[sseL Q8ZNG2] interacts with 1 human partners:{P29317}
	Pathogen[sipB Q56134] interacts with 1 human partners:{Q9UHX3}
	Pathogen[sopA Q8ZNR3] interacts with 1 human partners:{P29317}
	Pathogen[sseJ Q9FD10] interacts with 2 human partners:{Q9UHX3;P29317}
	Pathogen[sseI Q8ZQ79] interacts with 1 human partners:{P29317}
	Pathogen[sipA P0CL52] interacts with 1 human partners:{P29317}
[Cluster 269]GO:0033193+C	cellular_component	[name] Lsd1/2 complex	[def] "A nucleosome-binding protein complex that comprises two SWIRM domain histone demethylases and two PHD finger proteins. The complex is involved in transcriptional regulation via heterochromatic silencing and the regulation of chromatin boundary formation, and was first identified in fission yeast." [GOC
	Pathogen[sopA E1WGZ9] interacts with 1 human partners:{P17542}
	Pathogen[slrP Q8ZQQ2] interacts with 1 human partners:{P17542}
	Pathogen[spiC P0CZ04] interacts with 1 human partners:{P17542}
	Pathogen[sopA Q8ZNR3] interacts with 1 human partners:{P17542}
[Cluster 270]GO:0005683+C	cellular_component	[name] U7 snRNP	[def] "A ribonucleoprotein complex that contains the U7 snRNA and is required for the 3'-end processing of replication-dependent histone pre-mRNAs." [PMID
	Pathogen[sseG O84952] interacts with 1 human partners:{P14678}
	Pathogen[spvC P0A2M9] interacts with 1 human partners:{P14678}
	Pathogen[sspH2 P0CE12] interacts with 1 human partners:{P14678}
	Pathogen[sopB O30916] interacts with 1 human partners:{P14678}
	Pathogen[sopA E1WGZ9] interacts with 1 human partners:{P14678}
	Pathogen[avrA E1WAB0] interacts with 1 human partners:{P14678}
	Pathogen[slrP Q8ZQQ2] interacts with 2 human partners:{P14678;P62318}
	Pathogen[sipA E1WAC6] interacts with 1 human partners:{P14678}
	Pathogen[sseF O84951] interacts with 1 human partners:{P14678}
	Pathogen[spiC P0CZ04] interacts with 3 human partners:{P62304;P14678;P62306}
	Pathogen[pipB2 Q8ZMM8] interacts with 1 human partners:{P14678}
	Pathogen[sspH1 A4D0H6] interacts with 1 human partners:{P14678}
	Pathogen[sifA Q56061] interacts with 1 human partners:{P14678}
	Pathogen[sopA Q8ZNR3] interacts with 1 human partners:{P14678}
	Pathogen[sseJ Q9FD10] interacts with 1 human partners:{P14678}
	Pathogen[sipA P0CL52] interacts with 1 human partners:{P14678}
[Cluster 271]GO:0005968+C	cellular_component	[name] Rab-protein geranylgeranyltransferase complex	[def] "A heterodimeric enzyme complex, which in mammals is composed of an alpha and a beta subunit, and which associates with an accessory protein Rep (Rab escort protein). Catalyzes of the transfer of a geranyl-geranyl group from geranylgeranyl pyrophosphate to a Rab protein." [GOC
	Pathogen[spiC P0CZ04] interacts with 1 human partners:{P24386}
[Cluster 272]GO:0001740+C	cellular_component	[name] Barr body	[def] "A structure found in a female mammalian cell containing an unpaired X chromosome that has become densely heterochromatic, silenced and localized at the nuclear periphery." [GOC
	Pathogen[slrP Q8ZQQ2] interacts with 2 human partners:{P0C0S5;Q9P0M6}
	Pathogen[spiC P0CZ04] interacts with 2 human partners:{P0C0S5;Q9P0M6}
[Cluster 273]GO:0005610+C	cellular_component	[name] laminin-5 complex	[def] "A laminin complex composed of alpha3, beta3 and gamma2 polypeptide chains." [GOC
	Pathogen[sseG O84952] interacts with 2 human partners:{Q16787;Q13753}
	Pathogen[spvB P74846] interacts with 3 human partners:{Q16787;Q13751;Q13753}
	Pathogen[spvC P0A2M9] interacts with 2 human partners:{Q16787;Q13753}
	Pathogen[sopE O52623] interacts with 2 human partners:{Q16787;Q13753}
	Pathogen[sopB O30916] interacts with 1 human partners:{Q13753}
	Pathogen[sopA E1WGZ9] interacts with 2 human partners:{Q16787;Q13753}
	Pathogen[slrP Q8ZQQ2] interacts with 3 human partners:{Q16787;Q13751;Q13753}
	Pathogen[sipA E1WAC6] interacts with 2 human partners:{Q16787;Q13753}
	Pathogen[sseF O84951] interacts with 2 human partners:{Q16787;Q13753}
	Pathogen[spiC P0CZ04] interacts with 3 human partners:{Q16787;Q13751;Q13753}
	Pathogen[pipB2 Q8ZMM8] interacts with 1 human partners:{Q16787}
	Pathogen[sipC E1WAC8] interacts with 1 human partners:{Q13753}
	Pathogen[sifA Q56061] interacts with 2 human partners:{Q16787;Q13753}
	Pathogen[sipC P0CL47] interacts with 1 human partners:{Q13753}
	Pathogen[sseL Q8ZNG2] interacts with 3 human partners:{Q16787;Q13751;Q13753}
	Pathogen[sipB Q56134] interacts with 1 human partners:{Q13753}
	Pathogen[sopA Q8ZNR3] interacts with 2 human partners:{Q16787;Q13753}
	Pathogen[sseI Q8ZQ79] interacts with 1 human partners:{Q16787}
	Pathogen[sipA P0CL52] interacts with 2 human partners:{Q16787;Q13753}
[Cluster 274]GO:0005614+C	cellular_component	[name] interstitial matrix	[def] "A type of extracellular matrix found in interstitial connective tissue, characterized by the presence of fibronectins, proteoglycans, and types I, III, V, VI, VII and XII collagens." [PMID
	Pathogen[sseG O84952] interacts with 1 human partners:{Q8IVL1}
	Pathogen[spvB P74846] interacts with 3 human partners:{Q96I82;Q8IVL1;P24821}
	Pathogen[spvC P0A2M9] interacts with 1 human partners:{Q8IVL1}
	Pathogen[sspH2 P0CE12] interacts with 1 human partners:{Q8IVL1}
	Pathogen[sopE O52623] interacts with 2 human partners:{Q8IVL1;P24821}
	Pathogen[sopB O30916] interacts with 1 human partners:{Q8IVL1}
	Pathogen[sopA E1WGZ9] interacts with 1 human partners:{Q8IVL1}
	Pathogen[avrA E1WAB0] interacts with 1 human partners:{Q8IVL1}
	Pathogen[slrP Q8ZQQ2] interacts with 4 human partners:{Q96I82;Q2TAL6;Q8IVL1;P24821}
	Pathogen[sptP P74873] interacts with 1 human partners:{Q8IVL1}
	Pathogen[sipA E1WAC6] interacts with 1 human partners:{Q8IVL1}
	Pathogen[sseF O84951] interacts with 1 human partners:{Q8IVL1}
	Pathogen[spiC P0CZ04] interacts with 3 human partners:{Q96I82;Q8IVL1;P24821}
	Pathogen[pipB2 Q8ZMM8] interacts with 1 human partners:{Q8IVL1}
	Pathogen[sspH1 A4D0H6] interacts with 1 human partners:{Q8IVL1}
	Pathogen[sipC E1WAC8] interacts with 1 human partners:{Q8IVL1}
	Pathogen[sifA Q56061] interacts with 2 human partners:{Q8IVL1;P24821}
	Pathogen[sipC P0CL47] interacts with 1 human partners:{Q8IVL1}
	Pathogen[sseL Q8ZNG2] interacts with 1 human partners:{Q8IVL1}
	Pathogen[sipB Q56134] interacts with 1 human partners:{Q8IVL1}
	Pathogen[sopA Q8ZNR3] interacts with 1 human partners:{Q8IVL1}
	Pathogen[sseJ Q9FD10] interacts with 1 human partners:{Q8IVL1}
	Pathogen[sseI Q8ZQ79] interacts with 1 human partners:{Q8IVL1}
	Pathogen[sipA P0CL52] interacts with 1 human partners:{Q8IVL1}
[Cluster 275]GO:0000801+C	cellular_component	[name] central element	[def] "A structural unit of the synaptonemal complex found between the lateral elements." [GOC
	Pathogen[sseG O84952] interacts with 1 human partners:{Q9NQS7}
	Pathogen[spvB P74846] interacts with 1 human partners:{Q9NQS7}
	Pathogen[spvC P0A2M9] interacts with 1 human partners:{Q9NQS7}
	Pathogen[sspH2 P0CE12] interacts with 1 human partners:{Q9NQS7}
	Pathogen[sopB O30916] interacts with 1 human partners:{Q9NQS7}
	Pathogen[sopA E1WGZ9] interacts with 1 human partners:{Q9NQS7}
	Pathogen[avrA E1WAB0] interacts with 1 human partners:{Q9NQS7}
	Pathogen[slrP Q8ZQQ2] interacts with 2 human partners:{Q9NQS7;Q6PIF2}
	Pathogen[sptP P74873] interacts with 1 human partners:{Q9NQS7}
	Pathogen[sipA E1WAC6] interacts with 1 human partners:{Q9NQS7}
	Pathogen[sseF O84951] interacts with 1 human partners:{Q9NQS7}
	Pathogen[spiC P0CZ04] interacts with 2 human partners:{Q9NQS7;Q6PIF2}
	Pathogen[sspH1 A4D0H6] interacts with 1 human partners:{Q9NQS7}
	Pathogen[sifA Q56061] interacts with 1 human partners:{Q9NQS7}
	Pathogen[sseL Q8ZNG2] interacts with 1 human partners:{Q9NQS7}
	Pathogen[sipB Q56134] interacts with 1 human partners:{Q9NQS7}
	Pathogen[sopA Q8ZNR3] interacts with 1 human partners:{Q9NQS7}
	Pathogen[sipA P0CL52] interacts with 1 human partners:{Q9NQS7}
[Cluster 276]GO:0000346+C	cellular_component	[name] transcription export complex	[def] "The transcription export (TREX) complex couples transcription elongation by RNA polymerase II to mRNA export. The complex associates with the polymerase and travels with it along the length of the transcribed gene. TREX is composed of the THO transcription elongation complex as well as other proteins that couple THO to mRNA export proteins. The TREX complex is known to be found in a wide range of eukaryotes, including S. cerevisiae and metazoans." [GOC
	Pathogen[sseG O84952] interacts with 3 human partners:{Q86V81;Q96J01;Q96FV9}
	Pathogen[spvB P74846] interacts with 2 human partners:{Q86V81;Q96J01}
	Pathogen[spvC P0A2M9] interacts with 3 human partners:{Q86V81;Q96J01;Q96FV9}
	Pathogen[sopE O52623] interacts with 1 human partners:{Q86V81}
	Pathogen[sopB O30916] interacts with 2 human partners:{Q86V81;Q96J01}
	Pathogen[sopA E1WGZ9] interacts with 3 human partners:{Q86V81;Q96J01;Q96FV9}
	Pathogen[avrA E1WAB0] interacts with 1 human partners:{Q86V81}
	Pathogen[slrP Q8ZQQ2] interacts with 3 human partners:{Q86V81;Q96J01;Q86W42}
	Pathogen[sipA E1WAC6] interacts with 3 human partners:{Q86V81;Q96J01;Q96FV9}
	Pathogen[sseF O84951] interacts with 3 human partners:{Q86V81;Q96J01;Q96FV9}
	Pathogen[spiC P0CZ04] interacts with 4 human partners:{Q86V81;Q96J01;Q96FV9;Q86W42}
	Pathogen[pipB2 Q8ZMM8] interacts with 2 human partners:{Q86V81;Q96J01}
	Pathogen[sipC E1WAC8] interacts with 1 human partners:{Q86V81}
	Pathogen[sifA Q56061] interacts with 2 human partners:{Q86V81;Q96J01}
	Pathogen[sipC P0CL47] interacts with 1 human partners:{Q86V81}
	Pathogen[sseL Q8ZNG2] interacts with 2 human partners:{Q86V81;Q96J01}
	Pathogen[sopA Q8ZNR3] interacts with 3 human partners:{Q86V81;Q96J01;Q96FV9}
	Pathogen[sseJ Q9FD10] interacts with 1 human partners:{Q86V81}
	Pathogen[sseI Q8ZQ79] interacts with 1 human partners:{Q86V81}
	Pathogen[sipA P0CL52] interacts with 3 human partners:{Q86V81;Q96J01;Q96FV9}
[Cluster 277]GO:0031461+C	cellular_component	[name] cullin-RING ubiquitin ligase complex	[def] "Any ubiquitin ligase complex in which the catalytic core consists of a member of the cullin family and a RING domain protein_ the core is associated with one or more additional proteins that confer substrate specificity." [PMID
	Pathogen[sseG O84952] interacts with 5 human partners:{Q14999;Q93034;Q13617;Q9UJX6;Q13616}
	Pathogen[spvB P74846] interacts with 6 human partners:{Q13620;Q14999;Q93034;Q13617;Q9UJX6;Q13616}
	Pathogen[spvC P0A2M9] interacts with 4 human partners:{Q14999;Q93034;Q13617;Q13616}
	Pathogen[sspH2 P0CE12] interacts with 2 human partners:{Q14999;Q93034}
	Pathogen[sopE O52623] interacts with 4 human partners:{Q14999;Q93034;Q13617;Q13616}
	Pathogen[sopB O30916] interacts with 4 human partners:{Q14999;Q93034;Q13617;Q13616}
	Pathogen[sopA E1WGZ9] interacts with 7 human partners:{Q13620;Q13618;Q14999;Q93034;Q13617;Q9UJX6;Q13616}
	Pathogen[avrA E1WAB0] interacts with 5 human partners:{Q14999;Q93034;Q13617;Q9UJX6;Q13616}
	Pathogen[slrP Q8ZQQ2] interacts with 7 human partners:{Q13620;Q13618;Q14999;Q93034;Q13617;Q9UJX6;Q13616}
	Pathogen[sptP P74873] interacts with 3 human partners:{Q14999;Q93034;Q13616}
	Pathogen[sipA E1WAC6] interacts with 5 human partners:{Q14999;Q93034;Q13617;Q9UJX6;Q13616}
	Pathogen[sseF O84951] interacts with 5 human partners:{Q14999;Q93034;Q13617;Q9UJX6;Q13616}
	Pathogen[spiC P0CZ04] interacts with 6 human partners:{Q13620;Q14999;Q93034;Q13617;Q9UJX6;Q13616}
	Pathogen[pipB2 Q8ZMM8] interacts with 4 human partners:{Q14999;Q93034;Q13617;Q13616}
	Pathogen[sspH1 A4D0H6] interacts with 4 human partners:{Q14999;Q93034;Q13617;Q13616}
	Pathogen[sipC E1WAC8] interacts with 4 human partners:{Q14999;Q93034;Q13617;Q13616}
	Pathogen[sifA Q56061] interacts with 5 human partners:{Q14999;Q93034;Q13617;Q9UJX6;Q13616}
	Pathogen[sipC P0CL47] interacts with 4 human partners:{Q14999;Q93034;Q13617;Q13616}
	Pathogen[sseL Q8ZNG2] interacts with 4 human partners:{Q14999;Q93034;Q13617;Q13616}
	Pathogen[sipB Q56134] interacts with 1 human partners:{Q93034}
	Pathogen[sopA Q8ZNR3] interacts with 7 human partners:{Q13620;Q13618;Q14999;Q93034;Q13617;Q9UJX6;Q13616}
	Pathogen[sseJ Q9FD10] interacts with 5 human partners:{Q14999;Q93034;Q13617;Q9UJX6;Q13616}
	Pathogen[sseI Q8ZQ79] interacts with 4 human partners:{Q14999;Q93034;Q13617;Q13616}
	Pathogen[sipA P0CL52] interacts with 5 human partners:{Q14999;Q93034;Q13617;Q9UJX6;Q13616}
[Cluster 278]GO:0097140+C	cellular_component	[name] BIM-BCL-xl complex	[def] "A heterodimeric protein complex consisting of BIM and BCL-xl, members of the Bcl-2 family of anti- and proapoptotic regulators." [GOC
	Pathogen[slrP Q8ZQQ2] interacts with 1 human partners:{O43521}
[Cluster 279]GO:0071817+C	cellular_component	[name] MMXD complex	[def] "A protein complex that contains the proteins MMS19, MIP18 and XPD, localizes to mitotic spindle during mitosis, and is required for proper chromosome segregation." [GOC
	Pathogen[sseG O84952] interacts with 2 human partners:{Q96T76;Q9Y3D0}
	Pathogen[sopA E1WGZ9] interacts with 2 human partners:{Q96T76;Q9Y3D0}
	Pathogen[slrP Q8ZQQ2] interacts with 1 human partners:{Q96T76}
	Pathogen[sipA E1WAC6] interacts with 2 human partners:{Q96T76;Q9Y3D0}
	Pathogen[sseF O84951] interacts with 2 human partners:{Q96T76;Q9Y3D0}
	Pathogen[spiC P0CZ04] interacts with 2 human partners:{Q96T76;Q9Y3D0}
	Pathogen[sifA Q56061] interacts with 1 human partners:{Q9Y3D0}
	Pathogen[sopA Q8ZNR3] interacts with 2 human partners:{Q96T76;Q9Y3D0}
	Pathogen[sipA P0CL52] interacts with 2 human partners:{Q96T76;Q9Y3D0}
[Cluster 280]GO:0097169+C	cellular_component	[name] AIM2 inflammasome complex	[def] "A protein complex that consists of AIM2, ASC, and caspase-1. AIM2 is a member of the HN-200 protein family that appears to be the sensor of cytosolic double-stranded DNA." [GOC
	Pathogen[sseG O84952] interacts with 2 human partners:{Q9ULZ3;P29466}
	Pathogen[spvB P74846] interacts with 2 human partners:{Q9ULZ3;P29466}
	Pathogen[spvC P0A2M9] interacts with 2 human partners:{Q9ULZ3;P29466}
	Pathogen[sspH2 P0CE12] interacts with 2 human partners:{Q9ULZ3;P29466}
	Pathogen[sopE O52623] interacts with 2 human partners:{Q9ULZ3;P29466}
	Pathogen[sopE2 Q7CQD4] interacts with 2 human partners:{Q9ULZ3;P29466}
	Pathogen[sopB O30916] interacts with 2 human partners:{Q9ULZ3;P29466}
	Pathogen[sopA E1WGZ9] interacts with 2 human partners:{Q9ULZ3;P29466}
	Pathogen[avrA E1WAB0] interacts with 2 human partners:{Q9ULZ3;P29466}
	Pathogen[slrP Q8ZQQ2] interacts with 3 human partners:{Q9ULZ3;P29466;O14862}
	Pathogen[sptP P74873] interacts with 2 human partners:{Q9ULZ3;P29466}
	Pathogen[sipA E1WAC6] interacts with 2 human partners:{Q9ULZ3;P29466}
	Pathogen[sseF O84951] interacts with 2 human partners:{Q9ULZ3;P29466}
	Pathogen[spiC P0CZ04] interacts with 2 human partners:{Q9ULZ3;P29466}
	Pathogen[pipB2 Q8ZMM8] interacts with 2 human partners:{Q9ULZ3;P29466}
	Pathogen[sspH1 A4D0H6] interacts with 2 human partners:{Q9ULZ3;P29466}
	Pathogen[sipC E1WAC8] interacts with 2 human partners:{Q9ULZ3;P29466}
	Pathogen[sifA Q56061] interacts with 2 human partners:{Q9ULZ3;P29466}
	Pathogen[sipC P0CL47] interacts with 2 human partners:{Q9ULZ3;P29466}
	Pathogen[sseL Q8ZNG2] interacts with 2 human partners:{Q9ULZ3;P29466}
	Pathogen[sopA Q8ZNR3] interacts with 2 human partners:{Q9ULZ3;P29466}
	Pathogen[sseJ Q9FD10] interacts with 2 human partners:{Q9ULZ3;P29466}
	Pathogen[sseI Q8ZQ79] interacts with 2 human partners:{Q9ULZ3;P29466}
	Pathogen[sipA P0CL52] interacts with 2 human partners:{Q9ULZ3;P29466}
[Cluster 281]GO:0014705+C	cellular_component	[name] C zone	[def] "A region of the A band in which myosin-binding protein C is located and that can be seen by electron microscopy. This is a functional zone that also includes myosin." [GOC
	Pathogen[slrP Q8ZQQ2] interacts with 1 human partners:{Q14896}
[Cluster 282]GO:0005964+C	cellular_component	[name] phosphorylase kinase complex	[def] "An enzyme complex that catalyzes the phosphorylation of phosphorylase b to form phosphorylase a." [EC
	Pathogen[sseG O84952] interacts with 2 human partners:{Q16816;P15735}
	Pathogen[spvB P74846] interacts with 3 human partners:{Q16816;P15735;Q93100}
	Pathogen[spvC P0A2M9] interacts with 2 human partners:{Q16816;P15735}
	Pathogen[sopE O52623] interacts with 2 human partners:{Q16816;P15735}
	Pathogen[sopB O30916] interacts with 2 human partners:{Q16816;P15735}
	Pathogen[sopA E1WGZ9] interacts with 2 human partners:{Q16816;P15735}
	Pathogen[avrA E1WAB0] interacts with 2 human partners:{Q16816;P15735}
	Pathogen[slrP Q8ZQQ2] interacts with 4 human partners:{P46020;Q16816;P15735;Q93100}
	Pathogen[sipA E1WAC6] interacts with 2 human partners:{Q16816;P15735}
	Pathogen[sseF O84951] interacts with 2 human partners:{Q16816;P15735}
	Pathogen[spiC P0CZ04] interacts with 4 human partners:{P46020;Q16816;P15735;Q93100}
	Pathogen[pipB2 Q8ZMM8] interacts with 1 human partners:{P15735}
	Pathogen[sspH1 A4D0H6] interacts with 2 human partners:{Q16816;P15735}
	Pathogen[sipC E1WAC8] interacts with 2 human partners:{Q16816;P15735}
	Pathogen[sifA Q56061] interacts with 3 human partners:{Q16816;P15735;Q93100}
	Pathogen[sipC P0CL47] interacts with 2 human partners:{Q16816;P15735}
	Pathogen[sseL Q8ZNG2] interacts with 2 human partners:{Q16816;P15735}
	Pathogen[sipB Q56134] interacts with 2 human partners:{Q16816;P15735}
	Pathogen[sopA Q8ZNR3] interacts with 2 human partners:{Q16816;P15735}
	Pathogen[sseJ Q9FD10] interacts with 2 human partners:{Q16816;P15735}
	Pathogen[sseI Q8ZQ79] interacts with 2 human partners:{Q16816;P15735}
	Pathogen[sipA P0CL52] interacts with 2 human partners:{Q16816;P15735}
[Cluster 283]GO:0001739+C	cellular_component	[name] sex chromatin	[def] "A condensed mass of compacted chromatin that represents an inactivated X chromosome." [ISBN
	Pathogen[sspH2 P0CE12] interacts with 1 human partners:{Q06587}
	Pathogen[sopA E1WGZ9] interacts with 2 human partners:{Q99496;Q06587}
	Pathogen[slrP Q8ZQQ2] interacts with 2 human partners:{Q99496;Q06587}
	Pathogen[sopA Q8ZNR3] interacts with 2 human partners:{Q99496;Q06587}
[Cluster 284]GO:0030892+C	cellular_component	[name] mitotic cohesin complex	[def] "A cohesin complex that mediates sister chromatid cohesion during mitosis_ has a subunit composition distinct from that of the meiotic cohesin complex." [GOC
	Pathogen[sseG O84952] interacts with 1 human partners:{Q5FBB7}
	Pathogen[spvB P74846] interacts with 1 human partners:{Q5FBB7}
	Pathogen[sspH2 P0CE12] interacts with 1 human partners:{Q5FBB7}
	Pathogen[sopA E1WGZ9] interacts with 1 human partners:{Q5FBB7}
	Pathogen[avrA E1WAB0] interacts with 1 human partners:{Q5FBB7}
	Pathogen[slrP Q8ZQQ2] interacts with 2 human partners:{Q562F6;Q5FBB7}
	Pathogen[sptP P74873] interacts with 1 human partners:{Q5FBB7}
	Pathogen[sipA E1WAC6] interacts with 1 human partners:{Q5FBB7}
	Pathogen[sseF O84951] interacts with 1 human partners:{Q5FBB7}
	Pathogen[spiC P0CZ04] interacts with 1 human partners:{Q5FBB7}
	Pathogen[sspH1 A4D0H6] interacts with 1 human partners:{Q5FBB7}
	Pathogen[sifA Q56061] interacts with 1 human partners:{Q5FBB7}
	Pathogen[sopA Q8ZNR3] interacts with 1 human partners:{Q5FBB7}
	Pathogen[sipA P0CL52] interacts with 1 human partners:{Q5FBB7}
[Cluster 285]GO:0014701+C	cellular_component	[name] junctional sarcoplasmic reticulum membrane	[def] "The part of the sarcoplasmic reticulum membrane that contains calcium release channels, is devoted to calcium release and is juxtaposed to transverse tubule membrane. The junctional sarcoplasmic reticulum membrane consists of the junctional region of the terminal cisterna membrane." [GOC
	Pathogen[slrP Q8ZQQ2] interacts with 1 human partners:{O14958}
[Cluster 286]GO:0000796+C	cellular_component	[name] condensin complex	[def] "A multisubunit protein complex that plays a central role in chromosome condensation." [GOC
	Pathogen[sseG O84952] interacts with 1 human partners:{O95347}
	Pathogen[spvC P0A2M9] interacts with 1 human partners:{O95347}
	Pathogen[sopA E1WGZ9] interacts with 1 human partners:{O95347}
	Pathogen[slrP Q8ZQQ2] interacts with 1 human partners:{Q9NTJ3}
	Pathogen[sipA E1WAC6] interacts with 1 human partners:{O95347}
	Pathogen[sseF O84951] interacts with 1 human partners:{O95347}
	Pathogen[spiC P0CZ04] interacts with 1 human partners:{O95347}
	Pathogen[pipB2 Q8ZMM8] interacts with 1 human partners:{O95347}
	Pathogen[sifA Q56061] interacts with 2 human partners:{O95347;Q9NTJ3}
	Pathogen[sseL Q8ZNG2] interacts with 1 human partners:{O95347}
	Pathogen[sopA Q8ZNR3] interacts with 1 human partners:{O95347}
	Pathogen[sseJ Q9FD10] interacts with 1 human partners:{O95347}
	Pathogen[sseI Q8ZQ79] interacts with 1 human partners:{O95347}
	Pathogen[sipA P0CL52] interacts with 1 human partners:{O95347}
[Cluster 287]GO:0042406+C	cellular_component	[name] extrinsic to endoplasmic reticulum membrane	[def] "Loosely bound to one surface of the endoplasmic reticulum membrane, but not integrated into the hydrophobic region." [GOC
	Pathogen[slrP Q8ZQQ2] interacts with 1 human partners:{P29590}
[Cluster 288]GO:0044292+C	cellular_component	[name] dendrite terminus	[def] "A structure at the distal end of a dendrite adapted to carry out a specific function, e.g. dendriole." [GOC
	Pathogen[slrP Q8ZQQ2] interacts with 1 human partners:{Q9NWB7}
[Cluster 289]GO:0030849+C	cellular_component	[name] autosome	[def] "Any chromosome other than a sex chromosome." [GOC
	Pathogen[slrP Q8ZQQ2] interacts with 1 human partners:{Q96JY0}
[Cluster 290]GO:0072517+C	cellular_component	[name] host cell viral assembly compartment	[def] "A membrane-bounded compartment that forms in the cytoplasm of the host cell, in which virus assembly takes place." [GOC
	Pathogen[sseG O84952] interacts with 1 human partners:{Q96G01}
	Pathogen[spvB P74846] interacts with 1 human partners:{Q96G01}
	Pathogen[spvC P0A2M9] interacts with 1 human partners:{Q96G01}
	Pathogen[sspH2 P0CE12] interacts with 1 human partners:{Q96G01}
	Pathogen[sopE O52623] interacts with 1 human partners:{Q96G01}
	Pathogen[sopB O30916] interacts with 1 human partners:{Q96G01}
	Pathogen[sopA E1WGZ9] interacts with 1 human partners:{Q96G01}
	Pathogen[avrA E1WAB0] interacts with 1 human partners:{Q96G01}
	Pathogen[slrP Q8ZQQ2] interacts with 1 human partners:{Q96G01}
	Pathogen[sptP P74873] interacts with 1 human partners:{Q96G01}
	Pathogen[sipA E1WAC6] interacts with 1 human partners:{Q96G01}
	Pathogen[sseF O84951] interacts with 1 human partners:{Q96G01}
	Pathogen[spiC P0CZ04] interacts with 1 human partners:{Q96G01}
	Pathogen[pipB2 Q8ZMM8] interacts with 1 human partners:{Q96G01}
	Pathogen[sspH1 A4D0H6] interacts with 1 human partners:{Q96G01}
	Pathogen[sipC E1WAC8] interacts with 1 human partners:{Q96G01}
	Pathogen[sifA Q56061] interacts with 1 human partners:{Q96G01}
	Pathogen[sipC P0CL47] interacts with 1 human partners:{Q96G01}
	Pathogen[sseL Q8ZNG2] interacts with 1 human partners:{Q96G01}
	Pathogen[sopA Q8ZNR3] interacts with 1 human partners:{Q96G01}
	Pathogen[sseJ Q9FD10] interacts with 1 human partners:{Q96G01}
	Pathogen[sseI Q8ZQ79] interacts with 1 human partners:{Q96G01}
	Pathogen[sipA P0CL52] interacts with 1 human partners:{Q96G01}
[Cluster 291]GO:0016585+C	cellular_component	[name] chromatin remodeling complex	[def] "Any complex that mediates dynamic changes in eukaryotic chromatin." [GOC
	Pathogen[sseG O84952] interacts with 2 human partners:{P52732;O96019}
	Pathogen[spvB P74846] interacts with 1 human partners:{O96019}
	Pathogen[spvC P0A2M9] interacts with 2 human partners:{P52732;O96019}
	Pathogen[sspH2 P0CE12] interacts with 1 human partners:{O96019}
	Pathogen[sopE O52623] interacts with 2 human partners:{P52732;O96019}
	Pathogen[sopB O30916] interacts with 2 human partners:{P52732;O96019}
	Pathogen[sopA E1WGZ9] interacts with 2 human partners:{P52732;O96019}
	Pathogen[avrA E1WAB0] interacts with 1 human partners:{O96019}
	Pathogen[slrP Q8ZQQ2] interacts with 3 human partners:{Q96JY0;P52732;O96019}
	Pathogen[sptP P74873] interacts with 1 human partners:{O96019}
	Pathogen[sipA E1WAC6] interacts with 2 human partners:{P52732;O96019}
	Pathogen[sseF O84951] interacts with 2 human partners:{P52732;O96019}
	Pathogen[spiC P0CZ04] interacts with 3 human partners:{P48436;Q12824;O96019}
	Pathogen[pipB2 Q8ZMM8] interacts with 1 human partners:{O96019}
	Pathogen[sspH1 A4D0H6] interacts with 1 human partners:{O96019}
	Pathogen[sipC E1WAC8] interacts with 2 human partners:{P52732;O96019}
	Pathogen[sifA Q56061] interacts with 2 human partners:{P52732;O96019}
	Pathogen[sipC P0CL47] interacts with 2 human partners:{P52732;O96019}
	Pathogen[sseL Q8ZNG2] interacts with 1 human partners:{O96019}
	Pathogen[sipB Q56134] interacts with 1 human partners:{P52732}
	Pathogen[sopA Q8ZNR3] interacts with 2 human partners:{P52732;O96019}
	Pathogen[sseJ Q9FD10] interacts with 1 human partners:{O96019}
	Pathogen[sseI Q8ZQ79] interacts with 1 human partners:{O96019}
	Pathogen[sipA P0CL52] interacts with 2 human partners:{P52732;O96019}
[Cluster 292]GO:0032426+C	cellular_component	[name] stereocilium bundle tip	[def] "The end of a stereocilium bundle, distal to the site of the bundle's attachment to the apical cell surface." [GOC
	Pathogen[slrP Q8ZQQ2] interacts with 1 human partners:{Q2WEN9}
[Cluster 293]GO:0031315+C	cellular_component	[name] extrinsic to mitochondrial outer membrane	[def] "Loosely bound to one surface of the mitochondrial outer membrane, but not integrated into the hydrophobic region." [GOC
	Pathogen[sseG O84952] interacts with 2 human partners:{O15056;P56693}
	Pathogen[spvC P0A2M9] interacts with 1 human partners:{O15056}
	Pathogen[sopB O30916] interacts with 1 human partners:{O15056}
	Pathogen[sopA E1WGZ9] interacts with 2 human partners:{O15056;P56693}
	Pathogen[slrP Q8ZQQ2] interacts with 2 human partners:{O15056;P56693}
	Pathogen[sptP P74873] interacts with 1 human partners:{O15056}
	Pathogen[sipA E1WAC6] interacts with 2 human partners:{O15056;P56693}
	Pathogen[sseF O84951] interacts with 2 human partners:{O15056;P56693}
	Pathogen[spiC P0CZ04] interacts with 1 human partners:{P56693}
	Pathogen[sspH1 A4D0H6] interacts with 1 human partners:{O15056}
	Pathogen[sipC E1WAC8] interacts with 1 human partners:{O15056}
	Pathogen[sifA Q56061] interacts with 1 human partners:{O15056}
	Pathogen[sipC P0CL47] interacts with 1 human partners:{O15056}
	Pathogen[sopA Q8ZNR3] interacts with 2 human partners:{O15056;P56693}
	Pathogen[sipA P0CL52] interacts with 2 human partners:{O15056;P56693}
[Cluster 294]GO:0008043+C	cellular_component	[name] intracellular ferritin complex	[def] "A ferritin complex located in the cell. Intracellular ferritin complexes contain 24 subunits, in a mixture of L (light) chains and H (heavy) chains." [GOC
	Pathogen[slrP Q8ZQQ2] interacts with 1 human partners:{P02792}
[Cluster 295]GO:0005749+C	cellular_component	[name] mitochondrial respiratory chain complex II	[def] "A protein complex located in the mitochondrial inner membrane that forms part of the mitochondrial respiratory chain. Contains the four polypeptide subunits of succinate dehydrogenase, flavin-adenine dinucleotide and iron-sulfur. Catalyzes the oxidation of succinate by ubiquinone. Connects the TCA cycle with the respiratory chain." [GOC
	Pathogen[spiC P0CZ04] interacts with 1 human partners:{P31040}
[Cluster 296]GO:0016942+C	cellular_component	[name] insulin-like growth factor binding protein complex	[def] "A complex of proteins which includes the insulin-like growth factor (IGF) and a number of IGF-binding proteins. The complex plays a role in growth and development." [GOC
	Pathogen[spvB P74846] interacts with 1 human partners:{P05019}
	Pathogen[spiC P0CZ04] interacts with 1 human partners:{P05019}
[Cluster 297]GO:0005697+C	cellular_component	[name] telomerase holoenzyme complex	[def] "Telomerase is a ribonucleoprotein enzyme complex, with a minimal catalytic core composed of a catalytic reverse transcriptase subunit and an RNA subunit that provides the template for telomeric DNA addition. In vivo, the holoenzyme complex often contains additional subunits." [PMID
	Pathogen[sseG O84952] interacts with 5 human partners:{O60832;Q9BUR4;Q15185;Q86US8;Q99973}
	Pathogen[spvB P74846] interacts with 1 human partners:{Q15185}
	Pathogen[spvC P0A2M9] interacts with 3 human partners:{Q9BUR4;Q15185;Q99973}
	Pathogen[sspH2 P0CE12] interacts with 2 human partners:{Q15185;Q99973}
	Pathogen[sopE O52623] interacts with 3 human partners:{Q9BUR4;Q15185;Q99973}
	Pathogen[sopE2 Q7CQD4] interacts with 1 human partners:{Q15185}
	Pathogen[sopB O30916] interacts with 3 human partners:{Q9BUR4;Q15185;Q99973}
	Pathogen[sopA E1WGZ9] interacts with 5 human partners:{O60832;Q9BUR4;Q15185;Q86US8;Q99973}
	Pathogen[avrA E1WAB0] interacts with 2 human partners:{Q15185;Q99973}
	Pathogen[slrP Q8ZQQ2] interacts with 4 human partners:{Q9BUR4;Q15185;Q86US8;Q99973}
	Pathogen[sptP P74873] interacts with 2 human partners:{Q15185;Q99973}
	Pathogen[sipA E1WAC6] interacts with 5 human partners:{O60832;Q9BUR4;Q15185;Q86US8;Q99973}
	Pathogen[sseF O84951] interacts with 5 human partners:{O60832;Q9BUR4;Q15185;Q86US8;Q99973}
	Pathogen[spiC P0CZ04] interacts with 5 human partners:{O60832;Q9BUR4;Q15185;Q86US8;Q99973}
	Pathogen[pipB2 Q8ZMM8] interacts with 4 human partners:{Q9BUR4;Q15185;Q86US8;Q99973}
	Pathogen[sspH1 A4D0H6] interacts with 2 human partners:{Q15185;Q99973}
	Pathogen[sipC E1WAC8] interacts with 1 human partners:{Q15185}
	Pathogen[sifA Q56061] interacts with 4 human partners:{Q9BUR4;Q15185;Q86US8;Q99973}
	Pathogen[sipC P0CL47] interacts with 1 human partners:{Q15185}
	Pathogen[sseL Q8ZNG2] interacts with 3 human partners:{Q9BUR4;Q15185;Q99973}
	Pathogen[sopA Q8ZNR3] interacts with 5 human partners:{O60832;Q9BUR4;Q15185;Q86US8;Q99973}
	Pathogen[sseJ Q9FD10] interacts with 3 human partners:{Q9BUR4;Q15185;Q99973}
	Pathogen[sseI Q8ZQ79] interacts with 3 human partners:{Q9BUR4;Q15185;Q99973}
	Pathogen[sipA P0CL52] interacts with 5 human partners:{O60832;Q9BUR4;Q15185;Q86US8;Q99973}
[Cluster 298]GO:0097057+C	cellular_component	[name] TRAF2-GSTP1 complex	[def] "A protein complex comprising tumor necrosis factor (TNF) receptor-associated factor 2 (TRAF2) and glutathione S-transferase pi 1 (GSTP1). This complex is thought to disrupt the TNF signaling cascade, thus down-regulating inflammatory responses." [GOC
	Pathogen[sseG O84952] interacts with 1 human partners:{P09211}
	Pathogen[spvB P74846] interacts with 1 human partners:{P09211}
	Pathogen[spvC P0A2M9] interacts with 1 human partners:{P09211}
	Pathogen[sopA E1WGZ9] interacts with 1 human partners:{P09211}
	Pathogen[avrA E1WAB0] interacts with 1 human partners:{P09211}
	Pathogen[slrP Q8ZQQ2] interacts with 1 human partners:{P09211}
	Pathogen[sipA E1WAC6] interacts with 1 human partners:{P09211}
	Pathogen[sseF O84951] interacts with 1 human partners:{P09211}
	Pathogen[spiC P0CZ04] interacts with 1 human partners:{P09211}
	Pathogen[pipB2 Q8ZMM8] interacts with 1 human partners:{P09211}
	Pathogen[sifA Q56061] interacts with 1 human partners:{P09211}
	Pathogen[sseL Q8ZNG2] interacts with 1 human partners:{P09211}
	Pathogen[sopA Q8ZNR3] interacts with 1 human partners:{P09211}
	Pathogen[sseJ Q9FD10] interacts with 1 human partners:{P09211}
	Pathogen[sseI Q8ZQ79] interacts with 1 human partners:{P09211}
	Pathogen[sipA P0CL52] interacts with 1 human partners:{P09211}
[Cluster 299]GO:0031205+C	cellular_component	[name] endoplasmic reticulum Sec complex	[def] "An endoplasmic reticulum membrane-associated complex involved in the translocation of proteins that are targeted to the ER. In yeast, this complex consists of two subcomplexes, namely, the Sec61 complex and the Sec62/Sec63 complex." [GOC
	Pathogen[slrP Q8ZQQ2] interacts with 1 human partners:{Q13217}
	Pathogen[sifA Q56061] interacts with 1 human partners:{Q13217}
[Cluster 300]GO:0017090+C	cellular_component	[name] meprin A complex	[def] "A protein complex that is located in the cell membrane, and is involved in the metabolism of peptides, including neuropeptides. The complex has metalloendopeptidase activity that catalyzes the hydrolysis of protein and peptide substrates, preferentially on carboxyl side of hydrophobic residues." [EC
	Pathogen[sopE O52623] interacts with 1 human partners:{Q16819}
	Pathogen[sopA E1WGZ9] interacts with 1 human partners:{Q16819}
	Pathogen[slrP Q8ZQQ2] interacts with 1 human partners:{Q16819}
	Pathogen[spiC P0CZ04] interacts with 1 human partners:{Q16819}
	Pathogen[sifA Q56061] interacts with 1 human partners:{Q16819}
	Pathogen[sopA Q8ZNR3] interacts with 1 human partners:{Q16819}
[Cluster 301]GO:0005663+C	cellular_component	[name] DNA replication factor C complex	[def] "A complex of five polypeptides in eukaryotes, and two in prokaryotes, that loads the DNA polymerase processivity factor proliferating cell nuclear antigen (PCNA) onto DNA, thereby permitting processive DNA synthesis catalyzed by DNA polymerase." [PMID
	Pathogen[sseG O84952] interacts with 1 human partners:{P12004}
	Pathogen[spvC P0A2M9] interacts with 1 human partners:{P12004}
	Pathogen[sopA E1WGZ9] interacts with 1 human partners:{P12004}
	Pathogen[sipA E1WAC6] interacts with 1 human partners:{P12004}
	Pathogen[sseF O84951] interacts with 1 human partners:{P12004}
	Pathogen[spiC P0CZ04] interacts with 1 human partners:{P12004}
	Pathogen[sifA Q56061] interacts with 1 human partners:{P12004}
	Pathogen[sopA Q8ZNR3] interacts with 1 human partners:{P12004}
	Pathogen[sipA P0CL52] interacts with 1 human partners:{P12004}
[Cluster 302]GO:0035145+C	cellular_component	[name] exon-exon junction complex	[def] "A multi-subunit complex deposited by the spliceosome upstream of messenger RNA exon-exon junctions. The exon-exon junction complex provides a binding platform for factors involved in mRNA export and nonsense-mediated mRNA decay." [PMID
	Pathogen[sseG O84952] interacts with 3 human partners:{Q9H1J1;P38919;Q9BZI7}
	Pathogen[spvB P74846] interacts with 1 human partners:{P38919}
	Pathogen[spvC P0A2M9] interacts with 1 human partners:{Q9BZI7}
	Pathogen[sspH2 P0CE12] interacts with 2 human partners:{O15234;Q9BZI7}
	Pathogen[sopB O30916] interacts with 1 human partners:{Q9BZI7}
	Pathogen[sopA E1WGZ9] interacts with 3 human partners:{Q9H1J1;P38919;Q9BZI7}
	Pathogen[slrP Q8ZQQ2] interacts with 8 human partners:{Q9H1J1;O15234;Q9HAU5;P61326;P38919;Q9Y5S9;Q15287;Q9BZI7}
	Pathogen[sptP P74873] interacts with 1 human partners:{P38919}
	Pathogen[sipA E1WAC6] interacts with 3 human partners:{Q9H1J1;P38919;Q9BZI7}
	Pathogen[sseF O84951] interacts with 3 human partners:{Q9H1J1;P38919;Q9BZI7}
	Pathogen[spiC P0CZ04] interacts with 3 human partners:{Q9H1J1;P38919;Q9BZI7}
	Pathogen[pipB2 Q8ZMM8] interacts with 1 human partners:{Q9BZI7}
	Pathogen[sspH1 A4D0H6] interacts with 1 human partners:{Q9BZI7}
	Pathogen[sifA Q56061] interacts with 2 human partners:{P38919;Q9BZI7}
	Pathogen[sseL Q8ZNG2] interacts with 2 human partners:{Q9H1J1;P38919}
	Pathogen[sopA Q8ZNR3] interacts with 3 human partners:{Q9H1J1;P38919;Q9BZI7}
	Pathogen[sseJ Q9FD10] interacts with 2 human partners:{P38919;Q9BZI7}
	Pathogen[sseI Q8ZQ79] interacts with 1 human partners:{Q9BZI7}
	Pathogen[sipA P0CL52] interacts with 3 human partners:{Q9H1J1;P38919;Q9BZI7}
[Cluster 303]GO:0031313+C	cellular_component	[name] extrinsic to endosome membrane	[def] "Loosely bound to one surface of the endosome membrane, but not integrated into the hydrophobic region." [GOC
	Pathogen[sseG O84952] interacts with 3 human partners:{P57768;Q9Y5X0;Q9Y5X3}
	Pathogen[spvB P74846] interacts with 1 human partners:{Q9Y5X3}
	Pathogen[spvC P0A2M9] interacts with 3 human partners:{P57768;Q9Y5X0;Q9Y5X3}
	Pathogen[sopE O52623] interacts with 3 human partners:{P57768;Q9Y5X0;Q9Y5X3}
	Pathogen[sopA E1WGZ9] interacts with 3 human partners:{P57768;Q9Y5X0;Q9Y5X3}
	Pathogen[avrA E1WAB0] interacts with 1 human partners:{Q9Y5X3}
	Pathogen[slrP Q8ZQQ2] interacts with 3 human partners:{P57768;Q9Y5X0;Q9Y5X3}
	Pathogen[sipA E1WAC6] interacts with 3 human partners:{P57768;Q9Y5X0;Q9Y5X3}
	Pathogen[sseF O84951] interacts with 3 human partners:{P57768;Q9Y5X0;Q9Y5X3}
	Pathogen[spiC P0CZ04] interacts with 2 human partners:{P57768;Q9Y5X3}
	Pathogen[pipB2 Q8ZMM8] interacts with 1 human partners:{Q9Y5X3}
	Pathogen[sifA Q56061] interacts with 3 human partners:{P57768;Q9Y5X0;Q9Y5X3}
	Pathogen[sseL Q8ZNG2] interacts with 2 human partners:{P57768;Q9Y5X3}
	Pathogen[sopA Q8ZNR3] interacts with 3 human partners:{P57768;Q9Y5X0;Q9Y5X3}
	Pathogen[sseJ Q9FD10] interacts with 1 human partners:{Q9Y5X3}
	Pathogen[sseI Q8ZQ79] interacts with 2 human partners:{P57768;Q9Y5X3}
	Pathogen[sipA P0CL52] interacts with 3 human partners:{P57768;Q9Y5X0;Q9Y5X3}
[Cluster 304]GO:0000221+C	cellular_component	[name] vacuolar proton-transporting V-type ATPase, V1 domain	[def] "The V1 domain of a proton-transporting V-type ATPase found in the vacuolar membrane." [GOC
	Pathogen[sseG O84952] interacts with 1 human partners:{Q9UI12}
	Pathogen[spvB P74846] interacts with 1 human partners:{Q9UI12}
	Pathogen[spvC P0A2M9] interacts with 1 human partners:{Q9UI12}
	Pathogen[sspH2 P0CE12] interacts with 1 human partners:{Q9UI12}
	Pathogen[sopE O52623] interacts with 1 human partners:{Q9UI12}
	Pathogen[sopA E1WGZ9] interacts with 2 human partners:{Q7Z7L7;Q9UI12}
	Pathogen[avrA E1WAB0] interacts with 1 human partners:{Q9UI12}
	Pathogen[slrP Q8ZQQ2] interacts with 2 human partners:{Q7Z7L7;Q9UI12}
	Pathogen[sptP P74873] interacts with 1 human partners:{Q9UI12}
	Pathogen[sipA E1WAC6] interacts with 1 human partners:{Q9UI12}
	Pathogen[sseF O84951] interacts with 1 human partners:{Q9UI12}
	Pathogen[spiC P0CZ04] interacts with 2 human partners:{Q7Z7L7;Q9UI12}
	Pathogen[sspH1 A4D0H6] interacts with 1 human partners:{Q9UI12}
	Pathogen[sifA Q56061] interacts with 1 human partners:{Q9UI12}
	Pathogen[sipB Q56134] interacts with 1 human partners:{Q9UI12}
	Pathogen[sopA Q8ZNR3] interacts with 2 human partners:{Q7Z7L7;Q9UI12}
	Pathogen[sseJ Q9FD10] interacts with 1 human partners:{Q9UI12}
	Pathogen[sipA P0CL52] interacts with 1 human partners:{Q9UI12}
[Cluster 305]GO:0097209+C	
	Pathogen[slrP Q8ZQQ2] interacts with 1 human partners:{Q9NQ38}
	Pathogen[sptP P74873] interacts with 1 human partners:{Q9NQ38}
[Cluster 306]GO:0005584+C	cellular_component	[name] collagen type I	[def] "A collagen trimer containing alpha(I) chains. The most common form of type I collagen is a heterotrimer containing two alpha1(I) chains and one alpha2(I) chain_ homotrimers containing three alpha1(I) chains are also found. Type I collagen triple helices associate to form banded fibrils." [GOC
	Pathogen[spvB P74846] interacts with 1 human partners:{P08123}
	Pathogen[sspH2 P0CE12] interacts with 1 human partners:{P02452}
	Pathogen[slrP Q8ZQQ2] interacts with 2 human partners:{P02452;P08123}
	Pathogen[sptP P74873] interacts with 1 human partners:{P02452}
[Cluster 307]GO:0008541+C	cellular_component	[name] proteasome regulatory particle, lid subcomplex	[def] "The subcomplex of the proteasome regulatory particle that forms the peripheral lid, which is added on top of the base subcomplex." [GOC
	Pathogen[sopE O52623] interacts with 1 human partners:{O00487}
	Pathogen[slrP Q8ZQQ2] interacts with 1 human partners:{O00487}
	Pathogen[sifA Q56061] interacts with 1 human partners:{O00487}
[Cluster 308]GO:0016035+C	cellular_component	[name] zeta DNA polymerase complex	[def] "A heterodimeric DNA polymerase complex that catalyzes error-prone DNA synthesis in contexts such as translesion synthesis and double-stranded break repair. First characterized in Saccharomyces, in which the subunits are Rev3p and Rev7p_ a third protein, Rev1p, is often associated with the polymerase dimer." [PMID
	Pathogen[slrP Q8ZQQ2] interacts with 1 human partners:{Q9UI95}
[Cluster 309]GO:0005891+C	cellular_component	[name] voltage-gated calcium channel complex	[def] "A protein complex that forms a transmembrane channel through which calcium ions may pass in response to changes in membrane potential." [GOC
	Pathogen[sseG O84952] interacts with 2 human partners:{P35813;O00305}
	Pathogen[spvB P74846] interacts with 3 human partners:{Q08289;P35813;O00305}
	Pathogen[spvC P0A2M9] interacts with 2 human partners:{P35813;O00305}
	Pathogen[sopE O52623] interacts with 2 human partners:{P35813;O00305}
	Pathogen[sopE2 Q7CQD4] interacts with 1 human partners:{O00305}
	Pathogen[sopB O30916] interacts with 1 human partners:{O00305}
	Pathogen[sopA E1WGZ9] interacts with 2 human partners:{P35813;O00305}
	Pathogen[avrA E1WAB0] interacts with 1 human partners:{O00305}
	Pathogen[slrP Q8ZQQ2] interacts with 3 human partners:{O14958;P35813;O00305}
	Pathogen[sptP P74873] interacts with 1 human partners:{O00305}
	Pathogen[sipA E1WAC6] interacts with 2 human partners:{P35813;O00305}
	Pathogen[sseF O84951] interacts with 2 human partners:{P35813;O00305}
	Pathogen[spiC P0CZ04] interacts with 4 human partners:{Q08289;P35813;O00305;P54284}
	Pathogen[pipB2 Q8ZMM8] interacts with 1 human partners:{O00305}
	Pathogen[sspH1 A4D0H6] interacts with 2 human partners:{P35813;O00305}
	Pathogen[sipC E1WAC8] interacts with 1 human partners:{O00305}
	Pathogen[sifA Q56061] interacts with 2 human partners:{P35813;O00305}
	Pathogen[sipC P0CL47] interacts with 1 human partners:{O00305}
	Pathogen[sseL Q8ZNG2] interacts with 2 human partners:{P35813;O00305}
	Pathogen[sipB Q56134] interacts with 1 human partners:{O00305}
	Pathogen[sopA Q8ZNR3] interacts with 2 human partners:{P35813;O00305}
	Pathogen[sseJ Q9FD10] interacts with 2 human partners:{P35813;O00305}
	Pathogen[sseI Q8ZQ79] interacts with 2 human partners:{P35813;O00305}
	Pathogen[sipA P0CL52] interacts with 2 human partners:{P35813;O00305}
[Cluster 310]GO:0031095+C	cellular_component	[name] platelet dense tubular network membrane	[def] "The lipid bilayer surrounding the platelet dense tubular network." [GOC
	Pathogen[sseG O84952] interacts with 1 human partners:{Q9H4M9}
	Pathogen[spvB P74846] interacts with 1 human partners:{Q9H4M9}
	Pathogen[spvC P0A2M9] interacts with 1 human partners:{Q9H4M9}
	Pathogen[sopE O52623] interacts with 1 human partners:{Q9H4M9}
	Pathogen[sopB O30916] interacts with 1 human partners:{Q9H4M9}
	Pathogen[sopA E1WGZ9] interacts with 1 human partners:{Q9H4M9}
	Pathogen[slrP Q8ZQQ2] interacts with 1 human partners:{Q9H4M9}
	Pathogen[sipA E1WAC6] interacts with 1 human partners:{Q9H4M9}
	Pathogen[sseF O84951] interacts with 1 human partners:{Q9H4M9}
	Pathogen[spiC P0CZ04] interacts with 1 human partners:{Q9H4M9}
	Pathogen[sipC E1WAC8] interacts with 1 human partners:{Q9H4M9}
	Pathogen[sifA Q56061] interacts with 1 human partners:{Q9H4M9}
	Pathogen[sipC P0CL47] interacts with 1 human partners:{Q9H4M9}
	Pathogen[sseL Q8ZNG2] interacts with 1 human partners:{Q9H4M9}
	Pathogen[sopA Q8ZNR3] interacts with 1 human partners:{Q9H4M9}
	Pathogen[sipA P0CL52] interacts with 1 human partners:{Q9H4M9}
[Cluster 311]GO:0097058+C	cellular_component	[name] CRLF-CLCF1 complex	[def] "A heterodimeric protein complex that is composed of cardiotrophin-like cytokine factor 1 (product of the CLCF1 gene) and cytokine receptor-like factor 1 (product of the CRLF gene) and is secreted into the extracellular space. The CRLF-CLCF1 complex is a ligand for the ciliary neurotrophic factor (CNTF) receptor complex." [GOC
	Pathogen[sseG O84952] interacts with 2 human partners:{P26441;O75462}
	Pathogen[spvB P74846] interacts with 2 human partners:{P26441;O75462}
	Pathogen[spvC P0A2M9] interacts with 2 human partners:{P26441;O75462}
	Pathogen[sspH2 P0CE12] interacts with 1 human partners:{O75462}
	Pathogen[sopE O52623] interacts with 1 human partners:{O75462}
	Pathogen[sopB O30916] interacts with 1 human partners:{O75462}
	Pathogen[sopA E1WGZ9] interacts with 2 human partners:{P26441;O75462}
	Pathogen[slrP Q8ZQQ2] interacts with 2 human partners:{P26441;O75462}
	Pathogen[sptP P74873] interacts with 1 human partners:{O75462}
	Pathogen[sipA E1WAC6] interacts with 2 human partners:{P26441;O75462}
	Pathogen[sseF O84951] interacts with 2 human partners:{P26441;O75462}
	Pathogen[spiC P0CZ04] interacts with 2 human partners:{P26441;O75462}
	Pathogen[pipB2 Q8ZMM8] interacts with 1 human partners:{O75462}
	Pathogen[sspH1 A4D0H6] interacts with 2 human partners:{P26441;O75462}
	Pathogen[sipC E1WAC8] interacts with 1 human partners:{O75462}
	Pathogen[sifA Q56061] interacts with 2 human partners:{P26441;O75462}
	Pathogen[sipC P0CL47] interacts with 1 human partners:{O75462}
	Pathogen[sseL Q8ZNG2] interacts with 1 human partners:{O75462}
	Pathogen[sopA Q8ZNR3] interacts with 2 human partners:{P26441;O75462}
	Pathogen[sseJ Q9FD10] interacts with 2 human partners:{P26441;O75462}
	Pathogen[sseI Q8ZQ79] interacts with 2 human partners:{P26441;O75462}
	Pathogen[sipA P0CL52] interacts with 2 human partners:{P26441;O75462}
[Cluster 312]GO:0030684+C	cellular_component	[name] preribosome	[def] "Any complex of pre-rRNAs, ribosomal proteins, and associated proteins formed during ribosome biogenesis." [PMID
	Pathogen[sseG O84952] interacts with 1 human partners:{Q9Y237}
	Pathogen[spvC P0A2M9] interacts with 1 human partners:{Q9Y237}
	Pathogen[sopA E1WGZ9] interacts with 1 human partners:{Q9Y237}
	Pathogen[sipA E1WAC6] interacts with 1 human partners:{Q9Y237}
	Pathogen[sseF O84951] interacts with 1 human partners:{Q9Y237}
	Pathogen[sifA Q56061] interacts with 1 human partners:{Q9Y237}
	Pathogen[sopA Q8ZNR3] interacts with 1 human partners:{Q9Y237}
	Pathogen[sipA P0CL52] interacts with 1 human partners:{Q9Y237}
[Cluster 313]GO:0032039+C	cellular_component	[name] integrator complex	[def] "A protein complex that stably associates with the C-terminus of RNA polymerase II and mediates 3'-end processing of small nuclear RNAs generated by RNA polymerase II." [PMID
	Pathogen[slrP Q8ZQQ2] interacts with 1 human partners:{Q9NVR2}
[Cluster 314]GO:0032592+C	cellular_component	[name] integral to mitochondrial membrane	[def] "Located such that some or all of the gene product itself penetrates at least one phospholipid bilayer of a mitochondrial membrane. May also refer to the state of being buried in the bilayer with no exposure outside the bilayer." [GOC
	Pathogen[sseG O84952] interacts with 1 human partners:{P55957}
	Pathogen[spvB P74846] interacts with 1 human partners:{P55957}
	Pathogen[spvC P0A2M9] interacts with 1 human partners:{P55957}
	Pathogen[sspH2 P0CE12] interacts with 1 human partners:{P55957}
	Pathogen[sopE O52623] interacts with 1 human partners:{P55957}
	Pathogen[sopE2 Q7CQD4] interacts with 1 human partners:{P55957}
	Pathogen[sopB O30916] interacts with 1 human partners:{P55957}
	Pathogen[sopA E1WGZ9] interacts with 1 human partners:{P55957}
	Pathogen[avrA E1WAB0] interacts with 1 human partners:{P55957}
	Pathogen[slrP Q8ZQQ2] interacts with 1 human partners:{P55957}
	Pathogen[sptP P74873] interacts with 1 human partners:{P55957}
	Pathogen[sipA E1WAC6] interacts with 1 human partners:{P55957}
	Pathogen[sseF O84951] interacts with 1 human partners:{P55957}
	Pathogen[spiC P0CZ04] interacts with 1 human partners:{P55957}
	Pathogen[pipB2 Q8ZMM8] interacts with 1 human partners:{P55957}
	Pathogen[sspH1 A4D0H6] interacts with 1 human partners:{P55957}
	Pathogen[sipC E1WAC8] interacts with 1 human partners:{P55957}
	Pathogen[sifA Q56061] interacts with 1 human partners:{P55957}
	Pathogen[sipC P0CL47] interacts with 1 human partners:{P55957}
	Pathogen[sseL Q8ZNG2] interacts with 1 human partners:{P55957}
	Pathogen[sopA Q8ZNR3] interacts with 1 human partners:{P55957}
	Pathogen[sseJ Q9FD10] interacts with 1 human partners:{P55957}
	Pathogen[sseI Q8ZQ79] interacts with 1 human partners:{P55957}
	Pathogen[sipA P0CL52] interacts with 1 human partners:{P55957}
[Cluster 315]GO:0030688+C	cellular_component	[name] preribosome, small subunit precursor	[def] "A preribosomal complex consisting of 20S pre-rRNA, ribosomal proteins including late-associating small subunit proteins, and associated proteins_ a precursor of the eukaryotic cytoplasmic small ribosomal subunit." [PMID
	Pathogen[slrP Q8ZQQ2] interacts with 1 human partners:{Q14684}
	Pathogen[spiC P0CZ04] interacts with 1 human partners:{Q14684}
	Pathogen[sifA Q56061] interacts with 1 human partners:{Q14684}
[Cluster 316]GO:0005854+C	cellular_component	[name] nascent polypeptide-associated complex	[def] "A heterodimeric protein complex that can reversibly bind to ribosomes, and is located in direct proximity to newly synthesized polypeptide chains as they emerge from the ribosome." [PMID
	Pathogen[slrP Q8ZQQ2] interacts with 1 human partners:{Q13765}
[Cluster 317]GO:0002081+C	cellular_component	[name] outer acrosomal membrane	[def] "The acrosomal membrane region that underlies the plasma membrane of the sperm. This membrane fuses with the sperm plasma membrane as part of the acrosome reaction." [GOC
	Pathogen[slrP Q8ZQQ2] interacts with 1 human partners:{Q9NQ60}
[Cluster 318]GO:0016592+C	cellular_component	[name] mediator complex	[def] "A protein complex that interacts with the carboxy-terminal domain of the largest subunit of RNA polymerase II and plays an active role in transducing the signal from a transcription factor to the transcriptional machinery. The mediator complex is required for activation of transcription of most protein-coding genes, but can also act as a transcriptional corepressor. The Saccharomyces complex contains several identifiable subcomplexes
	Pathogen[sseG O84952] interacts with 1 human partners:{P49336}
	Pathogen[spvB P74846] interacts with 1 human partners:{P49336}
	Pathogen[spvC P0A2M9] interacts with 1 human partners:{P49336}
	Pathogen[sopA E1WGZ9] interacts with 1 human partners:{P49336}
	Pathogen[slrP Q8ZQQ2] interacts with 3 human partners:{Q9BTT4;Q71F56;P10071}
	Pathogen[sipA E1WAC6] interacts with 1 human partners:{P49336}
	Pathogen[sseF O84951] interacts with 1 human partners:{P49336}
	Pathogen[spiC P0CZ04] interacts with 3 human partners:{Q9ULK4;Q71F56;P49336}
	Pathogen[sipC E1WAC8] interacts with 1 human partners:{P49336}
	Pathogen[sifA Q56061] interacts with 1 human partners:{P49336}
	Pathogen[sipC P0CL47] interacts with 1 human partners:{P49336}
	Pathogen[sseL Q8ZNG2] interacts with 1 human partners:{P49336}
	Pathogen[sopA Q8ZNR3] interacts with 1 human partners:{P49336}
	Pathogen[sipA P0CL52] interacts with 1 human partners:{P49336}
[Cluster 319]GO:0008074+C	cellular_component	[name] guanylate cyclase complex, soluble	[def] "Complex that possesses guanylate cyclase activity and is not bound to a membrane." [GOC
	Pathogen[slrP Q8ZQQ2] interacts with 2 human partners:{Q02153;Q02108}
[Cluster 320]GO:0036028+C	cellular_component	[name] protein C inhibitor-thrombin complex	[def] "A heterodimeric protein complex that contains protein C inhibitor (SERPINA5) and thrombin (F2)_ formation of the complex inhibits the serine protease activity of thrombin." [GOC
	Pathogen[slrP Q8ZQQ2] interacts with 1 human partners:{P05154}
	Pathogen[spiC P0CZ04] interacts with 1 human partners:{P05154}
[Cluster 321]GO:0043240+C	cellular_component	[name] Fanconi anaemia nuclear complex	[def] "A protein complex composed of the Fanconi anaemia (FA) proteins including A, C, E, G and F (FANCA-F). Functions in the activation of the downstream protein FANCD2 by monoubiquitylation, and is essential for protection against chromosome breakage." [GOC
	Pathogen[sseG O84952] interacts with 1 human partners:{Q00597}
	Pathogen[spvB P74846] interacts with 1 human partners:{Q00597}
	Pathogen[spvC P0A2M9] interacts with 1 human partners:{Q00597}
	Pathogen[sspH2 P0CE12] interacts with 1 human partners:{Q00597}
	Pathogen[sopB O30916] interacts with 1 human partners:{Q00597}
	Pathogen[sopA E1WGZ9] interacts with 2 human partners:{Q9NW38;Q00597}
	Pathogen[avrA E1WAB0] interacts with 1 human partners:{Q00597}
	Pathogen[slrP Q8ZQQ2] interacts with 4 human partners:{O15360;Q9NW38;Q00597;Q8N2Z9}
	Pathogen[sptP P74873] interacts with 1 human partners:{Q00597}
	Pathogen[sipA E1WAC6] interacts with 1 human partners:{Q00597}
	Pathogen[sseF O84951] interacts with 1 human partners:{Q00597}
	Pathogen[spiC P0CZ04] interacts with 2 human partners:{Q00597;Q8N2Z9}
	Pathogen[pipB2 Q8ZMM8] interacts with 1 human partners:{Q00597}
	Pathogen[sspH1 A4D0H6] interacts with 1 human partners:{Q00597}
	Pathogen[sifA Q56061] interacts with 2 human partners:{Q9NW38;Q00597}
	Pathogen[sopA Q8ZNR3] interacts with 2 human partners:{Q9NW38;Q00597}
	Pathogen[sseJ Q9FD10] interacts with 1 human partners:{Q00597}
	Pathogen[sseI Q8ZQ79] interacts with 1 human partners:{Q00597}
	Pathogen[sipA P0CL52] interacts with 1 human partners:{Q00597}
[Cluster 322]GO:0060171+C	cellular_component	[name] stereocilium membrane	[def] "The portion of the plasma membrane surrounding a stereocilium." [GOC
	Pathogen[sseG O84952] interacts with 1 human partners:{O00159}
	Pathogen[spvB P74846] interacts with 1 human partners:{O00159}
	Pathogen[spvC P0A2M9] interacts with 1 human partners:{O00159}
	Pathogen[sopE O52623] interacts with 1 human partners:{O00159}
	Pathogen[sopE2 Q7CQD4] interacts with 1 human partners:{O00159}
	Pathogen[sopB O30916] interacts with 1 human partners:{O00159}
	Pathogen[sopA E1WGZ9] interacts with 1 human partners:{O00159}
	Pathogen[avrA E1WAB0] interacts with 1 human partners:{O00159}
	Pathogen[slrP Q8ZQQ2] interacts with 1 human partners:{O00159}
	Pathogen[sptP P74873] interacts with 1 human partners:{O00159}
	Pathogen[sipA E1WAC6] interacts with 1 human partners:{O00159}
	Pathogen[sseF O84951] interacts with 1 human partners:{O00159}
	Pathogen[spiC P0CZ04] interacts with 1 human partners:{O00159}
	Pathogen[pipB2 Q8ZMM8] interacts with 1 human partners:{O00159}
	Pathogen[sspH1 A4D0H6] interacts with 1 human partners:{O00159}
	Pathogen[sipC E1WAC8] interacts with 1 human partners:{O00159}
	Pathogen[sifA Q56061] interacts with 1 human partners:{O00159}
	Pathogen[sipC P0CL47] interacts with 1 human partners:{O00159}
	Pathogen[sseL Q8ZNG2] interacts with 1 human partners:{O00159}
	Pathogen[sipB Q56134] interacts with 1 human partners:{O00159}
	Pathogen[sopA Q8ZNR3] interacts with 1 human partners:{O00159}
	Pathogen[sseJ Q9FD10] interacts with 1 human partners:{O00159}
	Pathogen[sseI Q8ZQ79] interacts with 1 human partners:{O00159}
	Pathogen[sipA P0CL52] interacts with 1 human partners:{O00159}
[Cluster 323]GO:0044231+C	cellular_component	[name] host cell presynaptic membrane	[def] "A specialized area of membrane of the host axon terminal that faces the plasma membrane of the host neuron or muscle fiber with which the axon terminal establishes a synaptic junction_ many host synaptic junctions exhibit structural presynaptic characteristics, such as conical, electron-dense internal protrusions, that distinguish it from the remainder of the axon plasma membrane." [GOC
	Pathogen[sspH2 P0CE12] interacts with 1 human partners:{Q9BTU6}
	Pathogen[slrP Q8ZQQ2] interacts with 1 human partners:{Q9BTU6}
[Cluster 324]GO:0000152+C	cellular_component	[name] nuclear ubiquitin ligase complex	[def] "A ubiquitin ligase complex found in the nucleus." [GOC
	Pathogen[slrP Q8ZQQ2] interacts with 1 human partners:{P46736}
[Cluster 325]GO:0045239+C	cellular_component	[name] tricarboxylic acid cycle enzyme complex	[def] "Any of the heteromeric enzymes that act in the TCA cycle." [GOC
	Pathogen[sseG O84952] interacts with 1 human partners:{P07954}
	Pathogen[sopA E1WGZ9] interacts with 1 human partners:{P07954}
	Pathogen[sipA E1WAC6] interacts with 1 human partners:{P07954}
	Pathogen[sseF O84951] interacts with 1 human partners:{P07954}
	Pathogen[sopA Q8ZNR3] interacts with 1 human partners:{P07954}
	Pathogen[sipA P0CL52] interacts with 1 human partners:{P07954}
[Cluster 326]GO:0017146+C	cellular_component	[name] N-methyl-D-aspartate selective glutamate receptor complex	[def] "An assembly of four or five subunits which form a structure with an extracellular N-terminus and a large loop that together form the ligand binding domain. The C-terminus is intracellular. The ionotropic glutamate receptor complex itself acts as a ligand gated ion channel_ on binding glutamate, charged ions pass through a channel in the center of the receptor complex. NMDA receptors are composed of assemblies of NR1 subunits (Figure 3) and NR2 subunits, which can be one of four separate gene products (NR2A-D). Expression of both subunits are required to form functional channels. The glutamate binding domain is formed at the junction of NR1 and NR2 subunits. NMDA receptors are permeable to calcium ions as well as being permeable to other ions. Thus NMDA receptor activation leads to a calcium influx into the post-synaptic cells, a signal thought to be crucial for the induction of NMDA-receptor dependent LTP and LTD." [http
	Pathogen[sseG O84952] interacts with 1 human partners:{Q12929}
	Pathogen[spvB P74846] interacts with 1 human partners:{Q12929}
	Pathogen[spvC P0A2M9] interacts with 1 human partners:{Q12929}
	Pathogen[sspH2 P0CE12] interacts with 1 human partners:{Q12929}
	Pathogen[sopE O52623] interacts with 1 human partners:{Q12929}
	Pathogen[sopB O30916] interacts with 1 human partners:{Q12929}
	Pathogen[sopA E1WGZ9] interacts with 1 human partners:{Q12929}
	Pathogen[avrA E1WAB0] interacts with 1 human partners:{Q12929}
	Pathogen[slrP Q8ZQQ2] interacts with 1 human partners:{Q12929}
	Pathogen[sptP P74873] interacts with 1 human partners:{Q12929}
	Pathogen[sipA E1WAC6] interacts with 1 human partners:{Q12929}
	Pathogen[sseF O84951] interacts with 1 human partners:{Q12929}
	Pathogen[spiC P0CZ04] interacts with 1 human partners:{Q12929}
	Pathogen[pipB2 Q8ZMM8] interacts with 1 human partners:{Q12929}
	Pathogen[sspH1 A4D0H6] interacts with 1 human partners:{Q12929}
	Pathogen[sipC E1WAC8] interacts with 1 human partners:{Q12929}
	Pathogen[sifA Q56061] interacts with 1 human partners:{Q12929}
	Pathogen[sipC P0CL47] interacts with 1 human partners:{Q12929}
	Pathogen[sseL Q8ZNG2] interacts with 1 human partners:{Q12929}
	Pathogen[sopA Q8ZNR3] interacts with 1 human partners:{Q12929}
	Pathogen[sseJ Q9FD10] interacts with 1 human partners:{Q12929}
	Pathogen[sseI Q8ZQ79] interacts with 1 human partners:{Q12929}
	Pathogen[sipA P0CL52] interacts with 1 human partners:{Q12929}
[Cluster 327]GO:0001674+C	cellular_component	[name] female germ cell nucleus	[def] "The nucleus of the female germ cell, a reproductive cell in females." [CL
	Pathogen[slrP Q8ZQQ2] interacts with 1 human partners:{Q8IZA3}
[Cluster 328]GO:0000109+C	cellular_component	[name] nucleotide-excision repair complex	[def] "Any complex formed of proteins that act in nucleotide-excision repair." [PMID
	Pathogen[sopA E1WGZ9] interacts with 1 human partners:{Q13216}
	Pathogen[slrP Q8ZQQ2] interacts with 2 human partners:{Q13216;P07992}
	Pathogen[spiC P0CZ04] interacts with 1 human partners:{Q13216}
	Pathogen[sopA Q8ZNR3] interacts with 1 human partners:{Q13216}
[Cluster 329]GO:0032591+C	cellular_component	[name] dendritic spine membrane	[def] "The portion of the plasma membrane surrounding a dendritic spine." [GOC
	Pathogen[spvB P74846] interacts with 1 human partners:{Q8NER1}
	Pathogen[slrP Q8ZQQ2] interacts with 3 human partners:{Q8NER1;P24588;O94850}
	Pathogen[spiC P0CZ04] interacts with 1 human partners:{Q8NER1}
	Pathogen[sifA Q56061] interacts with 1 human partners:{Q8NER1}
[Cluster 330]GO:0008537+C	cellular_component	[name] proteasome activator complex	[def] "A multisubunit complex that activates the hydrolysis of small nonubiquitinated peptides by binding to the proteasome core complex." [GOC
	Pathogen[sseG O84952] interacts with 2 human partners:{Q06323;P61289}
	Pathogen[spvB P74846] interacts with 2 human partners:{Q06323;P61289}
	Pathogen[spvC P0A2M9] interacts with 2 human partners:{Q06323;P61289}
	Pathogen[sspH2 P0CE12] interacts with 1 human partners:{P61289}
	Pathogen[sopE O52623] interacts with 1 human partners:{P61289}
	Pathogen[sopE2 Q7CQD4] interacts with 1 human partners:{P61289}
	Pathogen[sopB O30916] interacts with 2 human partners:{Q06323;P61289}
	Pathogen[sopA E1WGZ9] interacts with 2 human partners:{Q06323;P61289}
	Pathogen[avrA E1WAB0] interacts with 1 human partners:{P61289}
	Pathogen[slrP Q8ZQQ2] interacts with 2 human partners:{Q06323;P61289}
	Pathogen[sipA E1WAC6] interacts with 2 human partners:{Q06323;P61289}
	Pathogen[sseF O84951] interacts with 2 human partners:{Q06323;P61289}
	Pathogen[spiC P0CZ04] interacts with 2 human partners:{Q06323;P61289}
	Pathogen[pipB2 Q8ZMM8] interacts with 1 human partners:{P61289}
	Pathogen[sspH1 A4D0H6] interacts with 2 human partners:{Q06323;P61289}
	Pathogen[sipC E1WAC8] interacts with 1 human partners:{P61289}
	Pathogen[sifA Q56061] interacts with 2 human partners:{Q06323;P61289}
	Pathogen[sipC P0CL47] interacts with 1 human partners:{P61289}
	Pathogen[sseL Q8ZNG2] interacts with 2 human partners:{Q06323;P61289}
	Pathogen[sopA Q8ZNR3] interacts with 2 human partners:{Q06323;P61289}
	Pathogen[sseJ Q9FD10] interacts with 2 human partners:{Q06323;P61289}
	Pathogen[sseI Q8ZQ79] interacts with 1 human partners:{P61289}
	Pathogen[sipA P0CL52] interacts with 2 human partners:{Q06323;P61289}
[Cluster 331]GO:0008303+C	cellular_component	[name] caspase complex	[def] "A protein complex that is located in the cytosol and acts as a cysteine-type endopeptidase involved in the apoptotic process_ the peptidase activity has specificity for the hydrolysis of aspartyl bonds." [GOC
	Pathogen[sseG O84952] interacts with 1 human partners:{P11021}
	Pathogen[spvB P74846] interacts with 1 human partners:{P11021}
	Pathogen[sopA E1WGZ9] interacts with 1 human partners:{P11021}
	Pathogen[avrA E1WAB0] interacts with 1 human partners:{P11021}
	Pathogen[slrP Q8ZQQ2] interacts with 1 human partners:{P11021}
	Pathogen[sipA E1WAC6] interacts with 1 human partners:{P11021}
	Pathogen[sseF O84951] interacts with 1 human partners:{P11021}
	Pathogen[spiC P0CZ04] interacts with 1 human partners:{P11021}
	Pathogen[sifA Q56061] interacts with 1 human partners:{P11021}
	Pathogen[sseL Q8ZNG2] interacts with 1 human partners:{P11021}
	Pathogen[sopA Q8ZNR3] interacts with 1 human partners:{P11021}
	Pathogen[sseJ Q9FD10] interacts with 1 human partners:{P11021}
	Pathogen[sseI Q8ZQ79] interacts with 1 human partners:{P11021}
	Pathogen[sipA P0CL52] interacts with 1 human partners:{P11021}
[Cluster 332]GO:0005607+C	cellular_component	[name] laminin-2 complex	[def] "A laminin complex composed of alpha2, beta1 and gamma1 polypeptide chains." [GOC
	Pathogen[sseG O84952] interacts with 1 human partners:{Q13753}
	Pathogen[spvB P74846] interacts with 2 human partners:{P07942;Q13753}
	Pathogen[spvC P0A2M9] interacts with 1 human partners:{Q13753}
	Pathogen[sspH2 P0CE12] interacts with 1 human partners:{P07942}
	Pathogen[sopE O52623] interacts with 2 human partners:{P07942;Q13753}
	Pathogen[sopE2 Q7CQD4] interacts with 1 human partners:{P07942}
	Pathogen[sopB O30916] interacts with 1 human partners:{Q13753}
	Pathogen[sopA E1WGZ9] interacts with 2 human partners:{P07942;Q13753}
	Pathogen[slrP Q8ZQQ2] interacts with 2 human partners:{P07942;Q13753}
	Pathogen[sipA E1WAC6] interacts with 1 human partners:{Q13753}
	Pathogen[sseF O84951] interacts with 1 human partners:{Q13753}
	Pathogen[spiC P0CZ04] interacts with 2 human partners:{P07942;Q13753}
	Pathogen[pipB2 Q8ZMM8] interacts with 1 human partners:{P07942}
	Pathogen[sspH1 A4D0H6] interacts with 1 human partners:{P07942}
	Pathogen[sipC E1WAC8] interacts with 1 human partners:{Q13753}
	Pathogen[sifA Q56061] interacts with 2 human partners:{P07942;Q13753}
	Pathogen[sipC P0CL47] interacts with 1 human partners:{Q13753}
	Pathogen[sseL Q8ZNG2] interacts with 2 human partners:{P07942;Q13753}
	Pathogen[sipB Q56134] interacts with 2 human partners:{P07942;Q13753}
	Pathogen[sopA Q8ZNR3] interacts with 2 human partners:{P07942;Q13753}
	Pathogen[sseJ Q9FD10] interacts with 1 human partners:{P07942}
	Pathogen[sseI Q8ZQ79] interacts with 1 human partners:{P07942}
	Pathogen[sipA P0CL52] interacts with 1 human partners:{Q13753}
[Cluster 333]GO:0009279+C	cellular_component	[name] cell outer membrane	[def] "A lipid bilayer that forms the outermost layer of the cell envelope_ enriched in polysaccharide and protein_ the outer leaflet of the membrane contains specific lipopolysaccharide structures." [GOC
	Pathogen[sseG O84952] interacts with 1 human partners:{P51864}
	Pathogen[spvB P74846] interacts with 1 human partners:{P51864}
	Pathogen[spvC P0A2M9] interacts with 1 human partners:{P51864}
	Pathogen[sspH2 P0CE12] interacts with 1 human partners:{P51864}
	Pathogen[sopE O52623] interacts with 1 human partners:{P51864}
	Pathogen[sopA E1WGZ9] interacts with 1 human partners:{P51864}
	Pathogen[slrP Q8ZQQ2] interacts with 1 human partners:{P51864}
	Pathogen[sipA E1WAC6] interacts with 1 human partners:{P51864}
	Pathogen[sseF O84951] interacts with 1 human partners:{P51864}
	Pathogen[spiC P0CZ04] interacts with 1 human partners:{P51864}
	Pathogen[sifA Q56061] interacts with 1 human partners:{P51864}
	Pathogen[sseL Q8ZNG2] interacts with 1 human partners:{P51864}
	Pathogen[sopA Q8ZNR3] interacts with 1 human partners:{P51864}
	Pathogen[sseI Q8ZQ79] interacts with 1 human partners:{P51864}
	Pathogen[sipA P0CL52] interacts with 1 human partners:{P51864}
[Cluster 334]GO:0070776+C	cellular_component	[name] MOZ/MORF histone acetyltransferase complex	[def] "A histone acetyltransferase complex that has histone H3 acetyltransferase and coactivator activities. Subunits of the human complex include MYST3/MOZ, MYST4/MORF, ING5, EAF6 and one of BRPF1, BRD1/BRPF2 and BRPF3." [PMID
	Pathogen[sopA E1WGZ9] interacts with 1 human partners:{Q9HAF1}
	Pathogen[slrP Q8ZQQ2] interacts with 3 human partners:{Q9HAF1;Q92794;Q9ULD4}
	Pathogen[sifA Q56061] interacts with 1 human partners:{Q9HAF1}
	Pathogen[sopA Q8ZNR3] interacts with 1 human partners:{Q9HAF1}
	Pathogen[sseJ Q9FD10] interacts with 1 human partners:{Q9HAF1}
[Cluster 335]GO:0071665+C	cellular_component	[name] gamma-catenin-TCF7L2 complex	[def] "A protein complex that contains gamma-catenin and TCF7L2 (TCF4), binds to the TCF DNA motif within a promoter element, and is involved in the regulation of WNT target gene transcription." [GOC
	Pathogen[sseG O84952] interacts with 1 human partners:{P14923}
	Pathogen[spvB P74846] interacts with 1 human partners:{P14923}
	Pathogen[spvC P0A2M9] interacts with 1 human partners:{P14923}
	Pathogen[sspH2 P0CE12] interacts with 1 human partners:{P14923}
	Pathogen[sopE O52623] interacts with 1 human partners:{P14923}
	Pathogen[sopE2 Q7CQD4] interacts with 1 human partners:{P14923}
	Pathogen[sopB O30916] interacts with 1 human partners:{P14923}
	Pathogen[sopA E1WGZ9] interacts with 1 human partners:{P14923}
	Pathogen[avrA E1WAB0] interacts with 1 human partners:{P14923}
	Pathogen[slrP Q8ZQQ2] interacts with 1 human partners:{P14923}
	Pathogen[sptP P74873] interacts with 1 human partners:{P14923}
	Pathogen[sipA E1WAC6] interacts with 1 human partners:{P14923}
	Pathogen[spiC P0CZ04] interacts with 1 human partners:{P14923}
	Pathogen[pipB2 Q8ZMM8] interacts with 1 human partners:{P14923}
	Pathogen[sspH1 A4D0H6] interacts with 1 human partners:{P14923}
	Pathogen[sipC E1WAC8] interacts with 1 human partners:{P14923}
	Pathogen[sifA Q56061] interacts with 1 human partners:{P14923}
	Pathogen[sipC P0CL47] interacts with 1 human partners:{P14923}
	Pathogen[sseL Q8ZNG2] interacts with 1 human partners:{P14923}
	Pathogen[sipB Q56134] interacts with 1 human partners:{P14923}
	Pathogen[sopA Q8ZNR3] interacts with 1 human partners:{P14923}
	Pathogen[sseJ Q9FD10] interacts with 1 human partners:{P14923}
	Pathogen[sseI Q8ZQ79] interacts with 1 human partners:{P14923}
	Pathogen[sipA P0CL52] interacts with 1 human partners:{P14923}
[Cluster 336]GO:0045178+C	cellular_component	[name] basal part of cell	[def] "The region of a cell situated near the base. For example, in a polarized epithelial cell, the basal surface rests on the basal lamina that separates the epithelium from other tissue." [GOC
	Pathogen[sseG O84952] interacts with 1 human partners:{Q96N67}
	Pathogen[sopE O52623] interacts with 1 human partners:{Q96PN6}
	Pathogen[sopA E1WGZ9] interacts with 1 human partners:{Q96N67}
	Pathogen[slrP Q8ZQQ2] interacts with 1 human partners:{Q96PN6}
	Pathogen[sipA E1WAC6] interacts with 1 human partners:{Q96N67}
	Pathogen[sseF O84951] interacts with 1 human partners:{Q96N67}
	Pathogen[spiC P0CZ04] interacts with 1 human partners:{Q96N67}
	Pathogen[sifA Q56061] interacts with 2 human partners:{Q96PN6;Q96N67}
	Pathogen[sopA Q8ZNR3] interacts with 1 human partners:{Q96N67}
	Pathogen[sipA P0CL52] interacts with 1 human partners:{Q96N67}
[Cluster 337]GO:0060205+C	cellular_component	[name] cytoplasmic membrane-bounded vesicle lumen	[def] "The volume enclosed by the membrane of a cytoplasmic membrane-bounded vesicle." [GOC
	Pathogen[slrP Q8ZQQ2] interacts with 1 human partners:{P00813}
[Cluster 338]GO:0043205+C	cellular_component	[name] fibril	[def] "Extracellular matrix material consisting of polysaccharides and protein." [PMID
	Pathogen[sseG O84952] interacts with 1 human partners:{P37840}
	Pathogen[spvB P74846] interacts with 1 human partners:{P37840}
	Pathogen[spvC P0A2M9] interacts with 1 human partners:{P37840}
	Pathogen[sopB O30916] interacts with 1 human partners:{P37840}
	Pathogen[sopA E1WGZ9] interacts with 1 human partners:{P37840}
	Pathogen[avrA E1WAB0] interacts with 1 human partners:{P37840}
	Pathogen[slrP Q8ZQQ2] interacts with 2 human partners:{P37840;P98088}
	Pathogen[sipA E1WAC6] interacts with 1 human partners:{P37840}
	Pathogen[sseF O84951] interacts with 1 human partners:{P37840}
	Pathogen[spiC P0CZ04] interacts with 1 human partners:{P37840}
	Pathogen[pipB2 Q8ZMM8] interacts with 1 human partners:{P37840}
	Pathogen[sspH1 A4D0H6] interacts with 1 human partners:{P37840}
	Pathogen[sipC E1WAC8] interacts with 1 human partners:{P37840}
	Pathogen[sifA Q56061] interacts with 1 human partners:{P37840}
	Pathogen[sipC P0CL47] interacts with 1 human partners:{P37840}
	Pathogen[sseL Q8ZNG2] interacts with 1 human partners:{P37840}
	Pathogen[sopA Q8ZNR3] interacts with 1 human partners:{P37840}
	Pathogen[sseJ Q9FD10] interacts with 1 human partners:{P37840}
	Pathogen[sseI Q8ZQ79] interacts with 1 human partners:{P37840}
	Pathogen[sipA P0CL52] interacts with 1 human partners:{P37840}
[Cluster 339]GO:0070044+C	cellular_component	[name] synaptobrevin 2-SNAP-25-syntaxin-1a complex	[def] "A SNARE complex that contains synaptobrevin 2 (VAMP2), SNAP-25, and syntaxin 1a (or orthologs thereof)." [PMID
	Pathogen[spvB P74846] interacts with 1 human partners:{P54920}
	Pathogen[slrP Q8ZQQ2] interacts with 2 human partners:{Q16623;P54920}
	Pathogen[spiC P0CZ04] interacts with 1 human partners:{P54920}
[Cluster 340]GO:0005825+C	cellular_component	[name] half bridge of spindle pole body	[def] "Structure adjacent to the plaques of the spindle pole body." [ISBN
	Pathogen[sseG O84952] interacts with 2 human partners:{Q53HL2;O75154}
	Pathogen[spvB P74846] interacts with 1 human partners:{Q53HL2}
	Pathogen[spvC P0A2M9] interacts with 2 human partners:{Q53HL2;O75154}
	Pathogen[sspH2 P0CE12] interacts with 1 human partners:{Q53HL2}
	Pathogen[sopA E1WGZ9] interacts with 2 human partners:{Q53HL2;O75154}
	Pathogen[avrA E1WAB0] interacts with 1 human partners:{Q53HL2}
	Pathogen[slrP Q8ZQQ2] interacts with 2 human partners:{Q53HL2;O75154}
	Pathogen[sptP P74873] interacts with 2 human partners:{Q53HL2;O75154}
	Pathogen[sipA E1WAC6] interacts with 2 human partners:{Q53HL2;O75154}
	Pathogen[sseF O84951] interacts with 2 human partners:{Q53HL2;O75154}
	Pathogen[spiC P0CZ04] interacts with 2 human partners:{Q53HL2;O75154}
	Pathogen[sspH1 A4D0H6] interacts with 1 human partners:{O75154}
	Pathogen[sifA Q56061] interacts with 1 human partners:{Q53HL2}
	Pathogen[sseL Q8ZNG2] interacts with 1 human partners:{Q53HL2}
	Pathogen[sopA Q8ZNR3] interacts with 2 human partners:{Q53HL2;O75154}
	Pathogen[sseJ Q9FD10] interacts with 1 human partners:{Q53HL2}
	Pathogen[sseI Q8ZQ79] interacts with 1 human partners:{Q53HL2}
	Pathogen[sipA P0CL52] interacts with 2 human partners:{Q53HL2;O75154}
[Cluster 341]GO:0030904+C	cellular_component	[name] retromer complex	[def] "A conserved multimeric membrane-associated complex involved in retrograde transport from endosomes to the Golgi apparatus. For example, the budding yeast retromer comprises Vps35p, Vps29p, Vps26p, Vps5p, and Vps17p." [PMID
	Pathogen[sseG O84952] interacts with 1 human partners:{O75436}
	Pathogen[spvC P0A2M9] interacts with 1 human partners:{O75436}
	Pathogen[sopA E1WGZ9] interacts with 1 human partners:{O75436}
	Pathogen[slrP Q8ZQQ2] interacts with 2 human partners:{O75436;Q4G0F5}
	Pathogen[sipA E1WAC6] interacts with 1 human partners:{O75436}
	Pathogen[sseF O84951] interacts with 1 human partners:{O75436}
	Pathogen[spiC P0CZ04] interacts with 3 human partners:{O75436;Q9Y5X2;Q92609}
	Pathogen[sspH1 A4D0H6] interacts with 1 human partners:{O75436}
	Pathogen[sifA Q56061] interacts with 1 human partners:{O75436}
	Pathogen[sseL Q8ZNG2] interacts with 1 human partners:{O75436}
	Pathogen[sopA Q8ZNR3] interacts with 1 human partners:{O75436}
	Pathogen[sipA P0CL52] interacts with 1 human partners:{O75436}
[Cluster 342]GO:0036027+C	cellular_component	[name] protein C inhibitor-PLAU complex	[def] "A heterodimeric protein complex that contains protein C inhibitor (SERPINA5) and urokinase-type plasminogen activator (PLAU)_ formation of the complex inhibits the serine protease activity of urokinase-type plasminogen activator." [GOC
	Pathogen[slrP Q8ZQQ2] interacts with 1 human partners:{P05154}
	Pathogen[spiC P0CZ04] interacts with 1 human partners:{P05154}
[Cluster 343]GO:0031094+C	cellular_component	[name] platelet dense tubular network	[def] "A network of membrane-bounded compartments found in blood platelets, where they regulate platelet activation by sequestering or releasing calcium. The dense tubular network exists as thin elongated membranes in resting platelets, and undergoes a major ultrastructural change, to a rounded vesicular form, upon addition of thrombin." [PMID
	Pathogen[sseG O84952] interacts with 1 human partners:{P25116}
	Pathogen[spvC P0A2M9] interacts with 1 human partners:{P25116}
	Pathogen[sopA E1WGZ9] interacts with 1 human partners:{P25116}
	Pathogen[slrP Q8ZQQ2] interacts with 1 human partners:{P05154}
	Pathogen[sptP P74873] interacts with 1 human partners:{P25116}
	Pathogen[sipA E1WAC6] interacts with 1 human partners:{P25116}
	Pathogen[sseF O84951] interacts with 1 human partners:{P25116}
	Pathogen[spiC P0CZ04] interacts with 2 human partners:{P25116;P05154}
	Pathogen[sspH1 A4D0H6] interacts with 1 human partners:{P25116}
	Pathogen[sopA Q8ZNR3] interacts with 1 human partners:{P25116}
	Pathogen[sipA P0CL52] interacts with 1 human partners:{P25116}
[Cluster 344]GO:0042583+C	cellular_component	[name] chromaffin granule	[def] "Specialized secretory vesicle found in the cells of adrenal glands and various other organs, which is concerned with the synthesis, storage, metabolism, and secretion of epinephrine and norepinephrine." [GOC
	Pathogen[sseG O84952] interacts with 1 human partners:{P10909}
	Pathogen[spvB P74846] interacts with 1 human partners:{P10909}
	Pathogen[spvC P0A2M9] interacts with 1 human partners:{P10909}
	Pathogen[sopA E1WGZ9] interacts with 1 human partners:{P10909}
	Pathogen[slrP Q8ZQQ2] interacts with 1 human partners:{P10909}
	Pathogen[sipA E1WAC6] interacts with 1 human partners:{P10909}
	Pathogen[sseF O84951] interacts with 1 human partners:{P10909}
	Pathogen[spiC P0CZ04] interacts with 1 human partners:{P10909}
	Pathogen[sspH1 A4D0H6] interacts with 1 human partners:{P10909}
	Pathogen[sifA Q56061] interacts with 1 human partners:{P10909}
	Pathogen[sseL Q8ZNG2] interacts with 1 human partners:{P10909}
	Pathogen[sopA Q8ZNR3] interacts with 1 human partners:{P10909}
	Pathogen[sseJ Q9FD10] interacts with 1 human partners:{P10909}
	Pathogen[sipA P0CL52] interacts with 1 human partners:{P10909}
[Cluster 345]GO:0046658+C	cellular_component	[name] anchored to plasma membrane	[def] "Tethered to the plasma membrane by a covalently attached anchor, such as a lipid group, that is embedded in the membrane. When used to describe a protein, indicates that the peptide sequence does not span the membrane." [GOC
	Pathogen[sseG O84952] interacts with 3 human partners:{P04216;Q12891;Q9Y2I2}
	Pathogen[spvB P74846] interacts with 4 human partners:{P04216;Q12891;Q9Y2I2;Q96CW9}
	Pathogen[spvC P0A2M9] interacts with 3 human partners:{P04216;Q12891;Q9Y2I2}
	Pathogen[sspH2 P0CE12] interacts with 2 human partners:{Q12891;Q9Y2I2}
	Pathogen[sopE O52623] interacts with 4 human partners:{P04216;Q12891;Q9Y2I2;Q96CW9}
	Pathogen[sopB O30916] interacts with 2 human partners:{P04216;Q12891}
	Pathogen[sopA E1WGZ9] interacts with 3 human partners:{P04216;Q12891;Q9Y2I2}
	Pathogen[avrA E1WAB0] interacts with 2 human partners:{Q12891;Q9Y2I2}
	Pathogen[slrP Q8ZQQ2] interacts with 4 human partners:{P04216;Q12891;Q9Y2I2;Q96CW9}
	Pathogen[sptP P74873] interacts with 2 human partners:{Q12891;Q9Y2I2}
	Pathogen[sipA E1WAC6] interacts with 3 human partners:{P04216;Q12891;Q9Y2I2}
	Pathogen[sseF O84951] interacts with 3 human partners:{P04216;Q12891;Q9Y2I2}
	Pathogen[spiC P0CZ04] interacts with 4 human partners:{P04216;Q12891;Q9Y2I2;Q96CW9}
	Pathogen[sspH1 A4D0H6] interacts with 3 human partners:{P04216;Q12891;Q9Y2I2}
	Pathogen[sipC E1WAC8] interacts with 2 human partners:{Q12891;Q9Y2I2}
	Pathogen[sifA Q56061] interacts with 4 human partners:{P04216;Q12891;Q9Y2I2;Q96CW9}
	Pathogen[sipC P0CL47] interacts with 2 human partners:{Q12891;Q9Y2I2}
	Pathogen[sseL Q8ZNG2] interacts with 3 human partners:{P04216;Q12891;Q9Y2I2}
	Pathogen[sopA Q8ZNR3] interacts with 3 human partners:{P04216;Q12891;Q9Y2I2}
	Pathogen[sseJ Q9FD10] interacts with 3 human partners:{P04216;Q12891;Q9Y2I2}
	Pathogen[sseI Q8ZQ79] interacts with 1 human partners:{Q9Y2I2}
	Pathogen[sipA P0CL52] interacts with 3 human partners:{P04216;Q12891;Q9Y2I2}
[Cluster 346]GO:0070545+C	cellular_component	[name] PeBoW complex	[def] "A protein complex that is involved in coordinating ribosome biogenesis with cell cycle progression. In human, it is composed of Pes1, Bop1, and WDR12_ in Saccharomyces the proteins are known as Nop7p, Erb1 and Ytm1 respectively." [GOC
	Pathogen[sseG O84952] interacts with 1 human partners:{Q9GZL7}
	Pathogen[spvB P74846] interacts with 1 human partners:{Q9GZL7}
	Pathogen[spvC P0A2M9] interacts with 1 human partners:{Q9GZL7}
	Pathogen[sopE O52623] interacts with 1 human partners:{Q9GZL7}
	Pathogen[sopB O30916] interacts with 1 human partners:{Q9GZL7}
	Pathogen[sopA E1WGZ9] interacts with 1 human partners:{Q9GZL7}
	Pathogen[slrP Q8ZQQ2] interacts with 1 human partners:{Q9GZL7}
	Pathogen[sipA E1WAC6] interacts with 1 human partners:{Q9GZL7}
	Pathogen[sseF O84951] interacts with 1 human partners:{Q9GZL7}
	Pathogen[spiC P0CZ04] interacts with 1 human partners:{Q9GZL7}
	Pathogen[pipB2 Q8ZMM8] interacts with 1 human partners:{Q9GZL7}
	Pathogen[sspH1 A4D0H6] interacts with 1 human partners:{Q9GZL7}
	Pathogen[sifA Q56061] interacts with 1 human partners:{Q9GZL7}
	Pathogen[sseL Q8ZNG2] interacts with 1 human partners:{Q9GZL7}
	Pathogen[sipB Q56134] interacts with 1 human partners:{Q9GZL7}
	Pathogen[sopA Q8ZNR3] interacts with 1 human partners:{Q9GZL7}
	Pathogen[sseJ Q9FD10] interacts with 1 human partners:{Q9GZL7}
	Pathogen[sseI Q8ZQ79] interacts with 1 human partners:{Q9GZL7}
	Pathogen[sipA P0CL52] interacts with 1 human partners:{Q9GZL7}
[Cluster 347]GO:0031680+C	cellular_component	[name] G-protein beta/gamma-subunit complex	[def] "The heterodimer formed by the beta and gamma subunits of a heterotrimeric G protein, which dissociates from the alpha subunit upon guanine nuclotide exchange." [GOC
	Pathogen[slrP Q8ZQQ2] interacts with 1 human partners:{Q00722}
[Cluster 348]GO:0005658+C	cellular_component	[name] alpha DNA polymerase	[def] "A complex of four polypeptides, comprising large and small DNA polymerase alpha subunits and two primase subunits, which catalyzes the synthesis of an RNA primer on the lagging strand of replicating DNA_ the smaller of the two primase subunits alone can catalyze oligoribonucleotide synthesis." [GOC
	Pathogen[sseG O84952] interacts with 1 human partners:{Q14181}
	Pathogen[sopA E1WGZ9] interacts with 1 human partners:{Q14181}
	Pathogen[slrP Q8ZQQ2] interacts with 1 human partners:{Q14181}
	Pathogen[sipA E1WAC6] interacts with 1 human partners:{Q14181}
	Pathogen[sseF O84951] interacts with 1 human partners:{Q14181}
	Pathogen[sopA Q8ZNR3] interacts with 1 human partners:{Q14181}
	Pathogen[sipA P0CL52] interacts with 1 human partners:{Q14181}
[Cluster 349]GO:0036029+C	cellular_component	[name] protein C inhibitor-KLK3 complex	[def] "A heterodimeric protein complex that contains protein C inhibitor (SERPINA5) and prostate-specific antigen (KLK3)_ formation of the complex inhibits the serine protease activity of prostate-specific antigen." [GOC
	Pathogen[slrP Q8ZQQ2] interacts with 1 human partners:{P05154}
	Pathogen[spiC P0CZ04] interacts with 1 human partners:{P05154}
[Cluster 350]GO:0044456+C	cellular_component	[name] synapse part	[def] "Any constituent part of a synapse, the junction between a nerve fiber of one neuron and another neuron or muscle fiber or glial cell." [GOC
	Pathogen[spvB P74846] interacts with 1 human partners:{Q02246}
	Pathogen[slrP Q8ZQQ2] interacts with 1 human partners:{Q02246}
	Pathogen[spiC P0CZ04] interacts with 1 human partners:{Q02246}
[Cluster 351]GO:0097136+C	cellular_component	[name] Bcl-2 family protein complex	[def] "A protein complex that consists of members of the Bcl-2 family of anti- and proapoptotic regulators. Bcl-2 proteins respond to cues from various forms of intracellular stress, such as DNA damage or cytokine deprivation, and interact with opposing family members to determine whether or not the caspase proteolytic cascade should be unleashed." [GOC
	Pathogen[sseG O84952] interacts with 2 human partners:{Q07817;Q07812}
	Pathogen[spvB P74846] interacts with 1 human partners:{Q07812}
	Pathogen[spvC P0A2M9] interacts with 2 human partners:{Q07817;Q07812}
	Pathogen[sspH2 P0CE12] interacts with 1 human partners:{Q07812}
	Pathogen[sopE O52623] interacts with 1 human partners:{Q07812}
	Pathogen[sopB O30916] interacts with 1 human partners:{Q07812}
	Pathogen[sopA E1WGZ9] interacts with 2 human partners:{Q07817;Q07812}
	Pathogen[avrA E1WAB0] interacts with 1 human partners:{Q07812}
	Pathogen[slrP Q8ZQQ2] interacts with 2 human partners:{Q07817;Q07812}
	Pathogen[sptP P74873] interacts with 1 human partners:{Q07812}
	Pathogen[sipA E1WAC6] interacts with 2 human partners:{Q07817;Q07812}
	Pathogen[sseF O84951] interacts with 2 human partners:{Q07817;Q07812}
	Pathogen[spiC P0CZ04] interacts with 1 human partners:{Q07812}
	Pathogen[pipB2 Q8ZMM8] interacts with 1 human partners:{Q07812}
	Pathogen[sspH1 A4D0H6] interacts with 2 human partners:{Q07817;Q07812}
	Pathogen[sipC E1WAC8] interacts with 2 human partners:{Q07817;Q07812}
	Pathogen[sifA Q56061] interacts with 2 human partners:{Q07817;Q07812}
	Pathogen[sipC P0CL47] interacts with 2 human partners:{Q07817;Q07812}
	Pathogen[sseL Q8ZNG2] interacts with 2 human partners:{Q07817;Q07812}
	Pathogen[sipB Q56134] interacts with 2 human partners:{Q07817;Q07812}
	Pathogen[sopA Q8ZNR3] interacts with 2 human partners:{Q07817;Q07812}
	Pathogen[sseJ Q9FD10] interacts with 1 human partners:{Q07812}
	Pathogen[sseI Q8ZQ79] interacts with 1 human partners:{Q07812}
	Pathogen[sipA P0CL52] interacts with 2 human partners:{Q07817;Q07812}
[Cluster 352]GO:0005587+C	cellular_component	[name] collagen type IV	[def] "A collagen heterotrimer containing type IV alpha chains_ [alpha1(IV)]2alpha2(IV) trimers are commonly observed, although more type IV alpha chains exist and may be present in type IV trimers_ type IV collagen triple helices associate to form nets within basement membranes." [ISBN
	Pathogen[spvB P74846] interacts with 2 human partners:{P02462;P08572}
	Pathogen[slrP Q8ZQQ2] interacts with 2 human partners:{Q14031;Q01955}
[Cluster 353]GO:0000015+C	cellular_component	[name] phosphopyruvate hydratase complex	[def] "A multimeric enzyme complex, usually a dimer or an octamer, that catalyzes the conversion of 2-phospho-D-glycerate to phosphoenolpyruvate and water." [GOC
	Pathogen[slrP Q8ZQQ2] interacts with 3 human partners:{P09104;P06733;P13929}
	Pathogen[sifA Q56061] interacts with 1 human partners:{P13929}
[Cluster 354]GO:0005581+C	cellular_component	[name] collagen	[def] "Any of the various assemblies in which collagen chains form a left-handed triple helix_ may assemble into higher order structures." [GOC
	Pathogen[sseG O84952] interacts with 7 human partners:{P35247;Q9C0J8;Q02388;Q9P218;Q96P44;Q9Y6Z7;P11226}
	Pathogen[spvB P74846] interacts with 17 human partners:{P35247;A6NMZ7;Q9C0J8;Q02388;P21757;A8TX70;Q05707;Q07092;P12110;P02462;Q9P218;Q96P44;P08123;Q99715;P11226;Q6UXH8;P08572}
	Pathogen[spvC P0A2M9] interacts with 6 human partners:{P35247;Q02388;Q9P218;Q96P44;Q9Y6Z7;P11226}
	Pathogen[sspH2 P0CE12] interacts with 9 human partners:{P35247;P21757;P12110;P02452;Q8NFW1;Q96P44;Q9Y6Z7;P11226;Q6UXH8}
	Pathogen[sopE O52623] interacts with 16 human partners:{P35247;A6NMZ7;Q8IWL2;Q9C0J8;Q02388;Q9BWP8;P21757;A8TX70;Q05707;Q2UY09;Q8IWL1;Q9P218;Q96P44;Q9Y6Z7;Q99715;Q6UXH8}
	Pathogen[sopE2 Q7CQD4] interacts with 1 human partners:{Q02388}
	Pathogen[sopA E1WGZ9] interacts with 7 human partners:{P35247;Q9C0J8;Q02388;Q9P218;Q96P44;Q9Y6Z7;P11226}
	Pathogen[avrA E1WAB0] interacts with 2 human partners:{Q9P218;Q96P44}
	Pathogen[slrP Q8ZQQ2] interacts with 37 human partners:{P35247;A6NMZ7;Q8IWL2;P02458;Q14031;Q9C0J8;Q02388;P20908;Q9BWP8;P21757;A8TX70;Q05707;Q2UY09;Q17RW2;Q8IWL1;P20849;P12107;Q01955;Q07092;P12110;P02452;Q8NFW1;P12111;P12109;Q9BXI9;Q8IZC6;P39060;Q9P218;Q96P44;P08123;Q14993;Q9Y6Z7;P13942;Q99715;P11226;Q96CG8;Q6UXH8}
	Pathogen[sptP P74873] interacts with 11 human partners:{P35247;Q02388;P21757;P12110;P02452;Q8NFW1;P39060;Q9P218;Q96P44;Q9Y6Z7;P11226}
	Pathogen[sipA E1WAC6] interacts with 7 human partners:{P35247;Q9C0J8;Q02388;Q9P218;Q96P44;Q9Y6Z7;P11226}
	Pathogen[sseF O84951] interacts with 7 human partners:{P35247;Q9C0J8;Q02388;Q9P218;Q96P44;Q9Y6Z7;P11226}
	Pathogen[spiC P0CZ04] interacts with 17 human partners:{P35247;A6NMZ7;Q8IWL2;Q9C0J8;Q02388;Q9BWP8;P21757;A8TX70;Q05707;Q8IWL1;Q07092;P12110;Q9P218;Q9Y6Z7;Q99715;P11226;Q6UXH8}
	Pathogen[pipB2 Q8ZMM8] interacts with 1 human partners:{Q9C0J8}
	Pathogen[sspH1 A4D0H6] interacts with 4 human partners:{P35247;Q02388;Q96P44;Q9Y6Z7}
	Pathogen[sipC E1WAC8] interacts with 5 human partners:{Q02388;P12110;Q9P218;Q96P44;Q9Y6Z7}
	Pathogen[sifA Q56061] interacts with 13 human partners:{P35247;Q8IWL2;Q9C0J8;Q02388;Q9BWP8;Q05707;Q8IWL1;Q9P218;Q96P44;Q9Y6Z7;Q99715;P11226;Q6UXH8}
	Pathogen[sipC P0CL47] interacts with 5 human partners:{Q02388;P12110;Q9P218;Q96P44;Q9Y6Z7}
	Pathogen[sseL Q8ZNG2] interacts with 4 human partners:{Q9C0J8;P21757;Q9P218;Q96P44}
	Pathogen[sipB Q56134] interacts with 4 human partners:{Q8NFW1;Q96P44;Q9Y6Z7;Q6UXH8}
	Pathogen[sopA Q8ZNR3] interacts with 7 human partners:{P35247;Q9C0J8;Q02388;Q9P218;Q96P44;Q9Y6Z7;P11226}
	Pathogen[sseJ Q9FD10] interacts with 7 human partners:{P35247;Q02388;P21757;Q9P218;Q96P44;Q9Y6Z7;Q6UXH8}
	Pathogen[sseI Q8ZQ79] interacts with 1 human partners:{Q02388}
	Pathogen[sipA P0CL52] interacts with 7 human partners:{P35247;Q9C0J8;Q02388;Q9P218;Q96P44;Q9Y6Z7;P11226}
[Cluster 355]GO:0031080+C	cellular_component	[name] Nup107-160 complex	[def] "A subcomplex of the nuclear pore complex (NPC) involved in mRNA export and NPC assembly. Contains conserved nucleoporins and other proteins_ for example, the Saccharomyces complex contains Nup84p, Nup85p, Nup120p, Nup145p-C, Seh1p, Sec13p, and Nup133p." [PMID
	Pathogen[sseG O84952] interacts with 7 human partners:{Q9BW27;P57740;P55735;Q8NFH4;Q8NFH3;Q96EE3;Q12769}
	Pathogen[spvB P74846] interacts with 7 human partners:{Q9BW27;P55735;Q8NFH4;Q8NFH3;Q96EE3;Q12769;Q8WUM0}
	Pathogen[spvC P0A2M9] interacts with 6 human partners:{Q9BW27;P57740;P55735;Q8NFH4;Q8NFH3;Q96EE3}
	Pathogen[sspH2 P0CE12] interacts with 4 human partners:{Q9BW27;P55735;Q8NFH4;Q8NFH3}
	Pathogen[sopE O52623] interacts with 5 human partners:{Q9BW27;P55735;Q8NFH4;Q8NFH3;Q96EE3}
	Pathogen[sopE2 Q7CQD4] interacts with 1 human partners:{Q8NFH4}
	Pathogen[sopB O30916] interacts with 4 human partners:{Q9BW27;P55735;Q8NFH4;Q8NFH3}
	Pathogen[sopA E1WGZ9] interacts with 7 human partners:{Q9BW27;P57740;P55735;Q8NFH4;Q8NFH3;Q96EE3;Q12769}
	Pathogen[avrA E1WAB0] interacts with 1 human partners:{Q9BW27}
	Pathogen[slrP Q8ZQQ2] interacts with 7 human partners:{Q9BW27;Q8WYP5;P55735;Q8NFH4;P52948;Q8NFH3;Q96EE3}
	Pathogen[sipA E1WAC6] interacts with 7 human partners:{Q9BW27;P57740;P55735;Q8NFH4;Q8NFH3;Q96EE3;Q12769}
	Pathogen[sseF O84951] interacts with 7 human partners:{Q9BW27;P57740;P55735;Q8NFH4;Q8NFH3;Q96EE3;Q12769}
	Pathogen[spiC P0CZ04] interacts with 8 human partners:{Q9BW27;P57740;P55735;Q8NFH4;Q8NFH3;Q96EE3;Q12769;Q8WUM0}
	Pathogen[pipB2 Q8ZMM8] interacts with 5 human partners:{Q9BW27;P55735;Q8NFH4;Q8NFH3;Q96EE3}
	Pathogen[sspH1 A4D0H6] interacts with 2 human partners:{Q9BW27;Q8NFH4}
	Pathogen[sipC E1WAC8] interacts with 3 human partners:{Q9BW27;Q8NFH4;Q8NFH3}
	Pathogen[sifA Q56061] interacts with 6 human partners:{Q9BW27;P55735;Q8NFH4;Q8NFH3;Q96EE3;Q12769}
	Pathogen[sipC P0CL47] interacts with 3 human partners:{Q9BW27;Q8NFH4;Q8NFH3}
	Pathogen[sseL Q8ZNG2] interacts with 5 human partners:{Q9BW27;P55735;Q8NFH4;Q8NFH3;Q96EE3}
	Pathogen[sipB Q56134] interacts with 1 human partners:{Q9BW27}
	Pathogen[sopA Q8ZNR3] interacts with 7 human partners:{Q9BW27;P57740;P55735;Q8NFH4;Q8NFH3;Q96EE3;Q12769}
	Pathogen[sseJ Q9FD10] interacts with 2 human partners:{Q9BW27;Q8NFH4}
	Pathogen[sseI Q8ZQ79] interacts with 5 human partners:{Q9BW27;P55735;Q8NFH4;Q8NFH3;Q96EE3}
	Pathogen[sipA P0CL52] interacts with 7 human partners:{Q9BW27;P57740;P55735;Q8NFH4;Q8NFH3;Q96EE3;Q12769}
[Cluster 356]GO:0071778+C	cellular_component	[name] WINAC complex	[def] "A SWI/SNF-type complex that directly interacts with the vitamin D receptor (VDR) through the Williams syndrome transcription factor (WSTF), and mediates the recruitment of unliganded VDR to VDR target sites in promoters. The WINAC complex contains at least 13 subunits, including WSTF, several SWI/SNF components, and DNA replication-related factors." [GOC
	Pathogen[sseG O84952] interacts with 1 human partners:{Q02880}
	Pathogen[spvB P74846] interacts with 1 human partners:{Q02880}
	Pathogen[spvC P0A2M9] interacts with 1 human partners:{Q02880}
	Pathogen[sopE O52623] interacts with 1 human partners:{Q02880}
	Pathogen[sopA E1WGZ9] interacts with 1 human partners:{Q02880}
	Pathogen[avrA E1WAB0] interacts with 1 human partners:{Q02880}
	Pathogen[slrP Q8ZQQ2] interacts with 2 human partners:{Q02880;Q92922}
	Pathogen[sipA E1WAC6] interacts with 1 human partners:{Q02880}
	Pathogen[sseF O84951] interacts with 1 human partners:{Q02880}
	Pathogen[spiC P0CZ04] interacts with 1 human partners:{Q02880}
	Pathogen[sifA Q56061] interacts with 1 human partners:{Q02880}
	Pathogen[sseL Q8ZNG2] interacts with 1 human partners:{Q02880}
	Pathogen[sopA Q8ZNR3] interacts with 1 human partners:{Q02880}
	Pathogen[sseJ Q9FD10] interacts with 1 human partners:{Q02880}
	Pathogen[sseI Q8ZQ79] interacts with 1 human partners:{Q02880}
	Pathogen[sipA P0CL52] interacts with 1 human partners:{Q02880}
[Cluster 357]GO:0070469+C	cellular_component	[name] respiratory chain	[def] "The protein complexes that form the electron transport system (the respiratory chain), associated with a cell membrane, usually the plasma membrane (in prokaryotes) or the inner mitochondrial membrane (on eukaryotes). The respiratory chain complexes transfer electrons from an electron donor to an electron acceptor and are associated with a proton pump to create a transmembrane electrochemical gradient." [GOC
	Pathogen[slrP Q8ZQQ2] interacts with 1 human partners:{Q9UI09}
	Pathogen[spiC P0CZ04] interacts with 1 human partners:{O43920}
[Cluster 358]GO:0072563+C	cellular_component	[name] endothelial microparticle	[def] "A blood microparticle that is derived from, and contains membrane receptors as well as other proteins characteristic of, an endothelial cell." [GOC
	Pathogen[sseG O84952] interacts with 1 human partners:{P08758}
	Pathogen[spvB P74846] interacts with 1 human partners:{P08758}
	Pathogen[spvC P0A2M9] interacts with 1 human partners:{P08758}
	Pathogen[sspH2 P0CE12] interacts with 1 human partners:{P08758}
	Pathogen[sopE O52623] interacts with 1 human partners:{P08758}
	Pathogen[sopE2 Q7CQD4] interacts with 1 human partners:{P08758}
	Pathogen[sopB O30916] interacts with 1 human partners:{P08758}
	Pathogen[sopA E1WGZ9] interacts with 1 human partners:{P08758}
	Pathogen[avrA E1WAB0] interacts with 1 human partners:{P08758}
	Pathogen[slrP Q8ZQQ2] interacts with 1 human partners:{P08758}
	Pathogen[sptP P74873] interacts with 1 human partners:{P08758}
	Pathogen[sipA E1WAC6] interacts with 1 human partners:{P08758}
	Pathogen[sseF O84951] interacts with 1 human partners:{P08758}
	Pathogen[spiC P0CZ04] interacts with 1 human partners:{P08758}
	Pathogen[pipB2 Q8ZMM8] interacts with 1 human partners:{P08758}
	Pathogen[sspH1 A4D0H6] interacts with 1 human partners:{P08758}
	Pathogen[sifA Q56061] interacts with 1 human partners:{P08758}
	Pathogen[sseL Q8ZNG2] interacts with 1 human partners:{P08758}
	Pathogen[sopA Q8ZNR3] interacts with 1 human partners:{P08758}
	Pathogen[sseJ Q9FD10] interacts with 1 human partners:{P08758}
	Pathogen[sseI Q8ZQ79] interacts with 1 human partners:{P08758}
	Pathogen[sipA P0CL52] interacts with 1 human partners:{P08758}
[Cluster 359]GO:0005579+C	cellular_component	[name] membrane attack complex	[def] "A protein complex produced by sequentially activated components of the complement cascade inserted into a target cell membrane and forming a pore leading to cell lysis via ion and water flow." [GOC
	Pathogen[sopE O52623] interacts with 1 human partners:{P10643}
	Pathogen[slrP Q8ZQQ2] interacts with 2 human partners:{P02748;P10643}
	Pathogen[spiC P0CZ04] interacts with 1 human partners:{P10643}
[Cluster 360]GO:0005945+C	cellular_component	[name] 6-phosphofructokinase complex	[def] "A protein complex that possesses 6-phosphofructokinase activity_ homodimeric, homooctameric, and allosteric homotetrameric forms are known." [GOC
	Pathogen[sseG O84952] interacts with 1 human partners:{Q01813}
	Pathogen[sopA E1WGZ9] interacts with 1 human partners:{Q01813}
	Pathogen[sipA E1WAC6] interacts with 1 human partners:{Q01813}
	Pathogen[sseF O84951] interacts with 1 human partners:{Q01813}
	Pathogen[sifA Q56061] interacts with 1 human partners:{Q01813}
	Pathogen[sopA Q8ZNR3] interacts with 1 human partners:{Q01813}
	Pathogen[sipA P0CL52] interacts with 1 human partners:{Q01813}
[Cluster 361]GO:0017119+C	cellular_component	[name] Golgi transport complex	[def] "A complex of proteins that, in vitro, stimulates intra-Golgi transport_ a 13S complex, about 800 kDa in size and consists of at least five polypeptides. In yeast, this complex is called the Sec34/35 complex and is composed of eight subunits (Sec34p, Sec35p, Dor1p, Cod1p, Cod2p, Cod3p, Cod4p, and Cod5p)." [GOC
	Pathogen[sseG O84952] interacts with 4 human partners:{Q08378;Q9UP83;Q8WVM8;Q96JB2}
	Pathogen[spvB P74846] interacts with 1 human partners:{Q8WVM8}
	Pathogen[spvC P0A2M9] interacts with 4 human partners:{Q08378;Q9UP83;Q8WVM8;Q96JB2}
	Pathogen[sspH2 P0CE12] interacts with 1 human partners:{Q8WVM8}
	Pathogen[sopE O52623] interacts with 2 human partners:{Q08378;Q8WVM8}
	Pathogen[sopB O30916] interacts with 2 human partners:{Q9UP83;Q8WVM8}
	Pathogen[sopA E1WGZ9] interacts with 4 human partners:{Q08378;Q9UP83;Q8WVM8;Q96JB2}
	Pathogen[avrA E1WAB0] interacts with 1 human partners:{Q8WVM8}
	Pathogen[slrP Q8ZQQ2] interacts with 4 human partners:{Q08378;Q9UP83;Q8WVM8;Q96JB2}
	Pathogen[sipA E1WAC6] interacts with 4 human partners:{Q08378;Q9UP83;Q8WVM8;Q96JB2}
	Pathogen[sseF O84951] interacts with 4 human partners:{Q08378;Q9UP83;Q8WVM8;Q96JB2}
	Pathogen[spiC P0CZ04] interacts with 4 human partners:{Q08378;Q9UP83;Q8WVM8;Q96JB2}
	Pathogen[pipB2 Q8ZMM8] interacts with 1 human partners:{Q8WVM8}
	Pathogen[sspH1 A4D0H6] interacts with 4 human partners:{Q08378;Q9UP83;Q8WVM8;Q96JB2}
	Pathogen[sipC E1WAC8] interacts with 1 human partners:{Q8WVM8}
	Pathogen[sifA Q56061] interacts with 4 human partners:{Q08378;Q9UP83;Q8WVM8;Q96JB2}
	Pathogen[sipC P0CL47] interacts with 1 human partners:{Q8WVM8}
	Pathogen[sseL Q8ZNG2] interacts with 2 human partners:{Q08378;Q8WVM8}
	Pathogen[sopA Q8ZNR3] interacts with 4 human partners:{Q08378;Q9UP83;Q8WVM8;Q96JB2}
	Pathogen[sseJ Q9FD10] interacts with 1 human partners:{Q8WVM8}
	Pathogen[sseI Q8ZQ79] interacts with 1 human partners:{Q8WVM8}
	Pathogen[sipA P0CL52] interacts with 4 human partners:{Q08378;Q9UP83;Q8WVM8;Q96JB2}
[Cluster 362]GO:0017109+C	cellular_component	[name] glutamate-cysteine ligase complex	[def] "An enzyme complex that catalyzes the ligation of glutamate to cysteine, forming glutamylcysteine." [EC
	Pathogen[sseG O84952] interacts with 1 human partners:{P48507}
	Pathogen[spvB P74846] interacts with 1 human partners:{P48507}
	Pathogen[sopA E1WGZ9] interacts with 1 human partners:{P48507}
	Pathogen[slrP Q8ZQQ2] interacts with 2 human partners:{P48506;P48507}
	Pathogen[sipA E1WAC6] interacts with 1 human partners:{P48507}
	Pathogen[sseF O84951] interacts with 1 human partners:{P48507}
	Pathogen[spiC P0CZ04] interacts with 1 human partners:{P48507}
	Pathogen[sifA Q56061] interacts with 2 human partners:{P48506;P48507}
	Pathogen[sopA Q8ZNR3] interacts with 1 human partners:{P48507}
	Pathogen[sipA P0CL52] interacts with 1 human partners:{P48507}
[Cluster 363]GO:0070557+C	cellular_component	[name] PCNA-p21 complex	[def] "A protein complex that contains the cyclin-dependent protein kinase inhibitor p21WAF1/CIP1 bound to PCNA_ formation of the complex inhibits DNA replication." [GOC
	Pathogen[sseG O84952] interacts with 2 human partners:{P38936;P12004}
	Pathogen[spvB P74846] interacts with 1 human partners:{P38936}
	Pathogen[spvC P0A2M9] interacts with 2 human partners:{P38936;P12004}
	Pathogen[sopA E1WGZ9] interacts with 2 human partners:{P38936;P12004}
	Pathogen[avrA E1WAB0] interacts with 1 human partners:{P38936}
	Pathogen[slrP Q8ZQQ2] interacts with 1 human partners:{P38936}
	Pathogen[sipA E1WAC6] interacts with 2 human partners:{P38936;P12004}
	Pathogen[sseF O84951] interacts with 2 human partners:{P38936;P12004}
	Pathogen[spiC P0CZ04] interacts with 2 human partners:{P38936;P12004}
	Pathogen[sspH1 A4D0H6] interacts with 1 human partners:{P38936}
	Pathogen[sifA Q56061] interacts with 2 human partners:{P38936;P12004}
	Pathogen[sseL Q8ZNG2] interacts with 1 human partners:{P38936}
	Pathogen[sopA Q8ZNR3] interacts with 2 human partners:{P38936;P12004}
	Pathogen[sseJ Q9FD10] interacts with 1 human partners:{P38936}
	Pathogen[sseI Q8ZQ79] interacts with 1 human partners:{P38936}
	Pathogen[sipA P0CL52] interacts with 2 human partners:{P38936;P12004}
[Cluster 364]GO:0005669+C	cellular_component	[name] transcription factor TFIID complex	[def] "A complex composed of TATA binding protein (TBP) and TBP associated factors (TAFs)_ the total mass is typically about 800 kDa. Most of the TAFs are conserved across species. In TATA-containing promoters for RNA polymerase II (Pol II), TFIID is believed to recognize at least two distinct elements, the TATA element and a downstream promoter element. TFIID is also involved in recognition of TATA-less Pol II promoters. Binding of TFIID to DNA is necessary but not sufficient for transcription initiation from most RNA polymerase II promoters." [GOC
	Pathogen[sseG O84952] interacts with 3 human partners:{P04637;Q15542;Q12962}
	Pathogen[spvB P74846] interacts with 2 human partners:{P04637;Q15542}
	Pathogen[spvC P0A2M9] interacts with 2 human partners:{P04637;Q15542}
	Pathogen[sspH2 P0CE12] interacts with 1 human partners:{P04637}
	Pathogen[sopE O52623] interacts with 1 human partners:{P04637}
	Pathogen[sopE2 Q7CQD4] interacts with 1 human partners:{P04637}
	Pathogen[sopB O30916] interacts with 2 human partners:{P04637;Q15542}
	Pathogen[sopA E1WGZ9] interacts with 3 human partners:{P04637;Q15542;Q12962}
	Pathogen[slrP Q8ZQQ2] interacts with 7 human partners:{P04637;Q15545;P20226;Q15542;O00268;Q12962;Q92750}
	Pathogen[sptP P74873] interacts with 2 human partners:{P04637;Q15542}
	Pathogen[sipA E1WAC6] interacts with 3 human partners:{P04637;Q15542;Q12962}
	Pathogen[sseF O84951] interacts with 3 human partners:{P04637;Q15542;Q12962}
	Pathogen[spiC P0CZ04] interacts with 3 human partners:{P04637;Q15542;Q12962}
	Pathogen[pipB2 Q8ZMM8] interacts with 2 human partners:{P04637;Q15542}
	Pathogen[sspH1 A4D0H6] interacts with 2 human partners:{P04637;Q15542}
	Pathogen[sipC E1WAC8] interacts with 1 human partners:{P04637}
	Pathogen[sifA Q56061] interacts with 2 human partners:{P04637;Q15542}
	Pathogen[sipC P0CL47] interacts with 1 human partners:{P04637}
	Pathogen[sseL Q8ZNG2] interacts with 2 human partners:{P04637;Q15542}
	Pathogen[sipB Q56134] interacts with 1 human partners:{Q15542}
	Pathogen[sopA Q8ZNR3] interacts with 3 human partners:{P04637;Q15542;Q12962}
	Pathogen[sseJ Q9FD10] interacts with 1 human partners:{P04637}
	Pathogen[sseI Q8ZQ79] interacts with 2 human partners:{P04637;Q15542}
	Pathogen[sipA P0CL52] interacts with 3 human partners:{P04637;Q15542;Q12962}
[Cluster 365]GO:0005747+C	cellular_component	[name] mitochondrial respiratory chain complex I	[def] "A protein complex located in the mitochondrial inner membrane that forms part of the mitochondrial respiratory chain. It contains about 25 different polypeptide subunits, including NADH dehydrogenase (ubiquinone), flavin mononucleotide and several different iron-sulfur clusters containing non-heme iron. The iron undergoes oxidation-reduction between Fe(II) and Fe(III), and catalyzes proton translocation linked to the oxidation of NADH by ubiquinone." [GOC
	Pathogen[slrP Q8ZQQ2] interacts with 1 human partners:{Q9UI09}
	Pathogen[spiC P0CZ04] interacts with 1 human partners:{O43920}
[Cluster 366]GO:0030992+C	cellular_component	[name] intraflagellar transport particle B	[def] "The larger subcomplex of the intraflagellar transport particle_ characterized complexes have molecular weights around 550 kDa." [GOC
	Pathogen[sseG O84952] interacts with 1 human partners:{Q9BW83}
	Pathogen[spvB P74846] interacts with 1 human partners:{Q9BW83}
	Pathogen[spvC P0A2M9] interacts with 1 human partners:{Q9BW83}
	Pathogen[sopE O52623] interacts with 1 human partners:{Q9BW83}
	Pathogen[sopB O30916] interacts with 1 human partners:{Q9BW83}
	Pathogen[sopA E1WGZ9] interacts with 1 human partners:{Q9BW83}
	Pathogen[avrA E1WAB0] interacts with 1 human partners:{Q9BW83}
	Pathogen[slrP Q8ZQQ2] interacts with 3 human partners:{Q96LB3;Q9BW83;Q13099}
	Pathogen[sptP P74873] interacts with 1 human partners:{Q9BW83}
	Pathogen[sipA E1WAC6] interacts with 1 human partners:{Q9BW83}
	Pathogen[sseF O84951] interacts with 1 human partners:{Q9BW83}
	Pathogen[spiC P0CZ04] interacts with 1 human partners:{Q9BW83}
	Pathogen[pipB2 Q8ZMM8] interacts with 1 human partners:{Q9BW83}
	Pathogen[sspH1 A4D0H6] interacts with 1 human partners:{Q9BW83}
	Pathogen[sipC E1WAC8] interacts with 1 human partners:{Q9BW83}
	Pathogen[sifA Q56061] interacts with 2 human partners:{Q9Y547;Q9BW83}
	Pathogen[sipC P0CL47] interacts with 1 human partners:{Q9BW83}
	Pathogen[sseL Q8ZNG2] interacts with 1 human partners:{Q9BW83}
	Pathogen[sopA Q8ZNR3] interacts with 1 human partners:{Q9BW83}
	Pathogen[sseJ Q9FD10] interacts with 1 human partners:{Q9BW83}
	Pathogen[sseI Q8ZQ79] interacts with 1 human partners:{Q9BW83}
	Pathogen[sipA P0CL52] interacts with 1 human partners:{Q9BW83}
[Cluster 367]GO:0000178+C	cellular_component	[name] exosome (RNase complex)	[def] "Complex of 3'-5' exoribonucleases." [PMID
	Pathogen[sseG O84952] interacts with 9 human partners:{Q9NQT4;Q9Y2L1;Q9Y3B2;Q5RKV6;Q9NQT5;Q06265;Q9NPD3;Q96B26;Q13868}
	Pathogen[sopA E1WGZ9] interacts with 9 human partners:{Q9NQT4;Q9Y2L1;Q9Y3B2;Q5RKV6;Q9NQT5;Q06265;Q9NPD3;Q96B26;Q13868}
	Pathogen[slrP Q8ZQQ2] interacts with 10 human partners:{Q9NQT4;Q9Y2L1;Q9Y3B2;Q5RKV6;Q9NQT5;Q8TF46;Q06265;Q9NPD3;Q96B26;Q13868}
	Pathogen[sipA E1WAC6] interacts with 9 human partners:{Q9NQT4;Q9Y2L1;Q9Y3B2;Q5RKV6;Q9NQT5;Q06265;Q9NPD3;Q96B26;Q13868}
	Pathogen[sseF O84951] interacts with 9 human partners:{Q9NQT4;Q9Y2L1;Q9Y3B2;Q5RKV6;Q9NQT5;Q06265;Q9NPD3;Q96B26;Q13868}
	Pathogen[spiC P0CZ04] interacts with 6 human partners:{Q9Y3B2;Q5RKV6;Q06265;Q9NPD3;Q96B26;Q13868}
	Pathogen[pipB2 Q8ZMM8] interacts with 1 human partners:{Q13868}
	Pathogen[sifA Q56061] interacts with 1 human partners:{Q13868}
	Pathogen[sseL Q8ZNG2] interacts with 1 human partners:{Q9Y2L1}
	Pathogen[sopA Q8ZNR3] interacts with 9 human partners:{Q9NQT4;Q9Y2L1;Q9Y3B2;Q5RKV6;Q9NQT5;Q06265;Q9NPD3;Q96B26;Q13868}
	Pathogen[sipA P0CL52] interacts with 9 human partners:{Q9NQT4;Q9Y2L1;Q9Y3B2;Q5RKV6;Q9NQT5;Q06265;Q9NPD3;Q96B26;Q13868}
[Cluster 368]GO:0005724+C	cellular_component	[name] nuclear telomeric heterochromatin	[def] "Heterochromatic regions of the chromosome found at the telomeres of a chromosome in the nucleus." [GOC
	Pathogen[sseG O84952] interacts with 1 human partners:{Q9C0C2}
	Pathogen[spvB P74846] interacts with 1 human partners:{Q9C0C2}
	Pathogen[spvC P0A2M9] interacts with 1 human partners:{Q9C0C2}
	Pathogen[sopA E1WGZ9] interacts with 2 human partners:{Q9C0C2;Q8N6T7}
	Pathogen[avrA E1WAB0] interacts with 1 human partners:{Q9C0C2}
	Pathogen[slrP Q8ZQQ2] interacts with 2 human partners:{Q9C0C2;Q8N6T7}
	Pathogen[sipA E1WAC6] interacts with 1 human partners:{Q9C0C2}
	Pathogen[sseF O84951] interacts with 1 human partners:{Q9C0C2}
	Pathogen[spiC P0CZ04] interacts with 2 human partners:{Q9C0C2;Q8N6T7}
	Pathogen[sspH1 A4D0H6] interacts with 1 human partners:{Q9C0C2}
	Pathogen[sifA Q56061] interacts with 1 human partners:{Q9C0C2}
	Pathogen[sopA Q8ZNR3] interacts with 2 human partners:{Q9C0C2;Q8N6T7}
	Pathogen[sipA P0CL52] interacts with 1 human partners:{Q9C0C2}
[Cluster 369]GO:0070419+C	cellular_component	[name] nonhomologous end joining complex	[def] "A protein complex that plays a role in DNA double-strand break repair via nonhomologous end joining. Such complexes typically contain a specialized DNA ligase (e.g. Lig4 in eukaryotes) and one or more proteins that bind to DNA ends." [GOC
	Pathogen[sseG O84952] interacts with 1 human partners:{P78527}
	Pathogen[spvB P74846] interacts with 1 human partners:{P78527}
	Pathogen[spvC P0A2M9] interacts with 1 human partners:{P78527}
	Pathogen[sspH2 P0CE12] interacts with 1 human partners:{P78527}
	Pathogen[sopE O52623] interacts with 1 human partners:{P78527}
	Pathogen[sopB O30916] interacts with 1 human partners:{P78527}
	Pathogen[sopA E1WGZ9] interacts with 1 human partners:{P78527}
	Pathogen[avrA E1WAB0] interacts with 1 human partners:{P78527}
	Pathogen[slrP Q8ZQQ2] interacts with 2 human partners:{Q13426;P78527}
	Pathogen[sptP P74873] interacts with 1 human partners:{P78527}
	Pathogen[sipA E1WAC6] interacts with 1 human partners:{P78527}
	Pathogen[sseF O84951] interacts with 1 human partners:{P78527}
	Pathogen[spiC P0CZ04] interacts with 2 human partners:{Q13426;P78527}
	Pathogen[pipB2 Q8ZMM8] interacts with 1 human partners:{P78527}
	Pathogen[sspH1 A4D0H6] interacts with 1 human partners:{P78527}
	Pathogen[sipC E1WAC8] interacts with 1 human partners:{P78527}
	Pathogen[sifA Q56061] interacts with 1 human partners:{P78527}
	Pathogen[sipC P0CL47] interacts with 1 human partners:{P78527}
	Pathogen[sseL Q8ZNG2] interacts with 1 human partners:{P78527}
	Pathogen[sipB Q56134] interacts with 1 human partners:{P78527}
	Pathogen[sopA Q8ZNR3] interacts with 1 human partners:{P78527}
	Pathogen[sseJ Q9FD10] interacts with 1 human partners:{P78527}
	Pathogen[sseI Q8ZQ79] interacts with 1 human partners:{P78527}
	Pathogen[sipA P0CL52] interacts with 1 human partners:{P78527}
[Cluster 370]GO:0035068+C	cellular_component	[name] micro-ribonucleoprotein complex	[def] "A complex containing both protein and micro-RNA (miRNA) molecules. miRNAs are approximately 22 nucleotide noncoding RNAs derived from endogenous genes_ they are processed from the stem of a longer hairpin like structure termed a pre-miRNA." [GOC
	Pathogen[slrP Q8ZQQ2] interacts with 1 human partners:{Q8NDV7}
[Cluster 371]GO:0005740+C	cellular_component	[name] mitochondrial envelope	[def] "The double lipid bilayer enclosing the mitochondrion and separating its contents from the cell cytoplasm_ includes the intermembrane space." [GOC
	Pathogen[slrP Q8ZQQ2] interacts with 3 human partners:{Q12983;O60543;Q9NPF8}
	Pathogen[spiC P0CZ04] interacts with 1 human partners:{Q92506}
[Cluster 372]GO:0000347+C	cellular_component	[name] THO complex	[def] "The THO complex is a nuclear complex that is required for transcription elongation through genes containing tandemly repeated DNA sequences. The THO complex is also part of the TREX (TRanscription EXport) complex that is involved in coupling transcription to export of mRNAs to the cytoplasm. In S. cerevisiae, it is composed of four subunits
	Pathogen[sseG O84952] interacts with 1 human partners:{Q96FV9}
	Pathogen[spvC P0A2M9] interacts with 1 human partners:{Q96FV9}
	Pathogen[sopA E1WGZ9] interacts with 1 human partners:{Q96FV9}
	Pathogen[slrP Q8ZQQ2] interacts with 1 human partners:{Q86W42}
	Pathogen[sipA E1WAC6] interacts with 1 human partners:{Q96FV9}
	Pathogen[sseF O84951] interacts with 1 human partners:{Q96FV9}
	Pathogen[spiC P0CZ04] interacts with 2 human partners:{Q96FV9;Q86W42}
	Pathogen[sopA Q8ZNR3] interacts with 1 human partners:{Q96FV9}
	Pathogen[sipA P0CL52] interacts with 1 human partners:{Q96FV9}
[Cluster 373]GO:0008280+C	cellular_component	[name] cohesin core heterodimer	[def] "The core heterodimer of a cohesin complex_ a structure required for sister chromatid cohesion in eukaryotes." [GOC
	Pathogen[sseG O84952] interacts with 1 human partners:{Q14683}
	Pathogen[sopA E1WGZ9] interacts with 1 human partners:{Q14683}
	Pathogen[slrP Q8ZQQ2] interacts with 1 human partners:{Q14683}
	Pathogen[sipA E1WAC6] interacts with 1 human partners:{Q14683}
	Pathogen[sseF O84951] interacts with 1 human partners:{Q14683}
	Pathogen[spiC P0CZ04] interacts with 1 human partners:{Q14683}
	Pathogen[pipB2 Q8ZMM8] interacts with 1 human partners:{Q14683}
	Pathogen[sifA Q56061] interacts with 1 human partners:{Q14683}
	Pathogen[sopA Q8ZNR3] interacts with 1 human partners:{Q14683}
	Pathogen[sipA P0CL52] interacts with 1 human partners:{Q14683}
[Cluster 374]GO:0005914+C	cellular_component	[name] spot adherens junction	[def] "A small junction assembled during the cellularization stage of insect embyrogenesis_ spot adherens junctions later fuse to form the zonula adherens." [PMID
	Pathogen[slrP Q8ZQQ2] interacts with 1 human partners:{Q15124}
	Pathogen[sifA Q56061] interacts with 1 human partners:{Q15124}
[Cluster 375]GO:0005779+C	cellular_component	[name] integral to peroxisomal membrane	[def] "Penetrating at least one phospholipid bilayer of a peroxisomal membrane. May also refer to the state of being buried in the bilayer with no exposure outside the bilayer." [GOC
	Pathogen[sseG O84952] interacts with 2 human partners:{Q92968;P33897}
	Pathogen[spvB P74846] interacts with 1 human partners:{Q92968}
	Pathogen[spvC P0A2M9] interacts with 2 human partners:{Q92968;P33897}
	Pathogen[sopE O52623] interacts with 1 human partners:{Q92968}
	Pathogen[sopA E1WGZ9] interacts with 2 human partners:{Q92968;P33897}
	Pathogen[avrA E1WAB0] interacts with 1 human partners:{Q92968}
	Pathogen[slrP Q8ZQQ2] interacts with 3 human partners:{O43808;Q92968;P33897}
	Pathogen[sipA E1WAC6] interacts with 2 human partners:{Q92968;P33897}
	Pathogen[sseF O84951] interacts with 2 human partners:{Q92968;P33897}
	Pathogen[spiC P0CZ04] interacts with 2 human partners:{Q92968;P33897}
	Pathogen[sspH1 A4D0H6] interacts with 1 human partners:{P33897}
	Pathogen[sipC E1WAC8] interacts with 1 human partners:{Q92968}
	Pathogen[sifA Q56061] interacts with 1 human partners:{Q92968}
	Pathogen[sipC P0CL47] interacts with 1 human partners:{Q92968}
	Pathogen[sseL Q8ZNG2] interacts with 1 human partners:{Q92968}
	Pathogen[sipB Q56134] interacts with 1 human partners:{Q92968}
	Pathogen[sopA Q8ZNR3] interacts with 2 human partners:{Q92968;P33897}
	Pathogen[sseJ Q9FD10] interacts with 1 human partners:{Q92968}
	Pathogen[sseI Q8ZQ79] interacts with 1 human partners:{Q92968}
	Pathogen[sipA P0CL52] interacts with 2 human partners:{Q92968;P33897}
[Cluster 376]GO:0030896+C	cellular_component	[name] checkpoint clamp complex	[def] "Conserved heterotrimeric complex of PCNA-like proteins that is loaded onto DNA at sites of DNA damage." [PMID
	Pathogen[sseG O84952] interacts with 1 human partners:{Q99638}
	Pathogen[spvC P0A2M9] interacts with 1 human partners:{Q99638}
	Pathogen[sopA E1WGZ9] interacts with 1 human partners:{Q99638}
	Pathogen[slrP Q8ZQQ2] interacts with 1 human partners:{Q99638}
	Pathogen[sipA E1WAC6] interacts with 1 human partners:{Q99638}
	Pathogen[sseF O84951] interacts with 1 human partners:{Q99638}
	Pathogen[spiC P0CZ04] interacts with 1 human partners:{Q99638}
	Pathogen[sspH1 A4D0H6] interacts with 1 human partners:{Q99638}
	Pathogen[sopA Q8ZNR3] interacts with 1 human partners:{Q99638}
	Pathogen[sipA P0CL52] interacts with 1 human partners:{Q99638}
[Cluster 377]GO:0001652+C	cellular_component	[name] granular component	[def] "A structure found in the nucleolus, which contains nearly completed preribosomal particles destined for the cytoplasm." [PMID
	Pathogen[sopE O52623] interacts with 1 human partners:{P05452}
	Pathogen[slrP Q8ZQQ2] interacts with 1 human partners:{P05452}
	Pathogen[sptP P74873] interacts with 1 human partners:{P05452}
	Pathogen[sifA Q56061] interacts with 1 human partners:{P05452}
[Cluster 378]GO:0070195+C	cellular_component	[name] growth hormone receptor complex	[def] "A receptor complex that consists of two identical subunits and binds growth hormone." [GOC
	Pathogen[sseG O84952] interacts with 1 human partners:{P10912}
	Pathogen[spvB P74846] interacts with 1 human partners:{P10912}
	Pathogen[spvC P0A2M9] interacts with 1 human partners:{P10912}
	Pathogen[sopE O52623] interacts with 1 human partners:{P10912}
	Pathogen[sopA E1WGZ9] interacts with 1 human partners:{P10912}
	Pathogen[slrP Q8ZQQ2] interacts with 1 human partners:{P10912}
	Pathogen[sipA E1WAC6] interacts with 1 human partners:{P10912}
	Pathogen[sseF O84951] interacts with 1 human partners:{P10912}
	Pathogen[spiC P0CZ04] interacts with 1 human partners:{P10912}
	Pathogen[sipC E1WAC8] interacts with 1 human partners:{P10912}
	Pathogen[sifA Q56061] interacts with 1 human partners:{P10912}
	Pathogen[sipC P0CL47] interacts with 1 human partners:{P10912}
	Pathogen[sseL Q8ZNG2] interacts with 1 human partners:{P10912}
	Pathogen[sipB Q56134] interacts with 1 human partners:{P10912}
	Pathogen[sopA Q8ZNR3] interacts with 1 human partners:{P10912}
	Pathogen[sipA P0CL52] interacts with 1 human partners:{P10912}
[Cluster 379]GO:0032444+C	cellular_component	[name] activin responsive factor complex	[def] "A transcriptionally active complex that binds to an activin response element (ARE) in the promoter of target genes, and is composed of two SMAD2 proteins, one SMAD4 protein and a Forkhead activin signal transducer (FAST) transcription factor." [PMID
	Pathogen[spvB P74846] interacts with 1 human partners:{O75593}
	Pathogen[slrP Q8ZQQ2] interacts with 2 human partners:{Q15796;Q13485}
	Pathogen[spiC P0CZ04] interacts with 1 human partners:{O75593}
[Cluster 380]GO:0032300+C	cellular_component	[name] mismatch repair complex	[def] "Any complex formed of proteins that act in mismatch repair." [GOC
	Pathogen[spiC P0CZ04] interacts with 1 human partners:{P40692}
[Cluster 381]GO:0019908+C	cellular_component	[name] nuclear cyclin-dependent protein kinase holoenzyme complex	[def] "Cyclin-dependent protein kinase (CDK) complex found in the nucleus." [GOC
	Pathogen[sseG O84952] interacts with 2 human partners:{Q9NYV4;Q14004}
	Pathogen[spvB P74846] interacts with 3 human partners:{Q9P287;Q9NYV4;Q14004}
	Pathogen[spvC P0A2M9] interacts with 2 human partners:{Q9NYV4;Q14004}
	Pathogen[sspH2 P0CE12] interacts with 1 human partners:{Q9P287}
	Pathogen[sopE O52623] interacts with 2 human partners:{Q9NYV4;Q14004}
	Pathogen[sopA E1WGZ9] interacts with 2 human partners:{Q9NYV4;Q14004}
	Pathogen[avrA E1WAB0] interacts with 3 human partners:{Q9P287;Q9NYV4;Q14004}
	Pathogen[slrP Q8ZQQ2] interacts with 3 human partners:{Q9P287;Q9NYV4;Q14004}
	Pathogen[sptP P74873] interacts with 1 human partners:{Q9P287}
	Pathogen[sipA E1WAC6] interacts with 2 human partners:{Q9NYV4;Q14004}
	Pathogen[sseF O84951] interacts with 2 human partners:{Q9NYV4;Q14004}
	Pathogen[spiC P0CZ04] interacts with 3 human partners:{Q9P287;Q9NYV4;Q14004}
	Pathogen[pipB2 Q8ZMM8] interacts with 2 human partners:{Q9NYV4;Q14004}
	Pathogen[sipC E1WAC8] interacts with 2 human partners:{Q9NYV4;Q14004}
	Pathogen[sifA Q56061] interacts with 3 human partners:{Q9P287;Q9NYV4;Q14004}
	Pathogen[sipC P0CL47] interacts with 2 human partners:{Q9NYV4;Q14004}
	Pathogen[sseL Q8ZNG2] interacts with 2 human partners:{Q9NYV4;Q14004}
	Pathogen[sopA Q8ZNR3] interacts with 2 human partners:{Q9NYV4;Q14004}
	Pathogen[sseJ Q9FD10] interacts with 3 human partners:{Q9P287;Q9NYV4;Q14004}
	Pathogen[sseI Q8ZQ79] interacts with 2 human partners:{Q9NYV4;Q14004}
	Pathogen[sipA P0CL52] interacts with 2 human partners:{Q9NYV4;Q14004}
[Cluster 382]GO:0031262+C	cellular_component	[name] Ndc80 complex	[def] "A protein complex conserved among eukaryotes that forms part of the kinetochore and plays an essential role in forming stable kinetochore-microtubule attachments. The complex contains proteins known in several species, including budding and fission yeasts, as Ndc80p, Nuf2p, Spc24p, and Spc25p. In vertebrates it is part of the outer plate of the kinetochore." [PMID
	Pathogen[sseG O84952] interacts with 1 human partners:{Q8NBT2}
	Pathogen[spvB P74846] interacts with 2 human partners:{O14777;Q8NBT2}
	Pathogen[spvC P0A2M9] interacts with 1 human partners:{Q8NBT2}
	Pathogen[sopE O52623] interacts with 1 human partners:{Q8NBT2}
	Pathogen[sopB O30916] interacts with 1 human partners:{Q8NBT2}
	Pathogen[sopA E1WGZ9] interacts with 1 human partners:{Q8NBT2}
	Pathogen[slrP Q8ZQQ2] interacts with 2 human partners:{O14777;Q8NBT2}
	Pathogen[sptP P74873] interacts with 1 human partners:{Q8NBT2}
	Pathogen[sipA E1WAC6] interacts with 1 human partners:{Q8NBT2}
	Pathogen[sseF O84951] interacts with 1 human partners:{Q8NBT2}
	Pathogen[spiC P0CZ04] interacts with 2 human partners:{O14777;Q8NBT2}
	Pathogen[pipB2 Q8ZMM8] interacts with 1 human partners:{Q8NBT2}
	Pathogen[sspH1 A4D0H6] interacts with 1 human partners:{Q8NBT2}
	Pathogen[sipC E1WAC8] interacts with 1 human partners:{Q8NBT2}
	Pathogen[sifA Q56061] interacts with 1 human partners:{Q8NBT2}
	Pathogen[sipC P0CL47] interacts with 1 human partners:{Q8NBT2}
	Pathogen[sseL Q8ZNG2] interacts with 1 human partners:{Q8NBT2}
	Pathogen[sopA Q8ZNR3] interacts with 1 human partners:{Q8NBT2}
	Pathogen[sipA P0CL52] interacts with 1 human partners:{Q8NBT2}
[Cluster 383]GO:0005590+C	cellular_component	[name] collagen type VII	[def] "A collagen homotrimer of alpha1(VII) chains_ type VII collagen triple helices form antiparallel dimer, which in turn associate laterally to form anchoring fibrils that connect type IV collagen in the basal lamina to plaques in the underlying connective tissue." [ISBN
	Pathogen[sseG O84952] interacts with 1 human partners:{Q02388}
	Pathogen[spvB P74846] interacts with 1 human partners:{Q02388}
	Pathogen[spvC P0A2M9] interacts with 1 human partners:{Q02388}
	Pathogen[sopE O52623] interacts with 1 human partners:{Q02388}
	Pathogen[sopE2 Q7CQD4] interacts with 1 human partners:{Q02388}
	Pathogen[sopA E1WGZ9] interacts with 1 human partners:{Q02388}
	Pathogen[slrP Q8ZQQ2] interacts with 1 human partners:{Q02388}
	Pathogen[sptP P74873] interacts with 1 human partners:{Q02388}
	Pathogen[sipA E1WAC6] interacts with 1 human partners:{Q02388}
	Pathogen[sseF O84951] interacts with 1 human partners:{Q02388}
	Pathogen[spiC P0CZ04] interacts with 1 human partners:{Q02388}
	Pathogen[sspH1 A4D0H6] interacts with 1 human partners:{Q02388}
	Pathogen[sipC E1WAC8] interacts with 1 human partners:{Q02388}
[truncated: 2,234 more chars]
